# Supplementary material for: Cryo‐EM structure of antibacterial efflux transporter QacA from Staphylococcus aureus reveals a novel extracellular loop with allosteric role
Source: EMBO J. 2023 Jul 17;42(16):e113418. doi: 10.15252/embj.2023113418 (PMC10425836; doi:10.15252/embj.2023113418)
Supplement: Supplementary file 4 — Source Data for Expanded View [file EMBJ-42-e113418-s008.zip › Expanded view source data/Figure EV2/AF2 models/AF-Q93AT6-YhcA.pdb]

HEADER                                            01-JUN-22                     
TITLE     ALPHAFOLD MONOMER V2.0 PREDICTION FOR YHCA (Q93AT6)                   
COMPND    MOL_ID: 1;                                                            
COMPND   2 MOLECULE: YHCA;                                                      
COMPND   3 CHAIN: A                                                             
SOURCE    MOL_ID: 1;                                                            
SOURCE   2 ORGANISM_SCIENTIFIC: DICKEYA CHRYSANTHEMI;                           
SOURCE   3 ORGANISM_TAXID: 556                                                  
REMARK   1                                                                      
REMARK   1 REFERENCE 1                                                          
REMARK   1  AUTH   JOHN JUMPER, RICHARD EVANS, ALEXANDER PRITZEL, TIM GREEN,    
REMARK   1  AUTH 2 MICHAEL FIGURNOV, OLAF RONNEBERGER, KATHRYN TUNYASUVUNAKOOL, 
REMARK   1  AUTH 3 RUSS BATES, AUGUSTIN ZIDEK, ANNA POTAPENKO, ALEX BRIDGLAND,  
REMARK   1  AUTH 4 CLEMENS MEYER, SIMON A A KOHL, ANDREW J BALLARD,             
REMARK   1  AUTH 5 ANDREW COWIE, BERNARDINO ROMERA-PAREDES, STANISLAV NIKOLOV,  
REMARK   1  AUTH 6 RISHUB JAIN, JONAS ADLER, TREVOR BACK, STIG PETERSEN,        
REMARK   1  AUTH 7 DAVID REIMAN, ELLEN CLANCY, MICHAL ZIELINSKI,                
REMARK   1  AUTH 8 MARTIN STEINEGGER, MICHALINA PACHOLSKA, TAMAS BERGHAMMER,    
REMARK   1  AUTH 9 DAVID SILVER, ORIOL VINYALS, ANDREW W SENIOR,                
REMARK   1  AUTH10 KORAY KAVUKCUOGLU, PUSHMEET KOHLI, DEMIS HASSABIS            
REMARK   1  TITL   HIGHLY ACCURATE PROTEIN STRUCTURE PREDICTION WITH ALPHAFOLD  
REMARK   1  REF    NATURE                        V. 596   583 2021              
REMARK   1  REFN                   ISSN 0028-0836                               
REMARK   1  PMID   34265844                                                     
REMARK   1  DOI    10.1038/s41586-021-03819-2                                   
REMARK   1                                                                      
REMARK   1 DISCLAIMERS                                                          
REMARK   1 ALPHAFOLD DATA, COPYRIGHT (2021) DEEPMIND TECHNOLOGIES LIMITED. THE  
REMARK   1 INFORMATION PROVIDED IS THEORETICAL MODELLING ONLY AND CAUTION SHOULD
REMARK   1 BE EXERCISED IN ITS USE. IT IS PROVIDED "AS-IS" WITHOUT ANY WARRANTY 
REMARK   1 OF ANY KIND, WHETHER EXPRESSED OR IMPLIED. NO WARRANTY IS GIVEN THAT 
REMARK   1 USE OF THE INFORMATION SHALL NOT INFRINGE THE RIGHTS OF ANY THIRD    
REMARK   1 PARTY. THE INFORMATION IS NOT INTENDED TO BE A SUBSTITUTE FOR        
REMARK   1 PROFESSIONAL MEDICAL ADVICE, DIAGNOSIS, OR TREATMENT, AND DOES NOT   
REMARK   1 CONSTITUTE MEDICAL OR OTHER PROFESSIONAL ADVICE. IT IS AVAILABLE FOR 
REMARK   1 ACADEMIC AND COMMERCIAL PURPOSES, UNDER CC-BY 4.0 LICENCE.           
DBREF  XXXX A    1   428  UNP    Q93AT6   Q93AT6_DICCH     1    428             
SEQRES   1 A  428  MET VAL SER MET GLY MET THR MET PRO LEU THR GLY TYR          
SEQRES   2 A  428  LEU GLY HIS ARG LEU GLY ASN LYS PRO LEU TYR LEU LEU          
SEQRES   3 A  428  GLY VAL ALA LEU PHE ILE SER GLY SER LEU LEU GLY MET          
SEQRES   4 A  428  LEU ALA ASP SER ILE SER GLN VAL ILE ALA ALA ARG THR          
SEQRES   5 A  428  VAL GLN GLY ILE ALA SER GLY LEU MET ILE PRO LEU SER          
SEQRES   6 A  428  LEU THR LEU ILE PHE SER VAL TYR PRO LYS GLN GLU ARG          
SEQRES   7 A  428  GLY GLY ILE THR GLY ILE TRP GLY ALA ILE VAL MET LEU          
SEQRES   8 A  428  ALA PRO ALA LEU GLY PRO LEU CYS GLY GLY ILE LEU LEU          
SEQRES   9 A  428  GLU TRP PHE SER TRP ARG ALA LEU PHE VAL MET ASN ILE          
SEQRES  10 A  428  PRO ILE GLY ALA LEU ALA LEU LEU MET GLY LEU VAL VAL          
SEQRES  11 A  428  LEU PRO LYS THR ALA PRO GLY GLU ARG LYS PRO PHE ASP          
SEQRES  12 A  428  MET THR GLY TYR VAL LEU VAL SER ALA GLY ILE GLY LEU          
SEQRES  13 A  428  LEU MET ILE GLY ALA GLY ARG LEU HIS HIS ALA ALA ALA          
SEQRES  14 A  428  LEU ALA ASN PRO LEU ASN LEU LEU MET LEU LEU ALA ALA          
SEQRES  15 A  428  ALA VAL CYS LEU ILE ALA PHE VAL ARG VAL GLU LEU ARG          
SEQRES  16 A  428  LYS ARG GLU PRO LEU LEU ASN LEU ARG ILE PHE GLN LEU          
SEQRES  17 A  428  HIS GLY TYR ARG LEU SER VAL VAL ILE ALA VAL VAL GLN          
SEQRES  18 A  428  SER VAL GLY MET PHE GLU CYS LEU VAL LEU LEU PRO MET          
SEQRES  19 A  428  LEU VAL GLN MET VAL MET GLY TYR SER ALA ILE TRP THR          
SEQRES  20 A  428  GLY LEU ALA LEU LEU CYS THR ALA LEU PHE ALA SER LEU          
SEQRES  21 A  428  PHE GLY LYS ILE GLY GLY SER LEU LEU ASP ARG HIS GLY          
SEQRES  22 A  428  PRO SER ARG VAL VAL GLY ALA GLY VAL LEU LEU THR ALA          
SEQRES  23 A  428  LEU ALA THR VAL GLY LEU GLY MET ALA GLY VAL GLN THR          
SEQRES  24 A  428  SER ILE GLY VAL VAL PHE GLY TRP MET MET LEU ARG GLY          
SEQRES  25 A  428  VAL GLY LEU GLY LEU SER TYR MET PRO VAL THR THR ALA          
SEQRES  26 A  428  GLY LEU ASN VAL LEU PRO GLU THR LEU VAL THR GLN GLY          
SEQRES  27 A  428  ALA ALA MET ASN ASN ILE SER ARG ARG LEU VAL SER SER          
SEQRES  28 A  428  LEU ALA ILE VAL VAL ALA SER LEU TYR LEU GLU PHE ARG          
SEQRES  29 A  428  LEU ALA GLY SER GLY LEU ALA HIS GLU THR VAL ARG ALA          
SEQRES  30 A  428  ALA ALA ILE SER GLU THR PHE ILE ALA THR GLY MET LEU          
SEQRES  31 A  428  ILE LEU LEU ALA LEU PRO CYS ALA LEU ARG PHE PRO THR          
SEQRES  32 A  428  ALA THR ASP GLU ALA SER ALA ASN ALA LEU LEU ALA GLY          
SEQRES  33 A  428  GLU SER THR LEU PRO ALA GLY THR ARG GLU SER ARG              
CRYST1    1.000    1.000    1.000  90.00  90.00  90.00 P 1           1          
ORIGX1      1.000000  0.000000  0.000000        0.00000                         
ORIGX2      0.000000  1.000000  0.000000        0.00000                         
ORIGX3      0.000000  0.000000  1.000000        0.00000                         
SCALE1      1.000000  0.000000  0.000000        0.00000                         
SCALE2      0.000000  1.000000  0.000000        0.00000                         
SCALE3      0.000000  0.000000  1.000000        0.00000                         
MODEL        1                                                                  
ATOM      1  N   MET A   1      -5.537  -8.816  -5.272  1.00 76.50           N  
ATOM      2  CA  MET A   1      -5.953  -7.481  -4.774  1.00 76.50           C  
ATOM      3  C   MET A   1      -7.466  -7.326  -4.739  1.00 76.50           C  
ATOM      4  CB  MET A   1      -5.301  -6.333  -5.550  1.00 76.50           C  
ATOM      5  O   MET A   1      -7.958  -6.841  -3.732  1.00 76.50           O  
ATOM      6  CG  MET A   1      -3.810  -6.234  -5.212  1.00 76.50           C  
ATOM      7  SD  MET A   1      -3.057  -4.734  -5.872  1.00 76.50           S  
ATOM      8  CE  MET A   1      -1.395  -4.821  -5.152  1.00 76.50           C  
ATOM      9  N   VAL A   2      -8.183  -7.797  -5.766  1.00 89.19           N  
ATOM     10  CA  VAL A   2      -9.656  -7.778  -5.846  1.00 89.19           C  
ATOM     11  C   VAL A   2     -10.333  -8.326  -4.582  1.00 89.19           C  
ATOM     12  CB  VAL A   2     -10.141  -8.576  -7.077  1.00 89.19           C  
ATOM     13  O   VAL A   2     -10.982  -7.571  -3.866  1.00 89.19           O  
ATOM     14  CG1 VAL A   2     -11.619  -8.313  -7.337  1.00 89.19           C  
ATOM     15  CG2 VAL A   2      -9.369  -8.228  -8.357  1.00 89.19           C  
ATOM     16  N   SER A   3     -10.110  -9.605  -4.253  1.00 92.88           N  
ATOM     17  CA  SER A   3     -10.744 -10.249  -3.092  1.00 92.88           C  
ATOM     18  C   SER A   3     -10.416  -9.541  -1.781  1.00 92.88           C  
ATOM     19  CB  SER A   3     -10.335 -11.721  -3.015  1.00 92.88           C  
ATOM     20  O   SER A   3     -11.294  -9.287  -0.967  1.00 92.88           O  
ATOM     21  OG  SER A   3      -8.929 -11.888  -2.909  1.00 92.88           O  
ATOM     22  N   MET A   4      -9.166  -9.109  -1.631  1.00 91.88           N  
ATOM     23  CA  MET A   4      -8.738  -8.308  -0.495  1.00 91.88           C  
ATOM     24  C   MET A   4      -9.517  -6.988  -0.360  1.00 91.88           C  
ATOM     25  CB  MET A   4      -7.226  -8.076  -0.606  1.00 91.88           C  
ATOM     26  O   MET A   4      -9.951  -6.646   0.738  1.00 91.88           O  
ATOM     27  CG  MET A   4      -6.819  -7.190   0.551  1.00 91.88           C  
ATOM     28  SD  MET A   4      -5.095  -7.190   1.027  1.00 91.88           S  
ATOM     29  CE  MET A   4      -5.407  -5.916   2.272  1.00 91.88           C  
ATOM     30  N   GLY A   5      -9.691  -6.248  -1.458  1.00 86.94           N  
ATOM     31  CA  GLY A   5     -10.444  -4.994  -1.463  1.00 86.94           C  
ATOM     32  C   GLY A   5     -11.930  -5.194  -1.158  1.00 86.94           C  
ATOM     33  O   GLY A   5     -12.517  -4.360  -0.482  1.00 86.94           O  
ATOM     34  N   MET A   6     -12.516  -6.316  -1.586  1.00 92.69           N  
ATOM     35  CA  MET A   6     -13.911  -6.672  -1.288  1.00 92.69           C  
ATOM     36  C   MET A   6     -14.115  -7.108   0.170  1.00 92.69           C  
ATOM     37  CB  MET A   6     -14.365  -7.798  -2.227  1.00 92.69           C  
ATOM     38  O   MET A   6     -15.198  -6.938   0.722  1.00 92.69           O  
ATOM     39  CG  MET A   6     -14.378  -7.376  -3.700  1.00 92.69           C  
ATOM     40  SD  MET A   6     -14.684  -8.742  -4.851  1.00 92.69           S  
ATOM     41  CE  MET A   6     -16.453  -9.027  -4.569  1.00 92.69           C  
ATOM     42  N   THR A   7     -13.089  -7.664   0.819  1.00 94.12           N  
ATOM     43  CA  THR A   7     -13.181  -8.115   2.216  1.00 94.12           C  
ATOM     44  C   THR A   7     -12.885  -7.005   3.227  1.00 94.12           C  
ATOM     45  CB  THR A   7     -12.265  -9.321   2.451  1.00 94.12           C  
ATOM     46  O   THR A   7     -13.486  -6.996   4.298  1.00 94.12           O  
ATOM     47  CG2 THR A   7     -12.446  -9.932   3.836  1.00 94.12           C  
ATOM     48  OG1 THR A   7     -12.563 -10.338   1.526  1.00 94.12           O  
ATOM     49  N   MET A   8     -12.011  -6.043   2.907  1.00 92.94           N  
ATOM     50  CA  MET A   8     -11.650  -4.950   3.827  1.00 92.94           C  
ATOM     51  C   MET A   8     -12.846  -4.174   4.418  1.00 92.94           C  
ATOM     52  CB  MET A   8     -10.674  -3.974   3.150  1.00 92.94           C  
ATOM     53  O   MET A   8     -12.818  -3.911   5.617  1.00 92.94           O  
ATOM     54  CG  MET A   8      -9.233  -4.443   3.308  1.00 92.94           C  
ATOM     55  SD  MET A   8      -7.990  -3.338   2.584  1.00 92.94           S  
ATOM     56  CE  MET A   8      -6.721  -3.543   3.857  1.00 92.94           C  
ATOM     57  N   PRO A   9     -13.916  -3.835   3.669  1.00 92.06           N  
ATOM     58  CA  PRO A   9     -15.087  -3.159   4.235  1.00 92.06           C  
ATOM     59  C   PRO A   9     -15.764  -3.922   5.382  1.00 92.06           C  
ATOM     60  CB  PRO A   9     -16.058  -2.983   3.062  1.00 92.06           C  
ATOM     61  O   PRO A   9     -16.360  -3.310   6.265  1.00 92.06           O  
ATOM     62  CG  PRO A   9     -15.142  -2.922   1.845  1.00 92.06           C  
ATOM     63  CD  PRO A   9     -14.028  -3.892   2.221  1.00 92.06           C  
ATOM     64  N   LEU A  10     -15.653  -5.256   5.404  1.00 93.06           N  
ATOM     65  CA  LEU A  10     -16.276  -6.096   6.428  1.00 93.06           C  
ATOM     66  C   LEU A  10     -15.551  -6.053   7.771  1.00 93.06           C  
ATOM     67  CB  LEU A  10     -16.343  -7.555   5.949  1.00 93.06           C  
ATOM     68  O   LEU A  10     -16.135  -6.454   8.776  1.00 93.06           O  
ATOM     69  CG  LEU A  10     -17.276  -7.803   4.760  1.00 93.06           C  
ATOM     70  CD1 LEU A  10     -17.145  -9.266   4.334  1.00 93.06           C  
ATOM     71  CD2 LEU A  10     -18.731  -7.526   5.138  1.00 93.06           C  
ATOM     72  N   THR A  11     -14.296  -5.601   7.829  1.00 91.75           N  
ATOM     73  CA  THR A  11     -13.480  -5.751   9.045  1.00 91.75           C  
ATOM     74  C   THR A  11     -14.005  -4.940  10.211  1.00 91.75           C  
ATOM     75  CB  THR A  11     -12.011  -5.395   8.815  1.00 91.75           C  
ATOM     76  O   THR A  11     -13.917  -5.401  11.342  1.00 91.75           O  
ATOM     77  CG2 THR A  11     -11.446  -6.332   7.762  1.00 91.75           C  
ATOM     78  OG1 THR A  11     -11.841  -4.065   8.388  1.00 91.75           O  
ATOM     79  N   GLY A  12     -14.593  -3.768   9.951  1.00 86.81           N  
ATOM     80  CA  GLY A  12     -15.264  -2.990  10.991  1.00 86.81           C  
ATOM     81  C   GLY A  12     -16.457  -3.748  11.574  1.00 86.81           C  
ATOM     82  O   GLY A  12     -16.539  -3.935  12.782  1.00 86.81           O  
ATOM     83  N   TYR A  13     -17.348  -4.241  10.712  1.00 90.12           N  
ATOM     84  CA  TYR A  13     -18.543  -4.984  11.120  1.00 90.12           C  
ATOM     85  C   TYR A  13     -18.207  -6.288  11.862  1.00 90.12           C  
ATOM     86  CB  TYR A  13     -19.387  -5.277   9.872  1.00 90.12           C  
ATOM     87  O   TYR A  13     -18.688  -6.533  12.969  1.00 90.12           O  
ATOM     88  CG  TYR A  13     -20.587  -6.143  10.182  1.00 90.12           C  
ATOM     89  CD1 TYR A  13     -20.563  -7.530   9.926  1.00 90.12           C  
ATOM     90  CD2 TYR A  13     -21.701  -5.557  10.802  1.00 90.12           C  
ATOM     91  CE1 TYR A  13     -21.647  -8.338  10.325  1.00 90.12           C  
ATOM     92  CE2 TYR A  13     -22.784  -6.356  11.192  1.00 90.12           C  
ATOM     93  OH  TYR A  13     -23.791  -8.492  11.422  1.00 90.12           O  
ATOM     94  CZ  TYR A  13     -22.750  -7.745  10.976  1.00 90.12           C  
ATOM     95  N   LEU A  14     -17.355  -7.121  11.262  1.00 91.00           N  
ATOM     96  CA  LEU A  14     -16.944  -8.398  11.839  1.00 91.00           C  
ATOM     97  C   LEU A  14     -16.111  -8.201  13.109  1.00 91.00           C  
ATOM     98  CB  LEU A  14     -16.157  -9.201  10.790  1.00 91.00           C  
ATOM     99  O   LEU A  14     -16.253  -8.985  14.042  1.00 91.00           O  
ATOM    100  CG  LEU A  14     -16.967  -9.724   9.595  1.00 91.00           C  
ATOM    101  CD1 LEU A  14     -16.021 -10.455   8.641  1.00 91.00           C  
ATOM    102  CD2 LEU A  14     -18.065 -10.692  10.037  1.00 91.00           C  
ATOM    103  N   GLY A  15     -15.271  -7.162  13.161  1.00 87.50           N  
ATOM    104  CA  GLY A  15     -14.460  -6.827  14.332  1.00 87.50           C  
ATOM    105  C   GLY A  15     -15.324  -6.442  15.530  1.00 87.50           C  
ATOM    106  O   GLY A  15     -15.107  -6.961  16.622  1.00 87.50           O  
ATOM    107  N   HIS A  16     -16.373  -5.639  15.315  1.00 86.19           N  
ATOM    108  CA  HIS A  16     -17.372  -5.342  16.350  1.00 86.19           C  
ATOM    109  C   HIS A  16     -18.133  -6.598  16.789  1.00 86.19           C  
ATOM    110  CB  HIS A  16     -18.331  -4.242  15.858  1.00 86.19           C  
ATOM    111  O   HIS A  16     -18.332  -6.808  17.980  1.00 86.19           O  
ATOM    112  CG  HIS A  16     -17.759  -2.855  16.029  1.00 86.19           C  
ATOM    113  CD2 HIS A  16     -17.407  -1.970  15.048  1.00 86.19           C  
ATOM    114  ND1 HIS A  16     -17.473  -2.281  17.264  1.00 86.19           N  
ATOM    115  CE1 HIS A  16     -16.939  -1.081  17.009  1.00 86.19           C  
ATOM    116  NE2 HIS A  16     -16.878  -0.864  15.685  1.00 86.19           N  
ATOM    117  N   ARG A  17     -18.519  -7.477  15.856  1.00 88.06           N  
ATOM    118  CA  ARG A  17     -19.352  -8.651  16.168  1.00 88.06           C  
ATOM    119  C   ARG A  17     -18.600  -9.811  16.828  1.00 88.06           C  
ATOM    120  CB  ARG A  17     -20.069  -9.088  14.883  1.00 88.06           C  
ATOM    121  O   ARG A  17     -19.181 -10.508  17.657  1.00 88.06           O  
ATOM    122  CG  ARG A  17     -21.130 -10.162  15.155  1.00 88.06           C  
ATOM    123  CD  ARG A  17     -21.998 -10.387  13.914  1.00 88.06           C  
ATOM    124  NE  ARG A  17     -23.037 -11.401  14.174  1.00 88.06           N  
ATOM    125  NH1 ARG A  17     -24.246 -11.139  12.230  1.00 88.06           N  
ATOM    126  NH2 ARG A  17     -24.875 -12.664  13.711  1.00 88.06           N  
ATOM    127  CZ  ARG A  17     -24.039 -11.723  13.374  1.00 88.06           C  
ATOM    128  N   LEU A  18     -17.359 -10.062  16.421  1.00 89.00           N  
ATOM    129  CA  LEU A  18     -16.563 -11.218  16.853  1.00 89.00           C  
ATOM    130  C   LEU A  18     -15.435 -10.832  17.819  1.00 89.00           C  
ATOM    131  CB  LEU A  18     -16.000 -11.942  15.612  1.00 89.00           C  
ATOM    132  O   LEU A  18     -14.947 -11.694  18.542  1.00 89.00           O  
ATOM    133  CG  LEU A  18     -17.062 -12.483  14.633  1.00 89.00           C  
ATOM    134  CD1 LEU A  18     -16.383 -13.034  13.380  1.00 89.00           C  
ATOM    135  CD2 LEU A  18     -17.907 -13.598  15.252  1.00 89.00           C  
ATOM    136  N   GLY A  19     -15.028  -9.562  17.840  1.00 90.06           N  
ATOM    137  CA  GLY A  19     -13.802  -9.088  18.477  1.00 90.06           C  
ATOM    138  C   GLY A  19     -12.615  -9.073  17.503  1.00 90.06           C  
ATOM    139  O   GLY A  19     -12.488  -9.920  16.615  1.00 90.06           O  
ATOM    140  N   ASN A  20     -11.697  -8.118  17.686  1.00 91.00           N  
ATOM    141  CA  ASN A  20     -10.569  -7.918  16.768  1.00 91.00           C  
ATOM    142  C   ASN A  20      -9.533  -9.055  16.817  1.00 91.00           C  
ATOM    143  CB  ASN A  20      -9.926  -6.546  17.033  1.00 91.00           C  
ATOM    144  O   ASN A  20      -9.085  -9.503  15.761  1.00 91.00           O  
ATOM    145  CG  ASN A  20     -10.880  -5.404  16.726  1.00 91.00           C  
ATOM    146  ND2 ASN A  20     -10.896  -4.370  17.531  1.00 91.00           N  
ATOM    147  OD1 ASN A  20     -11.627  -5.439  15.765  1.00 91.00           O  
ATOM    148  N   LYS A  21      -9.179  -9.565  18.010  1.00 93.31           N  
ATOM    149  CA  LYS A  21      -8.254 -10.710  18.159  1.00 93.31           C  
ATOM    150  C   LYS A  21      -8.728 -11.972  17.418  1.00 93.31           C  
ATOM    151  CB  LYS A  21      -7.924 -10.983  19.645  1.00 93.31           C  
ATOM    152  O   LYS A  21      -7.976 -12.453  16.571  1.00 93.31           O  
ATOM    153  CG  LYS A  21      -7.089 -12.271  19.828  1.00 93.31           C  
ATOM    154  CD  LYS A  21      -6.656 -12.529  21.278  1.00 93.31           C  
ATOM    155  CE  LYS A  21      -5.861 -13.843  21.369  1.00 93.31           C  
ATOM    156  NZ  LYS A  21      -5.246 -14.064  22.704  1.00 93.31           N  
ATOM    157  N   PRO A  22      -9.918 -12.543  17.697  1.00 94.00           N  
ATOM    158  CA  PRO A  22     -10.336 -13.787  17.048  1.00 94.00           C  
ATOM    159  C   PRO A  22     -10.492 -13.620  15.535  1.00 94.00           C  
ATOM    160  CB  PRO A  22     -11.648 -14.196  17.723  1.00 94.00           C  
ATOM    161  O   PRO A  22     -10.116 -14.518  14.788  1.00 94.00           O  
ATOM    162  CG  PRO A  22     -12.191 -12.882  18.269  1.00 94.00           C  
ATOM    163  CD  PRO A  22     -10.932 -12.113  18.650  1.00 94.00           C  
ATOM    164  N   LEU A  23     -10.957 -12.457  15.066  1.00 95.19           N  
ATOM    165  CA  LEU A  23     -11.056 -12.186  13.635  1.00 95.19           C  
ATOM    166  C   LEU A  23      -9.680 -12.072  12.958  1.00 95.19           C  
ATOM    167  CB  LEU A  23     -11.895 -10.918  13.444  1.00 95.19           C  
ATOM    168  O   LEU A  23      -9.505 -12.565  11.844  1.00 95.19           O  
ATOM    169  CG  LEU A  23     -12.177 -10.604  11.966  1.00 95.19           C  
ATOM    170  CD1 LEU A  23     -13.003 -11.683  11.270  1.00 95.19           C  
ATOM    171  CD2 LEU A  23     -12.934  -9.285  11.900  1.00 95.19           C  
ATOM    172  N   TYR A  24      -8.690 -11.469  13.623  1.00 95.88           N  
ATOM    173  CA  TYR A  24      -7.316 -11.423  13.120  1.00 95.88           C  
ATOM    174  C   TYR A  24      -6.715 -12.831  13.008  1.00 95.88           C  
ATOM    175  CB  TYR A  24      -6.460 -10.523  14.021  1.00 95.88           C  
ATOM    176  O   TYR A  24      -6.165 -13.177  11.963  1.00 95.88           O  
ATOM    177  CG  TYR A  24      -5.015 -10.429  13.576  1.00 95.88           C  
ATOM    178  CD1 TYR A  24      -4.035 -11.259  14.158  1.00 95.88           C  
ATOM    179  CD2 TYR A  24      -4.658  -9.537  12.547  1.00 95.88           C  
ATOM    180  CE1 TYR A  24      -2.700 -11.197  13.713  1.00 95.88           C  
ATOM    181  CE2 TYR A  24      -3.328  -9.480  12.093  1.00 95.88           C  
ATOM    182  OH  TYR A  24      -1.066 -10.234  12.233  1.00 95.88           O  
ATOM    183  CZ  TYR A  24      -2.347 -10.305  12.677  1.00 95.88           C  
ATOM    184  N   LEU A  25      -6.877 -13.666  14.042  1.00 96.88           N  
ATOM    185  CA  LEU A  25      -6.396 -15.054  14.043  1.00 96.88           C  
ATOM    186  C   LEU A  25      -7.109 -15.918  12.996  1.00 96.88           C  
ATOM    187  CB  LEU A  25      -6.561 -15.668  15.443  1.00 96.88           C  
ATOM    188  O   LEU A  25      -6.460 -16.728  12.340  1.00 96.88           O  
ATOM    189  CG  LEU A  25      -5.723 -14.995  16.542  1.00 96.88           C  
ATOM    190  CD1 LEU A  25      -6.066 -15.613  17.895  1.00 96.88           C  
ATOM    191  CD2 LEU A  25      -4.218 -15.136  16.335  1.00 96.88           C  
ATOM    192  N   LEU A  26      -8.411 -15.702  12.778  1.00 96.88           N  
ATOM    193  CA  LEU A  26      -9.145 -16.318  11.672  1.00 96.88           C  
ATOM    194  C   LEU A  26      -8.544 -15.914  10.321  1.00 96.88           C  
ATOM    195  CB  LEU A  26     -10.631 -15.926  11.766  1.00 96.88           C  
ATOM    196  O   LEU A  26      -8.344 -16.766   9.461  1.00 96.88           O  
ATOM    197  CG  LEU A  26     -11.500 -16.489  10.625  1.00 96.88           C  
ATOM    198  CD1 LEU A  26     -11.546 -18.017  10.639  1.00 96.88           C  
ATOM    199  CD2 LEU A  26     -12.926 -15.956  10.751  1.00 96.88           C  
ATOM    200  N   GLY A  27      -8.205 -14.633  10.146  1.00 97.00           N  
ATOM    201  CA  GLY A  27      -7.482 -14.151   8.971  1.00 97.00           C  
ATOM    202  C   GLY A  27      -6.156 -14.888   8.766  1.00 97.00           C  
ATOM    203  O   GLY A  27      -5.905 -15.392   7.675  1.00 97.00           O  
ATOM    204  N   VAL A  28      -5.345 -15.036   9.817  1.00 97.75           N  
ATOM    205  CA  VAL A  28      -4.077 -15.787   9.754  1.00 97.75           C  
ATOM    206  C   VAL A  28      -4.315 -17.251   9.363  1.00 97.75           C  
ATOM    207  CB  VAL A  28      -3.304 -15.693  11.086  1.00 97.75           C  
ATOM    208  O   VAL A  28      -3.663 -17.758   8.452  1.00 97.75           O  
ATOM    209  CG1 VAL A  28      -2.008 -16.511  11.046  1.00 97.75           C  
ATOM    210  CG2 VAL A  28      -2.898 -14.252  11.418  1.00 97.75           C  
ATOM    211  N   ALA A  29      -5.285 -17.924   9.985  1.00 97.81           N  
ATOM    212  CA  ALA A  29      -5.628 -19.310   9.669  1.00 97.81           C  
ATOM    213  C   ALA A  29      -6.112 -19.478   8.215  1.00 97.81           C  
ATOM    214  CB  ALA A  29      -6.680 -19.785  10.675  1.00 97.81           C  
ATOM    215  O   ALA A  29      -5.704 -20.417   7.526  1.00 97.81           O  
ATOM    216  N   LEU A  30      -6.922 -18.542   7.710  1.00 97.75           N  
ATOM    217  CA  LEU A  30      -7.348 -18.510   6.308  1.00 97.75           C  
ATOM    218  C   LEU A  30      -6.164 -18.280   5.360  1.00 97.75           C  
ATOM    219  CB  LEU A  30      -8.410 -17.413   6.108  1.00 97.75           C  
ATOM    220  O   LEU A  30      -6.109 -18.896   4.297  1.00 97.75           O  
ATOM    221  CG  LEU A  30      -9.805 -17.745   6.665  1.00 97.75           C  
ATOM    222  CD1 LEU A  30     -10.686 -16.496   6.578  1.00 97.75           C  
ATOM    223  CD2 LEU A  30     -10.482 -18.864   5.870  1.00 97.75           C  
ATOM    224  N   PHE A  31      -5.192 -17.445   5.736  1.00 97.81           N  
ATOM    225  CA  PHE A  31      -3.986 -17.223   4.938  1.00 97.81           C  
ATOM    226  C   PHE A  31      -3.134 -18.496   4.826  1.00 97.81           C  
ATOM    227  CB  PHE A  31      -3.164 -16.077   5.537  1.00 97.81           C  
ATOM    228  O   PHE A  31      -2.678 -18.844   3.733  1.00 97.81           O  
ATOM    229  CG  PHE A  31      -2.080 -15.587   4.604  1.00 97.81           C  
ATOM    230  CD1 PHE A  31      -0.770 -16.088   4.714  1.00 97.81           C  
ATOM    231  CD2 PHE A  31      -2.381 -14.622   3.625  1.00 97.81           C  
ATOM    232  CE1 PHE A  31       0.234 -15.608   3.856  1.00 97.81           C  
ATOM    233  CE2 PHE A  31      -1.379 -14.164   2.751  1.00 97.81           C  
ATOM    234  CZ  PHE A  31      -0.070 -14.662   2.866  1.00 97.81           C  
ATOM    235  N   ILE A  32      -2.960 -19.225   5.934  1.00 97.81           N  
ATOM    236  CA  ILE A  32      -2.272 -20.526   5.954  1.00 97.81           C  
ATOM    237  C   ILE A  32      -3.037 -21.537   5.097  1.00 97.81           C  
ATOM    238  CB  ILE A  32      -2.114 -21.048   7.399  1.00 97.81           C  
ATOM    239  O   ILE A  32      -2.437 -22.200   4.257  1.00 97.81           O  
ATOM    240  CG1 ILE A  32      -1.235 -20.104   8.248  1.00 97.81           C  
ATOM    241  CG2 ILE A  32      -1.502 -22.462   7.407  1.00 97.81           C  
ATOM    242  CD1 ILE A  32      -1.370 -20.396   9.747  1.00 97.81           C  
ATOM    243  N   SER A  33      -4.362 -21.600   5.242  1.00 97.56           N  
ATOM    244  CA  SER A  33      -5.220 -22.503   4.463  1.00 97.56           C  
ATOM    245  C   SER A  33      -5.119 -22.221   2.962  1.00 97.56           C  
ATOM    246  CB  SER A  33      -6.678 -22.382   4.915  1.00 97.56           C  
ATOM    247  O   SER A  33      -4.918 -23.135   2.171  1.00 97.56           O  
ATOM    248  OG  SER A  33      -6.798 -22.640   6.299  1.00 97.56           O  
ATOM    249  N   GLY A  34      -5.161 -20.949   2.556  1.00 97.19           N  
ATOM    250  CA  GLY A  34      -4.927 -20.552   1.167  1.00 97.19           C  
ATOM    251  C   GLY A  34      -3.517 -20.900   0.679  1.00 97.19           C  
ATOM    252  O   GLY A  34      -3.340 -21.260  -0.480  1.00 97.19           O  
ATOM    253  N   SER A  35      -2.515 -20.856   1.560  1.00 96.75           N  
ATOM    254  CA  SER A  35      -1.148 -21.281   1.235  1.00 96.75           C  
ATOM    255  C   SER A  35      -1.053 -22.797   1.025  1.00 96.75           C  
ATOM    256  CB  SER A  35      -0.155 -20.819   2.308  1.00 96.75           C  
ATOM    257  O   SER A  35      -0.435 -23.236   0.061  1.00 96.75           O  
ATOM    258  OG  SER A  35      -0.277 -19.423   2.528  1.00 96.75           O  
ATOM    259  N   LEU A  36      -1.723 -23.597   1.857  1.00 97.00           N  
ATOM    260  CA  LEU A  36      -1.825 -25.051   1.684  1.00 97.00           C  
ATOM    261  C   LEU A  36      -2.528 -25.411   0.369  1.00 97.00           C  
ATOM    262  CB  LEU A  36      -2.572 -25.655   2.887  1.00 97.00           C  
ATOM    263  O   LEU A  36      -2.006 -26.210  -0.404  1.00 97.00           O  
ATOM    264  CG  LEU A  36      -1.749 -25.683   4.186  1.00 97.00           C  
ATOM    265  CD1 LEU A  36      -2.665 -25.956   5.379  1.00 97.00           C  
ATOM    266  CD2 LEU A  36      -0.691 -26.786   4.145  1.00 97.00           C  
ATOM    267  N   LEU A  37      -3.657 -24.759   0.068  1.00 96.12           N  
ATOM    268  CA  LEU A  37      -4.368 -24.941  -1.203  1.00 96.12           C  
ATOM    269  C   LEU A  37      -3.489 -24.594  -2.411  1.00 96.12           C  
ATOM    270  CB  LEU A  37      -5.638 -24.069  -1.220  1.00 96.12           C  
ATOM    271  O   LEU A  37      -3.535 -25.285  -3.421  1.00 96.12           O  
ATOM    272  CG  LEU A  37      -6.759 -24.518  -0.266  1.00 96.12           C  
ATOM    273  CD1 LEU A  37      -7.886 -23.482  -0.303  1.00 96.12           C  
ATOM    274  CD2 LEU A  37      -7.339 -25.879  -0.648  1.00 96.12           C  
ATOM    275  N   GLY A  38      -2.679 -23.536  -2.313  1.00 95.25           N  
ATOM    276  CA  GLY A  38      -1.777 -23.129  -3.390  1.00 95.25           C  
ATOM    277  C   GLY A  38      -0.593 -24.075  -3.586  1.00 95.25           C  
ATOM    278  O   GLY A  38      -0.174 -24.293  -4.718  1.00 95.25           O  
ATOM    279  N   MET A  39      -0.079 -24.673  -2.508  1.00 94.88           N  
ATOM    280  CA  MET A  39       0.959 -25.706  -2.589  1.00 94.88           C  
ATOM    281  C   MET A  39       0.441 -26.965  -3.301  1.00 94.88           C  
ATOM    282  CB  MET A  39       1.434 -26.048  -1.169  1.00 94.88           C  
ATOM    283  O   MET A  39       1.152 -27.538  -4.123  1.00 94.88           O  
ATOM    284  CG  MET A  39       2.565 -27.086  -1.153  1.00 94.88           C  
ATOM    285  SD  MET A  39       2.758 -27.962   0.422  1.00 94.88           S  
ATOM    286  CE  MET A  39       3.212 -26.659   1.583  1.00 94.88           C  
ATOM    287  N   LEU A  40      -0.796 -27.369  -3.005  1.00 95.38           N  
ATOM    288  CA  LEU A  40      -1.447 -28.552  -3.578  1.00 95.38           C  
ATOM    289  C   LEU A  40      -2.078 -28.297  -4.955  1.00 95.38           C  
ATOM    290  CB  LEU A  40      -2.502 -29.064  -2.581  1.00 95.38           C  
ATOM    291  O   LEU A  40      -2.734 -29.179  -5.496  1.00 95.38           O  
ATOM    292  CG  LEU A  40      -1.944 -29.531  -1.225  1.00 95.38           C  
ATOM    293  CD1 LEU A  40      -3.109 -29.876  -0.297  1.00 95.38           C  
ATOM    294  CD2 LEU A  40      -1.041 -30.758  -1.357  1.00 95.38           C  
ATOM    295  N   ALA A  41      -1.934 -27.095  -5.513  1.00 95.81           N  
ATOM    296  CA  ALA A  41      -2.575 -26.756  -6.771  1.00 95.81           C  
ATOM    297  C   ALA A  41      -1.884 -27.445  -7.960  1.00 95.81           C  
ATOM    298  CB  ALA A  41      -2.632 -25.233  -6.918  1.00 95.81           C  
ATOM    299  O   ALA A  41      -0.667 -27.361  -8.122  1.00 95.81           O  
ATOM    300  N   ASP A  42      -2.693 -28.042  -8.831  1.00 94.38           N  
ATOM    301  CA  ASP A  42      -2.286 -28.702 -10.077  1.00 94.38           C  
ATOM    302  C   ASP A  42      -2.800 -27.969 -11.325  1.00 94.38           C  
ATOM    303  CB  ASP A  42      -2.767 -30.158 -10.052  1.00 94.38           C  
ATOM    304  O   ASP A  42      -2.507 -28.348 -12.456  1.00 94.38           O  
ATOM    305  CG  ASP A  42      -2.087 -30.968  -8.947  1.00 94.38           C  
ATOM    306  OD1 ASP A  42      -0.868 -30.740  -8.729  1.00 94.38           O  
ATOM    307  OD2 ASP A  42      -2.792 -31.808  -8.351  1.00 94.38           O  
ATOM    308  N   SER A  43      -3.555 -26.883 -11.140  1.00 94.81           N  
ATOM    309  CA  SER A  43      -4.045 -26.035 -12.228  1.00 94.81           C  
ATOM    310  C   SER A  43      -3.992 -24.553 -11.869  1.00 94.81           C  
ATOM    311  CB  SER A  43      -5.471 -26.432 -12.621  1.00 94.81           C  
ATOM    312  O   SER A  43      -4.070 -24.164 -10.701  1.00 94.81           O  
ATOM    313  OG  SER A  43      -6.359 -26.173 -11.551  1.00 94.81           O  
ATOM    314  N   ILE A  44      -3.938 -23.698 -12.893  1.00 93.50           N  
ATOM    315  CA  ILE A  44      -3.972 -22.241 -12.712  1.00 93.50           C  
ATOM    316  C   ILE A  44      -5.248 -21.776 -11.995  1.00 93.50           C  
ATOM    317  CB  ILE A  44      -3.766 -21.533 -14.066  1.00 93.50           C  
ATOM    318  O   ILE A  44      -5.190 -20.887 -11.150  1.00 93.50           O  
ATOM    319  CG1 ILE A  44      -3.473 -20.037 -13.829  1.00 93.50           C  
ATOM    320  CG2 ILE A  44      -4.949 -21.740 -15.035  1.00 93.50           C  
ATOM    321  CD1 ILE A  44      -2.844 -19.343 -15.041  1.00 93.50           C  
ATOM    322  N   SER A  45      -6.388 -22.421 -12.255  1.00 94.88           N  
ATOM    323  CA  SER A  45      -7.660 -22.114 -11.594  1.00 94.88           C  
ATOM    324  C   SER A  45      -7.599 -22.379 -10.088  1.00 94.88           C  
ATOM    325  CB  SER A  45      -8.785 -22.940 -12.225  1.00 94.88           C  
ATOM    326  O   SER A  45      -8.066 -21.558  -9.299  1.00 94.88           O  
ATOM    327  OG  SER A  45      -8.823 -22.701 -13.620  1.00 94.88           O  
ATOM    328  N   GLN A  46      -6.964 -23.479  -9.669  1.00 95.56           N  
ATOM    329  CA  GLN A  46      -6.738 -23.774  -8.250  1.00 95.56           C  
ATOM    330  C   GLN A  46      -5.771 -22.769  -7.610  1.00 95.56           C  
ATOM    331  CB  GLN A  46      -6.197 -25.196  -8.092  1.00 95.56           C  
ATOM    332  O   GLN A  46      -6.035 -22.288  -6.509  1.00 95.56           O  
ATOM    333  CG  GLN A  46      -7.262 -26.283  -8.322  1.00 95.56           C  
ATOM    334  CD  GLN A  46      -6.634 -27.672  -8.373  1.00 95.56           C  
ATOM    335  NE2 GLN A  46      -7.397 -28.737  -8.400  1.00 95.56           N  
ATOM    336  OE1 GLN A  46      -5.431 -27.816  -8.449  1.00 95.56           O  
ATOM    337  N   VAL A  47      -4.707 -22.371  -8.317  1.00 95.56           N  
ATOM    338  CA  VAL A  47      -3.797 -21.305  -7.861  1.00 95.56           C  
ATOM    339  C   VAL A  47      -4.553 -19.985  -7.666  1.00 95.56           C  
ATOM    340  CB  VAL A  47      -2.618 -21.129  -8.844  1.00 95.56           C  
ATOM    341  O   VAL A  47      -4.372 -19.308  -6.652  1.00 95.56           O  
ATOM    342  CG1 VAL A  47      -1.749 -19.915  -8.499  1.00 95.56           C  
ATOM    343  CG2 VAL A  47      -1.703 -22.358  -8.831  1.00 95.56           C  
ATOM    344  N   ILE A  48      -5.441 -19.622  -8.595  1.00 94.81           N  
ATOM    345  CA  ILE A  48      -6.276 -18.418  -8.494  1.00 94.81           C  
ATOM    346  C   ILE A  48      -7.231 -18.515  -7.296  1.00 94.81           C  
ATOM    347  CB  ILE A  48      -7.025 -18.167  -9.824  1.00 94.81           C  
ATOM    348  O   ILE A  48      -7.367 -17.543  -6.547  1.00 94.81           O  
ATOM    349  CG1 ILE A  48      -6.028 -17.750 -10.931  1.00 94.81           C  
ATOM    350  CG2 ILE A  48      -8.097 -17.070  -9.659  1.00 94.81           C  
ATOM    351  CD1 ILE A  48      -6.611 -17.844 -12.347  1.00 94.81           C  
ATOM    352  N   ALA A  49      -7.855 -19.672  -7.063  1.00 95.56           N  
ATOM    353  CA  ALA A  49      -8.715 -19.894  -5.901  1.00 95.56           C  
ATOM    354  C   ALA A  49      -7.932 -19.756  -4.581  1.00 95.56           C  
ATOM    355  CB  ALA A  49      -9.384 -21.266  -6.037  1.00 95.56           C  
ATOM    356  O   ALA A  49      -8.339 -19.005  -3.693  1.00 95.56           O  
ATOM    357  N   ALA A  50      -6.752 -20.372  -4.486  1.00 96.12           N  
ATOM    358  CA  ALA A  50      -5.848 -20.243  -3.345  1.00 96.12           C  
ATOM    359  C   ALA A  50      -5.448 -18.778  -3.078  1.00 96.12           C  
ATOM    360  CB  ALA A  50      -4.625 -21.117  -3.635  1.00 96.12           C  
ATOM    361  O   ALA A  50      -5.539 -18.286  -1.949  1.00 96.12           O  
ATOM    362  N   ARG A  51      -5.089 -18.031  -4.132  1.00 95.38           N  
ATOM    363  CA  ARG A  51      -4.783 -16.590  -4.052  1.00 95.38           C  
ATOM    364  C   ARG A  51      -5.996 -15.749  -3.670  1.00 95.38           C  
ATOM    365  CB  ARG A  51      -4.208 -16.108  -5.396  1.00 95.38           C  
ATOM    366  O   ARG A  51      -5.846 -14.727  -2.998  1.00 95.38           O  
ATOM    367  CG  ARG A  51      -2.788 -16.620  -5.685  1.00 95.38           C  
ATOM    368  CD  ARG A  51      -1.771 -16.046  -4.696  1.00 95.38           C  
ATOM    369  NE  ARG A  51      -0.406 -16.521  -4.981  1.00 95.38           N  
ATOM    370  NH1 ARG A  51       0.659 -14.490  -5.177  1.00 95.38           N  
ATOM    371  NH2 ARG A  51       1.813 -16.381  -5.436  1.00 95.38           N  
ATOM    372  CZ  ARG A  51       0.675 -15.795  -5.196  1.00 95.38           C  
ATOM    373  N   THR A  52      -7.193 -16.173  -4.062  1.00 96.06           N  
ATOM    374  CA  THR A  52      -8.446 -15.523  -3.669  1.00 96.06           C  
ATOM    375  C   THR A  52      -8.641 -15.638  -2.162  1.00 96.06           C  
ATOM    376  CB  THR A  52      -9.641 -16.083  -4.452  1.00 96.06           C  
ATOM    377  O   THR A  52      -8.833 -14.603  -1.520  1.00 96.06           O  
ATOM    378  CG2 THR A  52     -10.960 -15.408  -4.083  1.00 96.06           C  
ATOM    379  OG1 THR A  52      -9.418 -15.826  -5.818  1.00 96.06           O  
ATOM    380  N   VAL A  53      -8.475 -16.841  -1.595  1.00 97.19           N  
ATOM    381  CA  VAL A  53      -8.534 -17.099  -0.143  1.00 97.19           C  
ATOM    382  C   VAL A  53      -7.478 -16.287   0.614  1.00 97.19           C  
ATOM    383  CB  VAL A  53      -8.387 -18.609   0.156  1.00 97.19           C  
ATOM    384  O   VAL A  53      -7.814 -15.586   1.568  1.00 97.19           O  
ATOM    385  CG1 VAL A  53      -8.347 -18.898   1.662  1.00 97.19           C  
ATOM    386  CG2 VAL A  53      -9.559 -19.406  -0.429  1.00 97.19           C  
ATOM    387  N   GLN A  54      -6.219 -16.288   0.159  1.00 96.44           N  
ATOM    388  CA  GLN A  54      -5.161 -15.458   0.759  1.00 96.44           C  
ATOM    389  C   GLN A  54      -5.480 -13.957   0.689  1.00 96.44           C  
ATOM    390  CB  GLN A  54      -3.828 -15.697   0.043  1.00 96.44           C  
ATOM    391  O   GLN A  54      -5.157 -13.200   1.608  1.00 96.44           O  
ATOM    392  CG  GLN A  54      -3.163 -17.039   0.378  1.00 96.44           C  
ATOM    393  CD  GLN A  54      -1.824 -17.175  -0.343  1.00 96.44           C  
ATOM    394  NE2 GLN A  54      -0.841 -17.841   0.213  1.00 96.44           N  
ATOM    395  OE1 GLN A  54      -1.619 -16.660  -1.432  1.00 96.44           O  
ATOM    396  N   GLY A  55      -6.122 -13.504  -0.390  1.00 95.31           N  
ATOM    397  CA  GLY A  55      -6.568 -12.123  -0.521  1.00 95.31           C  
ATOM    398  C   GLY A  55      -7.666 -11.763   0.483  1.00 95.31           C  
ATOM    399  O   GLY A  55      -7.549 -10.728   1.134  1.00 95.31           O  
ATOM    400  N   ILE A  56      -8.670 -12.628   0.674  1.00 96.69           N  
ATOM    401  CA  ILE A  56      -9.711 -12.460   1.707  1.00 96.69           C  
ATOM    402  C   ILE A  56      -9.052 -12.342   3.086  1.00 96.69           C  
ATOM    403  CB  ILE A  56     -10.724 -13.635   1.658  1.00 96.69           C  
ATOM    404  O   ILE A  56      -9.278 -11.369   3.805  1.00 96.69           O  
ATOM    405  CG1 ILE A  56     -11.518 -13.605   0.333  1.00 96.69           C  
ATOM    406  CG2 ILE A  56     -11.702 -13.625   2.849  1.00 96.69           C  
ATOM    407  CD1 ILE A  56     -12.373 -14.852   0.076  1.00 96.69           C  
ATOM    408  N   ALA A  57      -8.160 -13.279   3.414  1.00 96.81           N  
ATOM    409  CA  ALA A  57      -7.399 -13.282   4.659  1.00 96.81           C  
ATOM    410  C   ALA A  57      -6.609 -11.980   4.880  1.00 96.81           C  
ATOM    411  CB  ALA A  57      -6.460 -14.484   4.605  1.00 96.81           C  
ATOM    412  O   ALA A  57      -6.723 -11.345   5.929  1.00 96.81           O  
ATOM    413  N   SER A  58      -5.875 -11.526   3.861  1.00 94.06           N  
ATOM    414  CA  SER A  58      -5.111 -10.272   3.911  1.00 94.06           C  
ATOM    415  C   SER A  58      -6.013  -9.051   4.128  1.00 94.06           C  
ATOM    416  CB  SER A  58      -4.333 -10.077   2.609  1.00 94.06           C  
ATOM    417  O   SER A  58      -5.626  -8.107   4.821  1.00 94.06           O  
ATOM    418  OG  SER A  58      -3.456 -11.151   2.351  1.00 94.06           O  
ATOM    419  N   GLY A  59      -7.224  -9.079   3.558  1.00 93.56           N  
ATOM    420  CA  GLY A  59      -8.260  -8.061   3.738  1.00 93.56           C  
ATOM    421  C   GLY A  59      -8.728  -7.922   5.177  1.00 93.56           C  
ATOM    422  O   GLY A  59      -8.988  -6.805   5.611  1.00 93.56           O  
ATOM    423  N   LEU A  60      -8.750  -9.029   5.924  1.00 95.12           N  
ATOM    424  CA  LEU A  60      -9.029  -9.034   7.358  1.00 95.12           C  
ATOM    425  C   LEU A  60      -7.816  -8.562   8.167  1.00 95.12           C  
ATOM    426  CB  LEU A  60      -9.498 -10.434   7.800  1.00 95.12           C  
ATOM    427  O   LEU A  60      -7.918  -7.645   8.979  1.00 95.12           O  
ATOM    428  CG  LEU A  60     -10.762 -10.961   7.093  1.00 95.12           C  
ATOM    429  CD1 LEU A  60     -11.051 -12.386   7.559  1.00 95.12           C  
ATOM    430  CD2 LEU A  60     -11.996 -10.103   7.377  1.00 95.12           C  
ATOM    431  N   MET A  61      -6.651  -9.165   7.925  1.00 94.75           N  
ATOM    432  CA  MET A  61      -5.465  -9.006   8.773  1.00 94.75           C  
ATOM    433  C   MET A  61      -4.920  -7.576   8.801  1.00 94.75           C  
ATOM    434  CB  MET A  61      -4.366  -9.952   8.278  1.00 94.75           C  
ATOM    435  O   MET A  61      -4.557  -7.075   9.863  1.00 94.75           O  
ATOM    436  CG  MET A  61      -4.698 -11.424   8.537  1.00 94.75           C  
ATOM    437  SD  MET A  61      -3.615 -12.580   7.657  1.00 94.75           S  
ATOM    438  CE  MET A  61      -2.008 -12.126   8.365  1.00 94.75           C  
ATOM    439  N   ILE A  62      -4.858  -6.902   7.650  1.00 91.06           N  
ATOM    440  CA  ILE A  62      -4.189  -5.599   7.538  1.00 91.06           C  
ATOM    441  C   ILE A  62      -4.853  -4.505   8.396  1.00 91.06           C  
ATOM    442  CB  ILE A  62      -3.961  -5.234   6.053  1.00 91.06           C  
ATOM    443  O   ILE A  62      -4.158  -3.946   9.244  1.00 91.06           O  
ATOM    444  CG1 ILE A  62      -2.773  -6.103   5.574  1.00 91.06           C  
ATOM    445  CG2 ILE A  62      -3.649  -3.735   5.863  1.00 91.06           C  
ATOM    446  CD1 ILE A  62      -2.508  -6.154   4.072  1.00 91.06           C  
ATOM    447  N   PRO A  63      -6.158  -4.197   8.272  1.00 91.00           N  
ATOM    448  CA  PRO A  63      -6.782  -3.164   9.107  1.00 91.00           C  
ATOM    449  C   PRO A  63      -6.890  -3.583  10.584  1.00 91.00           C  
ATOM    450  CB  PRO A  63      -8.153  -2.917   8.471  1.00 91.00           C  
ATOM    451  O   PRO A  63      -6.786  -2.738  11.478  1.00 91.00           O  
ATOM    452  CG  PRO A  63      -8.483  -4.263   7.832  1.00 91.00           C  
ATOM    453  CD  PRO A  63      -7.128  -4.769   7.352  1.00 91.00           C  
ATOM    454  N   LEU A  64      -7.048  -4.883  10.862  1.00 92.81           N  
ATOM    455  CA  LEU A  64      -7.107  -5.401  12.231  1.00 92.81           C  
ATOM    456  C   LEU A  64      -5.759  -5.310  12.947  1.00 92.81           C  
ATOM    457  CB  LEU A  64      -7.609  -6.850  12.218  1.00 92.81           C  
ATOM    458  O   LEU A  64      -5.741  -5.016  14.136  1.00 92.81           O  
ATOM    459  CG  LEU A  64      -9.088  -6.984  11.833  1.00 92.81           C  
ATOM    460  CD1 LEU A  64      -9.427  -8.457  11.648  1.00 92.81           C  
ATOM    461  CD2 LEU A  64     -10.026  -6.410  12.898  1.00 92.81           C  
ATOM    462  N   SER A  65      -4.639  -5.488  12.241  1.00 92.44           N  
ATOM    463  CA  SER A  65      -3.302  -5.346  12.832  1.00 92.44           C  
ATOM    464  C   SER A  65      -3.068  -3.944  13.404  1.00 92.44           C  
ATOM    465  CB  SER A  65      -2.208  -5.735  11.831  1.00 92.44           C  
ATOM    466  O   SER A  65      -2.642  -3.819  14.549  1.00 92.44           O  
ATOM    467  OG  SER A  65      -2.099  -4.851  10.730  1.00 92.44           O  
ATOM    468  N   LEU A  66      -3.443  -2.891  12.666  1.00 89.19           N  
ATOM    469  CA  LEU A  66      -3.375  -1.509  13.155  1.00 89.19           C  
ATOM    470  C   LEU A  66      -4.326  -1.278  14.330  1.00 89.19           C  
ATOM    471  CB  LEU A  66      -3.688  -0.526  12.013  1.00 89.19           C  
ATOM    472  O   LEU A  66      -3.948  -0.649  15.312  1.00 89.19           O  
ATOM    473  CG  LEU A  66      -2.553  -0.374  10.985  1.00 89.19           C  
ATOM    474  CD1 LEU A  66      -3.034   0.501   9.826  1.00 89.19           C  
ATOM    475  CD2 LEU A  66      -1.310   0.283  11.592  1.00 89.19           C  
ATOM    476  N   THR A  67      -5.534  -1.838  14.266  1.00 89.00           N  
ATOM    477  CA  THR A  67      -6.497  -1.754  15.373  1.00 89.00           C  
ATOM    478  C   THR A  67      -5.937  -2.381  16.654  1.00 89.00           C  
ATOM    479  CB  THR A  67      -7.808  -2.451  15.002  1.00 89.00           C  
ATOM    480  O   THR A  67      -6.017  -1.778  17.720  1.00 89.00           O  
ATOM    481  CG2 THR A  67      -8.850  -2.287  16.101  1.00 89.00           C  
ATOM    482  OG1 THR A  67      -8.353  -1.913  13.810  1.00 89.00           O  
ATOM    483  N   LEU A  68      -5.340  -3.572  16.557  1.00 91.31           N  
ATOM    484  CA  LEU A  68      -4.746  -4.270  17.696  1.00 91.31           C  
ATOM    485  C   LEU A  68      -3.570  -3.483  18.286  1.00 91.31           C  
ATOM    486  CB  LEU A  68      -4.319  -5.684  17.266  1.00 91.31           C  
ATOM    487  O   LEU A  68      -3.506  -3.330  19.503  1.00 91.31           O  
ATOM    488  CG  LEU A  68      -5.495  -6.656  17.057  1.00 91.31           C  
ATOM    489  CD1 LEU A  68      -4.996  -7.922  16.362  1.00 91.31           C  
ATOM    490  CD2 LEU A  68      -6.149  -7.065  18.381  1.00 91.31           C  
ATOM    491  N   ILE A  69      -2.703  -2.911  17.444  1.00 90.50           N  
ATOM    492  CA  ILE A  69      -1.628  -2.012  17.895  1.00 90.50           C  
ATOM    493  C   ILE A  69      -2.215  -0.833  18.682  1.00 90.50           C  
ATOM    494  CB  ILE A  69      -0.779  -1.539  16.688  1.00 90.50           C  
ATOM    495  O   ILE A  69      -1.766  -0.541  19.787  1.00 90.50           O  
ATOM    496  CG1 ILE A  69       0.065  -2.713  16.142  1.00 90.50           C  
ATOM    497  CG2 ILE A  69       0.142  -0.360  17.063  1.00 90.50           C  
ATOM    498  CD1 ILE A  69       0.662  -2.456  14.751  1.00 90.50           C  
ATOM    499  N   PHE A  70      -3.251  -0.181  18.152  1.00 87.69           N  
ATOM    500  CA  PHE A  70      -3.829   1.016  18.770  1.00 87.69           C  
ATOM    501  C   PHE A  70      -4.561   0.693  20.077  1.00 87.69           C  
ATOM    502  CB  PHE A  70      -4.758   1.723  17.770  1.00 87.69           C  
ATOM    503  O   PHE A  70      -4.614   1.548  20.955  1.00 87.69           O  
ATOM    504  CG  PHE A  70      -4.066   2.573  16.715  1.00 87.69           C  
ATOM    505  CD1 PHE A  70      -2.909   2.124  16.050  1.00 87.69           C  
ATOM    506  CD2 PHE A  70      -4.598   3.832  16.375  1.00 87.69           C  
ATOM    507  CE1 PHE A  70      -2.313   2.903  15.054  1.00 87.69           C  
ATOM    508  CE2 PHE A  70      -3.964   4.638  15.414  1.00 87.69           C  
ATOM    509  CZ  PHE A  70      -2.822   4.172  14.744  1.00 87.69           C  
ATOM    510  N   SER A  71      -5.080  -0.530  20.221  1.00 86.38           N  
ATOM    511  CA  SER A  71      -5.731  -0.993  21.454  1.00 86.38           C  
ATOM    512  C   SER A  71      -4.765  -1.300  22.601  1.00 86.38           C  
ATOM    513  CB  SER A  71      -6.603  -2.219  21.163  1.00 86.38           C  
ATOM    514  O   SER A  71      -5.192  -1.363  23.747  1.00 86.38           O  
ATOM    515  OG  SER A  71      -5.858  -3.398  20.889  1.00 86.38           O  
ATOM    516  N   VAL A  72      -3.480  -1.518  22.300  1.00 88.81           N  
ATOM    517  CA  VAL A  72      -2.453  -1.864  23.297  1.00 88.81           C  
ATOM    518  C   VAL A  72      -1.601  -0.654  23.654  1.00 88.81           C  
ATOM    519  CB  VAL A  72      -1.571  -3.018  22.781  1.00 88.81           C  
ATOM    520  O   VAL A  72      -1.274  -0.460  24.820  1.00 88.81           O  
ATOM    521  CG1 VAL A  72      -0.401  -3.347  23.718  1.00 88.81           C  
ATOM    522  CG2 VAL A  72      -2.398  -4.299  22.645  1.00 88.81           C  
ATOM    523  N   TYR A  73      -1.234   0.151  22.656  1.00 87.88           N  
ATOM    524  CA  TYR A  73      -0.276   1.234  22.840  1.00 87.88           C  
ATOM    525  C   TYR A  73      -0.961   2.590  23.058  1.00 87.88           C  
ATOM    526  CB  TYR A  73       0.716   1.266  21.676  1.00 87.88           C  
ATOM    527  O   TYR A  73      -1.861   2.964  22.284  1.00 87.88           O  
ATOM    528  CG  TYR A  73       1.673   0.090  21.701  1.00 87.88           C  
ATOM    529  CD1 TYR A  73       2.813   0.144  22.524  1.00 87.88           C  
ATOM    530  CD2 TYR A  73       1.415  -1.065  20.938  1.00 87.88           C  
ATOM    531  CE1 TYR A  73       3.704  -0.943  22.574  1.00 87.88           C  
ATOM    532  CE2 TYR A  73       2.303  -2.156  20.983  1.00 87.88           C  
ATOM    533  OH  TYR A  73       4.315  -3.141  21.830  1.00 87.88           O  
ATOM    534  CZ  TYR A  73       3.452  -2.093  21.798  1.00 87.88           C  
ATOM    535  N   PRO A  74      -0.506   3.368  24.061  1.00 84.25           N  
ATOM    536  CA  PRO A  74      -1.004   4.716  24.301  1.00 84.25           C  
ATOM    537  C   PRO A  74      -0.670   5.628  23.115  1.00 84.25           C  
ATOM    538  CB  PRO A  74      -0.331   5.169  25.600  1.00 84.25           C  
ATOM    539  O   PRO A  74       0.281   5.382  22.370  1.00 84.25           O  
ATOM    540  CG  PRO A  74       1.000   4.422  25.588  1.00 84.25           C  
ATOM    541  CD  PRO A  74       0.624   3.089  24.948  1.00 84.25           C  
ATOM    542  N   LYS A  75      -1.452   6.701  22.923  1.00 79.31           N  
ATOM    543  CA  LYS A  75      -1.364   7.577  21.736  1.00 79.31           C  
ATOM    544  C   LYS A  75       0.059   8.072  21.438  1.00 79.31           C  
ATOM    545  CB  LYS A  75      -2.327   8.772  21.864  1.00 79.31           C  
ATOM    546  O   LYS A  75       0.412   8.166  20.268  1.00 79.31           O  
ATOM    547  CG  LYS A  75      -3.805   8.382  21.685  1.00 79.31           C  
ATOM    548  CD  LYS A  75      -4.705   9.627  21.603  1.00 79.31           C  
ATOM    549  CE  LYS A  75      -6.176   9.239  21.385  1.00 79.31           C  
ATOM    550  NZ  LYS A  75      -7.027  10.415  21.056  1.00 79.31           N  
ATOM    551  N   GLN A  76       0.855   8.323  22.476  1.00 80.12           N  
ATOM    552  CA  GLN A  76       2.226   8.839  22.421  1.00 80.12           C  
ATOM    553  C   GLN A  76       3.254   7.816  21.915  1.00 80.12           C  
ATOM    554  CB  GLN A  76       2.653   9.309  23.826  1.00 80.12           C  
ATOM    555  O   GLN A  76       4.336   8.202  21.499  1.00 80.12           O  
ATOM    556  CG  GLN A  76       1.766  10.401  24.453  1.00 80.12           C  
ATOM    557  CD  GLN A  76       0.454   9.907  25.068  1.00 80.12           C  
ATOM    558  NE2 GLN A  76      -0.386  10.799  25.540  1.00 80.12           N  
ATOM    559  OE1 GLN A  76       0.126   8.731  25.117  1.00 80.12           O  
ATOM    560  N   GLU A  77       2.937   6.519  21.957  1.00 82.38           N  
ATOM    561  CA  GLU A  77       3.823   5.444  21.484  1.00 82.38           C  
ATOM    562  C   GLU A  77       3.380   4.880  20.127  1.00 82.38           C  
ATOM    563  CB  GLU A  77       3.880   4.327  22.531  1.00 82.38           C  
ATOM    564  O   GLU A  77       4.125   4.150  19.461  1.00 82.38           O  
ATOM    565  CG  GLU A  77       4.556   4.780  23.834  1.00 82.38           C  
ATOM    566  CD  GLU A  77       4.638   3.653  24.873  1.00 82.38           C  
ATOM    567  OE1 GLU A  77       4.859   3.987  26.056  1.00 82.38           O  
ATOM    568  OE2 GLU A  77       4.469   2.474  24.484  1.00 82.38           O  
ATOM    569  N   ARG A  78       2.165   5.232  19.678  1.00 83.94           N  
ATOM    570  CA  ARG A  78       1.605   4.747  18.410  1.00 83.94           C  
ATOM    571  C   ARG A  78       2.484   5.146  17.226  1.00 83.94           C  
ATOM    572  CB  ARG A  78       0.154   5.226  18.222  1.00 83.94           C  
ATOM    573  O   ARG A  78       2.647   4.322  16.328  1.00 83.94           O  
ATOM    574  CG  ARG A  78      -0.827   4.536  19.187  1.00 83.94           C  
ATOM    575  CD  ARG A  78      -2.256   5.055  18.991  1.00 83.94           C  
ATOM    576  NE  ARG A  78      -3.196   4.528  20.007  1.00 83.94           N  
ATOM    577  NH1 ARG A  78      -5.033   5.720  19.325  1.00 83.94           N  
ATOM    578  NH2 ARG A  78      -5.213   4.288  21.045  1.00 83.94           N  
ATOM    579  CZ  ARG A  78      -4.476   4.848  20.124  1.00 83.94           C  
ATOM    580  N   GLY A  79       3.085   6.340  17.222  1.00 76.94           N  
ATOM    581  CA  GLY A  79       4.009   6.799  16.175  1.00 76.94           C  
ATOM    582  C   GLY A  79       5.176   5.834  15.960  1.00 76.94           C  
ATOM    583  O   GLY A  79       5.359   5.304  14.862  1.00 76.94           O  
ATOM    584  N   GLY A  80       5.916   5.529  17.027  1.00 78.94           N  
ATOM    585  CA  GLY A  80       7.038   4.588  16.990  1.00 78.94           C  
ATOM    586  C   GLY A  80       6.644   3.180  16.528  1.00 78.94           C  
ATOM    587  O   GLY A  80       7.251   2.652  15.594  1.00 78.94           O  
ATOM    588  N   ILE A  81       5.608   2.580  17.130  1.00 85.44           N  
ATOM    589  CA  ILE A  81       5.196   1.192  16.838  1.00 85.44           C  
ATOM    590  C   ILE A  81       4.631   1.044  15.424  1.00 85.44           C  
ATOM    591  CB  ILE A  81       4.185   0.685  17.892  1.00 85.44           C  
ATOM    592  O   ILE A  81       4.956   0.089  14.713  1.00 85.44           O  
ATOM    593  CG1 ILE A  81       4.769   0.707  19.322  1.00 85.44           C  
ATOM    594  CG2 ILE A  81       3.692  -0.736  17.554  1.00 85.44           C  
ATOM    595  CD1 ILE A  81       6.004  -0.175  19.556  1.00 85.44           C  
ATOM    596  N   THR A  82       3.829   2.007  14.971  1.00 83.38           N  
ATOM    597  CA  THR A  82       3.347   2.022  13.583  1.00 83.38           C  
ATOM    598  C   THR A  82       4.479   2.236  12.589  1.00 83.38           C  
ATOM    599  CB  THR A  82       2.281   3.083  13.341  1.00 83.38           C  
ATOM    600  O   THR A  82       4.443   1.639  11.518  1.00 83.38           O  
ATOM    601  CG2 THR A  82       0.999   2.775  14.095  1.00 83.38           C  
ATOM    602  OG1 THR A  82       2.744   4.351  13.721  1.00 83.38           O  
ATOM    603  N   GLY A  83       5.526   2.985  12.950  1.00 80.12           N  
ATOM    604  CA  GLY A  83       6.769   3.054  12.182  1.00 80.12           C  
ATOM    605  C   GLY A  83       7.400   1.673  11.965  1.00 80.12           C  
ATOM    606  O   GLY A  83       7.768   1.343  10.839  1.00 80.12           O  
ATOM    607  N   ILE A  84       7.448   0.821  13.001  1.00 84.19           N  
ATOM    608  CA  ILE A  84       7.930  -0.573  12.887  1.00 84.19           C  
ATOM    609  C   ILE A  84       7.002  -1.418  12.008  1.00 84.19           C  
ATOM    610  CB  ILE A  84       8.081  -1.267  14.265  1.00 84.19           C  
ATOM    611  O   ILE A  84       7.462  -2.159  11.141  1.00 84.19           O  
ATOM    612  CG1 ILE A  84       8.800  -0.362  15.287  1.00 84.19           C  
ATOM    613  CG2 ILE A  84       8.793  -2.623  14.087  1.00 84.19           C  
ATOM    614  CD1 ILE A  84       9.259  -1.024  16.590  1.00 84.19           C  
ATOM    615  N   TRP A  85       5.689  -1.313  12.209  1.00 87.38           N  
ATOM    616  CA  TRP A  85       4.717  -2.029  11.381  1.00 87.38           C  
ATOM    617  C   TRP A  85       4.868  -1.656   9.902  1.00 87.38           C  
ATOM    618  CB  TRP A  85       3.310  -1.713  11.893  1.00 87.38           C  
ATOM    619  O   TRP A  85       4.934  -2.519   9.028  1.00 87.38           O  
ATOM    620  CG  TRP A  85       2.198  -2.308  11.089  1.00 87.38           C  
ATOM    621  CD1 TRP A  85       1.614  -3.504  11.317  1.00 87.38           C  
ATOM    622  CD2 TRP A  85       1.511  -1.744   9.930  1.00 87.38           C  
ATOM    623  CE2 TRP A  85       0.502  -2.658   9.514  1.00 87.38           C  
ATOM    624  CE3 TRP A  85       1.628  -0.550   9.192  1.00 87.38           C  
ATOM    625  NE1 TRP A  85       0.596  -3.702  10.405  1.00 87.38           N  
ATOM    626  CH2 TRP A  85      -0.212  -1.196   7.721  1.00 87.38           C  
ATOM    627  CZ2 TRP A  85      -0.355  -2.397   8.436  1.00 87.38           C  
ATOM    628  CZ3 TRP A  85       0.783  -0.276   8.097  1.00 87.38           C  
ATOM    629  N   GLY A  86       4.992  -0.363   9.620  1.00 79.38           N  
ATOM    630  CA  GLY A  86       5.136   0.149   8.270  1.00 79.38           C  
ATOM    631  C   GLY A  86       6.463  -0.209   7.622  1.00 79.38           C  
ATOM    632  O   GLY A  86       6.483  -0.560   6.447  1.00 79.38           O  
ATOM    633  N   ALA A  87       7.550  -0.219   8.394  1.00 78.62           N  
ATOM    634  CA  ALA A  87       8.841  -0.742   7.968  1.00 78.62           C  
ATOM    635  C   ALA A  87       8.726  -2.165   7.395  1.00 78.62           C  
ATOM    636  CB  ALA A  87       9.761  -0.733   9.190  1.00 78.62           C  
ATOM    637  O   ALA A  87       9.207  -2.434   6.294  1.00 78.62           O  
ATOM    638  N   ILE A  88       8.025  -3.057   8.102  1.00 84.94           N  
ATOM    639  CA  ILE A  88       7.777  -4.436   7.654  1.00 84.94           C  
ATOM    640  C   ILE A  88       6.928  -4.443   6.375  1.00 84.94           C  
ATOM    641  CB  ILE A  88       7.118  -5.253   8.791  1.00 84.94           C  
ATOM    642  O   ILE A  88       7.235  -5.170   5.429  1.00 84.94           O  
ATOM    643  CG1 ILE A  88       8.073  -5.368  10.003  1.00 84.94           C  
ATOM    644  CG2 ILE A  88       6.716  -6.658   8.300  1.00 84.94           C  
ATOM    645  CD1 ILE A  88       7.384  -5.851  11.285  1.00 84.94           C  
ATOM    646  N   VAL A  89       5.896  -3.595   6.308  1.00 83.38           N  
ATOM    647  CA  VAL A  89       5.043  -3.444   5.117  1.00 83.38           C  
ATOM    648  C   VAL A  89       5.830  -2.949   3.899  1.00 83.38           C  
ATOM    649  CB  VAL A  89       3.845  -2.518   5.419  1.00 83.38           C  
ATOM    650  O   VAL A  89       5.500  -3.342   2.783  1.00 83.38           O  
ATOM    651  CG1 VAL A  89       3.020  -2.146   4.177  1.00 83.38           C  
ATOM    652  CG2 VAL A  89       2.879  -3.194   6.401  1.00 83.38           C  
ATOM    653  N   MET A  90       6.863  -2.121   4.079  1.00 79.00           N  
ATOM    654  CA  MET A  90       7.714  -1.642   2.981  1.00 79.00           C  
ATOM    655  C   MET A  90       8.781  -2.664   2.576  1.00 79.00           C  
ATOM    656  CB  MET A  90       8.367  -0.297   3.334  1.00 79.00           C  
ATOM    657  O   MET A  90       9.108  -2.765   1.395  1.00 79.00           O  
ATOM    658  CG  MET A  90       7.330   0.786   3.662  1.00 79.00           C  
ATOM    659  SD  MET A  90       7.652   2.442   3.008  1.00 79.00           S  
ATOM    660  CE  MET A  90       7.323   2.149   1.260  1.00 79.00           C  
ATOM    661  N   LEU A  91       9.291  -3.450   3.528  1.00 80.81           N  
ATOM    662  CA  LEU A  91      10.245  -4.532   3.268  1.00 80.81           C  
ATOM    663  C   LEU A  91       9.607  -5.710   2.535  1.00 80.81           C  
ATOM    664  CB  LEU A  91      10.901  -4.963   4.593  1.00 80.81           C  
ATOM    665  O   LEU A  91      10.240  -6.272   1.645  1.00 80.81           O  
ATOM    666  CG  LEU A  91      11.950  -3.961   5.115  1.00 80.81           C  
ATOM    667  CD1 LEU A  91      12.277  -4.268   6.576  1.00 80.81           C  
ATOM    668  CD2 LEU A  91      13.264  -4.038   4.331  1.00 80.81           C  
ATOM    669  N   ALA A  92       8.357  -6.063   2.843  1.00 83.06           N  
ATOM    670  CA  ALA A  92       7.716  -7.243   2.264  1.00 83.06           C  
ATOM    671  C   ALA A  92       7.661  -7.238   0.714  1.00 83.06           C  
ATOM    672  CB  ALA A  92       6.357  -7.465   2.947  1.00 83.06           C  
ATOM    673  O   ALA A  92       8.065  -8.238   0.117  1.00 83.06           O  
ATOM    674  N   PRO A  93       7.253  -6.150   0.022  1.00 75.12           N  
ATOM    675  CA  PRO A  93       7.293  -6.088  -1.440  1.00 75.12           C  
ATOM    676  C   PRO A  93       8.702  -6.145  -2.035  1.00 75.12           C  
ATOM    677  CB  PRO A  93       6.610  -4.772  -1.831  1.00 75.12           C  
ATOM    678  O   PRO A  93       8.849  -6.660  -3.135  1.00 75.12           O  
ATOM    679  CG  PRO A  93       5.711  -4.470  -0.640  1.00 75.12           C  
ATOM    680  CD  PRO A  93       6.524  -5.004   0.532  1.00 75.12           C  
ATOM    681  N   ALA A  94       9.725  -5.638  -1.337  1.00 74.94           N  
ATOM    682  CA  ALA A  94      11.110  -5.669  -1.815  1.00 74.94           C  
ATOM    683  C   ALA A  94      11.755  -7.054  -1.631  1.00 74.94           C  
ATOM    684  CB  ALA A  94      11.899  -4.575  -1.088  1.00 74.94           C  
ATOM    685  O   ALA A  94      12.489  -7.524  -2.498  1.00 74.94           O  
ATOM    686  N   LEU A  95      11.430  -7.738  -0.531  1.00 76.12           N  
ATOM    687  CA  LEU A  95      11.854  -9.115  -0.282  1.00 76.12           C  
ATOM    688  C   LEU A  95      11.166 -10.110  -1.222  1.00 76.12           C  
ATOM    689  CB  LEU A  95      11.578  -9.474   1.188  1.00 76.12           C  
ATOM    690  O   LEU A  95      11.749 -11.141  -1.530  1.00 76.12           O  
ATOM    691  CG  LEU A  95      12.480  -8.746   2.202  1.00 76.12           C  
ATOM    692  CD1 LEU A  95      11.992  -9.045   3.620  1.00 76.12           C  
ATOM    693  CD2 LEU A  95      13.942  -9.184   2.098  1.00 76.12           C  
ATOM    694  N   GLY A  96       9.962  -9.802  -1.715  1.00 76.81           N  
ATOM    695  CA  GLY A  96       9.202 -10.668  -2.620  1.00 76.81           C  
ATOM    696  C   GLY A  96       9.995 -11.124  -3.855  1.00 76.81           C  
ATOM    697  O   GLY A  96      10.180 -12.329  -4.013  1.00 76.81           O  
ATOM    698  N   PRO A  97      10.487 -10.211  -4.717  1.00 71.69           N  
ATOM    699  CA  PRO A  97      11.307 -10.565  -5.875  1.00 71.69           C  
ATOM    700  C   PRO A  97      12.627 -11.246  -5.508  1.00 71.69           C  
ATOM    701  CB  PRO A  97      11.561  -9.252  -6.625  1.00 71.69           C  
ATOM    702  O   PRO A  97      13.023 -12.182  -6.194  1.00 71.69           O  
ATOM    703  CG  PRO A  97      10.369  -8.385  -6.232  1.00 71.69           C  
ATOM    704  CD  PRO A  97      10.106  -8.812  -4.791  1.00 71.69           C  
ATOM    705  N   LEU A  98      13.288 -10.820  -4.424  1.00 74.69           N  
ATOM    706  CA  LEU A  98      14.553 -11.417  -3.988  1.00 74.69           C  
ATOM    707  C   LEU A  98      14.354 -12.873  -3.540  1.00 74.69           C  
ATOM    708  CB  LEU A  98      15.181 -10.554  -2.874  1.00 74.69           C  
ATOM    709  O   LEU A  98      14.952 -13.787  -4.102  1.00 74.69           O  
ATOM    710  CG  LEU A  98      16.496 -11.151  -2.328  1.00 74.69           C  
ATOM    711  CD1 LEU A  98      17.608 -11.129  -3.378  1.00 74.69           C  
ATOM    712  CD2 LEU A  98      16.988 -10.405  -1.089  1.00 74.69           C  
ATOM    713  N   CYS A  99      13.491 -13.096  -2.548  1.00 79.56           N  
ATOM    714  CA  CYS A  99      13.194 -14.429  -2.033  1.00 79.56           C  
ATOM    715  C   CYS A  99      12.528 -15.294  -3.105  1.00 79.56           C  
ATOM    716  CB  CYS A  99      12.289 -14.313  -0.797  1.00 79.56           C  
ATOM    717  O   CYS A  99      12.838 -16.473  -3.213  1.00 79.56           O  
ATOM    718  SG  CYS A  99      13.132 -13.434   0.552  1.00 79.56           S  
ATOM    719  N   GLY A 100      11.639 -14.716  -3.915  1.00 79.88           N  
ATOM    720  CA  GLY A 100      10.964 -15.414  -5.004  1.00 79.88           C  
ATOM    721  C   GLY A 100      11.922 -15.868  -6.102  1.00 79.88           C  
ATOM    722  O   GLY A 100      11.816 -17.006  -6.542  1.00 79.88           O  
ATOM    723  N   GLY A 101      12.874 -15.020  -6.502  1.00 74.12           N  
ATOM    724  CA  GLY A 101      13.905 -15.364  -7.482  1.00 74.12           C  
ATOM    725  C   GLY A 101      14.796 -16.507  -7.001  1.00 74.12           C  
ATOM    726  O   GLY A 101      14.920 -17.505  -7.701  1.00 74.12           O  
ATOM    727  N   ILE A 102      15.317 -16.412  -5.772  1.00 80.94           N  
ATOM    728  CA  ILE A 102      16.140 -17.472  -5.165  1.00 80.94           C  
ATOM    729  C   ILE A 102      15.331 -18.769  -5.023  1.00 80.94           C  
ATOM    730  CB  ILE A 102      16.702 -17.004  -3.801  1.00 80.94           C  
ATOM    731  O   ILE A 102      15.801 -19.844  -5.375  1.00 80.94           O  
ATOM    732  CG1 ILE A 102      17.654 -15.796  -3.979  1.00 80.94           C  
ATOM    733  CG2 ILE A 102      17.449 -18.149  -3.086  1.00 80.94           C  
ATOM    734  CD1 ILE A 102      18.011 -15.084  -2.666  1.00 80.94           C  
ATOM    735  N   LEU A 103      14.088 -18.699  -4.536  1.00 86.44           N  
ATOM    736  CA  LEU A 103      13.254 -19.894  -4.393  1.00 86.44           C  
ATOM    737  C   LEU A 103      12.976 -20.568  -5.736  1.00 86.44           C  
ATOM    738  CB  LEU A 103      11.927 -19.549  -3.699  1.00 86.44           C  
ATOM    739  O   LEU A 103      12.959 -21.787  -5.782  1.00 86.44           O  
ATOM    740  CG  LEU A 103      12.052 -19.371  -2.177  1.00 86.44           C  
ATOM    741  CD1 LEU A 103      10.754 -18.769  -1.639  1.00 86.44           C  
ATOM    742  CD2 LEU A 103      12.282 -20.701  -1.455  1.00 86.44           C  
ATOM    743  N   LEU A 104      12.760 -19.807  -6.807  1.00 87.12           N  
ATOM    744  CA  LEU A 104      12.499 -20.363  -8.137  1.00 87.12           C  
ATOM    745  C   LEU A 104      13.757 -20.895  -8.835  1.00 87.12           C  
ATOM    746  CB  LEU A 104      11.816 -19.292  -9.000  1.00 87.12           C  
ATOM    747  O   LEU A 104      13.633 -21.712  -9.742  1.00 87.12           O  
ATOM    748  CG  LEU A 104      10.365 -18.989  -8.593  1.00 87.12           C  
ATOM    749  CD1 LEU A 104       9.855 -17.785  -9.387  1.00 87.12           C  
ATOM    750  CD2 LEU A 104       9.428 -20.166  -8.867  1.00 87.12           C  
ATOM    751  N   GLU A 105      14.943 -20.447  -8.425  1.00 86.06           N  
ATOM    752  CA  GLU A 105      16.218 -20.963  -8.927  1.00 86.06           C  
ATOM    753  C   GLU A 105      16.500 -22.378  -8.399  1.00 86.06           C  
ATOM    754  CB  GLU A 105      17.320 -19.968  -8.535  1.00 86.06           C  
ATOM    755  O   GLU A 105      16.941 -23.244  -9.151  1.00 86.06           O  
ATOM    756  CG  GLU A 105      18.696 -20.312  -9.122  1.00 86.06           C  
ATOM    757  CD  GLU A 105      19.763 -19.260  -8.772  1.00 86.06           C  
ATOM    758  OE1 GLU A 105      20.821 -19.268  -9.437  1.00 86.06           O  
ATOM    759  OE2 GLU A 105      19.538 -18.460  -7.830  1.00 86.06           O  
ATOM    760  N   TRP A 106      16.195 -22.632  -7.121  1.00 89.00           N  
ATOM    761  CA  TRP A 106      16.534 -23.893  -6.443  1.00 89.00           C  
ATOM    762  C   TRP A 106      15.336 -24.818  -6.190  1.00 89.00           C  
ATOM    763  CB  TRP A 106      17.269 -23.558  -5.139  1.00 89.00           C  
ATOM    764  O   TRP A 106      15.513 -26.013  -5.958  1.00 89.00           O  
ATOM    765  CG  TRP A 106      18.539 -22.785  -5.331  1.00 89.00           C  
ATOM    766  CD1 TRP A 106      18.664 -21.440  -5.291  1.00 89.00           C  
ATOM    767  CD2 TRP A 106      19.862 -23.286  -5.691  1.00 89.00           C  
ATOM    768  CE2 TRP A 106      20.735 -22.169  -5.861  1.00 89.00           C  
ATOM    769  CE3 TRP A 106      20.405 -24.569  -5.914  1.00 89.00           C  
ATOM    770  NE1 TRP A 106      19.940 -21.065  -5.652  1.00 89.00           N  
ATOM    771  CH2 TRP A 106      22.596 -23.607  -6.417  1.00 89.00           C  
ATOM    772  CZ2 TRP A 106      22.081 -22.315  -6.218  1.00 89.00           C  
ATOM    773  CZ3 TRP A 106      21.759 -24.729  -6.270  1.00 89.00           C  
ATOM    774  N   PHE A 107      14.110 -24.292  -6.214  1.00 91.12           N  
ATOM    775  CA  PHE A 107      12.885 -25.021  -5.888  1.00 91.12           C  
ATOM    776  C   PHE A 107      11.773 -24.769  -6.914  1.00 91.12           C  
ATOM    777  CB  PHE A 107      12.392 -24.662  -4.471  1.00 91.12           C  
ATOM    778  O   PHE A 107      11.809 -23.858  -7.736  1.00 91.12           O  
ATOM    779  CG  PHE A 107      13.391 -24.867  -3.351  1.00 91.12           C  
ATOM    780  CD1 PHE A 107      13.452 -26.105  -2.685  1.00 91.12           C  
ATOM    781  CD2 PHE A 107      14.257 -23.825  -2.970  1.00 91.12           C  
ATOM    782  CE1 PHE A 107      14.373 -26.300  -1.642  1.00 91.12           C  
ATOM    783  CE2 PHE A 107      15.183 -24.022  -1.930  1.00 91.12           C  
ATOM    784  CZ  PHE A 107      15.240 -25.260  -1.265  1.00 91.12           C  
ATOM    785  N   SER A 108      10.715 -25.581  -6.843  1.00 90.06           N  
ATOM    786  CA  SER A 108       9.514 -25.354  -7.653  1.00 90.06           C  
ATOM    787  C   SER A 108       8.722 -24.128  -7.178  1.00 90.06           C  
ATOM    788  CB  SER A 108       8.627 -26.602  -7.686  1.00 90.06           C  
ATOM    789  O   SER A 108       8.774 -23.742  -6.010  1.00 90.06           O  
ATOM    790  OG  SER A 108       7.935 -26.785  -6.464  1.00 90.06           O  
ATOM    791  N   TRP A 109       7.874 -23.575  -8.049  1.00 90.00           N  
ATOM    792  CA  TRP A 109       6.968 -22.462  -7.724  1.00 90.00           C  
ATOM    793  C   TRP A 109       6.058 -22.722  -6.511  1.00 90.00           C  
ATOM    794  CB  TRP A 109       6.120 -22.152  -8.963  1.00 90.00           C  
ATOM    795  O   TRP A 109       5.611 -21.773  -5.863  1.00 90.00           O  
ATOM    796  CG  TRP A 109       5.197 -23.261  -9.376  1.00 90.00           C  
ATOM    797  CD1 TRP A 109       5.450 -24.194 -10.323  1.00 90.00           C  
ATOM    798  CD2 TRP A 109       3.870 -23.578  -8.849  1.00 90.00           C  
ATOM    799  CE2 TRP A 109       3.386 -24.742  -9.519  1.00 90.00           C  
ATOM    800  CE3 TRP A 109       3.037 -23.006  -7.861  1.00 90.00           C  
ATOM    801  NE1 TRP A 109       4.385 -25.069 -10.409  1.00 90.00           N  
ATOM    802  CH2 TRP A 109       1.343 -24.721  -8.232  1.00 90.00           C  
ATOM    803  CZ2 TRP A 109       2.140 -25.310  -9.226  1.00 90.00           C  
ATOM    804  CZ3 TRP A 109       1.789 -23.578  -7.551  1.00 90.00           C  
ATOM    805  N   ARG A 110       5.812 -23.993  -6.155  1.00 93.19           N  
ATOM    806  CA  ARG A 110       5.062 -24.374  -4.947  1.00 93.19           C  
ATOM    807  C   ARG A 110       5.752 -23.890  -3.669  1.00 93.19           C  
ATOM    808  CB  ARG A 110       4.852 -25.897  -4.908  1.00 93.19           C  
ATOM    809  O   ARG A 110       5.068 -23.578  -2.694  1.00 93.19           O  
ATOM    810  CG  ARG A 110       3.912 -26.384  -6.022  1.00 93.19           C  
ATOM    811  CD  ARG A 110       3.706 -27.901  -5.939  1.00 93.19           C  
ATOM    812  NE  ARG A 110       2.563 -28.338  -6.764  1.00 93.19           N  
ATOM    813  NH1 ARG A 110       3.679 -28.802  -8.711  1.00 93.19           N  
ATOM    814  NH2 ARG A 110       1.513 -29.267  -8.570  1.00 93.19           N  
ATOM    815  CZ  ARG A 110       2.582 -28.792  -8.004  1.00 93.19           C  
ATOM    816  N   ALA A 111       7.078 -23.734  -3.684  1.00 92.19           N  
ATOM    817  CA  ALA A 111       7.856 -23.196  -2.569  1.00 92.19           C  
ATOM    818  C   ALA A 111       7.409 -21.781  -2.157  1.00 92.19           C  
ATOM    819  CB  ALA A 111       9.337 -23.231  -2.951  1.00 92.19           C  
ATOM    820  O   ALA A 111       7.427 -21.452  -0.971  1.00 92.19           O  
ATOM    821  N   LEU A 112       6.897 -20.979  -3.102  1.00 91.00           N  
ATOM    822  CA  LEU A 112       6.341 -19.647  -2.828  1.00 91.00           C  
ATOM    823  C   LEU A 112       5.116 -19.698  -1.903  1.00 91.00           C  
ATOM    824  CB  LEU A 112       5.940 -18.971  -4.153  1.00 91.00           C  
ATOM    825  O   LEU A 112       4.838 -18.739  -1.182  1.00 91.00           O  
ATOM    826  CG  LEU A 112       7.069 -18.807  -5.187  1.00 91.00           C  
ATOM    827  CD1 LEU A 112       6.489 -18.211  -6.471  1.00 91.00           C  
ATOM    828  CD2 LEU A 112       8.176 -17.884  -4.684  1.00 91.00           C  
ATOM    829  N   PHE A 113       4.369 -20.804  -1.923  1.00 93.56           N  
ATOM    830  CA  PHE A 113       3.251 -21.039  -1.014  1.00 93.56           C  
ATOM    831  C   PHE A 113       3.718 -21.655   0.301  1.00 93.56           C  
ATOM    832  CB  PHE A 113       2.207 -21.918  -1.702  1.00 93.56           C  
ATOM    833  O   PHE A 113       3.278 -21.213   1.363  1.00 93.56           O  
ATOM    834  CG  PHE A 113       1.484 -21.217  -2.830  1.00 93.56           C  
ATOM    835  CD1 PHE A 113       0.425 -20.339  -2.537  1.00 93.56           C  
ATOM    836  CD2 PHE A 113       1.870 -21.429  -4.165  1.00 93.56           C  
ATOM    837  CE1 PHE A 113      -0.265 -19.689  -3.573  1.00 93.56           C  
ATOM    838  CE2 PHE A 113       1.190 -20.767  -5.203  1.00 93.56           C  
ATOM    839  CZ  PHE A 113       0.120 -19.906  -4.906  1.00 93.56           C  
ATOM    840  N   VAL A 114       4.647 -22.615   0.235  1.00 94.38           N  
ATOM    841  CA  VAL A 114       5.203 -23.297   1.414  1.00 94.38           C  
ATOM    842  C   VAL A 114       5.832 -22.305   2.385  1.00 94.38           C  
ATOM    843  CB  VAL A 114       6.247 -24.360   1.019  1.00 94.38           C  
ATOM    844  O   VAL A 114       5.567 -22.388   3.578  1.00 94.38           O  
ATOM    845  CG1 VAL A 114       6.754 -25.123   2.250  1.00 94.38           C  
ATOM    846  CG2 VAL A 114       5.697 -25.355  -0.017  1.00 94.38           C  
ATOM    847  N   MET A 115       6.590 -21.325   1.884  1.00 91.50           N  
ATOM    848  CA  MET A 115       7.281 -20.315   2.697  1.00 91.50           C  
ATOM    849  C   MET A 115       6.343 -19.560   3.657  1.00 91.50           C  
ATOM    850  CB  MET A 115       7.968 -19.330   1.738  1.00 91.50           C  
ATOM    851  O   MET A 115       6.740 -19.186   4.759  1.00 91.50           O  
ATOM    852  CG  MET A 115       8.831 -18.297   2.474  1.00 91.50           C  
ATOM    853  SD  MET A 115       9.584 -17.039   1.409  1.00 91.50           S  
ATOM    854  CE  MET A 115       8.129 -16.050   0.976  1.00 91.50           C  
ATOM    855  N   ASN A 116       5.081 -19.365   3.270  1.00 92.50           N  
ATOM    856  CA  ASN A 116       4.104 -18.632   4.073  1.00 92.50           C  
ATOM    857  C   ASN A 116       3.575 -19.433   5.269  1.00 92.50           C  
ATOM    858  CB  ASN A 116       2.941 -18.241   3.158  1.00 92.50           C  
ATOM    859  O   ASN A 116       3.133 -18.842   6.252  1.00 92.50           O  
ATOM    860  CG  ASN A 116       3.355 -17.257   2.082  1.00 92.50           C  
ATOM    861  ND2 ASN A 116       2.948 -17.501   0.862  1.00 92.50           N  
ATOM    862  OD1 ASN A 116       4.065 -16.294   2.309  1.00 92.50           O  
ATOM    863  N   ILE A 117       3.594 -20.765   5.190  1.00 95.75           N  
ATOM    864  CA  ILE A 117       3.007 -21.657   6.196  1.00 95.75           C  
ATOM    865  C   ILE A 117       3.741 -21.580   7.542  1.00 95.75           C  
ATOM    866  CB  ILE A 117       2.901 -23.100   5.658  1.00 95.75           C  
ATOM    867  O   ILE A 117       3.060 -21.319   8.533  1.00 95.75           O  
ATOM    868  CG1 ILE A 117       1.948 -23.124   4.441  1.00 95.75           C  
ATOM    869  CG2 ILE A 117       2.416 -24.070   6.754  1.00 95.75           C  
ATOM    870  CD1 ILE A 117       1.988 -24.452   3.693  1.00 95.75           C  
ATOM    871  N   PRO A 118       5.079 -21.746   7.637  1.00 95.69           N  
ATOM    872  CA  PRO A 118       5.768 -21.672   8.925  1.00 95.69           C  
ATOM    873  C   PRO A 118       5.666 -20.273   9.545  1.00 95.69           C  
ATOM    874  CB  PRO A 118       7.217 -22.085   8.645  1.00 95.69           C  
ATOM    875  O   PRO A 118       5.448 -20.149  10.748  1.00 95.69           O  
ATOM    876  CG  PRO A 118       7.417 -21.765   7.166  1.00 95.69           C  
ATOM    877  CD  PRO A 118       6.038 -22.028   6.576  1.00 95.69           C  
ATOM    878  N   ILE A 119       5.734 -19.219   8.724  1.00 93.56           N  
ATOM    879  CA  ILE A 119       5.583 -17.828   9.177  1.00 93.56           C  
ATOM    880  C   ILE A 119       4.166 -17.596   9.721  1.00 93.56           C  
ATOM    881  CB  ILE A 119       5.919 -16.845   8.030  1.00 93.56           C  
ATOM    882  O   ILE A 119       3.996 -17.039  10.805  1.00 93.56           O  
ATOM    883  CG1 ILE A 119       7.367 -17.059   7.526  1.00 93.56           C  
ATOM    884  CG2 ILE A 119       5.720 -15.388   8.497  1.00 93.56           C  
ATOM    885  CD1 ILE A 119       7.732 -16.225   6.291  1.00 93.56           C  
ATOM    886  N   GLY A 120       3.144 -18.051   8.993  1.00 95.69           N  
ATOM    887  CA  GLY A 120       1.751 -17.956   9.415  1.00 95.69           C  
ATOM    888  C   GLY A 120       1.469 -18.762  10.681  1.00 95.69           C  
ATOM    889  O   GLY A 120       0.805 -18.257  11.581  1.00 95.69           O  
ATOM    890  N   ALA A 121       1.999 -19.983  10.787  1.00 97.25           N  
ATOM    891  CA  ALA A 121       1.845 -20.832  11.965  1.00 97.25           C  
ATOM    892  C   ALA A 121       2.476 -20.186  13.205  1.00 97.25           C  
ATOM    893  CB  ALA A 121       2.458 -22.206  11.670  1.00 97.25           C  
ATOM    894  O   ALA A 121       1.831 -20.107  14.249  1.00 97.25           O  
ATOM    895  N   LEU A 122       3.689 -19.639  13.074  1.00 97.06           N  
ATOM    896  CA  LEU A 122       4.332 -18.882  14.145  1.00 97.06           C  
ATOM    897  C   LEU A 122       3.497 -17.657  14.543  1.00 97.06           C  
ATOM    898  CB  LEU A 122       5.748 -18.487  13.694  1.00 97.06           C  
ATOM    899  O   LEU A 122       3.259 -17.438  15.729  1.00 97.06           O  
ATOM    900  CG  LEU A 122       6.544 -17.706  14.756  1.00 97.06           C  
ATOM    901  CD1 LEU A 122       6.790 -18.534  16.019  1.00 97.06           C  
ATOM    902  CD2 LEU A 122       7.892 -17.285  14.176  1.00 97.06           C  
ATOM    903  N   ALA A 123       3.000 -16.887  13.570  1.00 95.56           N  
ATOM    904  CA  ALA A 123       2.139 -15.734  13.832  1.00 95.56           C  
ATOM    905  C   ALA A 123       0.821 -16.127  14.523  1.00 95.56           C  
ATOM    906  CB  ALA A 123       1.877 -15.005  12.508  1.00 95.56           C  
ATOM    907  O   ALA A 123       0.345 -15.395  15.391  1.00 95.56           O  
ATOM    908  N   LEU A 124       0.243 -17.281  14.175  1.00 97.19           N  
ATOM    909  CA  LEU A 124      -0.968 -17.813  14.795  1.00 97.19           C  
ATOM    910  C   LEU A 124      -0.710 -18.216  16.252  1.00 97.19           C  
ATOM    911  CB  LEU A 124      -1.481 -19.000  13.956  1.00 97.19           C  
ATOM    912  O   LEU A 124      -1.453 -17.794  17.136  1.00 97.19           O  
ATOM    913  CG  LEU A 124      -2.858 -19.538  14.387  1.00 97.19           C  
ATOM    914  CD1 LEU A 124      -3.977 -18.527  14.126  1.00 97.19           C  
ATOM    915  CD2 LEU A 124      -3.182 -20.803  13.593  1.00 97.19           C  
ATOM    916  N   LEU A 125       0.363 -18.971  16.508  1.00 97.44           N  
ATOM    917  CA  LEU A 125       0.770 -19.394  17.852  1.00 97.44           C  
ATOM    918  C   LEU A 125       1.070 -18.186  18.748  1.00 97.44           C  
ATOM    919  CB  LEU A 125       2.005 -20.310  17.748  1.00 97.44           C  
ATOM    920  O   LEU A 125       0.503 -18.056  19.832  1.00 97.44           O  
ATOM    921  CG  LEU A 125       1.730 -21.702  17.150  1.00 97.44           C  
ATOM    922  CD1 LEU A 125       3.059 -22.419  16.908  1.00 97.44           C  
ATOM    923  CD2 LEU A 125       0.873 -22.566  18.076  1.00 97.44           C  
ATOM    924  N   MET A 126       1.891 -17.254  18.260  1.00 96.31           N  
ATOM    925  CA  MET A 126       2.204 -16.016  18.974  1.00 96.31           C  
ATOM    926  C   MET A 126       0.950 -15.173  19.206  1.00 96.31           C  
ATOM    927  CB  MET A 126       3.242 -15.209  18.183  1.00 96.31           C  
ATOM    928  O   MET A 126       0.744 -14.651  20.297  1.00 96.31           O  
ATOM    929  CG  MET A 126       4.632 -15.855  18.227  1.00 96.31           C  
ATOM    930  SD  MET A 126       5.381 -15.951  19.876  1.00 96.31           S  
ATOM    931  CE  MET A 126       5.707 -14.199  20.208  1.00 96.31           C  
ATOM    932  N   GLY A 127       0.071 -15.067  18.209  1.00 94.62           N  
ATOM    933  CA  GLY A 127      -1.169 -14.313  18.328  1.00 94.62           C  
ATOM    934  C   GLY A 127      -2.155 -14.912  19.339  1.00 94.62           C  
ATOM    935  O   GLY A 127      -2.867 -14.168  20.016  1.00 94.62           O  
ATOM    936  N   LEU A 128      -2.185 -16.238  19.494  1.00 94.88           N  
ATOM    937  CA  LEU A 128      -3.002 -16.912  20.507  1.00 94.88           C  
ATOM    938  C   LEU A 128      -2.542 -16.559  21.925  1.00 94.88           C  
ATOM    939  CB  LEU A 128      -2.964 -18.435  20.276  1.00 94.88           C  
ATOM    940  O   LEU A 128      -3.388 -16.224  22.760  1.00 94.88           O  
ATOM    941  CG  LEU A 128      -3.842 -18.906  19.103  1.00 94.88           C  
ATOM    942  CD1 LEU A 128      -3.469 -20.334  18.708  1.00 94.88           C  
ATOM    943  CD2 LEU A 128      -5.325 -18.896  19.481  1.00 94.88           C  
ATOM    944  N   VAL A 129      -1.228 -16.574  22.160  1.00 94.56           N  
ATOM    945  CA  VAL A 129      -0.616 -16.369  23.483  1.00 94.56           C  
ATOM    946  C   VAL A 129      -0.513 -14.887  23.854  1.00 94.56           C  
ATOM    947  CB  VAL A 129       0.766 -17.057  23.537  1.00 94.56           C  
ATOM    948  O   VAL A 129      -0.873 -14.511  24.964  1.00 94.56           O  
ATOM    949  CG1 VAL A 129       1.458 -16.867  24.892  1.00 94.56           C  
ATOM    950  CG2 VAL A 129       0.642 -18.569  23.297  1.00 94.56           C  
ATOM    951  N   VAL A 130      -0.053 -14.039  22.931  1.00 93.38           N  
ATOM    952  CA  VAL A 130       0.391 -12.667  23.239  1.00 93.38           C  
ATOM    953  C   VAL A 130      -0.708 -11.619  23.054  1.00 93.38           C  
ATOM    954  CB  VAL A 130       1.644 -12.312  22.407  1.00 93.38           C  
ATOM    955  O   VAL A 130      -0.739 -10.636  23.789  1.00 93.38           O  
ATOM    956  CG1 VAL A 130       2.190 -10.913  22.718  1.00 93.38           C  
ATOM    957  CG2 VAL A 130       2.783 -13.312  22.666  1.00 93.38           C  
ATOM    958  N   LEU A 131      -1.623 -11.784  22.087  1.00 91.81           N  
ATOM    959  CA  LEU A 131      -2.620 -10.737  21.821  1.00 91.81           C  
ATOM    960  C   LEU A 131      -3.644 -10.628  22.963  1.00 91.81           C  
ATOM    961  CB  LEU A 131      -3.338 -10.939  20.476  1.00 91.81           C  
ATOM    962  O   LEU A 131      -4.157 -11.658  23.421  1.00 91.81           O  
ATOM    963  CG  LEU A 131      -2.455 -10.739  19.235  1.00 91.81           C  
ATOM    964  CD1 LEU A 131      -3.243 -11.150  17.988  1.00 91.81           C  
ATOM    965  CD2 LEU A 131      -2.018  -9.282  19.075  1.00 91.81           C  
ATOM    966  N   PRO A 132      -4.034  -9.407  23.369  1.00 86.12           N  
ATOM    967  CA  PRO A 132      -5.046  -9.211  24.399  1.00 86.12           C  
ATOM    968  C   PRO A 132      -6.420  -9.696  23.926  1.00 86.12           C  
ATOM    969  CB  PRO A 132      -5.049  -7.709  24.689  1.00 86.12           C  
ATOM    970  O   PRO A 132      -6.753  -9.650  22.737  1.00 86.12           O  
ATOM    971  CG  PRO A 132      -4.653  -7.120  23.339  1.00 86.12           C  
ATOM    972  CD  PRO A 132      -3.615  -8.118  22.831  1.00 86.12           C  
ATOM    973  N   LYS A 133      -7.252 -10.159  24.863  1.00 83.00           N  
ATOM    974  CA  LYS A 133      -8.649 -10.492  24.560  1.00 83.00           C  
ATOM    975  C   LYS A 133      -9.395  -9.205  24.198  1.00 83.00           C  
ATOM    976  CB  LYS A 133      -9.319 -11.209  25.744  1.00 83.00           C  
ATOM    977  O   LYS A 133      -9.408  -8.264  24.980  1.00 83.00           O  
ATOM    978  CG  LYS A 133      -8.743 -12.613  25.998  1.00 83.00           C  
ATOM    979  CD  LYS A 133      -9.488 -13.306  27.151  1.00 83.00           C  
ATOM    980  CE  LYS A 133      -8.904 -14.698  27.434  1.00 83.00           C  
ATOM    981  NZ  LYS A 133      -9.578 -15.358  28.584  1.00 83.00           N  
ATOM    982  N   THR A 134     -10.027  -9.177  23.028  1.00 77.94           N  
ATOM    983  CA  THR A 134     -10.906  -8.075  22.616  1.00 77.94           C  
ATOM    984  C   THR A 134     -12.352  -8.502  22.828  1.00 77.94           C  
ATOM    985  CB  THR A 134     -10.703  -7.677  21.144  1.00 77.94           C  
ATOM    986  O   THR A 134     -12.768  -9.510  22.255  1.00 77.94           O  
ATOM    987  CG2 THR A 134     -11.061  -6.210  20.927  1.00 77.94           C  
ATOM    988  OG1 THR A 134      -9.376  -7.871  20.697  1.00 77.94           O  
ATOM    989  N   ALA A 135     -13.109  -7.763  23.640  1.00 73.75           N  
ATOM    990  CA  ALA A 135     -14.538  -8.011  23.789  1.00 73.75           C  
ATOM    991  C   ALA A 135     -15.284  -7.616  22.497  1.00 73.75           C  
ATOM    992  CB  ALA A 135     -15.068  -7.254  25.012  1.00 73.75           C  
ATOM    993  O   ALA A 135     -14.920  -6.612  21.876  1.00 73.75           O  
ATOM    994  N   PRO A 136     -16.306  -8.380  22.077  1.00 77.12           N  
ATOM    995  CA  PRO A 136     -17.242  -7.930  21.055  1.00 77.12           C  
ATOM    996  C   PRO A 136     -17.935  -6.631  21.490  1.00 77.12           C  
ATOM    997  CB  PRO A 136     -18.249  -9.071  20.876  1.00 77.12           C  
ATOM    998  O   PRO A 136     -18.295  -6.481  22.656  1.00 77.12           O  
ATOM    999  CG  PRO A 136     -17.516 -10.297  21.419  1.00 77.12           C  
ATOM   1000  CD  PRO A 136     -16.654  -9.714  22.534  1.00 77.12           C  
ATOM   1001  N   GLY A 137     -18.121  -5.711  20.547  1.00 73.06           N  
ATOM   1002  CA  GLY A 137     -18.931  -4.511  20.731  1.00 73.06           C  
ATOM   1003  C   GLY A 137     -20.428  -4.787  20.558  1.00 73.06           C  
ATOM   1004  O   GLY A 137     -20.868  -5.931  20.408  1.00 73.06           O  
ATOM   1005  N   GLU A 138     -21.228  -3.720  20.550  1.00 73.31           N  
ATOM   1006  CA  GLU A 138     -22.670  -3.815  20.311  1.00 73.31           C  
ATOM   1007  C   GLU A 138     -22.992  -4.446  18.949  1.00 73.31           C  
ATOM   1008  CB  GLU A 138     -23.335  -2.440  20.403  1.00 73.31           C  
ATOM   1009  O   GLU A 138     -22.378  -4.150  17.917  1.00 73.31           O  
ATOM   1010  CG  GLU A 138     -23.397  -1.920  21.845  1.00 73.31           C  
ATOM   1011  CD  GLU A 138     -24.115  -0.566  21.935  1.00 73.31           C  
ATOM   1012  OE1 GLU A 138     -24.495  -0.206  23.067  1.00 73.31           O  
ATOM   1013  OE2 GLU A 138     -24.253   0.092  20.876  1.00 73.31           O  
ATOM   1014  N   ARG A 139     -23.999  -5.326  18.936  1.00 75.12           N  
ATOM   1015  CA  ARG A 139     -24.447  -6.013  17.723  1.00 75.12           C  
ATOM   1016  C   ARG A 139     -25.249  -5.059  16.846  1.00 75.12           C  
ATOM   1017  CB  ARG A 139     -25.279  -7.254  18.069  1.00 75.12           C  
ATOM   1018  O   ARG A 139     -26.444  -4.884  17.053  1.00 75.12           O  
ATOM   1019  CG  ARG A 139     -24.435  -8.369  18.690  1.00 75.12           C  
ATOM   1020  CD  ARG A 139     -25.329  -9.590  18.921  1.00 75.12           C  
ATOM   1021  NE  ARG A 139     -24.569 -10.719  19.486  1.00 75.12           N  
ATOM   1022  NH1 ARG A 139     -26.292 -12.239  19.507  1.00 75.12           N  
ATOM   1023  NH2 ARG A 139     -24.286 -12.830  20.290  1.00 75.12           N  
ATOM   1024  CZ  ARG A 139     -25.051 -11.920  19.757  1.00 75.12           C  
ATOM   1025  N   LYS A 140     -24.598  -4.510  15.825  1.00 78.56           N  
ATOM   1026  CA  LYS A 140     -25.268  -3.725  14.783  1.00 78.56           C  
ATOM   1027  C   LYS A 140     -25.837  -4.625  13.676  1.00 78.56           C  
ATOM   1028  CB  LYS A 140     -24.336  -2.617  14.268  1.00 78.56           C  
ATOM   1029  O   LYS A 140     -25.261  -5.687  13.397  1.00 78.56           O  
ATOM   1030  CG  LYS A 140     -24.037  -1.649  15.422  1.00 78.56           C  
ATOM   1031  CD  LYS A 140     -23.280  -0.397  14.982  1.00 78.56           C  
ATOM   1032  CE  LYS A 140     -23.085   0.444  16.247  1.00 78.56           C  
ATOM   1033  NZ  LYS A 140     -22.504   1.772  15.960  1.00 78.56           N  
ATOM   1034  N   PRO A 141     -26.960  -4.245  13.042  1.00 85.56           N  
ATOM   1035  CA  PRO A 141     -27.464  -4.913  11.850  1.00 85.56           C  
ATOM   1036  C   PRO A 141     -26.418  -4.876  10.731  1.00 85.56           C  
ATOM   1037  CB  PRO A 141     -28.753  -4.177  11.469  1.00 85.56           C  
ATOM   1038  O   PRO A 141     -25.612  -3.953  10.623  1.00 85.56           O  
ATOM   1039  CG  PRO A 141     -28.543  -2.777  12.043  1.00 85.56           C  
ATOM   1040  CD  PRO A 141     -27.742  -3.051  13.312  1.00 85.56           C  
ATOM   1041  N   PHE A 142     -26.403  -5.921   9.904  1.00 90.12           N  
ATOM   1042  CA  PHE A 142     -25.503  -5.974   8.760  1.00 90.12           C  
ATOM   1043  C   PHE A 142     -26.058  -5.140   7.609  1.00 90.12           C  
ATOM   1044  CB  PHE A 142     -25.283  -7.421   8.314  1.00 90.12           C  
ATOM   1045  O   PHE A 142     -27.169  -5.389   7.137  1.00 90.12           O  
ATOM   1046  CG  PHE A 142     -24.349  -7.538   7.126  1.00 90.12           C  
ATOM   1047  CD1 PHE A 142     -24.806  -8.101   5.921  1.00 90.12           C  
ATOM   1048  CD2 PHE A 142     -23.029  -7.057   7.217  1.00 90.12           C  
ATOM   1049  CE1 PHE A 142     -23.934  -8.208   4.825  1.00 90.12           C  
ATOM   1050  CE2 PHE A 142     -22.169  -7.143   6.111  1.00 90.12           C  
ATOM   1051  CZ  PHE A 142     -22.618  -7.729   4.918  1.00 90.12           C  
ATOM   1052  N   ASP A 143     -25.261  -4.201   7.108  1.00 91.69           N  
ATOM   1053  CA  ASP A 143     -25.602  -3.487   5.889  1.00 91.69           C  
ATOM   1054  C   ASP A 143     -25.224  -4.292   4.635  1.00 91.69           C  
ATOM   1055  CB  ASP A 143     -25.006  -2.084   5.889  1.00 91.69           C  
ATOM   1056  O   ASP A 143     -24.159  -4.117   4.037  1.00 91.69           O  
ATOM   1057  CG  ASP A 143     -25.542  -1.310   4.688  1.00 91.69           C  
ATOM   1058  OD1 ASP A 143     -26.260  -1.882   3.828  1.00 91.69           O  
ATOM   1059  OD2 ASP A 143     -25.482  -0.080   4.670  1.00 91.69           O  
ATOM   1060  N   MET A 144     -26.150  -5.153   4.208  1.00 93.31           N  
ATOM   1061  CA  MET A 144     -26.016  -5.923   2.971  1.00 93.31           C  
ATOM   1062  C   MET A 144     -25.976  -5.025   1.725  1.00 93.31           C  
ATOM   1063  CB  MET A 144     -27.170  -6.937   2.889  1.00 93.31           C  
ATOM   1064  O   MET A 144     -25.206  -5.288   0.805  1.00 93.31           O  
ATOM   1065  CG  MET A 144     -27.075  -7.855   1.663  1.00 93.31           C  
ATOM   1066  SD  MET A 144     -25.636  -8.959   1.620  1.00 93.31           S  
ATOM   1067  CE  MET A 144     -26.275 -10.362   2.574  1.00 93.31           C  
ATOM   1068  N   THR A 145     -26.777  -3.956   1.676  1.00 93.81           N  
ATOM   1069  CA  THR A 145     -26.837  -3.062   0.507  1.00 93.81           C  
ATOM   1070  C   THR A 145     -25.508  -2.341   0.302  1.00 93.81           C  
ATOM   1071  CB  THR A 145     -27.946  -2.011   0.655  1.00 93.81           C  
ATOM   1072  O   THR A 145     -24.961  -2.358  -0.800  1.00 93.81           O  
ATOM   1073  CG2 THR A 145     -28.213  -1.253  -0.644  1.00 93.81           C  
ATOM   1074  OG1 THR A 145     -29.164  -2.594   1.060  1.00 93.81           O  
ATOM   1075  N   GLY A 146     -24.969  -1.743   1.366  1.00 93.25           N  
ATOM   1076  CA  GLY A 146     -23.670  -1.079   1.364  1.00 93.25           C  
ATOM   1077  C   GLY A 146     -22.558  -2.058   0.998  1.00 93.25           C  
ATOM   1078  O   GLY A 146     -21.737  -1.756   0.132  1.00 93.25           O  
ATOM   1079  N   TYR A 147     -22.591  -3.270   1.564  1.00 94.56           N  
ATOM   1080  CA  TYR A 147     -21.613  -4.314   1.264  1.00 94.56           C  
ATOM   1081  C   TYR A 147     -21.616  -4.750  -0.205  1.00 94.56           C  
ATOM   1082  CB  TYR A 147     -21.839  -5.532   2.164  1.00 94.56           C  
ATOM   1083  O   TYR A 147     -20.549  -4.839  -0.819  1.00 94.56           O  
ATOM   1084  CG  TYR A 147     -20.851  -6.640   1.862  1.00 94.56           C  
ATOM   1085  CD1 TYR A 147     -21.294  -7.871   1.339  1.00 94.56           C  
ATOM   1086  CD2 TYR A 147     -19.476  -6.398   2.030  1.00 94.56           C  
ATOM   1087  CE1 TYR A 147     -20.358  -8.868   1.001  1.00 94.56           C  
ATOM   1088  CE2 TYR A 147     -18.541  -7.381   1.668  1.00 94.56           C  
ATOM   1089  OH  TYR A 147     -18.060  -9.552   0.801  1.00 94.56           O  
ATOM   1090  CZ  TYR A 147     -18.979  -8.619   1.156  1.00 94.56           C  
ATOM   1091  N   VAL A 148     -22.790  -5.007  -0.785  1.00 95.94           N  
ATOM   1092  CA  VAL A 148     -22.908  -5.414  -2.191  1.00 95.94           C  
ATOM   1093  C   VAL A 148     -22.421  -4.297  -3.109  1.00 95.94           C  
ATOM   1094  CB  VAL A 148     -24.349  -5.844  -2.527  1.00 95.94           C  
ATOM   1095  O   VAL A 148     -21.626  -4.566  -4.005  1.00 95.94           O  
ATOM   1096  CG1 VAL A 148     -24.574  -6.034  -4.033  1.00 95.94           C  
ATOM   1097  CG2 VAL A 148     -24.672  -7.183  -1.849  1.00 95.94           C  
ATOM   1098  N   LEU A 149     -22.821  -3.045  -2.861  1.00 96.19           N  
ATOM   1099  CA  LEU A 149     -22.411  -1.910  -3.691  1.00 96.19           C  
ATOM   1100  C   LEU A 149     -20.896  -1.675  -3.646  1.00 96.19           C  
ATOM   1101  CB  LEU A 149     -23.168  -0.646  -3.255  1.00 96.19           C  
ATOM   1102  O   LEU A 149     -20.272  -1.531  -4.698  1.00 96.19           O  
ATOM   1103  CG  LEU A 149     -24.667  -0.629  -3.590  1.00 96.19           C  
ATOM   1104  CD1 LEU A 149     -25.325   0.569  -2.902  1.00 96.19           C  
ATOM   1105  CD2 LEU A 149     -24.897  -0.502  -5.098  1.00 96.19           C  
ATOM   1106  N   VAL A 150     -20.280  -1.681  -2.457  1.00 95.00           N  
ATOM   1107  CA  VAL A 150     -18.827  -1.476  -2.338  1.00 95.00           C  
ATOM   1108  C   VAL A 150     -18.042  -2.661  -2.897  1.00 95.00           C  
ATOM   1109  CB  VAL A 150     -18.412  -1.129  -0.895  1.00 95.00           C  
ATOM   1110  O   VAL A 150     -17.059  -2.460  -3.605  1.00 95.00           O  
ATOM   1111  CG1 VAL A 150     -18.443  -2.306   0.084  1.00 95.00           C  
ATOM   1112  CG2 VAL A 150     -17.013  -0.513  -0.852  1.00 95.00           C  
ATOM   1113  N   SER A 151     -18.489  -3.896  -2.651  1.00 94.75           N  
ATOM   1114  CA  SER A 151     -17.800  -5.099  -3.130  1.00 94.75           C  
ATOM   1115  C   SER A 151     -17.899  -5.239  -4.642  1.00 94.75           C  
ATOM   1116  CB  SER A 151     -18.362  -6.357  -2.470  1.00 94.75           C  
ATOM   1117  O   SER A 151     -16.890  -5.501  -5.293  1.00 94.75           O  
ATOM   1118  OG  SER A 151     -18.174  -6.271  -1.081  1.00 94.75           O  
ATOM   1119  N   ALA A 152     -19.083  -5.014  -5.217  1.00 95.62           N  
ATOM   1120  CA  ALA A 152     -19.267  -4.996  -6.663  1.00 95.62           C  
ATOM   1121  C   ALA A 152     -18.476  -3.846  -7.298  1.00 95.62           C  
ATOM   1122  CB  ALA A 152     -20.762  -4.895  -6.987  1.00 95.62           C  
ATOM   1123  O   ALA A 152     -17.769  -4.066  -8.275  1.00 95.62           O  
ATOM   1124  N   GLY A 153     -18.525  -2.646  -6.711  1.00 95.69           N  
ATOM   1125  CA  GLY A 153     -17.781  -1.483  -7.188  1.00 95.69           C  
ATOM   1126  C   GLY A 153     -16.269  -1.712  -7.219  1.00 95.69           C  
ATOM   1127  O   GLY A 153     -15.640  -1.542  -8.259  1.00 95.69           O  
ATOM   1128  N   ILE A 154     -15.685  -2.166  -6.106  1.00 93.88           N  
ATOM   1129  CA  ILE A 154     -14.255  -2.501  -6.013  1.00 93.88           C  
ATOM   1130  C   ILE A 154     -13.904  -3.655  -6.956  1.00 93.88           C  
ATOM   1131  CB  ILE A 154     -13.877  -2.837  -4.550  1.00 93.88           C  
ATOM   1132  O   ILE A 154     -12.901  -3.583  -7.665  1.00 93.88           O  
ATOM   1133  CG1 ILE A 154     -13.955  -1.556  -3.689  1.00 93.88           C  
ATOM   1134  CG2 ILE A 154     -12.481  -3.488  -4.457  1.00 93.88           C  
ATOM   1135  CD1 ILE A 154     -13.716  -1.774  -2.190  1.00 93.88           C  
ATOM   1136  N   GLY A 155     -14.723  -4.709  -6.974  1.00 93.88           N  
ATOM   1137  CA  GLY A 155     -14.514  -5.893  -7.800  1.00 93.88           C  
ATOM   1138  C   GLY A 155     -14.453  -5.555  -9.287  1.00 93.88           C  
ATOM   1139  O   GLY A 155     -13.461  -5.848  -9.953  1.00 93.88           O  
ATOM   1140  N   LEU A 156     -15.486  -4.873  -9.782  1.00 94.75           N  
ATOM   1141  CA  LEU A 156     -15.588  -4.427 -11.169  1.00 94.75           C  
ATOM   1142  C   LEU A 156     -14.478  -3.442 -11.532  1.00 94.75           C  
ATOM   1143  CB  LEU A 156     -16.965  -3.782 -11.392  1.00 94.75           C  
ATOM   1144  O   LEU A 156     -13.896  -3.578 -12.606  1.00 94.75           O  
ATOM   1145  CG  LEU A 156     -18.152  -4.758 -11.373  1.00 94.75           C  
ATOM   1146  CD1 LEU A 156     -19.453  -3.959 -11.328  1.00 94.75           C  
ATOM   1147  CD2 LEU A 156     -18.163  -5.649 -12.617  1.00 94.75           C  
ATOM   1148  N   LEU A 157     -14.132  -2.506 -10.638  1.00 93.31           N  
ATOM   1149  CA  LEU A 157     -13.060  -1.545 -10.891  1.00 93.31           C  
ATOM   1150  C   LEU A 157     -11.716  -2.251 -11.049  1.00 93.31           C  
ATOM   1151  CB  LEU A 157     -12.982  -0.511  -9.751  1.00 93.31           C  
ATOM   1152  O   LEU A 157     -11.010  -2.017 -12.021  1.00 93.31           O  
ATOM   1153  CG  LEU A 157     -12.002   0.647 -10.021  1.00 93.31           C  
ATOM   1154  CD1 LEU A 157     -12.419   1.464 -11.247  1.00 93.31           C  
ATOM   1155  CD2 LEU A 157     -11.926   1.575  -8.801  1.00 93.31           C  
ATOM   1156  N   MET A 158     -11.362  -3.124 -10.104  1.00 90.88           N  
ATOM   1157  CA  MET A 158     -10.060  -3.788 -10.104  1.00 90.88           C  
ATOM   1158  C   MET A 158      -9.931  -4.798 -11.248  1.00 90.88           C  
ATOM   1159  CB  MET A 158      -9.822  -4.496  -8.767  1.00 90.88           C  
ATOM   1160  O   MET A 158      -8.869  -4.882 -11.860  1.00 90.88           O  
ATOM   1161  CG  MET A 158      -9.779  -3.586  -7.534  1.00 90.88           C  
ATOM   1162  SD  MET A 158      -8.246  -3.696  -6.573  1.00 90.88           S  
ATOM   1163  CE  MET A 158      -7.277  -2.500  -7.513  1.00 90.88           C  
ATOM   1164  N   ILE A 159     -10.990  -5.559 -11.550  1.00 90.38           N  
ATOM   1165  CA  ILE A 159     -10.979  -6.506 -12.674  1.00 90.38           C  
ATOM   1166  C   ILE A 159     -10.984  -5.743 -14.001  1.00 90.38           C  
ATOM   1167  CB  ILE A 159     -12.151  -7.512 -12.590  1.00 90.38           C  
ATOM   1168  O   ILE A 159     -10.206  -6.078 -14.886  1.00 90.38           O  
ATOM   1169  CG1 ILE A 159     -12.063  -8.379 -11.312  1.00 90.38           C  
ATOM   1170  CG2 ILE A 159     -12.137  -8.444 -13.820  1.00 90.38           C  
ATOM   1171  CD1 ILE A 159     -13.349  -9.166 -11.017  1.00 90.38           C  
ATOM   1172  N   GLY A 160     -11.821  -4.712 -14.141  1.00 90.00           N  
ATOM   1173  CA  GLY A 160     -11.897  -3.892 -15.351  1.00 90.00           C  
ATOM   1174  C   GLY A 160     -10.578  -3.178 -15.639  1.00 90.00           C  
ATOM   1175  O   GLY A 160     -10.039  -3.308 -16.733  1.00 90.00           O  
ATOM   1176  N   ALA A 161     -10.004  -2.509 -14.635  1.00 88.00           N  
ATOM   1177  CA  ALA A 161      -8.704  -1.851 -14.751  1.00 88.00           C  
ATOM   1178  C   ALA A 161      -7.582  -2.854 -15.054  1.00 88.00           C  
ATOM   1179  CB  ALA A 161      -8.433  -1.075 -13.458  1.00 88.00           C  
ATOM   1180  O   ALA A 161      -6.741  -2.600 -15.908  1.00 88.00           O  
ATOM   1181  N   GLY A 162      -7.614  -4.034 -14.429  1.00 85.62           N  
ATOM   1182  CA  GLY A 162      -6.670  -5.115 -14.707  1.00 85.62           C  
ATOM   1183  C   GLY A 162      -6.786  -5.725 -16.106  1.00 85.62           C  
ATOM   1184  O   GLY A 162      -5.949  -6.538 -16.454  1.00 85.62           O  
ATOM   1185  N   ARG A 163      -7.796  -5.374 -16.912  1.00 86.56           N  
ATOM   1186  CA  ARG A 163      -7.906  -5.790 -18.324  1.00 86.56           C  
ATOM   1187  C   ARG A 163      -7.404  -4.719 -19.292  1.00 86.56           C  
ATOM   1188  CB  ARG A 163      -9.355  -6.191 -18.637  1.00 86.56           C  
ATOM   1189  O   ARG A 163      -7.283  -4.994 -20.484  1.00 86.56           O  
ATOM   1190  CG  ARG A 163      -9.764  -7.466 -17.887  1.00 86.56           C  
ATOM   1191  CD  ARG A 163     -11.264  -7.747 -18.021  1.00 86.56           C  
ATOM   1192  NE  ARG A 163     -11.575  -8.369 -19.323  1.00 86.56           N  
ATOM   1193  NH1 ARG A 163     -12.885 -10.100 -18.573  1.00 86.56           N  
ATOM   1194  NH2 ARG A 163     -12.286 -10.025 -20.718  1.00 86.56           N  
ATOM   1195  CZ  ARG A 163     -12.243  -9.490 -19.530  1.00 86.56           C  
ATOM   1196  N   LEU A 164      -7.109  -3.515 -18.803  1.00 85.00           N  
ATOM   1197  CA  LEU A 164      -6.621  -2.390 -19.596  1.00 85.00           C  
ATOM   1198  C   LEU A 164      -5.096  -2.449 -19.765  1.00 85.00           C  
ATOM   1199  CB  LEU A 164      -7.072  -1.069 -18.961  1.00 85.00           C  
ATOM   1200  O   LEU A 164      -4.370  -1.579 -19.294  1.00 85.00           O  
ATOM   1201  CG  LEU A 164      -8.578  -0.781 -18.904  1.00 85.00           C  
ATOM   1202  CD1 LEU A 164      -8.745   0.613 -18.292  1.00 85.00           C  
ATOM   1203  CD2 LEU A 164      -9.235  -0.810 -20.285  1.00 85.00           C  
ATOM   1204  N   HIS A 165      -4.609  -3.504 -20.418  1.00 71.38           N  
ATOM   1205  CA  HIS A 165      -3.184  -3.649 -20.739  1.00 71.38           C  
ATOM   1206  C   HIS A 165      -2.811  -3.097 -22.111  1.00 71.38           C  
ATOM   1207  CB  HIS A 165      -2.795  -5.125 -20.653  1.00 71.38           C  
ATOM   1208  O   HIS A 165      -1.634  -2.838 -22.339  1.00 71.38           O  
ATOM   1209  CG  HIS A 165      -2.938  -5.681 -19.267  1.00 71.38           C  
ATOM   1210  CD2 HIS A 165      -3.510  -6.873 -18.921  1.00 71.38           C  
ATOM   1211  ND1 HIS A 165      -2.460  -5.105 -18.113  1.00 71.38           N  
ATOM   1212  CE1 HIS A 165      -2.732  -5.935 -17.096  1.00 71.38           C  
ATOM   1213  NE2 HIS A 165      -3.346  -7.039 -17.544  1.00 71.38           N  
ATOM   1214  N   HIS A 166      -3.806  -2.957 -22.995  1.00 75.00           N  
ATOM   1215  CA  HIS A 166      -3.612  -2.525 -24.370  1.00 75.00           C  
ATOM   1216  C   HIS A 166      -4.579  -1.414 -24.774  1.00 75.00           C  
ATOM   1217  CB  HIS A 166      -3.658  -3.716 -25.332  1.00 75.00           C  
ATOM   1218  O   HIS A 166      -5.725  -1.407 -24.322  1.00 75.00           O  
ATOM   1219  CG  HIS A 166      -2.521  -4.664 -25.067  1.00 75.00           C  
ATOM   1220  CD2 HIS A 166      -2.602  -5.953 -24.621  1.00 75.00           C  
ATOM   1221  ND1 HIS A 166      -1.194  -4.322 -25.092  1.00 75.00           N  
ATOM   1222  CE1 HIS A 166      -0.487  -5.373 -24.648  1.00 75.00           C  
ATOM   1223  NE2 HIS A 166      -1.305  -6.402 -24.357  1.00 75.00           N  
ATOM   1224  N   ALA A 167      -4.191  -0.543 -25.703  1.00 74.31           N  
ATOM   1225  CA  ALA A 167      -5.056   0.510 -26.235  1.00 74.31           C  
ATOM   1226  C   ALA A 167      -6.370  -0.058 -26.808  1.00 74.31           C  
ATOM   1227  CB  ALA A 167      -4.275   1.286 -27.298  1.00 74.31           C  
ATOM   1228  O   ALA A 167      -7.451   0.476 -26.566  1.00 74.31           O  
ATOM   1229  N   ALA A 168      -6.308  -1.212 -27.480  1.00 79.06           N  
ATOM   1230  CA  ALA A 168      -7.492  -1.920 -27.976  1.00 79.06           C  
ATOM   1231  C   ALA A 168      -8.443  -2.374 -26.850  1.00 79.06           C  
ATOM   1232  CB  ALA A 168      -7.014  -3.117 -28.805  1.00 79.06           C  
ATOM   1233  O   ALA A 168      -9.649  -2.506 -27.058  1.00 79.06           O  
ATOM   1234  N   ALA A 169      -7.930  -2.578 -25.634  1.00 81.69           N  
ATOM   1235  CA  ALA A 169      -8.742  -2.929 -24.478  1.00 81.69           C  
ATOM   1236  C   ALA A 169      -9.624  -1.760 -24.004  1.00 81.69           C  
ATOM   1237  CB  ALA A 169      -7.834  -3.448 -23.358  1.00 81.69           C  
ATOM   1238  O   ALA A 169     -10.666  -2.022 -23.402  1.00 81.69           O  
ATOM   1239  N   LEU A 170      -9.264  -0.504 -24.304  1.00 79.25           N  
ATOM   1240  CA  LEU A 170     -10.121   0.665 -24.056  1.00 79.25           C  
ATOM   1241  C   LEU A 170     -11.323   0.707 -25.004  1.00 79.25           C  
ATOM   1242  CB  LEU A 170      -9.311   1.963 -24.215  1.00 79.25           C  
ATOM   1243  O   LEU A 170     -12.386   1.176 -24.614  1.00 79.25           O  
ATOM   1244  CG  LEU A 170      -8.335   2.230 -23.060  1.00 79.25           C  
ATOM   1245  CD1 LEU A 170      -7.193   3.117 -23.539  1.00 79.25           C  
ATOM   1246  CD2 LEU A 170      -9.050   2.941 -21.908  1.00 79.25           C  
ATOM   1247  N   ALA A 171     -11.172   0.185 -26.222  1.00 83.38           N  
ATOM   1248  CA  ALA A 171     -12.259   0.093 -27.193  1.00 83.38           C  
ATOM   1249  C   ALA A 171     -13.205  -1.091 -26.924  1.00 83.38           C  
ATOM   1250  CB  ALA A 171     -11.645   0.031 -28.596  1.00 83.38           C  
ATOM   1251  O   ALA A 171     -14.267  -1.180 -27.536  1.00 83.38           O  
ATOM   1252  N   ASN A 172     -12.847  -2.008 -26.016  1.00 89.12           N  
ATOM   1253  CA  ASN A 172     -13.670  -3.171 -25.711  1.00 89.12           C  
ATOM   1254  C   ASN A 172     -14.914  -2.760 -24.888  1.00 89.12           C  
ATOM   1255  CB  ASN A 172     -12.816  -4.240 -25.015  1.00 89.12           C  
ATOM   1256  O   ASN A 172     -14.761  -2.331 -23.736  1.00 89.12           O  
ATOM   1257  CG  ASN A 172     -13.556  -5.559 -24.891  1.00 89.12           C  
ATOM   1258  ND2 ASN A 172     -12.908  -6.663 -25.173  1.00 89.12           N  
ATOM   1259  OD1 ASN A 172     -14.727  -5.627 -24.554  1.00 89.12           O  
ATOM   1260  N   PRO A 173     -16.143  -2.960 -25.410  1.00 90.50           N  
ATOM   1261  CA  PRO A 173     -17.374  -2.564 -24.725  1.00 90.50           C  
ATOM   1262  C   PRO A 173     -17.533  -3.195 -23.340  1.00 90.50           C  
ATOM   1263  CB  PRO A 173     -18.520  -2.997 -25.647  1.00 90.50           C  
ATOM   1264  O   PRO A 173     -18.062  -2.558 -22.432  1.00 90.50           O  
ATOM   1265  CG  PRO A 173     -17.880  -3.031 -27.032  1.00 90.50           C  
ATOM   1266  CD  PRO A 173     -16.458  -3.487 -26.734  1.00 90.50           C  
ATOM   1267  N   LEU A 174     -17.040  -4.425 -23.146  1.00 91.38           N  
ATOM   1268  CA  LEU A 174     -17.108  -5.113 -21.859  1.00 91.38           C  
ATOM   1269  C   LEU A 174     -16.270  -4.393 -20.796  1.00 91.38           C  
ATOM   1270  CB  LEU A 174     -16.650  -6.572 -22.043  1.00 91.38           C  
ATOM   1271  O   LEU A 174     -16.739  -4.208 -19.677  1.00 91.38           O  
ATOM   1272  CG  LEU A 174     -16.704  -7.422 -20.760  1.00 91.38           C  
ATOM   1273  CD1 LEU A 174     -18.130  -7.585 -20.231  1.00 91.38           C  
ATOM   1274  CD2 LEU A 174     -16.127  -8.810 -21.043  1.00 91.38           C  
ATOM   1275  N   ASN A 175     -15.056  -3.954 -21.137  1.00 91.31           N  
ATOM   1276  CA  ASN A 175     -14.177  -3.264 -20.191  1.00 91.31           C  
ATOM   1277  C   ASN A 175     -14.767  -1.904 -19.792  1.00 91.31           C  
ATOM   1278  CB  ASN A 175     -12.779  -3.102 -20.805  1.00 91.31           C  
ATOM   1279  O   ASN A 175     -14.815  -1.580 -18.605  1.00 91.31           O  
ATOM   1280  CG  ASN A 175     -12.014  -4.401 -21.005  1.00 91.31           C  
ATOM   1281  ND2 ASN A 175     -10.998  -4.352 -21.827  1.00 91.31           N  
ATOM   1282  OD1 ASN A 175     -12.282  -5.451 -20.437  1.00 91.31           O  
ATOM   1283  N   LEU A 176     -15.286  -1.144 -20.763  1.00 89.44           N  
ATOM   1284  CA  LEU A 176     -15.972   0.126 -20.506  1.00 89.44           C  
ATOM   1285  C   LEU A 176     -17.220  -0.068 -19.641  1.00 89.44           C  
ATOM   1286  CB  LEU A 176     -16.348   0.790 -21.841  1.00 89.44           C  
ATOM   1287  O   LEU A 176     -17.417   0.675 -18.682  1.00 89.44           O  
ATOM   1288  CG  LEU A 176     -15.154   1.321 -22.652  1.00 89.44           C  
ATOM   1289  CD1 LEU A 176     -15.664   1.810 -24.008  1.00 89.44           C  
ATOM   1290  CD2 LEU A 176     -14.453   2.485 -21.945  1.00 89.44           C  
ATOM   1291  N   LEU A 177     -18.026  -1.097 -19.924  1.00 93.88           N  
ATOM   1292  CA  LEU A 177     -19.202  -1.429 -19.124  1.00 93.88           C  
ATOM   1293  C   LEU A 177     -18.821  -1.793 -17.684  1.00 93.88           C  
ATOM   1294  CB  LEU A 177     -19.976  -2.567 -19.811  1.00 93.88           C  
ATOM   1295  O   LEU A 177     -19.479  -1.336 -16.755  1.00 93.88           O  
ATOM   1296  CG  LEU A 177     -21.266  -2.981 -19.078  1.00 93.88           C  
ATOM   1297  CD1 LEU A 177     -22.287  -1.842 -19.017  1.00 93.88           C  
ATOM   1298  CD2 LEU A 177     -21.903  -4.169 -19.797  1.00 93.88           C  
ATOM   1299  N   MET A 178     -17.747  -2.563 -17.479  1.00 93.88           N  
ATOM   1300  CA  MET A 178     -17.254  -2.900 -16.138  1.00 93.88           C  
ATOM   1301  C   MET A 178     -16.813  -1.654 -15.364  1.00 93.88           C  
ATOM   1302  CB  MET A 178     -16.095  -3.905 -16.219  1.00 93.88           C  
ATOM   1303  O   MET A 178     -17.161  -1.517 -14.193  1.00 93.88           O  
ATOM   1304  CG  MET A 178     -16.569  -5.299 -16.640  1.00 93.88           C  
ATOM   1305  SD  MET A 178     -15.239  -6.524 -16.796  1.00 93.88           S  
ATOM   1306  CE  MET A 178     -15.020  -6.897 -15.042  1.00 93.88           C  
ATOM   1307  N   LEU A 179     -16.093  -0.727 -16.002  1.00 92.50           N  
ATOM   1308  CA  LEU A 179     -15.645   0.518 -15.367  1.00 92.50           C  
ATOM   1309  C   LEU A 179     -16.810   1.470 -15.075  1.00 92.50           C  
ATOM   1310  CB  LEU A 179     -14.607   1.203 -16.267  1.00 92.50           C  
ATOM   1311  O   LEU A 179     -16.868   2.058 -13.994  1.00 92.50           O  
ATOM   1312  CG  LEU A 179     -13.302   0.406 -16.416  1.00 92.50           C  
ATOM   1313  CD1 LEU A 179     -12.435   1.052 -17.486  1.00 92.50           C  
ATOM   1314  CD2 LEU A 179     -12.501   0.326 -15.115  1.00 92.50           C  
ATOM   1315  N   LEU A 180     -17.769   1.581 -15.996  1.00 94.88           N  
ATOM   1316  CA  LEU A 180     -18.982   2.369 -15.796  1.00 94.88           C  
ATOM   1317  C   LEU A 180     -19.829   1.789 -14.658  1.00 94.88           C  
ATOM   1318  CB  LEU A 180     -19.764   2.427 -17.119  1.00 94.88           C  
ATOM   1319  O   LEU A 180     -20.229   2.519 -13.754  1.00 94.88           O  
ATOM   1320  CG  LEU A 180     -21.063   3.251 -17.036  1.00 94.88           C  
ATOM   1321  CD1 LEU A 180     -20.794   4.724 -16.717  1.00 94.88           C  
ATOM   1322  CD2 LEU A 180     -21.807   3.168 -18.367  1.00 94.88           C  
ATOM   1323  N   ALA A 181     -20.055   0.474 -14.656  1.00 96.56           N  
ATOM   1324  CA  ALA A 181     -20.776  -0.212 -13.591  1.00 96.56           C  
ATOM   1325  C   ALA A 181     -20.053  -0.073 -12.243  1.00 96.56           C  
ATOM   1326  CB  ALA A 181     -20.968  -1.678 -13.992  1.00 96.56           C  
ATOM   1327  O   ALA A 181     -20.699   0.164 -11.223  1.00 96.56           O  
ATOM   1328  N   ALA A 182     -18.718  -0.131 -12.229  1.00 95.75           N  
ATOM   1329  CA  ALA A 182     -17.930   0.140 -11.034  1.00 95.75           C  
ATOM   1330  C   ALA A 182     -18.166   1.561 -10.501  1.00 95.75           C  
ATOM   1331  CB  ALA A 182     -16.449  -0.080 -11.338  1.00 95.75           C  
ATOM   1332  O   ALA A 182     -18.439   1.731  -9.312  1.00 95.75           O  
ATOM   1333  N   ALA A 183     -18.114   2.573 -11.374  1.00 94.75           N  
ATOM   1334  CA  ALA A 183     -18.376   3.962 -11.008  1.00 94.75           C  
ATOM   1335  C   ALA A 183     -19.799   4.140 -10.457  1.00 94.75           C  
ATOM   1336  CB  ALA A 183     -18.118   4.857 -12.226  1.00 94.75           C  
ATOM   1337  O   ALA A 183     -19.976   4.734  -9.395  1.00 94.75           O  
ATOM   1338  N   VAL A 184     -20.807   3.564 -11.118  1.00 97.44           N  
ATOM   1339  CA  VAL A 184     -22.204   3.598 -10.658  1.00 97.44           C  
ATOM   1340  C   VAL A 184     -22.346   2.954  -9.277  1.00 97.44           C  
ATOM   1341  CB  VAL A 184     -23.137   2.936 -11.693  1.00 97.44           C  
ATOM   1342  O   VAL A 184     -22.915   3.578  -8.382  1.00 97.44           O  
ATOM   1343  CG1 VAL A 184     -24.569   2.766 -11.165  1.00 97.44           C  
ATOM   1344  CG2 VAL A 184     -23.225   3.794 -12.963  1.00 97.44           C  
ATOM   1345  N   CYS A 185     -21.785   1.760  -9.066  1.00 97.12           N  
ATOM   1346  CA  CYS A 185     -21.828   1.058  -7.781  1.00 97.12           C  
ATOM   1347  C   CYS A 185     -21.149   1.851  -6.657  1.00 97.12           C  
ATOM   1348  CB  CYS A 185     -21.168  -0.317  -7.943  1.00 97.12           C  
ATOM   1349  O   CYS A 185     -21.721   1.982  -5.577  1.00 97.12           O  
ATOM   1350  SG  CYS A 185     -22.290  -1.441  -8.819  1.00 97.12           S  
ATOM   1351  N   LEU A 186     -19.965   2.423  -6.900  1.00 94.88           N  
ATOM   1352  CA  LEU A 186     -19.234   3.204  -5.896  1.00 94.88           C  
ATOM   1353  C   LEU A 186     -19.926   4.538  -5.582  1.00 94.88           C  
ATOM   1354  CB  LEU A 186     -17.786   3.434  -6.365  1.00 94.88           C  
ATOM   1355  O   LEU A 186     -20.012   4.929  -4.420  1.00 94.88           O  
ATOM   1356  CG  LEU A 186     -16.916   2.163  -6.411  1.00 94.88           C  
ATOM   1357  CD1 LEU A 186     -15.553   2.491  -7.019  1.00 94.88           C  
ATOM   1358  CD2 LEU A 186     -16.691   1.548  -5.027  1.00 94.88           C  
ATOM   1359  N   ILE A 187     -20.475   5.226  -6.586  1.00 95.75           N  
ATOM   1360  CA  ILE A 187     -21.242   6.460  -6.370  1.00 95.75           C  
ATOM   1361  C   ILE A 187     -22.537   6.150  -5.603  1.00 95.75           C  
ATOM   1362  CB  ILE A 187     -21.515   7.164  -7.717  1.00 95.75           C  
ATOM   1363  O   ILE A 187     -22.899   6.877  -4.674  1.00 95.75           O  
ATOM   1364  CG1 ILE A 187     -20.214   7.690  -8.366  1.00 95.75           C  
ATOM   1365  CG2 ILE A 187     -22.463   8.354  -7.510  1.00 95.75           C  
ATOM   1366  CD1 ILE A 187     -20.391   8.099  -9.836  1.00 95.75           C  
ATOM   1367  N   ALA A 188     -23.237   5.073  -5.965  1.00 96.00           N  
ATOM   1368  CA  ALA A 188     -24.424   4.618  -5.250  1.00 96.00           C  
ATOM   1369  C   ALA A 188     -24.091   4.246  -3.799  1.00 96.00           C  
ATOM   1370  CB  ALA A 188     -25.051   3.447  -6.012  1.00 96.00           C  
ATOM   1371  O   ALA A 188     -24.796   4.686  -2.894  1.00 96.00           O  
ATOM   1372  N   PHE A 189     -22.986   3.529  -3.571  1.00 95.81           N  
ATOM   1373  CA  PHE A 189     -22.474   3.207  -2.240  1.00 95.81           C  
ATOM   1374  C   PHE A 189     -22.292   4.469  -1.388  1.00 95.81           C  
ATOM   1375  CB  PHE A 189     -21.148   2.444  -2.375  1.00 95.81           C  
ATOM   1376  O   PHE A 189     -22.860   4.560  -0.303  1.00 95.81           O  
ATOM   1377  CG  PHE A 189     -20.410   2.283  -1.071  1.00 95.81           C  
ATOM   1378  CD1 PHE A 189     -19.225   3.004  -0.836  1.00 95.81           C  
ATOM   1379  CD2 PHE A 189     -20.943   1.449  -0.074  1.00 95.81           C  
ATOM   1380  CE1 PHE A 189     -18.573   2.889   0.403  1.00 95.81           C  
ATOM   1381  CE2 PHE A 189     -20.287   1.326   1.159  1.00 95.81           C  
ATOM   1382  CZ  PHE A 189     -19.110   2.054   1.397  1.00 95.81           C  
ATOM   1383  N   VAL A 190     -21.588   5.482  -1.907  1.00 94.50           N  
ATOM   1384  CA  VAL A 190     -21.374   6.746  -1.184  1.00 94.50           C  
ATOM   1385  C   VAL A 190     -22.702   7.423  -0.834  1.00 94.50           C  
ATOM   1386  CB  VAL A 190     -20.456   7.690  -1.987  1.00 94.50           C  
ATOM   1387  O   VAL A 190     -22.892   7.870   0.297  1.00 94.50           O  
ATOM   1388  CG1 VAL A 190     -20.358   9.091  -1.365  1.00 94.50           C  
ATOM   1389  CG2 VAL A 190     -19.029   7.131  -2.062  1.00 94.50           C  
ATOM   1390  N   ARG A 191     -23.653   7.479  -1.774  1.00 94.31           N  
ATOM   1391  CA  ARG A 191     -24.968   8.100  -1.532  1.00 94.31           C  
ATOM   1392  C   ARG A 191     -25.794   7.352  -0.490  1.00 94.31           C  
ATOM   1393  CB  ARG A 191     -25.756   8.201  -2.841  1.00 94.31           C  
ATOM   1394  O   ARG A 191     -26.459   8.000   0.316  1.00 94.31           O  
ATOM   1395  CG  ARG A 191     -25.175   9.271  -3.769  1.00 94.31           C  
ATOM   1396  CD  ARG A 191     -26.024   9.364  -5.037  1.00 94.31           C  
ATOM   1397  NE  ARG A 191     -25.452  10.345  -5.978  1.00 94.31           N  
ATOM   1398  NH1 ARG A 191     -25.519   9.056  -7.883  1.00 94.31           N  
ATOM   1399  NH2 ARG A 191     -24.635  11.098  -7.965  1.00 94.31           N  
ATOM   1400  CZ  ARG A 191     -25.205  10.160  -7.264  1.00 94.31           C  
ATOM   1401  N   VAL A 192     -25.772   6.020  -0.519  1.00 94.00           N  
ATOM   1402  CA  VAL A 192     -26.487   5.177   0.446  1.00 94.00           C  
ATOM   1403  C   VAL A 192     -25.885   5.350   1.840  1.00 94.00           C  
ATOM   1404  CB  VAL A 192     -26.500   3.705  -0.018  1.00 94.00           C  
ATOM   1405  O   VAL A 192     -26.626   5.648   2.777  1.00 94.00           O  
ATOM   1406  CG1 VAL A 192     -27.015   2.747   1.063  1.00 94.00           C  
ATOM   1407  CG2 VAL A 192     -27.428   3.547  -1.234  1.00 94.00           C  
ATOM   1408  N   GLU A 193     -24.559   5.284   1.972  1.00 92.44           N  
ATOM   1409  CA  GLU A 193     -23.915   5.327   3.291  1.00 92.44           C  
ATOM   1410  C   GLU A 193     -23.900   6.688   3.956  1.00 92.44           C  
ATOM   1411  CB  GLU A 193     -22.491   4.756   3.239  1.00 92.44           C  
ATOM   1412  O   GLU A 193     -23.943   6.774   5.183  1.00 92.44           O  
ATOM   1413  CG  GLU A 193     -22.393   3.271   2.879  1.00 92.44           C  
ATOM   1414  CD  GLU A 193     -23.132   2.326   3.833  1.00 92.44           C  
ATOM   1415  OE1 GLU A 193     -22.537   1.277   4.156  1.00 92.44           O  
ATOM   1416  OE2 GLU A 193     -24.266   2.644   4.243  1.00 92.44           O  
ATOM   1417  N   LEU A 194     -23.930   7.772   3.184  1.00 92.25           N  
ATOM   1418  CA  LEU A 194     -24.120   9.094   3.774  1.00 92.25           C  
ATOM   1419  C   LEU A 194     -25.524   9.257   4.383  1.00 92.25           C  
ATOM   1420  CB  LEU A 194     -23.801  10.163   2.719  1.00 92.25           C  
ATOM   1421  O   LEU A 194     -25.674   9.969   5.381  1.00 92.25           O  
ATOM   1422  CG  LEU A 194     -22.299  10.265   2.385  1.00 92.25           C  
ATOM   1423  CD1 LEU A 194     -22.114  11.228   1.212  1.00 92.25           C  
ATOM   1424  CD2 LEU A 194     -21.467  10.781   3.563  1.00 92.25           C  
ATOM   1425  N   ARG A 195     -26.538   8.580   3.821  1.00 90.62           N  
ATOM   1426  CA  ARG A 195     -27.947   8.670   4.249  1.00 90.62           C  
ATOM   1427  C   ARG A 195     -28.322   7.677   5.348  1.00 90.62           C  
ATOM   1428  CB  ARG A 195     -28.865   8.480   3.033  1.00 90.62           C  
ATOM   1429  O   ARG A 195     -29.254   7.949   6.103  1.00 90.62           O  
ATOM   1430  CG  ARG A 195     -28.774   9.653   2.048  1.00 90.62           C  
ATOM   1431  CD  ARG A 195     -29.668   9.383   0.834  1.00 90.62           C  
ATOM   1432  NE  ARG A 195     -29.589  10.483  -0.146  1.00 90.62           N  
ATOM   1433  NH1 ARG A 195     -31.462   9.945  -1.366  1.00 90.62           N  
ATOM   1434  NH2 ARG A 195     -30.256  11.734  -1.930  1.00 90.62           N  
ATOM   1435  CZ  ARG A 195     -30.432  10.712  -1.139  1.00 90.62           C  
ATOM   1436  N   LYS A 196     -27.632   6.540   5.457  1.00 89.50           N  
ATOM   1437  CA  LYS A 196     -27.923   5.539   6.490  1.00 89.50           C  
ATOM   1438  C   LYS A 196     -27.529   6.013   7.889  1.00 89.50           C  
ATOM   1439  CB  LYS A 196     -27.289   4.189   6.128  1.00 89.50           C  
ATOM   1440  O   LYS A 196     -26.590   6.786   8.080  1.00 89.50           O  
ATOM   1441  CG  LYS A 196     -28.188   3.450   5.129  1.00 89.50           C  
ATOM   1442  CD  LYS A 196     -27.671   2.035   4.912  1.00 89.50           C  
ATOM   1443  CE  LYS A 196     -28.607   1.266   3.985  1.00 89.50           C  
ATOM   1444  NZ  LYS A 196     -28.213  -0.148   3.956  1.00 89.50           N  
ATOM   1445  N   ARG A 197     -28.287   5.552   8.890  1.00 83.06           N  
ATOM   1446  CA  ARG A 197     -27.977   5.785  10.312  1.00 83.06           C  
ATOM   1447  C   ARG A 197     -26.817   4.906  10.774  1.00 83.06           C  
ATOM   1448  CB  ARG A 197     -29.219   5.566  11.190  1.00 83.06           C  
ATOM   1449  O   ARG A 197     -25.912   5.402  11.433  1.00 83.06           O  
ATOM   1450  CG  ARG A 197     -30.276   6.663  10.991  1.00 83.06           C  
ATOM   1451  CD  ARG A 197     -31.435   6.464  11.976  1.00 83.06           C  
ATOM   1452  NE  ARG A 197     -32.446   7.534  11.862  1.00 83.06           N  
ATOM   1453  NH1 ARG A 197     -33.766   6.872  13.625  1.00 83.06           N  
ATOM   1454  NH2 ARG A 197     -34.319   8.691  12.462  1.00 83.06           N  
ATOM   1455  CZ  ARG A 197     -33.501   7.692  12.646  1.00 83.06           C  
ATOM   1456  N   GLU A 198     -26.826   3.642  10.360  1.00 84.12           N  
ATOM   1457  CA  GLU A 198     -25.805   2.645  10.692  1.00 84.12           C  
ATOM   1458  C   GLU A 198     -25.189   2.071   9.405  1.00 84.12           C  
ATOM   1459  CB  GLU A 198     -26.417   1.558  11.585  1.00 84.12           C  
ATOM   1460  O   GLU A 198     -25.566   0.981   8.976  1.00 84.12           O  
ATOM   1461  CG  GLU A 198     -26.953   2.140  12.899  1.00 84.12           C  
ATOM   1462  CD  GLU A 198     -27.337   1.034  13.881  1.00 84.12           C  
ATOM   1463  OE1 GLU A 198     -27.083   1.235  15.085  1.00 84.12           O  
ATOM   1464  OE2 GLU A 198     -27.837  -0.009  13.415  1.00 84.12           O  
ATOM   1465  N   PRO A 199     -24.302   2.831   8.735  1.00 87.81           N  
ATOM   1466  CA  PRO A 199     -23.637   2.377   7.515  1.00 87.81           C  
ATOM   1467  C   PRO A 199     -22.588   1.294   7.810  1.00 87.81           C  
ATOM   1468  CB  PRO A 199     -23.003   3.641   6.930  1.00 87.81           C  
ATOM   1469  O   PRO A 199     -22.030   1.238   8.912  1.00 87.81           O  
ATOM   1470  CG  PRO A 199     -22.667   4.473   8.164  1.00 87.81           C  
ATOM   1471  CD  PRO A 199     -23.840   4.170   9.093  1.00 87.81           C  
ATOM   1472  N   LEU A 200     -22.244   0.484   6.802  1.00 88.44           N  
ATOM   1473  CA  LEU A 200     -21.129  -0.470   6.875  1.00 88.44           C  
ATOM   1474  C   LEU A 200     -19.803   0.251   7.147  1.00 88.44           C  
ATOM   1475  CB  LEU A 200     -21.018  -1.231   5.537  1.00 88.44           C  
ATOM   1476  O   LEU A 200     -19.012  -0.163   7.998  1.00 88.44           O  
ATOM   1477  CG  LEU A 200     -19.951  -2.339   5.529  1.00 88.44           C  
ATOM   1478  CD1 LEU A 200     -20.344  -3.522   6.417  1.00 88.44           C  
ATOM   1479  CD2 LEU A 200     -19.766  -2.852   4.104  1.00 88.44           C  
ATOM   1480  N   LEU A 201     -19.569   1.333   6.400  1.00 90.00           N  
ATOM   1481  CA  LEU A 201     -18.419   2.217   6.542  1.00 90.00           C  
ATOM   1482  C   LEU A 201     -18.917   3.634   6.801  1.00 90.00           C  
ATOM   1483  CB  LEU A 201     -17.540   2.165   5.279  1.00 90.00           C  
ATOM   1484  O   LEU A 201     -19.584   4.233   5.958  1.00 90.00           O  
ATOM   1485  CG  LEU A 201     -16.841   0.818   5.015  1.00 90.00           C  
ATOM   1486  CD1 LEU A 201     -16.055   0.888   3.701  1.00 90.00           C  
ATOM   1487  CD2 LEU A 201     -15.854   0.472   6.134  1.00 90.00           C  
ATOM   1488  N   ASN A 202     -18.568   4.194   7.958  1.00 90.88           N  
ATOM   1489  CA  ASN A 202     -18.968   5.550   8.295  1.00 90.88           C  
ATOM   1490  C   ASN A 202     -18.158   6.581   7.491  1.00 90.88           C  
ATOM   1491  CB  ASN A 202     -18.886   5.739   9.816  1.00 90.88           C  
ATOM   1492  O   ASN A 202     -17.131   7.079   7.946  1.00 90.88           O  
ATOM   1493  CG  ASN A 202     -19.504   7.055  10.254  1.00 90.88           C  
ATOM   1494  ND2 ASN A 202     -19.657   7.252  11.541  1.00 90.88           N  
ATOM   1495  OD1 ASN A 202     -19.870   7.907   9.457  1.00 90.88           O  
ATOM   1496  N   LEU A 203     -18.644   6.939   6.298  1.00 92.25           N  
ATOM   1497  CA  LEU A 203     -17.998   7.915   5.410  1.00 92.25           C  
ATOM   1498  C   LEU A 203     -17.942   9.334   6.000  1.00 92.25           C  
ATOM   1499  CB  LEU A 203     -18.718   7.937   4.049  1.00 92.25           C  
ATOM   1500  O   LEU A 203     -17.190  10.175   5.508  1.00 92.25           O  
ATOM   1501  CG  LEU A 203     -18.732   6.602   3.284  1.00 92.25           C  
ATOM   1502  CD1 LEU A 203     -19.409   6.808   1.933  1.00 92.25           C  
ATOM   1503  CD2 LEU A 203     -17.327   6.052   3.032  1.00 92.25           C  
ATOM   1504  N   ARG A 204     -18.692   9.617   7.073  1.00 90.12           N  
ATOM   1505  CA  ARG A 204     -18.685  10.934   7.729  1.00 90.12           C  
ATOM   1506  C   ARG A 204     -17.341  11.244   8.382  1.00 90.12           C  
ATOM   1507  CB  ARG A 204     -19.831  11.062   8.744  1.00 90.12           C  
ATOM   1508  O   ARG A 204     -17.035  12.415   8.565  1.00 90.12           O  
ATOM   1509  CG  ARG A 204     -21.202  10.782   8.109  1.00 90.12           C  
ATOM   1510  CD  ARG A 204     -22.324  10.851   9.146  1.00 90.12           C  
ATOM   1511  NE  ARG A 204     -23.618  10.510   8.523  1.00 90.12           N  
ATOM   1512  NH1 ARG A 204     -24.727   9.794  10.402  1.00 90.12           N  
ATOM   1513  NH2 ARG A 204     -25.641   9.521   8.370  1.00 90.12           N  
ATOM   1514  CZ  ARG A 204     -24.658   9.951   9.108  1.00 90.12           C  
ATOM   1515  N   ILE A 205     -16.486  10.247   8.632  1.00 90.31           N  
ATOM   1516  CA  ILE A 205     -15.136  10.505   9.155  1.00 90.31           C  
ATOM   1517  C   ILE A 205     -14.265  11.333   8.194  1.00 90.31           C  
ATOM   1518  CB  ILE A 205     -14.418   9.215   9.586  1.00 90.31           C  
ATOM   1519  O   ILE A 205     -13.326  11.982   8.636  1.00 90.31           O  
ATOM   1520  CG1 ILE A 205     -13.965   8.354   8.390  1.00 90.31           C  
ATOM   1521  CG2 ILE A 205     -15.266   8.423  10.598  1.00 90.31           C  
ATOM   1522  CD1 ILE A 205     -13.015   7.246   8.839  1.00 90.31           C  
ATOM   1523  N   PHE A 206     -14.587  11.386   6.893  1.00 91.88           N  
ATOM   1524  CA  PHE A 206     -13.912  12.270   5.927  1.00 91.88           C  
ATOM   1525  C   PHE A 206     -14.242  13.763   6.117  1.00 91.88           C  
ATOM   1526  CB  PHE A 206     -14.249  11.821   4.498  1.00 91.88           C  
ATOM   1527  O   PHE A 206     -13.615  14.628   5.492  1.00 91.88           O  
ATOM   1528  CG  PHE A 206     -13.513  10.575   4.051  1.00 91.88           C  
ATOM   1529  CD1 PHE A 206     -12.208  10.690   3.538  1.00 91.88           C  
ATOM   1530  CD2 PHE A 206     -14.125   9.310   4.122  1.00 91.88           C  
ATOM   1531  CE1 PHE A 206     -11.522   9.549   3.090  1.00 91.88           C  
ATOM   1532  CE2 PHE A 206     -13.438   8.168   3.675  1.00 91.88           C  
ATOM   1533  CZ  PHE A 206     -12.136   8.287   3.159  1.00 91.88           C  
ATOM   1534  N   GLN A 207     -15.214  14.093   6.974  1.00 88.38           N  
ATOM   1535  CA  GLN A 207     -15.457  15.470   7.401  1.00 88.38           C  
ATOM   1536  C   GLN A 207     -14.329  15.971   8.310  1.00 88.38           C  
ATOM   1537  CB  GLN A 207     -16.812  15.579   8.111  1.00 88.38           C  
ATOM   1538  O   GLN A 207     -13.988  17.152   8.242  1.00 88.38           O  
ATOM   1539  CG  GLN A 207     -17.986  15.229   7.179  1.00 88.38           C  
ATOM   1540  CD  GLN A 207     -19.339  15.278   7.880  1.00 88.38           C  
ATOM   1541  NE2 GLN A 207     -20.418  14.998   7.182  1.00 88.38           N  
ATOM   1542  OE1 GLN A 207     -19.476  15.566   9.052  1.00 88.38           O  
ATOM   1543  N   LEU A 208     -13.695  15.071   9.076  1.00 88.38           N  
ATOM   1544  CA  LEU A 208     -12.527  15.392   9.891  1.00 88.38           C  
ATOM   1545  C   LEU A 208     -11.363  15.797   8.990  1.00 88.38           C  
ATOM   1546  CB  LEU A 208     -12.118  14.201  10.769  1.00 88.38           C  
ATOM   1547  O   LEU A 208     -10.895  15.020   8.152  1.00 88.38           O  
ATOM   1548  CG  LEU A 208     -13.182  13.724  11.767  1.00 88.38           C  
ATOM   1549  CD1 LEU A 208     -12.663  12.450  12.427  1.00 88.38           C  
ATOM   1550  CD2 LEU A 208     -13.471  14.788  12.821  1.00 88.38           C  
ATOM   1551  N   HIS A 209     -10.889  17.027   9.177  1.00 87.56           N  
ATOM   1552  CA  HIS A 209      -9.868  17.612   8.319  1.00 87.56           C  
ATOM   1553  C   HIS A 209      -8.560  16.806   8.340  1.00 87.56           C  
ATOM   1554  CB  HIS A 209      -9.651  19.073   8.729  1.00 87.56           C  
ATOM   1555  O   HIS A 209      -8.053  16.454   7.274  1.00 87.56           O  
ATOM   1556  CG  HIS A 209      -8.803  19.818   7.737  1.00 87.56           C  
ATOM   1557  CD2 HIS A 209      -7.640  20.500   7.980  1.00 87.56           C  
ATOM   1558  ND1 HIS A 209      -9.084  19.951   6.398  1.00 87.56           N  
ATOM   1559  CE1 HIS A 209      -8.119  20.699   5.843  1.00 87.56           C  
ATOM   1560  NE2 HIS A 209      -7.223  21.055   6.765  1.00 87.56           N  
ATOM   1561  N   GLY A 210      -8.075  16.436   9.533  1.00 89.44           N  
ATOM   1562  CA  GLY A 210      -6.854  15.641   9.710  1.00 89.44           C  
ATOM   1563  C   GLY A 210      -6.939  14.266   9.045  1.00 89.44           C  
ATOM   1564  O   GLY A 210      -6.063  13.901   8.259  1.00 89.44           O  
ATOM   1565  N   TYR A 211      -8.044  13.538   9.248  1.00 92.19           N  
ATOM   1566  CA  TYR A 211      -8.250  12.243   8.592  1.00 92.19           C  
ATOM   1567  C   TYR A 211      -8.310  12.384   7.064  1.00 92.19           C  
ATOM   1568  CB  TYR A 211      -9.507  11.546   9.127  1.00 92.19           C  
ATOM   1569  O   TYR A 211      -7.623  11.653   6.350  1.00 92.19           O  
ATOM   1570  CG  TYR A 211      -9.703  10.168   8.519  1.00 92.19           C  
ATOM   1571  CD1 TYR A 211     -10.639   9.976   7.486  1.00 92.19           C  
ATOM   1572  CD2 TYR A 211      -8.898   9.093   8.939  1.00 92.19           C  
ATOM   1573  CE1 TYR A 211     -10.754   8.719   6.865  1.00 92.19           C  
ATOM   1574  CE2 TYR A 211      -9.013   7.830   8.328  1.00 92.19           C  
ATOM   1575  OH  TYR A 211     -10.065   6.445   6.662  1.00 92.19           O  
ATOM   1576  CZ  TYR A 211      -9.942   7.646   7.283  1.00 92.19           C  
ATOM   1577  N   ARG A 212      -9.054  13.366   6.539  1.00 94.50           N  
ATOM   1578  CA  ARG A 212      -9.149  13.595   5.089  1.00 94.50           C  
ATOM   1579  C   ARG A 212      -7.787  13.880   4.456  1.00 94.50           C  
ATOM   1580  CB  ARG A 212     -10.151  14.723   4.815  1.00 94.50           C  
ATOM   1581  O   ARG A 212      -7.447  13.249   3.456  1.00 94.50           O  
ATOM   1582  CG  ARG A 212     -10.329  14.965   3.308  1.00 94.50           C  
ATOM   1583  CD  ARG A 212     -11.446  15.967   3.002  1.00 94.50           C  
ATOM   1584  NE  ARG A 212     -11.144  17.330   3.493  1.00 94.50           N  
ATOM   1585  NH1 ARG A 212     -12.977  17.600   4.861  1.00 94.50           N  
ATOM   1586  NH2 ARG A 212     -11.596  19.316   4.518  1.00 94.50           N  
ATOM   1587  CZ  ARG A 212     -11.906  18.068   4.285  1.00 94.50           C  
ATOM   1588  N   LEU A 213      -7.006  14.799   5.030  1.00 93.44           N  
ATOM   1589  CA  LEU A 213      -5.662  15.111   4.532  1.00 93.44           C  
ATOM   1590  C   LEU A 213      -4.735  13.898   4.622  1.00 93.44           C  
ATOM   1591  CB  LEU A 213      -5.067  16.289   5.320  1.00 93.44           C  
ATOM   1592  O   LEU A 213      -3.980  13.639   3.684  1.00 93.44           O  
ATOM   1593  CG  LEU A 213      -5.729  17.657   5.072  1.00 93.44           C  
ATOM   1594  CD1 LEU A 213      -4.995  18.692   5.918  1.00 93.44           C  
ATOM   1595  CD2 LEU A 213      -5.663  18.100   3.608  1.00 93.44           C  
ATOM   1596  N   SER A 214      -4.844  13.114   5.699  1.00 94.19           N  
ATOM   1597  CA  SER A 214      -4.034  11.911   5.868  1.00 94.19           C  
ATOM   1598  C   SER A 214      -4.249  10.889   4.760  1.00 94.19           C  
ATOM   1599  CB  SER A 214      -4.262  11.262   7.237  1.00 94.19           C  
ATOM   1600  O   SER A 214      -3.278  10.370   4.210  1.00 94.19           O  
ATOM   1601  OG  SER A 214      -5.454  10.502   7.302  1.00 94.19           O  
ATOM   1602  N   VAL A 215      -5.508  10.655   4.377  1.00 95.25           N  
ATOM   1603  CA  VAL A 215      -5.854   9.698   3.326  1.00 95.25           C  
ATOM   1604  C   VAL A 215      -5.346  10.198   1.977  1.00 95.25           C  
ATOM   1605  CB  VAL A 215      -7.368   9.421   3.297  1.00 95.25           C  
ATOM   1606  O   VAL A 215      -4.776   9.410   1.229  1.00 95.25           O  
ATOM   1607  CG1 VAL A 215      -7.748   8.525   2.109  1.00 95.25           C  
ATOM   1608  CG2 VAL A 215      -7.828   8.695   4.568  1.00 95.25           C  
ATOM   1609  N   VAL A 216      -5.487  11.494   1.672  1.00 95.75           N  
ATOM   1610  CA  VAL A 216      -4.976  12.079   0.419  1.00 95.75           C  
ATOM   1611  C   VAL A 216      -3.465  11.879   0.299  1.00 95.75           C  
ATOM   1612  CB  VAL A 216      -5.350  13.572   0.309  1.00 95.75           C  
ATOM   1613  O   VAL A 216      -2.992  11.338  -0.699  1.00 95.75           O  
ATOM   1614  CG1 VAL A 216      -4.649  14.272  -0.864  1.00 95.75           C  
ATOM   1615  CG2 VAL A 216      -6.861  13.730   0.097  1.00 95.75           C  
ATOM   1616  N   ILE A 217      -2.705  12.248   1.332  1.00 95.00           N  
ATOM   1617  CA  ILE A 217      -1.242  12.122   1.321  1.00 95.00           C  
ATOM   1618  C   ILE A 217      -0.832  10.645   1.252  1.00 95.00           C  
ATOM   1619  CB  ILE A 217      -0.644  12.820   2.558  1.00 95.00           C  
ATOM   1620  O   ILE A 217       0.024  10.282   0.446  1.00 95.00           O  
ATOM   1621  CG1 ILE A 217      -0.958  14.336   2.568  1.00 95.00           C  
ATOM   1622  CG2 ILE A 217       0.883  12.614   2.622  1.00 95.00           C  
ATOM   1623  CD1 ILE A 217      -0.806  14.963   3.958  1.00 95.00           C  
ATOM   1624  N   ALA A 218      -1.464   9.771   2.044  1.00 94.44           N  
ATOM   1625  CA  ALA A 218      -1.170   8.340   2.042  1.00 94.44           C  
ATOM   1626  C   ALA A 218      -1.477   7.682   0.687  1.00 94.44           C  
ATOM   1627  CB  ALA A 218      -1.962   7.666   3.169  1.00 94.44           C  
ATOM   1628  O   ALA A 218      -0.733   6.805   0.248  1.00 94.44           O  
ATOM   1629  N   VAL A 219      -2.552   8.100   0.011  1.00 95.88           N  
ATOM   1630  CA  VAL A 219      -2.905   7.654  -1.344  1.00 95.88           C  
ATOM   1631  C   VAL A 219      -1.836   8.071  -2.346  1.00 95.88           C  
ATOM   1632  CB  VAL A 219      -4.295   8.184  -1.743  1.00 95.88           C  
ATOM   1633  O   VAL A 219      -1.336   7.215  -3.069  1.00 95.88           O  
ATOM   1634  CG1 VAL A 219      -4.538   8.126  -3.252  1.00 95.88           C  
ATOM   1635  CG2 VAL A 219      -5.394   7.349  -1.073  1.00 95.88           C  
ATOM   1636  N   VAL A 220      -1.442   9.343  -2.357  1.00 96.06           N  
ATOM   1637  CA  VAL A 220      -0.441   9.865  -3.298  1.00 96.06           C  
ATOM   1638  C   VAL A 220       0.929   9.207  -3.093  1.00 96.06           C  
ATOM   1639  CB  VAL A 220      -0.371  11.394  -3.160  1.00 96.06           C  
ATOM   1640  O   VAL A 220       1.566   8.768  -4.048  1.00 96.06           O  
ATOM   1641  CG1 VAL A 220       0.815  11.966  -3.922  1.00 96.06           C  
ATOM   1642  CG2 VAL A 220      -1.643  12.051  -3.712  1.00 96.06           C  
ATOM   1643  N   GLN A 221       1.359   9.045  -1.842  1.00 95.38           N  
ATOM   1644  CA  GLN A 221       2.587   8.315  -1.514  1.00 95.38           C  
ATOM   1645  C   GLN A 221       2.512   6.837  -1.938  1.00 95.38           C  
ATOM   1646  CB  GLN A 221       2.816   8.417  -0.002  1.00 95.38           C  
ATOM   1647  O   GLN A 221       3.488   6.269  -2.431  1.00 95.38           O  
ATOM   1648  CG  GLN A 221       3.265   9.807   0.468  1.00 95.38           C  
ATOM   1649  CD  GLN A 221       4.658  10.151  -0.033  1.00 95.38           C  
ATOM   1650  NE2 GLN A 221       4.920  11.387  -0.372  1.00 95.38           N  
ATOM   1651  OE1 GLN A 221       5.521   9.308  -0.176  1.00 95.38           O  
ATOM   1652  N   SER A 222       1.338   6.213  -1.785  1.00 93.62           N  
ATOM   1653  CA  SER A 222       1.092   4.839  -2.229  1.00 93.62           C  
ATOM   1654  C   SER A 222       1.171   4.706  -3.751  1.00 93.62           C  
ATOM   1655  CB  SER A 222      -0.266   4.368  -1.707  1.00 93.62           C  
ATOM   1656  O   SER A 222       1.792   3.759  -4.224  1.00 93.62           O  
ATOM   1657  OG  SER A 222      -0.447   2.979  -1.888  1.00 93.62           O  
ATOM   1658  N   VAL A 223       0.617   5.660  -4.509  1.00 94.69           N  
ATOM   1659  CA  VAL A 223       0.750   5.715  -5.975  1.00 94.69           C  
ATOM   1660  C   VAL A 223       2.223   5.708  -6.358  1.00 94.69           C  
ATOM   1661  CB  VAL A 223       0.037   6.950  -6.562  1.00 94.69           C  
ATOM   1662  O   VAL A 223       2.667   4.781  -7.030  1.00 94.69           O  
ATOM   1663  CG1 VAL A 223       0.416   7.210  -8.021  1.00 94.69           C  
ATOM   1664  CG2 VAL A 223      -1.481   6.772  -6.489  1.00 94.69           C  
ATOM   1665  N   GLY A 224       3.005   6.642  -5.811  1.00 93.38           N  
ATOM   1666  CA  GLY A 224       4.436   6.698  -6.082  1.00 93.38           C  
ATOM   1667  C   GLY A 224       5.166   5.402  -5.736  1.00 93.38           C  
ATOM   1668  O   GLY A 224       6.047   4.967  -6.473  1.00 93.38           O  
ATOM   1669  N   MET A 225       4.828   4.773  -4.604  1.00 91.44           N  
ATOM   1670  CA  MET A 225       5.407   3.490  -4.186  1.00 91.44           C  
ATOM   1671  C   MET A 225       5.144   2.380  -5.203  1.00 91.44           C  
ATOM   1672  CB  MET A 225       4.876   3.116  -2.793  1.00 91.44           C  
ATOM   1673  O   MET A 225       6.084   1.690  -5.595  1.00 91.44           O  
ATOM   1674  CG  MET A 225       5.407   1.765  -2.302  1.00 91.44           C  
ATOM   1675  SD  MET A 225       4.617   1.194  -0.776  1.00 91.44           S  
ATOM   1676  CE  MET A 225       5.332  -0.471  -0.695  1.00 91.44           C  
ATOM   1677  N   PHE A 226       3.890   2.193  -5.604  1.00 89.25           N  
ATOM   1678  CA  PHE A 226       3.505   1.102  -6.491  1.00 89.25           C  
ATOM   1679  C   PHE A 226       3.915   1.348  -7.945  1.00 89.25           C  
ATOM   1680  CB  PHE A 226       2.005   0.841  -6.344  1.00 89.25           C  
ATOM   1681  O   PHE A 226       4.325   0.401  -8.609  1.00 89.25           O  
ATOM   1682  CG  PHE A 226       1.644  -0.003  -5.134  1.00 89.25           C  
ATOM   1683  CD1 PHE A 226       1.931  -1.380  -5.128  1.00 89.25           C  
ATOM   1684  CD2 PHE A 226       1.020   0.577  -4.016  1.00 89.25           C  
ATOM   1685  CE1 PHE A 226       1.611  -2.165  -4.004  1.00 89.25           C  
ATOM   1686  CE2 PHE A 226       0.700  -0.201  -2.892  1.00 89.25           C  
ATOM   1687  CZ  PHE A 226       1.000  -1.574  -2.884  1.00 89.25           C  
ATOM   1688  N   GLU A 227       3.897   2.593  -8.422  1.00 91.12           N  
ATOM   1689  CA  GLU A 227       4.438   2.931  -9.742  1.00 91.12           C  
ATOM   1690  C   GLU A 227       5.945   2.687  -9.800  1.00 91.12           C  
ATOM   1691  CB  GLU A 227       4.124   4.386 -10.100  1.00 91.12           C  
ATOM   1692  O   GLU A 227       6.427   2.065 -10.741  1.00 91.12           O  
ATOM   1693  CG  GLU A 227       2.643   4.542 -10.468  1.00 91.12           C  
ATOM   1694  CD  GLU A 227       2.322   5.957 -10.947  1.00 91.12           C  
ATOM   1695  OE1 GLU A 227       1.472   6.082 -11.849  1.00 91.12           O  
ATOM   1696  OE2 GLU A 227       2.876   6.910 -10.357  1.00 91.12           O  
ATOM   1697  N   CYS A 228       6.695   3.059  -8.759  1.00 91.75           N  
ATOM   1698  CA  CYS A 228       8.130   2.783  -8.693  1.00 91.75           C  
ATOM   1699  C   CYS A 228       8.451   1.278  -8.750  1.00 91.75           C  
ATOM   1700  CB  CYS A 228       8.676   3.416  -7.411  1.00 91.75           C  
ATOM   1701  O   CYS A 228       9.464   0.904  -9.335  1.00 91.75           O  
ATOM   1702  SG  CYS A 228      10.482   3.250  -7.343  1.00 91.75           S  
ATOM   1703  N   LEU A 229       7.602   0.408  -8.181  1.00 87.88           N  
ATOM   1704  CA  LEU A 229       7.779  -1.051  -8.267  1.00 87.88           C  
ATOM   1705  C   LEU A 229       7.681  -1.580  -9.705  1.00 87.88           C  
ATOM   1706  CB  LEU A 229       6.742  -1.772  -7.381  1.00 87.88           C  
ATOM   1707  O   LEU A 229       8.248  -2.630  -9.993  1.00 87.88           O  
ATOM   1708  CG  LEU A 229       7.044  -1.754  -5.874  1.00 87.88           C  
ATOM   1709  CD1 LEU A 229       5.837  -2.281  -5.090  1.00 87.88           C  
ATOM   1710  CD2 LEU A 229       8.231  -2.653  -5.525  1.00 87.88           C  
ATOM   1711  N   VAL A 230       6.980  -0.868 -10.591  1.00 87.69           N  
ATOM   1712  CA  VAL A 230       6.835  -1.222 -12.010  1.00 87.69           C  
ATOM   1713  C   VAL A 230       7.884  -0.506 -12.861  1.00 87.69           C  
ATOM   1714  CB  VAL A 230       5.405  -0.914 -12.499  1.00 87.69           C  
ATOM   1715  O   VAL A 230       8.585  -1.146 -13.639  1.00 87.69           O  
ATOM   1716  CG1 VAL A 230       5.226  -1.251 -13.984  1.00 87.69           C  
ATOM   1717  CG2 VAL A 230       4.368  -1.722 -11.703  1.00 87.69           C  
ATOM   1718  N   LEU A 231       8.040   0.808 -12.685  1.00 90.94           N  
ATOM   1719  CA  LEU A 231       8.902   1.650 -13.516  1.00 90.94           C  
ATOM   1720  C   LEU A 231      10.396   1.406 -13.280  1.00 90.94           C  
ATOM   1721  CB  LEU A 231       8.571   3.129 -13.249  1.00 90.94           C  
ATOM   1722  O   LEU A 231      11.181   1.476 -14.223  1.00 90.94           O  
ATOM   1723  CG  LEU A 231       7.159   3.587 -13.646  1.00 90.94           C  
ATOM   1724  CD1 LEU A 231       6.958   5.027 -13.176  1.00 90.94           C  
ATOM   1725  CD2 LEU A 231       6.942   3.518 -15.158  1.00 90.94           C  
ATOM   1726  N   LEU A 232      10.813   1.102 -12.046  1.00 92.50           N  
ATOM   1727  CA  LEU A 232      12.229   0.897 -11.735  1.00 92.50           C  
ATOM   1728  C   LEU A 232      12.827  -0.333 -12.445  1.00 92.50           C  
ATOM   1729  CB  LEU A 232      12.436   0.863 -10.215  1.00 92.50           C  
ATOM   1730  O   LEU A 232      13.897  -0.180 -13.033  1.00 92.50           O  
ATOM   1731  CG  LEU A 232      13.914   0.736  -9.809  1.00 92.50           C  
ATOM   1732  CD1 LEU A 232      14.638   2.076  -9.917  1.00 92.50           C  
ATOM   1733  CD2 LEU A 232      13.977   0.229  -8.380  1.00 92.50           C  
ATOM   1734  N   PRO A 233      12.188  -1.524 -12.452  1.00 90.12           N  
ATOM   1735  CA  PRO A 233      12.636  -2.629 -13.297  1.00 90.12           C  
ATOM   1736  C   PRO A 233      12.786  -2.234 -14.765  1.00 90.12           C  
ATOM   1737  CB  PRO A 233      11.584  -3.732 -13.147  1.00 90.12           C  
ATOM   1738  O   PRO A 233      13.779  -2.588 -15.390  1.00 90.12           O  
ATOM   1739  CG  PRO A 233      10.892  -3.443 -11.819  1.00 90.12           C  
ATOM   1740  CD  PRO A 233      11.087  -1.947 -11.593  1.00 90.12           C  
ATOM   1741  N   MET A 234      11.841  -1.462 -15.308  1.00 90.25           N  
ATOM   1742  CA  MET A 234      11.897  -1.033 -16.706  1.00 90.25           C  
ATOM   1743  C   MET A 234      13.078  -0.092 -16.962  1.00 90.25           C  
ATOM   1744  CB  MET A 234      10.574  -0.383 -17.124  1.00 90.25           C  
ATOM   1745  O   MET A 234      13.805  -0.278 -17.931  1.00 90.25           O  
ATOM   1746  CG  MET A 234       9.391  -1.331 -16.930  1.00 90.25           C  
ATOM   1747  SD  MET A 234       7.813  -0.673 -17.510  1.00 90.25           S  
ATOM   1748  CE  MET A 234       8.060  -0.969 -19.275  1.00 90.25           C  
ATOM   1749  N   LEU A 235      13.328   0.866 -16.068  1.00 91.44           N  
ATOM   1750  CA  LEU A 235      14.488   1.752 -16.148  1.00 91.44           C  
ATOM   1751  C   LEU A 235      15.805   0.964 -16.044  1.00 91.44           C  
ATOM   1752  CB  LEU A 235      14.357   2.813 -15.040  1.00 91.44           C  
ATOM   1753  O   LEU A 235      16.649   1.030 -16.931  1.00 91.44           O  
ATOM   1754  CG  LEU A 235      15.534   3.801 -14.955  1.00 91.44           C  
ATOM   1755  CD1 LEU A 235      15.666   4.653 -16.216  1.00 91.44           C  
ATOM   1756  CD2 LEU A 235      15.328   4.718 -13.750  1.00 91.44           C  
ATOM   1757  N   VAL A 236      15.977   0.180 -14.982  1.00 92.31           N  
ATOM   1758  CA  VAL A 236      17.253  -0.488 -14.685  1.00 92.31           C  
ATOM   1759  C   VAL A 236      17.556  -1.610 -15.681  1.00 92.31           C  
ATOM   1760  CB  VAL A 236      17.256  -0.989 -13.227  1.00 92.31           C  
ATOM   1761  O   VAL A 236      18.701  -1.754 -16.099  1.00 92.31           O  
ATOM   1762  CG1 VAL A 236      18.484  -1.833 -12.870  1.00 92.31           C  
ATOM   1763  CG2 VAL A 236      17.228   0.197 -12.251  1.00 92.31           C  
ATOM   1764  N   GLN A 237      16.549  -2.388 -16.086  1.00 90.38           N  
ATOM   1765  CA  GLN A 237      16.753  -3.562 -16.939  1.00 90.38           C  
ATOM   1766  C   GLN A 237      16.584  -3.241 -18.420  1.00 90.38           C  
ATOM   1767  CB  GLN A 237      15.824  -4.719 -16.533  1.00 90.38           C  
ATOM   1768  O   GLN A 237      17.425  -3.627 -19.223  1.00 90.38           O  
ATOM   1769  CG  GLN A 237      15.946  -5.093 -15.049  1.00 90.38           C  
ATOM   1770  CD  GLN A 237      14.938  -6.148 -14.615  1.00 90.38           C  
ATOM   1771  NE2 GLN A 237      14.533  -6.123 -13.365  1.00 90.38           N  
ATOM   1772  OE1 GLN A 237      14.505  -7.016 -15.352  1.00 90.38           O  
ATOM   1773  N   MET A 238      15.514  -2.532 -18.799  1.00 88.69           N  
ATOM   1774  CA  MET A 238      15.204  -2.304 -20.216  1.00 88.69           C  
ATOM   1775  C   MET A 238      15.885  -1.065 -20.799  1.00 88.69           C  
ATOM   1776  CB  MET A 238      13.692  -2.217 -20.475  1.00 88.69           C  
ATOM   1777  O   MET A 238      16.066  -1.023 -22.010  1.00 88.69           O  
ATOM   1778  CG  MET A 238      12.887  -3.409 -19.959  1.00 88.69           C  
ATOM   1779  SD  MET A 238      11.124  -3.260 -20.359  1.00 88.69           S  
ATOM   1780  CE  MET A 238      10.546  -4.867 -19.757  1.00 88.69           C  
ATOM   1781  N   VAL A 239      16.221  -0.058 -19.984  1.00 89.81           N  
ATOM   1782  CA  VAL A 239      16.895   1.169 -20.458  1.00 89.81           C  
ATOM   1783  C   VAL A 239      18.387   1.133 -20.140  1.00 89.81           C  
ATOM   1784  CB  VAL A 239      16.232   2.443 -19.895  1.00 89.81           C  
ATOM   1785  O   VAL A 239      19.205   1.406 -21.009  1.00 89.81           O  
ATOM   1786  CG1 VAL A 239      16.934   3.723 -20.363  1.00 89.81           C  
ATOM   1787  CG2 VAL A 239      14.751   2.527 -20.284  1.00 89.81           C  
ATOM   1788  N   MET A 240      18.755   0.794 -18.904  1.00 90.81           N  
ATOM   1789  CA  MET A 240      20.156   0.797 -18.463  1.00 90.81           C  
ATOM   1790  C   MET A 240      20.878  -0.542 -18.698  1.00 90.81           C  
ATOM   1791  CB  MET A 240      20.237   1.218 -16.990  1.00 90.81           C  
ATOM   1792  O   MET A 240      22.092  -0.609 -18.529  1.00 90.81           O  
ATOM   1793  CG  MET A 240      19.632   2.592 -16.682  1.00 90.81           C  
ATOM   1794  SD  MET A 240      19.570   2.992 -14.909  1.00 90.81           S  
ATOM   1795  CE  MET A 240      21.341   3.091 -14.557  1.00 90.81           C  
ATOM   1796  N   GLY A 241      20.159  -1.610 -19.067  1.00 89.06           N  
ATOM   1797  CA  GLY A 241      20.747  -2.911 -19.414  1.00 89.06           C  
ATOM   1798  C   GLY A 241      21.310  -3.722 -18.238  1.00 89.06           C  
ATOM   1799  O   GLY A 241      22.030  -4.695 -18.458  1.00 89.06           O  
ATOM   1800  N   TYR A 242      21.011  -3.354 -16.988  1.00 89.50           N  
ATOM   1801  CA  TYR A 242      21.451  -4.110 -15.813  1.00 89.50           C  
ATOM   1802  C   TYR A 242      20.566  -5.337 -15.554  1.00 89.50           C  
ATOM   1803  CB  TYR A 242      21.509  -3.209 -14.573  1.00 89.50           C  
ATOM   1804  O   TYR A 242      19.393  -5.391 -15.918  1.00 89.50           O  
ATOM   1805  CG  TYR A 242      22.646  -2.210 -14.567  1.00 89.50           C  
ATOM   1806  CD1 TYR A 242      23.938  -2.611 -14.174  1.00 89.50           C  
ATOM   1807  CD2 TYR A 242      22.415  -0.881 -14.959  1.00 89.50           C  
ATOM   1808  CE1 TYR A 242      24.999  -1.685 -14.180  1.00 89.50           C  
ATOM   1809  CE2 TYR A 242      23.473   0.049 -14.971  1.00 89.50           C  
ATOM   1810  OH  TYR A 242      25.776   0.557 -14.559  1.00 89.50           O  
ATOM   1811  CZ  TYR A 242      24.765  -0.351 -14.578  1.00 89.50           C  
ATOM   1812  N   SER A 243      21.116  -6.331 -14.855  1.00 86.75           N  
ATOM   1813  CA  SER A 243      20.363  -7.524 -14.460  1.00 86.75           C  
ATOM   1814  C   SER A 243      19.302  -7.233 -13.386  1.00 86.75           C  
ATOM   1815  CB  SER A 243      21.321  -8.631 -14.007  1.00 86.75           C  
ATOM   1816  O   SER A 243      19.377  -6.252 -12.640  1.00 86.75           O  
ATOM   1817  OG  SER A 243      21.921  -8.312 -12.764  1.00 86.75           O  
ATOM   1818  N   ALA A 244      18.335  -8.144 -13.243  1.00 81.94           N  
ATOM   1819  CA  ALA A 244      17.260  -8.041 -12.253  1.00 81.94           C  
ATOM   1820  C   ALA A 244      17.751  -7.961 -10.792  1.00 81.94           C  
ATOM   1821  CB  ALA A 244      16.317  -9.233 -12.456  1.00 81.94           C  
ATOM   1822  O   ALA A 244      17.059  -7.399  -9.940  1.00 81.94           O  
ATOM   1823  N   ILE A 245      18.959  -8.461 -10.504  1.00 81.94           N  
ATOM   1824  CA  ILE A 245      19.584  -8.387  -9.175  1.00 81.94           C  
ATOM   1825  C   ILE A 245      19.766  -6.925  -8.749  1.00 81.94           C  
ATOM   1826  CB  ILE A 245      20.929  -9.155  -9.168  1.00 81.94           C  
ATOM   1827  O   ILE A 245      19.438  -6.569  -7.617  1.00 81.94           O  
ATOM   1828  CG1 ILE A 245      20.688 -10.658  -9.449  1.00 81.94           C  
ATOM   1829  CG2 ILE A 245      21.665  -8.966  -7.826  1.00 81.94           C  
ATOM   1830  CD1 ILE A 245      21.969 -11.477  -9.652  1.00 81.94           C  
ATOM   1831  N   TRP A 246      20.210  -6.054  -9.660  1.00 87.38           N  
ATOM   1832  CA  TRP A 246      20.404  -4.629  -9.375  1.00 87.38           C  
ATOM   1833  C   TRP A 246      19.089  -3.919  -9.070  1.00 87.38           C  
ATOM   1834  CB  TRP A 246      21.114  -3.964 -10.553  1.00 87.38           C  
ATOM   1835  O   TRP A 246      19.022  -3.121  -8.137  1.00 87.38           O  
ATOM   1836  CG  TRP A 246      22.532  -4.401 -10.717  1.00 87.38           C  
ATOM   1837  CD1 TRP A 246      22.995  -5.290 -11.622  1.00 87.38           C  
ATOM   1838  CD2 TRP A 246      23.684  -4.008  -9.915  1.00 87.38           C  
ATOM   1839  CE2 TRP A 246      24.834  -4.685 -10.413  1.00 87.38           C  
ATOM   1840  CE3 TRP A 246      23.863  -3.158  -8.804  1.00 87.38           C  
ATOM   1841  NE1 TRP A 246      24.359  -5.448 -11.458  1.00 87.38           N  
ATOM   1842  CH2 TRP A 246      26.251  -3.666  -8.737  1.00 87.38           C  
ATOM   1843  CZ2 TRP A 246      26.105  -4.517  -9.846  1.00 87.38           C  
ATOM   1844  CZ3 TRP A 246      25.131  -2.995  -8.214  1.00 87.38           C  
ATOM   1845  N   THR A 247      18.018  -4.253  -9.795  1.00 87.75           N  
ATOM   1846  CA  THR A 247      16.670  -3.763  -9.479  1.00 87.75           C  
ATOM   1847  C   THR A 247      16.235  -4.202  -8.082  1.00 87.75           C  
ATOM   1848  CB  THR A 247      15.641  -4.293 -10.480  1.00 87.75           C  
ATOM   1849  O   THR A 247      15.736  -3.385  -7.312  1.00 87.75           O  
ATOM   1850  CG2 THR A 247      14.281  -3.629 -10.309  1.00 87.75           C  
ATOM   1851  OG1 THR A 247      16.043  -4.070 -11.809  1.00 87.75           O  
ATOM   1852  N   GLY A 248      16.443  -5.477  -7.739  1.00 85.44           N  
ATOM   1853  CA  GLY A 248      16.119  -6.011  -6.417  1.00 85.44           C  
ATOM   1854  C   GLY A 248      16.859  -5.274  -5.301  1.00 85.44           C  
ATOM   1855  O   GLY A 248      16.232  -4.810  -4.351  1.00 85.44           O  
ATOM   1856  N   LEU A 249      18.173  -5.085  -5.447  1.00 88.44           N  
ATOM   1857  CA  LEU A 249      18.992  -4.326  -4.497  1.00 88.44           C  
ATOM   1858  C   LEU A 249      18.522  -2.872  -4.362  1.00 88.44           C  
ATOM   1859  CB  LEU A 249      20.468  -4.387  -4.929  1.00 88.44           C  
ATOM   1860  O   LEU A 249      18.423  -2.358  -3.250  1.00 88.44           O  
ATOM   1861  CG  LEU A 249      21.134  -5.764  -4.758  1.00 88.44           C  
ATOM   1862  CD1 LEU A 249      22.535  -5.723  -5.368  1.00 88.44           C  
ATOM   1863  CD2 LEU A 249      21.261  -6.164  -3.285  1.00 88.44           C  
ATOM   1864  N   ALA A 250      18.193  -2.213  -5.473  1.00 91.56           N  
ATOM   1865  CA  ALA A 250      17.708  -0.836  -5.477  1.00 91.56           C  
ATOM   1866  C   ALA A 250      16.377  -0.696  -4.710  1.00 91.56           C  
ATOM   1867  CB  ALA A 250      17.619  -0.402  -6.944  1.00 91.56           C  
ATOM   1868  O   ALA A 250      16.236   0.186  -3.858  1.00 91.56           O  
ATOM   1869  N   LEU A 251      15.434  -1.621  -4.925  1.00 90.38           N  
ATOM   1870  CA  LEU A 251      14.181  -1.687  -4.163  1.00 90.38           C  
ATOM   1871  C   LEU A 251      14.421  -1.963  -2.674  1.00 90.38           C  
ATOM   1872  CB  LEU A 251      13.270  -2.779  -4.754  1.00 90.38           C  
ATOM   1873  O   LEU A 251      13.758  -1.366  -1.820  1.00 90.38           O  
ATOM   1874  CG  LEU A 251      12.705  -2.456  -6.145  1.00 90.38           C  
ATOM   1875  CD1 LEU A 251      11.928  -3.658  -6.681  1.00 90.38           C  
ATOM   1876  CD2 LEU A 251      11.778  -1.237  -6.114  1.00 90.38           C  
ATOM   1877  N   LEU A 252      15.383  -2.833  -2.352  1.00 88.88           N  
ATOM   1878  CA  LEU A 252      15.780  -3.104  -0.971  1.00 88.88           C  
ATOM   1879  C   LEU A 252      16.345  -1.857  -0.295  1.00 88.88           C  
ATOM   1880  CB  LEU A 252      16.788  -4.262  -0.914  1.00 88.88           C  
ATOM   1881  O   LEU A 252      15.992  -1.604   0.852  1.00 88.88           O  
ATOM   1882  CG  LEU A 252      16.148  -5.628  -1.195  1.00 88.88           C  
ATOM   1883  CD1 LEU A 252      17.226  -6.660  -1.497  1.00 88.88           C  
ATOM   1884  CD2 LEU A 252      15.324  -6.137  -0.009  1.00 88.88           C  
ATOM   1885  N   CYS A 253      17.136  -1.031  -0.988  1.00 91.62           N  
ATOM   1886  CA  CYS A 253      17.602   0.245  -0.442  1.00 91.62           C  
ATOM   1887  C   CYS A 253      16.432   1.149  -0.038  1.00 91.62           C  
ATOM   1888  CB  CYS A 253      18.515   0.960  -1.446  1.00 91.62           C  
ATOM   1889  O   CYS A 253      16.413   1.646   1.088  1.00 91.62           O  
ATOM   1890  SG  CYS A 253      20.088   0.073  -1.590  1.00 91.62           S  
ATOM   1891  N   THR A 254      15.419   1.316  -0.897  1.00 92.25           N  
ATOM   1892  CA  THR A 254      14.217   2.079  -0.525  1.00 92.25           C  
ATOM   1893  C   THR A 254      13.537   1.489   0.705  1.00 92.25           C  
ATOM   1894  CB  THR A 254      13.215   2.156  -1.684  1.00 92.25           C  
ATOM   1895  O   THR A 254      13.198   2.231   1.624  1.00 92.25           O  
ATOM   1896  CG2 THR A 254      11.905   2.862  -1.327  1.00 92.25           C  
ATOM   1897  OG1 THR A 254      13.760   2.917  -2.728  1.00 92.25           O  
ATOM   1898  N   ALA A 255      13.356   0.170   0.760  1.00 89.00           N  
ATOM   1899  CA  ALA A 255      12.671  -0.469   1.875  1.00 89.00           C  
ATOM   1900  C   ALA A 255      13.455  -0.395   3.199  1.00 89.00           C  
ATOM   1901  CB  ALA A 255      12.367  -1.904   1.470  1.00 89.00           C  
ATOM   1902  O   ALA A 255      12.863  -0.148   4.249  1.00 89.00           O  
ATOM   1903  N   LEU A 256      14.781  -0.550   3.158  1.00 90.81           N  
ATOM   1904  CA  LEU A 256      15.669  -0.424   4.317  1.00 90.81           C  
ATOM   1905  C   LEU A 256      15.655   0.998   4.881  1.00 90.81           C  
ATOM   1906  CB  LEU A 256      17.103  -0.817   3.913  1.00 90.81           C  
ATOM   1907  O   LEU A 256      15.468   1.181   6.084  1.00 90.81           O  
ATOM   1908  CG  LEU A 256      17.330  -2.325   3.709  1.00 90.81           C  
ATOM   1909  CD1 LEU A 256      18.710  -2.546   3.089  1.00 90.81           C  
ATOM   1910  CD2 LEU A 256      17.265  -3.098   5.028  1.00 90.81           C  
ATOM   1911  N   PHE A 257      15.796   2.009   4.022  1.00 93.38           N  
ATOM   1912  CA  PHE A 257      15.773   3.404   4.459  1.00 93.38           C  
ATOM   1913  C   PHE A 257      14.376   3.829   4.913  1.00 93.38           C  
ATOM   1914  CB  PHE A 257      16.335   4.315   3.362  1.00 93.38           C  
ATOM   1915  O   PHE A 257      14.254   4.483   5.944  1.00 93.38           O  
ATOM   1916  CG  PHE A 257      17.851   4.385   3.366  1.00 93.38           C  
ATOM   1917  CD1 PHE A 257      18.496   5.526   3.876  1.00 93.38           C  
ATOM   1918  CD2 PHE A 257      18.626   3.308   2.893  1.00 93.38           C  
ATOM   1919  CE1 PHE A 257      19.899   5.603   3.887  1.00 93.38           C  
ATOM   1920  CE2 PHE A 257      20.028   3.382   2.906  1.00 93.38           C  
ATOM   1921  CZ  PHE A 257      20.666   4.534   3.394  1.00 93.38           C  
ATOM   1922  N   ALA A 258      13.310   3.394   4.238  1.00 91.38           N  
ATOM   1923  CA  ALA A 258      11.950   3.647   4.711  1.00 91.38           C  
ATOM   1924  C   ALA A 258      11.663   2.976   6.057  1.00 91.38           C  
ATOM   1925  CB  ALA A 258      10.950   3.198   3.648  1.00 91.38           C  
ATOM   1926  O   ALA A 258      10.975   3.553   6.893  1.00 91.38           O  
ATOM   1927  N   SER A 259      12.230   1.794   6.299  1.00 87.38           N  
ATOM   1928  CA  SER A 259      12.154   1.109   7.588  1.00 87.38           C  
ATOM   1929  C   SER A 259      12.869   1.885   8.699  1.00 87.38           C  
ATOM   1930  CB  SER A 259      12.724  -0.307   7.428  1.00 87.38           C  
ATOM   1931  O   SER A 259      12.277   2.180   9.742  1.00 87.38           O  
ATOM   1932  OG  SER A 259      12.992  -0.923   8.672  1.00 87.38           O  
ATOM   1933  N   LEU A 260      14.124   2.276   8.455  1.00 89.19           N  
ATOM   1934  CA  LEU A 260      14.945   3.017   9.410  1.00 89.19           C  
ATOM   1935  C   LEU A 260      14.320   4.376   9.749  1.00 89.19           C  
ATOM   1936  CB  LEU A 260      16.357   3.161   8.809  1.00 89.19           C  
ATOM   1937  O   LEU A 260      14.105   4.703  10.918  1.00 89.19           O  
ATOM   1938  CG  LEU A 260      17.359   3.911   9.705  1.00 89.19           C  
ATOM   1939  CD1 LEU A 260      17.588   3.186  11.033  1.00 89.19           C  
ATOM   1940  CD2 LEU A 260      18.698   4.031   8.979  1.00 89.19           C  
ATOM   1941  N   PHE A 261      13.965   5.141   8.717  1.00 90.31           N  
ATOM   1942  CA  PHE A 261      13.379   6.467   8.868  1.00 90.31           C  
ATOM   1943  C   PHE A 261      11.891   6.432   9.211  1.00 90.31           C  
ATOM   1944  CB  PHE A 261      13.677   7.322   7.634  1.00 90.31           C  
ATOM   1945  O   PHE A 261      11.373   7.435   9.680  1.00 90.31           O  
ATOM   1946  CG  PHE A 261      15.116   7.798   7.595  1.00 90.31           C  
ATOM   1947  CD1 PHE A 261      15.437   9.073   8.097  1.00 90.31           C  
ATOM   1948  CD2 PHE A 261      16.143   6.970   7.100  1.00 90.31           C  
ATOM   1949  CE1 PHE A 261      16.766   9.530   8.066  1.00 90.31           C  
ATOM   1950  CE2 PHE A 261      17.474   7.420   7.083  1.00 90.31           C  
ATOM   1951  CZ  PHE A 261      17.783   8.707   7.554  1.00 90.31           C  
ATOM   1952  N   GLY A 262      11.211   5.292   9.069  1.00 85.56           N  
ATOM   1953  CA  GLY A 262       9.847   5.087   9.556  1.00 85.56           C  
ATOM   1954  C   GLY A 262       9.761   5.169  11.078  1.00 85.56           C  
ATOM   1955  O   GLY A 262       8.887   5.850  11.613  1.00 85.56           O  
ATOM   1956  N   LYS A 263      10.710   4.545  11.792  1.00 79.25           N  
ATOM   1957  CA  LYS A 263      10.801   4.660  13.260  1.00 79.25           C  
ATOM   1958  C   LYS A 263      11.152   6.083  13.697  1.00 79.25           C  
ATOM   1959  CB  LYS A 263      11.839   3.684  13.831  1.00 79.25           C  
ATOM   1960  O   LYS A 263      10.525   6.624  14.606  1.00 79.25           O  
ATOM   1961  CG  LYS A 263      11.497   2.208  13.593  1.00 79.25           C  
ATOM   1962  CD  LYS A 263      12.397   1.329  14.474  1.00 79.25           C  
ATOM   1963  CE  LYS A 263      12.297  -0.155  14.102  1.00 79.25           C  
ATOM   1964  NZ  LYS A 263      12.984  -1.009  15.105  1.00 79.25           N  
ATOM   1965  N   ILE A 264      12.137   6.688  13.029  1.00 86.38           N  
ATOM   1966  CA  ILE A 264      12.585   8.060  13.310  1.00 86.38           C  
ATOM   1967  C   ILE A 264      11.447   9.050  13.035  1.00 86.38           C  
ATOM   1968  CB  ILE A 264      13.854   8.400  12.492  1.00 86.38           C  
ATOM   1969  O   ILE A 264      11.158   9.898  13.871  1.00 86.38           O  
ATOM   1970  CG1 ILE A 264      15.020   7.450  12.856  1.00 86.38           C  
ATOM   1971  CG2 ILE A 264      14.276   9.861  12.724  1.00 86.38           C  
ATOM   1972  CD1 ILE A 264      16.227   7.554  11.913  1.00 86.38           C  
ATOM   1973  N   GLY A 265      10.759   8.903  11.903  1.00 82.31           N  
ATOM   1974  CA  GLY A 265       9.608   9.708  11.506  1.00 82.31           C  
ATOM   1975  C   GLY A 265       8.445   9.582  12.481  1.00 82.31           C  
ATOM   1976  O   GLY A 265       7.852  10.594  12.834  1.00 82.31           O  
ATOM   1977  N   GLY A 266       8.169   8.373  12.980  1.00 78.38           N  
ATOM   1978  CA  GLY A 266       7.193   8.145  14.047  1.00 78.38           C  
ATOM   1979  C   GLY A 266       7.539   8.894  15.337  1.00 78.38           C  
ATOM   1980  O   GLY A 266       6.700   9.599  15.875  1.00 78.38           O  
ATOM   1981  N   SER A 267       8.792   8.835  15.795  1.00 77.69           N  
ATOM   1982  CA  SER A 267       9.212   9.581  16.992  1.00 77.69           C  
ATOM   1983  C   SER A 267       9.243  11.102  16.775  1.00 77.69           C  
ATOM   1984  CB  SER A 267      10.588   9.087  17.437  1.00 77.69           C  
ATOM   1985  O   SER A 267       8.892  11.877  17.666  1.00 77.69           O  
ATOM   1986  OG  SER A 267      10.976   9.737  18.631  1.00 77.69           O  
ATOM   1987  N   LEU A 268       9.652  11.555  15.586  1.00 83.00           N  
ATOM   1988  CA  LEU A 268       9.634  12.969  15.213  1.00 83.00           C  
ATOM   1989  C   LEU A 268       8.208  13.512  15.133  1.00 83.00           C  
ATOM   1990  CB  LEU A 268      10.333  13.168  13.859  1.00 83.00           C  
ATOM   1991  O   LEU A 268       8.000  14.663  15.510  1.00 83.00           O  
ATOM   1992  CG  LEU A 268      11.867  13.117  13.903  1.00 83.00           C  
ATOM   1993  CD1 LEU A 268      12.397  13.077  12.470  1.00 83.00           C  
ATOM   1994  CD2 LEU A 268      12.454  14.354  14.590  1.00 83.00           C  
ATOM   1995  N   LEU A 269       7.255  12.698  14.667  1.00 80.50           N  
ATOM   1996  CA  LEU A 269       5.829  13.011  14.654  1.00 80.50           C  
ATOM   1997  C   LEU A 269       5.337  13.316  16.070  1.00 80.50           C  
ATOM   1998  CB  LEU A 269       5.068  11.811  14.052  1.00 80.50           C  
ATOM   1999  O   LEU A 269       4.699  14.346  16.275  1.00 80.50           O  
ATOM   2000  CG  LEU A 269       3.541  11.950  14.029  1.00 80.50           C  
ATOM   2001  CD1 LEU A 269       3.152  12.892  12.911  1.00 80.50           C  
ATOM   2002  CD2 LEU A 269       2.849  10.609  13.801  1.00 80.50           C  
ATOM   2003  N   ASP A 270       5.692  12.463  17.034  1.00 74.75           N  
ATOM   2004  CA  ASP A 270       5.278  12.611  18.432  1.00 74.75           C  
ATOM   2005  C   ASP A 270       5.855  13.892  19.074  1.00 74.75           C  
ATOM   2006  CB  ASP A 270       5.674  11.345  19.225  1.00 74.75           C  
ATOM   2007  O   ASP A 270       5.227  14.484  19.949  1.00 74.75           O  
ATOM   2008  CG  ASP A 270       5.048  10.039  18.692  1.00 74.75           C  
ATOM   2009  OD1 ASP A 270       3.896  10.084  18.198  1.00 74.75           O  
ATOM   2010  OD2 ASP A 270       5.742   8.995  18.741  1.00 74.75           O  
ATOM   2011  N   ARG A 271       7.031  14.361  18.621  1.00 78.00           N  
ATOM   2012  CA  ARG A 271       7.718  15.553  19.168  1.00 78.00           C  
ATOM   2013  C   ARG A 271       7.395  16.872  18.462  1.00 78.00           C  
ATOM   2014  CB  ARG A 271       9.236  15.329  19.159  1.00 78.00           C  
ATOM   2015  O   ARG A 271       7.290  17.901  19.119  1.00 78.00           O  
ATOM   2016  CG  ARG A 271       9.679  14.258  20.162  1.00 78.00           C  
ATOM   2017  CD  ARG A 271      11.206  14.146  20.146  1.00 78.00           C  
ATOM   2018  NE  ARG A 271      11.681  13.131  21.102  1.00 78.00           N  
ATOM   2019  NH1 ARG A 271      13.903  13.717  21.098  1.00 78.00           N  
ATOM   2020  NH2 ARG A 271      13.212  12.015  22.365  1.00 78.00           N  
ATOM   2021  CZ  ARG A 271      12.925  12.959  21.514  1.00 78.00           C  
ATOM   2022  N   HIS A 272       7.307  16.868  17.133  1.00 76.88           N  
ATOM   2023  CA  HIS A 272       7.225  18.084  16.307  1.00 76.88           C  
ATOM   2024  C   HIS A 272       5.888  18.232  15.572  1.00 76.88           C  
ATOM   2025  CB  HIS A 272       8.389  18.112  15.307  1.00 76.88           C  
ATOM   2026  O   HIS A 272       5.672  19.233  14.884  1.00 76.88           O  
ATOM   2027  CG  HIS A 272       9.749  18.047  15.948  1.00 76.88           C  
ATOM   2028  CD2 HIS A 272      10.469  19.089  16.468  1.00 76.88           C  
ATOM   2029  ND1 HIS A 272      10.502  16.910  16.104  1.00 76.88           N  
ATOM   2030  CE1 HIS A 272      11.660  17.259  16.690  1.00 76.88           C  
ATOM   2031  NE2 HIS A 272      11.686  18.578  16.928  1.00 76.88           N  
ATOM   2032  N   GLY A 273       5.003  17.243  15.700  1.00 78.62           N  
ATOM   2033  CA  GLY A 273       3.728  17.189  15.005  1.00 78.62           C  
ATOM   2034  C   GLY A 273       3.829  16.753  13.531  1.00 78.62           C  
ATOM   2035  O   GLY A 273       4.910  16.724  12.933  1.00 78.62           O  
ATOM   2036  N   PRO A 274       2.682  16.416  12.913  1.00 80.88           N  
ATOM   2037  CA  PRO A 274       2.599  15.844  11.563  1.00 80.88           C  
ATOM   2038  C   PRO A 274       3.070  16.759  10.441  1.00 80.88           C  
ATOM   2039  CB  PRO A 274       1.132  15.429  11.380  1.00 80.88           C  
ATOM   2040  O   PRO A 274       3.750  16.288   9.532  1.00 80.88           O  
ATOM   2041  CG  PRO A 274       0.372  16.229  12.437  1.00 80.88           C  
ATOM   2042  CD  PRO A 274       1.379  16.401  13.560  1.00 80.88           C  
ATOM   2043  N   SER A 275       2.745  18.052  10.493  1.00 86.12           N  
ATOM   2044  CA  SER A 275       2.890  18.945   9.334  1.00 86.12           C  
ATOM   2045  C   SER A 275       4.325  19.009   8.786  1.00 86.12           C  
ATOM   2046  CB  SER A 275       2.336  20.330   9.699  1.00 86.12           C  
ATOM   2047  O   SER A 275       4.559  18.774   7.598  1.00 86.12           O  
ATOM   2048  OG  SER A 275       2.684  21.294   8.733  1.00 86.12           O  
ATOM   2049  N   ARG A 276       5.320  19.239   9.655  1.00 86.75           N  
ATOM   2050  CA  ARG A 276       6.727  19.387   9.236  1.00 86.75           C  
ATOM   2051  C   ARG A 276       7.355  18.065   8.807  1.00 86.75           C  
ATOM   2052  CB  ARG A 276       7.553  20.036  10.355  1.00 86.75           C  
ATOM   2053  O   ARG A 276       8.036  18.015   7.787  1.00 86.75           O  
ATOM   2054  CG  ARG A 276       7.134  21.488  10.618  1.00 86.75           C  
ATOM   2055  CD  ARG A 276       8.003  22.092  11.725  1.00 86.75           C  
ATOM   2056  NE  ARG A 276       7.610  23.482  12.021  1.00 86.75           N  
ATOM   2057  NH1 ARG A 276       9.019  23.813  13.807  1.00 86.75           N  
ATOM   2058  NH2 ARG A 276       7.650  25.452  13.164  1.00 86.75           N  
ATOM   2059  CZ  ARG A 276       8.093  24.239  12.992  1.00 86.75           C  
ATOM   2060  N   VAL A 277       7.117  17.001   9.575  1.00 90.31           N  
ATOM   2061  CA  VAL A 277       7.721  15.681   9.337  1.00 90.31           C  
ATOM   2062  C   VAL A 277       7.185  15.083   8.038  1.00 90.31           C  
ATOM   2063  CB  VAL A 277       7.469  14.744  10.534  1.00 90.31           C  
ATOM   2064  O   VAL A 277       7.961  14.695   7.162  1.00 90.31           O  
ATOM   2065  CG1 VAL A 277       8.157  13.388  10.352  1.00 90.31           C  
ATOM   2066  CG2 VAL A 277       8.006  15.359  11.832  1.00 90.31           C  
ATOM   2067  N   VAL A 278       5.860  15.103   7.865  1.00 92.50           N  
ATOM   2068  CA  VAL A 278       5.209  14.606   6.651  1.00 92.50           C  
ATOM   2069  C   VAL A 278       5.554  15.490   5.457  1.00 92.50           C  
ATOM   2070  CB  VAL A 278       3.686  14.486   6.845  1.00 92.50           C  
ATOM   2071  O   VAL A 278       5.859  14.956   4.394  1.00 92.50           O  
ATOM   2072  CG1 VAL A 278       2.979  13.997   5.576  1.00 92.50           C  
ATOM   2073  CG2 VAL A 278       3.347  13.482   7.959  1.00 92.50           C  
ATOM   2074  N   GLY A 279       5.572  16.819   5.616  1.00 94.38           N  
ATOM   2075  CA  GLY A 279       5.950  17.747   4.547  1.00 94.38           C  
ATOM   2076  C   GLY A 279       7.362  17.494   4.014  1.00 94.38           C  
ATOM   2077  O   GLY A 279       7.548  17.367   2.804  1.00 94.38           O  
ATOM   2078  N   ALA A 280       8.342  17.325   4.908  1.00 94.62           N  
ATOM   2079  CA  ALA A 280       9.704  16.963   4.524  1.00 94.62           C  
ATOM   2080  C   ALA A 280       9.746  15.609   3.798  1.00 94.62           C  
ATOM   2081  CB  ALA A 280      10.585  16.957   5.779  1.00 94.62           C  
ATOM   2082  O   ALA A 280      10.352  15.498   2.734  1.00 94.62           O  
ATOM   2083  N   GLY A 281       9.053  14.591   4.317  1.00 95.69           N  
ATOM   2084  CA  GLY A 281       9.005  13.278   3.675  1.00 95.69           C  
ATOM   2085  C   GLY A 281       8.366  13.299   2.280  1.00 95.69           C  
ATOM   2086  O   GLY A 281       8.872  12.661   1.353  1.00 95.69           O  
ATOM   2087  N   VAL A 282       7.294  14.078   2.098  1.00 96.75           N  
ATOM   2088  CA  VAL A 282       6.634  14.272   0.797  1.00 96.75           C  
ATOM   2089  C   VAL A 282       7.593  14.919  -0.196  1.00 96.75           C  
ATOM   2090  CB  VAL A 282       5.335  15.094   0.944  1.00 96.75           C  
ATOM   2091  O   VAL A 282       7.751  14.402  -1.302  1.00 96.75           O  
ATOM   2092  CG1 VAL A 282       4.755  15.539  -0.404  1.00 96.75           C  
ATOM   2093  CG2 VAL A 282       4.235  14.280   1.641  1.00 96.75           C  
ATOM   2094  N   LEU A 283       8.281  15.988   0.213  1.00 97.38           N  
ATOM   2095  CA  LEU A 283       9.258  16.683  -0.623  1.00 97.38           C  
ATOM   2096  C   LEU A 283      10.410  15.759  -1.040  1.00 97.38           C  
ATOM   2097  CB  LEU A 283       9.765  17.916   0.145  1.00 97.38           C  
ATOM   2098  O   LEU A 283      10.722  15.671  -2.223  1.00 97.38           O  
ATOM   2099  CG  LEU A 283      10.815  18.744  -0.618  1.00 97.38           C  
ATOM   2100  CD1 LEU A 283      10.246  19.353  -1.900  1.00 97.38           C  
ATOM   2101  CD2 LEU A 283      11.321  19.872   0.279  1.00 97.38           C  
ATOM   2102  N   LEU A 284      11.006  15.028  -0.094  1.00 97.56           N  
ATOM   2103  CA  LEU A 284      12.103  14.100  -0.383  1.00 97.56           C  
ATOM   2104  C   LEU A 284      11.672  12.978  -1.334  1.00 97.56           C  
ATOM   2105  CB  LEU A 284      12.632  13.506   0.931  1.00 97.56           C  
ATOM   2106  O   LEU A 284      12.406  12.637  -2.260  1.00 97.56           O  
ATOM   2107  CG  LEU A 284      13.364  14.498   1.851  1.00 97.56           C  
ATOM   2108  CD1 LEU A 284      13.805  13.758   3.113  1.00 97.56           C  
ATOM   2109  CD2 LEU A 284      14.587  15.123   1.186  1.00 97.56           C  
ATOM   2110  N   THR A 285      10.466  12.434  -1.145  1.00 97.44           N  
ATOM   2111  CA  THR A 285       9.933  11.393  -2.035  1.00 97.44           C  
ATOM   2112  C   THR A 285       9.687  11.941  -3.438  1.00 97.44           C  
ATOM   2113  CB  THR A 285       8.633  10.775  -1.505  1.00 97.44           C  
ATOM   2114  O   THR A 285      10.031  11.274  -4.414  1.00 97.44           O  
ATOM   2115  CG2 THR A 285       8.282   9.496  -2.269  1.00 97.44           C  
ATOM   2116  OG1 THR A 285       8.776  10.404  -0.161  1.00 97.44           O  
ATOM   2117  N   ALA A 286       9.127  13.149  -3.554  1.00 97.62           N  
ATOM   2118  CA  ALA A 286       8.910  13.815  -4.835  1.00 97.62           C  
ATOM   2119  C   ALA A 286      10.236  14.060  -5.563  1.00 97.62           C  
ATOM   2120  CB  ALA A 286       8.162  15.131  -4.604  1.00 97.62           C  
ATOM   2121  O   ALA A 286      10.393  13.610  -6.695  1.00 97.62           O  
ATOM   2122  N   LEU A 287      11.209  14.688  -4.893  1.00 97.62           N  
ATOM   2123  CA  LEU A 287      12.529  14.985  -5.454  1.00 97.62           C  
ATOM   2124  C   LEU A 287      13.243  13.721  -5.928  1.00 97.62           C  
ATOM   2125  CB  LEU A 287      13.392  15.698  -4.399  1.00 97.62           C  
ATOM   2126  O   LEU A 287      13.740  13.686  -7.048  1.00 97.62           O  
ATOM   2127  CG  LEU A 287      12.985  17.151  -4.108  1.00 97.62           C  
ATOM   2128  CD1 LEU A 287      13.809  17.671  -2.929  1.00 97.62           C  
ATOM   2129  CD2 LEU A 287      13.222  18.070  -5.307  1.00 97.62           C  
ATOM   2130  N   ALA A 288      13.244  12.665  -5.114  1.00 97.50           N  
ATOM   2131  CA  ALA A 288      13.852  11.401  -5.501  1.00 97.50           C  
ATOM   2132  C   ALA A 288      13.141  10.751  -6.697  1.00 97.50           C  
ATOM   2133  CB  ALA A 288      13.850  10.478  -4.284  1.00 97.50           C  
ATOM   2134  O   ALA A 288      13.792  10.188  -7.571  1.00 97.50           O  
ATOM   2135  N   THR A 289      11.809  10.843  -6.758  1.00 96.94           N  
ATOM   2136  CA  THR A 289      11.022  10.270  -7.861  1.00 96.94           C  
ATOM   2137  C   THR A 289      11.238  11.049  -9.164  1.00 96.94           C  
ATOM   2138  CB  THR A 289       9.535  10.172  -7.486  1.00 96.94           C  
ATOM   2139  O   THR A 289      11.444  10.432 -10.204  1.00 96.94           O  
ATOM   2140  CG2 THR A 289       8.722   9.392  -8.511  1.00 96.94           C  
ATOM   2141  OG1 THR A 289       9.383   9.469  -6.263  1.00 96.94           O  
ATOM   2142  N   VAL A 290      11.300  12.386  -9.110  1.00 96.75           N  
ATOM   2143  CA  VAL A 290      11.689  13.224 -10.260  1.00 96.75           C  
ATOM   2144  C   VAL A 290      13.133  12.936 -10.679  1.00 96.75           C  
ATOM   2145  CB  VAL A 290      11.505  14.725  -9.945  1.00 96.75           C  
ATOM   2146  O   VAL A 290      13.400  12.773 -11.865  1.00 96.75           O  
ATOM   2147  CG1 VAL A 290      12.036  15.634 -11.060  1.00 96.75           C  
ATOM   2148  CG2 VAL A 290      10.024  15.077  -9.751  1.00 96.75           C  
ATOM   2149  N   GLY A 291      14.055  12.806  -9.720  1.00 95.50           N  
ATOM   2150  CA  GLY A 291      15.462  12.494  -9.974  1.00 95.50           C  
ATOM   2151  C   GLY A 291      15.670  11.160 -10.696  1.00 95.50           C  
ATOM   2152  O   GLY A 291      16.508  11.077 -11.590  1.00 95.50           O  
ATOM   2153  N   LEU A 292      14.863  10.137 -10.387  1.00 95.06           N  
ATOM   2154  CA  LEU A 292      14.841   8.875 -11.144  1.00 95.06           C  
ATOM   2155  C   LEU A 292      14.352   9.064 -12.578  1.00 95.06           C  
ATOM   2156  CB  LEU A 292      13.911   7.863 -10.464  1.00 95.06           C  
ATOM   2157  O   LEU A 292      14.857   8.402 -13.477  1.00 95.06           O  
ATOM   2158  CG  LEU A 292      14.450   7.331  -9.136  1.00 95.06           C  
ATOM   2159  CD1 LEU A 292      13.298   6.719  -8.342  1.00 95.06           C  
ATOM   2160  CD2 LEU A 292      15.558   6.292  -9.334  1.00 95.06           C  
ATOM   2161  N   GLY A 293      13.407   9.977 -12.804  1.00 92.62           N  
ATOM   2162  CA  GLY A 293      12.968  10.331 -14.150  1.00 92.62           C  
ATOM   2163  C   GLY A 293      14.067  10.996 -14.975  1.00 92.62           C  
ATOM   2164  O   GLY A 293      14.058  10.893 -16.193  1.00 92.62           O  
ATOM   2165  N   MET A 294      15.056  11.623 -14.342  1.00 91.56           N  
ATOM   2166  CA  MET A 294      16.213  12.201 -15.035  1.00 91.56           C  
ATOM   2167  C   MET A 294      17.335  11.180 -15.293  1.00 91.56           C  
ATOM   2168  CB  MET A 294      16.732  13.410 -14.248  1.00 91.56           C  
ATOM   2169  O   MET A 294      18.327  11.519 -15.938  1.00 91.56           O  
ATOM   2170  CG  MET A 294      15.658  14.490 -14.062  1.00 91.56           C  
ATOM   2171  SD  MET A 294      16.207  15.930 -13.108  1.00 91.56           S  
ATOM   2172  CE  MET A 294      17.239  16.758 -14.347  1.00 91.56           C  
ATOM   2173  N   ALA A 295      17.208   9.947 -14.791  1.00 88.81           N  
ATOM   2174  CA  ALA A 295      18.177   8.890 -15.042  1.00 88.81           C  
ATOM   2175  C   ALA A 295      17.977   8.279 -16.439  1.00 88.81           C  
ATOM   2176  CB  ALA A 295      18.100   7.842 -13.926  1.00 88.81           C  
ATOM   2177  O   ALA A 295      16.854   8.035 -16.879  1.00 88.81           O  
ATOM   2178  N   GLY A 296      19.082   7.999 -17.126  1.00 82.69           N  
ATOM   2179  CA  GLY A 296      19.090   7.396 -18.457  1.00 82.69           C  
ATOM   2180  C   GLY A 296      20.258   6.430 -18.647  1.00 82.69           C  
ATOM   2181  O   GLY A 296      20.910   6.029 -17.687  1.00 82.69           O  
ATOM   2182  N   VAL A 297      20.548   6.081 -19.903  1.00 82.06           N  
ATOM   2183  CA  VAL A 297      21.573   5.081 -20.277  1.00 82.06           C  
ATOM   2184  C   VAL A 297      22.970   5.425 -19.736  1.00 82.06           C  
ATOM   2185  CB  VAL A 297      21.631   4.930 -21.814  1.00 82.06           C  
ATOM   2186  O   VAL A 297      23.737   4.540 -19.381  1.00 82.06           O  
ATOM   2187  CG1 VAL A 297      22.590   3.819 -22.256  1.00 82.06           C  
ATOM   2188  CG2 VAL A 297      20.251   4.616 -22.410  1.00 82.06           C  
ATOM   2189  N   GLN A 298      23.301   6.714 -19.639  1.00 85.44           N  
ATOM   2190  CA  GLN A 298      24.609   7.186 -19.161  1.00 85.44           C  
ATOM   2191  C   GLN A 298      24.693   7.302 -17.630  1.00 85.44           C  
ATOM   2192  CB  GLN A 298      24.912   8.541 -19.813  1.00 85.44           C  
ATOM   2193  O   GLN A 298      25.757   7.585 -17.080  1.00 85.44           O  
ATOM   2194  CG  GLN A 298      25.033   8.452 -21.344  1.00 85.44           C  
ATOM   2195  CD  GLN A 298      25.245   9.814 -21.997  1.00 85.44           C  
ATOM   2196  NE2 GLN A 298      25.411   9.861 -23.299  1.00 85.44           N  
ATOM   2197  OE1 GLN A 298      25.248  10.856 -21.367  1.00 85.44           O  
ATOM   2198  N   THR A 299      23.577   7.134 -16.921  1.00 89.56           N  
ATOM   2199  CA  THR A 299      23.534   7.294 -15.470  1.00 89.56           C  
ATOM   2200  C   THR A 299      24.129   6.066 -14.788  1.00 89.56           C  
ATOM   2201  CB  THR A 299      22.100   7.557 -14.994  1.00 89.56           C  
ATOM   2202  O   THR A 299      23.725   4.938 -15.046  1.00 89.56           O  
ATOM   2203  CG2 THR A 299      22.029   7.887 -13.506  1.00 89.56           C  
ATOM   2204  OG1 THR A 299      21.560   8.668 -15.678  1.00 89.56           O  
ATOM   2205  N   SER A 300      25.067   6.272 -13.863  1.00 93.12           N  
ATOM   2206  CA  SER A 300      25.596   5.181 -13.038  1.00 93.12           C  
ATOM   2207  C   SER A 300      24.505   4.585 -12.143  1.00 93.12           C  
ATOM   2208  CB  SER A 300      26.772   5.684 -12.196  1.00 93.12           C  
ATOM   2209  O   SER A 300      23.726   5.316 -11.526  1.00 93.12           O  
ATOM   2210  OG  SER A 300      27.113   4.766 -11.171  1.00 93.12           O  
ATOM   2211  N   ILE A 301      24.508   3.258 -11.977  1.00 93.25           N  
ATOM   2212  CA  ILE A 301      23.625   2.564 -11.028  1.00 93.25           C  
ATOM   2213  C   ILE A 301      23.766   3.099  -9.589  1.00 93.25           C  
ATOM   2214  CB  ILE A 301      23.875   1.039 -11.112  1.00 93.25           C  
ATOM   2215  O   ILE A 301      22.796   3.111  -8.835  1.00 93.25           O  
ATOM   2216  CG1 ILE A 301      22.769   0.200 -10.438  1.00 93.25           C  
ATOM   2217  CG2 ILE A 301      25.243   0.637 -10.529  1.00 93.25           C  
ATOM   2218  CD1 ILE A 301      21.402   0.316 -11.123  1.00 93.25           C  
ATOM   2219  N   GLY A 302      24.939   3.631  -9.219  1.00 94.69           N  
ATOM   2220  CA  GLY A 302      25.168   4.277  -7.921  1.00 94.69           C  
ATOM   2221  C   GLY A 302      24.269   5.495  -7.683  1.00 94.69           C  
ATOM   2222  O   GLY A 302      23.794   5.708  -6.569  1.00 94.69           O  
ATOM   2223  N   VAL A 303      23.962   6.257  -8.737  1.00 95.31           N  
ATOM   2224  CA  VAL A 303      23.038   7.400  -8.663  1.00 95.31           C  
ATOM   2225  C   VAL A 303      21.607   6.913  -8.430  1.00 95.31           C  
ATOM   2226  CB  VAL A 303      23.128   8.262  -9.937  1.00 95.31           C  
ATOM   2227  O   VAL A 303      20.893   7.480  -7.604  1.00 95.31           O  
ATOM   2228  CG1 VAL A 303      22.145   9.436  -9.915  1.00 95.31           C  
ATOM   2229  CG2 VAL A 303      24.542   8.829 -10.126  1.00 95.31           C  
ATOM   2230  N   VAL A 304      21.203   5.820  -9.087  1.00 96.12           N  
ATOM   2231  CA  VAL A 304      19.895   5.181  -8.859  1.00 96.12           C  
ATOM   2232  C   VAL A 304      19.772   4.721  -7.407  1.00 96.12           C  
ATOM   2233  CB  VAL A 304      19.658   4.004  -9.826  1.00 96.12           C  
ATOM   2234  O   VAL A 304      18.753   4.988  -6.773  1.00 96.12           O  
ATOM   2235  CG1 VAL A 304      18.306   3.321  -9.582  1.00 96.12           C  
ATOM   2236  CG2 VAL A 304      19.695   4.478 -11.284  1.00 96.12           C  
ATOM   2237  N   PHE A 305      20.815   4.108  -6.839  1.00 96.62           N  
ATOM   2238  CA  PHE A 305      20.844   3.768  -5.415  1.00 96.62           C  
ATOM   2239  C   PHE A 305      20.688   4.996  -4.519  1.00 96.62           C  
ATOM   2240  CB  PHE A 305      22.136   3.028  -5.061  1.00 96.62           C  
ATOM   2241  O   PHE A 305      19.870   4.964  -3.602  1.00 96.62           O  
ATOM   2242  CG  PHE A 305      22.137   1.576  -5.468  1.00 96.62           C  
ATOM   2243  CD1 PHE A 305      21.210   0.697  -4.887  1.00 96.62           C  
ATOM   2244  CD2 PHE A 305      23.087   1.085  -6.379  1.00 96.62           C  
ATOM   2245  CE1 PHE A 305      21.249  -0.669  -5.198  1.00 96.62           C  
ATOM   2246  CE2 PHE A 305      23.104  -0.277  -6.713  1.00 96.62           C  
ATOM   2247  CZ  PHE A 305      22.186  -1.160  -6.118  1.00 96.62           C  
ATOM   2248  N   GLY A 306      21.404   6.088  -4.805  1.00 97.44           N  
ATOM   2249  CA  GLY A 306      21.267   7.348  -4.071  1.00 97.44           C  
ATOM   2250  C   GLY A 306      19.825   7.866  -4.068  1.00 97.44           C  
ATOM   2251  O   GLY A 306      19.272   8.163  -3.005  1.00 97.44           O  
ATOM   2252  N   TRP A 307      19.168   7.877  -5.232  1.00 97.62           N  
ATOM   2253  CA  TRP A 307      17.756   8.249  -5.327  1.00 97.62           C  
ATOM   2254  C   TRP A 307      16.836   7.274  -4.595  1.00 97.62           C  
ATOM   2255  CB  TRP A 307      17.331   8.393  -6.790  1.00 97.62           C  
ATOM   2256  O   TRP A 307      15.913   7.707  -3.910  1.00 97.62           O  
ATOM   2257  CG  TRP A 307      17.927   9.554  -7.522  1.00 97.62           C  
ATOM   2258  CD1 TRP A 307      18.496   9.503  -8.747  1.00 97.62           C  
ATOM   2259  CD2 TRP A 307      17.986  10.956  -7.112  1.00 97.62           C  
ATOM   2260  CE2 TRP A 307      18.634  11.698  -8.145  1.00 97.62           C  
ATOM   2261  CE3 TRP A 307      17.547  11.685  -5.982  1.00 97.62           C  
ATOM   2262  NE1 TRP A 307      18.905  10.767  -9.122  1.00 97.62           N  
ATOM   2263  CH2 TRP A 307      18.404  13.770  -6.918  1.00 97.62           C  
ATOM   2264  CZ2 TRP A 307      18.846  13.080  -8.058  1.00 97.62           C  
ATOM   2265  CZ3 TRP A 307      17.752  13.074  -5.887  1.00 97.62           C  
ATOM   2266  N   MET A 308      17.089   5.968  -4.665  1.00 95.94           N  
ATOM   2267  CA  MET A 308      16.300   4.961  -3.950  1.00 95.94           C  
ATOM   2268  C   MET A 308      16.418   5.076  -2.433  1.00 95.94           C  
ATOM   2269  CB  MET A 308      16.710   3.556  -4.397  1.00 95.94           C  
ATOM   2270  O   MET A 308      15.412   4.918  -1.736  1.00 95.94           O  
ATOM   2271  CG  MET A 308      16.289   3.228  -5.829  1.00 95.94           C  
ATOM   2272  SD  MET A 308      14.556   2.754  -6.063  1.00 95.94           S  
ATOM   2273  CE  MET A 308      13.811   4.385  -6.149  1.00 95.94           C  
ATOM   2274  N   MET A 309      17.608   5.387  -1.921  1.00 97.06           N  
ATOM   2275  CA  MET A 309      17.831   5.664  -0.503  1.00 97.06           C  
ATOM   2276  C   MET A 309      17.075   6.924  -0.081  1.00 97.06           C  
ATOM   2277  CB  MET A 309      19.331   5.815  -0.221  1.00 97.06           C  
ATOM   2278  O   MET A 309      16.293   6.869   0.867  1.00 97.06           O  
ATOM   2279  CG  MET A 309      20.094   4.500  -0.396  1.00 97.06           C  
ATOM   2280  SD  MET A 309      21.881   4.689  -0.179  1.00 97.06           S  
ATOM   2281  CE  MET A 309      22.423   3.024  -0.637  1.00 97.06           C  
ATOM   2282  N   LEU A 310      17.216   8.028  -0.828  1.00 97.62           N  
ATOM   2283  CA  LEU A 310      16.508   9.284  -0.553  1.00 97.62           C  
ATOM   2284  C   LEU A 310      14.984   9.106  -0.588  1.00 97.62           C  
ATOM   2285  CB  LEU A 310      16.948  10.339  -1.583  1.00 97.62           C  
ATOM   2286  O   LEU A 310      14.266   9.604   0.279  1.00 97.62           O  
ATOM   2287  CG  LEU A 310      16.445  11.756  -1.249  1.00 97.62           C  
ATOM   2288  CD1 LEU A 310      17.089  12.264   0.043  1.00 97.62           C  
ATOM   2289  CD2 LEU A 310      16.793  12.714  -2.385  1.00 97.62           C  
ATOM   2290  N   ARG A 311      14.491   8.334  -1.558  1.00 96.06           N  
ATOM   2291  CA  ARG A 311      13.081   7.961  -1.669  1.00 96.06           C  
ATOM   2292  C   ARG A 311      12.616   7.158  -0.456  1.00 96.06           C  
ATOM   2293  CB  ARG A 311      12.891   7.170  -2.968  1.00 96.06           C  
ATOM   2294  O   ARG A 311      11.523   7.396   0.048  1.00 96.06           O  
ATOM   2295  CG  ARG A 311      11.416   7.060  -3.319  1.00 96.06           C  
ATOM   2296  CD  ARG A 311      11.245   6.295  -4.631  1.00 96.06           C  
ATOM   2297  NE  ARG A 311       9.823   6.228  -4.954  1.00 96.06           N  
ATOM   2298  NH1 ARG A 311       9.342   4.292  -3.808  1.00 96.06           N  
ATOM   2299  NH2 ARG A 311       7.740   5.780  -4.305  1.00 96.06           N  
ATOM   2300  CZ  ARG A 311       8.976   5.414  -4.366  1.00 96.06           C  
ATOM   2301  N   GLY A 312      13.450   6.236   0.026  1.00 94.50           N  
ATOM   2302  CA  GLY A 312      13.216   5.496   1.262  1.00 94.50           C  
ATOM   2303  C   GLY A 312      13.088   6.425   2.468  1.00 94.50           C  
ATOM   2304  O   GLY A 312      12.105   6.333   3.198  1.00 94.50           O  
ATOM   2305  N   VAL A 313      14.010   7.380   2.633  1.00 95.75           N  
ATOM   2306  CA  VAL A 313      13.928   8.413   3.684  1.00 95.75           C  
ATOM   2307  C   VAL A 313      12.601   9.169   3.596  1.00 95.75           C  
ATOM   2308  CB  VAL A 313      15.103   9.412   3.598  1.00 95.75           C  
ATOM   2309  O   VAL A 313      11.883   9.283   4.590  1.00 95.75           O  
ATOM   2310  CG1 VAL A 313      14.997  10.507   4.667  1.00 95.75           C  
ATOM   2311  CG2 VAL A 313      16.453   8.721   3.788  1.00 95.75           C  
ATOM   2312  N   GLY A 314      12.239   9.638   2.400  1.00 95.69           N  
ATOM   2313  CA  GLY A 314      10.998  10.373   2.177  1.00 95.69           C  
ATOM   2314  C   GLY A 314       9.745   9.576   2.552  1.00 95.69           C  
ATOM   2315  O   GLY A 314       8.874  10.082   3.268  1.00 95.69           O  
ATOM   2316  N   LEU A 315       9.678   8.308   2.139  1.00 93.62           N  
ATOM   2317  CA  LEU A 315       8.580   7.403   2.482  1.00 93.62           C  
ATOM   2318  C   LEU A 315       8.527   7.120   3.986  1.00 93.62           C  
ATOM   2319  CB  LEU A 315       8.731   6.099   1.683  1.00 93.62           C  
ATOM   2320  O   LEU A 315       7.447   7.171   4.569  1.00 93.62           O  
ATOM   2321  CG  LEU A 315       8.286   6.233   0.218  1.00 93.62           C  
ATOM   2322  CD1 LEU A 315       8.817   5.048  -0.586  1.00 93.62           C  
ATOM   2323  CD2 LEU A 315       6.760   6.246   0.087  1.00 93.62           C  
ATOM   2324  N   GLY A 316       9.669   6.893   4.637  1.00 91.75           N  
ATOM   2325  CA  GLY A 316       9.736   6.685   6.086  1.00 91.75           C  
ATOM   2326  C   GLY A 316       9.188   7.876   6.883  1.00 91.75           C  
ATOM   2327  O   GLY A 316       8.432   7.692   7.835  1.00 91.75           O  
ATOM   2328  N   LEU A 317       9.495   9.102   6.451  1.00 92.69           N  
ATOM   2329  CA  LEU A 317       9.060  10.330   7.126  1.00 92.69           C  
ATOM   2330  C   LEU A 317       7.617  10.754   6.801  1.00 92.69           C  
ATOM   2331  CB  LEU A 317      10.046  11.459   6.783  1.00 92.69           C  
ATOM   2332  O   LEU A 317       7.020  11.505   7.566  1.00 92.69           O  
ATOM   2333  CG  LEU A 317      11.486  11.251   7.291  1.00 92.69           C  
ATOM   2334  CD1 LEU A 317      12.342  12.437   6.851  1.00 92.69           C  
ATOM   2335  CD2 LEU A 317      11.567  11.125   8.812  1.00 92.69           C  
ATOM   2336  N   SER A 318       7.032  10.293   5.693  1.00 92.50           N  
ATOM   2337  CA  SER A 318       5.690  10.729   5.269  1.00 92.50           C  
ATOM   2338  C   SER A 318       4.638   9.631   5.324  1.00 92.50           C  
ATOM   2339  CB  SER A 318       5.735  11.354   3.875  1.00 92.50           C  
ATOM   2340  O   SER A 318       3.566   9.840   5.885  1.00 92.50           O  
ATOM   2341  OG  SER A 318       6.225  10.442   2.913  1.00 92.50           O  
ATOM   2342  N   TYR A 319       4.930   8.456   4.771  1.00 89.12           N  
ATOM   2343  CA  TYR A 319       3.931   7.444   4.448  1.00 89.12           C  
ATOM   2344  C   TYR A 319       3.256   6.849   5.698  1.00 89.12           C  
ATOM   2345  CB  TYR A 319       4.612   6.367   3.577  1.00 89.12           C  
ATOM   2346  O   TYR A 319       2.025   6.754   5.786  1.00 89.12           O  
ATOM   2347  CG  TYR A 319       3.630   5.322   3.133  1.00 89.12           C  
ATOM   2348  CD1 TYR A 319       3.653   4.048   3.730  1.00 89.12           C  
ATOM   2349  CD2 TYR A 319       2.538   5.742   2.362  1.00 89.12           C  
ATOM   2350  CE1 TYR A 319       2.480   3.288   3.742  1.00 89.12           C  
ATOM   2351  CE2 TYR A 319       1.358   5.002   2.380  1.00 89.12           C  
ATOM   2352  OH  TYR A 319       0.150   3.509   3.744  1.00 89.12           O  
ATOM   2353  CZ  TYR A 319       1.323   3.860   3.197  1.00 89.12           C  
ATOM   2354  N   MET A 320       4.063   6.487   6.694  1.00 83.88           N  
ATOM   2355  CA  MET A 320       3.574   5.922   7.953  1.00 83.88           C  
ATOM   2356  C   MET A 320       3.144   6.976   8.968  1.00 83.88           C  
ATOM   2357  CB  MET A 320       4.599   4.948   8.540  1.00 83.88           C  
ATOM   2358  O   MET A 320       2.024   6.853   9.471  1.00 83.88           O  
ATOM   2359  CG  MET A 320       4.707   3.708   7.662  1.00 83.88           C  
ATOM   2360  SD  MET A 320       3.153   2.788   7.373  1.00 83.88           S  
ATOM   2361  CE  MET A 320       2.447   2.742   9.044  1.00 83.88           C  
ATOM   2362  N   PRO A 321       3.936   8.036   9.227  1.00 88.00           N  
ATOM   2363  CA  PRO A 321       3.540   9.074  10.173  1.00 88.00           C  
ATOM   2364  C   PRO A 321       2.198   9.716   9.822  1.00 88.00           C  
ATOM   2365  CB  PRO A 321       4.687  10.089  10.167  1.00 88.00           C  
ATOM   2366  O   PRO A 321       1.372   9.925  10.708  1.00 88.00           O  
ATOM   2367  CG  PRO A 321       5.894   9.217   9.843  1.00 88.00           C  
ATOM   2368  CD  PRO A 321       5.311   8.280   8.795  1.00 88.00           C  
ATOM   2369  N   VAL A 322       1.922   9.946   8.532  1.00 90.69           N  
ATOM   2370  CA  VAL A 322       0.640  10.524   8.119  1.00 90.69           C  
ATOM   2371  C   VAL A 322      -0.533   9.573   8.359  1.00 90.69           C  
ATOM   2372  CB  VAL A 322       0.698  11.012   6.661  1.00 90.69           C  
ATOM   2373  O   VAL A 322      -1.596  10.008   8.797  1.00 90.69           O  
ATOM   2374  CG1 VAL A 322       0.450   9.924   5.606  1.00 90.69           C  
ATOM   2375  CG2 VAL A 322      -0.339  12.112   6.491  1.00 90.69           C  
ATOM   2376  N   THR A 323      -0.340   8.268   8.133  1.00 89.56           N  
ATOM   2377  CA  THR A 323      -1.370   7.253   8.400  1.00 89.56           C  
ATOM   2378  C   THR A 323      -1.698   7.208   9.891  1.00 89.56           C  
ATOM   2379  CB  THR A 323      -0.925   5.867   7.901  1.00 89.56           C  
ATOM   2380  O   THR A 323      -2.868   7.172  10.267  1.00 89.56           O  
ATOM   2381  CG2 THR A 323      -1.925   4.769   8.273  1.00 89.56           C  
ATOM   2382  OG1 THR A 323      -0.802   5.866   6.490  1.00 89.56           O  
ATOM   2383  N   THR A 324      -0.678   7.257  10.746  1.00 87.44           N  
ATOM   2384  CA  THR A 324      -0.846   7.244  12.202  1.00 87.44           C  
ATOM   2385  C   THR A 324      -1.513   8.511  12.711  1.00 87.44           C  
ATOM   2386  CB  THR A 324       0.506   7.027  12.880  1.00 87.44           C  
ATOM   2387  O   THR A 324      -2.472   8.417  13.475  1.00 87.44           O  
ATOM   2388  CG2 THR A 324       0.390   6.912  14.399  1.00 87.44           C  
ATOM   2389  OG1 THR A 324       0.985   5.810  12.368  1.00 87.44           O  
ATOM   2390  N   ALA A 325      -1.071   9.679  12.239  1.00 88.12           N  
ATOM   2391  CA  ALA A 325      -1.694  10.956  12.565  1.00 88.12           C  
ATOM   2392  C   ALA A 325      -3.185  10.947  12.201  1.00 88.12           C  
ATOM   2393  CB  ALA A 325      -0.929  12.070  11.843  1.00 88.12           C  
ATOM   2394  O   ALA A 325      -4.023  11.239  13.044  1.00 88.12           O  
ATOM   2395  N   GLY A 326      -3.525  10.493  10.990  1.00 89.50           N  
ATOM   2396  CA  GLY A 326      -4.907  10.379  10.527  1.00 89.50           C  
ATOM   2397  C   GLY A 326      -5.789   9.467  11.377  1.00 89.50           C  
ATOM   2398  O   GLY A 326      -6.928   9.812  11.682  1.00 89.50           O  
ATOM   2399  N   LEU A 327      -5.278   8.298  11.770  1.00 89.50           N  
ATOM   2400  CA  LEU A 327      -6.032   7.353  12.598  1.00 89.50           C  
ATOM   2401  C   LEU A 327      -6.157   7.806  14.057  1.00 89.50           C  
ATOM   2402  CB  LEU A 327      -5.390   5.961  12.511  1.00 89.50           C  
ATOM   2403  O   LEU A 327      -7.139   7.457  14.704  1.00 89.50           O  
ATOM   2404  CG  LEU A 327      -5.487   5.285  11.133  1.00 89.50           C  
ATOM   2405  CD1 LEU A 327      -4.742   3.949  11.169  1.00 89.50           C  
ATOM   2406  CD2 LEU A 327      -6.928   5.014  10.699  1.00 89.50           C  
ATOM   2407  N   ASN A 328      -5.204   8.588  14.570  1.00 86.88           N  
ATOM   2408  CA  ASN A 328      -5.250   9.129  15.931  1.00 86.88           C  
ATOM   2409  C   ASN A 328      -6.330  10.203  16.130  1.00 86.88           C  
ATOM   2410  CB  ASN A 328      -3.858   9.666  16.300  1.00 86.88           C  
ATOM   2411  O   ASN A 328      -6.770  10.392  17.269  1.00 86.88           O  
ATOM   2412  CG  ASN A 328      -2.908   8.595  16.804  1.00 86.88           C  
ATOM   2413  ND2 ASN A 328      -1.634   8.909  16.863  1.00 86.88           N  
ATOM   2414  OD1 ASN A 328      -3.296   7.510  17.227  1.00 86.88           O  
ATOM   2415  N   VAL A 329      -6.775  10.847  15.044  1.00 86.25           N  
ATOM   2416  CA  VAL A 329      -7.917  11.779  15.051  1.00 86.25           C  
ATOM   2417  C   VAL A 329      -9.222  11.049  15.366  1.00 86.25           C  
ATOM   2418  CB  VAL A 329      -8.083  12.489  13.689  1.00 86.25           C  
ATOM   2419  O   VAL A 329     -10.147  11.638  15.916  1.00 86.25           O  
ATOM   2420  CG1 VAL A 329      -9.016  13.703  13.788  1.00 86.25           C  
ATOM   2421  CG2 VAL A 329      -6.749  12.945  13.099  1.00 86.25           C  
ATOM   2422  N   LEU A 330      -9.314   9.766  15.000  1.00 86.69           N  
ATOM   2423  CA  LEU A 330     -10.555   9.008  15.071  1.00 86.69           C  
ATOM   2424  C   LEU A 330     -10.854   8.523  16.499  1.00 86.69           C  
ATOM   2425  CB  LEU A 330     -10.520   7.815  14.099  1.00 86.69           C  
ATOM   2426  O   LEU A 330      -9.942   8.093  17.213  1.00 86.69           O  
ATOM   2427  CG  LEU A 330     -10.249   8.176  12.630  1.00 86.69           C  
ATOM   2428  CD1 LEU A 330     -10.279   6.900  11.792  1.00 86.69           C  
ATOM   2429  CD2 LEU A 330     -11.288   9.142  12.066  1.00 86.69           C  
ATOM   2430  N   PRO A 331     -12.142   8.468  16.886  1.00 84.06           N  
ATOM   2431  CA  PRO A 331     -12.581   7.689  18.037  1.00 84.06           C  
ATOM   2432  C   PRO A 331     -12.143   6.225  17.908  1.00 84.06           C  
ATOM   2433  CB  PRO A 331     -14.110   7.809  18.064  1.00 84.06           C  
ATOM   2434  O   PRO A 331     -12.174   5.658  16.813  1.00 84.06           O  
ATOM   2435  CG  PRO A 331     -14.389   9.097  17.289  1.00 84.06           C  
ATOM   2436  CD  PRO A 331     -13.274   9.124  16.249  1.00 84.06           C  
ATOM   2437  N   GLU A 332     -11.792   5.581  19.024  1.00 81.06           N  
ATOM   2438  CA  GLU A 332     -11.250   4.210  19.025  1.00 81.06           C  
ATOM   2439  C   GLU A 332     -12.184   3.194  18.352  1.00 81.06           C  
ATOM   2440  CB  GLU A 332     -10.931   3.763  20.458  1.00 81.06           C  
ATOM   2441  O   GLU A 332     -11.733   2.298  17.637  1.00 81.06           O  
ATOM   2442  CG  GLU A 332      -9.894   4.691  21.107  1.00 81.06           C  
ATOM   2443  CD  GLU A 332      -9.223   4.078  22.338  1.00 81.06           C  
ATOM   2444  OE1 GLU A 332      -8.038   4.447  22.535  1.00 81.06           O  
ATOM   2445  OE2 GLU A 332      -9.868   3.244  23.007  1.00 81.06           O  
ATOM   2446  N   THR A 333     -13.497   3.396  18.479  1.00 82.00           N  
ATOM   2447  CA  THR A 333     -14.545   2.571  17.857  1.00 82.00           C  
ATOM   2448  C   THR A 333     -14.561   2.636  16.324  1.00 82.00           C  
ATOM   2449  CB  THR A 333     -15.925   2.999  18.379  1.00 82.00           C  
ATOM   2450  O   THR A 333     -15.102   1.735  15.674  1.00 82.00           O  
ATOM   2451  CG2 THR A 333     -16.065   2.805  19.888  1.00 82.00           C  
ATOM   2452  OG1 THR A 333     -16.139   4.368  18.115  1.00 82.00           O  
ATOM   2453  N   LEU A 334     -13.969   3.683  15.737  1.00 86.44           N  
ATOM   2454  CA  LEU A 334     -13.918   3.936  14.296  1.00 86.44           C  
ATOM   2455  C   LEU A 334     -12.533   3.687  13.686  1.00 86.44           C  
ATOM   2456  CB  LEU A 334     -14.413   5.367  14.003  1.00 86.44           C  
ATOM   2457  O   LEU A 334     -12.427   3.661  12.460  1.00 86.44           O  
ATOM   2458  CG  LEU A 334     -15.880   5.637  14.389  1.00 86.44           C  
ATOM   2459  CD1 LEU A 334     -16.253   7.081  14.052  1.00 86.44           C  
ATOM   2460  CD2 LEU A 334     -16.862   4.724  13.645  1.00 86.44           C  
ATOM   2461  N   VAL A 335     -11.490   3.438  14.488  1.00 87.69           N  
ATOM   2462  CA  VAL A 335     -10.115   3.209  13.996  1.00 87.69           C  
ATOM   2463  C   VAL A 335     -10.058   2.060  12.989  1.00 87.69           C  
ATOM   2464  CB  VAL A 335      -9.139   2.958  15.166  1.00 87.69           C  
ATOM   2465  O   VAL A 335      -9.430   2.200  11.942  1.00 87.69           O  
ATOM   2466  CG1 VAL A 335      -7.747   2.500  14.703  1.00 87.69           C  
ATOM   2467  CG2 VAL A 335      -8.942   4.243  15.975  1.00 87.69           C  
ATOM   2468  N   THR A 336     -10.761   0.950  13.235  1.00 87.38           N  
ATOM   2469  CA  THR A 336     -10.795  -0.189  12.299  1.00 87.38           C  
ATOM   2470  C   THR A 336     -11.414   0.186  10.957  1.00 87.38           C  
ATOM   2471  CB  THR A 336     -11.588  -1.364  12.882  1.00 87.38           C  
ATOM   2472  O   THR A 336     -10.873  -0.170   9.909  1.00 87.38           O  
ATOM   2473  CG2 THR A 336     -11.428  -2.655  12.079  1.00 87.38           C  
ATOM   2474  OG1 THR A 336     -11.148  -1.614  14.183  1.00 87.38           O  
ATOM   2475  N   GLN A 337     -12.528   0.926  10.972  1.00 89.44           N  
ATOM   2476  CA  GLN A 337     -13.181   1.394   9.747  1.00 89.44           C  
ATOM   2477  C   GLN A 337     -12.303   2.416   9.016  1.00 89.44           C  
ATOM   2478  CB  GLN A 337     -14.555   2.007  10.058  1.00 89.44           C  
ATOM   2479  O   GLN A 337     -12.133   2.322   7.802  1.00 89.44           O  
ATOM   2480  CG  GLN A 337     -15.592   1.002  10.583  1.00 89.44           C  
ATOM   2481  CD  GLN A 337     -16.998   1.601  10.662  1.00 89.44           C  
ATOM   2482  NE2 GLN A 337     -17.969   0.864  11.152  1.00 89.44           N  
ATOM   2483  OE1 GLN A 337     -17.260   2.725  10.258  1.00 89.44           O  
ATOM   2484  N   GLY A 338     -11.688   3.348   9.747  1.00 91.06           N  
ATOM   2485  CA  GLY A 338     -10.754   4.332   9.206  1.00 91.06           C  
ATOM   2486  C   GLY A 338      -9.510   3.698   8.584  1.00 91.06           C  
ATOM   2487  O   GLY A 338      -9.090   4.093   7.496  1.00 91.06           O  
ATOM   2488  N   ALA A 339      -8.943   2.673   9.219  1.00 90.25           N  
ATOM   2489  CA  ALA A 339      -7.811   1.925   8.684  1.00 90.25           C  
ATOM   2490  C   ALA A 339      -8.203   1.136   7.427  1.00 90.25           C  
ATOM   2491  CB  ALA A 339      -7.262   1.007   9.783  1.00 90.25           C  
ATOM   2492  O   ALA A 339      -7.438   1.113   6.456  1.00 90.25           O  
ATOM   2493  N   ALA A 340      -9.393   0.525   7.415  1.00 91.38           N  
ATOM   2494  CA  ALA A 340      -9.931  -0.157   6.242  1.00 91.38           C  
ATOM   2495  C   ALA A 340     -10.125   0.819   5.074  1.00 91.38           C  
ATOM   2496  CB  ALA A 340     -11.232  -0.875   6.620  1.00 91.38           C  
ATOM   2497  O   ALA A 340      -9.583   0.581   3.997  1.00 91.38           O  
ATOM   2498  N   MET A 341     -10.801   1.952   5.294  1.00 93.00           N  
ATOM   2499  CA  MET A 341     -11.013   2.979   4.269  1.00 93.00           C  
ATOM   2500  C   MET A 341      -9.699   3.549   3.734  1.00 93.00           C  
ATOM   2501  CB  MET A 341     -11.896   4.106   4.817  1.00 93.00           C  
ATOM   2502  O   MET A 341      -9.532   3.629   2.521  1.00 93.00           O  
ATOM   2503  CG  MET A 341     -13.364   3.682   4.864  1.00 93.00           C  
ATOM   2504  SD  MET A 341     -14.480   4.992   5.417  1.00 93.00           S  
ATOM   2505  CE  MET A 341     -14.239   4.828   7.193  1.00 93.00           C  
ATOM   2506  N   ASN A 342      -8.729   3.860   4.601  1.00 92.56           N  
ATOM   2507  CA  ASN A 342      -7.410   4.327   4.166  1.00 92.56           C  
ATOM   2508  C   ASN A 342      -6.725   3.297   3.247  1.00 92.56           C  
ATOM   2509  CB  ASN A 342      -6.554   4.645   5.406  1.00 92.56           C  
ATOM   2510  O   ASN A 342      -6.236   3.629   2.168  1.00 92.56           O  
ATOM   2511  CG  ASN A 342      -5.195   5.218   5.031  1.00 92.56           C  
ATOM   2512  ND2 ASN A 342      -4.164   4.921   5.786  1.00 92.56           N  
ATOM   2513  OD1 ASN A 342      -5.036   5.915   4.047  1.00 92.56           O  
ATOM   2514  N   ASN A 343      -6.734   2.016   3.627  1.00 90.50           N  
ATOM   2515  CA  ASN A 343      -6.126   0.964   2.813  1.00 90.50           C  
ATOM   2516  C   ASN A 343      -6.871   0.707   1.495  1.00 90.50           C  
ATOM   2517  CB  ASN A 343      -6.023  -0.326   3.625  1.00 90.50           C  
ATOM   2518  O   ASN A 343      -6.215   0.488   0.475  1.00 90.50           O  
ATOM   2519  CG  ASN A 343      -4.799  -0.354   4.512  1.00 90.50           C  
ATOM   2520  ND2 ASN A 343      -4.933  -0.028   5.773  1.00 90.50           N  
ATOM   2521  OD1 ASN A 343      -3.710  -0.669   4.059  1.00 90.50           O  
ATOM   2522  N   ILE A 344      -8.206   0.730   1.499  1.00 91.50           N  
ATOM   2523  CA  ILE A 344      -9.022   0.583   0.287  1.00 91.50           C  
ATOM   2524  C   ILE A 344      -8.698   1.716  -0.687  1.00 91.50           C  
ATOM   2525  CB  ILE A 344     -10.526   0.542   0.640  1.00 91.50           C  
ATOM   2526  O   ILE A 344      -8.327   1.439  -1.827  1.00 91.50           O  
ATOM   2527  CG1 ILE A 344     -10.884  -0.768   1.377  1.00 91.50           C  
ATOM   2528  CG2 ILE A 344     -11.396   0.671  -0.624  1.00 91.50           C  
ATOM   2529  CD1 ILE A 344     -12.202  -0.648   2.152  1.00 91.50           C  
ATOM   2530  N   SER A 345      -8.748   2.970  -0.224  1.00 93.06           N  
ATOM   2531  CA  SER A 345      -8.444   4.152  -1.039  1.00 93.06           C  
ATOM   2532  C   SER A 345      -7.063   4.049  -1.677  1.00 93.06           C  
ATOM   2533  CB  SER A 345      -8.518   5.417  -0.179  1.00 93.06           C  
ATOM   2534  O   SER A 345      -6.924   4.188  -2.891  1.00 93.06           O  
ATOM   2535  OG  SER A 345      -9.840   5.588   0.286  1.00 93.06           O  
ATOM   2536  N   ARG A 346      -6.039   3.709  -0.884  1.00 90.50           N  
ATOM   2537  CA  ARG A 346      -4.675   3.515  -1.386  1.00 90.50           C  
ATOM   2538  C   ARG A 346      -4.594   2.459  -2.479  1.00 90.50           C  
ATOM   2539  CB  ARG A 346      -3.772   3.096  -0.235  1.00 90.50           C  
ATOM   2540  O   ARG A 346      -3.973   2.702  -3.507  1.00 90.50           O  
ATOM   2541  CG  ARG A 346      -3.427   4.255   0.709  1.00 90.50           C  
ATOM   2542  CD  ARG A 346      -2.626   3.688   1.877  1.00 90.50           C  
ATOM   2543  NE  ARG A 346      -1.391   3.072   1.359  1.00 90.50           N  
ATOM   2544  NH1 ARG A 346      -1.225   1.244   2.755  1.00 90.50           N  
ATOM   2545  NH2 ARG A 346       0.394   1.689   1.269  1.00 90.50           N  
ATOM   2546  CZ  ARG A 346      -0.767   1.988   1.782  1.00 90.50           C  
ATOM   2547  N   ARG A 347      -5.198   1.290  -2.262  1.00 87.25           N  
ATOM   2548  CA  ARG A 347      -5.119   0.146  -3.184  1.00 87.25           C  
ATOM   2549  C   ARG A 347      -5.840   0.414  -4.495  1.00 87.25           C  
ATOM   2550  CB  ARG A 347      -5.706  -1.090  -2.500  1.00 87.25           C  
ATOM   2551  O   ARG A 347      -5.298   0.089  -5.547  1.00 87.25           O  
ATOM   2552  CG  ARG A 347      -4.730  -1.618  -1.450  1.00 87.25           C  
ATOM   2553  CD  ARG A 347      -5.443  -2.573  -0.497  1.00 87.25           C  
ATOM   2554  NE  ARG A 347      -4.460  -3.175   0.414  1.00 87.25           N  
ATOM   2555  NH1 ARG A 347      -4.160  -5.093  -0.777  1.00 87.25           N  
ATOM   2556  NH2 ARG A 347      -2.891  -4.704   1.023  1.00 87.25           N  
ATOM   2557  CZ  ARG A 347      -3.842  -4.319   0.220  1.00 87.25           C  
ATOM   2558  N   LEU A 348      -7.026   1.016  -4.426  1.00 90.69           N  
ATOM   2559  CA  LEU A 348      -7.795   1.385  -5.610  1.00 90.69           C  
ATOM   2560  C   LEU A 348      -7.028   2.397  -6.457  1.00 90.69           C  
ATOM   2561  CB  LEU A 348      -9.160   1.951  -5.189  1.00 90.69           C  
ATOM   2562  O   LEU A 348      -6.776   2.142  -7.631  1.00 90.69           O  
ATOM   2563  CG  LEU A 348     -10.135   0.915  -4.611  1.00 90.69           C  
ATOM   2564  CD1 LEU A 348     -11.402   1.637  -4.156  1.00 90.69           C  
ATOM   2565  CD2 LEU A 348     -10.506  -0.154  -5.640  1.00 90.69           C  
ATOM   2566  N   VAL A 349      -6.598   3.505  -5.851  1.00 93.00           N  
ATOM   2567  CA  VAL A 349      -5.939   4.587  -6.592  1.00 93.00           C  
ATOM   2568  C   VAL A 349      -4.561   4.160  -7.100  1.00 93.00           C  
ATOM   2569  CB  VAL A 349      -5.871   5.869  -5.747  1.00 93.00           C  
ATOM   2570  O   VAL A 349      -4.251   4.415  -8.257  1.00 93.00           O  
ATOM   2571  CG1 VAL A 349      -5.200   7.009  -6.522  1.00 93.00           C  
ATOM   2572  CG2 VAL A 349      -7.277   6.356  -5.362  1.00 93.00           C  
ATOM   2573  N   SER A 350      -3.766   3.435  -6.303  1.00 90.62           N  
ATOM   2574  CA  SER A 350      -2.450   2.939  -6.754  1.00 90.62           C  
ATOM   2575  C   SER A 350      -2.577   1.963  -7.925  1.00 90.62           C  
ATOM   2576  CB  SER A 350      -1.675   2.234  -5.637  1.00 90.62           C  
ATOM   2577  O   SER A 350      -1.777   2.005  -8.853  1.00 90.62           O  
ATOM   2578  OG  SER A 350      -1.550   3.036  -4.479  1.00 90.62           O  
ATOM   2579  N   SER A 351      -3.592   1.095  -7.912  1.00 88.25           N  
ATOM   2580  CA  SER A 351      -3.822   0.166  -9.020  1.00 88.25           C  
ATOM   2581  C   SER A 351      -4.277   0.874 -10.290  1.00 88.25           C  
ATOM   2582  CB  SER A 351      -4.878  -0.850  -8.626  1.00 88.25           C  
ATOM   2583  O   SER A 351      -3.867   0.466 -11.371  1.00 88.25           O  
ATOM   2584  OG  SER A 351      -5.051  -1.825  -9.637  1.00 88.25           O  
ATOM   2585  N   LEU A 352      -5.120   1.903 -10.177  1.00 90.75           N  
ATOM   2586  CA  LEU A 352      -5.525   2.711 -11.327  1.00 90.75           C  
ATOM   2587  C   LEU A 352      -4.345   3.510 -11.886  1.00 90.75           C  
ATOM   2588  CB  LEU A 352      -6.681   3.644 -10.931  1.00 90.75           C  
ATOM   2589  O   LEU A 352      -4.192   3.570 -13.100  1.00 90.75           O  
ATOM   2590  CG  LEU A 352      -8.020   2.930 -10.678  1.00 90.75           C  
ATOM   2591  CD1 LEU A 352      -9.029   3.934 -10.122  1.00 90.75           C  
ATOM   2592  CD2 LEU A 352      -8.600   2.318 -11.954  1.00 90.75           C  
ATOM   2593  N   ALA A 353      -3.486   4.057 -11.023  1.00 90.88           N  
ATOM   2594  CA  ALA A 353      -2.293   4.787 -11.442  1.00 90.88           C  
ATOM   2595  C   ALA A 353      -1.339   3.905 -12.265  1.00 90.88           C  
ATOM   2596  CB  ALA A 353      -1.621   5.373 -10.202  1.00 90.88           C  
ATOM   2597  O   ALA A 353      -0.973   4.280 -13.373  1.00 90.88           O  
ATOM   2598  N   ILE A 354      -1.062   2.672 -11.812  1.00 87.75           N  
ATOM   2599  CA  ILE A 354      -0.255   1.705 -12.582  1.00 87.75           C  
ATOM   2600  C   ILE A 354      -0.852   1.446 -13.975  1.00 87.75           C  
ATOM   2601  CB  ILE A 354      -0.114   0.372 -11.811  1.00 87.75           C  
ATOM   2602  O   ILE A 354      -0.116   1.355 -14.958  1.00 87.75           O  
ATOM   2603  CG1 ILE A 354       0.746   0.535 -10.541  1.00 87.75           C  
ATOM   2604  CG2 ILE A 354       0.531  -0.712 -12.705  1.00 87.75           C  
ATOM   2605  CD1 ILE A 354       0.554  -0.622  -9.547  1.00 87.75           C  
ATOM   2606  N   VAL A 355      -2.177   1.315 -14.072  1.00 88.56           N  
ATOM   2607  CA  VAL A 355      -2.864   1.089 -15.353  1.00 88.56           C  
ATOM   2608  C   VAL A 355      -2.727   2.305 -16.266  1.00 88.56           C  
ATOM   2609  CB  VAL A 355      -4.337   0.713 -15.113  1.00 88.56           C  
ATOM   2610  O   VAL A 355      -2.384   2.147 -17.434  1.00 88.56           O  
ATOM   2611  CG1 VAL A 355      -5.177   0.722 -16.392  1.00 88.56           C  
ATOM   2612  CG2 VAL A 355      -4.411  -0.693 -14.506  1.00 88.56           C  
ATOM   2613  N   VAL A 356      -2.926   3.515 -15.739  1.00 89.00           N  
ATOM   2614  CA  VAL A 356      -2.741   4.763 -16.495  1.00 89.00           C  
ATOM   2615  C   VAL A 356      -1.299   4.900 -16.988  1.00 89.00           C  
ATOM   2616  CB  VAL A 356      -3.170   5.978 -15.649  1.00 89.00           C  
ATOM   2617  O   VAL A 356      -1.095   5.189 -18.164  1.00 89.00           O  
ATOM   2618  CG1 VAL A 356      -2.810   7.315 -16.309  1.00 89.00           C  
ATOM   2619  CG2 VAL A 356      -4.691   5.974 -15.437  1.00 89.00           C  
ATOM   2620  N   ALA A 357      -0.307   4.624 -16.137  1.00 86.50           N  
ATOM   2621  CA  ALA A 357       1.106   4.625 -16.510  1.00 86.50           C  
ATOM   2622  C   ALA A 357       1.421   3.596 -17.612  1.00 86.50           C  
ATOM   2623  CB  ALA A 357       1.924   4.351 -15.242  1.00 86.50           C  
ATOM   2624  O   ALA A 357       2.128   3.901 -18.571  1.00 86.50           O  
ATOM   2625  N   SER A 358       0.855   2.389 -17.509  1.00 84.38           N  
ATOM   2626  CA  SER A 358       1.050   1.321 -18.501  1.00 84.38           C  
ATOM   2627  C   SER A 358       0.453   1.691 -19.863  1.00 84.38           C  
ATOM   2628  CB  SER A 358       0.436   0.005 -18.014  1.00 84.38           C  
ATOM   2629  O   SER A 358       1.119   1.543 -20.885  1.00 84.38           O  
ATOM   2630  OG  SER A 358       0.980  -0.384 -16.765  1.00 84.38           O  
ATOM   2631  N   LEU A 359      -0.772   2.229 -19.877  1.00 86.62           N  
ATOM   2632  CA  LEU A 359      -1.427   2.711 -21.096  1.00 86.62           C  
ATOM   2633  C   LEU A 359      -0.674   3.891 -21.713  1.00 86.62           C  
ATOM   2634  CB  LEU A 359      -2.864   3.144 -20.768  1.00 86.62           C  
ATOM   2635  O   LEU A 359      -0.505   3.944 -22.927  1.00 86.62           O  
ATOM   2636  CG  LEU A 359      -3.843   1.990 -20.499  1.00 86.62           C  
ATOM   2637  CD1 LEU A 359      -5.151   2.597 -19.981  1.00 86.62           C  
ATOM   2638  CD2 LEU A 359      -4.137   1.175 -21.761  1.00 86.62           C  
ATOM   2639  N   TYR A 360      -0.201   4.831 -20.891  1.00 87.94           N  
ATOM   2640  CA  TYR A 360       0.602   5.954 -21.365  1.00 87.94           C  
ATOM   2641  C   TYR A 360       1.857   5.472 -22.094  1.00 87.94           C  
ATOM   2642  CB  TYR A 360       0.987   6.851 -20.186  1.00 87.94           C  
ATOM   2643  O   TYR A 360       2.125   5.902 -23.217  1.00 87.94           O  
ATOM   2644  CG  TYR A 360       1.873   8.002 -20.606  1.00 87.94           C  
ATOM   2645  CD1 TYR A 360       3.261   7.979 -20.350  1.00 87.94           C  
ATOM   2646  CD2 TYR A 360       1.295   9.087 -21.289  1.00 87.94           C  
ATOM   2647  CE1 TYR A 360       4.065   9.063 -20.755  1.00 87.94           C  
ATOM   2648  CE2 TYR A 360       2.089  10.178 -21.674  1.00 87.94           C  
ATOM   2649  OH  TYR A 360       4.192  11.271 -21.703  1.00 87.94           O  
ATOM   2650  CZ  TYR A 360       3.468  10.172 -21.389  1.00 87.94           C  
ATOM   2651  N   LEU A 361       2.590   4.538 -21.483  1.00 83.75           N  
ATOM   2652  CA  LEU A 361       3.783   3.955 -22.081  1.00 83.75           C  
ATOM   2653  C   LEU A 361       3.473   3.285 -23.426  1.00 83.75           C  
ATOM   2654  CB  LEU A 361       4.388   2.968 -21.073  1.00 83.75           C  
ATOM   2655  O   LEU A 361       4.201   3.482 -24.396  1.00 83.75           O  
ATOM   2656  CG  LEU A 361       5.677   2.310 -21.580  1.00 83.75           C  
ATOM   2657  CD1 LEU A 361       6.796   3.319 -21.817  1.00 83.75           C  
ATOM   2658  CD2 LEU A 361       6.179   1.302 -20.564  1.00 83.75           C  
ATOM   2659  N   GLU A 362       2.381   2.531 -23.508  1.00 83.38           N  
ATOM   2660  CA  GLU A 362       1.967   1.883 -24.750  1.00 83.38           C  
ATOM   2661  C   GLU A 362       1.579   2.890 -25.839  1.00 83.38           C  
ATOM   2662  CB  GLU A 362       0.802   0.953 -24.444  1.00 83.38           C  
ATOM   2663  O   GLU A 362       2.062   2.779 -26.965  1.00 83.38           O  
ATOM   2664  CG  GLU A 362       0.435   0.103 -25.668  1.00 83.38           C  
ATOM   2665  CD  GLU A 362      -0.870  -0.643 -25.444  1.00 83.38           C  
ATOM   2666  OE1 GLU A 362      -1.127  -1.643 -26.155  1.00 83.38           O  
ATOM   2667  OE2 GLU A 362      -1.669  -0.184 -24.603  1.00 83.38           O  
ATOM   2668  N   PHE A 363       0.764   3.902 -25.521  1.00 84.44           N  
ATOM   2669  CA  PHE A 363       0.387   4.943 -26.482  1.00 84.44           C  
ATOM   2670  C   PHE A 363       1.607   5.688 -27.023  1.00 84.44           C  
ATOM   2671  CB  PHE A 363      -0.580   5.942 -25.832  1.00 84.44           C  
ATOM   2672  O   PHE A 363       1.681   5.974 -28.220  1.00 84.44           O  
ATOM   2673  CG  PHE A 363      -2.012   5.461 -25.729  1.00 84.44           C  
ATOM   2674  CD1 PHE A 363      -2.700   5.074 -26.894  1.00 84.44           C  
ATOM   2675  CD2 PHE A 363      -2.680   5.453 -24.490  1.00 84.44           C  
ATOM   2676  CE1 PHE A 363      -4.043   4.671 -26.820  1.00 84.44           C  
ATOM   2677  CE2 PHE A 363      -4.020   5.035 -24.413  1.00 84.44           C  
ATOM   2678  CZ  PHE A 363      -4.701   4.647 -25.580  1.00 84.44           C  
ATOM   2679  N   ARG A 364       2.589   5.965 -26.158  1.00 84.19           N  
ATOM   2680  CA  ARG A 364       3.849   6.597 -26.558  1.00 84.19           C  
ATOM   2681  C   ARG A 364       4.659   5.721 -27.508  1.00 84.19           C  
ATOM   2682  CB  ARG A 364       4.659   6.969 -25.305  1.00 84.19           C  
ATOM   2683  O   ARG A 364       5.210   6.250 -28.466  1.00 84.19           O  
ATOM   2684  CG  ARG A 364       4.063   8.163 -24.539  1.00 84.19           C  
ATOM   2685  CD  ARG A 364       4.109   9.476 -25.330  1.00 84.19           C  
ATOM   2686  NE  ARG A 364       5.498   9.909 -25.581  1.00 84.19           N  
ATOM   2687  NH1 ARG A 364       5.501  11.738 -24.196  1.00 84.19           N  
ATOM   2688  NH2 ARG A 364       7.360  11.187 -25.211  1.00 84.19           N  
ATOM   2689  CZ  ARG A 364       6.103  10.935 -25.011  1.00 84.19           C  
ATOM   2690  N   LEU A 365       4.697   4.409 -27.276  1.00 81.31           N  
ATOM   2691  CA  LEU A 365       5.398   3.456 -28.141  1.00 81.31           C  
ATOM   2692  C   LEU A 365       4.678   3.224 -29.477  1.00 81.31           C  
ATOM   2693  CB  LEU A 365       5.571   2.129 -27.380  1.00 81.31           C  
ATOM   2694  O   LEU A 365       5.339   3.082 -30.503  1.00 81.31           O  
ATOM   2695  CG  LEU A 365       6.565   2.200 -26.208  1.00 81.31           C  
ATOM   2696  CD1 LEU A 365       6.461   0.930 -25.360  1.00 81.31           C  
ATOM   2697  CD2 LEU A 365       8.009   2.327 -26.694  1.00 81.31           C  
ATOM   2698  N   ALA A 366       3.343   3.201 -29.479  1.00 79.00           N  
ATOM   2699  CA  ALA A 366       2.534   2.993 -30.679  1.00 79.00           C  
ATOM   2700  C   ALA A 366       2.527   4.216 -31.615  1.00 79.00           C  
ATOM   2701  CB  ALA A 366       1.113   2.625 -30.235  1.00 79.00           C  
ATOM   2702  O   ALA A 366       2.443   4.061 -32.830  1.00 79.00           O  
ATOM   2703  N   GLY A 367       2.620   5.430 -31.061  1.00 70.94           N  
ATOM   2704  CA  GLY A 367       2.626   6.678 -31.831  1.00 70.94           C  
ATOM   2705  C   GLY A 367       3.980   7.061 -32.438  1.00 70.94           C  
ATOM   2706  O   GLY A 367       4.049   8.016 -33.210  1.00 70.94           O  
ATOM   2707  N   SER A 368       5.066   6.360 -32.098  1.00 63.38           N  
ATOM   2708  CA  SER A 368       6.417   6.715 -32.539  1.00 63.38           C  
ATOM   2709  C   SER A 368       6.900   5.848 -33.707  1.00 63.38           C  
ATOM   2710  CB  SER A 368       7.384   6.620 -31.359  1.00 63.38           C  
ATOM   2711  O   SER A 368       7.058   4.643 -33.548  1.00 63.38           O  
ATOM   2712  OG  SER A 368       7.496   5.287 -30.895  1.00 63.38           O  
ATOM   2713  N   GLY A 369       7.242   6.463 -34.844  1.00 61.03           N  
ATOM   2714  CA  GLY A 369       7.980   5.813 -35.945  1.00 61.03           C  
ATOM   2715  C   GLY A 369       9.504   5.743 -35.731  1.00 61.03           C  
ATOM   2716  O   GLY A 369      10.250   5.542 -36.684  1.00 61.03           O  
ATOM   2717  N   LEU A 370       9.970   5.985 -34.501  1.00 61.50           N  
ATOM   2718  CA  LEU A 370      11.380   6.034 -34.093  1.00 61.50           C  
ATOM   2719  C   LEU A 370      11.816   4.708 -33.446  1.00 61.50           C  
ATOM   2720  CB  LEU A 370      11.570   7.215 -33.116  1.00 61.50           C  
ATOM   2721  O   LEU A 370      10.983   3.870 -33.105  1.00 61.50           O  
ATOM   2722  CG  LEU A 370      11.500   8.605 -33.776  1.00 61.50           C  
ATOM   2723  CD1 LEU A 370      11.286   9.675 -32.705  1.00 61.50           C  
ATOM   2724  CD2 LEU A 370      12.792   8.935 -34.527  1.00 61.50           C  
ATOM   2725  N   ALA A 371      13.127   4.538 -33.229  1.00 63.69           N  
ATOM   2726  CA  ALA A 371      13.680   3.382 -32.524  1.00 63.69           C  
ATOM   2727  C   ALA A 371      13.001   3.185 -31.152  1.00 63.69           C  
ATOM   2728  CB  ALA A 371      15.199   3.558 -32.381  1.00 63.69           C  
ATOM   2729  O   ALA A 371      13.007   4.080 -30.306  1.00 63.69           O  
ATOM   2730  N   HIS A 372      12.433   1.998 -30.923  1.00 72.25           N  
ATOM   2731  CA  HIS A 372      11.601   1.707 -29.750  1.00 72.25           C  
ATOM   2732  C   HIS A 372      12.300   1.930 -28.397  1.00 72.25           C  
ATOM   2733  CB  HIS A 372      11.092   0.260 -29.850  1.00 72.25           C  
ATOM   2734  O   HIS A 372      11.624   2.163 -27.396  1.00 72.25           O  
ATOM   2735  CG  HIS A 372      10.019   0.057 -30.891  1.00 72.25           C  
ATOM   2736  CD2 HIS A 372       9.980  -0.918 -31.852  1.00 72.25           C  
ATOM   2737  ND1 HIS A 372       8.856   0.788 -31.012  1.00 72.25           N  
ATOM   2738  CE1 HIS A 372       8.141   0.272 -32.023  1.00 72.25           C  
ATOM   2739  NE2 HIS A 372       8.783  -0.778 -32.557  1.00 72.25           N  
ATOM   2740  N   GLU A 373      13.632   1.880 -28.341  1.00 71.88           N  
ATOM   2741  CA  GLU A 373      14.396   2.036 -27.097  1.00 71.88           C  
ATOM   2742  C   GLU A 373      14.437   3.482 -26.585  1.00 71.88           C  
ATOM   2743  CB  GLU A 373      15.817   1.499 -27.292  1.00 71.88           C  
ATOM   2744  O   GLU A 373      14.201   3.718 -25.398  1.00 71.88           O  
ATOM   2745  CG  GLU A 373      15.818  -0.024 -27.486  1.00 71.88           C  
ATOM   2746  CD  GLU A 373      17.232  -0.617 -27.557  1.00 71.88           C  
ATOM   2747  OE1 GLU A 373      17.313  -1.860 -27.448  1.00 71.88           O  
ATOM   2748  OE2 GLU A 373      18.189   0.166 -27.746  1.00 71.88           O  
ATOM   2749  N   THR A 374      14.661   4.469 -27.461  1.00 77.69           N  
ATOM   2750  CA  THR A 374      14.745   5.886 -27.057  1.00 77.69           C  
ATOM   2751  C   THR A 374      13.388   6.414 -26.598  1.00 77.69           C  
ATOM   2752  CB  THR A 374      15.285   6.772 -28.190  1.00 77.69           C  
ATOM   2753  O   THR A 374      13.293   7.130 -25.601  1.00 77.69           O  
ATOM   2754  CG2 THR A 374      16.727   6.429 -28.558  1.00 77.69           C  
ATOM   2755  OG1 THR A 374      14.516   6.617 -29.359  1.00 77.69           O  
ATOM   2756  N   VAL A 375      12.319   5.992 -27.274  1.00 82.88           N  
ATOM   2757  CA  VAL A 375      10.938   6.348 -26.926  1.00 82.88           C  
ATOM   2758  C   VAL A 375      10.525   5.715 -25.599  1.00 82.88           C  
ATOM   2759  CB  VAL A 375       9.977   5.926 -28.048  1.00 82.88           C  
ATOM   2760  O   VAL A 375       9.898   6.379 -24.774  1.00 82.88           O  
ATOM   2761  CG1 VAL A 375       8.534   6.319 -27.703  1.00 82.88           C  
ATOM   2762  CG2 VAL A 375      10.377   6.591 -29.373  1.00 82.88           C  
ATOM   2763  N   ARG A 376      10.917   4.457 -25.354  1.00 82.38           N  
ATOM   2764  CA  ARG A 376      10.655   3.772 -24.081  1.00 82.38           C  
ATOM   2765  C   ARG A 376      11.330   4.490 -22.916  1.00 82.38           C  
ATOM   2766  CB  ARG A 376      11.119   2.312 -24.182  1.00 82.38           C  
ATOM   2767  O   ARG A 376      10.684   4.713 -21.895  1.00 82.38           O  
ATOM   2768  CG  ARG A 376      10.687   1.483 -22.965  1.00 82.38           C  
ATOM   2769  CD  ARG A 376      11.170   0.033 -23.077  1.00 82.38           C  
ATOM   2770  NE  ARG A 376      10.528  -0.681 -24.200  1.00 82.38           N  
ATOM   2771  NH1 ARG A 376      12.043  -2.402 -24.358  1.00 82.38           N  
ATOM   2772  NH2 ARG A 376      10.310  -2.324 -25.761  1.00 82.38           N  
ATOM   2773  CZ  ARG A 376      10.961  -1.796 -24.763  1.00 82.38           C  
ATOM   2774  N   ALA A 377      12.598   4.871 -23.072  1.00 85.44           N  
ATOM   2775  CA  ALA A 377      13.332   5.606 -22.046  1.00 85.44           C  
ATOM   2776  C   ALA A 377      12.672   6.959 -21.728  1.00 85.44           C  
ATOM   2777  CB  ALA A 377      14.783   5.768 -22.511  1.00 85.44           C  
ATOM   2778  O   ALA A 377      12.468   7.280 -20.558  1.00 85.44           O  
ATOM   2779  N   ALA A 378      12.265   7.711 -22.757  1.00 87.75           N  
ATOM   2780  CA  ALA A 378      11.566   8.984 -22.589  1.00 87.75           C  
ATOM   2781  C   ALA A 378      10.216   8.820 -21.870  1.00 87.75           C  
ATOM   2782  CB  ALA A 378      11.394   9.632 -23.966  1.00 87.75           C  
ATOM   2783  O   ALA A 378       9.932   9.545 -20.923  1.00 87.75           O  
ATOM   2784  N   ALA A 379       9.413   7.827 -22.253  1.00 88.56           N  
ATOM   2785  CA  ALA A 379       8.118   7.584 -21.621  1.00 88.56           C  
ATOM   2786  C   ALA A 379       8.247   7.158 -20.146  1.00 88.56           C  
ATOM   2787  CB  ALA A 379       7.386   6.546 -22.467  1.00 88.56           C  
ATOM   2788  O   ALA A 379       7.463   7.594 -19.300  1.00 88.56           O  
ATOM   2789  N   ILE A 380       9.258   6.349 -19.807  1.00 90.38           N  
ATOM   2790  CA  ILE A 380       9.568   5.997 -18.410  1.00 90.38           C  
ATOM   2791  C   ILE A 380       9.985   7.248 -17.623  1.00 90.38           C  
ATOM   2792  CB  ILE A 380      10.647   4.891 -18.358  1.00 90.38           C  
ATOM   2793  O   ILE A 380       9.480   7.470 -16.521  1.00 90.38           O  
ATOM   2794  CG1 ILE A 380      10.075   3.555 -18.886  1.00 90.38           C  
ATOM   2795  CG2 ILE A 380      11.183   4.690 -16.927  1.00 90.38           C  
ATOM   2796  CD1 ILE A 380      11.161   2.525 -19.223  1.00 90.38           C  
ATOM   2797  N   SER A 381      10.862   8.076 -18.199  1.00 92.19           N  
ATOM   2798  CA  SER A 381      11.314   9.348 -17.623  1.00 92.19           C  
ATOM   2799  C   SER A 381      10.141  10.283 -17.308  1.00 92.19           C  
ATOM   2800  CB  SER A 381      12.293  10.011 -18.602  1.00 92.19           C  
ATOM   2801  O   SER A 381       9.974  10.716 -16.167  1.00 92.19           O  
ATOM   2802  OG  SER A 381      12.591  11.335 -18.226  1.00 92.19           O  
ATOM   2803  N   GLU A 382       9.272  10.523 -18.290  1.00 93.19           N  
ATOM   2804  CA  GLU A 382       8.087  11.372 -18.153  1.00 93.19           C  
ATOM   2805  C   GLU A 382       7.120  10.838 -17.099  1.00 93.19           C  
ATOM   2806  CB  GLU A 382       7.354  11.424 -19.493  1.00 93.19           C  
ATOM   2807  O   GLU A 382       6.577  11.621 -16.321  1.00 93.19           O  
ATOM   2808  CG  GLU A 382       8.122  12.213 -20.568  1.00 93.19           C  
ATOM   2809  CD  GLU A 382       7.629  11.875 -21.977  1.00 93.19           C  
ATOM   2810  OE1 GLU A 382       7.811  12.676 -22.926  1.00 93.19           O  
ATOM   2811  OE2 GLU A 382       7.022  10.806 -22.181  1.00 93.19           O  
ATOM   2812  N   THR A 383       6.938   9.516 -17.031  1.00 93.50           N  
ATOM   2813  CA  THR A 383       6.069   8.900 -16.024  1.00 93.50           C  
ATOM   2814  C   THR A 383       6.636   9.119 -14.622  1.00 93.50           C  
ATOM   2815  CB  THR A 383       5.833   7.407 -16.287  1.00 93.50           C  
ATOM   2816  O   THR A 383       5.914   9.591 -13.751  1.00 93.50           O  
ATOM   2817  CG2 THR A 383       4.701   6.874 -15.412  1.00 93.50           C  
ATOM   2818  OG1 THR A 383       5.416   7.178 -17.615  1.00 93.50           O  
ATOM   2819  N   PHE A 384       7.938   8.892 -14.401  1.00 95.19           N  
ATOM   2820  CA  PHE A 384       8.583   9.199 -13.117  1.00 95.19           C  
ATOM   2821  C   PHE A 384       8.445  10.677 -12.730  1.00 95.19           C  
ATOM   2822  CB  PHE A 384      10.071   8.827 -13.173  1.00 95.19           C  
ATOM   2823  O   PHE A 384       8.131  10.986 -11.578  1.00 95.19           O  
ATOM   2824  CG  PHE A 384      10.409   7.418 -12.738  1.00 95.19           C  
ATOM   2825  CD1 PHE A 384      10.177   7.023 -11.408  1.00 95.19           C  
ATOM   2826  CD2 PHE A 384      11.017   6.524 -13.635  1.00 95.19           C  
ATOM   2827  CE1 PHE A 384      10.541   5.735 -10.977  1.00 95.19           C  
ATOM   2828  CE2 PHE A 384      11.389   5.239 -13.204  1.00 95.19           C  
ATOM   2829  CZ  PHE A 384      11.152   4.844 -11.876  1.00 95.19           C  
ATOM   2830  N   ILE A 385       8.642  11.599 -13.677  1.00 95.44           N  
ATOM   2831  CA  ILE A 385       8.490  13.038 -13.428  1.00 95.44           C  
ATOM   2832  C   ILE A 385       7.035  13.368 -13.079  1.00 95.44           C  
ATOM   2833  CB  ILE A 385       9.007  13.862 -14.629  1.00 95.44           C  
ATOM   2834  O   ILE A 385       6.796  14.059 -12.089  1.00 95.44           O  
ATOM   2835  CG1 ILE A 385      10.536  13.684 -14.775  1.00 95.44           C  
ATOM   2836  CG2 ILE A 385       8.670  15.358 -14.456  1.00 95.44           C  
ATOM   2837  CD1 ILE A 385      11.101  14.197 -16.105  1.00 95.44           C  
ATOM   2838  N   ALA A 386       6.062  12.850 -13.830  1.00 95.44           N  
ATOM   2839  CA  ALA A 386       4.639  13.061 -13.575  1.00 95.44           C  
ATOM   2840  C   ALA A 386       4.225  12.535 -12.192  1.00 95.44           C  
ATOM   2841  CB  ALA A 386       3.832  12.399 -14.698  1.00 95.44           C  
ATOM   2842  O   ALA A 386       3.567  13.249 -11.433  1.00 95.44           O  
ATOM   2843  N   THR A 387       4.679  11.337 -11.816  1.00 95.19           N  
ATOM   2844  CA  THR A 387       4.483  10.773 -10.476  1.00 95.19           C  
ATOM   2845  C   THR A 387       5.130  11.646  -9.404  1.00 95.19           C  
ATOM   2846  CB  THR A 387       5.091   9.369 -10.396  1.00 95.19           C  
ATOM   2847  O   THR A 387       4.512  11.942  -8.382  1.00 95.19           O  
ATOM   2848  CG2 THR A 387       4.851   8.709  -9.043  1.00 95.19           C  
ATOM   2849  OG1 THR A 387       4.555   8.540 -11.389  1.00 95.19           O  
ATOM   2850  N   GLY A 388       6.367  12.098  -9.619  1.00 95.94           N  
ATOM   2851  CA  GLY A 388       7.070  12.983  -8.695  1.00 95.94           C  
ATOM   2852  C   GLY A 388       6.348  14.318  -8.492  1.00 95.94           C  
ATOM   2853  O   GLY A 388       6.195  14.769  -7.357  1.00 95.94           O  
ATOM   2854  N   MET A 389       5.816  14.903  -9.567  1.00 96.06           N  
ATOM   2855  CA  MET A 389       4.989  16.111  -9.517  1.00 96.06           C  
ATOM   2856  C   MET A 389       3.663  15.869  -8.793  1.00 96.06           C  
ATOM   2857  CB  MET A 389       4.728  16.633 -10.937  1.00 96.06           C  
ATOM   2858  O   MET A 389       3.276  16.678  -7.953  1.00 96.06           O  
ATOM   2859  CG  MET A 389       5.973  17.233 -11.596  1.00 96.06           C  
ATOM   2860  SD  MET A 389       6.664  18.666 -10.725  1.00 96.06           S  
ATOM   2861  CE  MET A 389       7.607  19.406 -12.083  1.00 96.06           C  
ATOM   2862  N   LEU A 390       2.992  14.739  -9.040  1.00 95.75           N  
ATOM   2863  CA  LEU A 390       1.787  14.346  -8.304  1.00 95.75           C  
ATOM   2864  C   LEU A 390       2.062  14.243  -6.796  1.00 95.75           C  
ATOM   2865  CB  LEU A 390       1.263  13.017  -8.880  1.00 95.75           C  
ATOM   2866  O   LEU A 390       1.253  14.703  -5.989  1.00 95.75           O  
ATOM   2867  CG  LEU A 390       0.018  12.462  -8.162  1.00 95.75           C  
ATOM   2868  CD1 LEU A 390      -1.202  13.367  -8.343  1.00 95.75           C  
ATOM   2869  CD2 LEU A 390      -0.315  11.072  -8.698  1.00 95.75           C  
ATOM   2870  N   ILE A 391       3.218  13.695  -6.409  1.00 96.31           N  
ATOM   2871  CA  ILE A 391       3.655  13.649  -5.009  1.00 96.31           C  
ATOM   2872  C   ILE A 391       3.886  15.056  -4.460  1.00 96.31           C  
ATOM   2873  CB  ILE A 391       4.875  12.723  -4.824  1.00 96.31           C  
ATOM   2874  O   ILE A 391       3.426  15.365  -3.360  1.00 96.31           O  
ATOM   2875  CG1 ILE A 391       4.528  11.262  -5.191  1.00 96.31           C  
ATOM   2876  CG2 ILE A 391       5.350  12.750  -3.361  1.00 96.31           C  
ATOM   2877  CD1 ILE A 391       5.779  10.401  -5.396  1.00 96.31           C  
ATOM   2878  N   LEU A 392       4.539  15.928  -5.227  1.00 95.19           N  
ATOM   2879  CA  LEU A 392       4.795  17.307  -4.819  1.00 95.19           C  
ATOM   2880  C   LEU A 392       3.498  18.110  -4.629  1.00 95.19           C  
ATOM   2881  CB  LEU A 392       5.724  17.957  -5.857  1.00 95.19           C  
ATOM   2882  O   LEU A 392       3.408  18.915  -3.704  1.00 95.19           O  
ATOM   2883  CG  LEU A 392       6.322  19.300  -5.407  1.00 95.19           C  
ATOM   2884  CD1 LEU A 392       7.211  19.156  -4.167  1.00 95.19           C  
ATOM   2885  CD2 LEU A 392       7.172  19.871  -6.541  1.00 95.19           C  
ATOM   2886  N   LEU A 393       2.460  17.843  -5.427  1.00 94.62           N  
ATOM   2887  CA  LEU A 393       1.136  18.460  -5.278  1.00 94.62           C  
ATOM   2888  C   LEU A 393       0.439  18.100  -3.954  1.00 94.62           C  
ATOM   2889  CB  LEU A 393       0.245  18.078  -6.474  1.00 94.62           C  
ATOM   2890  O   LEU A 393      -0.467  18.818  -3.535  1.00 94.62           O  
ATOM   2891  CG  LEU A 393       0.624  18.741  -7.811  1.00 94.62           C  
ATOM   2892  CD1 LEU A 393      -0.245  18.157  -8.926  1.00 94.62           C  
ATOM   2893  CD2 LEU A 393       0.413  20.257  -7.787  1.00 94.62           C  
ATOM   2894  N   ALA A 394       0.869  17.043  -3.257  1.00 93.25           N  
ATOM   2895  CA  ALA A 394       0.389  16.725  -1.911  1.00 93.25           C  
ATOM   2896  C   ALA A 394       1.095  17.534  -0.802  1.00 93.25           C  
ATOM   2897  CB  ALA A 394       0.501  15.214  -1.683  1.00 93.25           C  
ATOM   2898  O   ALA A 394       0.656  17.503   0.350  1.00 93.25           O  
ATOM   2899  N   LEU A 395       2.159  18.285  -1.115  1.00 93.12           N  
ATOM   2900  CA  LEU A 395       2.913  19.070  -0.134  1.00 93.12           C  
ATOM   2901  C   LEU A 395       2.054  20.128   0.590  1.00 93.12           C  
ATOM   2902  CB  LEU A 395       4.164  19.673  -0.805  1.00 93.12           C  
ATOM   2903  O   LEU A 395       2.122  20.182   1.818  1.00 93.12           O  
ATOM   2904  CG  LEU A 395       5.110  20.424   0.146  1.00 93.12           C  
ATOM   2905  CD1 LEU A 395       5.726  19.484   1.181  1.00 93.12           C  
ATOM   2906  CD2 LEU A 395       6.239  21.070  -0.655  1.00 93.12           C  
ATOM   2907  N   PRO A 396       1.183  20.913  -0.080  1.00 92.50           N  
ATOM   2908  CA  PRO A 396       0.301  21.855   0.613  1.00 92.50           C  
ATOM   2909  C   PRO A 396      -0.651  21.163   1.596  1.00 92.50           C  
ATOM   2910  CB  PRO A 396      -0.481  22.582  -0.488  1.00 92.50           C  
ATOM   2911  O   PRO A 396      -0.950  21.715   2.653  1.00 92.50           O  
ATOM   2912  CG  PRO A 396       0.394  22.418  -1.728  1.00 92.50           C  
ATOM   2913  CD  PRO A 396       0.993  21.035  -1.517  1.00 92.50           C  
ATOM   2914  N   CYS A 397      -1.106  19.946   1.277  1.00 89.38           N  
ATOM   2915  CA  CYS A 397      -1.924  19.138   2.181  1.00 89.38           C  
ATOM   2916  C   CYS A 397      -1.137  18.717   3.426  1.00 89.38           C  
ATOM   2917  CB  CYS A 397      -2.455  17.903   1.437  1.00 89.38           C  
ATOM   2918  O   CYS A 397      -1.688  18.743   4.521  1.00 89.38           O  
ATOM   2919  SG  CYS A 397      -3.605  18.396   0.123  1.00 89.38           S  
ATOM   2920  N   ALA A 398       0.143  18.365   3.273  1.00 87.44           N  
ATOM   2921  CA  ALA A 398       1.005  18.030   4.403  1.00 87.44           C  
ATOM   2922  C   ALA A 398       1.263  19.247   5.301  1.00 87.44           C  
ATOM   2923  CB  ALA A 398       2.303  17.421   3.867  1.00 87.44           C  
ATOM   2924  O   ALA A 398       1.148  19.148   6.517  1.00 87.44           O  
ATOM   2925  N   LEU A 399       1.527  20.415   4.711  1.00 87.12           N  
ATOM   2926  CA  LEU A 399       1.797  21.638   5.473  1.00 87.12           C  
ATOM   2927  C   LEU A 399       0.570  22.141   6.250  1.00 87.12           C  
ATOM   2928  CB  LEU A 399       2.337  22.717   4.522  1.00 87.12           C  
ATOM   2929  O   LEU A 399       0.722  22.706   7.332  1.00 87.12           O  
ATOM   2930  CG  LEU A 399       3.698  22.376   3.884  1.00 87.12           C  
ATOM   2931  CD1 LEU A 399       4.075  23.477   2.894  1.00 87.12           C  
ATOM   2932  CD2 LEU A 399       4.820  22.231   4.914  1.00 87.12           C  
ATOM   2933  N   ARG A 400      -0.639  21.896   5.732  1.00 87.00           N  
ATOM   2934  CA  ARG A 400      -1.922  22.256   6.363  1.00 87.00           C  
ATOM   2935  C   ARG A 400      -2.450  21.212   7.352  1.00 87.00           C  
ATOM   2936  CB  ARG A 400      -2.964  22.548   5.271  1.00 87.00           C  
ATOM   2937  O   ARG A 400      -3.589  21.334   7.792  1.00 87.00           O  
ATOM   2938  CG  ARG A 400      -2.649  23.831   4.494  1.00 87.00           C  
ATOM   2939  CD  ARG A 400      -3.692  24.014   3.390  1.00 87.00           C  
ATOM   2940  NE  ARG A 400      -3.446  25.242   2.614  1.00 87.00           N  
ATOM   2941  NH1 ARG A 400      -5.174  25.000   1.124  1.00 87.00           N  
ATOM   2942  NH2 ARG A 400      -3.820  26.766   0.962  1.00 87.00           N  
ATOM   2943  CZ  ARG A 400      -4.144  25.662   1.574  1.00 87.00           C  
ATOM   2944  N   PHE A 401      -1.677  20.173   7.675  1.00 80.94           N  
ATOM   2945  CA  PHE A 401      -2.138  19.143   8.604  1.00 80.94           C  
ATOM   2946  C   PHE A 401      -2.424  19.764   9.988  1.00 80.94           C  
ATOM   2947  CB  PHE A 401      -1.119  17.999   8.678  1.00 80.94           C  
ATOM   2948  O   PHE A 401      -1.526  20.418  10.528  1.00 80.94           O  
ATOM   2949  CG  PHE A 401      -1.741  16.669   9.043  1.00 80.94           C  
ATOM   2950  CD1 PHE A 401      -2.145  16.400  10.363  1.00 80.94           C  
ATOM   2951  CD2 PHE A 401      -1.954  15.706   8.040  1.00 80.94           C  
ATOM   2952  CE1 PHE A 401      -2.741  15.169  10.685  1.00 80.94           C  
ATOM   2953  CE2 PHE A 401      -2.547  14.474   8.362  1.00 80.94           C  
ATOM   2954  CZ  PHE A 401      -2.938  14.203   9.685  1.00 80.94           C  
ATOM   2955  N   PRO A 402      -3.638  19.591  10.549  1.00 74.06           N  
ATOM   2956  CA  PRO A 402      -4.042  20.249  11.790  1.00 74.06           C  
ATOM   2957  C   PRO A 402      -3.168  19.835  12.979  1.00 74.06           C  
ATOM   2958  CB  PRO A 402      -5.523  19.912  11.997  1.00 74.06           C  
ATOM   2959  O   PRO A 402      -2.637  18.723  13.034  1.00 74.06           O  
ATOM   2960  CG  PRO A 402      -5.754  18.674  11.136  1.00 74.06           C  
ATOM   2961  CD  PRO A 402      -4.744  18.820  10.004  1.00 74.06           C  
ATOM   2962  N   THR A 403      -3.004  20.749  13.935  1.00 64.62           N  
ATOM   2963  CA  THR A 403      -2.364  20.466  15.226  1.00 64.62           C  
ATOM   2964  C   THR A 403      -3.395  19.919  16.218  1.00 64.62           C  
ATOM   2965  CB  THR A 403      -1.637  21.705  15.778  1.00 64.62           C  
ATOM   2966  O   THR A 403      -4.600  20.069  16.029  1.00 64.62           O  
ATOM   2967  CG2 THR A 403      -0.393  22.047  14.956  1.00 64.62           C  
ATOM   2968  OG1 THR A 403      -2.486  22.821  15.747  1.00 64.62           O  
ATOM   2969  N   ALA A 404      -2.927  19.268  17.291  1.00 57.16           N  
ATOM   2970  CA  ALA A 404      -3.763  18.545  18.261  1.00 57.16           C  
ATOM   2971  C   ALA A 404      -4.929  19.366  18.861  1.00 57.16           C  
ATOM   2972  CB  ALA A 404      -2.831  18.036  19.370  1.00 57.16           C  
ATOM   2973  O   ALA A 404      -5.919  18.794  19.314  1.00 57.16           O  
ATOM   2974  N   THR A 405      -4.831  20.696  18.851  1.00 49.75           N  
ATOM   2975  CA  THR A 405      -5.842  21.636  19.350  1.00 49.75           C  
ATOM   2976  C   THR A 405      -7.081  21.751  18.451  1.00 49.75           C  
ATOM   2977  CB  THR A 405      -5.222  23.036  19.557  1.00 49.75           C  
ATOM   2978  O   THR A 405      -8.173  21.966  18.968  1.00 49.75           O  
ATOM   2979  CG2 THR A 405      -5.338  23.478  21.014  1.00 49.75           C  
ATOM   2980  OG1 THR A 405      -3.838  23.083  19.240  1.00 49.75           O  
ATOM   2981  N   ASP A 406      -6.953  21.544  17.135  1.00 52.22           N  
ATOM   2982  CA  ASP A 406      -8.074  21.645  16.180  1.00 52.22           C  
ATOM   2983  C   ASP A 406      -8.971  20.389  16.180  1.00 52.22           C  
ATOM   2984  CB  ASP A 406      -7.519  21.895  14.765  1.00 52.22           C  
ATOM   2985  O   ASP A 406     -10.129  20.422  15.756  1.00 52.22           O  
ATOM   2986  CG  ASP A 406      -6.938  23.296  14.542  1.00 52.22           C  
ATOM   2987  OD1 ASP A 406      -7.373  24.238  15.239  1.00 52.22           O  
ATOM   2988  OD2 ASP A 406      -6.086  23.409  13.629  1.00 52.22           O  
ATOM   2989  N   GLU A 407      -8.453  19.260  16.669  1.00 54.31           N  
ATOM   2990  CA  GLU A 407      -9.118  17.951  16.603  1.00 54.31           C  
ATOM   2991  C   GLU A 407     -10.078  17.690  17.774  1.00 54.31           C  
ATOM   2992  CB  GLU A 407      -8.058  16.844  16.491  1.00 54.31           C  
ATOM   2993  O   GLU A 407     -11.036  16.925  17.628  1.00 54.31           O  
ATOM   2994  CG  GLU A 407      -7.281  16.951  15.168  1.00 54.31           C  
ATOM   2995  CD  GLU A 407      -6.294  15.802  14.930  1.00 54.31           C  
ATOM   2996  OE1 GLU A 407      -5.808  15.726  13.776  1.00 54.31           O  
ATOM   2997  OE2 GLU A 407      -6.072  14.984  15.855  1.00 54.31           O  
ATOM   2998  N   ALA A 408      -9.882  18.359  18.916  1.00 53.34           N  
ATOM   2999  CA  ALA A 408     -10.759  18.243  20.084  1.00 53.34           C  
ATOM   3000  C   ALA A 408     -12.190  18.731  19.782  1.00 53.34           C  
ATOM   3001  CB  ALA A 408     -10.117  19.012  21.246  1.00 53.34           C  
ATOM   3002  O   ALA A 408     -13.163  18.053  20.109  1.00 53.34           O  
ATOM   3003  N   SER A 409     -12.320  19.848  19.060  1.00 50.06           N  
ATOM   3004  CA  SER A 409     -13.609  20.425  18.653  1.00 50.06           C  
ATOM   3005  C   SER A 409     -14.354  19.560  17.627  1.00 50.06           C  
ATOM   3006  CB  SER A 409     -13.364  21.818  18.063  1.00 50.06           C  
ATOM   3007  O   SER A 409     -15.583  19.510  17.616  1.00 50.06           O  
ATOM   3008  OG  SER A 409     -12.651  22.611  18.994  1.00 50.06           O  
ATOM   3009  N   ALA A 410     -13.623  18.847  16.767  1.00 53.03           N  
ATOM   3010  CA  ALA A 410     -14.206  17.995  15.733  1.00 53.03           C  
ATOM   3011  C   ALA A 410     -14.686  16.637  16.281  1.00 53.03           C  
ATOM   3012  CB  ALA A 410     -13.169  17.849  14.616  1.00 53.03           C  
ATOM   3013  O   ALA A 410     -15.677  16.087  15.795  1.00 53.03           O  
ATOM   3014  N   ASN A 411     -14.026  16.115  17.320  1.00 55.66           N  
ATOM   3015  CA  ASN A 411     -14.446  14.891  18.003  1.00 55.66           C  
ATOM   3016  C   ASN A 411     -15.755  15.067  18.789  1.00 55.66           C  
ATOM   3017  CB  ASN A 411     -13.284  14.372  18.872  1.00 55.66           C  
ATOM   3018  O   ASN A 411     -16.590  14.163  18.757  1.00 55.66           O  
ATOM   3019  CG  ASN A 411     -12.344  13.481  18.076  1.00 55.66           C  
ATOM   3020  ND2 ASN A 411     -11.065  13.480  18.359  1.00 55.66           N  
ATOM   3021  OD1 ASN A 411     -12.752  12.748  17.190  1.00 55.66           O  
ATOM   3022  N   ALA A 412     -15.990  16.240  19.387  1.00 55.22           N  
ATOM   3023  CA  ALA A 412     -17.263  16.564  20.041  1.00 55.22           C  
ATOM   3024  C   ALA A 412     -18.461  16.493  19.066  1.00 55.22           C  
ATOM   3025  CB  ALA A 412     -17.127  17.954  20.675  1.00 55.22           C  
ATOM   3026  O   ALA A 412     -19.526  15.975  19.402  1.00 55.22           O  
ATOM   3027  N   LEU A 413     -18.265  16.917  17.809  1.00 54.09           N  
ATOM   3028  CA  LEU A 413     -19.299  16.882  16.765  1.00 54.09           C  
ATOM   3029  C   LEU A 413     -19.661  15.459  16.306  1.00 54.09           C  
ATOM   3030  CB  LEU A 413     -18.836  17.728  15.564  1.00 54.09           C  
ATOM   3031  O   LEU A 413     -20.816  15.202  15.971  1.00 54.09           O  
ATOM   3032  CG  LEU A 413     -18.808  19.246  15.824  1.00 54.09           C  
ATOM   3033  CD1 LEU A 413     -18.064  19.947  14.686  1.00 54.09           C  
ATOM   3034  CD2 LEU A 413     -20.221  19.831  15.897  1.00 54.09           C  
ATOM   3035  N   LEU A 414     -18.702  14.526  16.285  1.00 56.59           N  
ATOM   3036  CA  LEU A 414     -18.958  13.125  15.917  1.00 56.59           C  
ATOM   3037  C   LEU A 414     -19.497  12.281  17.076  1.00 56.59           C  
ATOM   3038  CB  LEU A 414     -17.680  12.482  15.361  1.00 56.59           C  
ATOM   3039  O   LEU A 414     -20.200  11.303  16.824  1.00 56.59           O  
ATOM   3040  CG  LEU A 414     -17.300  12.920  13.939  1.00 56.59           C  
ATOM   3041  CD1 LEU A 414     -16.001  12.211  13.576  1.00 56.59           C  
ATOM   3042  CD2 LEU A 414     -18.334  12.521  12.879  1.00 56.59           C  
ATOM   3043  N   ALA A 415     -19.184  12.651  18.320  1.00 54.81           N  
ATOM   3044  CA  ALA A 415     -19.707  12.003  19.520  1.00 54.81           C  
ATOM   3045  C   ALA A 415     -21.184  12.346  19.797  1.00 54.81           C  
ATOM   3046  CB  ALA A 415     -18.802  12.384  20.698  1.00 54.81           C  
ATOM   3047  O   ALA A 415     -21.814  11.704  20.632  1.00 54.81           O  
ATOM   3048  N   GLY A 416     -21.755  13.331  19.092  1.00 48.94           N  
ATOM   3049  CA  GLY A 416     -23.105  13.825  19.369  1.00 48.94           C  
ATOM   3050  C   GLY A 416     -23.192  14.667  20.647  1.00 48.94           C  
ATOM   3051  O   GLY A 416     -24.294  14.965  21.100  1.00 48.94           O  
ATOM   3052  N   GLU A 417     -22.055  15.078  21.216  1.00 42.12           N  
ATOM   3053  CA  GLU A 417     -21.998  15.949  22.388  1.00 42.12           C  
ATOM   3054  C   GLU A 417     -22.176  17.405  21.946  1.00 42.12           C  
ATOM   3055  CB  GLU A 417     -20.708  15.711  23.189  1.00 42.12           C  
ATOM   3056  O   GLU A 417     -21.231  18.173  21.767  1.00 42.12           O  
ATOM   3057  CG  GLU A 417     -20.744  14.360  23.924  1.00 42.12           C  
ATOM   3058  CD  GLU A 417     -19.494  14.094  24.779  1.00 42.12           C  
ATOM   3059  OE1 GLU A 417     -19.572  13.190  25.640  1.00 42.12           O  
ATOM   3060  OE2 GLU A 417     -18.456  14.754  24.539  1.00 42.12           O  
ATOM   3061  N   SER A 418     -23.431  17.803  21.740  1.00 38.22           N  
ATOM   3062  CA  SER A 418     -23.796  19.213  21.654  1.00 38.22           C  
ATOM   3063  C   SER A 418     -23.780  19.835  23.052  1.00 38.22           C  
ATOM   3064  CB  SER A 418     -25.151  19.395  20.957  1.00 38.22           C  
ATOM   3065  O   SER A 418     -24.828  20.039  23.661  1.00 38.22           O  
ATOM   3066  OG  SER A 418     -26.205  18.846  21.721  1.00 38.22           O  
ATOM   3067  N   THR A 419     -22.606  20.170  23.574  1.00 38.84           N  
ATOM   3068  CA  THR A 419     -22.510  21.142  24.670  1.00 38.84           C  
ATOM   3069  C   THR A 419     -21.447  22.169  24.327  1.00 38.84           C  
ATOM   3070  CB  THR A 419     -22.301  20.510  26.055  1.00 38.84           C  
ATOM   3071  O   THR A 419     -20.262  21.992  24.595  1.00 38.84           O  
ATOM   3072  CG2 THR A 419     -23.522  19.714  26.519  1.00 38.84           C  
ATOM   3073  OG1 THR A 419     -21.201  19.641  26.056  1.00 38.84           O  
ATOM   3074  N   LEU A 420     -21.897  23.268  23.718  1.00 36.16           N  
ATOM   3075  CA  LEU A 420     -21.205  24.549  23.824  1.00 36.16           C  
ATOM   3076  C   LEU A 420     -21.004  24.844  25.323  1.00 36.16           C  
ATOM   3077  CB  LEU A 420     -22.089  25.643  23.190  1.00 36.16           C  
ATOM   3078  O   LEU A 420     -21.959  24.661  26.085  1.00 36.16           O  
ATOM   3079  CG  LEU A 420     -22.111  25.617  21.651  1.00 36.16           C  
ATOM   3080  CD1 LEU A 420     -23.371  26.301  21.120  1.00 36.16           C  
ATOM   3081  CD2 LEU A 420     -20.892  26.342  21.078  1.00 36.16           C  
ATOM   3082  N   PRO A 421     -19.827  25.313  25.773  1.00 36.16           N  
ATOM   3083  CA  PRO A 421     -19.700  25.822  27.128  1.00 36.16           C  
ATOM   3084  C   PRO A 421     -20.651  27.012  27.257  1.00 36.16           C  
ATOM   3085  CB  PRO A 421     -18.229  26.210  27.328  1.00 36.16           C  
ATOM   3086  O   PRO A 421     -20.508  28.012  26.550  1.00 36.16           O  
ATOM   3087  CG  PRO A 421     -17.512  25.767  26.051  1.00 36.16           C  
ATOM   3088  CD  PRO A 421     -18.611  25.527  25.017  1.00 36.16           C  
ATOM   3089  N   ALA A 422     -21.657  26.884  28.121  1.00 36.50           N  
ATOM   3090  CA  ALA A 422     -22.498  27.999  28.510  1.00 36.50           C  
ATOM   3091  C   ALA A 422     -21.585  29.079  29.097  1.00 36.50           C  
ATOM   3092  CB  ALA A 422     -23.558  27.508  29.504  1.00 36.50           C  
ATOM   3093  O   ALA A 422     -20.972  28.885  30.146  1.00 36.50           O  
ATOM   3094  N   GLY A 423     -21.459  30.192  28.374  1.00 34.53           N  
ATOM   3095  CA  GLY A 423     -20.756  31.367  28.853  1.00 34.53           C  
ATOM   3096  C   GLY A 423     -21.344  31.797  30.191  1.00 34.53           C  
ATOM   3097  O   GLY A 423     -22.549  32.029  30.312  1.00 34.53           O  
ATOM   3098  N   THR A 424     -20.476  31.895  31.187  1.00 36.69           N  
ATOM   3099  CA  THR A 424     -20.717  32.576  32.451  1.00 36.69           C  
ATOM   3100  C   THR A 424     -21.091  34.029  32.160  1.00 36.69           C  
ATOM   3101  CB  THR A 424     -19.457  32.490  33.338  1.00 36.69           C  
ATOM   3102  O   THR A 424     -20.242  34.893  31.962  1.00 36.69           O  
ATOM   3103  CG2 THR A 424     -19.472  31.225  34.194  1.00 36.69           C  
ATOM   3104  OG1 THR A 424     -18.280  32.419  32.554  1.00 36.69           O  
ATOM   3105  N   ARG A 425     -22.397  34.311  32.112  1.00 36.56           N  
ATOM   3106  CA  ARG A 425     -22.914  35.653  32.384  1.00 36.56           C  
ATOM   3107  C   ARG A 425     -22.769  35.884  33.882  1.00 36.56           C  
ATOM   3108  CB  ARG A 425     -24.379  35.801  31.935  1.00 36.56           C  
ATOM   3109  O   ARG A 425     -23.636  35.487  34.654  1.00 36.56           O  
ATOM   3110  CG  ARG A 425     -24.515  36.243  30.473  1.00 36.56           C  
ATOM   3111  CD  ARG A 425     -25.997  36.472  30.150  1.00 36.56           C  
ATOM   3112  NE  ARG A 425     -26.187  37.078  28.819  1.00 36.56           N  
ATOM   3113  NH1 ARG A 425     -28.475  37.247  28.905  1.00 36.56           N  
ATOM   3114  NH2 ARG A 425     -27.382  38.009  27.115  1.00 36.56           N  
ATOM   3115  CZ  ARG A 425     -27.342  37.439  28.287  1.00 36.56           C  
ATOM   3116  N   GLU A 426     -21.672  36.511  34.282  1.00 36.56           N  
ATOM   3117  CA  GLU A 426     -21.618  37.184  35.573  1.00 36.56           C  
ATOM   3118  C   GLU A 426     -22.509  38.425  35.505  1.00 36.56           C  
ATOM   3119  CB  GLU A 426     -20.180  37.523  35.984  1.00 36.56           C  
ATOM   3120  O   GLU A 426     -22.256  39.380  34.774  1.00 36.56           O  
ATOM   3121  CG  GLU A 426     -19.465  36.271  36.515  1.00 36.56           C  
ATOM   3122  CD  GLU A 426     -18.064  36.566  37.071  1.00 36.56           C  
ATOM   3123  OE1 GLU A 426     -17.611  35.757  37.912  1.00 36.56           O  
ATOM   3124  OE2 GLU A 426     -17.445  37.554  36.619  1.00 36.56           O  
ATOM   3125  N   SER A 427     -23.609  38.362  36.249  1.00 40.25           N  
ATOM   3126  CA  SER A 427     -24.344  39.522  36.724  1.00 40.25           C  
ATOM   3127  C   SER A 427     -23.924  39.784  38.168  1.00 40.25           C  
ATOM   3128  CB  SER A 427     -25.856  39.263  36.631  1.00 40.25           C  
ATOM   3129  O   SER A 427     -24.359  39.044  39.056  1.00 40.25           O  
ATOM   3130  OG  SER A 427     -26.236  38.130  37.394  1.00 40.25           O  
ATOM   3131  N   ARG A 428     -23.110  40.815  38.399  1.00 37.69           N  
ATOM   3132  CA  ARG A 428     -23.290  41.850  39.432  1.00 37.69           C  
ATOM   3133  C   ARG A 428     -22.112  42.807  39.458  1.00 37.69           C  
ATOM   3134  CB  ARG A 428     -23.529  41.294  40.844  1.00 37.69           C  
ATOM   3135  O   ARG A 428     -20.968  42.315  39.419  1.00 37.69           O  
ATOM   3136  CG  ARG A 428     -25.035  41.341  41.119  1.00 37.69           C  
ATOM   3137  CD  ARG A 428     -25.361  40.746  42.482  1.00 37.69           C  
ATOM   3138  NE  ARG A 428     -26.814  40.779  42.724  1.00 37.69           N  
ATOM   3139  NH1 ARG A 428     -26.735  40.402  44.978  1.00 37.69           N  
ATOM   3140  NH2 ARG A 428     -28.709  40.665  43.969  1.00 37.69           N  
ATOM   3141  CZ  ARG A 428     -27.411  40.616  43.885  1.00 37.69           C  
ATOM   3142  OXT ARG A 428     -22.448  44.006  39.521  1.00 37.69           O  
TER    3143      ARG A 428                                                      
ENDMDL                                                                          
END                                                                             
