# Supplementary material for: Cryo‐EM structure of antibacterial efflux transporter QacA from Staphylococcus aureus reveals a novel extracellular loop with allosteric role
Source: EMBO J. 2023 Jul 17;42(16):e113418. doi: 10.15252/embj.2023113418 (PMC10425836; doi:10.15252/embj.2023113418)
Supplement: Supplementary file 4 — Source Data for Expanded View [file EMBJ-42-e113418-s008.zip › Expanded view source data/Figure EV2/AF2 models/AF-Q96W86-Tri102.pdb]

HEADER                                            01-JUN-22                     
TITLE     ALPHAFOLD MONOMER V2.0 PREDICTION FOR TRICHOTHECENE EFFLUX PUMP       
TITLE    2 (Q96W86)                                                             
COMPND    MOL_ID: 1;                                                            
COMPND   2 MOLECULE: TRICHOTHECENE EFFLUX PUMP;                                 
COMPND   3 CHAIN: A                                                             
SOURCE    MOL_ID: 1;                                                            
SOURCE   2 ORGANISM_SCIENTIFIC: GIBBERELLA ZEAE;                                
SOURCE   3 ORGANISM_TAXID: 5518                                                 
REMARK   1                                                                      
REMARK   1 REFERENCE 1                                                          
REMARK   1  AUTH   JOHN JUMPER, RICHARD EVANS, ALEXANDER PRITZEL, TIM GREEN,    
REMARK   1  AUTH 2 MICHAEL FIGURNOV, OLAF RONNEBERGER, KATHRYN TUNYASUVUNAKOOL, 
REMARK   1  AUTH 3 RUSS BATES, AUGUSTIN ZIDEK, ANNA POTAPENKO, ALEX BRIDGLAND,  
REMARK   1  AUTH 4 CLEMENS MEYER, SIMON A A KOHL, ANDREW J BALLARD,             
REMARK   1  AUTH 5 ANDREW COWIE, BERNARDINO ROMERA-PAREDES, STANISLAV NIKOLOV,  
REMARK   1  AUTH 6 RISHUB JAIN, JONAS ADLER, TREVOR BACK, STIG PETERSEN,        
REMARK   1  AUTH 7 DAVID REIMAN, ELLEN CLANCY, MICHAL ZIELINSKI,                
REMARK   1  AUTH 8 MARTIN STEINEGGER, MICHALINA PACHOLSKA, TAMAS BERGHAMMER,    
REMARK   1  AUTH 9 DAVID SILVER, ORIOL VINYALS, ANDREW W SENIOR,                
REMARK   1  AUTH10 KORAY KAVUKCUOGLU, PUSHMEET KOHLI, DEMIS HASSABIS            
REMARK   1  TITL   HIGHLY ACCURATE PROTEIN STRUCTURE PREDICTION WITH ALPHAFOLD  
REMARK   1  REF    NATURE                        V. 596   583 2021              
REMARK   1  REFN                   ISSN 0028-0836                               
REMARK   1  PMID   34265844                                                     
REMARK   1  DOI    10.1038/s41586-021-03819-2                                   
REMARK   1                                                                      
REMARK   1 DISCLAIMERS                                                          
REMARK   1 ALPHAFOLD DATA, COPYRIGHT (2021) DEEPMIND TECHNOLOGIES LIMITED. THE  
REMARK   1 INFORMATION PROVIDED IS THEORETICAL MODELLING ONLY AND CAUTION SHOULD
REMARK   1 BE EXERCISED IN ITS USE. IT IS PROVIDED "AS-IS" WITHOUT ANY WARRANTY 
REMARK   1 OF ANY KIND, WHETHER EXPRESSED OR IMPLIED. NO WARRANTY IS GIVEN THAT 
REMARK   1 USE OF THE INFORMATION SHALL NOT INFRINGE THE RIGHTS OF ANY THIRD    
REMARK   1 PARTY. THE INFORMATION IS NOT INTENDED TO BE A SUBSTITUTE FOR        
REMARK   1 PROFESSIONAL MEDICAL ADVICE, DIAGNOSIS, OR TREATMENT, AND DOES NOT   
REMARK   1 CONSTITUTE MEDICAL OR OTHER PROFESSIONAL ADVICE. IT IS AVAILABLE FOR 
REMARK   1 ACADEMIC AND COMMERCIAL PURPOSES, UNDER CC-BY 4.0 LICENCE.           
DBREF  XXXX A    1   590  UNP    Q96W86   Q96W86_GIBZA     1    590             
SEQRES   1 A  590  MET THR ALA THR VAL PRO GLN GLU GLY VAL VAL ASP LEU          
SEQRES   2 A  590  GLU SER GLN PRO ASP ASP ARG LEU ARG ALA GLU ALA LEU          
SEQRES   3 A  590  ALA THR THR ALA ALA GLU LEU PRO GLU GLY TYR TYR THR          
SEQRES   4 A  590  SER ALA ARG VAL MET ALA SER PHE ALA ALA PHE SER LEU          
SEQRES   5 A  590  ASN VAL CYS ALA THR TYR PHE VAL LEU GLN ALA SER ALA          
SEQRES   6 A  590  SER ALA LEU PRO ASN ILE LEU GLN ASP ILE GLY GLN SER          
SEQRES   7 A  590  GLU ASN GLU SER LEU PHE SER THR LEU TRP THR THR GLY          
SEQRES   8 A  590  GLN ALA VAL SER ILE LEU VAL MET GLY ARG LEU THR ASP          
SEQRES   9 A  590  ARG PHE GLY ARG ARG PRO PHE VAL ILE ALA THR HIS ILE          
SEQRES  10 A  590  LEU GLY LEU VAL GLY ALA ILE VAL GLY CYS THR ALA ASN          
SEQRES  11 A  590  LYS PHE ASN THR LEU LEU ALA ALA MET THR MET LEU GLY          
SEQRES  12 A  590  VAL ALA ALA GLY PRO ALA GLY ALA SER PRO LEU PHE ILE          
SEQRES  13 A  590  GLY GLU LEU MET SER ASN LYS THR LYS PHE LEU GLY LEU          
SEQRES  14 A  590  LEU VAL VAL SER GLY PRO ASN ILE VAL ALA ASN MET GLY          
SEQRES  15 A  590  PRO TYR PHE GLY GLN ARG LEU SER ILE GLU GLY ASP TRP          
SEQRES  16 A  590  ARG TRP ILE PHE TYR ILE TYR ILE ILE ILE SER ALA ILE          
SEQRES  17 A  590  ALA THR VAL LEU ILE VAL VAL TRP TYR HIS PRO PRO SER          
SEQRES  18 A  590  PHE THR GLN LEU HIS GLY LYS LYS ALA ARG LYS ARG ASP          
SEQRES  19 A  590  GLU LEU ALA LYS LEU ASP TRP ILE GLY ILE PHE LEU VAL          
SEQRES  20 A  590  THR ALA GLY VAL SER LEU PHE LEU LEU GLY VAL SER TRP          
SEQRES  21 A  590  GLY GLY LYS PRO ASN SER ALA TRP ASP SER GLY LYS ILE          
SEQRES  22 A  590  ILE GLY LEU MET THR SER GLY LEU GLY SER LEU LEU VAL          
SEQRES  23 A  590  PHE ALA LEU TYR GLU VAL TYR GLY LYS PRO ARG ARG PRO          
SEQRES  24 A  590  MET VAL PRO PRO ALA LEU PHE LYS ASP PHE ARG GLY PHE          
SEQRES  25 A  590  VAL CYS ILE LEU LEU ILE SER SER ILE MET GLY ALA MET          
SEQRES  26 A  590  ASN LEU CYS LEU THR ILE ILE TYR PRO GLN GLN VAL ILE          
SEQRES  27 A  590  ASN ILE PHE GLY SER SER LEU LYS ASN TRP GLN GLU THR          
SEQRES  28 A  590  ALA TRP MET THR ALA THR ALA SER PHE GLY THR TRP THR          
SEQRES  29 A  590  GLY VAL MET ILE LEU GLY ASN VAL PHE HIS LEU ILE ARG          
SEQRES  30 A  590  HIS ILE ARG TRP GLN ILE LEU VAL GLY ALA MET TRP LEU          
SEQRES  31 A  590  THR ALA PHE LEU GLY ALA MET SER SER VAL ASN ARG HIS          
SEQRES  32 A  590  ASN LYS ASN ALA ALA ILE ALA LEU SER PHE PHE SER GLY          
SEQRES  33 A  590  PHE VAL VAL ALA TRP ALA GLN ASP ILE THR MET LEU MET          
SEQRES  34 A  590  VAL GLN PHE ILE THR THR ASP GLU ASP LEU GLY VAL ALA          
SEQRES  35 A  590  PHE CYS MET TYR SER TYR PHE TYR CYS TRP ASP VAL SER          
SEQRES  36 A  590  ASN ASN ASN GLN TYR PRO LYS GLU ILE GLY SER HIS LEU          
SEQRES  37 A  590  THR SER ALA LEU ARG GLY THR ASP ILE PRO GLN SER SER          
SEQRES  38 A  590  PHE PRO SER LEU LEU GLU ALA ALA LYS THR GLY ARG ILE          
SEQRES  39 A  590  ASP ALA VAL LYS ALA LEU PRO GLY MET THR ASN SER THR          
SEQRES  40 A  590  ALA ALA VAL VAL SER GLY ALA MET ALA ASP SER TYR THR          
SEQRES  41 A  590  ALA SER TYR ALA ASN VAL TYR TYR PHE ALA MET ALA LEU          
SEQRES  42 A  590  GLY VAL ILE PRO ILE ILE ALA SER LEU CYS MET LYS ASN          
SEQRES  43 A  590  PHE ASP GLN TYR LEU THR ASP HIS VAL PRO HIS GLN LEU          
SEQRES  44 A  590  TYR ASP ARG LYS LYS ALA ASP LYS ASP VAL LEU GLU GLY          
SEQRES  45 A  590  ASP SER ASP SER GLN SER SER PRO THR ILE HIS SER ILE          
SEQRES  46 A  590  VAL GLU ASP LYS LYS                                          
CRYST1    1.000    1.000    1.000  90.00  90.00  90.00 P 1           1          
ORIGX1      1.000000  0.000000  0.000000        0.00000                         
ORIGX2      0.000000  1.000000  0.000000        0.00000                         
ORIGX3      0.000000  0.000000  1.000000        0.00000                         
SCALE1      1.000000  0.000000  0.000000        0.00000                         
SCALE2      0.000000  1.000000  0.000000        0.00000                         
SCALE3      0.000000  0.000000  1.000000        0.00000                         
MODEL        1                                                                  
ATOM      1  N   MET A   1      19.902 -14.304 -36.122  1.00 26.81           N  
ATOM      2  CA  MET A   1      18.504 -14.361 -36.605  1.00 26.81           C  
ATOM      3  C   MET A   1      17.596 -14.571 -35.407  1.00 26.81           C  
ATOM      4  CB  MET A   1      18.298 -15.452 -37.672  1.00 26.81           C  
ATOM      5  O   MET A   1      17.161 -15.679 -35.125  1.00 26.81           O  
ATOM      6  CG  MET A   1      18.625 -14.956 -39.081  1.00 26.81           C  
ATOM      7  SD  MET A   1      18.432 -16.253 -40.329  1.00 26.81           S  
ATOM      8  CE  MET A   1      18.558 -15.263 -41.844  1.00 26.81           C  
ATOM      9  N   THR A   2      17.393 -13.504 -34.647  1.00 25.94           N  
ATOM     10  CA  THR A   2      16.486 -13.446 -33.502  1.00 25.94           C  
ATOM     11  C   THR A   2      15.179 -12.910 -34.060  1.00 25.94           C  
ATOM     12  CB  THR A   2      17.055 -12.540 -32.381  1.00 25.94           C  
ATOM     13  O   THR A   2      15.078 -11.729 -34.374  1.00 25.94           O  
ATOM     14  CG2 THR A   2      17.164 -13.301 -31.062  1.00 25.94           C  
ATOM     15  OG1 THR A   2      18.364 -12.094 -32.694  1.00 25.94           O  
ATOM     16  N   ALA A   3      14.221 -13.799 -34.315  1.00 25.06           N  
ATOM     17  CA  ALA A   3      12.902 -13.400 -34.774  1.00 25.06           C  
ATOM     18  C   ALA A   3      12.235 -12.588 -33.656  1.00 25.06           C  
ATOM     19  CB  ALA A   3      12.109 -14.655 -35.164  1.00 25.06           C  
ATOM     20  O   ALA A   3      11.822 -13.141 -32.636  1.00 25.06           O  
ATOM     21  N   THR A   4      12.164 -11.272 -33.833  1.00 30.75           N  
ATOM     22  CA  THR A   4      11.258 -10.412 -33.081  1.00 30.75           C  
ATOM     23  C   THR A   4       9.844 -10.877 -33.400  1.00 30.75           C  
ATOM     24  CB  THR A   4      11.467  -8.929 -33.444  1.00 30.75           C  
ATOM     25  O   THR A   4       9.312 -10.643 -34.483  1.00 30.75           O  
ATOM     26  CG2 THR A   4      12.608  -8.324 -32.628  1.00 30.75           C  
ATOM     27  OG1 THR A   4      11.834  -8.776 -34.799  1.00 30.75           O  
ATOM     28  N   VAL A   5       9.248 -11.621 -32.469  1.00 27.66           N  
ATOM     29  CA  VAL A   5       7.820 -11.934 -32.520  1.00 27.66           C  
ATOM     30  C   VAL A   5       7.084 -10.592 -32.608  1.00 27.66           C  
ATOM     31  CB  VAL A   5       7.379 -12.733 -31.280  1.00 27.66           C  
ATOM     32  O   VAL A   5       7.345  -9.727 -31.767  1.00 27.66           O  
ATOM     33  CG1 VAL A   5       5.875 -13.033 -31.296  1.00 27.66           C  
ATOM     34  CG2 VAL A   5       8.121 -14.076 -31.207  1.00 27.66           C  
ATOM     35  N   PRO A   6       6.199 -10.373 -33.598  1.00 28.11           N  
ATOM     36  CA  PRO A   6       5.394  -9.162 -33.646  1.00 28.11           C  
ATOM     37  C   PRO A   6       4.607  -9.080 -32.337  1.00 28.11           C  
ATOM     38  CB  PRO A   6       4.482  -9.299 -34.875  1.00 28.11           C  
ATOM     39  O   PRO A   6       3.838  -9.988 -32.021  1.00 28.11           O  
ATOM     40  CG  PRO A   6       5.119 -10.415 -35.702  1.00 28.11           C  
ATOM     41  CD  PRO A   6       5.831 -11.280 -34.669  1.00 28.11           C  
ATOM     42  N   GLN A   7       4.830  -8.036 -31.537  1.00 38.97           N  
ATOM     43  CA  GLN A   7       4.106  -7.831 -30.282  1.00 38.97           C  
ATOM     44  C   GLN A   7       2.662  -7.386 -30.572  1.00 38.97           C  
ATOM     45  CB  GLN A   7       4.856  -6.850 -29.364  1.00 38.97           C  
ATOM     46  O   GLN A   7       2.284  -6.235 -30.363  1.00 38.97           O  
ATOM     47  CG  GLN A   7       6.096  -7.453 -28.680  1.00 38.97           C  
ATOM     48  CD  GLN A   7       6.617  -6.561 -27.552  1.00 38.97           C  
ATOM     49  NE2 GLN A   7       7.469  -7.057 -26.682  1.00 38.97           N  
ATOM     50  OE1 GLN A   7       6.268  -5.405 -27.424  1.00 38.97           O  
ATOM     51  N   GLU A   8       1.830  -8.301 -31.072  1.00 32.00           N  
ATOM     52  CA  GLU A   8       0.391  -8.083 -31.213  1.00 32.00           C  
ATOM     53  C   GLU A   8      -0.248  -7.886 -29.825  1.00 32.00           C  
ATOM     54  CB  GLU A   8      -0.282  -9.235 -31.977  1.00 32.00           C  
ATOM     55  O   GLU A   8      -0.466  -8.827 -29.048  1.00 32.00           O  
ATOM     56  CG  GLU A   8      -0.109  -9.137 -33.502  1.00 32.00           C  
ATOM     57  CD  GLU A   8      -0.941 -10.192 -34.255  1.00 32.00           C  
ATOM     58  OE1 GLU A   8      -1.240  -9.949 -35.444  1.00 32.00           O  
ATOM     59  OE2 GLU A   8      -1.298 -11.219 -33.631  1.00 32.00           O  
ATOM     60  N   GLY A   9      -0.568  -6.629 -29.509  1.00 41.47           N  
ATOM     61  CA  GLY A   9      -1.318  -6.238 -28.313  1.00 41.47           C  
ATOM     62  C   GLY A   9      -0.553  -5.418 -27.275  1.00 41.47           C  
ATOM     63  O   GLY A   9      -1.086  -5.255 -26.184  1.00 41.47           O  
ATOM     64  N   VAL A  10       0.647  -4.915 -27.578  1.00 49.75           N  
ATOM     65  CA  VAL A  10       1.286  -3.878 -26.750  1.00 49.75           C  
ATOM     66  C   VAL A  10       0.738  -2.513 -27.155  1.00 49.75           C  
ATOM     67  CB  VAL A  10       2.822  -3.966 -26.804  1.00 49.75           C  
ATOM     68  O   VAL A  10       0.667  -2.194 -28.344  1.00 49.75           O  
ATOM     69  CG1 VAL A  10       3.511  -2.807 -26.079  1.00 49.75           C  
ATOM     70  CG2 VAL A  10       3.234  -5.274 -26.114  1.00 49.75           C  
ATOM     71  N   VAL A  11       0.287  -1.729 -26.176  1.00 45.41           N  
ATOM     72  CA  VAL A  11      -0.264  -0.394 -26.439  1.00 45.41           C  
ATOM     73  C   VAL A  11       0.889   0.566 -26.714  1.00 45.41           C  
ATOM     74  CB  VAL A  11      -1.155   0.105 -25.290  1.00 45.41           C  
ATOM     75  O   VAL A  11       1.635   0.919 -25.807  1.00 45.41           O  
ATOM     76  CG1 VAL A  11      -1.705   1.505 -25.604  1.00 45.41           C  
ATOM     77  CG2 VAL A  11      -2.351  -0.832 -25.061  1.00 45.41           C  
ATOM     78  N   ASP A  12       1.011   0.987 -27.971  1.00 47.28           N  
ATOM     79  CA  ASP A  12       1.970   2.000 -28.408  1.00 47.28           C  
ATOM     80  C   ASP A  12       1.417   3.393 -28.077  1.00 47.28           C  
ATOM     81  CB  ASP A  12       2.254   1.806 -29.909  1.00 47.28           C  
ATOM     82  O   ASP A  12       0.365   3.811 -28.580  1.00 47.28           O  
ATOM     83  CG  ASP A  12       3.614   2.334 -30.377  1.00 47.28           C  
ATOM     84  OD1 ASP A  12       4.355   2.937 -29.579  1.00 47.28           O  
ATOM     85  OD2 ASP A  12       3.968   2.037 -31.544  1.00 47.28           O  
ATOM     86  N   LEU A  13       2.085   4.086 -27.165  1.00 53.44           N  
ATOM     87  CA  LEU A  13       1.806   5.474 -26.825  1.00 53.44           C  
ATOM     88  C   LEU A  13       2.731   6.323 -27.694  1.00 53.44           C  
ATOM     89  CB  LEU A  13       2.046   5.651 -25.317  1.00 53.44           C  
ATOM     90  O   LEU A  13       3.884   5.955 -27.841  1.00 53.44           O  
ATOM     91  CG  LEU A  13       1.140   4.765 -24.437  1.00 53.44           C  
ATOM     92  CD1 LEU A  13       1.460   4.913 -22.957  1.00 53.44           C  
ATOM     93  CD2 LEU A  13      -0.321   5.118 -24.686  1.00 53.44           C  
ATOM     94  N   GLU A  14       2.234   7.405 -28.312  1.00 50.12           N  
ATOM     95  CA  GLU A  14       3.005   8.261 -29.235  1.00 50.12           C  
ATOM     96  C   GLU A  14       4.302   8.787 -28.585  1.00 50.12           C  
ATOM     97  CB  GLU A  14       2.150   9.456 -29.717  1.00 50.12           C  
ATOM     98  O   GLU A  14       4.349   9.901 -28.054  1.00 50.12           O  
ATOM     99  CG  GLU A  14       1.053   9.121 -30.741  1.00 50.12           C  
ATOM    100  CD  GLU A  14       0.251  10.366 -31.185  1.00 50.12           C  
ATOM    101  OE1 GLU A  14      -0.334  10.322 -32.293  1.00 50.12           O  
ATOM    102  OE2 GLU A  14       0.164  11.346 -30.409  1.00 50.12           O  
ATOM    103  N   SER A  15       5.363   7.984 -28.620  1.00 52.53           N  
ATOM    104  CA  SER A  15       6.669   8.334 -28.097  1.00 52.53           C  
ATOM    105  C   SER A  15       7.564   8.874 -29.200  1.00 52.53           C  
ATOM    106  CB  SER A  15       7.297   7.192 -27.306  1.00 52.53           C  
ATOM    107  O   SER A  15       7.319   8.687 -30.399  1.00 52.53           O  
ATOM    108  OG  SER A  15       7.802   6.120 -28.066  1.00 52.53           O  
ATOM    109  N   GLN A  16       8.582   9.646 -28.813  1.00 62.72           N  
ATOM    110  CA  GLN A  16       9.547  10.104 -29.804  1.00 62.72           C  
ATOM    111  C   GLN A  16      10.310   8.872 -30.308  1.00 62.72           C  
ATOM    112  CB  GLN A  16      10.480  11.193 -29.247  1.00 62.72           C  
ATOM    113  O   GLN A  16      10.757   8.075 -29.486  1.00 62.72           O  
ATOM    114  CG  GLN A  16       9.679  12.444 -28.856  1.00 62.72           C  
ATOM    115  CD  GLN A  16      10.534  13.696 -28.684  1.00 62.72           C  
ATOM    116  NE2 GLN A  16      10.179  14.788 -29.325  1.00 62.72           N  
ATOM    117  OE1 GLN A  16      11.499  13.791 -27.957  1.00 62.72           O  
ATOM    118  N   PRO A  17      10.499   8.709 -31.630  1.00 63.06           N  
ATOM    119  CA  PRO A  17      11.180   7.535 -32.177  1.00 63.06           C  
ATOM    120  C   PRO A  17      12.572   7.333 -31.558  1.00 63.06           C  
ATOM    121  CB  PRO A  17      11.226   7.764 -33.694  1.00 63.06           C  
ATOM    122  O   PRO A  17      12.996   6.202 -31.358  1.00 63.06           O  
ATOM    123  CG  PRO A  17      10.997   9.267 -33.868  1.00 63.06           C  
ATOM    124  CD  PRO A  17      10.112   9.628 -32.683  1.00 63.06           C  
ATOM    125  N   ASP A  18      13.239   8.421 -31.170  1.00 63.53           N  
ATOM    126  CA  ASP A  18      14.529   8.399 -30.480  1.00 63.53           C  
ATOM    127  C   ASP A  18      14.463   7.826 -29.050  1.00 63.53           C  
ATOM    128  CB  ASP A  18      15.081   9.833 -30.408  1.00 63.53           C  
ATOM    129  O   ASP A  18      15.405   7.159 -28.627  1.00 63.53           O  
ATOM    130  CG  ASP A  18      15.466  10.471 -31.747  1.00 63.53           C  
ATOM    131  OD1 ASP A  18      15.387   9.800 -32.797  1.00 63.53           O  
ATOM    132  OD2 ASP A  18      15.857  11.661 -31.696  1.00 63.53           O  
ATOM    133  N   ASP A  19      13.386   8.084 -28.299  1.00 66.06           N  
ATOM    134  CA  ASP A  19      13.203   7.580 -26.927  1.00 66.06           C  
ATOM    135  C   ASP A  19      12.896   6.071 -26.971  1.00 66.06           C  
ATOM    136  CB  ASP A  19      12.110   8.389 -26.183  1.00 66.06           C  
ATOM    137  O   ASP A  19      13.506   5.283 -26.243  1.00 66.06           O  
ATOM    138  CG  ASP A  19      12.477   9.860 -25.869  1.00 66.06           C  
ATOM    139  OD1 ASP A  19      13.687  10.197 -25.906  1.00 66.06           O  
ATOM    140  OD2 ASP A  19      11.557  10.691 -25.623  1.00 66.06           O  
ATOM    141  N   ARG A  20      12.077   5.645 -27.943  1.00 68.56           N  
ATOM    142  CA  ARG A  20      11.798   4.229 -28.221  1.00 68.56           C  
ATOM    143  C   ARG A  20      13.046   3.447 -28.620  1.00 68.56           C  
ATOM    144  CB  ARG A  20      10.723   4.145 -29.305  1.00 68.56           C  
ATOM    145  O   ARG A  20      13.294   2.376 -28.076  1.00 68.56           O  
ATOM    146  CG  ARG A  20      10.311   2.695 -29.579  1.00 68.56           C  
ATOM    147  CD  ARG A  20       9.168   2.709 -30.584  1.00 68.56           C  
ATOM    148  NE  ARG A  20       8.740   1.344 -30.923  1.00 68.56           N  
ATOM    149  NH1 ARG A  20       6.669   1.978 -31.668  1.00 68.56           N  
ATOM    150  NH2 ARG A  20       7.184  -0.191 -31.553  1.00 68.56           N  
ATOM    151  CZ  ARG A  20       7.538   1.048 -31.385  1.00 68.56           C  
ATOM    152  N   LEU A  21      13.857   3.987 -29.532  1.00 67.81           N  
ATOM    153  CA  LEU A  21      15.112   3.352 -29.952  1.00 67.81           C  
ATOM    154  C   LEU A  21      16.094   3.199 -28.781  1.00 67.81           C  
ATOM    155  CB  LEU A  21      15.749   4.182 -31.080  1.00 67.81           C  
ATOM    156  O   LEU A  21      16.800   2.196 -28.699  1.00 67.81           O  
ATOM    157  CG  LEU A  21      15.058   4.031 -32.447  1.00 67.81           C  
ATOM    158  CD1 LEU A  21      15.579   5.113 -33.398  1.00 67.81           C  
ATOM    159  CD2 LEU A  21      15.328   2.667 -33.085  1.00 67.81           C  
ATOM    160  N   ARG A  22      16.134   4.165 -27.854  1.00 71.12           N  
ATOM    161  CA  ARG A  22      16.946   4.058 -26.630  1.00 71.12           C  
ATOM    162  C   ARG A  22      16.393   3.028 -25.655  1.00 71.12           C  
ATOM    163  CB  ARG A  22      17.066   5.416 -25.931  1.00 71.12           C  
ATOM    164  O   ARG A  22      17.185   2.286 -25.083  1.00 71.12           O  
ATOM    165  CG  ARG A  22      18.025   6.337 -26.679  1.00 71.12           C  
ATOM    166  CD  ARG A  22      18.202   7.646 -25.914  1.00 71.12           C  
ATOM    167  NE  ARG A  22      19.100   8.564 -26.636  1.00 71.12           N  
ATOM    168  NH1 ARG A  22      17.453   9.852 -27.591  1.00 71.12           N  
ATOM    169  NH2 ARG A  22      19.606  10.227 -28.082  1.00 71.12           N  
ATOM    170  CZ  ARG A  22      18.710   9.542 -27.427  1.00 71.12           C  
ATOM    171  N   ALA A  23      15.075   2.962 -25.472  1.00 66.38           N  
ATOM    172  CA  ALA A  23      14.442   1.948 -24.631  1.00 66.38           C  
ATOM    173  C   ALA A  23      14.711   0.533 -25.171  1.00 66.38           C  
ATOM    174  CB  ALA A  23      12.945   2.257 -24.521  1.00 66.38           C  
ATOM    175  O   ALA A  23      15.162  -0.329 -24.420  1.00 66.38           O  
ATOM    176  N   GLU A  24      14.553   0.325 -26.482  1.00 71.56           N  
ATOM    177  CA  GLU A  24      14.882  -0.939 -27.155  1.00 71.56           C  
ATOM    178  C   GLU A  24      16.380  -1.283 -27.038  1.00 71.56           C  
ATOM    179  CB  GLU A  24      14.440  -0.878 -28.634  1.00 71.56           C  
ATOM    180  O   GLU A  24      16.721  -2.447 -26.857  1.00 71.56           O  
ATOM    181  CG  GLU A  24      12.905  -0.938 -28.815  1.00 71.56           C  
ATOM    182  CD  GLU A  24      12.419  -0.797 -30.277  1.00 71.56           C  
ATOM    183  OE1 GLU A  24      11.180  -0.659 -30.484  1.00 71.56           O  
ATOM    184  OE2 GLU A  24      13.259  -0.833 -31.206  1.00 71.56           O  
ATOM    185  N   ALA A  25      17.275  -0.287 -27.072  1.00 68.31           N  
ATOM    186  CA  ALA A  25      18.716  -0.492 -26.883  1.00 68.31           C  
ATOM    187  C   ALA A  25      19.134  -0.736 -25.416  1.00 68.31           C  
ATOM    188  CB  ALA A  25      19.452   0.720 -27.467  1.00 68.31           C  
ATOM    189  O   ALA A  25      20.216  -1.266 -25.158  1.00 68.31           O  
ATOM    190  N   LEU A  26      18.316  -0.310 -24.450  1.00 73.62           N  
ATOM    191  CA  LEU A  26      18.521  -0.548 -23.017  1.00 73.62           C  
ATOM    192  C   LEU A  26      17.969  -1.905 -22.571  1.00 73.62           C  
ATOM    193  CB  LEU A  26      17.849   0.583 -22.219  1.00 73.62           C  
ATOM    194  O   LEU A  26      18.498  -2.487 -21.616  1.00 73.62           O  
ATOM    195  CG  LEU A  26      18.644   1.897 -22.188  1.00 73.62           C  
ATOM    196  CD1 LEU A  26      17.782   3.013 -21.597  1.00 73.62           C  
ATOM    197  CD2 LEU A  26      19.890   1.758 -21.310  1.00 73.62           C  
ATOM    198  N   ALA A  27      16.924  -2.382 -23.245  1.00 72.94           N  
ATOM    199  CA  ALA A  27      16.366  -3.702 -23.038  1.00 72.94           C  
ATOM    200  C   ALA A  27      17.338  -4.793 -23.504  1.00 72.94           C  
ATOM    201  CB  ALA A  27      15.011  -3.791 -23.735  1.00 72.94           C  
ATOM    202  O   ALA A  27      18.121  -4.621 -24.437  1.00 72.94           O  
ATOM    203  N   THR A  28      17.308  -5.935 -22.827  1.00 74.06           N  
ATOM    204  CA  THR A  28      18.200  -7.061 -23.122  1.00 74.06           C  
ATOM    205  C   THR A  28      17.489  -8.387 -22.889  1.00 74.06           C  
ATOM    206  CB  THR A  28      19.505  -6.932 -22.317  1.00 74.06           C  
ATOM    207  O   THR A  28      16.433  -8.449 -22.257  1.00 74.06           O  
ATOM    208  CG2 THR A  28      19.321  -7.103 -20.805  1.00 74.06           C  
ATOM    209  OG1 THR A  28      20.460  -7.887 -22.717  1.00 74.06           O  
ATOM    210  N   THR A  29      18.053  -9.475 -23.404  1.00 75.56           N  
ATOM    211  CA  THR A  29      17.552 -10.825 -23.121  1.00 75.56           C  
ATOM    212  C   THR A  29      18.305 -11.425 -21.935  1.00 75.56           C  
ATOM    213  CB  THR A  29      17.656 -11.707 -24.370  1.00 75.56           C  
ATOM    214  O   THR A  29      19.499 -11.196 -21.767  1.00 75.56           O  
ATOM    215  CG2 THR A  29      16.926 -13.042 -24.210  1.00 75.56           C  
ATOM    216  OG1 THR A  29      17.037 -11.070 -25.461  1.00 75.56           O  
ATOM    217  N   ALA A  30      17.655 -12.269 -21.130  1.00 69.62           N  
ATOM    218  CA  ALA A  30      18.285 -12.929 -19.982  1.00 69.62           C  
ATOM    219  C   ALA A  30      19.583 -13.699 -20.325  1.00 69.62           C  
ATOM    220  CB  ALA A  30      17.257 -13.867 -19.338  1.00 69.62           C  
ATOM    221  O   ALA A  30      20.439 -13.852 -19.460  1.00 69.62           O  
ATOM    222  N   ALA A  31      19.737 -14.161 -21.572  1.00 69.88           N  
ATOM    223  CA  ALA A  31      20.936 -14.845 -22.066  1.00 69.88           C  
ATOM    224  C   ALA A  31      22.126 -13.907 -22.360  1.00 69.88           C  
ATOM    225  CB  ALA A  31      20.537 -15.626 -23.324  1.00 69.88           C  
ATOM    226  O   ALA A  31      23.259 -14.371 -22.427  1.00 69.88           O  
ATOM    227  N   GLU A  32      21.876 -12.610 -22.547  1.00 73.62           N  
ATOM    228  CA  GLU A  32      22.893 -11.585 -22.836  1.00 73.62           C  
ATOM    229  C   GLU A  32      23.382 -10.879 -21.561  1.00 73.62           C  
ATOM    230  CB  GLU A  32      22.293 -10.555 -23.799  1.00 73.62           C  
ATOM    231  O   GLU A  32      24.356 -10.123 -21.593  1.00 73.62           O  
ATOM    232  CG  GLU A  32      21.947 -11.130 -25.181  1.00 73.62           C  
ATOM    233  CD  GLU A  32      21.144 -10.145 -26.044  1.00 73.62           C  
ATOM    234  OE1 GLU A  32      21.062 -10.410 -27.264  1.00 73.62           O  
ATOM    235  OE2 GLU A  32      20.539  -9.201 -25.472  1.00 73.62           O  
ATOM    236  N   LEU A  33      22.725 -11.134 -20.423  1.00 77.25           N  
ATOM    237  CA  LEU A  33      23.159 -10.624 -19.130  1.00 77.25           C  
ATOM    238  C   LEU A  33      24.523 -11.222 -18.739  1.00 77.25           C  
ATOM    239  CB  LEU A  33      22.107 -10.919 -18.048  1.00 77.25           C  
ATOM    240  O   LEU A  33      24.780 -12.399 -18.997  1.00 77.25           O  
ATOM    241  CG  LEU A  33      20.838 -10.053 -18.125  1.00 77.25           C  
ATOM    242  CD1 LEU A  33      19.838 -10.570 -17.088  1.00 77.25           C  
ATOM    243  CD2 LEU A  33      21.117  -8.582 -17.798  1.00 77.25           C  
ATOM    244  N   PRO A  34      25.386 -10.453 -18.047  1.00 76.00           N  
ATOM    245  CA  PRO A  34      26.647 -10.972 -17.528  1.00 76.00           C  
ATOM    246  C   PRO A  34      26.442 -12.229 -16.671  1.00 76.00           C  
ATOM    247  CB  PRO A  34      27.250  -9.830 -16.702  1.00 76.00           C  
ATOM    248  O   PRO A  34      25.501 -12.290 -15.871  1.00 76.00           O  
ATOM    249  CG  PRO A  34      26.611  -8.572 -17.289  1.00 76.00           C  
ATOM    250  CD  PRO A  34      25.229  -9.043 -17.726  1.00 76.00           C  
ATOM    251  N   GLU A  35      27.347 -13.207 -16.775  1.00 74.81           N  
ATOM    252  CA  GLU A  35      27.298 -14.404 -15.930  1.00 74.81           C  
ATOM    253  C   GLU A  35      27.234 -14.020 -14.443  1.00 74.81           C  
ATOM    254  CB  GLU A  35      28.493 -15.336 -16.175  1.00 74.81           C  
ATOM    255  O   GLU A  35      28.000 -13.188 -13.950  1.00 74.81           O  
ATOM    256  CG  GLU A  35      28.418 -16.074 -17.521  1.00 74.81           C  
ATOM    257  CD  GLU A  35      29.505 -17.156 -17.667  1.00 74.81           C  
ATOM    258  OE1 GLU A  35      29.446 -17.894 -18.674  1.00 74.81           O  
ATOM    259  OE2 GLU A  35      30.378 -17.248 -16.773  1.00 74.81           O  
ATOM    260  N   GLY A  36      26.271 -14.597 -13.720  1.00 78.19           N  
ATOM    261  CA  GLY A  36      26.052 -14.287 -12.307  1.00 78.19           C  
ATOM    262  C   GLY A  36      25.464 -12.896 -12.032  1.00 78.19           C  
ATOM    263  O   GLY A  36      25.573 -12.418 -10.901  1.00 78.19           O  
ATOM    264  N   TYR A  37      24.821 -12.239 -13.008  1.00 81.12           N  
ATOM    265  CA  TYR A  37      24.175 -10.928 -12.828  1.00 81.12           C  
ATOM    266  C   TYR A  37      23.255 -10.880 -11.597  1.00 81.12           C  
ATOM    267  CB  TYR A  37      23.394 -10.561 -14.099  1.00 81.12           C  
ATOM    268  O   TYR A  37      23.424 -10.014 -10.734  1.00 81.12           O  
ATOM    269  CG  TYR A  37      22.585  -9.286 -13.972  1.00 81.12           C  
ATOM    270  CD1 TYR A  37      21.195  -9.351 -13.758  1.00 81.12           C  
ATOM    271  CD2 TYR A  37      23.228  -8.035 -14.062  1.00 81.12           C  
ATOM    272  CE1 TYR A  37      20.441  -8.169 -13.649  1.00 81.12           C  
ATOM    273  CE2 TYR A  37      22.480  -6.848 -13.935  1.00 81.12           C  
ATOM    274  OH  TYR A  37      20.350  -5.785 -13.607  1.00 81.12           O  
ATOM    275  CZ  TYR A  37      21.085  -6.918 -13.733  1.00 81.12           C  
ATOM    276  N   TYR A  38      22.352 -11.855 -11.456  1.00 79.94           N  
ATOM    277  CA  TYR A  38      21.416 -11.930 -10.326  1.00 79.94           C  
ATOM    278  C   TYR A  38      22.105 -12.163  -8.972  1.00 79.94           C  
ATOM    279  CB  TYR A  38      20.375 -13.025 -10.603  1.00 79.94           C  
ATOM    280  O   TYR A  38      21.612 -11.711  -7.943  1.00 79.94           O  
ATOM    281  CG  TYR A  38      19.520 -12.770 -11.832  1.00 79.94           C  
ATOM    282  CD1 TYR A  38      18.733 -11.603 -11.900  1.00 79.94           C  
ATOM    283  CD2 TYR A  38      19.510 -13.682 -12.907  1.00 79.94           C  
ATOM    284  CE1 TYR A  38      17.962 -11.333 -13.044  1.00 79.94           C  
ATOM    285  CE2 TYR A  38      18.705 -13.432 -14.038  1.00 79.94           C  
ATOM    286  OH  TYR A  38      17.161 -12.000 -15.198  1.00 79.94           O  
ATOM    287  CZ  TYR A  38      17.931 -12.254 -14.109  1.00 79.94           C  
ATOM    288  N   THR A  39      23.269 -12.817  -8.971  1.00 81.88           N  
ATOM    289  CA  THR A  39      24.103 -13.052  -7.778  1.00 81.88           C  
ATOM    290  C   THR A  39      25.130 -11.946  -7.535  1.00 81.88           C  
ATOM    291  CB  THR A  39      24.812 -14.411  -7.867  1.00 81.88           C  
ATOM    292  O   THR A  39      25.903 -12.007  -6.581  1.00 81.88           O  
ATOM    293  CG2 THR A  39      23.814 -15.563  -7.762  1.00 81.88           C  
ATOM    294  OG1 THR A  39      25.467 -14.566  -9.108  1.00 81.88           O  
ATOM    295  N   SER A  40      25.182 -10.928  -8.396  1.00 85.62           N  
ATOM    296  CA  SER A  40      26.125  -9.832  -8.230  1.00 85.62           C  
ATOM    297  C   SER A  40      25.780  -9.021  -6.981  1.00 85.62           C  
ATOM    298  CB  SER A  40      26.192  -8.954  -9.485  1.00 85.62           C  
ATOM    299  O   SER A  40      24.613  -8.741  -6.696  1.00 85.62           O  
ATOM    300  OG  SER A  40      25.045  -8.138  -9.621  1.00 85.62           O  
ATOM    301  N   ALA A  41      26.808  -8.563  -6.259  1.00 83.81           N  
ATOM    302  CA  ALA A  41      26.622  -7.746  -5.059  1.00 83.81           C  
ATOM    303  C   ALA A  41      25.772  -6.487  -5.324  1.00 83.81           C  
ATOM    304  CB  ALA A  41      28.004  -7.373  -4.508  1.00 83.81           C  
ATOM    305  O   ALA A  41      25.073  -6.024  -4.434  1.00 83.81           O  
ATOM    306  N   ARG A  42      25.787  -5.956  -6.556  1.00 85.06           N  
ATOM    307  CA  ARG A  42      24.983  -4.796  -6.973  1.00 85.06           C  
ATOM    308  C   ARG A  42      23.487  -5.107  -7.006  1.00 85.06           C  
ATOM    309  CB  ARG A  42      25.462  -4.293  -8.345  1.00 85.06           C  
ATOM    310  O   ARG A  42      22.704  -4.356  -6.424  1.00 85.06           O  
ATOM    311  CG  ARG A  42      26.803  -3.550  -8.243  1.00 85.06           C  
ATOM    312  CD  ARG A  42      27.302  -3.066  -9.613  1.00 85.06           C  
ATOM    313  NE  ARG A  42      28.144  -4.070 -10.299  1.00 85.06           N  
ATOM    314  NH1 ARG A  42      27.613  -3.506 -12.464  1.00 85.06           N  
ATOM    315  NH2 ARG A  42      29.137  -5.089 -12.077  1.00 85.06           N  
ATOM    316  CZ  ARG A  42      28.294  -4.212 -11.605  1.00 85.06           C  
ATOM    317  N   VAL A  43      23.101  -6.208  -7.653  1.00 84.88           N  
ATOM    318  CA  VAL A  43      21.696  -6.639  -7.735  1.00 84.88           C  
ATOM    319  C   VAL A  43      21.209  -7.079  -6.358  1.00 84.88           C  
ATOM    320  CB  VAL A  43      21.511  -7.744  -8.795  1.00 84.88           C  
ATOM    321  O   VAL A  43      20.198  -6.565  -5.884  1.00 84.88           O  
ATOM    322  CG1 VAL A  43      20.076  -8.278  -8.816  1.00 84.88           C  
ATOM    323  CG2 VAL A  43      21.810  -7.205 -10.201  1.00 84.88           C  
ATOM    324  N   MET A  44      21.975  -7.922  -5.659  1.00 88.31           N  
ATOM    325  CA  MET A  44      21.608  -8.400  -4.323  1.00 88.31           C  
ATOM    326  C   MET A  44      21.471  -7.265  -3.303  1.00 88.31           C  
ATOM    327  CB  MET A  44      22.638  -9.415  -3.819  1.00 88.31           C  
ATOM    328  O   MET A  44      20.485  -7.227  -2.571  1.00 88.31           O  
ATOM    329  CG  MET A  44      22.576 -10.746  -4.574  1.00 88.31           C  
ATOM    330  SD  MET A  44      23.669 -12.023  -3.891  1.00 88.31           S  
ATOM    331  CE  MET A  44      22.936 -12.279  -2.251  1.00 88.31           C  
ATOM    332  N   ALA A  45      22.411  -6.312  -3.265  1.00 88.50           N  
ATOM    333  CA  ALA A  45      22.319  -5.169  -2.355  1.00 88.50           C  
ATOM    334  C   ALA A  45      21.153  -4.240  -2.714  1.00 88.50           C  
ATOM    335  CB  ALA A  45      23.643  -4.401  -2.346  1.00 88.50           C  
ATOM    336  O   ALA A  45      20.495  -3.731  -1.812  1.00 88.50           O  
ATOM    337  N   SER A  46      20.855  -4.053  -4.005  1.00 89.31           N  
ATOM    338  CA  SER A  46      19.688  -3.270  -4.435  1.00 89.31           C  
ATOM    339  C   SER A  46      18.381  -3.938  -4.001  1.00 89.31           C  
ATOM    340  CB  SER A  46      19.685  -3.063  -5.952  1.00 89.31           C  
ATOM    341  O   SER A  46      17.505  -3.274  -3.454  1.00 89.31           O  
ATOM    342  OG  SER A  46      20.851  -2.371  -6.360  1.00 89.31           O  
ATOM    343  N   PHE A  47      18.268  -5.258  -4.170  1.00 90.69           N  
ATOM    344  CA  PHE A  47      17.091  -6.029  -3.758  1.00 90.69           C  
ATOM    345  C   PHE A  47      16.932  -6.014  -2.236  1.00 90.69           C  
ATOM    346  CB  PHE A  47      17.200  -7.469  -4.283  1.00 90.69           C  
ATOM    347  O   PHE A  47      15.838  -5.759  -1.736  1.00 90.69           O  
ATOM    348  CG  PHE A  47      16.792  -7.677  -5.734  1.00 90.69           C  
ATOM    349  CD1 PHE A  47      17.128  -6.746  -6.741  1.00 90.69           C  
ATOM    350  CD2 PHE A  47      16.065  -8.831  -6.083  1.00 90.69           C  
ATOM    351  CE1 PHE A  47      16.732  -6.960  -8.069  1.00 90.69           C  
ATOM    352  CE2 PHE A  47      15.684  -9.050  -7.418  1.00 90.69           C  
ATOM    353  CZ  PHE A  47      16.012  -8.111  -8.408  1.00 90.69           C  
ATOM    354  N   ALA A  48      18.028  -6.197  -1.495  1.00 91.38           N  
ATOM    355  CA  ALA A  48      18.034  -6.068  -0.042  1.00 91.38           C  
ATOM    356  C   ALA A  48      17.602  -4.663   0.402  1.00 91.38           C  
ATOM    357  CB  ALA A  48      19.434  -6.411   0.480  1.00 91.38           C  
ATOM    358  O   ALA A  48      16.817  -4.531   1.335  1.00 91.38           O  
ATOM    359  N   ALA A  49      18.050  -3.611  -0.286  1.00 91.81           N  
ATOM    360  CA  ALA A  49      17.671  -2.245   0.047  1.00 91.81           C  
ATOM    361  C   ALA A  49      16.179  -1.974  -0.176  1.00 91.81           C  
ATOM    362  CB  ALA A  49      18.522  -1.283  -0.768  1.00 91.81           C  
ATOM    363  O   ALA A  49      15.522  -1.427   0.709  1.00 91.81           O  
ATOM    364  N   PHE A  50      15.626  -2.399  -1.318  1.00 91.12           N  
ATOM    365  CA  PHE A  50      14.184  -2.313  -1.557  1.00 91.12           C  
ATOM    366  C   PHE A  50      13.403  -3.135  -0.533  1.00 91.12           C  
ATOM    367  CB  PHE A  50      13.841  -2.744  -2.989  1.00 91.12           C  
ATOM    368  O   PHE A  50      12.399  -2.653  -0.019  1.00 91.12           O  
ATOM    369  CG  PHE A  50      14.156  -1.689  -4.030  1.00 91.12           C  
ATOM    370  CD1 PHE A  50      13.452  -0.469  -4.024  1.00 91.12           C  
ATOM    371  CD2 PHE A  50      15.129  -1.924  -5.018  1.00 91.12           C  
ATOM    372  CE1 PHE A  50      13.733   0.517  -4.985  1.00 91.12           C  
ATOM    373  CE2 PHE A  50      15.415  -0.937  -5.976  1.00 91.12           C  
ATOM    374  CZ  PHE A  50      14.718   0.283  -5.959  1.00 91.12           C  
ATOM    375  N   SER A  51      13.892  -4.322  -0.169  1.00 91.81           N  
ATOM    376  CA  SER A  51      13.254  -5.179   0.834  1.00 91.81           C  
ATOM    377  C   SER A  51      13.202  -4.517   2.206  1.00 91.81           C  
ATOM    378  CB  SER A  51      14.002  -6.507   0.919  1.00 91.81           C  
ATOM    379  O   SER A  51      12.135  -4.424   2.811  1.00 91.81           O  
ATOM    380  OG  SER A  51      13.269  -7.386   1.733  1.00 91.81           O  
ATOM    381  N   LEU A  52      14.332  -3.971   2.662  1.00 92.25           N  
ATOM    382  CA  LEU A  52      14.417  -3.227   3.917  1.00 92.25           C  
ATOM    383  C   LEU A  52      13.509  -1.996   3.901  1.00 92.25           C  
ATOM    384  CB  LEU A  52      15.876  -2.815   4.167  1.00 92.25           C  
ATOM    385  O   LEU A  52      12.849  -1.723   4.901  1.00 92.25           O  
ATOM    386  CG  LEU A  52      16.816  -3.973   4.545  1.00 92.25           C  
ATOM    387  CD1 LEU A  52      18.251  -3.445   4.577  1.00 92.25           C  
ATOM    388  CD2 LEU A  52      16.500  -4.580   5.912  1.00 92.25           C  
ATOM    389  N   ASN A  53      13.433  -1.279   2.777  1.00 91.31           N  
ATOM    390  CA  ASN A  53      12.559  -0.118   2.655  1.00 91.31           C  
ATOM    391  C   ASN A  53      11.071  -0.494   2.730  1.00 91.31           C  
ATOM    392  CB  ASN A  53      12.876   0.623   1.351  1.00 91.31           C  
ATOM    393  O   ASN A  53      10.319   0.125   3.483  1.00 91.31           O  
ATOM    394  CG  ASN A  53      11.988   1.845   1.224  1.00 91.31           C  
ATOM    395  ND2 ASN A  53      11.374   2.063   0.084  1.00 91.31           N  
ATOM    396  OD1 ASN A  53      11.784   2.594   2.160  1.00 91.31           O  
ATOM    397  N   VAL A  54      10.643  -1.519   1.986  1.00 89.81           N  
ATOM    398  CA  VAL A  54       9.262  -2.032   2.031  1.00 89.81           C  
ATOM    399  C   VAL A  54       8.925  -2.485   3.456  1.00 89.81           C  
ATOM    400  CB  VAL A  54       9.077  -3.157   0.989  1.00 89.81           C  
ATOM    401  O   VAL A  54       7.895  -2.082   4.001  1.00 89.81           O  
ATOM    402  CG1 VAL A  54       7.689  -3.801   1.016  1.00 89.81           C  
ATOM    403  CG2 VAL A  54       9.218  -2.612  -0.441  1.00 89.81           C  
ATOM    404  N   CYS A  55       9.853  -3.194   4.105  1.00 91.00           N  
ATOM    405  CA  CYS A  55       9.697  -3.672   5.476  1.00 91.00           C  
ATOM    406  C   CYS A  55       9.554  -2.521   6.468  1.00 91.00           C  
ATOM    407  CB  CYS A  55      10.880  -4.592   5.805  1.00 91.00           C  
ATOM    408  O   CYS A  55       8.615  -2.518   7.260  1.00 91.00           O  
ATOM    409  SG  CYS A  55      10.674  -5.335   7.451  1.00 91.00           S  
ATOM    410  N   ALA A  56      10.441  -1.524   6.422  1.00 92.19           N  
ATOM    411  CA  ALA A  56      10.363  -0.353   7.290  1.00 92.19           C  
ATOM    412  C   ALA A  56       9.042   0.399   7.090  1.00 92.19           C  
ATOM    413  CB  ALA A  56      11.562   0.558   7.005  1.00 92.19           C  
ATOM    414  O   ALA A  56       8.330   0.676   8.056  1.00 92.19           O  
ATOM    415  N   THR A  57       8.695   0.673   5.833  1.00 91.38           N  
ATOM    416  CA  THR A  57       7.510   1.442   5.439  1.00 91.38           C  
ATOM    417  C   THR A  57       6.219   0.823   5.963  1.00 91.38           C  
ATOM    418  CB  THR A  57       7.468   1.559   3.910  1.00 91.38           C  
ATOM    419  O   THR A  57       5.421   1.505   6.607  1.00 91.38           O  
ATOM    420  CG2 THR A  57       6.270   2.348   3.418  1.00 91.38           C  
ATOM    421  OG1 THR A  57       8.599   2.249   3.439  1.00 91.38           O  
ATOM    422  N   TYR A  58       6.007  -0.474   5.750  1.00 87.19           N  
ATOM    423  CA  TYR A  58       4.782  -1.117   6.225  1.00 87.19           C  
ATOM    424  C   TYR A  58       4.827  -1.460   7.717  1.00 87.19           C  
ATOM    425  CB  TYR A  58       4.456  -2.321   5.342  1.00 87.19           C  
ATOM    426  O   TYR A  58       3.771  -1.484   8.353  1.00 87.19           O  
ATOM    427  CG  TYR A  58       4.050  -1.923   3.934  1.00 87.19           C  
ATOM    428  CD1 TYR A  58       2.878  -1.167   3.727  1.00 87.19           C  
ATOM    429  CD2 TYR A  58       4.832  -2.313   2.832  1.00 87.19           C  
ATOM    430  CE1 TYR A  58       2.497  -0.790   2.425  1.00 87.19           C  
ATOM    431  CE2 TYR A  58       4.443  -1.952   1.527  1.00 87.19           C  
ATOM    432  OH  TYR A  58       2.916  -0.831   0.063  1.00 87.19           O  
ATOM    433  CZ  TYR A  58       3.280  -1.185   1.323  1.00 87.19           C  
ATOM    434  N   PHE A  59       6.015  -1.660   8.301  1.00 90.50           N  
ATOM    435  CA  PHE A  59       6.169  -1.812   9.748  1.00 90.50           C  
ATOM    436  C   PHE A  59       5.717  -0.553  10.490  1.00 90.50           C  
ATOM    437  CB  PHE A  59       7.624  -2.150  10.101  1.00 90.50           C  
ATOM    438  O   PHE A  59       4.893  -0.662  11.395  1.00 90.50           O  
ATOM    439  CG  PHE A  59       7.907  -2.142  11.590  1.00 90.50           C  
ATOM    440  CD1 PHE A  59       8.433  -0.989  12.206  1.00 90.50           C  
ATOM    441  CD2 PHE A  59       7.613  -3.277  12.365  1.00 90.50           C  
ATOM    442  CE1 PHE A  59       8.655  -0.968  13.594  1.00 90.50           C  
ATOM    443  CE2 PHE A  59       7.852  -3.261  13.750  1.00 90.50           C  
ATOM    444  CZ  PHE A  59       8.368  -2.107  14.367  1.00 90.50           C  
ATOM    445  N   VAL A  60       6.203   0.637  10.106  1.00 92.25           N  
ATOM    446  CA  VAL A  60       5.854   1.879  10.818  1.00 92.25           C  
ATOM    447  C   VAL A  60       4.360   2.176  10.716  1.00 92.25           C  
ATOM    448  CB  VAL A  60       6.731   3.071  10.387  1.00 92.25           C  
ATOM    449  O   VAL A  60       3.764   2.545  11.725  1.00 92.25           O  
ATOM    450  CG1 VAL A  60       6.485   3.543   8.960  1.00 92.25           C  
ATOM    451  CG2 VAL A  60       6.567   4.288  11.304  1.00 92.25           C  
ATOM    452  N   LEU A  61       3.726   1.931   9.561  1.00 87.50           N  
ATOM    453  CA  LEU A  61       2.277   2.080   9.397  1.00 87.50           C  
ATOM    454  C   LEU A  61       1.507   1.149  10.345  1.00 87.50           C  
ATOM    455  CB  LEU A  61       1.901   1.815   7.926  1.00 87.50           C  
ATOM    456  O   LEU A  61       0.672   1.612  11.119  1.00 87.50           O  
ATOM    457  CG  LEU A  61       0.382   1.830   7.654  1.00 87.50           C  
ATOM    458  CD1 LEU A  61      -0.247   3.195   7.936  1.00 87.50           C  
ATOM    459  CD2 LEU A  61       0.109   1.431   6.206  1.00 87.50           C  
ATOM    460  N   GLN A  62       1.797  -0.154  10.308  1.00 84.62           N  
ATOM    461  CA  GLN A  62       1.053  -1.149  11.086  1.00 84.62           C  
ATOM    462  C   GLN A  62       1.310  -1.020  12.594  1.00 84.62           C  
ATOM    463  CB  GLN A  62       1.417  -2.560  10.604  1.00 84.62           C  
ATOM    464  O   GLN A  62       0.373  -1.055  13.394  1.00 84.62           O  
ATOM    465  CG  GLN A  62       0.866  -2.880   9.207  1.00 84.62           C  
ATOM    466  CD  GLN A  62       1.265  -4.285   8.772  1.00 84.62           C  
ATOM    467  NE2 GLN A  62       2.211  -4.418   7.869  1.00 84.62           N  
ATOM    468  OE1 GLN A  62       0.759  -5.285   9.259  1.00 84.62           O  
ATOM    469  N   ALA A  63       2.570  -0.836  12.993  1.00 88.75           N  
ATOM    470  CA  ALA A  63       2.947  -0.688  14.392  1.00 88.75           C  
ATOM    471  C   ALA A  63       2.350   0.584  14.999  1.00 88.75           C  
ATOM    472  CB  ALA A  63       4.476  -0.721  14.507  1.00 88.75           C  
ATOM    473  O   ALA A  63       1.718   0.514  16.054  1.00 88.75           O  
ATOM    474  N   SER A  64       2.474   1.729  14.322  1.00 89.19           N  
ATOM    475  CA  SER A  64       1.925   2.986  14.840  1.00 89.19           C  
ATOM    476  C   SER A  64       0.392   2.997  14.858  1.00 89.19           C  
ATOM    477  CB  SER A  64       2.489   4.187  14.084  1.00 89.19           C  
ATOM    478  O   SER A  64      -0.186   3.470  15.834  1.00 89.19           O  
ATOM    479  OG  SER A  64       2.041   4.210  12.746  1.00 89.19           O  
ATOM    480  N   ALA A  65      -0.275   2.389  13.867  1.00 82.75           N  
ATOM    481  CA  ALA A  65      -1.731   2.229  13.873  1.00 82.75           C  
ATOM    482  C   ALA A  65      -2.217   1.376  15.059  1.00 82.75           C  
ATOM    483  CB  ALA A  65      -2.171   1.621  12.536  1.00 82.75           C  
ATOM    484  O   ALA A  65      -3.210   1.715  15.698  1.00 82.75           O  
ATOM    485  N   SER A  66      -1.498   0.302  15.403  1.00 81.31           N  
ATOM    486  CA  SER A  66      -1.840  -0.541  16.561  1.00 81.31           C  
ATOM    487  C   SER A  66      -1.588   0.137  17.914  1.00 81.31           C  
ATOM    488  CB  SER A  66      -1.065  -1.854  16.486  1.00 81.31           C  
ATOM    489  O   SER A  66      -2.296  -0.137  18.882  1.00 81.31           O  
ATOM    490  OG  SER A  66       0.296  -1.676  16.833  1.00 81.31           O  
ATOM    491  N   ALA A  67      -0.595   1.028  17.972  1.00 87.31           N  
ATOM    492  CA  ALA A  67      -0.231   1.798  19.156  1.00 87.31           C  
ATOM    493  C   ALA A  67      -1.082   3.068  19.325  1.00 87.31           C  
ATOM    494  CB  ALA A  67       1.258   2.138  19.046  1.00 87.31           C  
ATOM    495  O   ALA A  67      -0.992   3.722  20.363  1.00 87.31           O  
ATOM    496  N   LEU A  68      -1.907   3.422  18.331  1.00 85.62           N  
ATOM    497  CA  LEU A  68      -2.641   4.686  18.271  1.00 85.62           C  
ATOM    498  C   LEU A  68      -3.444   5.012  19.546  1.00 85.62           C  
ATOM    499  CB  LEU A  68      -3.502   4.699  16.992  1.00 85.62           C  
ATOM    500  O   LEU A  68      -3.327   6.145  20.012  1.00 85.62           O  
ATOM    501  CG  LEU A  68      -4.247   6.018  16.731  1.00 85.62           C  
ATOM    502  CD1 LEU A  68      -3.281   7.180  16.502  1.00 85.62           C  
ATOM    503  CD2 LEU A  68      -5.121   5.878  15.484  1.00 85.62           C  
ATOM    504  N   PRO A  69      -4.183   4.072  20.178  1.00 81.12           N  
ATOM    505  CA  PRO A  69      -4.897   4.368  21.423  1.00 81.12           C  
ATOM    506  C   PRO A  69      -3.973   4.816  22.562  1.00 81.12           C  
ATOM    507  CB  PRO A  69      -5.643   3.078  21.789  1.00 81.12           C  
ATOM    508  O   PRO A  69      -4.306   5.744  23.293  1.00 81.12           O  
ATOM    509  CG  PRO A  69      -5.797   2.359  20.451  1.00 81.12           C  
ATOM    510  CD  PRO A  69      -4.499   2.718  19.737  1.00 81.12           C  
ATOM    511  N   ASN A  70      -2.796   4.199  22.685  1.00 84.25           N  
ATOM    512  CA  ASN A  70      -1.806   4.535  23.711  1.00 84.25           C  
ATOM    513  C   ASN A  70      -1.079   5.843  23.376  1.00 84.25           C  
ATOM    514  CB  ASN A  70      -0.824   3.361  23.843  1.00 84.25           C  
ATOM    515  O   ASN A  70      -0.836   6.659  24.259  1.00 84.25           O  
ATOM    516  CG  ASN A  70      -1.490   2.102  24.364  1.00 84.25           C  
ATOM    517  ND2 ASN A  70      -1.125   0.946  23.870  1.00 84.25           N  
ATOM    518  OD1 ASN A  70      -2.377   2.120  25.196  1.00 84.25           O  
ATOM    519  N   ILE A  71      -0.802   6.089  22.090  1.00 87.88           N  
ATOM    520  CA  ILE A  71      -0.254   7.369  21.625  1.00 87.88           C  
ATOM    521  C   ILE A  71      -1.195   8.512  22.029  1.00 87.88           C  
ATOM    522  CB  ILE A  71       0.002   7.330  20.100  1.00 87.88           C  
ATOM    523  O   ILE A  71      -0.742   9.497  22.601  1.00 87.88           O  
ATOM    524  CG1 ILE A  71       1.123   6.321  19.760  1.00 87.88           C  
ATOM    525  CG2 ILE A  71       0.384   8.723  19.577  1.00 87.88           C  
ATOM    526  CD1 ILE A  71       1.323   6.050  18.262  1.00 87.88           C  
ATOM    527  N   LEU A  72      -2.504   8.369  21.803  1.00 85.81           N  
ATOM    528  CA  LEU A  72      -3.508   9.382  22.160  1.00 85.81           C  
ATOM    529  C   LEU A  72      -3.619   9.636  23.667  1.00 85.81           C  
ATOM    530  CB  LEU A  72      -4.872   8.929  21.622  1.00 85.81           C  
ATOM    531  O   LEU A  72      -3.948  10.753  24.070  1.00 85.81           O  
ATOM    532  CG  LEU A  72      -4.976   9.000  20.094  1.00 85.81           C  
ATOM    533  CD1 LEU A  72      -6.176   8.168  19.649  1.00 85.81           C  
ATOM    534  CD2 LEU A  72      -5.116  10.450  19.637  1.00 85.81           C  
ATOM    535  N   GLN A  73      -3.344   8.627  24.495  1.00 84.62           N  
ATOM    536  CA  GLN A  73      -3.266   8.800  25.947  1.00 84.62           C  
ATOM    537  C   GLN A  73      -2.038   9.626  26.362  1.00 84.62           C  
ATOM    538  CB  GLN A  73      -3.269   7.432  26.645  1.00 84.62           C  
ATOM    539  O   GLN A  73      -2.150  10.419  27.293  1.00 84.62           O  
ATOM    540  CG  GLN A  73      -4.633   6.727  26.561  1.00 84.62           C  
ATOM    541  CD  GLN A  73      -4.616   5.332  27.179  1.00 84.62           C  
ATOM    542  NE2 GLN A  73      -5.652   4.547  26.984  1.00 84.62           N  
ATOM    543  OE1 GLN A  73      -3.705   4.919  27.872  1.00 84.62           O  
ATOM    544  N   ASP A  74      -0.908   9.489  25.658  1.00 87.62           N  
ATOM    545  CA  ASP A  74       0.342  10.213  25.946  1.00 87.62           C  
ATOM    546  C   ASP A  74       0.323  11.668  25.433  1.00 87.62           C  
ATOM    547  CB  ASP A  74       1.525   9.417  25.353  1.00 87.62           C  
ATOM    548  O   ASP A  74       0.611  12.603  26.178  1.00 87.62           O  
ATOM    549  CG  ASP A  74       2.907   9.972  25.740  1.00 87.62           C  
ATOM    550  OD1 ASP A  74       3.097  10.291  26.930  1.00 87.62           O  
ATOM    551  OD2 ASP A  74       3.796  10.039  24.845  1.00 87.62           O  
ATOM    552  N   ILE A  75      -0.050  11.893  24.164  1.00 87.00           N  
ATOM    553  CA  ILE A  75       0.040  13.224  23.513  1.00 87.00           C  
ATOM    554  C   ILE A  75      -1.284  14.001  23.451  1.00 87.00           C  
ATOM    555  CB  ILE A  75       0.735  13.147  22.135  1.00 87.00           C  
ATOM    556  O   ILE A  75      -1.317  15.127  22.945  1.00 87.00           O  
ATOM    557  CG1 ILE A  75      -0.140  12.445  21.072  1.00 87.00           C  
ATOM    558  CG2 ILE A  75       2.136  12.529  22.288  1.00 87.00           C  
ATOM    559  CD1 ILE A  75       0.557  12.216  19.729  1.00 87.00           C  
ATOM    560  N   GLY A  76      -2.368  13.415  23.961  1.00 82.00           N  
ATOM    561  CA  GLY A  76      -3.705  14.006  24.006  1.00 82.00           C  
ATOM    562  C   GLY A  76      -4.606  13.625  22.824  1.00 82.00           C  
ATOM    563  O   GLY A  76      -4.153  13.438  21.693  1.00 82.00           O  
ATOM    564  N   GLN A  77      -5.911  13.538  23.107  1.00 75.88           N  
ATOM    565  CA  GLN A  77      -6.955  13.173  22.141  1.00 75.88           C  
ATOM    566  C   GLN A  77      -7.140  14.230  21.045  1.00 75.88           C  
ATOM    567  CB  GLN A  77      -8.293  12.908  22.859  1.00 75.88           C  
ATOM    568  O   GLN A  77      -6.874  15.420  21.248  1.00 75.88           O  
ATOM    569  CG  GLN A  77      -8.223  11.648  23.733  1.00 75.88           C  
ATOM    570  CD  GLN A  77      -9.544  11.260  24.401  1.00 75.88           C  
ATOM    571  NE2 GLN A  77      -9.497  10.299  25.299  1.00 75.88           N  
ATOM    572  OE1 GLN A  77     -10.629  11.781  24.171  1.00 75.88           O  
ATOM    573  N   SER A  78      -7.640  13.804  19.882  1.00 76.81           N  
ATOM    574  CA  SER A  78      -7.906  14.704  18.758  1.00 76.81           C  
ATOM    575  C   SER A  78      -9.151  14.298  17.977  1.00 76.81           C  
ATOM    576  CB  SER A  78      -6.705  14.715  17.814  1.00 76.81           C  
ATOM    577  O   SER A  78      -9.358  13.142  17.641  1.00 76.81           O  
ATOM    578  OG  SER A  78      -6.856  15.725  16.826  1.00 76.81           O  
ATOM    579  N   GLU A  79      -9.945  15.273  17.541  1.00 71.25           N  
ATOM    580  CA  GLU A  79     -11.071  15.013  16.626  1.00 71.25           C  
ATOM    581  C   GLU A  79     -10.614  14.457  15.256  1.00 71.25           C  
ATOM    582  CB  GLU A  79     -11.864  16.310  16.434  1.00 71.25           C  
ATOM    583  O   GLU A  79     -11.387  13.857  14.498  1.00 71.25           O  
ATOM    584  CG  GLU A  79     -12.395  16.882  17.761  1.00 71.25           C  
ATOM    585  CD  GLU A  79     -13.315  18.094  17.559  1.00 71.25           C  
ATOM    586  OE1 GLU A  79     -13.981  18.471  18.545  1.00 71.25           O  
ATOM    587  OE2 GLU A  79     -13.375  18.617  16.423  1.00 71.25           O  
ATOM    588  N   ASN A  80      -9.324  14.622  14.949  1.00 73.69           N  
ATOM    589  CA  ASN A  80      -8.693  14.230  13.695  1.00 73.69           C  
ATOM    590  C   ASN A  80      -8.064  12.828  13.730  1.00 73.69           C  
ATOM    591  CB  ASN A  80      -7.696  15.327  13.302  1.00 73.69           C  
ATOM    592  O   ASN A  80      -7.290  12.495  12.838  1.00 73.69           O  
ATOM    593  CG  ASN A  80      -8.381  16.623  12.921  1.00 73.69           C  
ATOM    594  ND2 ASN A  80      -7.755  17.742  13.200  1.00 73.69           N  
ATOM    595  OD1 ASN A  80      -9.455  16.655  12.345  1.00 73.69           O  
ATOM    596  N   GLU A  81      -8.392  11.990  14.713  1.00 73.31           N  
ATOM    597  CA  GLU A  81      -7.821  10.642  14.872  1.00 73.31           C  
ATOM    598  C   GLU A  81      -7.911   9.762  13.613  1.00 73.31           C  
ATOM    599  CB  GLU A  81      -8.504   9.973  16.070  1.00 73.31           C  
ATOM    600  O   GLU A  81      -6.929   9.125  13.238  1.00 73.31           O  
ATOM    601  CG  GLU A  81      -7.848  10.449  17.372  1.00 73.31           C  
ATOM    602  CD  GLU A  81      -8.688  10.165  18.629  1.00 73.31           C  
ATOM    603  OE1 GLU A  81      -8.522  10.914  19.626  1.00 73.31           O  
ATOM    604  OE2 GLU A  81      -9.459   9.179  18.597  1.00 73.31           O  
ATOM    605  N   SER A  82      -9.033   9.796  12.881  1.00 71.50           N  
ATOM    606  CA  SER A  82      -9.180   9.014  11.635  1.00 71.50           C  
ATOM    607  C   SER A  82      -8.238   9.454  10.507  1.00 71.50           C  
ATOM    608  CB  SER A  82     -10.614   9.054  11.099  1.00 71.50           C  
ATOM    609  O   SER A  82      -7.981   8.691   9.572  1.00 71.50           O  
ATOM    610  OG  SER A  82     -10.853  10.272  10.411  1.00 71.50           O  
ATOM    611  N   LEU A  83      -7.709  10.684  10.569  1.00 78.12           N  
ATOM    612  CA  LEU A  83      -6.780  11.176   9.555  1.00 78.12           C  
ATOM    613  C   LEU A  83      -5.429  10.477   9.634  1.00 78.12           C  
ATOM    614  CB  LEU A  83      -6.584  12.696   9.654  1.00 78.12           C  
ATOM    615  O   LEU A  83      -4.695  10.503   8.654  1.00 78.12           O  
ATOM    616  CG  LEU A  83      -7.824  13.515   9.285  1.00 78.12           C  
ATOM    617  CD1 LEU A  83      -7.489  15.003   9.382  1.00 78.12           C  
ATOM    618  CD2 LEU A  83      -8.271  13.211   7.853  1.00 78.12           C  
ATOM    619  N   PHE A  84      -5.111   9.835  10.757  1.00 83.50           N  
ATOM    620  CA  PHE A  84      -3.825   9.187  10.972  1.00 83.50           C  
ATOM    621  C   PHE A  84      -3.478   8.195   9.850  1.00 83.50           C  
ATOM    622  CB  PHE A  84      -3.861   8.527  12.352  1.00 83.50           C  
ATOM    623  O   PHE A  84      -2.489   8.377   9.140  1.00 83.50           O  
ATOM    624  CG  PHE A  84      -2.533   7.933  12.735  1.00 83.50           C  
ATOM    625  CD1 PHE A  84      -2.234   6.600  12.396  1.00 83.50           C  
ATOM    626  CD2 PHE A  84      -1.576   8.734  13.381  1.00 83.50           C  
ATOM    627  CE1 PHE A  84      -0.968   6.070  12.686  1.00 83.50           C  
ATOM    628  CE2 PHE A  84      -0.317   8.192  13.674  1.00 83.50           C  
ATOM    629  CZ  PHE A  84      -0.012   6.872  13.323  1.00 83.50           C  
ATOM    630  N   SER A  85      -4.335   7.197   9.618  1.00 78.25           N  
ATOM    631  CA  SER A  85      -4.145   6.214   8.540  1.00 78.25           C  
ATOM    632  C   SER A  85      -4.527   6.770   7.164  1.00 78.25           C  
ATOM    633  CB  SER A  85      -4.959   4.952   8.840  1.00 78.25           C  
ATOM    634  O   SER A  85      -3.951   6.370   6.152  1.00 78.25           O  
ATOM    635  OG  SER A  85      -4.592   4.432  10.104  1.00 78.25           O  
ATOM    636  N   THR A  86      -5.466   7.719   7.113  1.00 77.81           N  
ATOM    637  CA  THR A  86      -5.943   8.328   5.859  1.00 77.81           C  
ATOM    638  C   THR A  86      -4.859   9.170   5.178  1.00 77.81           C  
ATOM    639  CB  THR A  86      -7.177   9.202   6.108  1.00 77.81           C  
ATOM    640  O   THR A  86      -4.686   9.097   3.963  1.00 77.81           O  
ATOM    641  CG2 THR A  86      -7.778   9.733   4.805  1.00 77.81           C  
ATOM    642  OG1 THR A  86      -8.176   8.453   6.768  1.00 77.81           O  
ATOM    643  N   LEU A  87      -4.100   9.967   5.937  1.00 85.00           N  
ATOM    644  CA  LEU A  87      -3.037  10.818   5.390  1.00 85.00           C  
ATOM    645  C   LEU A  87      -1.894   9.988   4.812  1.00 85.00           C  
ATOM    646  CB  LEU A  87      -2.498  11.752   6.484  1.00 85.00           C  
ATOM    647  O   LEU A  87      -1.371  10.325   3.751  1.00 85.00           O  
ATOM    648  CG  LEU A  87      -3.462  12.889   6.856  1.00 85.00           C  
ATOM    649  CD1 LEU A  87      -2.938  13.609   8.095  1.00 85.00           C  
ATOM    650  CD2 LEU A  87      -3.617  13.919   5.736  1.00 85.00           C  
ATOM    651  N   TRP A  88      -1.550   8.882   5.474  1.00 86.31           N  
ATOM    652  CA  TRP A  88      -0.569   7.942   4.951  1.00 86.31           C  
ATOM    653  C   TRP A  88      -1.007   7.378   3.598  1.00 86.31           C  
ATOM    654  CB  TRP A  88      -0.368   6.798   5.944  1.00 86.31           C  
ATOM    655  O   TRP A  88      -0.292   7.473   2.603  1.00 86.31           O  
ATOM    656  CG  TRP A  88       0.610   5.786   5.450  1.00 86.31           C  
ATOM    657  CD1 TRP A  88       0.405   4.870   4.472  1.00 86.31           C  
ATOM    658  CD2 TRP A  88       1.971   5.580   5.908  1.00 86.31           C  
ATOM    659  CE2 TRP A  88       2.550   4.546   5.120  1.00 86.31           C  
ATOM    660  CE3 TRP A  88       2.745   6.114   6.956  1.00 86.31           C  
ATOM    661  NE1 TRP A  88       1.567   4.173   4.236  1.00 86.31           N  
ATOM    662  CH2 TRP A  88       4.609   4.650   6.365  1.00 86.31           C  
ATOM    663  CZ2 TRP A  88       3.845   4.088   5.337  1.00 86.31           C  
ATOM    664  CZ3 TRP A  88       4.035   5.620   7.205  1.00 86.31           C  
ATOM    665  N   THR A  89      -2.197   6.786   3.573  1.00 78.12           N  
ATOM    666  CA  THR A  89      -2.744   6.069   2.415  1.00 78.12           C  
ATOM    667  C   THR A  89      -2.978   6.995   1.222  1.00 78.12           C  
ATOM    668  CB  THR A  89      -4.049   5.373   2.817  1.00 78.12           C  
ATOM    669  O   THR A  89      -2.604   6.665   0.095  1.00 78.12           O  
ATOM    670  CG2 THR A  89      -3.797   4.119   3.654  1.00 78.12           C  
ATOM    671  OG1 THR A  89      -4.882   6.205   3.575  1.00 78.12           O  
ATOM    672  N   THR A  90      -3.493   8.199   1.481  1.00 79.50           N  
ATOM    673  CA  THR A  90      -3.655   9.260   0.476  1.00 79.50           C  
ATOM    674  C   THR A  90      -2.302   9.737  -0.049  1.00 79.50           C  
ATOM    675  CB  THR A  90      -4.424  10.453   1.064  1.00 79.50           C  
ATOM    676  O   THR A  90      -2.103   9.814  -1.261  1.00 79.50           O  
ATOM    677  CG2 THR A  90      -4.690  11.557   0.041  1.00 79.50           C  
ATOM    678  OG1 THR A  90      -5.672  10.030   1.558  1.00 79.50           O  
ATOM    679  N   GLY A  91      -1.347  10.015   0.848  1.00 86.38           N  
ATOM    680  CA  GLY A  91       0.003  10.436   0.473  1.00 86.38           C  
ATOM    681  C   GLY A  91       0.718   9.390  -0.381  1.00 86.38           C  
ATOM    682  O   GLY A  91       1.362   9.743  -1.369  1.00 86.38           O  
ATOM    683  N   GLN A  92       0.541   8.108  -0.056  1.00 86.56           N  
ATOM    684  CA  GLN A  92       1.094   6.998  -0.826  1.00 86.56           C  
ATOM    685  C   GLN A  92       0.480   6.927  -2.226  1.00 86.56           C  
ATOM    686  CB  GLN A  92       0.898   5.687  -0.050  1.00 86.56           C  
ATOM    687  O   GLN A  92       1.226   6.847  -3.200  1.00 86.56           O  
ATOM    688  CG  GLN A  92       1.588   4.518  -0.769  1.00 86.56           C  
ATOM    689  CD  GLN A  92       1.449   3.194  -0.029  1.00 86.56           C  
ATOM    690  NE2 GLN A  92       2.490   2.388  -0.005  1.00 86.56           N  
ATOM    691  OE1 GLN A  92       0.414   2.861   0.523  1.00 86.56           O  
ATOM    692  N   ALA A  93      -0.849   7.000  -2.346  1.00 79.56           N  
ATOM    693  CA  ALA A  93      -1.533   6.954  -3.639  1.00 79.56           C  
ATOM    694  C   ALA A  93      -1.082   8.091  -4.568  1.00 79.56           C  
ATOM    695  CB  ALA A  93      -3.044   7.006  -3.398  1.00 79.56           C  
ATOM    696  O   ALA A  93      -0.684   7.845  -5.708  1.00 79.56           O  
ATOM    697  N   VAL A  94      -1.066   9.326  -4.055  1.00 82.75           N  
ATOM    698  CA  VAL A  94      -0.585  10.502  -4.797  1.00 82.75           C  
ATOM    699  C   VAL A  94       0.881  10.332  -5.189  1.00 82.75           C  
ATOM    700  CB  VAL A  94      -0.777  11.779  -3.957  1.00 82.75           C  
ATOM    701  O   VAL A  94       1.246  10.586  -6.336  1.00 82.75           O  
ATOM    702  CG1 VAL A  94      -0.104  13.006  -4.586  1.00 82.75           C  
ATOM    703  CG2 VAL A  94      -2.270  12.097  -3.787  1.00 82.75           C  
ATOM    704  N   SER A  95       1.721   9.874  -4.259  1.00 87.56           N  
ATOM    705  CA  SER A  95       3.147   9.673  -4.514  1.00 87.56           C  
ATOM    706  C   SER A  95       3.385   8.655  -5.624  1.00 87.56           C  
ATOM    707  CB  SER A  95       3.851   9.257  -3.227  1.00 87.56           C  
ATOM    708  O   SER A  95       4.164   8.941  -6.528  1.00 87.56           O  
ATOM    709  OG  SER A  95       5.248   9.172  -3.415  1.00 87.56           O  
ATOM    710  N   ILE A  96       2.674   7.520  -5.632  1.00 84.56           N  
ATOM    711  CA  ILE A  96       2.802   6.528  -6.707  1.00 84.56           C  
ATOM    712  C   ILE A  96       2.375   7.137  -8.044  1.00 84.56           C  
ATOM    713  CB  ILE A  96       2.030   5.223  -6.410  1.00 84.56           C  
ATOM    714  O   ILE A  96       3.149   7.079  -8.997  1.00 84.56           O  
ATOM    715  CG1 ILE A  96       2.573   4.524  -5.150  1.00 84.56           C  
ATOM    716  CG2 ILE A  96       2.198   4.279  -7.613  1.00 84.56           C  
ATOM    717  CD1 ILE A  96       1.643   3.449  -4.577  1.00 84.56           C  
ATOM    718  N   LEU A  97       1.202   7.775  -8.112  1.00 79.44           N  
ATOM    719  CA  LEU A  97       0.695   8.402  -9.341  1.00 79.44           C  
ATOM    720  C   LEU A  97       1.696   9.390  -9.947  1.00 79.44           C  
ATOM    721  CB  LEU A  97      -0.643   9.098  -9.042  1.00 79.44           C  
ATOM    722  O   LEU A  97       1.998   9.333 -11.140  1.00 79.44           O  
ATOM    723  CG  LEU A  97      -1.829   8.131  -8.889  1.00 79.44           C  
ATOM    724  CD1 LEU A  97      -3.039   8.905  -8.365  1.00 79.44           C  
ATOM    725  CD2 LEU A  97      -2.221   7.496 -10.225  1.00 79.44           C  
ATOM    726  N   VAL A  98       2.245  10.270  -9.114  1.00 81.81           N  
ATOM    727  CA  VAL A  98       3.226  11.278  -9.527  1.00 81.81           C  
ATOM    728  C   VAL A  98       4.573  10.634  -9.885  1.00 81.81           C  
ATOM    729  CB  VAL A  98       3.336  12.332  -8.408  1.00 81.81           C  
ATOM    730  O   VAL A  98       5.241  11.063 -10.830  1.00 81.81           O  
ATOM    731  CG1 VAL A  98       4.449  13.348  -8.656  1.00 81.81           C  
ATOM    732  CG2 VAL A  98       2.027  13.124  -8.285  1.00 81.81           C  
ATOM    733  N   MET A  99       4.969   9.577  -9.171  1.00 80.31           N  
ATOM    734  CA  MET A  99       6.251   8.905  -9.360  1.00 80.31           C  
ATOM    735  C   MET A  99       6.356   8.202 -10.711  1.00 80.31           C  
ATOM    736  CB  MET A  99       6.515   7.923  -8.208  1.00 80.31           C  
ATOM    737  O   MET A  99       7.428   8.281 -11.303  1.00 80.31           O  
ATOM    738  CG  MET A  99       7.916   7.317  -8.280  1.00 80.31           C  
ATOM    739  SD  MET A  99       8.309   6.182  -6.929  1.00 80.31           S  
ATOM    740  CE  MET A  99      10.073   5.967  -7.266  1.00 80.31           C  
ATOM    741  N   GLY A 100       5.304   7.561 -11.226  1.00 75.69           N  
ATOM    742  CA  GLY A 100       5.391   6.776 -12.470  1.00 75.69           C  
ATOM    743  C   GLY A 100       5.972   7.576 -13.627  1.00 75.69           C  
ATOM    744  O   GLY A 100       7.079   7.309 -14.093  1.00 75.69           O  
ATOM    745  N   ARG A 101       5.290   8.670 -13.973  1.00 76.06           N  
ATOM    746  CA  ARG A 101       5.689   9.585 -15.051  1.00 76.06           C  
ATOM    747  C   ARG A 101       7.026  10.275 -14.800  1.00 76.06           C  
ATOM    748  CB  ARG A 101       4.581  10.640 -15.217  1.00 76.06           C  
ATOM    749  O   ARG A 101       7.822  10.452 -15.721  1.00 76.06           O  
ATOM    750  CG  ARG A 101       3.388  10.127 -16.032  1.00 76.06           C  
ATOM    751  CD  ARG A 101       3.751  10.166 -17.518  1.00 76.06           C  
ATOM    752  NE  ARG A 101       2.652   9.713 -18.376  1.00 76.06           N  
ATOM    753  NH1 ARG A 101       3.935   9.249 -20.242  1.00 76.06           N  
ATOM    754  NH2 ARG A 101       1.789   8.934 -20.315  1.00 76.06           N  
ATOM    755  CZ  ARG A 101       2.795   9.317 -19.627  1.00 76.06           C  
ATOM    756  N   LEU A 102       7.270  10.710 -13.564  1.00 81.00           N  
ATOM    757  CA  LEU A 102       8.509  11.408 -13.232  1.00 81.00           C  
ATOM    758  C   LEU A 102       9.718  10.480 -13.304  1.00 81.00           C  
ATOM    759  CB  LEU A 102       8.395  12.036 -11.837  1.00 81.00           C  
ATOM    760  O   LEU A 102      10.783  10.895 -13.758  1.00 81.00           O  
ATOM    761  CG  LEU A 102       7.516  13.294 -11.780  1.00 81.00           C  
ATOM    762  CD1 LEU A 102       7.382  13.772 -10.339  1.00 81.00           C  
ATOM    763  CD2 LEU A 102       8.132  14.458 -12.557  1.00 81.00           C  
ATOM    764  N   THR A 103       9.566   9.230 -12.882  1.00 82.00           N  
ATOM    765  CA  THR A 103      10.691   8.300 -12.811  1.00 82.00           C  
ATOM    766  C   THR A 103      10.992   7.606 -14.131  1.00 82.00           C  
ATOM    767  CB  THR A 103      10.553   7.313 -11.657  1.00 82.00           C  
ATOM    768  O   THR A 103      12.167   7.322 -14.352  1.00 82.00           O  
ATOM    769  CG2 THR A 103      10.616   8.031 -10.327  1.00 82.00           C  
ATOM    770  OG1 THR A 103       9.366   6.580 -11.671  1.00 82.00           O  
ATOM    771  N   ASP A 104      10.006   7.436 -15.022  1.00 76.50           N  
ATOM    772  CA  ASP A 104      10.250   7.019 -16.416  1.00 76.50           C  
ATOM    773  C   ASP A 104      11.164   8.031 -17.121  1.00 76.50           C  
ATOM    774  CB  ASP A 104       8.910   6.903 -17.180  1.00 76.50           C  
ATOM    775  O   ASP A 104      12.102   7.682 -17.832  1.00 76.50           O  
ATOM    776  CG  ASP A 104       8.043   5.724 -16.729  1.00 76.50           C  
ATOM    777  OD1 ASP A 104       8.575   4.825 -16.053  1.00 76.50           O  
ATOM    778  OD2 ASP A 104       6.810   5.753 -16.902  1.00 76.50           O  
ATOM    779  N   ARG A 105      10.954   9.323 -16.844  1.00 76.25           N  
ATOM    780  CA  ARG A 105      11.640  10.403 -17.557  1.00 76.25           C  
ATOM    781  C   ARG A 105      12.973  10.810 -16.944  1.00 76.25           C  
ATOM    782  CB  ARG A 105      10.670  11.576 -17.654  1.00 76.25           C  
ATOM    783  O   ARG A 105      13.976  10.968 -17.627  1.00 76.25           O  
ATOM    784  CG  ARG A 105      11.094  12.540 -18.759  1.00 76.25           C  
ATOM    785  CD  ARG A 105       9.986  13.574 -18.900  1.00 76.25           C  
ATOM    786  NE  ARG A 105      10.161  14.373 -20.111  1.00 76.25           N  
ATOM    787  NH1 ARG A 105       8.072  15.304 -20.168  1.00 76.25           N  
ATOM    788  NH2 ARG A 105       9.524  15.742 -21.785  1.00 76.25           N  
ATOM    789  CZ  ARG A 105       9.263  15.145 -20.671  1.00 76.25           C  
ATOM    790  N   PHE A 106      13.001  11.047 -15.641  1.00 79.06           N  
ATOM    791  CA  PHE A 106      14.193  11.566 -14.964  1.00 79.06           C  
ATOM    792  C   PHE A 106      15.104  10.458 -14.413  1.00 79.06           C  
ATOM    793  CB  PHE A 106      13.744  12.558 -13.904  1.00 79.06           C  
ATOM    794  O   PHE A 106      16.178  10.758 -13.875  1.00 79.06           O  
ATOM    795  CG  PHE A 106      13.162  13.845 -14.449  1.00 79.06           C  
ATOM    796  CD1 PHE A 106      14.010  14.834 -14.980  1.00 79.06           C  
ATOM    797  CD2 PHE A 106      11.771  14.044 -14.446  1.00 79.06           C  
ATOM    798  CE1 PHE A 106      13.464  16.019 -15.504  1.00 79.06           C  
ATOM    799  CE2 PHE A 106      11.227  15.217 -14.987  1.00 79.06           C  
ATOM    800  CZ  PHE A 106      12.073  16.207 -15.509  1.00 79.06           C  
ATOM    801  N   GLY A 107      14.687   9.199 -14.566  1.00 80.50           N  
ATOM    802  CA  GLY A 107      15.326   8.011 -14.016  1.00 80.50           C  
ATOM    803  C   GLY A 107      14.839   7.680 -12.602  1.00 80.50           C  
ATOM    804  O   GLY A 107      14.435   8.552 -11.825  1.00 80.50           O  
ATOM    805  N   ARG A 108      14.925   6.397 -12.232  1.00 84.75           N  
ATOM    806  CA  ARG A 108      14.404   5.878 -10.952  1.00 84.75           C  
ATOM    807  C   ARG A 108      15.176   6.391  -9.724  1.00 84.75           C  
ATOM    808  CB  ARG A 108      14.378   4.332 -10.990  1.00 84.75           C  
ATOM    809  O   ARG A 108      14.585   6.778  -8.717  1.00 84.75           O  
ATOM    810  CG  ARG A 108      13.643   3.646 -12.165  1.00 84.75           C  
ATOM    811  CD  ARG A 108      12.211   4.151 -12.362  1.00 84.75           C  
ATOM    812  NE  ARG A 108      11.380   3.244 -13.174  1.00 84.75           N  
ATOM    813  NH1 ARG A 108       9.617   4.694 -13.573  1.00 84.75           N  
ATOM    814  NH2 ARG A 108       9.695   2.893 -14.680  1.00 84.75           N  
ATOM    815  CZ  ARG A 108      10.262   3.600 -13.785  1.00 84.75           C  
ATOM    816  N   ARG A 109      16.513   6.414  -9.797  1.00 85.56           N  
ATOM    817  CA  ARG A 109      17.423   6.643  -8.651  1.00 85.56           C  
ATOM    818  C   ARG A 109      17.190   7.944  -7.856  1.00 85.56           C  
ATOM    819  CB  ARG A 109      18.877   6.505  -9.130  1.00 85.56           C  
ATOM    820  O   ARG A 109      17.071   7.846  -6.635  1.00 85.56           O  
ATOM    821  CG  ARG A 109      19.909   6.542  -7.992  1.00 85.56           C  
ATOM    822  CD  ARG A 109      21.316   6.344  -8.567  1.00 85.56           C  
ATOM    823  NE  ARG A 109      22.342   6.308  -7.507  1.00 85.56           N  
ATOM    824  NH1 ARG A 109      23.504   8.201  -8.093  1.00 85.56           N  
ATOM    825  NH2 ARG A 109      24.172   7.014  -6.338  1.00 85.56           N  
ATOM    826  CZ  ARG A 109      23.327   7.165  -7.315  1.00 85.56           C  
ATOM    827  N   PRO A 110      17.146   9.150  -8.461  1.00 86.31           N  
ATOM    828  CA  PRO A 110      17.031  10.391  -7.689  1.00 86.31           C  
ATOM    829  C   PRO A 110      15.708  10.491  -6.921  1.00 86.31           C  
ATOM    830  CB  PRO A 110      17.189  11.528  -8.705  1.00 86.31           C  
ATOM    831  O   PRO A 110      15.698  10.998  -5.803  1.00 86.31           O  
ATOM    832  CG  PRO A 110      16.782  10.895 -10.034  1.00 86.31           C  
ATOM    833  CD  PRO A 110      17.246   9.451  -9.884  1.00 86.31           C  
ATOM    834  N   PHE A 111      14.619   9.964  -7.484  1.00 87.25           N  
ATOM    835  CA  PHE A 111      13.311   9.960  -6.831  1.00 87.25           C  
ATOM    836  C   PHE A 111      13.281   9.025  -5.636  1.00 87.25           C  
ATOM    837  CB  PHE A 111      12.233   9.573  -7.837  1.00 87.25           C  
ATOM    838  O   PHE A 111      12.884   9.457  -4.560  1.00 87.25           O  
ATOM    839  CG  PHE A 111      11.921  10.725  -8.759  1.00 87.25           C  
ATOM    840  CD1 PHE A 111      10.922  11.647  -8.403  1.00 87.25           C  
ATOM    841  CD2 PHE A 111      12.721  10.958  -9.887  1.00 87.25           C  
ATOM    842  CE1 PHE A 111      10.735  12.811  -9.163  1.00 87.25           C  
ATOM    843  CE2 PHE A 111      12.560  12.145 -10.610  1.00 87.25           C  
ATOM    844  CZ  PHE A 111      11.557  13.065 -10.272  1.00 87.25           C  
ATOM    845  N   VAL A 112      13.775   7.793  -5.801  1.00 88.62           N  
ATOM    846  CA  VAL A 112      13.864   6.829  -4.696  1.00 88.62           C  
ATOM    847  C   VAL A 112      14.672   7.419  -3.534  1.00 88.62           C  
ATOM    848  CB  VAL A 112      14.454   5.490  -5.185  1.00 88.62           C  
ATOM    849  O   VAL A 112      14.238   7.332  -2.390  1.00 88.62           O  
ATOM    850  CG1 VAL A 112      14.656   4.499  -4.036  1.00 88.62           C  
ATOM    851  CG2 VAL A 112      13.529   4.795  -6.195  1.00 88.62           C  
ATOM    852  N   ILE A 113      15.807   8.077  -3.800  1.00 91.19           N  
ATOM    853  CA  ILE A 113      16.617   8.712  -2.744  1.00 91.19           C  
ATOM    854  C   ILE A 113      15.865   9.881  -2.087  1.00 91.19           C  
ATOM    855  CB  ILE A 113      17.991   9.148  -3.307  1.00 91.19           C  
ATOM    856  O   ILE A 113      15.842   9.980  -0.860  1.00 91.19           O  
ATOM    857  CG1 ILE A 113      18.823   7.909  -3.717  1.00 91.19           C  
ATOM    858  CG2 ILE A 113      18.777   9.981  -2.274  1.00 91.19           C  
ATOM    859  CD1 ILE A 113      20.054   8.243  -4.570  1.00 91.19           C  
ATOM    860  N   ALA A 114      15.234  10.757  -2.874  1.00 91.94           N  
ATOM    861  CA  ALA A 114      14.527  11.927  -2.352  1.00 91.94           C  
ATOM    862  C   ALA A 114      13.368  11.543  -1.419  1.00 91.94           C  
ATOM    863  CB  ALA A 114      14.034  12.769  -3.535  1.00 91.94           C  
ATOM    864  O   ALA A 114      13.224  12.119  -0.339  1.00 91.94           O  
ATOM    865  N   THR A 115      12.575  10.539  -1.793  1.00 91.31           N  
ATOM    866  CA  THR A 115      11.464  10.048  -0.968  1.00 91.31           C  
ATOM    867  C   THR A 115      11.950   9.333   0.291  1.00 91.31           C  
ATOM    868  CB  THR A 115      10.574   9.097  -1.769  1.00 91.31           C  
ATOM    869  O   THR A 115      11.322   9.473   1.334  1.00 91.31           O  
ATOM    870  CG2 THR A 115       9.844   9.801  -2.913  1.00 91.31           C  
ATOM    871  OG1 THR A 115      11.389   8.090  -2.307  1.00 91.31           O  
ATOM    872  N   HIS A 116      13.083   8.622   0.244  1.00 92.12           N  
ATOM    873  CA  HIS A 116      13.671   8.014   1.445  1.00 92.12           C  
ATOM    874  C   HIS A 116      14.131   9.073   2.446  1.00 92.12           C  
ATOM    875  CB  HIS A 116      14.857   7.121   1.078  1.00 92.12           C  
ATOM    876  O   HIS A 116      13.841   8.963   3.637  1.00 92.12           O  
ATOM    877  CG  HIS A 116      14.455   5.749   0.625  1.00 92.12           C  
ATOM    878  CD2 HIS A 116      14.806   4.563   1.207  1.00 92.12           C  
ATOM    879  ND1 HIS A 116      13.721   5.453  -0.495  1.00 92.12           N  
ATOM    880  CE1 HIS A 116      13.639   4.121  -0.598  1.00 92.12           C  
ATOM    881  NE2 HIS A 116      14.309   3.537   0.403  1.00 92.12           N  
ATOM    882  N   ILE A 117      14.796  10.130   1.968  1.00 94.50           N  
ATOM    883  CA  ILE A 117      15.188  11.264   2.814  1.00 94.50           C  
ATOM    884  C   ILE A 117      13.940  11.920   3.416  1.00 94.50           C  
ATOM    885  CB  ILE A 117      16.053  12.267   2.019  1.00 94.50           C  
ATOM    886  O   ILE A 117      13.913  12.180   4.618  1.00 94.50           O  
ATOM    887  CG1 ILE A 117      17.403  11.619   1.633  1.00 94.50           C  
ATOM    888  CG2 ILE A 117      16.304  13.547   2.843  1.00 94.50           C  
ATOM    889  CD1 ILE A 117      18.205  12.428   0.605  1.00 94.50           C  
ATOM    890  N   LEU A 118      12.883  12.126   2.621  1.00 95.62           N  
ATOM    891  CA  LEU A 118      11.609  12.650   3.119  1.00 95.62           C  
ATOM    892  C   LEU A 118      11.006  11.751   4.210  1.00 95.62           C  
ATOM    893  CB  LEU A 118      10.638  12.822   1.938  1.00 95.62           C  
ATOM    894  O   LEU A 118      10.535  12.261   5.225  1.00 95.62           O  
ATOM    895  CG  LEU A 118       9.291  13.458   2.326  1.00 95.62           C  
ATOM    896  CD1 LEU A 118       9.459  14.915   2.760  1.00 95.62           C  
ATOM    897  CD2 LEU A 118       8.343  13.417   1.131  1.00 95.62           C  
ATOM    898  N   GLY A 119      11.068  10.430   4.033  1.00 95.44           N  
ATOM    899  CA  GLY A 119      10.613   9.458   5.023  1.00 95.44           C  
ATOM    900  C   GLY A 119      11.425   9.509   6.317  1.00 95.44           C  
ATOM    901  O   GLY A 119      10.845   9.491   7.398  1.00 95.44           O  
ATOM    902  N   LEU A 120      12.754   9.634   6.231  1.00 96.19           N  
ATOM    903  CA  LEU A 120      13.621   9.810   7.403  1.00 96.19           C  
ATOM    904  C   LEU A 120      13.262  11.081   8.179  1.00 96.19           C  
ATOM    905  CB  LEU A 120      15.098   9.845   6.966  1.00 96.19           C  
ATOM    906  O   LEU A 120      13.101  11.026   9.397  1.00 96.19           O  
ATOM    907  CG  LEU A 120      15.675   8.484   6.539  1.00 96.19           C  
ATOM    908  CD1 LEU A 120      17.065   8.680   5.932  1.00 96.19           C  
ATOM    909  CD2 LEU A 120      15.807   7.540   7.733  1.00 96.19           C  
ATOM    910  N   VAL A 121      13.072  12.207   7.484  1.00 97.00           N  
ATOM    911  CA  VAL A 121      12.628  13.458   8.120  1.00 97.00           C  
ATOM    912  C   VAL A 121      11.239  13.282   8.740  1.00 97.00           C  
ATOM    913  CB  VAL A 121      12.652  14.638   7.130  1.00 97.00           C  
ATOM    914  O   VAL A 121      11.038  13.665   9.889  1.00 97.00           O  
ATOM    915  CG1 VAL A 121      12.194  15.942   7.798  1.00 97.00           C  
ATOM    916  CG2 VAL A 121      14.068  14.910   6.602  1.00 97.00           C  
ATOM    917  N   GLY A 122      10.301  12.651   8.029  1.00 96.44           N  
ATOM    918  CA  GLY A 122       8.958  12.363   8.536  1.00 96.44           C  
ATOM    919  C   GLY A 122       8.976  11.523   9.815  1.00 96.44           C  
ATOM    920  O   GLY A 122       8.273  11.842  10.771  1.00 96.44           O  
ATOM    921  N   ALA A 123       9.835  10.507   9.888  1.00 96.19           N  
ATOM    922  CA  ALA A 123       9.985   9.690  11.088  1.00 96.19           C  
ATOM    923  C   ALA A 123      10.631  10.447  12.258  1.00 96.19           C  
ATOM    924  CB  ALA A 123      10.778   8.441  10.726  1.00 96.19           C  
ATOM    925  O   ALA A 123      10.220  10.243  13.399  1.00 96.19           O  
ATOM    926  N   ILE A 124      11.582  11.353  11.995  1.00 96.56           N  
ATOM    927  CA  ILE A 124      12.159  12.237  13.025  1.00 96.56           C  
ATOM    928  C   ILE A 124      11.084  13.181  13.587  1.00 96.56           C  
ATOM    929  CB  ILE A 124      13.371  13.017  12.461  1.00 96.56           C  
ATOM    930  O   ILE A 124      10.996  13.387  14.799  1.00 96.56           O  
ATOM    931  CG1 ILE A 124      14.545  12.057  12.161  1.00 96.56           C  
ATOM    932  CG2 ILE A 124      13.840  14.105  13.448  1.00 96.56           C  
ATOM    933  CD1 ILE A 124      15.621  12.667  11.252  1.00 96.56           C  
ATOM    934  N   VAL A 125      10.223  13.729  12.726  1.00 96.31           N  
ATOM    935  CA  VAL A 125       9.069  14.532  13.165  1.00 96.31           C  
ATOM    936  C   VAL A 125       8.093  13.674  13.981  1.00 96.31           C  
ATOM    937  CB  VAL A 125       8.374  15.200  11.962  1.00 96.31           C  
ATOM    938  O   VAL A 125       7.573  14.136  14.992  1.00 96.31           O  
ATOM    939  CG1 VAL A 125       7.124  15.990  12.376  1.00 96.31           C  
ATOM    940  CG2 VAL A 125       9.307  16.204  11.269  1.00 96.31           C  
ATOM    941  N   GLY A 126       7.884  12.414  13.587  1.00 93.50           N  
ATOM    942  CA  GLY A 126       7.033  11.461  14.303  1.00 93.50           C  
ATOM    943  C   GLY A 126       7.539  11.122  15.708  1.00 93.50           C  
ATOM    944  O   GLY A 126       6.764  11.188  16.660  1.00 93.50           O  
ATOM    945  N   CYS A 127       8.833  10.826  15.876  1.00 93.44           N  
ATOM    946  CA  CYS A 127       9.392  10.485  17.192  1.00 93.44           C  
ATOM    947  C   CYS A 127       9.472  11.683  18.151  1.00 93.44           C  
ATOM    948  CB  CYS A 127      10.759   9.799  17.034  1.00 93.44           C  
ATOM    949  O   CYS A 127       9.408  11.509  19.366  1.00 93.44           O  
ATOM    950  SG  CYS A 127      12.061  10.924  16.467  1.00 93.44           S  
ATOM    951  N   THR A 128       9.574  12.904  17.621  1.00 93.19           N  
ATOM    952  CA  THR A 128       9.623  14.147  18.411  1.00 93.19           C  
ATOM    953  C   THR A 128       8.249  14.797  18.605  1.00 93.19           C  
ATOM    954  CB  THR A 128      10.632  15.146  17.827  1.00 93.19           C  
ATOM    955  O   THR A 128       8.147  15.884  19.182  1.00 93.19           O  
ATOM    956  CG2 THR A 128      12.064  14.615  17.873  1.00 93.19           C  
ATOM    957  OG1 THR A 128      10.340  15.450  16.483  1.00 93.19           O  
ATOM    958  N   ALA A 129       7.171  14.150  18.151  1.00 91.94           N  
ATOM    959  CA  ALA A 129       5.826  14.694  18.248  1.00 91.94           C  
ATOM    960  C   ALA A 129       5.343  14.752  19.710  1.00 91.94           C  
ATOM    961  CB  ALA A 129       4.881  13.888  17.350  1.00 91.94           C  
ATOM    962  O   ALA A 129       5.286  13.744  20.412  1.00 91.94           O  
ATOM    963  N   ASN A 130       4.944  15.952  20.143  1.00 90.50           N  
ATOM    964  CA  ASN A 130       4.303  16.206  21.444  1.00 90.50           C  
ATOM    965  C   ASN A 130       2.823  16.599  21.309  1.00 90.50           C  
ATOM    966  CB  ASN A 130       5.096  17.297  22.183  1.00 90.50           C  
ATOM    967  O   ASN A 130       2.146  16.849  22.298  1.00 90.50           O  
ATOM    968  CG  ASN A 130       6.504  16.848  22.515  1.00 90.50           C  
ATOM    969  ND2 ASN A 130       7.509  17.603  22.137  1.00 90.50           N  
ATOM    970  OD1 ASN A 130       6.726  15.807  23.098  1.00 90.50           O  
ATOM    971  N   LYS A 131       2.331  16.726  20.072  1.00 90.88           N  
ATOM    972  CA  LYS A 131       0.944  17.064  19.744  1.00 90.88           C  
ATOM    973  C   LYS A 131       0.471  16.147  18.628  1.00 90.88           C  
ATOM    974  CB  LYS A 131       0.821  18.533  19.298  1.00 90.88           C  
ATOM    975  O   LYS A 131       1.220  15.907  17.679  1.00 90.88           O  
ATOM    976  CG  LYS A 131       1.188  19.544  20.394  1.00 90.88           C  
ATOM    977  CD  LYS A 131       0.984  20.984  19.901  1.00 90.88           C  
ATOM    978  CE  LYS A 131       1.397  21.967  21.003  1.00 90.88           C  
ATOM    979  NZ  LYS A 131       1.239  23.380  20.575  1.00 90.88           N  
ATOM    980  N   PHE A 132      -0.792  15.732  18.679  1.00 89.50           N  
ATOM    981  CA  PHE A 132      -1.363  14.844  17.664  1.00 89.50           C  
ATOM    982  C   PHE A 132      -1.278  15.419  16.237  1.00 89.50           C  
ATOM    983  CB  PHE A 132      -2.807  14.513  18.049  1.00 89.50           C  
ATOM    984  O   PHE A 132      -0.926  14.716  15.297  1.00 89.50           O  
ATOM    985  CG  PHE A 132      -3.339  13.356  17.238  1.00 89.50           C  
ATOM    986  CD1 PHE A 132      -4.207  13.571  16.152  1.00 89.50           C  
ATOM    987  CD2 PHE A 132      -2.904  12.055  17.539  1.00 89.50           C  
ATOM    988  CE1 PHE A 132      -4.664  12.478  15.397  1.00 89.50           C  
ATOM    989  CE2 PHE A 132      -3.322  10.972  16.755  1.00 89.50           C  
ATOM    990  CZ  PHE A 132      -4.215  11.179  15.693  1.00 89.50           C  
ATOM    991  N   ASN A 133      -1.479  16.729  16.062  1.00 89.81           N  
ATOM    992  CA  ASN A 133      -1.365  17.368  14.744  1.00 89.81           C  
ATOM    993  C   ASN A 133       0.058  17.305  14.153  1.00 89.81           C  
ATOM    994  CB  ASN A 133      -1.845  18.826  14.841  1.00 89.81           C  
ATOM    995  O   ASN A 133       0.210  17.218  12.937  1.00 89.81           O  
ATOM    996  CG  ASN A 133      -3.339  18.963  15.081  1.00 89.81           C  
ATOM    997  ND2 ASN A 133      -3.787  20.135  15.468  1.00 89.81           N  
ATOM    998  OD1 ASN A 133      -4.126  18.047  14.931  1.00 89.81           O  
ATOM    999  N   THR A 134       1.104  17.320  14.987  1.00 93.12           N  
ATOM   1000  CA  THR A 134       2.490  17.123  14.523  1.00 93.12           C  
ATOM   1001  C   THR A 134       2.684  15.698  14.009  1.00 93.12           C  
ATOM   1002  CB  THR A 134       3.492  17.403  15.654  1.00 93.12           C  
ATOM   1003  O   THR A 134       3.340  15.489  12.990  1.00 93.12           O  
ATOM   1004  CG2 THR A 134       4.946  17.345  15.189  1.00 93.12           C  
ATOM   1005  OG1 THR A 134       3.291  18.701  16.172  1.00 93.12           O  
ATOM   1006  N   LEU A 135       2.051  14.724  14.663  1.00 92.50           N  
ATOM   1007  CA  LEU A 135       2.067  13.333  14.229  1.00 92.50           C  
ATOM   1008  C   LEU A 135       1.315  13.135  12.899  1.00 92.50           C  
ATOM   1009  CB  LEU A 135       1.493  12.486  15.373  1.00 92.50           C  
ATOM   1010  O   LEU A 135       1.773  12.381  12.046  1.00 92.50           O  
ATOM   1011  CG  LEU A 135       1.729  10.985  15.198  1.00 92.50           C  
ATOM   1012  CD1 LEU A 135       3.210  10.615  15.257  1.00 92.50           C  
ATOM   1013  CD2 LEU A 135       0.999  10.251  16.320  1.00 92.50           C  
ATOM   1014  N   LEU A 136       0.223  13.871  12.663  1.00 91.88           N  
ATOM   1015  CA  LEU A 136      -0.461  13.888  11.361  1.00 91.88           C  
ATOM   1016  C   LEU A 136       0.437  14.434  10.236  1.00 91.88           C  
ATOM   1017  CB  LEU A 136      -1.758  14.712  11.457  1.00 91.88           C  
ATOM   1018  O   LEU A 136       0.447  13.892   9.127  1.00 91.88           O  
ATOM   1019  CG  LEU A 136      -2.851  14.131  12.371  1.00 91.88           C  
ATOM   1020  CD1 LEU A 136      -4.074  15.048  12.339  1.00 91.88           C  
ATOM   1021  CD2 LEU A 136      -3.294  12.728  11.954  1.00 91.88           C  
ATOM   1022  N   ALA A 137       1.238  15.468  10.517  1.00 93.56           N  
ATOM   1023  CA  ALA A 137       2.227  15.965   9.560  1.00 93.56           C  
ATOM   1024  C   ALA A 137       3.291  14.896   9.247  1.00 93.56           C  
ATOM   1025  CB  ALA A 137       2.842  17.265  10.090  1.00 93.56           C  
ATOM   1026  O   ALA A 137       3.590  14.658   8.075  1.00 93.56           O  
ATOM   1027  N   ALA A 138       3.785  14.184  10.267  1.00 95.31           N  
ATOM   1028  CA  ALA A 138       4.694  13.051  10.086  1.00 95.31           C  
ATOM   1029  C   ALA A 138       4.076  11.943   9.214  1.00 95.31           C  
ATOM   1030  CB  ALA A 138       5.107  12.515  11.460  1.00 95.31           C  
ATOM   1031  O   ALA A 138       4.724  11.474   8.280  1.00 95.31           O  
ATOM   1032  N   MET A 139       2.811  11.574   9.453  1.00 92.69           N  
ATOM   1033  CA  MET A 139       2.095  10.575   8.644  1.00 92.69           C  
ATOM   1034  C   MET A 139       1.927  11.001   7.187  1.00 92.69           C  
ATOM   1035  CB  MET A 139       0.708  10.275   9.239  1.00 92.69           C  
ATOM   1036  O   MET A 139       2.043  10.170   6.292  1.00 92.69           O  
ATOM   1037  CG  MET A 139       0.789   9.475  10.538  1.00 92.69           C  
ATOM   1038  SD  MET A 139       1.627   7.877  10.362  1.00 92.69           S  
ATOM   1039  CE  MET A 139       2.869   8.048  11.663  1.00 92.69           C  
ATOM   1040  N   THR A 140       1.716  12.293   6.932  1.00 92.88           N  
ATOM   1041  CA  THR A 140       1.652  12.825   5.562  1.00 92.88           C  
ATOM   1042  C   THR A 140       2.999  12.656   4.854  1.00 92.88           C  
ATOM   1043  CB  THR A 140       1.251  14.307   5.562  1.00 92.88           C  
ATOM   1044  O   THR A 140       3.055  12.156   3.732  1.00 92.88           O  
ATOM   1045  CG2 THR A 140       0.935  14.815   4.156  1.00 92.88           C  
ATOM   1046  OG1 THR A 140       0.087  14.517   6.331  1.00 92.88           O  
ATOM   1047  N   MET A 141       4.102  13.022   5.517  1.00 95.88           N  
ATOM   1048  CA  MET A 141       5.454  12.887   4.956  1.00 95.88           C  
ATOM   1049  C   MET A 141       5.826  11.423   4.710  1.00 95.88           C  
ATOM   1050  CB  MET A 141       6.485  13.520   5.899  1.00 95.88           C  
ATOM   1051  O   MET A 141       6.362  11.094   3.651  1.00 95.88           O  
ATOM   1052  CG  MET A 141       6.303  15.034   6.032  1.00 95.88           C  
ATOM   1053  SD  MET A 141       7.430  15.809   7.221  1.00 95.88           S  
ATOM   1054  CE  MET A 141       8.962  15.753   6.260  1.00 95.88           C  
ATOM   1055  N   LEU A 142       5.518  10.543   5.665  1.00 95.06           N  
ATOM   1056  CA  LEU A 142       5.773   9.111   5.541  1.00 95.06           C  
ATOM   1057  C   LEU A 142       4.890   8.458   4.470  1.00 95.06           C  
ATOM   1058  CB  LEU A 142       5.564   8.426   6.892  1.00 95.06           C  
ATOM   1059  O   LEU A 142       5.383   7.628   3.715  1.00 95.06           O  
ATOM   1060  CG  LEU A 142       6.584   8.757   7.989  1.00 95.06           C  
ATOM   1061  CD1 LEU A 142       6.083   8.293   9.358  1.00 95.06           C  
ATOM   1062  CD2 LEU A 142       7.909   8.048   7.712  1.00 95.06           C  
ATOM   1063  N   GLY A 143       3.632   8.886   4.332  1.00 91.00           N  
ATOM   1064  CA  GLY A 143       2.752   8.460   3.245  1.00 91.00           C  
ATOM   1065  C   GLY A 143       3.338   8.793   1.876  1.00 91.00           C  
ATOM   1066  O   GLY A 143       3.453   7.921   1.019  1.00 91.00           O  
ATOM   1067  N   VAL A 144       3.806  10.031   1.681  1.00 92.00           N  
ATOM   1068  CA  VAL A 144       4.486  10.417   0.433  1.00 92.00           C  
ATOM   1069  C   VAL A 144       5.771   9.602   0.224  1.00 92.00           C  
ATOM   1070  CB  VAL A 144       4.761  11.933   0.391  1.00 92.00           C  
ATOM   1071  O   VAL A 144       6.053   9.165  -0.894  1.00 92.00           O  
ATOM   1072  CG1 VAL A 144       5.524  12.350  -0.876  1.00 92.00           C  
ATOM   1073  CG2 VAL A 144       3.450  12.731   0.394  1.00 92.00           C  
ATOM   1074  N   ALA A 145       6.532   9.331   1.286  1.00 93.56           N  
ATOM   1075  CA  ALA A 145       7.725   8.486   1.222  1.00 93.56           C  
ATOM   1076  C   ALA A 145       7.420   7.010   0.893  1.00 93.56           C  
ATOM   1077  CB  ALA A 145       8.477   8.616   2.545  1.00 93.56           C  
ATOM   1078  O   ALA A 145       8.251   6.337   0.279  1.00 93.56           O  
ATOM   1079  N   ALA A 146       6.223   6.524   1.234  1.00 90.19           N  
ATOM   1080  CA  ALA A 146       5.777   5.152   1.003  1.00 90.19           C  
ATOM   1081  C   ALA A 146       5.451   4.837  -0.468  1.00 90.19           C  
ATOM   1082  CB  ALA A 146       4.566   4.880   1.906  1.00 90.19           C  
ATOM   1083  O   ALA A 146       5.230   3.671  -0.808  1.00 90.19           O  
ATOM   1084  N   GLY A 147       5.425   5.844  -1.349  1.00 87.88           N  
ATOM   1085  CA  GLY A 147       5.158   5.664  -2.779  1.00 87.88           C  
ATOM   1086  C   GLY A 147       6.108   4.662  -3.452  1.00 87.88           C  
ATOM   1087  O   GLY A 147       5.645   3.621  -3.915  1.00 87.88           O  
ATOM   1088  N   PRO A 148       7.437   4.886  -3.440  1.00 85.88           N  
ATOM   1089  CA  PRO A 148       8.411   3.930  -3.975  1.00 85.88           C  
ATOM   1090  C   PRO A 148       8.351   2.533  -3.353  1.00 85.88           C  
ATOM   1091  CB  PRO A 148       9.793   4.521  -3.711  1.00 85.88           C  
ATOM   1092  O   PRO A 148       8.620   1.552  -4.037  1.00 85.88           O  
ATOM   1093  CG  PRO A 148       9.553   5.969  -3.313  1.00 85.88           C  
ATOM   1094  CD  PRO A 148       8.053   6.167  -3.153  1.00 85.88           C  
ATOM   1095  N   ALA A 149       8.017   2.415  -2.066  1.00 86.38           N  
ATOM   1096  CA  ALA A 149       7.835   1.104  -1.444  1.00 86.38           C  
ATOM   1097  C   ALA A 149       6.631   0.369  -2.060  1.00 86.38           C  
ATOM   1098  CB  ALA A 149       7.678   1.290   0.066  1.00 86.38           C  
ATOM   1099  O   ALA A 149       6.733  -0.812  -2.394  1.00 86.38           O  
ATOM   1100  N   GLY A 150       5.524   1.085  -2.289  1.00 81.62           N  
ATOM   1101  CA  GLY A 150       4.362   0.578  -3.023  1.00 81.62           C  
ATOM   1102  C   GLY A 150       4.660   0.275  -4.495  1.00 81.62           C  
ATOM   1103  O   GLY A 150       4.107  -0.671  -5.040  1.00 81.62           O  
ATOM   1104  N   ALA A 151       5.583   1.012  -5.116  1.00 84.12           N  
ATOM   1105  CA  ALA A 151       6.038   0.777  -6.485  1.00 84.12           C  
ATOM   1106  C   ALA A 151       7.209  -0.215  -6.608  1.00 84.12           C  
ATOM   1107  CB  ALA A 151       6.304   2.125  -7.166  1.00 84.12           C  
ATOM   1108  O   ALA A 151       7.757  -0.389  -7.692  1.00 84.12           O  
ATOM   1109  N   SER A 152       7.592  -0.910  -5.536  1.00 84.38           N  
ATOM   1110  CA  SER A 152       8.694  -1.878  -5.585  1.00 84.38           C  
ATOM   1111  C   SER A 152       8.537  -2.987  -6.645  1.00 84.38           C  
ATOM   1112  CB  SER A 152       9.006  -2.449  -4.199  1.00 84.38           C  
ATOM   1113  O   SER A 152       9.549  -3.291  -7.284  1.00 84.38           O  
ATOM   1114  OG  SER A 152       7.887  -3.057  -3.596  1.00 84.38           O  
ATOM   1115  N   PRO A 153       7.332  -3.528  -6.952  1.00 83.06           N  
ATOM   1116  CA  PRO A 153       7.180  -4.504  -8.035  1.00 83.06           C  
ATOM   1117  C   PRO A 153       7.559  -3.955  -9.420  1.00 83.06           C  
ATOM   1118  CB  PRO A 153       5.714  -4.956  -8.000  1.00 83.06           C  
ATOM   1119  O   PRO A 153       7.980  -4.726 -10.282  1.00 83.06           O  
ATOM   1120  CG  PRO A 153       5.244  -4.618  -6.589  1.00 83.06           C  
ATOM   1121  CD  PRO A 153       6.053  -3.370  -6.261  1.00 83.06           C  
ATOM   1122  N   LEU A 154       7.455  -2.636  -9.637  1.00 84.19           N  
ATOM   1123  CA  LEU A 154       7.916  -1.973 -10.861  1.00 84.19           C  
ATOM   1124  C   LEU A 154       9.440  -2.038 -10.969  1.00 84.19           C  
ATOM   1125  CB  LEU A 154       7.411  -0.521 -10.888  1.00 84.19           C  
ATOM   1126  O   LEU A 154       9.962  -2.594 -11.928  1.00 84.19           O  
ATOM   1127  CG  LEU A 154       7.826   0.298 -12.118  1.00 84.19           C  
ATOM   1128  CD1 LEU A 154       7.261  -0.271 -13.415  1.00 84.19           C  
ATOM   1129  CD2 LEU A 154       7.334   1.731 -11.924  1.00 84.19           C  
ATOM   1130  N   PHE A 155      10.159  -1.541  -9.956  1.00 83.69           N  
ATOM   1131  CA  PHE A 155      11.628  -1.472  -9.999  1.00 83.69           C  
ATOM   1132  C   PHE A 155      12.273  -2.854 -10.083  1.00 83.69           C  
ATOM   1133  CB  PHE A 155      12.170  -0.741  -8.760  1.00 83.69           C  
ATOM   1134  O   PHE A 155      13.275  -3.038 -10.765  1.00 83.69           O  
ATOM   1135  CG  PHE A 155      11.518   0.598  -8.494  1.00 83.69           C  
ATOM   1136  CD1 PHE A 155      11.373   1.528  -9.540  1.00 83.69           C  
ATOM   1137  CD2 PHE A 155      10.964   0.866  -7.229  1.00 83.69           C  
ATOM   1138  CE1 PHE A 155      10.583   2.672  -9.347  1.00 83.69           C  
ATOM   1139  CE2 PHE A 155      10.193   2.020  -7.036  1.00 83.69           C  
ATOM   1140  CZ  PHE A 155       9.964   2.890  -8.108  1.00 83.69           C  
ATOM   1141  N   ILE A 156      11.705  -3.839  -9.387  1.00 83.62           N  
ATOM   1142  CA  ILE A 156      12.199  -5.218  -9.436  1.00 83.62           C  
ATOM   1143  C   ILE A 156      11.857  -5.854 -10.778  1.00 83.62           C  
ATOM   1144  CB  ILE A 156      11.575  -6.041  -8.304  1.00 83.62           C  
ATOM   1145  O   ILE A 156      12.680  -6.570 -11.348  1.00 83.62           O  
ATOM   1146  CG1 ILE A 156      11.891  -5.446  -6.919  1.00 83.62           C  
ATOM   1147  CG2 ILE A 156      12.071  -7.494  -8.358  1.00 83.62           C  
ATOM   1148  CD1 ILE A 156      10.847  -5.914  -5.904  1.00 83.62           C  
ATOM   1149  N   GLY A 157      10.649  -5.588 -11.277  1.00 80.88           N  
ATOM   1150  CA  GLY A 157      10.194  -6.084 -12.561  1.00 80.88           C  
ATOM   1151  C   GLY A 157      11.086  -5.611 -13.704  1.00 80.88           C  
ATOM   1152  O   GLY A 157      11.412  -6.401 -14.575  1.00 80.88           O  
ATOM   1153  N   GLU A 158      11.589  -4.382 -13.665  1.00 82.06           N  
ATOM   1154  CA  GLU A 158      12.534  -3.882 -14.671  1.00 82.06           C  
ATOM   1155  C   GLU A 158      13.863  -4.637 -14.706  1.00 82.06           C  
ATOM   1156  CB  GLU A 158      12.816  -2.408 -14.389  1.00 82.06           C  
ATOM   1157  O   GLU A 158      14.433  -4.808 -15.777  1.00 82.06           O  
ATOM   1158  CG  GLU A 158      11.608  -1.580 -14.794  1.00 82.06           C  
ATOM   1159  CD  GLU A 158      11.767  -0.097 -14.480  1.00 82.06           C  
ATOM   1160  OE1 GLU A 158      10.954   0.653 -15.031  1.00 82.06           O  
ATOM   1161  OE2 GLU A 158      12.620   0.344 -13.670  1.00 82.06           O  
ATOM   1162  N   LEU A 159      14.346  -5.101 -13.550  1.00 82.62           N  
ATOM   1163  CA  LEU A 159      15.663  -5.731 -13.398  1.00 82.62           C  
ATOM   1164  C   LEU A 159      15.663  -7.244 -13.647  1.00 82.62           C  
ATOM   1165  CB  LEU A 159      16.194  -5.414 -11.989  1.00 82.62           C  
ATOM   1166  O   LEU A 159      16.722  -7.880 -13.621  1.00 82.62           O  
ATOM   1167  CG  LEU A 159      16.437  -3.919 -11.725  1.00 82.62           C  
ATOM   1168  CD1 LEU A 159      16.949  -3.748 -10.292  1.00 82.62           C  
ATOM   1169  CD2 LEU A 159      17.455  -3.321 -12.697  1.00 82.62           C  
ATOM   1170  N   MET A 160      14.485  -7.833 -13.831  1.00 83.25           N  
ATOM   1171  CA  MET A 160      14.277  -9.274 -13.916  1.00 83.25           C  
ATOM   1172  C   MET A 160      13.654  -9.645 -15.263  1.00 83.25           C  
ATOM   1173  CB  MET A 160      13.389  -9.725 -12.751  1.00 83.25           C  
ATOM   1174  O   MET A 160      12.892  -8.879 -15.849  1.00 83.25           O  
ATOM   1175  CG  MET A 160      14.018  -9.556 -11.363  1.00 83.25           C  
ATOM   1176  SD  MET A 160      15.425 -10.631 -10.967  1.00 83.25           S  
ATOM   1177  CE  MET A 160      14.615 -12.237 -10.807  1.00 83.25           C  
ATOM   1178  N   SER A 161      13.941 -10.857 -15.744  1.00 81.00           N  
ATOM   1179  CA  SER A 161      13.309 -11.364 -16.969  1.00 81.00           C  
ATOM   1180  C   SER A 161      11.814 -11.582 -16.752  1.00 81.00           C  
ATOM   1181  CB  SER A 161      13.976 -12.660 -17.436  1.00 81.00           C  
ATOM   1182  O   SER A 161      11.438 -11.972 -15.647  1.00 81.00           O  
ATOM   1183  OG  SER A 161      13.584 -13.763 -16.635  1.00 81.00           O  
ATOM   1184  N   ASN A 162      10.961 -11.417 -17.770  1.00 77.38           N  
ATOM   1185  CA  ASN A 162       9.503 -11.600 -17.631  1.00 77.38           C  
ATOM   1186  C   ASN A 162       9.106 -12.931 -16.949  1.00 77.38           C  
ATOM   1187  CB  ASN A 162       8.807 -11.448 -19.000  1.00 77.38           C  
ATOM   1188  O   ASN A 162       8.142 -12.957 -16.184  1.00 77.38           O  
ATOM   1189  CG  ASN A 162       8.725 -10.030 -19.537  1.00 77.38           C  
ATOM   1190  ND2 ASN A 162       8.421  -9.874 -20.799  1.00 77.38           N  
ATOM   1191  OD1 ASN A 162       8.869  -9.049 -18.832  1.00 77.38           O  
ATOM   1192  N   LYS A 163       9.875 -14.015 -17.138  1.00 75.62           N  
ATOM   1193  CA  LYS A 163       9.686 -15.297 -16.425  1.00 75.62           C  
ATOM   1194  C   LYS A 163      10.058 -15.252 -14.939  1.00 75.62           C  
ATOM   1195  CB  LYS A 163      10.531 -16.388 -17.096  1.00 75.62           C  
ATOM   1196  O   LYS A 163       9.424 -15.925 -14.130  1.00 75.62           O  
ATOM   1197  CG  LYS A 163      10.027 -16.766 -18.493  1.00 75.62           C  
ATOM   1198  CD  LYS A 163      10.988 -17.775 -19.127  1.00 75.62           C  
ATOM   1199  CE  LYS A 163      10.737 -17.915 -20.630  1.00 75.62           C  
ATOM   1200  NZ  LYS A 163      11.914 -18.524 -21.294  1.00 75.62           N  
ATOM   1201  N   THR A 164      11.098 -14.503 -14.577  1.00 80.06           N  
ATOM   1202  CA  THR A 164      11.669 -14.463 -13.220  1.00 80.06           C  
ATOM   1203  C   THR A 164      11.286 -13.218 -12.416  1.00 80.06           C  
ATOM   1204  CB  THR A 164      13.195 -14.669 -13.221  1.00 80.06           C  
ATOM   1205  O   THR A 164      11.598 -13.177 -11.225  1.00 80.06           O  
ATOM   1206  CG2 THR A 164      13.603 -16.001 -13.849  1.00 80.06           C  
ATOM   1207  OG1 THR A 164      13.870 -13.649 -13.926  1.00 80.06           O  
ATOM   1208  N   LYS A 165      10.561 -12.239 -12.989  1.00 82.81           N  
ATOM   1209  CA  LYS A 165      10.079 -11.030 -12.276  1.00 82.81           C  
ATOM   1210  C   LYS A 165       9.390 -11.371 -10.962  1.00 82.81           C  
ATOM   1211  CB  LYS A 165       9.115 -10.189 -13.140  1.00 82.81           C  
ATOM   1212  O   LYS A 165       9.657 -10.744  -9.940  1.00 82.81           O  
ATOM   1213  CG  LYS A 165       9.791  -9.492 -14.325  1.00 82.81           C  
ATOM   1214  CD  LYS A 165       8.908  -8.458 -15.023  1.00 82.81           C  
ATOM   1215  CE  LYS A 165       9.648  -7.939 -16.261  1.00 82.81           C  
ATOM   1216  NZ  LYS A 165       8.963  -6.775 -16.879  1.00 82.81           N  
ATOM   1217  N   PHE A 166       8.571 -12.421 -10.976  1.00 78.94           N  
ATOM   1218  CA  PHE A 166       7.872 -12.877  -9.784  1.00 78.94           C  
ATOM   1219  C   PHE A 166       8.834 -13.408  -8.702  1.00 78.94           C  
ATOM   1220  CB  PHE A 166       6.807 -13.904 -10.194  1.00 78.94           C  
ATOM   1221  O   PHE A 166       8.677 -13.096  -7.526  1.00 78.94           O  
ATOM   1222  CG  PHE A 166       5.864 -14.122  -9.044  1.00 78.94           C  
ATOM   1223  CD1 PHE A 166       6.269 -14.957  -8.000  1.00 78.94           C  
ATOM   1224  CD2 PHE A 166       4.728 -13.306  -8.895  1.00 78.94           C  
ATOM   1225  CE1 PHE A 166       5.615 -14.859  -6.776  1.00 78.94           C  
ATOM   1226  CE2 PHE A 166       4.032 -13.274  -7.675  1.00 78.94           C  
ATOM   1227  CZ  PHE A 166       4.493 -14.036  -6.600  1.00 78.94           C  
ATOM   1228  N   LEU A 167       9.881 -14.152  -9.076  1.00 82.69           N  
ATOM   1229  CA  LEU A 167      10.904 -14.600  -8.124  1.00 82.69           C  
ATOM   1230  C   LEU A 167      11.653 -13.412  -7.505  1.00 82.69           C  
ATOM   1231  CB  LEU A 167      11.871 -15.566  -8.830  1.00 82.69           C  
ATOM   1232  O   LEU A 167      11.946 -13.420  -6.313  1.00 82.69           O  
ATOM   1233  CG  LEU A 167      12.963 -16.146  -7.908  1.00 82.69           C  
ATOM   1234  CD1 LEU A 167      12.376 -17.034  -6.810  1.00 82.69           C  
ATOM   1235  CD2 LEU A 167      13.940 -16.974  -8.741  1.00 82.69           C  
ATOM   1236  N   GLY A 168      11.928 -12.369  -8.291  1.00 83.19           N  
ATOM   1237  CA  GLY A 168      12.520 -11.139  -7.768  1.00 83.19           C  
ATOM   1238  C   GLY A 168      11.615 -10.469  -6.738  1.00 83.19           C  
ATOM   1239  O   GLY A 168      12.084 -10.074  -5.670  1.00 83.19           O  
ATOM   1240  N   LEU A 169      10.311 -10.402  -7.027  1.00 83.62           N  
ATOM   1241  CA  LEU A 169       9.322  -9.909  -6.076  1.00 83.62           C  
ATOM   1242  C   LEU A 169       9.343 -10.741  -4.789  1.00 83.62           C  
ATOM   1243  CB  LEU A 169       7.933  -9.892  -6.731  1.00 83.62           C  
ATOM   1244  O   LEU A 169       9.395 -10.161  -3.714  1.00 83.62           O  
ATOM   1245  CG  LEU A 169       6.842  -9.404  -5.766  1.00 83.62           C  
ATOM   1246  CD1 LEU A 169       6.974  -7.913  -5.455  1.00 83.62           C  
ATOM   1247  CD2 LEU A 169       5.469  -9.673  -6.351  1.00 83.62           C  
ATOM   1248  N   LEU A 170       9.386 -12.075  -4.871  1.00 83.38           N  
ATOM   1249  CA  LEU A 170       9.489 -12.940  -3.689  1.00 83.38           C  
ATOM   1250  C   LEU A 170      10.713 -12.632  -2.828  1.00 83.38           C  
ATOM   1251  CB  LEU A 170       9.564 -14.415  -4.103  1.00 83.38           C  
ATOM   1252  O   LEU A 170      10.599 -12.577  -1.606  1.00 83.38           O  
ATOM   1253  CG  LEU A 170       8.257 -14.988  -4.641  1.00 83.38           C  
ATOM   1254  CD1 LEU A 170       8.493 -16.435  -5.070  1.00 83.38           C  
ATOM   1255  CD2 LEU A 170       7.181 -14.951  -3.563  1.00 83.38           C  
ATOM   1256  N   VAL A 171      11.873 -12.414  -3.449  1.00 84.88           N  
ATOM   1257  CA  VAL A 171      13.116 -12.101  -2.728  1.00 84.88           C  
ATOM   1258  C   VAL A 171      12.989 -10.786  -1.956  1.00 84.88           C  
ATOM   1259  CB  VAL A 171      14.306 -12.070  -3.705  1.00 84.88           C  
ATOM   1260  O   VAL A 171      13.444 -10.697  -0.817  1.00 84.88           O  
ATOM   1261  CG1 VAL A 171      15.593 -11.529  -3.067  1.00 84.88           C  
ATOM   1262  CG2 VAL A 171      14.616 -13.484  -4.215  1.00 84.88           C  
ATOM   1263  N   VAL A 172      12.344  -9.776  -2.543  1.00 84.94           N  
ATOM   1264  CA  VAL A 172      12.138  -8.479  -1.882  1.00 84.94           C  
ATOM   1265  C   VAL A 172      11.014  -8.535  -0.849  1.00 84.94           C  
ATOM   1266  CB  VAL A 172      11.892  -7.384  -2.931  1.00 84.94           C  
ATOM   1267  O   VAL A 172      11.127  -7.947   0.229  1.00 84.94           O  
ATOM   1268  CG1 VAL A 172      11.565  -6.040  -2.275  1.00 84.94           C  
ATOM   1269  CG2 VAL A 172      13.167  -7.208  -3.772  1.00 84.94           C  
ATOM   1270  N   SER A 173       9.949  -9.265  -1.154  1.00 80.31           N  
ATOM   1271  CA  SER A 173       8.757  -9.386  -0.326  1.00 80.31           C  
ATOM   1272  C   SER A 173       8.956 -10.323   0.868  1.00 80.31           C  
ATOM   1273  CB  SER A 173       7.578  -9.823  -1.201  1.00 80.31           C  
ATOM   1274  O   SER A 173       8.366 -10.087   1.915  1.00 80.31           O  
ATOM   1275  OG  SER A 173       7.221  -8.736  -2.034  1.00 80.31           O  
ATOM   1276  N   GLY A 174       9.813 -11.342   0.772  1.00 78.12           N  
ATOM   1277  CA  GLY A 174       9.982 -12.378   1.800  1.00 78.12           C  
ATOM   1278  C   GLY A 174      10.356 -11.863   3.192  1.00 78.12           C  
ATOM   1279  O   GLY A 174       9.690 -12.228   4.164  1.00 78.12           O  
ATOM   1280  N   PRO A 175      11.344 -10.961   3.326  1.00 80.81           N  
ATOM   1281  CA  PRO A 175      11.691 -10.374   4.620  1.00 80.81           C  
ATOM   1282  C   PRO A 175      10.560  -9.564   5.283  1.00 80.81           C  
ATOM   1283  CB  PRO A 175      12.941  -9.532   4.353  1.00 80.81           C  
ATOM   1284  O   PRO A 175      10.587  -9.378   6.500  1.00 80.81           O  
ATOM   1285  CG  PRO A 175      13.585 -10.246   3.162  1.00 80.81           C  
ATOM   1286  CD  PRO A 175      12.367 -10.651   2.338  1.00 80.81           C  
ATOM   1287  N   ASN A 176       9.522  -9.149   4.540  1.00 75.81           N  
ATOM   1288  CA  ASN A 176       8.361  -8.441   5.101  1.00 75.81           C  
ATOM   1289  C   ASN A 176       7.506  -9.304   6.033  1.00 75.81           C  
ATOM   1290  CB  ASN A 176       7.477  -7.840   4.004  1.00 75.81           C  
ATOM   1291  O   ASN A 176       6.663  -8.762   6.745  1.00 75.81           O  
ATOM   1292  CG  ASN A 176       8.191  -6.745   3.265  1.00 75.81           C  
ATOM   1293  ND2 ASN A 176       8.822  -7.039   2.159  1.00 75.81           N  
ATOM   1294  OD1 ASN A 176       8.243  -5.626   3.723  1.00 75.81           O  
ATOM   1295  N   ILE A 177       7.761 -10.614   6.129  1.00 73.38           N  
ATOM   1296  CA  ILE A 177       7.173 -11.440   7.192  1.00 73.38           C  
ATOM   1297  C   ILE A 177       7.458 -10.835   8.579  1.00 73.38           C  
ATOM   1298  CB  ILE A 177       7.640 -12.906   7.071  1.00 73.38           C  
ATOM   1299  O   ILE A 177       6.604 -10.897   9.460  1.00 73.38           O  
ATOM   1300  CG1 ILE A 177       7.067 -13.529   5.775  1.00 73.38           C  
ATOM   1301  CG2 ILE A 177       7.187 -13.736   8.290  1.00 73.38           C  
ATOM   1302  CD1 ILE A 177       7.673 -14.893   5.429  1.00 73.38           C  
ATOM   1303  N   VAL A 178       8.606 -10.174   8.763  1.00 74.69           N  
ATOM   1304  CA  VAL A 178       8.932  -9.469  10.013  1.00 74.69           C  
ATOM   1305  C   VAL A 178       8.045  -8.232  10.216  1.00 74.69           C  
ATOM   1306  CB  VAL A 178      10.426  -9.091  10.050  1.00 74.69           C  
ATOM   1307  O   VAL A 178       7.598  -7.978  11.335  1.00 74.69           O  
ATOM   1308  CG1 VAL A 178      10.808  -8.450  11.391  1.00 74.69           C  
ATOM   1309  CG2 VAL A 178      11.321 -10.325   9.857  1.00 74.69           C  
ATOM   1310  N   ALA A 179       7.712  -7.498   9.147  1.00 72.81           N  
ATOM   1311  CA  ALA A 179       6.795  -6.357   9.210  1.00 72.81           C  
ATOM   1312  C   ALA A 179       5.371  -6.762   9.638  1.00 72.81           C  
ATOM   1313  CB  ALA A 179       6.787  -5.622   7.863  1.00 72.81           C  
ATOM   1314  O   ALA A 179       4.657  -5.939  10.209  1.00 72.81           O  
ATOM   1315  N   ASN A 180       4.976  -8.029   9.457  1.00 70.44           N  
ATOM   1316  CA  ASN A 180       3.674  -8.550   9.906  1.00 70.44           C  
ATOM   1317  C   ASN A 180       3.540  -8.636  11.421  1.00 70.44           C  
ATOM   1318  CB  ASN A 180       3.430  -9.940   9.313  1.00 70.44           C  
ATOM   1319  O   ASN A 180       2.432  -8.647  11.948  1.00 70.44           O  
ATOM   1320  CG  ASN A 180       3.385  -9.879   7.813  1.00 70.44           C  
ATOM   1321  ND2 ASN A 180       3.725 -10.948   7.148  1.00 70.44           N  
ATOM   1322  OD1 ASN A 180       3.021  -8.876   7.231  1.00 70.44           O  
ATOM   1323  N   MET A 181       4.663  -8.643  12.133  1.00 78.56           N  
ATOM   1324  CA  MET A 181       4.668  -8.481  13.582  1.00 78.56           C  
ATOM   1325  C   MET A 181       4.517  -7.009  13.993  1.00 78.56           C  
ATOM   1326  CB  MET A 181       5.933  -9.112  14.162  1.00 78.56           C  
ATOM   1327  O   MET A 181       4.572  -6.707  15.182  1.00 78.56           O  
ATOM   1328  CG  MET A 181       6.044 -10.606  13.844  1.00 78.56           C  
ATOM   1329  SD  MET A 181       7.461 -11.425  14.625  1.00 78.56           S  
ATOM   1330  CE  MET A 181       6.923 -11.408  16.357  1.00 78.56           C  
ATOM   1331  N   GLY A 182       4.318  -6.089  13.041  1.00 82.81           N  
ATOM   1332  CA  GLY A 182       4.113  -4.660  13.271  1.00 82.81           C  
ATOM   1333  C   GLY A 182       3.088  -4.372  14.369  1.00 82.81           C  
ATOM   1334  O   GLY A 182       3.460  -3.718  15.341  1.00 82.81           O  
ATOM   1335  N   PRO A 183       1.856  -4.914  14.311  1.00 81.88           N  
ATOM   1336  CA  PRO A 183       0.867  -4.708  15.368  1.00 81.88           C  
ATOM   1337  C   PRO A 183       1.319  -5.219  16.745  1.00 81.88           C  
ATOM   1338  CB  PRO A 183      -0.404  -5.419  14.888  1.00 81.88           C  
ATOM   1339  O   PRO A 183       1.065  -4.586  17.767  1.00 81.88           O  
ATOM   1340  CG  PRO A 183      -0.256  -5.419  13.367  1.00 81.88           C  
ATOM   1341  CD  PRO A 183       1.247  -5.616  13.188  1.00 81.88           C  
ATOM   1342  N   TYR A 184       2.044  -6.341  16.781  1.00 85.62           N  
ATOM   1343  CA  TYR A 184       2.582  -6.900  18.021  1.00 85.62           C  
ATOM   1344  C   TYR A 184       3.673  -6.020  18.627  1.00 85.62           C  
ATOM   1345  CB  TYR A 184       3.069  -8.337  17.771  1.00 85.62           C  
ATOM   1346  O   TYR A 184       3.619  -5.686  19.812  1.00 85.62           O  
ATOM   1347  CG  TYR A 184       3.659  -9.008  18.995  1.00 85.62           C  
ATOM   1348  CD1 TYR A 184       5.023  -8.839  19.311  1.00 85.62           C  
ATOM   1349  CD2 TYR A 184       2.839  -9.795  19.825  1.00 85.62           C  
ATOM   1350  CE1 TYR A 184       5.557  -9.434  20.471  1.00 85.62           C  
ATOM   1351  CE2 TYR A 184       3.363 -10.370  20.994  1.00 85.62           C  
ATOM   1352  OH  TYR A 184       5.218 -10.777  22.441  1.00 85.62           O  
ATOM   1353  CZ  TYR A 184       4.720 -10.193  21.319  1.00 85.62           C  
ATOM   1354  N   PHE A 185       4.646  -5.604  17.816  1.00 88.31           N  
ATOM   1355  CA  PHE A 185       5.702  -4.701  18.261  1.00 88.31           C  
ATOM   1356  C   PHE A 185       5.149  -3.327  18.635  1.00 88.31           C  
ATOM   1357  CB  PHE A 185       6.780  -4.585  17.179  1.00 88.31           C  
ATOM   1358  O   PHE A 185       5.578  -2.771  19.640  1.00 88.31           O  
ATOM   1359  CG  PHE A 185       7.674  -5.806  17.075  1.00 88.31           C  
ATOM   1360  CD1 PHE A 185       8.502  -6.156  18.158  1.00 88.31           C  
ATOM   1361  CD2 PHE A 185       7.716  -6.573  15.895  1.00 88.31           C  
ATOM   1362  CE1 PHE A 185       9.348  -7.276  18.072  1.00 88.31           C  
ATOM   1363  CE2 PHE A 185       8.573  -7.684  15.806  1.00 88.31           C  
ATOM   1364  CZ  PHE A 185       9.380  -8.043  16.896  1.00 88.31           C  
ATOM   1365  N   GLY A 186       4.178  -2.806  17.884  1.00 87.12           N  
ATOM   1366  CA  GLY A 186       3.516  -1.541  18.180  1.00 87.12           C  
ATOM   1367  C   GLY A 186       2.824  -1.562  19.539  1.00 87.12           C  
ATOM   1368  O   GLY A 186       3.125  -0.719  20.386  1.00 87.12           O  
ATOM   1369  N   GLN A 187       1.988  -2.572  19.800  1.00 84.88           N  
ATOM   1370  CA  GLN A 187       1.349  -2.730  21.109  1.00 84.88           C  
ATOM   1371  C   GLN A 187       2.377  -2.903  22.227  1.00 84.88           C  
ATOM   1372  CB  GLN A 187       0.355  -3.896  21.108  1.00 84.88           C  
ATOM   1373  O   GLN A 187       2.323  -2.161  23.207  1.00 84.88           O  
ATOM   1374  CG  GLN A 187      -0.911  -3.529  20.323  1.00 84.88           C  
ATOM   1375  CD  GLN A 187      -2.028  -4.553  20.467  1.00 84.88           C  
ATOM   1376  NE2 GLN A 187      -3.140  -4.347  19.796  1.00 84.88           N  
ATOM   1377  OE1 GLN A 187      -1.964  -5.527  21.195  1.00 84.88           O  
ATOM   1378  N   ARG A 188       3.363  -3.793  22.058  1.00 88.81           N  
ATOM   1379  CA  ARG A 188       4.406  -4.020  23.068  1.00 88.81           C  
ATOM   1380  C   ARG A 188       5.166  -2.745  23.417  1.00 88.81           C  
ATOM   1381  CB  ARG A 188       5.384  -5.088  22.573  1.00 88.81           C  
ATOM   1382  O   ARG A 188       5.293  -2.413  24.590  1.00 88.81           O  
ATOM   1383  CG  ARG A 188       6.321  -5.478  23.721  1.00 88.81           C  
ATOM   1384  CD  ARG A 188       7.222  -6.634  23.311  1.00 88.81           C  
ATOM   1385  NE  ARG A 188       8.056  -7.029  24.452  1.00 88.81           N  
ATOM   1386  NH1 ARG A 188       9.330  -8.593  23.359  1.00 88.81           N  
ATOM   1387  NH2 ARG A 188       9.728  -8.115  25.511  1.00 88.81           N  
ATOM   1388  CZ  ARG A 188       9.033  -7.908  24.434  1.00 88.81           C  
ATOM   1389  N   LEU A 189       5.660  -2.037  22.400  1.00 90.62           N  
ATOM   1390  CA  LEU A 189       6.421  -0.802  22.577  1.00 90.62           C  
ATOM   1391  C   LEU A 189       5.566   0.300  23.195  1.00 90.62           C  
ATOM   1392  CB  LEU A 189       6.985  -0.329  21.226  1.00 90.62           C  
ATOM   1393  O   LEU A 189       6.101   1.128  23.908  1.00 90.62           O  
ATOM   1394  CG  LEU A 189       8.132  -1.195  20.678  1.00 90.62           C  
ATOM   1395  CD1 LEU A 189       8.454  -0.769  19.245  1.00 90.62           C  
ATOM   1396  CD2 LEU A 189       9.403  -1.069  21.519  1.00 90.62           C  
ATOM   1397  N   SER A 190       4.258   0.308  22.950  1.00 86.81           N  
ATOM   1398  CA  SER A 190       3.366   1.313  23.530  1.00 86.81           C  
ATOM   1399  C   SER A 190       2.907   1.016  24.963  1.00 86.81           C  
ATOM   1400  CB  SER A 190       2.179   1.513  22.598  1.00 86.81           C  
ATOM   1401  O   SER A 190       2.589   1.954  25.683  1.00 86.81           O  
ATOM   1402  OG  SER A 190       1.321   0.386  22.583  1.00 86.81           O  
ATOM   1403  N   ILE A 191       2.855  -0.258  25.374  1.00 85.06           N  
ATOM   1404  CA  ILE A 191       2.380  -0.680  26.705  1.00 85.06           C  
ATOM   1405  C   ILE A 191       3.545  -0.833  27.688  1.00 85.06           C  
ATOM   1406  CB  ILE A 191       1.566  -1.995  26.597  1.00 85.06           C  
ATOM   1407  O   ILE A 191       3.462  -0.375  28.822  1.00 85.06           O  
ATOM   1408  CG1 ILE A 191       0.276  -1.780  25.772  1.00 85.06           C  
ATOM   1409  CG2 ILE A 191       1.202  -2.555  27.989  1.00 85.06           C  
ATOM   1410  CD1 ILE A 191      -0.432  -3.083  25.377  1.00 85.06           C  
ATOM   1411  N   GLU A 192       4.613  -1.517  27.270  1.00 85.19           N  
ATOM   1412  CA  GLU A 192       5.763  -1.851  28.127  1.00 85.19           C  
ATOM   1413  C   GLU A 192       6.965  -0.921  27.899  1.00 85.19           C  
ATOM   1414  CB  GLU A 192       6.198  -3.311  27.878  1.00 85.19           C  
ATOM   1415  O   GLU A 192       7.914  -0.943  28.681  1.00 85.19           O  
ATOM   1416  CG  GLU A 192       5.130  -4.367  28.210  1.00 85.19           C  
ATOM   1417  CD  GLU A 192       5.578  -5.818  27.926  1.00 85.19           C  
ATOM   1418  OE1 GLU A 192       4.793  -6.730  28.280  1.00 85.19           O  
ATOM   1419  OE2 GLU A 192       6.651  -6.049  27.299  1.00 85.19           O  
ATOM   1420  N   GLY A 193       6.962  -0.145  26.813  1.00 86.75           N  
ATOM   1421  CA  GLY A 193       8.086   0.690  26.393  1.00 86.75           C  
ATOM   1422  C   GLY A 193       7.679   2.125  26.063  1.00 86.75           C  
ATOM   1423  O   GLY A 193       6.739   2.669  26.632  1.00 86.75           O  
ATOM   1424  N   ASP A 194       8.402   2.729  25.118  1.00 90.44           N  
ATOM   1425  CA  ASP A 194       8.066   4.028  24.534  1.00 90.44           C  
ATOM   1426  C   ASP A 194       7.665   3.844  23.063  1.00 90.44           C  
ATOM   1427  CB  ASP A 194       9.248   4.990  24.742  1.00 90.44           C  
ATOM   1428  O   ASP A 194       8.434   3.319  22.248  1.00 90.44           O  
ATOM   1429  CG  ASP A 194       9.063   6.393  24.150  1.00 90.44           C  
ATOM   1430  OD1 ASP A 194       8.000   6.683  23.552  1.00 90.44           O  
ATOM   1431  OD2 ASP A 194      10.034   7.174  24.230  1.00 90.44           O  
ATOM   1432  N   TRP A 195       6.465   4.308  22.704  1.00 92.75           N  
ATOM   1433  CA  TRP A 195       5.927   4.228  21.344  1.00 92.75           C  
ATOM   1434  C   TRP A 195       6.803   4.963  20.319  1.00 92.75           C  
ATOM   1435  CB  TRP A 195       4.496   4.779  21.334  1.00 92.75           C  
ATOM   1436  O   TRP A 195       6.783   4.618  19.133  1.00 92.75           O  
ATOM   1437  CG  TRP A 195       4.367   6.234  21.679  1.00 92.75           C  
ATOM   1438  CD1 TRP A 195       4.061   6.731  22.901  1.00 92.75           C  
ATOM   1439  CD2 TRP A 195       4.546   7.399  20.809  1.00 92.75           C  
ATOM   1440  CE2 TRP A 195       4.315   8.574  21.584  1.00 92.75           C  
ATOM   1441  CE3 TRP A 195       4.872   7.587  19.446  1.00 92.75           C  
ATOM   1442  NE1 TRP A 195       4.030   8.109  22.846  1.00 92.75           N  
ATOM   1443  CH2 TRP A 195       4.752  10.017  19.694  1.00 92.75           C  
ATOM   1444  CZ2 TRP A 195       4.406   9.861  21.043  1.00 92.75           C  
ATOM   1445  CZ3 TRP A 195       4.985   8.883  18.899  1.00 92.75           C  
ATOM   1446  N   ARG A 196       7.634   5.924  20.749  1.00 94.25           N  
ATOM   1447  CA  ARG A 196       8.583   6.637  19.875  1.00 94.25           C  
ATOM   1448  C   ARG A 196       9.606   5.699  19.232  1.00 94.25           C  
ATOM   1449  CB  ARG A 196       9.277   7.748  20.674  1.00 94.25           C  
ATOM   1450  O   ARG A 196      10.078   5.981  18.128  1.00 94.25           O  
ATOM   1451  CG  ARG A 196       8.277   8.839  21.083  1.00 94.25           C  
ATOM   1452  CD  ARG A 196       8.908   9.850  22.044  1.00 94.25           C  
ATOM   1453  NE  ARG A 196       8.030  11.023  22.207  1.00 94.25           N  
ATOM   1454  NH1 ARG A 196       6.512  10.093  23.685  1.00 94.25           N  
ATOM   1455  NH2 ARG A 196       6.203  12.164  22.968  1.00 94.25           N  
ATOM   1456  CZ  ARG A 196       6.934  11.085  22.951  1.00 94.25           C  
ATOM   1457  N   TRP A 197       9.884   4.542  19.841  1.00 94.62           N  
ATOM   1458  CA  TRP A 197      10.753   3.513  19.257  1.00 94.62           C  
ATOM   1459  C   TRP A 197      10.247   2.932  17.944  1.00 94.62           C  
ATOM   1460  CB  TRP A 197      11.034   2.396  20.260  1.00 94.62           C  
ATOM   1461  O   TRP A 197      11.065   2.506  17.131  1.00 94.62           O  
ATOM   1462  CG  TRP A 197      12.215   2.676  21.124  1.00 94.62           C  
ATOM   1463  CD1 TRP A 197      12.193   3.242  22.348  1.00 94.62           C  
ATOM   1464  CD2 TRP A 197      13.618   2.440  20.811  1.00 94.62           C  
ATOM   1465  CE2 TRP A 197      14.405   2.876  21.918  1.00 94.62           C  
ATOM   1466  CE3 TRP A 197      14.298   1.906  19.695  1.00 94.62           C  
ATOM   1467  NE1 TRP A 197      13.485   3.362  22.824  1.00 94.62           N  
ATOM   1468  CH2 TRP A 197      16.452   2.226  20.801  1.00 94.62           C  
ATOM   1469  CZ2 TRP A 197      15.803   2.771  21.924  1.00 94.62           C  
ATOM   1470  CZ3 TRP A 197      15.702   1.799  19.690  1.00 94.62           C  
ATOM   1471  N   ILE A 198       8.941   2.982  17.683  1.00 93.94           N  
ATOM   1472  CA  ILE A 198       8.382   2.572  16.390  1.00 93.94           C  
ATOM   1473  C   ILE A 198       9.024   3.393  15.256  1.00 93.94           C  
ATOM   1474  CB  ILE A 198       6.844   2.719  16.423  1.00 93.94           C  
ATOM   1475  O   ILE A 198       9.435   2.846  14.231  1.00 93.94           O  
ATOM   1476  CG1 ILE A 198       6.220   1.808  17.509  1.00 93.94           C  
ATOM   1477  CG2 ILE A 198       6.261   2.388  15.041  1.00 93.94           C  
ATOM   1478  CD1 ILE A 198       4.740   2.098  17.786  1.00 93.94           C  
ATOM   1479  N   PHE A 199       9.194   4.699  15.476  1.00 95.12           N  
ATOM   1480  CA  PHE A 199       9.833   5.610  14.529  1.00 95.12           C  
ATOM   1481  C   PHE A 199      11.359   5.472  14.520  1.00 95.12           C  
ATOM   1482  CB  PHE A 199       9.415   7.041  14.865  1.00 95.12           C  
ATOM   1483  O   PHE A 199      11.961   5.536  13.450  1.00 95.12           O  
ATOM   1484  CG  PHE A 199       7.934   7.298  14.698  1.00 95.12           C  
ATOM   1485  CD1 PHE A 199       7.405   7.505  13.412  1.00 95.12           C  
ATOM   1486  CD2 PHE A 199       7.077   7.272  15.814  1.00 95.12           C  
ATOM   1487  CE1 PHE A 199       6.023   7.679  13.240  1.00 95.12           C  
ATOM   1488  CE2 PHE A 199       5.692   7.425  15.636  1.00 95.12           C  
ATOM   1489  CZ  PHE A 199       5.166   7.629  14.351  1.00 95.12           C  
ATOM   1490  N   TYR A 200      12.002   5.224  15.668  1.00 95.56           N  
ATOM   1491  CA  TYR A 200      13.450   4.969  15.700  1.00 95.56           C  
ATOM   1492  C   TYR A 200      13.837   3.711  14.913  1.00 95.56           C  
ATOM   1493  CB  TYR A 200      13.974   4.889  17.143  1.00 95.56           C  
ATOM   1494  O   TYR A 200      14.801   3.746  14.149  1.00 95.56           O  
ATOM   1495  CG  TYR A 200      13.898   6.186  17.933  1.00 95.56           C  
ATOM   1496  CD1 TYR A 200      14.396   7.382  17.376  1.00 95.56           C  
ATOM   1497  CD2 TYR A 200      13.387   6.194  19.247  1.00 95.56           C  
ATOM   1498  CE1 TYR A 200      14.345   8.580  18.111  1.00 95.56           C  
ATOM   1499  CE2 TYR A 200      13.308   7.395  19.976  1.00 95.56           C  
ATOM   1500  OH  TYR A 200      13.736   9.753  20.104  1.00 95.56           O  
ATOM   1501  CZ  TYR A 200      13.788   8.591  19.406  1.00 95.56           C  
ATOM   1502  N   ILE A 201      13.060   2.629  15.022  1.00 94.25           N  
ATOM   1503  CA  ILE A 201      13.268   1.402  14.236  1.00 94.25           C  
ATOM   1504  C   ILE A 201      13.155   1.703  12.738  1.00 94.25           C  
ATOM   1505  CB  ILE A 201      12.268   0.309  14.678  1.00 94.25           C  
ATOM   1506  O   ILE A 201      14.028   1.309  11.963  1.00 94.25           O  
ATOM   1507  CG1 ILE A 201      12.603  -0.171  16.109  1.00 94.25           C  
ATOM   1508  CG2 ILE A 201      12.282  -0.890  13.710  1.00 94.25           C  
ATOM   1509  CD1 ILE A 201      11.474  -0.979  16.761  1.00 94.25           C  
ATOM   1510  N   TYR A 202      12.129   2.459  12.336  1.00 94.50           N  
ATOM   1511  CA  TYR A 202      11.984   2.902  10.950  1.00 94.50           C  
ATOM   1512  C   TYR A 202      13.204   3.695  10.469  1.00 94.50           C  
ATOM   1513  CB  TYR A 202      10.712   3.739  10.803  1.00 94.50           C  
ATOM   1514  O   TYR A 202      13.702   3.429   9.376  1.00 94.50           O  
ATOM   1515  CG  TYR A 202      10.552   4.322   9.414  1.00 94.50           C  
ATOM   1516  CD1 TYR A 202      11.147   5.554   9.092  1.00 94.50           C  
ATOM   1517  CD2 TYR A 202       9.872   3.601   8.425  1.00 94.50           C  
ATOM   1518  CE1 TYR A 202      11.034   6.079   7.792  1.00 94.50           C  
ATOM   1519  CE2 TYR A 202       9.760   4.116   7.120  1.00 94.50           C  
ATOM   1520  OH  TYR A 202      10.211   5.855   5.547  1.00 94.50           O  
ATOM   1521  CZ  TYR A 202      10.330   5.360   6.804  1.00 94.50           C  
ATOM   1522  N   ILE A 203      13.705   4.642  11.273  1.00 95.94           N  
ATOM   1523  CA  ILE A 203      14.875   5.465  10.930  1.00 95.94           C  
ATOM   1524  C   ILE A 203      16.104   4.585  10.709  1.00 95.94           C  
ATOM   1525  CB  ILE A 203      15.131   6.542  12.014  1.00 95.94           C  
ATOM   1526  O   ILE A 203      16.791   4.756   9.706  1.00 95.94           O  
ATOM   1527  CG1 ILE A 203      14.027   7.618  11.962  1.00 95.94           C  
ATOM   1528  CG2 ILE A 203      16.508   7.216  11.849  1.00 95.94           C  
ATOM   1529  CD1 ILE A 203      13.948   8.488  13.224  1.00 95.94           C  
ATOM   1530  N   ILE A 204      16.365   3.627  11.603  1.00 95.56           N  
ATOM   1531  CA  ILE A 204      17.527   2.731  11.508  1.00 95.56           C  
ATOM   1532  C   ILE A 204      17.472   1.919  10.210  1.00 95.56           C  
ATOM   1533  CB  ILE A 204      17.604   1.821  12.756  1.00 95.56           C  
ATOM   1534  O   ILE A 204      18.426   1.930   9.430  1.00 95.56           O  
ATOM   1535  CG1 ILE A 204      17.931   2.660  14.014  1.00 95.56           C  
ATOM   1536  CG2 ILE A 204      18.667   0.717  12.579  1.00 95.56           C  
ATOM   1537  CD1 ILE A 204      17.639   1.928  15.331  1.00 95.56           C  
ATOM   1538  N   ILE A 205      16.345   1.250   9.951  1.00 94.00           N  
ATOM   1539  CA  ILE A 205      16.197   0.389   8.772  1.00 94.00           C  
ATOM   1540  C   ILE A 205      16.235   1.228   7.488  1.00 94.00           C  
ATOM   1541  CB  ILE A 205      14.910  -0.459   8.877  1.00 94.00           C  
ATOM   1542  O   ILE A 205      16.952   0.888   6.546  1.00 94.00           O  
ATOM   1543  CG1 ILE A 205      14.946  -1.379  10.121  1.00 94.00           C  
ATOM   1544  CG2 ILE A 205      14.757  -1.319   7.609  1.00 94.00           C  
ATOM   1545  CD1 ILE A 205      13.615  -2.091  10.401  1.00 94.00           C  
ATOM   1546  N   SER A 206      15.524   2.358   7.464  1.00 93.81           N  
ATOM   1547  CA  SER A 206      15.465   3.242   6.295  1.00 93.81           C  
ATOM   1548  C   SER A 206      16.805   3.915   6.010  1.00 93.81           C  
ATOM   1549  CB  SER A 206      14.394   4.319   6.470  1.00 93.81           C  
ATOM   1550  O   SER A 206      17.149   4.110   4.846  1.00 93.81           O  
ATOM   1551  OG  SER A 206      13.135   3.721   6.664  1.00 93.81           O  
ATOM   1552  N   ALA A 207      17.601   4.241   7.032  1.00 95.00           N  
ATOM   1553  CA  ALA A 207      18.942   4.791   6.849  1.00 95.00           C  
ATOM   1554  C   ALA A 207      19.874   3.760   6.198  1.00 95.00           C  
ATOM   1555  CB  ALA A 207      19.484   5.272   8.200  1.00 95.00           C  
ATOM   1556  O   ALA A 207      20.563   4.086   5.231  1.00 95.00           O  
ATOM   1557  N   ILE A 208      19.836   2.505   6.661  1.00 94.88           N  
ATOM   1558  CA  ILE A 208      20.596   1.405   6.050  1.00 94.88           C  
ATOM   1559  C   ILE A 208      20.150   1.198   4.597  1.00 94.88           C  
ATOM   1560  CB  ILE A 208      20.462   0.112   6.889  1.00 94.88           C  
ATOM   1561  O   ILE A 208      20.993   1.179   3.699  1.00 94.88           O  
ATOM   1562  CG1 ILE A 208      21.107   0.298   8.283  1.00 94.88           C  
ATOM   1563  CG2 ILE A 208      21.123  -1.074   6.157  1.00 94.88           C  
ATOM   1564  CD1 ILE A 208      20.714  -0.792   9.289  1.00 94.88           C  
ATOM   1565  N   ALA A 209      18.840   1.123   4.343  1.00 92.75           N  
ATOM   1566  CA  ALA A 209      18.293   0.994   2.991  1.00 92.75           C  
ATOM   1567  C   ALA A 209      18.730   2.155   2.079  1.00 92.75           C  
ATOM   1568  CB  ALA A 209      16.765   0.909   3.087  1.00 92.75           C  
ATOM   1569  O   ALA A 209      19.156   1.932   0.947  1.00 92.75           O  
ATOM   1570  N   THR A 210      18.713   3.389   2.592  1.00 93.31           N  
ATOM   1571  CA  THR A 210      19.145   4.585   1.853  1.00 93.31           C  
ATOM   1572  C   THR A 210      20.622   4.502   1.477  1.00 93.31           C  
ATOM   1573  CB  THR A 210      18.901   5.868   2.662  1.00 93.31           C  
ATOM   1574  O   THR A 210      20.973   4.762   0.327  1.00 93.31           O  
ATOM   1575  CG2 THR A 210      19.240   7.134   1.872  1.00 93.31           C  
ATOM   1576  OG1 THR A 210      17.543   5.977   2.998  1.00 93.31           O  
ATOM   1577  N   VAL A 211      21.493   4.102   2.409  1.00 94.12           N  
ATOM   1578  CA  VAL A 211      22.925   3.907   2.126  1.00 94.12           C  
ATOM   1579  C   VAL A 211      23.117   2.833   1.058  1.00 94.12           C  
ATOM   1580  CB  VAL A 211      23.702   3.562   3.412  1.00 94.12           C  
ATOM   1581  O   VAL A 211      23.875   3.046   0.109  1.00 94.12           O  
ATOM   1582  CG1 VAL A 211      25.153   3.149   3.128  1.00 94.12           C  
ATOM   1583  CG2 VAL A 211      23.754   4.780   4.344  1.00 94.12           C  
ATOM   1584  N   LEU A 212      22.389   1.716   1.160  1.00 91.88           N  
ATOM   1585  CA  LEU A 212      22.470   0.647   0.170  1.00 91.88           C  
ATOM   1586  C   LEU A 212      22.036   1.128  -1.233  1.00 91.88           C  
ATOM   1587  CB  LEU A 212      21.647  -0.572   0.608  1.00 91.88           C  
ATOM   1588  O   LEU A 212      22.720   0.875  -2.226  1.00 91.88           O  
ATOM   1589  CG  LEU A 212      22.135  -1.380   1.824  1.00 91.88           C  
ATOM   1590  CD1 LEU A 212      21.081  -2.434   2.157  1.00 91.88           C  
ATOM   1591  CD2 LEU A 212      23.454  -2.108   1.582  1.00 91.88           C  
ATOM   1592  N   ILE A 213      20.942   1.887  -1.324  1.00 89.69           N  
ATOM   1593  CA  ILE A 213      20.460   2.471  -2.587  1.00 89.69           C  
ATOM   1594  C   ILE A 213      21.489   3.448  -3.162  1.00 89.69           C  
ATOM   1595  CB  ILE A 213      19.083   3.143  -2.365  1.00 89.69           C  
ATOM   1596  O   ILE A 213      21.812   3.394  -4.348  1.00 89.69           O  
ATOM   1597  CG1 ILE A 213      18.009   2.050  -2.211  1.00 89.69           C  
ATOM   1598  CG2 ILE A 213      18.674   4.078  -3.517  1.00 89.69           C  
ATOM   1599  CD1 ILE A 213      16.741   2.507  -1.489  1.00 89.69           C  
ATOM   1600  N   VAL A 214      22.053   4.331  -2.340  1.00 88.88           N  
ATOM   1601  CA  VAL A 214      23.029   5.322  -2.814  1.00 88.88           C  
ATOM   1602  C   VAL A 214      24.281   4.644  -3.380  1.00 88.88           C  
ATOM   1603  CB  VAL A 214      23.369   6.316  -1.688  1.00 88.88           C  
ATOM   1604  O   VAL A 214      24.801   5.102  -4.403  1.00 88.88           O  
ATOM   1605  CG1 VAL A 214      24.555   7.227  -2.036  1.00 88.88           C  
ATOM   1606  CG2 VAL A 214      22.173   7.239  -1.414  1.00 88.88           C  
ATOM   1607  N   VAL A 215      24.752   3.563  -2.753  1.00 88.38           N  
ATOM   1608  CA  VAL A 215      26.023   2.911  -3.103  1.00 88.38           C  
ATOM   1609  C   VAL A 215      25.879   1.857  -4.205  1.00 88.38           C  
ATOM   1610  CB  VAL A 215      26.674   2.320  -1.839  1.00 88.38           C  
ATOM   1611  O   VAL A 215      26.757   1.781  -5.065  1.00 88.38           O  
ATOM   1612  CG1 VAL A 215      27.958   1.535  -2.141  1.00 88.38           C  
ATOM   1613  CG2 VAL A 215      27.049   3.422  -0.839  1.00 88.38           C  
ATOM   1614  N   TRP A 216      24.804   1.064  -4.227  1.00 85.88           N  
ATOM   1615  CA  TRP A 216      24.685  -0.083  -5.142  1.00 85.88           C  
ATOM   1616  C   TRP A 216      23.596   0.063  -6.210  1.00 85.88           C  
ATOM   1617  CB  TRP A 216      24.534  -1.379  -4.335  1.00 85.88           C  
ATOM   1618  O   TRP A 216      23.751  -0.517  -7.285  1.00 85.88           O  
ATOM   1619  CG  TRP A 216      25.759  -1.795  -3.568  1.00 85.88           C  
ATOM   1620  CD1 TRP A 216      26.809  -2.495  -4.055  1.00 85.88           C  
ATOM   1621  CD2 TRP A 216      26.094  -1.538  -2.174  1.00 85.88           C  
ATOM   1622  CE2 TRP A 216      27.362  -2.106  -1.873  1.00 85.88           C  
ATOM   1623  CE3 TRP A 216      25.463  -0.836  -1.142  1.00 85.88           C  
ATOM   1624  NE1 TRP A 216      27.750  -2.688  -3.058  1.00 85.88           N  
ATOM   1625  CH2 TRP A 216      27.305  -1.261   0.395  1.00 85.88           C  
ATOM   1626  CZ2 TRP A 216      27.958  -2.000  -0.607  1.00 85.88           C  
ATOM   1627  CZ3 TRP A 216      26.073  -0.652   0.113  1.00 85.88           C  
ATOM   1628  N   TYR A 217      22.563   0.885  -5.996  1.00 84.88           N  
ATOM   1629  CA  TYR A 217      21.470   1.038  -6.961  1.00 84.88           C  
ATOM   1630  C   TYR A 217      21.797   2.087  -8.035  1.00 84.88           C  
ATOM   1631  CB  TYR A 217      20.153   1.323  -6.232  1.00 84.88           C  
ATOM   1632  O   TYR A 217      21.677   3.297  -7.821  1.00 84.88           O  
ATOM   1633  CG  TYR A 217      18.945   1.390  -7.139  1.00 84.88           C  
ATOM   1634  CD1 TYR A 217      18.208   2.587  -7.260  1.00 84.88           C  
ATOM   1635  CD2 TYR A 217      18.551   0.243  -7.850  1.00 84.88           C  
ATOM   1636  CE1 TYR A 217      17.049   2.625  -8.059  1.00 84.88           C  
ATOM   1637  CE2 TYR A 217      17.417   0.291  -8.679  1.00 84.88           C  
ATOM   1638  OH  TYR A 217      15.536   1.469  -9.534  1.00 84.88           O  
ATOM   1639  CZ  TYR A 217      16.656   1.470  -8.770  1.00 84.88           C  
ATOM   1640  N   HIS A 218      22.214   1.601  -9.208  1.00 83.00           N  
ATOM   1641  CA  HIS A 218      22.571   2.400 -10.387  1.00 83.00           C  
ATOM   1642  C   HIS A 218      21.781   1.942 -11.635  1.00 83.00           C  
ATOM   1643  CB  HIS A 218      24.094   2.363 -10.587  1.00 83.00           C  
ATOM   1644  O   HIS A 218      22.349   1.289 -12.514  1.00 83.00           O  
ATOM   1645  CG  HIS A 218      24.853   3.063  -9.487  1.00 83.00           C  
ATOM   1646  CD2 HIS A 218      25.287   4.361  -9.496  1.00 83.00           C  
ATOM   1647  ND1 HIS A 218      25.200   2.529  -8.269  1.00 83.00           N  
ATOM   1648  CE1 HIS A 218      25.812   3.492  -7.559  1.00 83.00           C  
ATOM   1649  NE2 HIS A 218      25.901   4.631  -8.267  1.00 83.00           N  
ATOM   1650  N   PRO A 219      20.468   2.243 -11.698  1.00 79.62           N  
ATOM   1651  CA  PRO A 219      19.634   2.024 -12.886  1.00 79.62           C  
ATOM   1652  C   PRO A 219      20.023   2.981 -14.032  1.00 79.62           C  
ATOM   1653  CB  PRO A 219      18.201   2.276 -12.393  1.00 79.62           C  
ATOM   1654  O   PRO A 219      20.808   3.909 -13.784  1.00 79.62           O  
ATOM   1655  CG  PRO A 219      18.398   3.361 -11.344  1.00 79.62           C  
ATOM   1656  CD  PRO A 219      19.692   2.925 -10.670  1.00 79.62           C  
ATOM   1657  N   PRO A 220      19.460   2.802 -15.249  1.00 70.31           N  
ATOM   1658  CA  PRO A 220      19.701   3.703 -16.368  1.00 70.31           C  
ATOM   1659  C   PRO A 220      19.546   5.171 -15.968  1.00 70.31           C  
ATOM   1660  CB  PRO A 220      18.721   3.320 -17.480  1.00 70.31           C  
ATOM   1661  O   PRO A 220      18.560   5.564 -15.332  1.00 70.31           O  
ATOM   1662  CG  PRO A 220      18.323   1.882 -17.161  1.00 70.31           C  
ATOM   1663  CD  PRO A 220      18.560   1.727 -15.657  1.00 70.31           C  
ATOM   1664  N   SER A 221      20.551   5.987 -16.279  1.00 73.06           N  
ATOM   1665  CA  SER A 221      20.519   7.403 -15.917  1.00 73.06           C  
ATOM   1666  C   SER A 221      19.778   8.242 -16.961  1.00 73.06           C  
ATOM   1667  CB  SER A 221      21.923   7.928 -15.637  1.00 73.06           C  
ATOM   1668  O   SER A 221      19.504   7.804 -18.076  1.00 73.06           O  
ATOM   1669  OG  SER A 221      22.569   8.184 -16.847  1.00 73.06           O  
ATOM   1670  N   PHE A 222      19.479   9.495 -16.611  1.00 71.62           N  
ATOM   1671  CA  PHE A 222      18.831  10.448 -17.515  1.00 71.62           C  
ATOM   1672  C   PHE A 222      19.556  10.591 -18.865  1.00 71.62           C  
ATOM   1673  CB  PHE A 222      18.764  11.806 -16.805  1.00 71.62           C  
ATOM   1674  O   PHE A 222      18.904  10.749 -19.894  1.00 71.62           O  
ATOM   1675  CG  PHE A 222      18.081  12.884 -17.621  1.00 71.62           C  
ATOM   1676  CD1 PHE A 222      18.831  13.817 -18.360  1.00 71.62           C  
ATOM   1677  CD2 PHE A 222      16.680  12.899 -17.705  1.00 71.62           C  
ATOM   1678  CE1 PHE A 222      18.175  14.770 -19.157  1.00 71.62           C  
ATOM   1679  CE2 PHE A 222      16.020  13.859 -18.488  1.00 71.62           C  
ATOM   1680  CZ  PHE A 222      16.771  14.798 -19.215  1.00 71.62           C  
ATOM   1681  N   THR A 223      20.891  10.515 -18.872  1.00 66.62           N  
ATOM   1682  CA  THR A 223      21.696  10.608 -20.099  1.00 66.62           C  
ATOM   1683  C   THR A 223      21.560   9.365 -20.971  1.00 66.62           C  
ATOM   1684  CB  THR A 223      23.182  10.818 -19.774  1.00 66.62           C  
ATOM   1685  O   THR A 223      21.638   9.481 -22.187  1.00 66.62           O  
ATOM   1686  CG2 THR A 223      23.426  12.145 -19.058  1.00 66.62           C  
ATOM   1687  OG1 THR A 223      23.620   9.783 -18.938  1.00 66.62           O  
ATOM   1688  N   GLN A 224      21.297   8.199 -20.381  1.00 66.50           N  
ATOM   1689  CA  GLN A 224      21.025   6.966 -21.123  1.00 66.50           C  
ATOM   1690  C   GLN A 224      19.607   6.952 -21.693  1.00 66.50           C  
ATOM   1691  CB  GLN A 224      21.252   5.746 -20.221  1.00 66.50           C  
ATOM   1692  O   GLN A 224      19.399   6.445 -22.787  1.00 66.50           O  
ATOM   1693  CG  GLN A 224      22.656   5.768 -19.616  1.00 66.50           C  
ATOM   1694  CD  GLN A 224      23.052   4.438 -19.010  1.00 66.50           C  
ATOM   1695  NE2 GLN A 224      24.016   3.744 -19.571  1.00 66.50           N  
ATOM   1696  OE1 GLN A 224      22.518   4.018 -18.002  1.00 66.50           O  
ATOM   1697  N   LEU A 225      18.655   7.552 -20.972  1.00 65.50           N  
ATOM   1698  CA  LEU A 225      17.254   7.636 -21.384  1.00 65.50           C  
ATOM   1699  C   LEU A 225      17.028   8.664 -22.507  1.00 65.50           C  
ATOM   1700  CB  LEU A 225      16.396   7.943 -20.141  1.00 65.50           C  
ATOM   1701  O   LEU A 225      16.303   8.374 -23.444  1.00 65.50           O  
ATOM   1702  CG  LEU A 225      16.267   6.755 -19.165  1.00 65.50           C  
ATOM   1703  CD1 LEU A 225      15.886   7.256 -17.770  1.00 65.50           C  
ATOM   1704  CD2 LEU A 225      15.202   5.765 -19.633  1.00 65.50           C  
ATOM   1705  N   HIS A 226      17.658   9.847 -22.445  1.00 63.66           N  
ATOM   1706  CA  HIS A 226      17.373  10.962 -23.374  1.00 63.66           C  
ATOM   1707  C   HIS A 226      18.592  11.423 -24.202  1.00 63.66           C  
ATOM   1708  CB  HIS A 226      16.772  12.140 -22.589  1.00 63.66           C  
ATOM   1709  O   HIS A 226      18.492  12.342 -25.019  1.00 63.66           O  
ATOM   1710  CG  HIS A 226      15.475  11.840 -21.882  1.00 63.66           C  
ATOM   1711  CD2 HIS A 226      14.218  12.238 -22.259  1.00 63.66           C  
ATOM   1712  ND1 HIS A 226      15.328  11.050 -20.770  1.00 63.66           N  
ATOM   1713  CE1 HIS A 226      14.016  10.921 -20.528  1.00 63.66           C  
ATOM   1714  NE2 HIS A 226      13.299  11.695 -21.354  1.00 63.66           N  
ATOM   1715  N   GLY A 227      19.766  10.823 -23.990  1.00 61.53           N  
ATOM   1716  CA  GLY A 227      21.030  11.255 -24.590  1.00 61.53           C  
ATOM   1717  C   GLY A 227      21.624  12.517 -23.951  1.00 61.53           C  
ATOM   1718  O   GLY A 227      20.979  13.249 -23.195  1.00 61.53           O  
ATOM   1719  N   LYS A 228      22.886  12.828 -24.275  1.00 62.84           N  
ATOM   1720  CA  LYS A 228      23.614  13.980 -23.681  1.00 62.84           C  
ATOM   1721  C   LYS A 228      23.072  15.356 -24.084  1.00 62.84           C  
ATOM   1722  CB  LYS A 228      25.096  13.913 -24.062  1.00 62.84           C  
ATOM   1723  O   LYS A 228      23.365  16.354 -23.427  1.00 62.84           O  
ATOM   1724  CG  LYS A 228      25.837  12.761 -23.376  1.00 62.84           C  
ATOM   1725  CD  LYS A 228      27.269  12.733 -23.918  1.00 62.84           C  
ATOM   1726  CE  LYS A 228      27.990  11.446 -23.518  1.00 62.84           C  
ATOM   1727  NZ  LYS A 228      28.862  11.012 -24.638  1.00 62.84           N  
ATOM   1728  N   LYS A 229      22.323  15.428 -25.186  1.00 57.62           N  
ATOM   1729  CA  LYS A 229      21.809  16.687 -25.753  1.00 57.62           C  
ATOM   1730  C   LYS A 229      20.532  17.173 -25.060  1.00 57.62           C  
ATOM   1731  CB  LYS A 229      21.619  16.536 -27.272  1.00 57.62           C  
ATOM   1732  O   LYS A 229      20.214  18.358 -25.155  1.00 57.62           O  
ATOM   1733  CG  LYS A 229      22.957  16.322 -28.001  1.00 57.62           C  
ATOM   1734  CD  LYS A 229      22.755  16.148 -29.513  1.00 57.62           C  
ATOM   1735  CE  LYS A 229      24.102  15.844 -30.185  1.00 57.62           C  
ATOM   1736  NZ  LYS A 229      23.939  15.470 -31.613  1.00 57.62           N  
ATOM   1737  N   ALA A 230      19.823  16.300 -24.345  1.00 62.12           N  
ATOM   1738  CA  ALA A 230      18.610  16.660 -23.625  1.00 62.12           C  
ATOM   1739  C   ALA A 230      18.930  17.373 -22.300  1.00 62.12           C  
ATOM   1740  CB  ALA A 230      17.776  15.396 -23.415  1.00 62.12           C  
ATOM   1741  O   ALA A 230      19.762  16.927 -21.507  1.00 62.12           O  
ATOM   1742  N   ARG A 231      18.244  18.488 -22.018  1.00 72.38           N  
ATOM   1743  CA  ARG A 231      18.354  19.200 -20.734  1.00 72.38           C  
ATOM   1744  C   ARG A 231      17.184  18.845 -19.823  1.00 72.38           C  
ATOM   1745  CB  ARG A 231      18.433  20.717 -20.961  1.00 72.38           C  
ATOM   1746  O   ARG A 231      16.027  18.971 -20.208  1.00 72.38           O  
ATOM   1747  CG  ARG A 231      19.779  21.166 -21.546  1.00 72.38           C  
ATOM   1748  CD  ARG A 231      19.774  22.687 -21.746  1.00 72.38           C  
ATOM   1749  NE  ARG A 231      21.119  23.195 -22.086  1.00 72.38           N  
ATOM   1750  NH1 ARG A 231      20.620  25.429 -21.959  1.00 72.38           N  
ATOM   1751  NH2 ARG A 231      22.704  24.792 -22.447  1.00 72.38           N  
ATOM   1752  CZ  ARG A 231      21.475  24.464 -22.160  1.00 72.38           C  
ATOM   1753  N   LYS A 232      17.477  18.545 -18.551  1.00 73.62           N  
ATOM   1754  CA  LYS A 232      16.460  18.257 -17.514  1.00 73.62           C  
ATOM   1755  C   LYS A 232      15.391  19.351 -17.380  1.00 73.62           C  
ATOM   1756  CB  LYS A 232      17.136  18.039 -16.149  1.00 73.62           C  
ATOM   1757  O   LYS A 232      14.245  19.049 -17.079  1.00 73.62           O  
ATOM   1758  CG  LYS A 232      17.998  16.769 -16.111  1.00 73.62           C  
ATOM   1759  CD  LYS A 232      18.600  16.544 -14.717  1.00 73.62           C  
ATOM   1760  CE  LYS A 232      19.440  15.261 -14.740  1.00 73.62           C  
ATOM   1761  NZ  LYS A 232      20.046  14.964 -13.418  1.00 73.62           N  
ATOM   1762  N   ARG A 233      15.756  20.622 -17.598  1.00 71.12           N  
ATOM   1763  CA  ARG A 233      14.819  21.758 -17.533  1.00 71.12           C  
ATOM   1764  C   ARG A 233      13.766  21.711 -18.642  1.00 71.12           C  
ATOM   1765  CB  ARG A 233      15.574  23.094 -17.588  1.00 71.12           C  
ATOM   1766  O   ARG A 233      12.603  21.984 -18.368  1.00 71.12           O  
ATOM   1767  CG  ARG A 233      16.379  23.368 -16.310  1.00 71.12           C  
ATOM   1768  CD  ARG A 233      16.970  24.781 -16.358  1.00 71.12           C  
ATOM   1769  NE  ARG A 233      17.662  25.133 -15.102  1.00 71.12           N  
ATOM   1770  NH1 ARG A 233      17.931  27.374 -15.535  1.00 71.12           N  
ATOM   1771  NH2 ARG A 233      18.653  26.535 -13.601  1.00 71.12           N  
ATOM   1772  CZ  ARG A 233      18.078  26.339 -14.754  1.00 71.12           C  
ATOM   1773  N   ASP A 234      14.165  21.320 -19.848  1.00 73.12           N  
ATOM   1774  CA  ASP A 234      13.264  21.246 -21.002  1.00 73.12           C  
ATOM   1775  C   ASP A 234      12.272  20.091 -20.825  1.00 73.12           C  
ATOM   1776  CB  ASP A 234      14.080  21.088 -22.299  1.00 73.12           C  
ATOM   1777  O   ASP A 234      11.092  20.216 -21.144  1.00 73.12           O  
ATOM   1778  CG  ASP A 234      15.097  22.214 -22.540  1.00 73.12           C  
ATOM   1779  OD1 ASP A 234      14.976  23.288 -21.908  1.00 73.12           O  
ATOM   1780  OD2 ASP A 234      16.058  21.968 -23.300  1.00 73.12           O  
ATOM   1781  N   GLU A 235      12.725  18.990 -20.223  1.00 72.25           N  
ATOM   1782  CA  GLU A 235      11.872  17.855 -19.869  1.00 72.25           C  
ATOM   1783  C   GLU A 235      10.891  18.185 -18.730  1.00 72.25           C  
ATOM   1784  CB  GLU A 235      12.763  16.646 -19.536  1.00 72.25           C  
ATOM   1785  O   GLU A 235       9.743  17.745 -18.767  1.00 72.25           O  
ATOM   1786  CG  GLU A 235      13.617  16.161 -20.726  1.00 72.25           C  
ATOM   1787  CD  GLU A 235      12.789  15.898 -21.988  1.00 72.25           C  
ATOM   1788  OE1 GLU A 235      12.778  16.739 -22.915  1.00 72.25           O  
ATOM   1789  OE2 GLU A 235      11.997  14.942 -21.986  1.00 72.25           O  
ATOM   1790  N   LEU A 236      11.295  19.020 -17.763  1.00 77.12           N  
ATOM   1791  CA  LEU A 236      10.438  19.482 -16.662  1.00 77.12           C  
ATOM   1792  C   LEU A 236       9.330  20.435 -17.145  1.00 77.12           C  
ATOM   1793  CB  LEU A 236      11.331  20.155 -15.599  1.00 77.12           C  
ATOM   1794  O   LEU A 236       8.207  20.388 -16.646  1.00 77.12           O  
ATOM   1795  CG  LEU A 236      10.642  20.317 -14.234  1.00 77.12           C  
ATOM   1796  CD1 LEU A 236      10.626  18.996 -13.461  1.00 77.12           C  
ATOM   1797  CD2 LEU A 236      11.382  21.340 -13.373  1.00 77.12           C  
ATOM   1798  N   ALA A 237       9.632  21.277 -18.136  1.00 74.69           N  
ATOM   1799  CA  ALA A 237       8.658  22.178 -18.756  1.00 74.69           C  
ATOM   1800  C   ALA A 237       7.611  21.431 -19.600  1.00 74.69           C  
ATOM   1801  CB  ALA A 237       9.429  23.193 -19.607  1.00 74.69           C  
ATOM   1802  O   ALA A 237       6.500  21.917 -19.788  1.00 74.69           O  
ATOM   1803  N   LYS A 238       7.957  20.238 -20.096  1.00 73.62           N  
ATOM   1804  CA  LYS A 238       7.071  19.352 -20.863  1.00 73.62           C  
ATOM   1805  C   LYS A 238       6.217  18.436 -19.972  1.00 73.62           C  
ATOM   1806  CB  LYS A 238       7.937  18.515 -21.814  1.00 73.62           C  
ATOM   1807  O   LYS A 238       5.589  17.523 -20.508  1.00 73.62           O  
ATOM   1808  CG  LYS A 238       8.610  19.259 -22.980  1.00 73.62           C  
ATOM   1809  CD  LYS A 238       9.667  18.319 -23.590  1.00 73.62           C  
ATOM   1810  CE  LYS A 238      10.580  18.939 -24.646  1.00 73.62           C  
ATOM   1811  NZ  LYS A 238      11.641  17.965 -25.028  1.00 73.62           N  
ATOM   1812  N   LEU A 239       6.264  18.582 -18.646  1.00 77.06           N  
ATOM   1813  CA  LEU A 239       5.388  17.836 -17.744  1.00 77.06           C  
ATOM   1814  C   LEU A 239       3.992  18.446 -17.723  1.00 77.06           C  
ATOM   1815  CB  LEU A 239       5.939  17.818 -16.313  1.00 77.06           C  
ATOM   1816  O   LEU A 239       3.832  19.667 -17.749  1.00 77.06           O  
ATOM   1817  CG  LEU A 239       7.200  16.973 -16.108  1.00 77.06           C  
ATOM   1818  CD1 LEU A 239       7.644  17.195 -14.665  1.00 77.06           C  
ATOM   1819  CD2 LEU A 239       6.968  15.475 -16.369  1.00 77.06           C  
ATOM   1820  N   ASP A 240       2.993  17.583 -17.598  1.00 82.06           N  
ATOM   1821  CA  ASP A 240       1.617  18.001 -17.391  1.00 82.06           C  
ATOM   1822  C   ASP A 240       1.368  18.388 -15.922  1.00 82.06           C  
ATOM   1823  CB  ASP A 240       0.672  16.917 -17.906  1.00 82.06           C  
ATOM   1824  O   ASP A 240       0.853  17.619 -15.110  1.00 82.06           O  
ATOM   1825  CG  ASP A 240      -0.778  17.378 -17.809  1.00 82.06           C  
ATOM   1826  OD1 ASP A 240      -1.009  18.582 -17.523  1.00 82.06           O  
ATOM   1827  OD2 ASP A 240      -1.651  16.515 -17.997  1.00 82.06           O  
ATOM   1828  N   TRP A 241       1.775  19.607 -15.567  1.00 83.88           N  
ATOM   1829  CA  TRP A 241       1.563  20.168 -14.229  1.00 83.88           C  
ATOM   1830  C   TRP A 241       0.083  20.364 -13.892  1.00 83.88           C  
ATOM   1831  CB  TRP A 241       2.313  21.499 -14.123  1.00 83.88           C  
ATOM   1832  O   TRP A 241      -0.287  20.294 -12.719  1.00 83.88           O  
ATOM   1833  CG  TRP A 241       3.801  21.356 -14.108  1.00 83.88           C  
ATOM   1834  CD1 TRP A 241       4.642  21.570 -15.146  1.00 83.88           C  
ATOM   1835  CD2 TRP A 241       4.630  20.877 -13.010  1.00 83.88           C  
ATOM   1836  CE2 TRP A 241       5.986  20.853 -13.449  1.00 83.88           C  
ATOM   1837  CE3 TRP A 241       4.365  20.430 -11.697  1.00 83.88           C  
ATOM   1838  NE1 TRP A 241       5.938  21.276 -14.762  1.00 83.88           N  
ATOM   1839  CH2 TRP A 241       6.735  19.992 -11.311  1.00 83.88           C  
ATOM   1840  CZ2 TRP A 241       7.028  20.425 -12.615  1.00 83.88           C  
ATOM   1841  CZ3 TRP A 241       5.405  19.990 -10.857  1.00 83.88           C  
ATOM   1842  N   ILE A 242      -0.759  20.594 -14.905  1.00 87.00           N  
ATOM   1843  CA  ILE A 242      -2.202  20.778 -14.730  1.00 87.00           C  
ATOM   1844  C   ILE A 242      -2.839  19.434 -14.384  1.00 87.00           C  
ATOM   1845  CB  ILE A 242      -2.831  21.425 -15.986  1.00 87.00           C  
ATOM   1846  O   ILE A 242      -3.560  19.349 -13.389  1.00 87.00           O  
ATOM   1847  CG1 ILE A 242      -2.238  22.837 -16.210  1.00 87.00           C  
ATOM   1848  CG2 ILE A 242      -4.364  21.496 -15.844  1.00 87.00           C  
ATOM   1849  CD1 ILE A 242      -2.685  23.508 -17.515  1.00 87.00           C  
ATOM   1850  N   GLY A 243      -2.518  18.380 -15.137  1.00 83.44           N  
ATOM   1851  CA  GLY A 243      -2.956  17.016 -14.856  1.00 83.44           C  
ATOM   1852  C   GLY A 243      -2.516  16.538 -13.473  1.00 83.44           C  
ATOM   1853  O   GLY A 243      -3.356  16.104 -12.683  1.00 83.44           O  
ATOM   1854  N   ILE A 244      -1.234  16.727 -13.126  1.00 84.69           N  
ATOM   1855  CA  ILE A 244      -0.691  16.391 -11.796  1.00 84.69           C  
ATOM   1856  C   ILE A 244      -1.455  17.120 -10.683  1.00 84.69           C  
ATOM   1857  CB  ILE A 244       0.825  16.700 -11.725  1.00 84.69           C  
ATOM   1858  O   ILE A 244      -1.814  16.504  -9.676  1.00 84.69           O  
ATOM   1859  CG1 ILE A 244       1.616  15.693 -12.591  1.00 84.69           C  
ATOM   1860  CG2 ILE A 244       1.344  16.659 -10.272  1.00 84.69           C  
ATOM   1861  CD1 ILE A 244       3.073  16.106 -12.849  1.00 84.69           C  
ATOM   1862  N   PHE A 245      -1.717  18.419 -10.845  1.00 88.50           N  
ATOM   1863  CA  PHE A 245      -2.461  19.195  -9.857  1.00 88.50           C  
ATOM   1864  C   PHE A 245      -3.909  18.710  -9.725  1.00 88.50           C  
ATOM   1865  CB  PHE A 245      -2.398  20.683 -10.219  1.00 88.50           C  
ATOM   1866  O   PHE A 245      -4.366  18.475  -8.607  1.00 88.50           O  
ATOM   1867  CG  PHE A 245      -3.238  21.554  -9.305  1.00 88.50           C  
ATOM   1868  CD1 PHE A 245      -4.507  21.997  -9.725  1.00 88.50           C  
ATOM   1869  CD2 PHE A 245      -2.772  21.883  -8.019  1.00 88.50           C  
ATOM   1870  CE1 PHE A 245      -5.303  22.772  -8.864  1.00 88.50           C  
ATOM   1871  CE2 PHE A 245      -3.568  22.659  -7.158  1.00 88.50           C  
ATOM   1872  CZ  PHE A 245      -4.833  23.105  -7.581  1.00 88.50           C  
ATOM   1873  N   LEU A 246      -4.616  18.518 -10.844  1.00 87.69           N  
ATOM   1874  CA  LEU A 246      -6.020  18.100 -10.847  1.00 87.69           C  
ATOM   1875  C   LEU A 246      -6.212  16.708 -10.242  1.00 87.69           C  
ATOM   1876  CB  LEU A 246      -6.572  18.116 -12.280  1.00 87.69           C  
ATOM   1877  O   LEU A 246      -7.121  16.531  -9.431  1.00 87.69           O  
ATOM   1878  CG  LEU A 246      -6.844  19.504 -12.875  1.00 87.69           C  
ATOM   1879  CD1 LEU A 246      -7.165  19.348 -14.362  1.00 87.69           C  
ATOM   1880  CD2 LEU A 246      -8.042  20.180 -12.197  1.00 87.69           C  
ATOM   1881  N   VAL A 247      -5.356  15.739 -10.584  1.00 83.75           N  
ATOM   1882  CA  VAL A 247      -5.453  14.387 -10.016  1.00 83.75           C  
ATOM   1883  C   VAL A 247      -5.087  14.387  -8.533  1.00 83.75           C  
ATOM   1884  CB  VAL A 247      -4.638  13.361 -10.827  1.00 83.75           C  
ATOM   1885  O   VAL A 247      -5.800  13.794  -7.727  1.00 83.75           O  
ATOM   1886  CG1 VAL A 247      -3.128  13.417 -10.583  1.00 83.75           C  
ATOM   1887  CG2 VAL A 247      -5.108  11.937 -10.518  1.00 83.75           C  
ATOM   1888  N   THR A 248      -4.037  15.118  -8.140  1.00 84.62           N  
ATOM   1889  CA  THR A 248      -3.608  15.200  -6.737  1.00 84.62           C  
ATOM   1890  C   THR A 248      -4.679  15.861  -5.877  1.00 84.62           C  
ATOM   1891  CB  THR A 248      -2.287  15.970  -6.598  1.00 84.62           C  
ATOM   1892  O   THR A 248      -5.033  15.332  -4.822  1.00 84.62           O  
ATOM   1893  CG2 THR A 248      -1.833  16.080  -5.142  1.00 84.62           C  
ATOM   1894  OG1 THR A 248      -1.273  15.315  -7.318  1.00 84.62           O  
ATOM   1895  N   ALA A 249      -5.227  16.990  -6.333  1.00 87.56           N  
ATOM   1896  CA  ALA A 249      -6.307  17.688  -5.648  1.00 87.56           C  
ATOM   1897  C   ALA A 249      -7.582  16.836  -5.613  1.00 87.56           C  
ATOM   1898  CB  ALA A 249      -6.542  19.037  -6.339  1.00 87.56           C  
ATOM   1899  O   ALA A 249      -8.182  16.693  -4.551  1.00 87.56           O  
ATOM   1900  N   GLY A 250      -7.958  16.222  -6.737  1.00 85.25           N  
ATOM   1901  CA  GLY A 250      -9.156  15.393  -6.852  1.00 85.25           C  
ATOM   1902  C   GLY A 250      -9.137  14.189  -5.915  1.00 85.25           C  
ATOM   1903  O   GLY A 250     -10.061  14.023  -5.117  1.00 85.25           O  
ATOM   1904  N   VAL A 251      -8.056  13.400  -5.945  1.00 80.19           N  
ATOM   1905  CA  VAL A 251      -7.874  12.253  -5.040  1.00 80.19           C  
ATOM   1906  C   VAL A 251      -7.837  12.722  -3.586  1.00 80.19           C  
ATOM   1907  CB  VAL A 251      -6.609  11.441  -5.398  1.00 80.19           C  
ATOM   1908  O   VAL A 251      -8.570  12.190  -2.758  1.00 80.19           O  
ATOM   1909  CG1 VAL A 251      -6.335  10.317  -4.389  1.00 80.19           C  
ATOM   1910  CG2 VAL A 251      -6.744  10.775  -6.774  1.00 80.19           C  
ATOM   1911  N   SER A 252      -7.053  13.754  -3.262  1.00 82.50           N  
ATOM   1912  CA  SER A 252      -6.920  14.218  -1.873  1.00 82.50           C  
ATOM   1913  C   SER A 252      -8.243  14.728  -1.293  1.00 82.50           C  
ATOM   1914  CB  SER A 252      -5.864  15.319  -1.751  1.00 82.50           C  
ATOM   1915  O   SER A 252      -8.596  14.370  -0.172  1.00 82.50           O  
ATOM   1916  OG  SER A 252      -4.609  14.872  -2.223  1.00 82.50           O  
ATOM   1917  N   LEU A 253      -8.999  15.535  -2.047  1.00 85.19           N  
ATOM   1918  CA  LEU A 253     -10.291  16.077  -1.609  1.00 85.19           C  
ATOM   1919  C   LEU A 253     -11.348  14.980  -1.469  1.00 85.19           C  
ATOM   1920  CB  LEU A 253     -10.775  17.143  -2.608  1.00 85.19           C  
ATOM   1921  O   LEU A 253     -12.086  14.963  -0.482  1.00 85.19           O  
ATOM   1922  CG  LEU A 253      -9.973  18.455  -2.595  1.00 85.19           C  
ATOM   1923  CD1 LEU A 253     -10.407  19.326  -3.774  1.00 85.19           C  
ATOM   1924  CD2 LEU A 253     -10.192  19.251  -1.307  1.00 85.19           C  
ATOM   1925  N   PHE A 254     -11.391  14.046  -2.423  1.00 81.44           N  
ATOM   1926  CA  PHE A 254     -12.335  12.935  -2.389  1.00 81.44           C  
ATOM   1927  C   PHE A 254     -12.076  12.017  -1.187  1.00 81.44           C  
ATOM   1928  CB  PHE A 254     -12.267  12.177  -3.719  1.00 81.44           C  
ATOM   1929  O   PHE A 254     -13.000  11.739  -0.421  1.00 81.44           O  
ATOM   1930  CG  PHE A 254     -13.290  11.067  -3.817  1.00 81.44           C  
ATOM   1931  CD1 PHE A 254     -12.913   9.734  -3.569  1.00 81.44           C  
ATOM   1932  CD2 PHE A 254     -14.629  11.373  -4.124  1.00 81.44           C  
ATOM   1933  CE1 PHE A 254     -13.874   8.710  -3.618  1.00 81.44           C  
ATOM   1934  CE2 PHE A 254     -15.590  10.348  -4.178  1.00 81.44           C  
ATOM   1935  CZ  PHE A 254     -15.213   9.017  -3.922  1.00 81.44           C  
ATOM   1936  N   LEU A 255     -10.820  11.614  -0.960  1.00 74.44           N  
ATOM   1937  CA  LEU A 255     -10.453  10.749   0.168  1.00 74.44           C  
ATOM   1938  C   LEU A 255     -10.623  11.435   1.520  1.00 74.44           C  
ATOM   1939  CB  LEU A 255      -9.017  10.223  -0.007  1.00 74.44           C  
ATOM   1940  O   LEU A 255     -11.074  10.802   2.475  1.00 74.44           O  
ATOM   1941  CG  LEU A 255      -8.820   9.325  -1.239  1.00 74.44           C  
ATOM   1942  CD1 LEU A 255      -7.422   8.706  -1.229  1.00 74.44           C  
ATOM   1943  CD2 LEU A 255      -9.867   8.221  -1.321  1.00 74.44           C  
ATOM   1944  N   LEU A 256     -10.348  12.737   1.596  1.00 76.81           N  
ATOM   1945  CA  LEU A 256     -10.621  13.514   2.799  1.00 76.81           C  
ATOM   1946  C   LEU A 256     -12.125  13.579   3.103  1.00 76.81           C  
ATOM   1947  CB  LEU A 256     -10.012  14.913   2.622  1.00 76.81           C  
ATOM   1948  O   LEU A 256     -12.526  13.416   4.256  1.00 76.81           O  
ATOM   1949  CG  LEU A 256     -10.062  15.774   3.892  1.00 76.81           C  
ATOM   1950  CD1 LEU A 256      -9.192  15.179   4.998  1.00 76.81           C  
ATOM   1951  CD2 LEU A 256      -9.547  17.178   3.577  1.00 76.81           C  
ATOM   1952  N   GLY A 257     -12.957  13.780   2.075  1.00 74.19           N  
ATOM   1953  CA  GLY A 257     -14.415  13.759   2.200  1.00 74.19           C  
ATOM   1954  C   GLY A 257     -14.934  12.414   2.709  1.00 74.19           C  
ATOM   1955  O   GLY A 257     -15.737  12.381   3.639  1.00 74.19           O  
ATOM   1956  N   VAL A 258     -14.413  11.313   2.161  1.00 72.06           N  
ATOM   1957  CA  VAL A 258     -14.754   9.949   2.594  1.00 72.06           C  
ATOM   1958  C   VAL A 258     -14.323   9.689   4.043  1.00 72.06           C  
ATOM   1959  CB  VAL A 258     -14.165   8.918   1.609  1.00 72.06           C  
ATOM   1960  O   VAL A 258     -15.129   9.191   4.820  1.00 72.06           O  
ATOM   1961  CG1 VAL A 258     -14.277   7.478   2.121  1.00 72.06           C  
ATOM   1962  CG2 VAL A 258     -14.898   8.987   0.260  1.00 72.06           C  
ATOM   1963  N   SER A 259     -13.111  10.088   4.440  1.00 70.00           N  
ATOM   1964  CA  SER A 259     -12.571   9.861   5.796  1.00 70.00           C  
ATOM   1965  C   SER A 259     -13.273  10.659   6.904  1.00 70.00           C  
ATOM   1966  CB  SER A 259     -11.096  10.250   5.784  1.00 70.00           C  
ATOM   1967  O   SER A 259     -13.310  10.257   8.072  1.00 70.00           O  
ATOM   1968  OG  SER A 259     -10.485  10.045   7.046  1.00 70.00           O  
ATOM   1969  N   TRP A 260     -13.806  11.839   6.580  1.00 71.62           N  
ATOM   1970  CA  TRP A 260     -14.577  12.646   7.532  1.00 71.62           C  
ATOM   1971  C   TRP A 260     -16.064  12.295   7.558  1.00 71.62           C  
ATOM   1972  CB  TRP A 260     -14.335  14.132   7.252  1.00 71.62           C  
ATOM   1973  O   TRP A 260     -16.747  12.644   8.525  1.00 71.62           O  
ATOM   1974  CG  TRP A 260     -13.004  14.673   7.687  1.00 71.62           C  
ATOM   1975  CD1 TRP A 260     -12.046  14.004   8.371  1.00 71.62           C  
ATOM   1976  CD2 TRP A 260     -12.454  16.003   7.439  1.00 71.62           C  
ATOM   1977  CE2 TRP A 260     -11.180  16.091   8.072  1.00 71.62           C  
ATOM   1978  CE3 TRP A 260     -12.882  17.128   6.699  1.00 71.62           C  
ATOM   1979  NE1 TRP A 260     -11.000  14.856   8.653  1.00 71.62           N  
ATOM   1980  CH2 TRP A 260     -10.827  18.337   7.244  1.00 71.62           C  
ATOM   1981  CZ2 TRP A 260     -10.385  17.244   8.003  1.00 71.62           C  
ATOM   1982  CZ3 TRP A 260     -12.064  18.271   6.581  1.00 71.62           C  
ATOM   1983  N   GLY A 261     -16.556  11.605   6.531  1.00 65.12           N  
ATOM   1984  CA  GLY A 261     -17.944  11.195   6.405  1.00 65.12           C  
ATOM   1985  C   GLY A 261     -18.399  10.245   7.513  1.00 65.12           C  
ATOM   1986  O   GLY A 261     -17.711   9.301   7.888  1.00 65.12           O  
ATOM   1987  N   GLY A 262     -19.596  10.487   8.052  1.00 60.69           N  
ATOM   1988  CA  GLY A 262     -20.248   9.560   8.983  1.00 60.69           C  
ATOM   1989  C   GLY A 262     -19.750   9.617  10.420  1.00 60.69           C  
ATOM   1990  O   GLY A 262     -20.125   8.758  11.216  1.00 60.69           O  
ATOM   1991  N   LYS A 263     -18.937  10.614  10.774  1.00 63.91           N  
ATOM   1992  CA  LYS A 263     -18.546  10.864  12.164  1.00 63.91           C  
ATOM   1993  C   LYS A 263     -19.654  11.597  12.934  1.00 63.91           C  
ATOM   1994  CB  LYS A 263     -17.249  11.667  12.201  1.00 63.91           C  
ATOM   1995  O   LYS A 263     -20.396  12.367  12.323  1.00 63.91           O  
ATOM   1996  CG  LYS A 263     -16.042  10.856  11.718  1.00 63.91           C  
ATOM   1997  CD  LYS A 263     -14.817  11.740  11.925  1.00 63.91           C  
ATOM   1998  CE  LYS A 263     -13.527  11.038  11.540  1.00 63.91           C  
ATOM   1999  NZ  LYS A 263     -12.386  11.923  11.879  1.00 63.91           N  
ATOM   2000  N   PRO A 264     -19.713  11.475  14.275  1.00 55.41           N  
ATOM   2001  CA  PRO A 264     -20.710  12.169  15.101  1.00 55.41           C  
ATOM   2002  C   PRO A 264     -20.755  13.690  14.875  1.00 55.41           C  
ATOM   2003  CB  PRO A 264     -20.336  11.835  16.551  1.00 55.41           C  
ATOM   2004  O   PRO A 264     -21.830  14.276  14.829  1.00 55.41           O  
ATOM   2005  CG  PRO A 264     -19.600  10.502  16.440  1.00 55.41           C  
ATOM   2006  CD  PRO A 264     -18.882  10.607  15.099  1.00 55.41           C  
ATOM   2007  N   ASN A 265     -19.593  14.312  14.646  1.00 59.09           N  
ATOM   2008  CA  ASN A 265     -19.462  15.757  14.412  1.00 59.09           C  
ATOM   2009  C   ASN A 265     -19.516  16.136  12.918  1.00 59.09           C  
ATOM   2010  CB  ASN A 265     -18.159  16.256  15.074  1.00 59.09           C  
ATOM   2011  O   ASN A 265     -19.343  17.299  12.556  1.00 59.09           O  
ATOM   2012  CG  ASN A 265     -18.127  16.104  16.587  1.00 59.09           C  
ATOM   2013  ND2 ASN A 265     -17.030  16.461  17.214  1.00 59.09           N  
ATOM   2014  OD1 ASN A 265     -19.063  15.649  17.220  1.00 59.09           O  
ATOM   2015  N   SER A 266     -19.667  15.167  12.012  1.00 61.94           N  
ATOM   2016  CA  SER A 266     -19.628  15.374  10.560  1.00 61.94           C  
ATOM   2017  C   SER A 266     -20.524  14.345   9.868  1.00 61.94           C  
ATOM   2018  CB  SER A 266     -18.179  15.338  10.054  1.00 61.94           C  
ATOM   2019  O   SER A 266     -20.069  13.333   9.334  1.00 61.94           O  
ATOM   2020  OG  SER A 266     -17.450  16.424  10.604  1.00 61.94           O  
ATOM   2021  N   ALA A 267     -21.833  14.607   9.905  1.00 70.81           N  
ATOM   2022  CA  ALA A 267     -22.824  13.806   9.197  1.00 70.81           C  
ATOM   2023  C   ALA A 267     -22.567  13.835   7.682  1.00 70.81           C  
ATOM   2024  CB  ALA A 267     -24.225  14.334   9.532  1.00 70.81           C  
ATOM   2025  O   ALA A 267     -22.153  14.861   7.147  1.00 70.81           O  
ATOM   2026  N   TRP A 268     -22.874  12.738   6.983  1.00 70.75           N  
ATOM   2027  CA  TRP A 268     -22.763  12.647   5.517  1.00 70.75           C  
ATOM   2028  C   TRP A 268     -23.511  13.763   4.775  1.00 70.75           C  
ATOM   2029  CB  TRP A 268     -23.292  11.282   5.063  1.00 70.75           C  
ATOM   2030  O   TRP A 268     -23.086  14.169   3.701  1.00 70.75           O  
ATOM   2031  CG  TRP A 268     -22.395  10.133   5.394  1.00 70.75           C  
ATOM   2032  CD1 TRP A 268     -22.532   9.271   6.428  1.00 70.75           C  
ATOM   2033  CD2 TRP A 268     -21.173   9.739   4.698  1.00 70.75           C  
ATOM   2034  CE2 TRP A 268     -20.591   8.650   5.407  1.00 70.75           C  
ATOM   2035  CE3 TRP A 268     -20.475  10.221   3.569  1.00 70.75           C  
ATOM   2036  NE1 TRP A 268     -21.490   8.364   6.406  1.00 70.75           N  
ATOM   2037  CH2 TRP A 268     -18.654   8.641   3.967  1.00 70.75           C  
ATOM   2038  CZ2 TRP A 268     -19.341   8.120   5.075  1.00 70.75           C  
ATOM   2039  CZ3 TRP A 268     -19.234   9.667   3.200  1.00 70.75           C  
ATOM   2040  N   ASP A 269     -24.579  14.285   5.379  1.00 76.31           N  
ATOM   2041  CA  ASP A 269     -25.402  15.375   4.842  1.00 76.31           C  
ATOM   2042  C   ASP A 269     -24.811  16.778   5.100  1.00 76.31           C  
ATOM   2043  CB  ASP A 269     -26.809  15.219   5.437  1.00 76.31           C  
ATOM   2044  O   ASP A 269     -25.375  17.808   4.737  1.00 76.31           O  
ATOM   2045  CG  ASP A 269     -27.910  15.876   4.600  1.00 76.31           C  
ATOM   2046  OD1 ASP A 269     -27.690  16.083   3.387  1.00 76.31           O  
ATOM   2047  OD2 ASP A 269     -28.998  16.074   5.184  1.00 76.31           O  
ATOM   2048  N   SER A 270     -23.651  16.859   5.758  1.00 79.19           N  
ATOM   2049  CA  SER A 270     -22.960  18.128   5.959  1.00 79.19           C  
ATOM   2050  C   SER A 270     -22.488  18.685   4.619  1.00 79.19           C  
ATOM   2051  CB  SER A 270     -21.768  17.955   6.901  1.00 79.19           C  
ATOM   2052  O   SER A 270     -21.730  18.033   3.894  1.00 79.19           O  
ATOM   2053  OG  SER A 270     -21.116  19.200   7.105  1.00 79.19           O  
ATOM   2054  N   GLY A 271     -22.831  19.947   4.341  1.00 83.81           N  
ATOM   2055  CA  GLY A 271     -22.362  20.658   3.149  1.00 83.81           C  
ATOM   2056  C   GLY A 271     -20.835  20.661   2.998  1.00 83.81           C  
ATOM   2057  O   GLY A 271     -20.334  20.693   1.879  1.00 83.81           O  
ATOM   2058  N   LYS A 272     -20.078  20.536   4.101  1.00 82.88           N  
ATOM   2059  CA  LYS A 272     -18.614  20.386   4.065  1.00 82.88           C  
ATOM   2060  C   LYS A 272     -18.183  19.055   3.436  1.00 82.88           C  
ATOM   2061  CB  LYS A 272     -18.051  20.561   5.486  1.00 82.88           C  
ATOM   2062  O   LYS A 272     -17.280  19.052   2.608  1.00 82.88           O  
ATOM   2063  CG  LYS A 272     -16.513  20.577   5.512  1.00 82.88           C  
ATOM   2064  CD  LYS A 272     -15.989  20.709   6.949  1.00 82.88           C  
ATOM   2065  CE  LYS A 272     -14.458  20.631   6.946  1.00 82.88           C  
ATOM   2066  NZ  LYS A 272     -13.903  20.481   8.316  1.00 82.88           N  
ATOM   2067  N   ILE A 273     -18.812  17.938   3.809  1.00 81.62           N  
ATOM   2068  CA  ILE A 273     -18.476  16.602   3.282  1.00 81.62           C  
ATOM   2069  C   ILE A 273     -18.927  16.483   1.831  1.00 81.62           C  
ATOM   2070  CB  ILE A 273     -19.089  15.491   4.162  1.00 81.62           C  
ATOM   2071  O   ILE A 273     -18.126  16.110   0.975  1.00 81.62           O  
ATOM   2072  CG1 ILE A 273     -18.342  15.447   5.510  1.00 81.62           C  
ATOM   2073  CG2 ILE A 273     -18.981  14.111   3.479  1.00 81.62           C  
ATOM   2074  CD1 ILE A 273     -19.123  14.711   6.597  1.00 81.62           C  
ATOM   2075  N   ILE A 274     -20.166  16.889   1.538  1.00 84.75           N  
ATOM   2076  CA  ILE A 274     -20.685  16.907   0.166  1.00 84.75           C  
ATOM   2077  C   ILE A 274     -19.811  17.814  -0.706  1.00 84.75           C  
ATOM   2078  CB  ILE A 274     -22.173  17.327   0.145  1.00 84.75           C  
ATOM   2079  O   ILE A 274     -19.436  17.418  -1.806  1.00 84.75           O  
ATOM   2080  CG1 ILE A 274     -23.021  16.304   0.936  1.00 84.75           C  
ATOM   2081  CG2 ILE A 274     -22.678  17.449  -1.308  1.00 84.75           C  
ATOM   2082  CD1 ILE A 274     -24.502  16.679   1.067  1.00 84.75           C  
ATOM   2083  N   GLY A 275     -19.408  18.986  -0.210  1.00 86.62           N  
ATOM   2084  CA  GLY A 275     -18.506  19.896  -0.916  1.00 86.62           C  
ATOM   2085  C   GLY A 275     -17.143  19.268  -1.216  1.00 86.62           C  
ATOM   2086  O   GLY A 275     -16.674  19.353  -2.348  1.00 86.62           O  
ATOM   2087  N   LEU A 276     -16.523  18.580  -0.252  1.00 85.94           N  
ATOM   2088  CA  LEU A 276     -15.247  17.877  -0.457  1.00 85.94           C  
ATOM   2089  C   LEU A 276     -15.371  16.723  -1.462  1.00 85.94           C  
ATOM   2090  CB  LEU A 276     -14.718  17.363   0.894  1.00 85.94           C  
ATOM   2091  O   LEU A 276     -14.547  16.602  -2.365  1.00 85.94           O  
ATOM   2092  CG  LEU A 276     -14.155  18.458   1.817  1.00 85.94           C  
ATOM   2093  CD1 LEU A 276     -13.881  17.866   3.200  1.00 85.94           C  
ATOM   2094  CD2 LEU A 276     -12.851  19.053   1.284  1.00 85.94           C  
ATOM   2095  N   MET A 277     -16.427  15.912  -1.362  1.00 83.50           N  
ATOM   2096  CA  MET A 277     -16.645  14.784  -2.273  1.00 83.50           C  
ATOM   2097  C   MET A 277     -16.986  15.239  -3.694  1.00 83.50           C  
ATOM   2098  CB  MET A 277     -17.760  13.880  -1.737  1.00 83.50           C  
ATOM   2099  O   MET A 277     -16.437  14.707  -4.656  1.00 83.50           O  
ATOM   2100  CG  MET A 277     -17.341  13.131  -0.469  1.00 83.50           C  
ATOM   2101  SD  MET A 277     -18.612  12.006   0.164  1.00 83.50           S  
ATOM   2102  CE  MET A 277     -18.561  10.704  -1.099  1.00 83.50           C  
ATOM   2103  N   THR A 278     -17.869  16.230  -3.843  1.00 88.00           N  
ATOM   2104  CA  THR A 278     -18.279  16.752  -5.158  1.00 88.00           C  
ATOM   2105  C   THR A 278     -17.170  17.550  -5.829  1.00 88.00           C  
ATOM   2106  CB  THR A 278     -19.544  17.618  -5.090  1.00 88.00           C  
ATOM   2107  O   THR A 278     -16.985  17.400  -7.033  1.00 88.00           O  
ATOM   2108  CG2 THR A 278     -20.788  16.807  -4.725  1.00 88.00           C  
ATOM   2109  OG1 THR A 278     -19.389  18.656  -4.153  1.00 88.00           O  
ATOM   2110  N   SER A 279     -16.387  18.338  -5.082  1.00 90.38           N  
ATOM   2111  CA  SER A 279     -15.201  19.007  -5.632  1.00 90.38           C  
ATOM   2112  C   SER A 279     -14.108  18.008  -6.007  1.00 90.38           C  
ATOM   2113  CB  SER A 279     -14.646  20.084  -4.695  1.00 90.38           C  
ATOM   2114  O   SER A 279     -13.562  18.120  -7.099  1.00 90.38           O  
ATOM   2115  OG  SER A 279     -14.283  19.555  -3.439  1.00 90.38           O  
ATOM   2116  N   GLY A 280     -13.848  16.987  -5.183  1.00 84.75           N  
ATOM   2117  CA  GLY A 280     -12.901  15.918  -5.506  1.00 84.75           C  
ATOM   2118  C   GLY A 280     -13.298  15.142  -6.765  1.00 84.75           C  
ATOM   2119  O   GLY A 280     -12.508  15.029  -7.704  1.00 84.75           O  
ATOM   2120  N   LEU A 281     -14.553  14.686  -6.836  1.00 85.19           N  
ATOM   2121  CA  LEU A 281     -15.091  14.004  -8.016  1.00 85.19           C  
ATOM   2122  C   LEU A 281     -15.113  14.928  -9.242  1.00 85.19           C  
ATOM   2123  CB  LEU A 281     -16.495  13.467  -7.687  1.00 85.19           C  
ATOM   2124  O   LEU A 281     -14.742  14.508 -10.334  1.00 85.19           O  
ATOM   2125  CG  LEU A 281     -17.118  12.610  -8.806  1.00 85.19           C  
ATOM   2126  CD1 LEU A 281     -16.315  11.334  -9.067  1.00 85.19           C  
ATOM   2127  CD2 LEU A 281     -18.540  12.211  -8.413  1.00 85.19           C  
ATOM   2128  N   GLY A 282     -15.493  16.193  -9.064  1.00 88.88           N  
ATOM   2129  CA  GLY A 282     -15.471  17.207 -10.113  1.00 88.88           C  
ATOM   2130  C   GLY A 282     -14.066  17.434 -10.669  1.00 88.88           C  
ATOM   2131  O   GLY A 282     -13.894  17.434 -11.883  1.00 88.88           O  
ATOM   2132  N   SER A 283     -13.047  17.546  -9.813  1.00 87.69           N  
ATOM   2133  CA  SER A 283     -11.646  17.660 -10.235  1.00 87.69           C  
ATOM   2134  C   SER A 283     -11.163  16.424 -10.994  1.00 87.69           C  
ATOM   2135  CB  SER A 283     -10.736  17.896  -9.026  1.00 87.69           C  
ATOM   2136  O   SER A 283     -10.475  16.579 -12.000  1.00 87.69           O  
ATOM   2137  OG  SER A 283     -10.968  19.175  -8.468  1.00 87.69           O  
ATOM   2138  N   LEU A 284     -11.558  15.216 -10.577  1.00 84.88           N  
ATOM   2139  CA  LEU A 284     -11.241  13.977 -11.302  1.00 84.88           C  
ATOM   2140  C   LEU A 284     -11.952  13.889 -12.661  1.00 84.88           C  
ATOM   2141  CB  LEU A 284     -11.597  12.758 -10.434  1.00 84.88           C  
ATOM   2142  O   LEU A 284     -11.357  13.438 -13.637  1.00 84.88           O  
ATOM   2143  CG  LEU A 284     -10.708  12.565  -9.194  1.00 84.88           C  
ATOM   2144  CD1 LEU A 284     -11.237  11.400  -8.358  1.00 84.88           C  
ATOM   2145  CD2 LEU A 284      -9.252  12.279  -9.562  1.00 84.88           C  
ATOM   2146  N   LEU A 285     -13.201  14.353 -12.755  1.00 86.88           N  
ATOM   2147  CA  LEU A 285     -13.927  14.434 -14.025  1.00 86.88           C  
ATOM   2148  C   LEU A 285     -13.297  15.469 -14.959  1.00 86.88           C  
ATOM   2149  CB  LEU A 285     -15.405  14.773 -13.766  1.00 86.88           C  
ATOM   2150  O   LEU A 285     -13.084  15.182 -16.133  1.00 86.88           O  
ATOM   2151  CG  LEU A 285     -16.230  13.625 -13.161  1.00 86.88           C  
ATOM   2152  CD1 LEU A 285     -17.617  14.150 -12.789  1.00 86.88           C  
ATOM   2153  CD2 LEU A 285     -16.402  12.460 -14.137  1.00 86.88           C  
ATOM   2154  N   VAL A 286     -12.949  16.650 -14.442  1.00 89.06           N  
ATOM   2155  CA  VAL A 286     -12.230  17.681 -15.203  1.00 89.06           C  
ATOM   2156  C   VAL A 286     -10.874  17.157 -15.662  1.00 89.06           C  
ATOM   2157  CB  VAL A 286     -12.082  18.977 -14.383  1.00 89.06           C  
ATOM   2158  O   VAL A 286     -10.516  17.384 -16.811  1.00 89.06           O  
ATOM   2159  CG1 VAL A 286     -11.155  20.002 -15.050  1.00 89.06           C  
ATOM   2160  CG2 VAL A 286     -13.445  19.663 -14.215  1.00 89.06           C  
ATOM   2161  N   PHE A 287     -10.158  16.407 -14.822  1.00 85.62           N  
ATOM   2162  CA  PHE A 287      -8.924  15.722 -15.205  1.00 85.62           C  
ATOM   2163  C   PHE A 287      -9.151  14.738 -16.360  1.00 85.62           C  
ATOM   2164  CB  PHE A 287      -8.338  15.010 -13.980  1.00 85.62           C  
ATOM   2165  O   PHE A 287      -8.468  14.827 -17.375  1.00 85.62           O  
ATOM   2166  CG  PHE A 287      -7.177  14.103 -14.307  1.00 85.62           C  
ATOM   2167  CD1 PHE A 287      -7.344  12.706 -14.293  1.00 85.62           C  
ATOM   2168  CD2 PHE A 287      -5.946  14.661 -14.692  1.00 85.62           C  
ATOM   2169  CE1 PHE A 287      -6.278  11.869 -14.664  1.00 85.62           C  
ATOM   2170  CE2 PHE A 287      -4.884  13.824 -15.068  1.00 85.62           C  
ATOM   2171  CZ  PHE A 287      -5.050  12.430 -15.053  1.00 85.62           C  
ATOM   2172  N   ALA A 288     -10.149  13.855 -16.259  1.00 82.88           N  
ATOM   2173  CA  ALA A 288     -10.462  12.899 -17.320  1.00 82.88           C  
ATOM   2174  C   ALA A 288     -10.842  13.599 -18.638  1.00 82.88           C  
ATOM   2175  CB  ALA A 288     -11.584  11.978 -16.824  1.00 82.88           C  
ATOM   2176  O   ALA A 288     -10.384  13.206 -19.710  1.00 82.88           O  
ATOM   2177  N   LEU A 289     -11.644  14.666 -18.572  1.00 85.31           N  
ATOM   2178  CA  LEU A 289     -12.001  15.471 -19.742  1.00 85.31           C  
ATOM   2179  C   LEU A 289     -10.785  16.214 -20.313  1.00 85.31           C  
ATOM   2180  CB  LEU A 289     -13.114  16.465 -19.362  1.00 85.31           C  
ATOM   2181  O   LEU A 289     -10.630  16.282 -21.531  1.00 85.31           O  
ATOM   2182  CG  LEU A 289     -14.474  15.829 -19.013  1.00 85.31           C  
ATOM   2183  CD1 LEU A 289     -15.426  16.915 -18.510  1.00 85.31           C  
ATOM   2184  CD2 LEU A 289     -15.127  15.145 -20.210  1.00 85.31           C  
ATOM   2185  N   TYR A 290      -9.913  16.746 -19.459  1.00 86.00           N  
ATOM   2186  CA  TYR A 290      -8.682  17.420 -19.863  1.00 86.00           C  
ATOM   2187  C   TYR A 290      -7.727  16.467 -20.590  1.00 86.00           C  
ATOM   2188  CB  TYR A 290      -8.021  18.039 -18.625  1.00 86.00           C  
ATOM   2189  O   TYR A 290      -7.216  16.810 -21.652  1.00 86.00           O  
ATOM   2190  CG  TYR A 290      -6.675  18.661 -18.915  1.00 86.00           C  
ATOM   2191  CD1 TYR A 290      -5.494  17.985 -18.557  1.00 86.00           C  
ATOM   2192  CD2 TYR A 290      -6.608  19.893 -19.592  1.00 86.00           C  
ATOM   2193  CE1 TYR A 290      -4.248  18.549 -18.875  1.00 86.00           C  
ATOM   2194  CE2 TYR A 290      -5.358  20.453 -19.916  1.00 86.00           C  
ATOM   2195  OH  TYR A 290      -2.969  20.315 -19.885  1.00 86.00           O  
ATOM   2196  CZ  TYR A 290      -4.172  19.777 -19.557  1.00 86.00           C  
ATOM   2197  N   GLU A 291      -7.561  15.248 -20.087  1.00 81.06           N  
ATOM   2198  CA  GLU A 291      -6.724  14.220 -20.713  1.00 81.06           C  
ATOM   2199  C   GLU A 291      -7.285  13.751 -22.063  1.00 81.06           C  
ATOM   2200  CB  GLU A 291      -6.609  13.035 -19.741  1.00 81.06           C  
ATOM   2201  O   GLU A 291      -6.552  13.610 -23.044  1.00 81.06           O  
ATOM   2202  CG  GLU A 291      -5.648  13.314 -18.576  1.00 81.06           C  
ATOM   2203  CD  GLU A 291      -4.180  13.183 -18.987  1.00 81.06           C  
ATOM   2204  OE1 GLU A 291      -3.338  12.931 -18.100  1.00 81.06           O  
ATOM   2205  OE2 GLU A 291      -3.883  13.272 -20.193  1.00 81.06           O  
ATOM   2206  N   VAL A 292      -8.605  13.553 -22.150  1.00 80.44           N  
ATOM   2207  CA  VAL A 292      -9.256  13.059 -23.374  1.00 80.44           C  
ATOM   2208  C   VAL A 292      -9.355  14.140 -24.456  1.00 80.44           C  
ATOM   2209  CB  VAL A 292     -10.633  12.453 -23.037  1.00 80.44           C  
ATOM   2210  O   VAL A 292      -9.070  13.868 -25.625  1.00 80.44           O  
ATOM   2211  CG1 VAL A 292     -11.439  12.076 -24.288  1.00 80.44           C  
ATOM   2212  CG2 VAL A 292     -10.471  11.168 -22.210  1.00 80.44           C  
ATOM   2213  N   TYR A 293      -9.762  15.361 -24.096  1.00 80.69           N  
ATOM   2214  CA  TYR A 293     -10.049  16.435 -25.057  1.00 80.69           C  
ATOM   2215  C   TYR A 293      -8.927  17.463 -25.180  1.00 80.69           C  
ATOM   2216  CB  TYR A 293     -11.358  17.142 -24.685  1.00 80.69           C  
ATOM   2217  O   TYR A 293      -8.705  17.989 -26.271  1.00 80.69           O  
ATOM   2218  CG  TYR A 293     -12.583  16.258 -24.777  1.00 80.69           C  
ATOM   2219  CD1 TYR A 293     -13.107  15.930 -26.041  1.00 80.69           C  
ATOM   2220  CD2 TYR A 293     -13.195  15.760 -23.612  1.00 80.69           C  
ATOM   2221  CE1 TYR A 293     -14.247  15.111 -26.141  1.00 80.69           C  
ATOM   2222  CE2 TYR A 293     -14.325  14.928 -23.710  1.00 80.69           C  
ATOM   2223  OH  TYR A 293     -15.959  13.823 -25.068  1.00 80.69           O  
ATOM   2224  CZ  TYR A 293     -14.858  14.611 -24.974  1.00 80.69           C  
ATOM   2225  N   GLY A 294      -8.218  17.750 -24.088  1.00 70.50           N  
ATOM   2226  CA  GLY A 294      -7.122  18.719 -24.065  1.00 70.50           C  
ATOM   2227  C   GLY A 294      -5.877  18.240 -24.808  1.00 70.50           C  
ATOM   2228  O   GLY A 294      -5.066  19.077 -25.199  1.00 70.50           O  
ATOM   2229  N   LYS A 295      -5.749  16.921 -25.037  1.00 69.19           N  
ATOM   2230  CA  LYS A 295      -4.608  16.275 -25.709  1.00 69.19           C  
ATOM   2231  C   LYS A 295      -3.270  16.883 -25.257  1.00 69.19           C  
ATOM   2232  CB  LYS A 295      -4.777  16.316 -27.236  1.00 69.19           C  
ATOM   2233  O   LYS A 295      -2.523  17.409 -26.093  1.00 69.19           O  
ATOM   2234  CG  LYS A 295      -5.992  15.522 -27.726  1.00 69.19           C  
ATOM   2235  CD  LYS A 295      -6.019  15.556 -29.256  1.00 69.19           C  
ATOM   2236  CE  LYS A 295      -7.232  14.782 -29.770  1.00 69.19           C  
ATOM   2237  NZ  LYS A 295      -7.252  14.770 -31.253  1.00 69.19           N  
ATOM   2238  N   PRO A 296      -2.976  16.882 -23.941  1.00 69.75           N  
ATOM   2239  CA  PRO A 296      -1.697  17.367 -23.447  1.00 69.75           C  
ATOM   2240  C   PRO A 296      -0.563  16.642 -24.175  1.00 69.75           C  
ATOM   2241  CB  PRO A 296      -1.696  17.106 -21.935  1.00 69.75           C  
ATOM   2242  O   PRO A 296      -0.658  15.458 -24.489  1.00 69.75           O  
ATOM   2243  CG  PRO A 296      -2.690  15.958 -21.779  1.00 69.75           C  
ATOM   2244  CD  PRO A 296      -3.720  16.235 -22.864  1.00 69.75           C  
ATOM   2245  N   ARG A 297       0.533  17.360 -24.450  1.00 64.00           N  
ATOM   2246  CA  ARG A 297       1.658  16.836 -25.247  1.00 64.00           C  
ATOM   2247  C   ARG A 297       2.230  15.531 -24.681  1.00 64.00           C  
ATOM   2248  CB  ARG A 297       2.732  17.929 -25.361  1.00 64.00           C  
ATOM   2249  O   ARG A 297       2.825  14.764 -25.428  1.00 64.00           O  
ATOM   2250  CG  ARG A 297       3.839  17.568 -26.361  1.00 64.00           C  
ATOM   2251  CD  ARG A 297       4.800  18.745 -26.539  1.00 64.00           C  
ATOM   2252  NE  ARG A 297       5.857  18.416 -27.515  1.00 64.00           N  
ATOM   2253  NH1 ARG A 297       6.196  20.529 -28.352  1.00 64.00           N  
ATOM   2254  NH2 ARG A 297       7.352  18.811 -29.183  1.00 64.00           N  
ATOM   2255  CZ  ARG A 297       6.460  19.251 -28.340  1.00 64.00           C  
ATOM   2256  N   ARG A 298       2.096  15.319 -23.368  1.00 67.69           N  
ATOM   2257  CA  ARG A 298       2.422  14.073 -22.667  1.00 67.69           C  
ATOM   2258  C   ARG A 298       1.368  13.836 -21.571  1.00 67.69           C  
ATOM   2259  CB  ARG A 298       3.856  14.127 -22.109  1.00 67.69           C  
ATOM   2260  O   ARG A 298       1.551  14.369 -20.477  1.00 67.69           O  
ATOM   2261  CG  ARG A 298       4.899  14.108 -23.243  1.00 67.69           C  
ATOM   2262  CD  ARG A 298       6.322  13.919 -22.714  1.00 67.69           C  
ATOM   2263  NE  ARG A 298       7.321  13.896 -23.809  1.00 67.69           N  
ATOM   2264  NH1 ARG A 298       9.083  12.930 -22.671  1.00 67.69           N  
ATOM   2265  NH2 ARG A 298       9.367  13.483 -24.779  1.00 67.69           N  
ATOM   2266  CZ  ARG A 298       8.574  13.447 -23.746  1.00 67.69           C  
ATOM   2267  N   PRO A 299       0.274  13.110 -21.870  1.00 70.62           N  
ATOM   2268  CA  PRO A 299      -0.814  12.869 -20.921  1.00 70.62           C  
ATOM   2269  C   PRO A 299      -0.308  12.115 -19.697  1.00 70.62           C  
ATOM   2270  CB  PRO A 299      -1.854  12.059 -21.711  1.00 70.62           C  
ATOM   2271  O   PRO A 299       0.452  11.163 -19.852  1.00 70.62           O  
ATOM   2272  CG  PRO A 299      -1.060  11.364 -22.803  1.00 70.62           C  
ATOM   2273  CD  PRO A 299       0.028  12.382 -23.114  1.00 70.62           C  
ATOM   2274  N   MET A 300      -0.710  12.485 -18.485  1.00 71.56           N  
ATOM   2275  CA  MET A 300      -0.376  11.718 -17.283  1.00 71.56           C  
ATOM   2276  C   MET A 300      -0.987  10.317 -17.359  1.00 71.56           C  
ATOM   2277  CB  MET A 300      -0.847  12.470 -16.031  1.00 71.56           C  
ATOM   2278  O   MET A 300      -0.294   9.346 -17.056  1.00 71.56           O  
ATOM   2279  CG  MET A 300      -0.354  11.798 -14.748  1.00 71.56           C  
ATOM   2280  SD  MET A 300      -0.770  12.724 -13.253  1.00 71.56           S  
ATOM   2281  CE  MET A 300      -0.100  11.594 -12.009  1.00 71.56           C  
ATOM   2282  N   VAL A 301      -2.226  10.220 -17.845  1.00 74.69           N  
ATOM   2283  CA  VAL A 301      -2.973   8.972 -18.038  1.00 74.69           C  
ATOM   2284  C   VAL A 301      -3.348   8.812 -19.518  1.00 74.69           C  
ATOM   2285  CB  VAL A 301      -4.202   8.961 -17.111  1.00 74.69           C  
ATOM   2286  O   VAL A 301      -4.363   9.349 -19.960  1.00 74.69           O  
ATOM   2287  CG1 VAL A 301      -5.148   7.810 -17.445  1.00 74.69           C  
ATOM   2288  CG2 VAL A 301      -3.753   8.826 -15.651  1.00 74.69           C  
ATOM   2289  N   PRO A 302      -2.554   8.074 -20.314  1.00 74.44           N  
ATOM   2290  CA  PRO A 302      -2.810   7.907 -21.737  1.00 74.44           C  
ATOM   2291  C   PRO A 302      -4.151   7.226 -22.020  1.00 74.44           C  
ATOM   2292  CB  PRO A 302      -1.663   7.073 -22.292  1.00 74.44           C  
ATOM   2293  O   PRO A 302      -4.322   6.047 -21.693  1.00 74.44           O  
ATOM   2294  CG  PRO A 302      -0.548   7.371 -21.317  1.00 74.44           C  
ATOM   2295  CD  PRO A 302      -1.256   7.527 -19.980  1.00 74.44           C  
ATOM   2296  N   PRO A 303      -5.080   7.890 -22.732  1.00 75.00           N  
ATOM   2297  CA  PRO A 303      -6.361   7.282 -23.094  1.00 75.00           C  
ATOM   2298  C   PRO A 303      -6.205   6.029 -23.969  1.00 75.00           C  
ATOM   2299  CB  PRO A 303      -7.138   8.384 -23.821  1.00 75.00           C  
ATOM   2300  O   PRO A 303      -7.088   5.175 -24.010  1.00 75.00           O  
ATOM   2301  CG  PRO A 303      -6.522   9.680 -23.294  1.00 75.00           C  
ATOM   2302  CD  PRO A 303      -5.059   9.298 -23.108  1.00 75.00           C  
ATOM   2303  N   ALA A 304      -5.074   5.900 -24.669  1.00 75.25           N  
ATOM   2304  CA  ALA A 304      -4.763   4.747 -25.503  1.00 75.25           C  
ATOM   2305  C   ALA A 304      -4.640   3.434 -24.706  1.00 75.25           C  
ATOM   2306  CB  ALA A 304      -3.500   5.071 -26.303  1.00 75.25           C  
ATOM   2307  O   ALA A 304      -5.026   2.398 -25.243  1.00 75.25           O  
ATOM   2308  N   LEU A 305      -4.222   3.467 -23.431  1.00 75.75           N  
ATOM   2309  CA  LEU A 305      -4.169   2.266 -22.578  1.00 75.75           C  
ATOM   2310  C   LEU A 305      -5.558   1.653 -22.369  1.00 75.75           C  
ATOM   2311  CB  LEU A 305      -3.510   2.610 -21.228  1.00 75.75           C  
ATOM   2312  O   LEU A 305      -5.717   0.436 -22.379  1.00 75.75           O  
ATOM   2313  CG  LEU A 305      -1.999   2.894 -21.304  1.00 75.75           C  
ATOM   2314  CD1 LEU A 305      -1.500   3.444 -19.972  1.00 75.75           C  
ATOM   2315  CD2 LEU A 305      -1.187   1.640 -21.621  1.00 75.75           C  
ATOM   2316  N   PHE A 306      -6.596   2.486 -22.281  1.00 78.62           N  
ATOM   2317  CA  PHE A 306      -7.976   2.027 -22.103  1.00 78.62           C  
ATOM   2318  C   PHE A 306      -8.604   1.429 -23.368  1.00 78.62           C  
ATOM   2319  CB  PHE A 306      -8.829   3.175 -21.564  1.00 78.62           C  
ATOM   2320  O   PHE A 306      -9.688   0.849 -23.284  1.00 78.62           O  
ATOM   2321  CG  PHE A 306      -8.428   3.619 -20.176  1.00 78.62           C  
ATOM   2322  CD1 PHE A 306      -8.893   2.914 -19.051  1.00 78.62           C  
ATOM   2323  CD2 PHE A 306      -7.605   4.743 -20.006  1.00 78.62           C  
ATOM   2324  CE1 PHE A 306      -8.547   3.338 -17.757  1.00 78.62           C  
ATOM   2325  CE2 PHE A 306      -7.288   5.183 -18.714  1.00 78.62           C  
ATOM   2326  CZ  PHE A 306      -7.754   4.483 -17.587  1.00 78.62           C  
ATOM   2327  N   LYS A 307      -7.950   1.534 -24.535  1.00 80.56           N  
ATOM   2328  CA  LYS A 307      -8.420   0.861 -25.757  1.00 80.56           C  
ATOM   2329  C   LYS A 307      -8.259  -0.657 -25.662  1.00 80.56           C  
ATOM   2330  CB  LYS A 307      -7.696   1.396 -26.999  1.00 80.56           C  
ATOM   2331  O   LYS A 307      -9.064  -1.381 -26.247  1.00 80.56           O  
ATOM   2332  CG  LYS A 307      -8.014   2.869 -27.297  1.00 80.56           C  
ATOM   2333  CD  LYS A 307      -7.271   3.303 -28.567  1.00 80.56           C  
ATOM   2334  CE  LYS A 307      -7.575   4.764 -28.914  1.00 80.56           C  
ATOM   2335  NZ  LYS A 307      -6.785   5.201 -30.094  1.00 80.56           N  
ATOM   2336  N   ASP A 308      -7.265  -1.143 -24.914  1.00 80.62           N  
ATOM   2337  CA  ASP A 308      -7.113  -2.572 -24.646  1.00 80.62           C  
ATOM   2338  C   ASP A 308      -7.976  -3.006 -23.453  1.00 80.62           C  
ATOM   2339  CB  ASP A 308      -5.644  -2.976 -24.493  1.00 80.62           C  
ATOM   2340  O   ASP A 308      -7.547  -3.076 -22.298  1.00 80.62           O  
ATOM   2341  CG  ASP A 308      -5.530  -4.489 -24.250  1.00 80.62           C  
ATOM   2342  OD1 ASP A 308      -6.489  -5.242 -24.574  1.00 80.62           O  
ATOM   2343  OD2 ASP A 308      -4.524  -4.906 -23.648  1.00 80.62           O  
ATOM   2344  N   PHE A 309      -9.237  -3.317 -23.750  1.00 79.69           N  
ATOM   2345  CA  PHE A 309     -10.192  -3.739 -22.731  1.00 79.69           C  
ATOM   2346  C   PHE A 309      -9.831  -5.093 -22.093  1.00 79.69           C  
ATOM   2347  CB  PHE A 309     -11.595  -3.769 -23.346  1.00 79.69           C  
ATOM   2348  O   PHE A 309      -9.997  -5.279 -20.886  1.00 79.69           O  
ATOM   2349  CG  PHE A 309     -12.685  -4.001 -22.319  1.00 79.69           C  
ATOM   2350  CD1 PHE A 309     -13.189  -5.296 -22.091  1.00 79.69           C  
ATOM   2351  CD2 PHE A 309     -13.167  -2.919 -21.560  1.00 79.69           C  
ATOM   2352  CE1 PHE A 309     -14.176  -5.505 -21.111  1.00 79.69           C  
ATOM   2353  CE2 PHE A 309     -14.154  -3.129 -20.581  1.00 79.69           C  
ATOM   2354  CZ  PHE A 309     -14.659  -4.421 -20.358  1.00 79.69           C  
ATOM   2355  N   ARG A 310      -9.347  -6.059 -22.889  1.00 80.75           N  
ATOM   2356  CA  ARG A 310      -9.110  -7.443 -22.428  1.00 80.75           C  
ATOM   2357  C   ARG A 310      -7.766  -7.629 -21.727  1.00 80.75           C  
ATOM   2358  CB  ARG A 310      -9.235  -8.441 -23.586  1.00 80.75           C  
ATOM   2359  O   ARG A 310      -7.634  -8.586 -20.961  1.00 80.75           O  
ATOM   2360  CG  ARG A 310     -10.679  -8.622 -24.069  1.00 80.75           C  
ATOM   2361  CD  ARG A 310     -10.729  -9.784 -25.068  1.00 80.75           C  
ATOM   2362  NE  ARG A 310     -12.101 -10.050 -25.539  1.00 80.75           N  
ATOM   2363  NH1 ARG A 310     -11.584 -11.755 -26.987  1.00 80.75           N  
ATOM   2364  NH2 ARG A 310     -13.708 -11.115 -26.753  1.00 80.75           N  
ATOM   2365  CZ  ARG A 310     -12.457 -10.968 -26.419  1.00 80.75           C  
ATOM   2366  N   GLY A 311      -6.779  -6.780 -22.002  1.00 81.44           N  
ATOM   2367  CA  GLY A 311      -5.527  -6.748 -21.253  1.00 81.44           C  
ATOM   2368  C   GLY A 311      -5.586  -5.722 -20.128  1.00 81.44           C  
ATOM   2369  O   GLY A 311      -5.834  -6.082 -18.976  1.00 81.44           O  
ATOM   2370  N   PHE A 312      -5.392  -4.448 -20.469  1.00 82.00           N  
ATOM   2371  CA  PHE A 312      -5.209  -3.366 -19.497  1.00 82.00           C  
ATOM   2372  C   PHE A 312      -6.409  -3.154 -18.558  1.00 82.00           C  
ATOM   2373  CB  PHE A 312      -4.855  -2.077 -20.249  1.00 82.00           C  
ATOM   2374  O   PHE A 312      -6.247  -3.187 -17.337  1.00 82.00           O  
ATOM   2375  CG  PHE A 312      -4.470  -0.940 -19.326  1.00 82.00           C  
ATOM   2376  CD1 PHE A 312      -5.390   0.085 -19.042  1.00 82.00           C  
ATOM   2377  CD2 PHE A 312      -3.199  -0.930 -18.722  1.00 82.00           C  
ATOM   2378  CE1 PHE A 312      -5.043   1.112 -18.148  1.00 82.00           C  
ATOM   2379  CE2 PHE A 312      -2.854   0.090 -17.821  1.00 82.00           C  
ATOM   2380  CZ  PHE A 312      -3.775   1.107 -17.533  1.00 82.00           C  
ATOM   2381  N   VAL A 313      -7.623  -2.977 -19.095  1.00 84.06           N  
ATOM   2382  CA  VAL A 313      -8.803  -2.629 -18.271  1.00 84.06           C  
ATOM   2383  C   VAL A 313      -9.197  -3.765 -17.323  1.00 84.06           C  
ATOM   2384  CB  VAL A 313     -10.004  -2.205 -19.139  1.00 84.06           C  
ATOM   2385  O   VAL A 313      -9.502  -3.515 -16.157  1.00 84.06           O  
ATOM   2386  CG1 VAL A 313     -11.226  -1.815 -18.296  1.00 84.06           C  
ATOM   2387  CG2 VAL A 313      -9.641  -1.008 -20.028  1.00 84.06           C  
ATOM   2388  N   CYS A 314      -9.158  -5.019 -17.786  1.00 86.00           N  
ATOM   2389  CA  CYS A 314      -9.459  -6.175 -16.936  1.00 86.00           C  
ATOM   2390  C   CYS A 314      -8.461  -6.306 -15.776  1.00 86.00           C  
ATOM   2391  CB  CYS A 314      -9.500  -7.456 -17.783  1.00 86.00           C  
ATOM   2392  O   CYS A 314      -8.888  -6.471 -14.634  1.00 86.00           O  
ATOM   2393  SG  CYS A 314     -10.982  -7.473 -18.835  1.00 86.00           S  
ATOM   2394  N   ILE A 315      -7.153  -6.182 -16.038  1.00 84.94           N  
ATOM   2395  CA  ILE A 315      -6.122  -6.222 -14.985  1.00 84.94           C  
ATOM   2396  C   ILE A 315      -6.313  -5.074 -13.992  1.00 84.94           C  
ATOM   2397  CB  ILE A 315      -4.710  -6.182 -15.610  1.00 84.94           C  
ATOM   2398  O   ILE A 315      -6.253  -5.296 -12.782  1.00 84.94           O  
ATOM   2399  CG1 ILE A 315      -4.428  -7.522 -16.314  1.00 84.94           C  
ATOM   2400  CG2 ILE A 315      -3.626  -5.943 -14.540  1.00 84.94           C  
ATOM   2401  CD1 ILE A 315      -3.158  -7.488 -17.163  1.00 84.94           C  
ATOM   2402  N   LEU A 316      -6.580  -3.864 -14.494  1.00 83.50           N  
ATOM   2403  CA  LEU A 316      -6.802  -2.680 -13.670  1.00 83.50           C  
ATOM   2404  C   LEU A 316      -7.986  -2.865 -12.709  1.00 83.50           C  
ATOM   2405  CB  LEU A 316      -7.009  -1.476 -14.607  1.00 83.50           C  
ATOM   2406  O   LEU A 316      -7.872  -2.539 -11.527  1.00 83.50           O  
ATOM   2407  CG  LEU A 316      -7.287  -0.151 -13.879  1.00 83.50           C  
ATOM   2408  CD1 LEU A 316      -6.102   0.281 -13.022  1.00 83.50           C  
ATOM   2409  CD2 LEU A 316      -7.582   0.946 -14.901  1.00 83.50           C  
ATOM   2410  N   LEU A 317      -9.106  -3.414 -13.192  1.00 83.25           N  
ATOM   2411  CA  LEU A 317     -10.286  -3.690 -12.365  1.00 83.25           C  
ATOM   2412  C   LEU A 317     -10.010  -4.757 -11.303  1.00 83.25           C  
ATOM   2413  CB  LEU A 317     -11.459  -4.136 -13.256  1.00 83.25           C  
ATOM   2414  O   LEU A 317     -10.389  -4.570 -10.146  1.00 83.25           O  
ATOM   2415  CG  LEU A 317     -12.108  -3.011 -14.080  1.00 83.25           C  
ATOM   2416  CD1 LEU A 317     -13.152  -3.624 -15.016  1.00 83.25           C  
ATOM   2417  CD2 LEU A 317     -12.809  -1.976 -13.196  1.00 83.25           C  
ATOM   2418  N   ILE A 318      -9.347  -5.856 -11.683  1.00 85.75           N  
ATOM   2419  CA  ILE A 318      -9.014  -6.942 -10.750  1.00 85.75           C  
ATOM   2420  C   ILE A 318      -8.141  -6.399  -9.624  1.00 85.75           C  
ATOM   2421  CB  ILE A 318      -8.335  -8.125 -11.478  1.00 85.75           C  
ATOM   2422  O   ILE A 318      -8.491  -6.512  -8.451  1.00 85.75           O  
ATOM   2423  CG1 ILE A 318      -9.312  -8.795 -12.468  1.00 85.75           C  
ATOM   2424  CG2 ILE A 318      -7.846  -9.183 -10.473  1.00 85.75           C  
ATOM   2425  CD1 ILE A 318      -8.610  -9.659 -13.521  1.00 85.75           C  
ATOM   2426  N   SER A 319      -7.056  -5.732  -9.996  1.00 83.31           N  
ATOM   2427  CA  SER A 319      -6.150  -5.065  -9.074  1.00 83.31           C  
ATOM   2428  C   SER A 319      -6.842  -4.111  -8.118  1.00 83.31           C  
ATOM   2429  CB  SER A 319      -5.204  -4.236  -9.907  1.00 83.31           C  
ATOM   2430  O   SER A 319      -6.678  -4.227  -6.906  1.00 83.31           O  
ATOM   2431  OG  SER A 319      -4.569  -3.293  -9.066  1.00 83.31           O  
ATOM   2432  N   SER A 320      -7.603  -3.158  -8.662  1.00 78.75           N  
ATOM   2433  CA  SER A 320      -8.146  -2.056  -7.872  1.00 78.75           C  
ATOM   2434  C   SER A 320      -9.070  -2.588  -6.783  1.00 78.75           C  
ATOM   2435  CB  SER A 320      -8.917  -1.085  -8.770  1.00 78.75           C  
ATOM   2436  O   SER A 320      -9.027  -2.131  -5.643  1.00 78.75           O  
ATOM   2437  OG  SER A 320      -8.064  -0.495  -9.729  1.00 78.75           O  
ATOM   2438  N   ILE A 321      -9.872  -3.601  -7.120  1.00 80.50           N  
ATOM   2439  CA  ILE A 321     -10.834  -4.202  -6.198  1.00 80.50           C  
ATOM   2440  C   ILE A 321     -10.133  -5.124  -5.203  1.00 80.50           C  
ATOM   2441  CB  ILE A 321     -11.949  -4.905  -6.993  1.00 80.50           C  
ATOM   2442  O   ILE A 321     -10.402  -5.031  -4.007  1.00 80.50           O  
ATOM   2443  CG1 ILE A 321     -12.684  -3.825  -7.820  1.00 80.50           C  
ATOM   2444  CG2 ILE A 321     -12.909  -5.641  -6.038  1.00 80.50           C  
ATOM   2445  CD1 ILE A 321     -13.750  -4.381  -8.745  1.00 80.50           C  
ATOM   2446  N   MET A 322      -9.199  -5.966  -5.651  1.00 81.69           N  
ATOM   2447  CA  MET A 322      -8.452  -6.844  -4.744  1.00 81.69           C  
ATOM   2448  C   MET A 322      -7.544  -6.049  -3.797  1.00 81.69           C  
ATOM   2449  CB  MET A 322      -7.655  -7.886  -5.539  1.00 81.69           C  
ATOM   2450  O   MET A 322      -7.486  -6.357  -2.611  1.00 81.69           O  
ATOM   2451  CG  MET A 322      -8.603  -8.846  -6.268  1.00 81.69           C  
ATOM   2452  SD  MET A 322      -7.793 -10.265  -7.040  1.00 81.69           S  
ATOM   2453  CE  MET A 322      -7.785 -11.358  -5.598  1.00 81.69           C  
ATOM   2454  N   GLY A 323      -6.914  -4.975  -4.273  1.00 77.88           N  
ATOM   2455  CA  GLY A 323      -6.148  -4.038  -3.453  1.00 77.88           C  
ATOM   2456  C   GLY A 323      -7.024  -3.294  -2.442  1.00 77.88           C  
ATOM   2457  O   GLY A 323      -6.655  -3.194  -1.271  1.00 77.88           O  
ATOM   2458  N   ALA A 324      -8.222  -2.849  -2.843  1.00 74.94           N  
ATOM   2459  CA  ALA A 324      -9.194  -2.285  -1.906  1.00 74.94           C  
ATOM   2460  C   ALA A 324      -9.587  -3.308  -0.825  1.00 74.94           C  
ATOM   2461  CB  ALA A 324     -10.412  -1.763  -2.679  1.00 74.94           C  
ATOM   2462  O   ALA A 324      -9.568  -2.980   0.361  1.00 74.94           O  
ATOM   2463  N   MET A 325      -9.860  -4.562  -1.203  1.00 79.19           N  
ATOM   2464  CA  MET A 325     -10.162  -5.653  -0.264  1.00 79.19           C  
ATOM   2465  C   MET A 325      -8.982  -5.970   0.671  1.00 79.19           C  
ATOM   2466  CB  MET A 325     -10.585  -6.912  -1.041  1.00 79.19           C  
ATOM   2467  O   MET A 325      -9.207  -6.219   1.856  1.00 79.19           O  
ATOM   2468  CG  MET A 325     -11.950  -6.757  -1.722  1.00 79.19           C  
ATOM   2469  SD  MET A 325     -12.352  -8.069  -2.915  1.00 79.19           S  
ATOM   2470  CE  MET A 325     -13.605  -9.009  -2.008  1.00 79.19           C  
ATOM   2471  N   ASN A 326      -7.735  -5.912   0.185  1.00 79.62           N  
ATOM   2472  CA  ASN A 326      -6.528  -6.116   0.997  1.00 79.62           C  
ATOM   2473  C   ASN A 326      -6.406  -5.059   2.099  1.00 79.62           C  
ATOM   2474  CB  ASN A 326      -5.280  -6.039   0.096  1.00 79.62           C  
ATOM   2475  O   ASN A 326      -6.175  -5.368   3.270  1.00 79.62           O  
ATOM   2476  CG  ASN A 326      -4.009  -6.480   0.800  1.00 79.62           C  
ATOM   2477  ND2 ASN A 326      -2.876  -6.239   0.189  1.00 79.62           N  
ATOM   2478  OD1 ASN A 326      -4.010  -7.049   1.880  1.00 79.62           O  
ATOM   2479  N   LEU A 327      -6.601  -3.794   1.728  1.00 71.69           N  
ATOM   2480  CA  LEU A 327      -6.547  -2.680   2.669  1.00 71.69           C  
ATOM   2481  C   LEU A 327      -7.696  -2.741   3.672  1.00 71.69           C  
ATOM   2482  CB  LEU A 327      -6.554  -1.364   1.886  1.00 71.69           C  
ATOM   2483  O   LEU A 327      -7.464  -2.536   4.862  1.00 71.69           O  
ATOM   2484  CG  LEU A 327      -5.240  -1.120   1.123  1.00 71.69           C  
ATOM   2485  CD1 LEU A 327      -5.429   0.083   0.215  1.00 71.69           C  
ATOM   2486  CD2 LEU A 327      -4.072  -0.831   2.071  1.00 71.69           C  
ATOM   2487  N   CYS A 328      -8.902  -3.105   3.226  1.00 72.38           N  
ATOM   2488  CA  CYS A 328     -10.028  -3.361   4.125  1.00 72.38           C  
ATOM   2489  C   CYS A 328      -9.665  -4.426   5.153  1.00 72.38           C  
ATOM   2490  CB  CYS A 328     -11.254  -3.833   3.339  1.00 72.38           C  
ATOM   2491  O   CYS A 328      -9.829  -4.205   6.349  1.00 72.38           O  
ATOM   2492  SG  CYS A 328     -11.876  -2.497   2.308  1.00 72.38           S  
ATOM   2493  N   LEU A 329      -9.126  -5.561   4.705  1.00 78.12           N  
ATOM   2494  CA  LEU A 329      -8.707  -6.627   5.603  1.00 78.12           C  
ATOM   2495  C   LEU A 329      -7.632  -6.131   6.583  1.00 78.12           C  
ATOM   2496  CB  LEU A 329      -8.239  -7.822   4.757  1.00 78.12           C  
ATOM   2497  O   LEU A 329      -7.751  -6.367   7.777  1.00 78.12           O  
ATOM   2498  CG  LEU A 329      -7.867  -9.054   5.595  1.00 78.12           C  
ATOM   2499  CD1 LEU A 329      -9.075  -9.674   6.304  1.00 78.12           C  
ATOM   2500  CD2 LEU A 329      -7.243 -10.114   4.695  1.00 78.12           C  
ATOM   2501  N   THR A 330      -6.631  -5.389   6.113  1.00 74.62           N  
ATOM   2502  CA  THR A 330      -5.495  -4.948   6.941  1.00 74.62           C  
ATOM   2503  C   THR A 330      -5.862  -3.840   7.940  1.00 74.62           C  
ATOM   2504  CB  THR A 330      -4.325  -4.517   6.041  1.00 74.62           C  
ATOM   2505  O   THR A 330      -5.258  -3.760   9.006  1.00 74.62           O  
ATOM   2506  CG2 THR A 330      -3.041  -4.238   6.826  1.00 74.62           C  
ATOM   2507  OG1 THR A 330      -4.007  -5.547   5.130  1.00 74.62           O  
ATOM   2508  N   ILE A 331      -6.857  -2.997   7.640  1.00 72.81           N  
ATOM   2509  CA  ILE A 331      -7.277  -1.878   8.506  1.00 72.81           C  
ATOM   2510  C   ILE A 331      -8.449  -2.274   9.413  1.00 72.81           C  
ATOM   2511  CB  ILE A 331      -7.612  -0.631   7.650  1.00 72.81           C  
ATOM   2512  O   ILE A 331      -8.413  -2.035  10.621  1.00 72.81           O  
ATOM   2513  CG1 ILE A 331      -6.355  -0.137   6.892  1.00 72.81           C  
ATOM   2514  CG2 ILE A 331      -8.183   0.505   8.525  1.00 72.81           C  
ATOM   2515  CD1 ILE A 331      -6.639   0.950   5.846  1.00 72.81           C  
ATOM   2516  N   ILE A 332      -9.493  -2.882   8.843  1.00 74.56           N  
ATOM   2517  CA  ILE A 332     -10.756  -3.160   9.542  1.00 74.56           C  
ATOM   2518  C   ILE A 332     -10.599  -4.352  10.480  1.00 74.56           C  
ATOM   2519  CB  ILE A 332     -11.913  -3.376   8.535  1.00 74.56           C  
ATOM   2520  O   ILE A 332     -11.136  -4.322  11.583  1.00 74.56           O  
ATOM   2521  CG1 ILE A 332     -12.073  -2.114   7.654  1.00 74.56           C  
ATOM   2522  CG2 ILE A 332     -13.245  -3.703   9.226  1.00 74.56           C  
ATOM   2523  CD1 ILE A 332     -13.209  -2.182   6.630  1.00 74.56           C  
ATOM   2524  N   TYR A 333      -9.845  -5.386  10.099  1.00 80.31           N  
ATOM   2525  CA  TYR A 333      -9.717  -6.574  10.941  1.00 80.31           C  
ATOM   2526  C   TYR A 333      -9.050  -6.285  12.298  1.00 80.31           C  
ATOM   2527  CB  TYR A 333      -9.024  -7.694  10.175  1.00 80.31           C  
ATOM   2528  O   TYR A 333      -9.605  -6.702  13.316  1.00 80.31           O  
ATOM   2529  CG  TYR A 333      -8.836  -8.940  10.987  1.00 80.31           C  
ATOM   2530  CD1 TYR A 333      -7.555  -9.273  11.449  1.00 80.31           C  
ATOM   2531  CD2 TYR A 333      -9.942  -9.751  11.291  1.00 80.31           C  
ATOM   2532  CE1 TYR A 333      -7.378 -10.451  12.180  1.00 80.31           C  
ATOM   2533  CE2 TYR A 333      -9.759 -10.935  12.026  1.00 80.31           C  
ATOM   2534  OH  TYR A 333      -8.294 -12.488  13.089  1.00 80.31           O  
ATOM   2535  CZ  TYR A 333      -8.472 -11.296  12.465  1.00 80.31           C  
ATOM   2536  N   PRO A 334      -7.947  -5.512  12.397  1.00 78.62           N  
ATOM   2537  CA  PRO A 334      -7.425  -5.107  13.700  1.00 78.62           C  
ATOM   2538  C   PRO A 334      -8.442  -4.354  14.568  1.00 78.62           C  
ATOM   2539  CB  PRO A 334      -6.188  -4.257  13.408  1.00 78.62           C  
ATOM   2540  O   PRO A 334      -8.543  -4.619  15.767  1.00 78.62           O  
ATOM   2541  CG  PRO A 334      -5.697  -4.819  12.080  1.00 78.62           C  
ATOM   2542  CD  PRO A 334      -7.000  -5.137  11.351  1.00 78.62           C  
ATOM   2543  N   GLN A 335      -9.239  -3.463  13.968  1.00 75.25           N  
ATOM   2544  CA  GLN A 335     -10.315  -2.754  14.670  1.00 75.25           C  
ATOM   2545  C   GLN A 335     -11.437  -3.704  15.109  1.00 75.25           C  
ATOM   2546  CB  GLN A 335     -10.905  -1.660  13.772  1.00 75.25           C  
ATOM   2547  O   GLN A 335     -11.954  -3.583  16.219  1.00 75.25           O  
ATOM   2548  CG  GLN A 335      -9.918  -0.531  13.445  1.00 75.25           C  
ATOM   2549  CD  GLN A 335     -10.553   0.544  12.565  1.00 75.25           C  
ATOM   2550  NE2 GLN A 335      -9.883   1.654  12.352  1.00 75.25           N  
ATOM   2551  OE1 GLN A 335     -11.659   0.425  12.064  1.00 75.25           O  
ATOM   2552  N   GLN A 336     -11.793  -4.680  14.273  1.00 78.88           N  
ATOM   2553  CA  GLN A 336     -12.766  -5.721  14.591  1.00 78.88           C  
ATOM   2554  C   GLN A 336     -12.307  -6.536  15.801  1.00 78.88           C  
ATOM   2555  CB  GLN A 336     -12.983  -6.609  13.354  1.00 78.88           C  
ATOM   2556  O   GLN A 336     -13.094  -6.774  16.718  1.00 78.88           O  
ATOM   2557  CG  GLN A 336     -14.091  -7.644  13.580  1.00 78.88           C  
ATOM   2558  CD  GLN A 336     -14.245  -8.642  12.439  1.00 78.88           C  
ATOM   2559  NE2 GLN A 336     -15.347  -9.359  12.377  1.00 78.88           N  
ATOM   2560  OE1 GLN A 336     -13.368  -8.847  11.623  1.00 78.88           O  
ATOM   2561  N   VAL A 337     -11.027  -6.909  15.845  1.00 81.25           N  
ATOM   2562  CA  VAL A 337     -10.457  -7.663  16.963  1.00 81.25           C  
ATOM   2563  C   VAL A 337     -10.529  -6.870  18.266  1.00 81.25           C  
ATOM   2564  CB  VAL A 337      -9.021  -8.107  16.646  1.00 81.25           C  
ATOM   2565  O   VAL A 337     -10.982  -7.402  19.280  1.00 81.25           O  
ATOM   2566  CG1 VAL A 337      -8.300  -8.722  17.852  1.00 81.25           C  
ATOM   2567  CG2 VAL A 337      -8.992  -9.148  15.521  1.00 81.25           C  
ATOM   2568  N   ILE A 338     -10.142  -5.593  18.241  1.00 77.75           N  
ATOM   2569  CA  ILE A 338     -10.171  -4.724  19.426  1.00 77.75           C  
ATOM   2570  C   ILE A 338     -11.615  -4.490  19.899  1.00 77.75           C  
ATOM   2571  CB  ILE A 338      -9.417  -3.407  19.130  1.00 77.75           C  
ATOM   2572  O   ILE A 338     -11.898  -4.636  21.087  1.00 77.75           O  
ATOM   2573  CG1 ILE A 338      -7.908  -3.695  18.927  1.00 77.75           C  
ATOM   2574  CG2 ILE A 338      -9.607  -2.386  20.268  1.00 77.75           C  
ATOM   2575  CD1 ILE A 338      -7.130  -2.527  18.306  1.00 77.75           C  
ATOM   2576  N   ASN A 339     -12.541  -4.191  18.987  1.00 77.75           N  
ATOM   2577  CA  ASN A 339     -13.905  -3.795  19.346  1.00 77.75           C  
ATOM   2578  C   ASN A 339     -14.809  -4.977  19.735  1.00 77.75           C  
ATOM   2579  CB  ASN A 339     -14.509  -2.987  18.185  1.00 77.75           C  
ATOM   2580  O   ASN A 339     -15.674  -4.819  20.596  1.00 77.75           O  
ATOM   2581  CG  ASN A 339     -13.853  -1.632  17.979  1.00 77.75           C  
ATOM   2582  ND2 ASN A 339     -14.213  -0.929  16.931  1.00 77.75           N  
ATOM   2583  OD1 ASN A 339     -13.030  -1.170  18.749  1.00 77.75           O  
ATOM   2584  N   ILE A 340     -14.627  -6.154  19.123  1.00 79.94           N  
ATOM   2585  CA  ILE A 340     -15.433  -7.351  19.424  1.00 79.94           C  
ATOM   2586  C   ILE A 340     -14.793  -8.173  20.543  1.00 79.94           C  
ATOM   2587  CB  ILE A 340     -15.658  -8.217  18.160  1.00 79.94           C  
ATOM   2588  O   ILE A 340     -15.480  -8.597  21.474  1.00 79.94           O  
ATOM   2589  CG1 ILE A 340     -16.403  -7.412  17.069  1.00 79.94           C  
ATOM   2590  CG2 ILE A 340     -16.436  -9.505  18.503  1.00 79.94           C  
ATOM   2591  CD1 ILE A 340     -16.672  -8.232  15.801  1.00 79.94           C  
ATOM   2592  N   PHE A 341     -13.485  -8.432  20.458  1.00 80.25           N  
ATOM   2593  CA  PHE A 341     -12.813  -9.360  21.367  1.00 80.25           C  
ATOM   2594  C   PHE A 341     -12.070  -8.666  22.509  1.00 80.25           C  
ATOM   2595  CB  PHE A 341     -11.916 -10.335  20.590  1.00 80.25           C  
ATOM   2596  O   PHE A 341     -11.742  -9.350  23.477  1.00 80.25           O  
ATOM   2597  CG  PHE A 341     -12.636 -11.114  19.505  1.00 80.25           C  
ATOM   2598  CD1 PHE A 341     -13.645 -12.037  19.834  1.00 80.25           C  
ATOM   2599  CD2 PHE A 341     -12.303 -10.913  18.156  1.00 80.25           C  
ATOM   2600  CE1 PHE A 341     -14.306 -12.747  18.816  1.00 80.25           C  
ATOM   2601  CE2 PHE A 341     -13.004 -11.574  17.134  1.00 80.25           C  
ATOM   2602  CZ  PHE A 341     -14.000 -12.504  17.467  1.00 80.25           C  
ATOM   2603  N   GLY A 342     -11.864  -7.345  22.470  1.00 70.19           N  
ATOM   2604  CA  GLY A 342     -11.036  -6.618  23.440  1.00 70.19           C  
ATOM   2605  C   GLY A 342     -11.427  -6.798  24.910  1.00 70.19           C  
ATOM   2606  O   GLY A 342     -10.545  -6.872  25.757  1.00 70.19           O  
ATOM   2607  N   SER A 343     -12.716  -6.950  25.237  1.00 63.62           N  
ATOM   2608  CA  SER A 343     -13.161  -7.227  26.617  1.00 63.62           C  
ATOM   2609  C   SER A 343     -13.079  -8.705  27.018  1.00 63.62           C  
ATOM   2610  CB  SER A 343     -14.587  -6.718  26.815  1.00 63.62           C  
ATOM   2611  O   SER A 343     -13.110  -9.034  28.202  1.00 63.62           O  
ATOM   2612  OG  SER A 343     -15.485  -7.361  25.932  1.00 63.62           O  
ATOM   2613  N   SER A 344     -12.977  -9.604  26.037  1.00 62.91           N  
ATOM   2614  CA  SER A 344     -12.939 -11.061  26.223  1.00 62.91           C  
ATOM   2615  C   SER A 344     -11.522 -11.642  26.241  1.00 62.91           C  
ATOM   2616  CB  SER A 344     -13.750 -11.726  25.106  1.00 62.91           C  
ATOM   2617  O   SER A 344     -11.350 -12.827  26.541  1.00 62.91           O  
ATOM   2618  OG  SER A 344     -13.001 -11.773  23.901  1.00 62.91           O  
ATOM   2619  N   LEU A 345     -10.529 -10.856  25.824  1.00 70.69           N  
ATOM   2620  CA  LEU A 345      -9.124 -11.243  25.754  1.00 70.69           C  
ATOM   2621  C   LEU A 345      -8.449 -10.837  27.063  1.00 70.69           C  
ATOM   2622  CB  LEU A 345      -8.469 -10.602  24.516  1.00 70.69           C  
ATOM   2623  O   LEU A 345      -8.595  -9.708  27.525  1.00 70.69           O  
ATOM   2624  CG  LEU A 345      -9.027 -11.131  23.179  1.00 70.69           C  
ATOM   2625  CD1 LEU A 345      -8.566 -10.264  22.012  1.00 70.69           C  
ATOM   2626  CD2 LEU A 345      -8.588 -12.557  22.874  1.00 70.69           C  
ATOM   2627  N   LYS A 346      -7.743 -11.781  27.691  1.00 65.62           N  
ATOM   2628  CA  LYS A 346      -7.148 -11.563  29.021  1.00 65.62           C  
ATOM   2629  C   LYS A 346      -5.826 -10.798  28.948  1.00 65.62           C  
ATOM   2630  CB  LYS A 346      -6.980 -12.903  29.752  1.00 65.62           C  
ATOM   2631  O   LYS A 346      -5.491 -10.091  29.892  1.00 65.62           O  
ATOM   2632  CG  LYS A 346      -8.333 -13.530  30.125  1.00 65.62           C  
ATOM   2633  CD  LYS A 346      -8.123 -14.823  30.922  1.00 65.62           C  
ATOM   2634  CE  LYS A 346      -9.474 -15.429  31.315  1.00 65.62           C  
ATOM   2635  NZ  LYS A 346      -9.294 -16.664  32.118  1.00 65.62           N  
ATOM   2636  N   ASN A 347      -5.106 -10.927  27.829  1.00 79.94           N  
ATOM   2637  CA  ASN A 347      -3.760 -10.390  27.645  1.00 79.94           C  
ATOM   2638  C   ASN A 347      -3.682  -9.548  26.365  1.00 79.94           C  
ATOM   2639  CB  ASN A 347      -2.749 -11.555  27.579  1.00 79.94           C  
ATOM   2640  O   ASN A 347      -4.200  -9.951  25.324  1.00 79.94           O  
ATOM   2641  CG  ASN A 347      -2.656 -12.406  28.837  1.00 79.94           C  
ATOM   2642  ND2 ASN A 347      -1.861 -13.447  28.799  1.00 79.94           N  
ATOM   2643  OD1 ASN A 347      -3.269 -12.173  29.861  1.00 79.94           O  
ATOM   2644  N   TRP A 348      -2.936  -8.439  26.406  1.00 76.88           N  
ATOM   2645  CA  TRP A 348      -2.665  -7.605  25.225  1.00 76.88           C  
ATOM   2646  C   TRP A 348      -1.966  -8.393  24.100  1.00 76.88           C  
ATOM   2647  CB  TRP A 348      -1.838  -6.384  25.658  1.00 76.88           C  
ATOM   2648  O   TRP A 348      -2.216  -8.163  22.922  1.00 76.88           O  
ATOM   2649  CG  TRP A 348      -0.420  -6.663  26.069  1.00 76.88           C  
ATOM   2650  CD1 TRP A 348       0.050  -6.822  27.331  1.00 76.88           C  
ATOM   2651  CD2 TRP A 348       0.744  -6.792  25.195  1.00 76.88           C  
ATOM   2652  CE2 TRP A 348       1.883  -7.085  26.002  1.00 76.88           C  
ATOM   2653  CE3 TRP A 348       0.943  -6.712  23.798  1.00 76.88           C  
ATOM   2654  NE1 TRP A 348       1.415  -7.056  27.294  1.00 76.88           N  
ATOM   2655  CH2 TRP A 348       3.293  -7.317  24.060  1.00 76.88           C  
ATOM   2656  CZ2 TRP A 348       3.143  -7.342  25.453  1.00 76.88           C  
ATOM   2657  CZ3 TRP A 348       2.206  -6.975  23.236  1.00 76.88           C  
ATOM   2658  N   GLN A 349      -1.152  -9.390  24.465  1.00 83.19           N  
ATOM   2659  CA  GLN A 349      -0.442 -10.273  23.535  1.00 83.19           C  
ATOM   2660  C   GLN A 349      -1.398 -11.069  22.640  1.00 83.19           C  
ATOM   2661  CB  GLN A 349       0.403 -11.267  24.343  1.00 83.19           C  
ATOM   2662  O   GLN A 349      -1.126 -11.243  21.458  1.00 83.19           O  
ATOM   2663  CG  GLN A 349       1.533 -10.590  25.135  1.00 83.19           C  
ATOM   2664  CD  GLN A 349       2.109 -11.481  26.230  1.00 83.19           C  
ATOM   2665  NE2 GLN A 349       3.266 -11.147  26.755  1.00 83.19           N  
ATOM   2666  OE1 GLN A 349       1.516 -12.456  26.668  1.00 83.19           O  
ATOM   2667  N   GLU A 350      -2.515 -11.554  23.186  1.00 82.06           N  
ATOM   2668  CA  GLU A 350      -3.491 -12.345  22.428  1.00 82.06           C  
ATOM   2669  C   GLU A 350      -4.185 -11.467  21.377  1.00 82.06           C  
ATOM   2670  CB  GLU A 350      -4.488 -12.977  23.413  1.00 82.06           C  
ATOM   2671  O   GLU A 350      -4.315 -11.866  20.221  1.00 82.06           O  
ATOM   2672  CG  GLU A 350      -5.264 -14.166  22.819  1.00 82.06           C  
ATOM   2673  CD  GLU A 350      -6.339 -14.719  23.781  1.00 82.06           C  
ATOM   2674  OE1 GLU A 350      -7.226 -15.468  23.308  1.00 82.06           O  
ATOM   2675  OE2 GLU A 350      -6.331 -14.354  24.983  1.00 82.06           O  
ATOM   2676  N   THR A 351      -4.525 -10.228  21.748  1.00 79.44           N  
ATOM   2677  CA  THR A 351      -5.035  -9.205  20.825  1.00 79.44           C  
ATOM   2678  C   THR A 351      -4.028  -8.918  19.715  1.00 79.44           C  
ATOM   2679  CB  THR A 351      -5.347  -7.901  21.579  1.00 79.44           C  
ATOM   2680  O   THR A 351      -4.388  -8.949  18.540  1.00 79.44           O  
ATOM   2681  CG2 THR A 351      -6.122  -6.896  20.730  1.00 79.44           C  
ATOM   2682  OG1 THR A 351      -6.145  -8.170  22.709  1.00 79.44           O  
ATOM   2683  N   ALA A 352      -2.763  -8.684  20.064  1.00 80.06           N  
ATOM   2684  CA  ALA A 352      -1.691  -8.437  19.104  1.00 80.06           C  
ATOM   2685  C   ALA A 352      -1.477  -9.596  18.116  1.00 80.06           C  
ATOM   2686  CB  ALA A 352      -0.406  -8.190  19.890  1.00 80.06           C  
ATOM   2687  O   ALA A 352      -1.326  -9.370  16.916  1.00 80.06           O  
ATOM   2688  N   TRP A 353      -1.470 -10.839  18.601  1.00 83.38           N  
ATOM   2689  CA  TRP A 353      -1.328 -12.008  17.733  1.00 83.38           C  
ATOM   2690  C   TRP A 353      -2.523 -12.167  16.811  1.00 83.38           C  
ATOM   2691  CB  TRP A 353      -1.125 -13.271  18.571  1.00 83.38           C  
ATOM   2692  O   TRP A 353      -2.344 -12.431  15.625  1.00 83.38           O  
ATOM   2693  CG  TRP A 353       0.271 -13.421  19.072  1.00 83.38           C  
ATOM   2694  CD1 TRP A 353       0.660 -13.448  20.365  1.00 83.38           C  
ATOM   2695  CD2 TRP A 353       1.488 -13.563  18.281  1.00 83.38           C  
ATOM   2696  CE2 TRP A 353       2.595 -13.645  19.176  1.00 83.38           C  
ATOM   2697  CE3 TRP A 353       1.765 -13.642  16.898  1.00 83.38           C  
ATOM   2698  NE1 TRP A 353       2.034 -13.565  20.432  1.00 83.38           N  
ATOM   2699  CH2 TRP A 353       4.155 -13.882  17.344  1.00 83.38           C  
ATOM   2700  CZ2 TRP A 353       3.913 -13.796  18.726  1.00 83.38           C  
ATOM   2701  CZ3 TRP A 353       3.084 -13.802  16.435  1.00 83.38           C  
ATOM   2702  N   MET A 354      -3.730 -11.958  17.335  1.00 85.00           N  
ATOM   2703  CA  MET A 354      -4.944 -12.057  16.543  1.00 85.00           C  
ATOM   2704  C   MET A 354      -4.965 -10.999  15.440  1.00 85.00           C  
ATOM   2705  CB  MET A 354      -6.159 -12.000  17.471  1.00 85.00           C  
ATOM   2706  O   MET A 354      -5.183 -11.373  14.295  1.00 85.00           O  
ATOM   2707  CG  MET A 354      -7.448 -12.342  16.727  1.00 85.00           C  
ATOM   2708  SD  MET A 354      -8.876 -12.529  17.825  1.00 85.00           S  
ATOM   2709  CE  MET A 354     -10.112 -12.985  16.591  1.00 85.00           C  
ATOM   2710  N   THR A 355      -4.645  -9.729  15.720  1.00 82.19           N  
ATOM   2711  CA  THR A 355      -4.597  -8.675  14.685  1.00 82.19           C  
ATOM   2712  C   THR A 355      -3.539  -8.930  13.612  1.00 82.19           C  
ATOM   2713  CB  THR A 355      -4.363  -7.274  15.271  1.00 82.19           C  
ATOM   2714  O   THR A 355      -3.772  -8.616  12.445  1.00 82.19           O  
ATOM   2715  CG2 THR A 355      -5.483  -6.828  16.202  1.00 82.19           C  
ATOM   2716  OG1 THR A 355      -3.172  -7.196  16.007  1.00 82.19           O  
ATOM   2717  N   ALA A 356      -2.417  -9.560  13.971  1.00 83.12           N  
ATOM   2718  CA  ALA A 356      -1.354  -9.899  13.029  1.00 83.12           C  
ATOM   2719  C   ALA A 356      -1.738 -11.017  12.037  1.00 83.12           C  
ATOM   2720  CB  ALA A 356      -0.102 -10.257  13.837  1.00 83.12           C  
ATOM   2721  O   ALA A 356      -1.105 -11.133  10.988  1.00 83.12           O  
ATOM   2722  N   THR A 357      -2.761 -11.836  12.321  1.00 86.19           N  
ATOM   2723  CA  THR A 357      -3.125 -13.000  11.478  1.00 86.19           C  
ATOM   2724  C   THR A 357      -3.465 -12.628  10.036  1.00 86.19           C  
ATOM   2725  CB  THR A 357      -4.312 -13.796  12.037  1.00 86.19           C  
ATOM   2726  O   THR A 357      -3.073 -13.353   9.123  1.00 86.19           O  
ATOM   2727  CG2 THR A 357      -4.010 -14.462  13.375  1.00 86.19           C  
ATOM   2728  OG1 THR A 357      -5.439 -12.974  12.193  1.00 86.19           O  
ATOM   2729  N   ALA A 358      -4.128 -11.487   9.820  1.00 82.69           N  
ATOM   2730  CA  ALA A 358      -4.421 -10.972   8.486  1.00 82.69           C  
ATOM   2731  C   ALA A 358      -3.126 -10.677   7.714  1.00 82.69           C  
ATOM   2732  CB  ALA A 358      -5.300  -9.724   8.621  1.00 82.69           C  
ATOM   2733  O   ALA A 358      -2.928 -11.218   6.629  1.00 82.69           O  
ATOM   2734  N   SER A 359      -2.209  -9.908   8.312  1.00 81.50           N  
ATOM   2735  CA  SER A 359      -0.911  -9.578   7.713  1.00 81.50           C  
ATOM   2736  C   SER A 359      -0.062 -10.830   7.459  1.00 81.50           C  
ATOM   2737  CB  SER A 359      -0.143  -8.592   8.607  1.00 81.50           C  
ATOM   2738  O   SER A 359       0.546 -10.960   6.398  1.00 81.50           O  
ATOM   2739  OG  SER A 359      -0.932  -7.455   8.902  1.00 81.50           O  
ATOM   2740  N   PHE A 360      -0.061 -11.796   8.385  1.00 84.62           N  
ATOM   2741  CA  PHE A 360       0.592 -13.089   8.168  1.00 84.62           C  
ATOM   2742  C   PHE A 360       0.007 -13.822   6.960  1.00 84.62           C  
ATOM   2743  CB  PHE A 360       0.518 -13.964   9.428  1.00 84.62           C  
ATOM   2744  O   PHE A 360       0.769 -14.228   6.087  1.00 84.62           O  
ATOM   2745  CG  PHE A 360       1.676 -13.743  10.378  1.00 84.62           C  
ATOM   2746  CD1 PHE A 360       2.949 -14.243  10.046  1.00 84.62           C  
ATOM   2747  CD2 PHE A 360       1.497 -13.045  11.586  1.00 84.62           C  
ATOM   2748  CE1 PHE A 360       4.037 -14.031  10.911  1.00 84.62           C  
ATOM   2749  CE2 PHE A 360       2.585 -12.821  12.445  1.00 84.62           C  
ATOM   2750  CZ  PHE A 360       3.857 -13.315  12.108  1.00 84.62           C  
ATOM   2751  N   GLY A 361      -1.322 -13.930   6.871  1.00 86.50           N  
ATOM   2752  CA  GLY A 361      -2.002 -14.518   5.717  1.00 86.50           C  
ATOM   2753  C   GLY A 361      -1.541 -13.871   4.415  1.00 86.50           C  
ATOM   2754  O   GLY A 361      -1.022 -14.560   3.543  1.00 86.50           O  
ATOM   2755  N   THR A 362      -1.635 -12.544   4.336  1.00 85.00           N  
ATOM   2756  CA  THR A 362      -1.252 -11.711   3.187  1.00 85.00           C  
ATOM   2757  C   THR A 362       0.118 -12.070   2.612  1.00 85.00           C  
ATOM   2758  CB  THR A 362      -1.381 -10.239   3.606  1.00 85.00           C  
ATOM   2759  O   THR A 362       0.223 -12.470   1.451  1.00 85.00           O  
ATOM   2760  CG2 THR A 362      -1.100  -9.212   2.533  1.00 85.00           C  
ATOM   2761  OG1 THR A 362      -2.727 -10.001   3.950  1.00 85.00           O  
ATOM   2762  N   TRP A 363       1.177 -12.011   3.417  1.00 81.25           N  
ATOM   2763  CA  TRP A 363       2.531 -12.234   2.899  1.00 81.25           C  
ATOM   2764  C   TRP A 363       2.912 -13.709   2.792  1.00 81.25           C  
ATOM   2765  CB  TRP A 363       3.534 -11.477   3.753  1.00 81.25           C  
ATOM   2766  O   TRP A 363       3.654 -14.071   1.878  1.00 81.25           O  
ATOM   2767  CG  TRP A 363       3.404  -9.989   3.673  1.00 81.25           C  
ATOM   2768  CD1 TRP A 363       2.572  -9.218   4.406  1.00 81.25           C  
ATOM   2769  CD2 TRP A 363       4.082  -9.068   2.768  1.00 81.25           C  
ATOM   2770  CE2 TRP A 363       3.659  -7.739   3.072  1.00 81.25           C  
ATOM   2771  CE3 TRP A 363       5.004  -9.220   1.712  1.00 81.25           C  
ATOM   2772  NE1 TRP A 363       2.742  -7.892   4.082  1.00 81.25           N  
ATOM   2773  CH2 TRP A 363       5.058  -6.796   1.355  1.00 81.25           C  
ATOM   2774  CZ2 TRP A 363       4.142  -6.613   2.397  1.00 81.25           C  
ATOM   2775  CZ3 TRP A 363       5.476  -8.090   1.016  1.00 81.25           C  
ATOM   2776  N   THR A 364       2.404 -14.585   3.668  1.00 84.62           N  
ATOM   2777  CA  THR A 364       2.589 -16.037   3.492  1.00 84.62           C  
ATOM   2778  C   THR A 364       1.944 -16.498   2.184  1.00 84.62           C  
ATOM   2779  CB  THR A 364       2.024 -16.831   4.680  1.00 84.62           C  
ATOM   2780  O   THR A 364       2.524 -17.313   1.467  1.00 84.62           O  
ATOM   2781  CG2 THR A 364       2.348 -18.320   4.589  1.00 84.62           C  
ATOM   2782  OG1 THR A 364       2.634 -16.419   5.881  1.00 84.62           O  
ATOM   2783  N   GLY A 365       0.805 -15.908   1.831  1.00 86.38           N  
ATOM   2784  CA  GLY A 365       0.157 -16.035   0.535  1.00 86.38           C  
ATOM   2785  C   GLY A 365       1.071 -15.711  -0.637  1.00 86.38           C  
ATOM   2786  O   GLY A 365       1.313 -16.566  -1.489  1.00 86.38           O  
ATOM   2787  N   VAL A 366       1.646 -14.502  -0.631  1.00 84.62           N  
ATOM   2788  CA  VAL A 366       2.620 -14.059  -1.645  1.00 84.62           C  
ATOM   2789  C   VAL A 366       3.781 -15.047  -1.747  1.00 84.62           C  
ATOM   2790  CB  VAL A 366       3.139 -12.634  -1.356  1.00 84.62           C  
ATOM   2791  O   VAL A 366       4.130 -15.441  -2.854  1.00 84.62           O  
ATOM   2792  CG1 VAL A 366       4.172 -12.166  -2.391  1.00 84.62           C  
ATOM   2793  CG2 VAL A 366       2.008 -11.604  -1.389  1.00 84.62           C  
ATOM   2794  N   MET A 367       4.335 -15.512  -0.621  1.00 83.12           N  
ATOM   2795  CA  MET A 367       5.456 -16.459  -0.619  1.00 83.12           C  
ATOM   2796  C   MET A 367       5.099 -17.827  -1.202  1.00 83.12           C  
ATOM   2797  CB  MET A 367       6.017 -16.639   0.798  1.00 83.12           C  
ATOM   2798  O   MET A 367       5.872 -18.386  -1.980  1.00 83.12           O  
ATOM   2799  CG  MET A 367       6.720 -15.394   1.340  1.00 83.12           C  
ATOM   2800  SD  MET A 367       8.078 -14.785   0.311  1.00 83.12           S  
ATOM   2801  CE  MET A 367       7.317 -13.249  -0.269  1.00 83.12           C  
ATOM   2802  N   ILE A 368       3.952 -18.393  -0.833  1.00 85.12           N  
ATOM   2803  CA  ILE A 368       3.591 -19.758  -1.230  1.00 85.12           C  
ATOM   2804  C   ILE A 368       2.982 -19.767  -2.630  1.00 85.12           C  
ATOM   2805  CB  ILE A 368       2.690 -20.425  -0.170  1.00 85.12           C  
ATOM   2806  O   ILE A 368       3.545 -20.380  -3.539  1.00 85.12           O  
ATOM   2807  CG1 ILE A 368       3.473 -20.562   1.157  1.00 85.12           C  
ATOM   2808  CG2 ILE A 368       2.208 -21.802  -0.670  1.00 85.12           C  
ATOM   2809  CD1 ILE A 368       2.706 -21.252   2.291  1.00 85.12           C  
ATOM   2810  N   LEU A 369       1.863 -19.063  -2.826  1.00 81.56           N  
ATOM   2811  CA  LEU A 369       1.161 -19.020  -4.116  1.00 81.56           C  
ATOM   2812  C   LEU A 369       2.028 -18.387  -5.199  1.00 81.56           C  
ATOM   2813  CB  LEU A 369      -0.138 -18.217  -3.974  1.00 81.56           C  
ATOM   2814  O   LEU A 369       1.927 -18.712  -6.382  1.00 81.56           O  
ATOM   2815  CG  LEU A 369      -1.178 -18.819  -3.026  1.00 81.56           C  
ATOM   2816  CD1 LEU A 369      -2.387 -17.892  -2.967  1.00 81.56           C  
ATOM   2817  CD2 LEU A 369      -1.639 -20.196  -3.512  1.00 81.56           C  
ATOM   2818  N   GLY A 370       2.935 -17.515  -4.788  1.00 75.38           N  
ATOM   2819  CA  GLY A 370       3.876 -16.905  -5.685  1.00 75.38           C  
ATOM   2820  C   GLY A 370       4.874 -17.868  -6.322  1.00 75.38           C  
ATOM   2821  O   GLY A 370       5.124 -17.804  -7.522  1.00 75.38           O  
ATOM   2822  N   ASN A 371       5.401 -18.827  -5.562  1.00 73.06           N  
ATOM   2823  CA  ASN A 371       6.250 -19.870  -6.143  1.00 73.06           C  
ATOM   2824  C   ASN A 371       5.459 -20.771  -7.103  1.00 73.06           C  
ATOM   2825  CB  ASN A 371       6.908 -20.674  -5.017  1.00 73.06           C  
ATOM   2826  O   ASN A 371       6.008 -21.263  -8.083  1.00 73.06           O  
ATOM   2827  CG  ASN A 371       8.106 -19.943  -4.449  1.00 73.06           C  
ATOM   2828  ND2 ASN A 371       8.054 -19.483  -3.227  1.00 73.06           N  
ATOM   2829  OD1 ASN A 371       9.111 -19.761  -5.111  1.00 73.06           O  
ATOM   2830  N   VAL A 372       4.158 -20.940  -6.874  1.00 72.38           N  
ATOM   2831  CA  VAL A 372       3.276 -21.750  -7.727  1.00 72.38           C  
ATOM   2832  C   VAL A 372       3.007 -21.084  -9.091  1.00 72.38           C  
ATOM   2833  CB  VAL A 372       1.985 -22.068  -6.947  1.00 72.38           C  
ATOM   2834  O   VAL A 372       2.749 -21.784 -10.075  1.00 72.38           O  
ATOM   2835  CG1 VAL A 372       1.006 -22.895  -7.767  1.00 72.38           C  
ATOM   2836  CG2 VAL A 372       2.283 -22.876  -5.676  1.00 72.38           C  
ATOM   2837  N   PHE A 373       3.154 -19.756  -9.183  1.00 68.38           N  
ATOM   2838  CA  PHE A 373       2.887 -18.947 -10.381  1.00 68.38           C  
ATOM   2839  C   PHE A 373       3.556 -19.490 -11.655  1.00 68.38           C  
ATOM   2840  CB  PHE A 373       3.362 -17.512 -10.107  1.00 68.38           C  
ATOM   2841  O   PHE A 373       2.885 -19.695 -12.669  1.00 68.38           O  
ATOM   2842  CG  PHE A 373       3.177 -16.552 -11.263  1.00 68.38           C  
ATOM   2843  CD1 PHE A 373       4.290 -16.095 -11.995  1.00 68.38           C  
ATOM   2844  CD2 PHE A 373       1.888 -16.116 -11.608  1.00 68.38           C  
ATOM   2845  CE1 PHE A 373       4.112 -15.189 -13.057  1.00 68.38           C  
ATOM   2846  CE2 PHE A 373       1.714 -15.182 -12.644  1.00 68.38           C  
ATOM   2847  CZ  PHE A 373       2.824 -14.723 -13.372  1.00 68.38           C  
ATOM   2848  N   HIS A 374       4.860 -19.785 -11.596  1.00 65.06           N  
ATOM   2849  CA  HIS A 374       5.626 -20.266 -12.753  1.00 65.06           C  
ATOM   2850  C   HIS A 374       5.372 -21.746 -13.086  1.00 65.06           C  
ATOM   2851  CB  HIS A 374       7.124 -19.985 -12.544  1.00 65.06           C  
ATOM   2852  O   HIS A 374       5.624 -22.168 -14.216  1.00 65.06           O  
ATOM   2853  CG  HIS A 374       7.812 -20.912 -11.569  1.00 65.06           C  
ATOM   2854  CD2 HIS A 374       8.577 -22.004 -11.886  1.00 65.06           C  
ATOM   2855  ND1 HIS A 374       7.783 -20.838 -10.195  1.00 65.06           N  
ATOM   2856  CE1 HIS A 374       8.496 -21.862  -9.701  1.00 65.06           C  
ATOM   2857  NE2 HIS A 374       9.003 -22.601 -10.697  1.00 65.06           N  
ATOM   2858  N   LEU A 375       4.864 -22.529 -12.126  1.00 65.62           N  
ATOM   2859  CA  LEU A 375       4.723 -23.980 -12.247  1.00 65.62           C  
ATOM   2860  C   LEU A 375       3.433 -24.384 -12.978  1.00 65.62           C  
ATOM   2861  CB  LEU A 375       4.811 -24.593 -10.835  1.00 65.62           C  
ATOM   2862  O   LEU A 375       3.456 -25.291 -13.804  1.00 65.62           O  
ATOM   2863  CG  LEU A 375       5.012 -26.121 -10.823  1.00 65.62           C  
ATOM   2864  CD1 LEU A 375       6.402 -26.517 -11.330  1.00 65.62           C  
ATOM   2865  CD2 LEU A 375       4.860 -26.651  -9.397  1.00 65.62           C  
ATOM   2866  N   ILE A 376       2.314 -23.704 -12.702  1.00 68.19           N  
ATOM   2867  CA  ILE A 376       0.982 -24.093 -13.213  1.00 68.19           C  
ATOM   2868  C   ILE A 376       0.676 -23.502 -14.616  1.00 68.19           C  
ATOM   2869  CB  ILE A 376      -0.090 -23.818 -12.117  1.00 68.19           C  
ATOM   2870  O   ILE A 376      -0.249 -23.963 -15.274  1.00 68.19           O  
ATOM   2871  CG1 ILE A 376       0.205 -24.665 -10.855  1.00 68.19           C  
ATOM   2872  CG2 ILE A 376      -1.535 -24.061 -12.601  1.00 68.19           C  
ATOM   2873  CD1 ILE A 376      -0.843 -24.550  -9.738  1.00 68.19           C  
ATOM   2874  N   ARG A 377       1.448 -22.506 -15.096  1.00 67.94           N  
ATOM   2875  CA  ARG A 377       1.369 -21.860 -16.441  1.00 67.94           C  
ATOM   2876  C   ARG A 377      -0.045 -21.589 -17.003  1.00 67.94           C  
ATOM   2877  CB  ARG A 377       2.270 -22.572 -17.477  1.00 67.94           C  
ATOM   2878  O   ARG A 377      -0.277 -21.739 -18.194  1.00 67.94           O  
ATOM   2879  CG  ARG A 377       3.765 -22.436 -17.161  1.00 67.94           C  
ATOM   2880  CD  ARG A 377       4.654 -22.904 -18.326  1.00 67.94           C  
ATOM   2881  NE  ARG A 377       4.767 -21.894 -19.407  1.00 67.94           N  
ATOM   2882  NH1 ARG A 377       6.878 -22.449 -20.120  1.00 67.94           N  
ATOM   2883  NH2 ARG A 377       5.814 -20.734 -21.073  1.00 67.94           N  
ATOM   2884  CZ  ARG A 377       5.812 -21.697 -20.193  1.00 67.94           C  
ATOM   2885  N   HIS A 378      -0.964 -21.122 -16.159  1.00 80.75           N  
ATOM   2886  CA  HIS A 378      -2.327 -20.739 -16.544  1.00 80.75           C  
ATOM   2887  C   HIS A 378      -2.804 -19.530 -15.733  1.00 80.75           C  
ATOM   2888  CB  HIS A 378      -3.264 -21.946 -16.378  1.00 80.75           C  
ATOM   2889  O   HIS A 378      -3.682 -19.642 -14.871  1.00 80.75           O  
ATOM   2890  CG  HIS A 378      -3.074 -23.010 -17.425  1.00 80.75           C  
ATOM   2891  CD2 HIS A 378      -2.881 -24.347 -17.206  1.00 80.75           C  
ATOM   2892  ND1 HIS A 378      -3.028 -22.803 -18.786  1.00 80.75           N  
ATOM   2893  CE1 HIS A 378      -2.824 -23.995 -19.369  1.00 80.75           C  
ATOM   2894  NE2 HIS A 378      -2.747 -24.969 -18.450  1.00 80.75           N  
ATOM   2895  N   ILE A 379      -2.209 -18.362 -15.988  1.00 79.00           N  
ATOM   2896  CA  ILE A 379      -2.342 -17.174 -15.118  1.00 79.00           C  
ATOM   2897  C   ILE A 379      -3.807 -16.746 -14.944  1.00 79.00           C  
ATOM   2898  CB  ILE A 379      -1.484 -16.022 -15.687  1.00 79.00           C  
ATOM   2899  O   ILE A 379      -4.255 -16.435 -13.841  1.00 79.00           O  
ATOM   2900  CG1 ILE A 379       0.013 -16.411 -15.685  1.00 79.00           C  
ATOM   2901  CG2 ILE A 379      -1.705 -14.734 -14.872  1.00 79.00           C  
ATOM   2902  CD1 ILE A 379       0.901 -15.457 -16.494  1.00 79.00           C  
ATOM   2903  N   ARG A 380      -4.584 -16.805 -16.029  1.00 83.81           N  
ATOM   2904  CA  ARG A 380      -6.008 -16.452 -16.023  1.00 83.81           C  
ATOM   2905  C   ARG A 380      -6.817 -17.289 -15.028  1.00 83.81           C  
ATOM   2906  CB  ARG A 380      -6.534 -16.576 -17.458  1.00 83.81           C  
ATOM   2907  O   ARG A 380      -7.619 -16.741 -14.277  1.00 83.81           O  
ATOM   2908  CG  ARG A 380      -8.035 -16.297 -17.537  1.00 83.81           C  
ATOM   2909  CD  ARG A 380      -8.519 -16.446 -18.976  1.00 83.81           C  
ATOM   2910  NE  ARG A 380      -9.953 -16.766 -18.991  1.00 83.81           N  
ATOM   2911  NH1 ARG A 380     -10.516 -15.664 -20.920  1.00 83.81           N  
ATOM   2912  NH2 ARG A 380     -12.055 -16.828 -19.811  1.00 83.81           N  
ATOM   2913  CZ  ARG A 380     -10.823 -16.424 -19.912  1.00 83.81           C  
ATOM   2914  N   TRP A 381      -6.603 -18.603 -15.014  1.00 85.75           N  
ATOM   2915  CA  TRP A 381      -7.321 -19.510 -14.118  1.00 85.75           C  
ATOM   2916  C   TRP A 381      -6.877 -19.348 -12.666  1.00 85.75           C  
ATOM   2917  CB  TRP A 381      -7.143 -20.953 -14.596  1.00 85.75           C  
ATOM   2918  O   TRP A 381      -7.716 -19.403 -11.771  1.00 85.75           O  
ATOM   2919  CG  TRP A 381      -7.887 -21.265 -15.856  1.00 85.75           C  
ATOM   2920  CD1 TRP A 381      -7.348 -21.470 -17.080  1.00 85.75           C  
ATOM   2921  CD2 TRP A 381      -9.328 -21.420 -16.025  1.00 85.75           C  
ATOM   2922  CE2 TRP A 381      -9.596 -21.709 -17.395  1.00 85.75           C  
ATOM   2923  CE3 TRP A 381     -10.433 -21.359 -15.151  1.00 85.75           C  
ATOM   2924  NE1 TRP A 381      -8.353 -21.736 -17.990  1.00 85.75           N  
ATOM   2925  CH2 TRP A 381     -11.976 -21.836 -16.985  1.00 85.75           C  
ATOM   2926  CZ2 TRP A 381     -10.895 -21.915 -17.880  1.00 85.75           C  
ATOM   2927  CZ3 TRP A 381     -11.744 -21.561 -15.626  1.00 85.75           C  
ATOM   2928  N   GLN A 382      -5.590 -19.087 -12.428  1.00 87.44           N  
ATOM   2929  CA  GLN A 382      -5.084 -18.834 -11.079  1.00 87.44           C  
ATOM   2930  C   GLN A 382      -5.725 -17.576 -10.468  1.00 87.44           C  
ATOM   2931  CB  GLN A 382      -3.556 -18.707 -11.104  1.00 87.44           C  
ATOM   2932  O   GLN A 382      -6.187 -17.619  -9.329  1.00 87.44           O  
ATOM   2933  CG  GLN A 382      -2.787 -19.953 -11.557  1.00 87.44           C  
ATOM   2934  CD  GLN A 382      -1.288 -19.669 -11.637  1.00 87.44           C  
ATOM   2935  NE2 GLN A 382      -0.551 -20.396 -12.445  1.00 87.44           N  
ATOM   2936  OE1 GLN A 382      -0.744 -18.790 -10.994  1.00 87.44           O  
ATOM   2937  N   ILE A 383      -5.828 -16.483 -11.233  1.00 87.50           N  
ATOM   2938  CA  ILE A 383      -6.478 -15.244 -10.771  1.00 87.50           C  
ATOM   2939  C   ILE A 383      -7.982 -15.448 -10.567  1.00 87.50           C  
ATOM   2940  CB  ILE A 383      -6.174 -14.078 -11.736  1.00 87.50           C  
ATOM   2941  O   ILE A 383      -8.524 -14.958  -9.582  1.00 87.50           O  
ATOM   2942  CG1 ILE A 383      -4.672 -13.730 -11.643  1.00 87.50           C  
ATOM   2943  CG2 ILE A 383      -7.016 -12.832 -11.398  1.00 87.50           C  
ATOM   2944  CD1 ILE A 383      -4.183 -12.756 -12.715  1.00 87.50           C  
ATOM   2945  N   LEU A 384      -8.654 -16.207 -11.439  1.00 90.75           N  
ATOM   2946  CA  LEU A 384     -10.074 -16.531 -11.269  1.00 90.75           C  
ATOM   2947  C   LEU A 384     -10.326 -17.300  -9.964  1.00 90.75           C  
ATOM   2948  CB  LEU A 384     -10.556 -17.334 -12.490  1.00 90.75           C  
ATOM   2949  O   LEU A 384     -11.192 -16.916  -9.178  1.00 90.75           O  
ATOM   2950  CG  LEU A 384     -12.038 -17.749 -12.409  1.00 90.75           C  
ATOM   2951  CD1 LEU A 384     -12.982 -16.558 -12.513  1.00 90.75           C  
ATOM   2952  CD2 LEU A 384     -12.360 -18.730 -13.530  1.00 90.75           C  
ATOM   2953  N   VAL A 385      -9.557 -18.367  -9.715  1.00 90.81           N  
ATOM   2954  CA  VAL A 385      -9.651 -19.135  -8.462  1.00 90.81           C  
ATOM   2955  C   VAL A 385      -9.319 -18.245  -7.271  1.00 90.81           C  
ATOM   2956  CB  VAL A 385      -8.761 -20.392  -8.495  1.00 90.81           C  
ATOM   2957  O   VAL A 385     -10.027 -18.298  -6.268  1.00 90.81           O  
ATOM   2958  CG1 VAL A 385      -8.760 -21.134  -7.149  1.00 90.81           C  
ATOM   2959  CG2 VAL A 385      -9.279 -21.384  -9.546  1.00 90.81           C  
ATOM   2960  N   GLY A 386      -8.316 -17.374  -7.399  1.00 89.75           N  
ATOM   2961  CA  GLY A 386      -7.965 -16.415  -6.361  1.00 89.75           C  
ATOM   2962  C   GLY A 386      -9.095 -15.425  -6.044  1.00 89.75           C  
ATOM   2963  O   GLY A 386      -9.438 -15.219  -4.882  1.00 89.75           O  
ATOM   2964  N   ALA A 387      -9.741 -14.860  -7.062  1.00 90.31           N  
ATOM   2965  CA  ALA A 387     -10.864 -13.941  -6.890  1.00 90.31           C  
ATOM   2966  C   ALA A 387     -12.082 -14.631  -6.247  1.00 90.31           C  
ATOM   2967  CB  ALA A 387     -11.205 -13.331  -8.255  1.00 90.31           C  
ATOM   2968  O   ALA A 387     -12.704 -14.068  -5.341  1.00 90.31           O  
ATOM   2969  N   MET A 388     -12.397 -15.866  -6.657  1.00 92.50           N  
ATOM   2970  CA  MET A 388     -13.468 -16.663  -6.042  1.00 92.50           C  
ATOM   2971  C   MET A 388     -13.153 -17.008  -4.583  1.00 92.50           C  
ATOM   2972  CB  MET A 388     -13.706 -17.955  -6.835  1.00 92.50           C  
ATOM   2973  O   MET A 388     -14.013 -16.851  -3.717  1.00 92.50           O  
ATOM   2974  CG  MET A 388     -14.332 -17.695  -8.209  1.00 92.50           C  
ATOM   2975  SD  MET A 388     -14.814 -19.189  -9.123  1.00 92.50           S  
ATOM   2976  CE  MET A 388     -13.221 -20.039  -9.272  1.00 92.50           C  
ATOM   2977  N   TRP A 389     -11.917 -17.429  -4.302  1.00 93.44           N  
ATOM   2978  CA  TRP A 389     -11.446 -17.734  -2.953  1.00 93.44           C  
ATOM   2979  C   TRP A 389     -11.563 -16.514  -2.046  1.00 93.44           C  
ATOM   2980  CB  TRP A 389      -9.995 -18.223  -3.026  1.00 93.44           C  
ATOM   2981  O   TRP A 389     -12.199 -16.584  -0.996  1.00 93.44           O  
ATOM   2982  CG  TRP A 389      -9.388 -18.674  -1.735  1.00 93.44           C  
ATOM   2983  CD1 TRP A 389      -9.178 -17.917  -0.631  1.00 93.44           C  
ATOM   2984  CD2 TRP A 389      -8.836 -19.986  -1.422  1.00 93.44           C  
ATOM   2985  CE2 TRP A 389      -8.360 -19.968  -0.076  1.00 93.44           C  
ATOM   2986  CE3 TRP A 389      -8.677 -21.185  -2.151  1.00 93.44           C  
ATOM   2987  NE1 TRP A 389      -8.574 -18.674   0.349  1.00 93.44           N  
ATOM   2988  CH2 TRP A 389      -7.665 -22.283  -0.219  1.00 93.44           C  
ATOM   2989  CZ2 TRP A 389      -7.801 -21.102   0.530  1.00 93.44           C  
ATOM   2990  CZ3 TRP A 389      -8.092 -22.320  -1.559  1.00 93.44           C  
ATOM   2991  N   LEU A 390     -10.999 -15.378  -2.464  1.00 90.25           N  
ATOM   2992  CA  LEU A 390     -11.051 -14.142  -1.693  1.00 90.25           C  
ATOM   2993  C   LEU A 390     -12.494 -13.736  -1.392  1.00 90.25           C  
ATOM   2994  CB  LEU A 390     -10.326 -13.038  -2.473  1.00 90.25           C  
ATOM   2995  O   LEU A 390     -12.817 -13.445  -0.246  1.00 90.25           O  
ATOM   2996  CG  LEU A 390     -10.400 -11.669  -1.775  1.00 90.25           C  
ATOM   2997  CD1 LEU A 390      -9.745 -11.711  -0.394  1.00 90.25           C  
ATOM   2998  CD2 LEU A 390      -9.716 -10.641  -2.662  1.00 90.25           C  
ATOM   2999  N   THR A 391     -13.367 -13.755  -2.401  1.00 90.00           N  
ATOM   3000  CA  THR A 391     -14.777 -13.373  -2.240  1.00 90.00           C  
ATOM   3001  C   THR A 391     -15.499 -14.294  -1.254  1.00 90.00           C  
ATOM   3002  CB  THR A 391     -15.489 -13.372  -3.601  1.00 90.00           C  
ATOM   3003  O   THR A 391     -16.261 -13.816  -0.414  1.00 90.00           O  
ATOM   3004  CG2 THR A 391     -16.913 -12.827  -3.523  1.00 90.00           C  
ATOM   3005  OG1 THR A 391     -14.796 -12.530  -4.492  1.00 90.00           O  
ATOM   3006  N   ALA A 392     -15.231 -15.602  -1.301  1.00 92.19           N  
ATOM   3007  CA  ALA A 392     -15.837 -16.577  -0.398  1.00 92.19           C  
ATOM   3008  C   ALA A 392     -15.347 -16.427   1.052  1.00 92.19           C  
ATOM   3009  CB  ALA A 392     -15.563 -17.982  -0.947  1.00 92.19           C  
ATOM   3010  O   ALA A 392     -16.164 -16.356   1.969  1.00 92.19           O  
ATOM   3011  N   PHE A 393     -14.031 -16.350   1.273  1.00 91.25           N  
ATOM   3012  CA  PHE A 393     -13.458 -16.262   2.622  1.00 91.25           C  
ATOM   3013  C   PHE A 393     -13.675 -14.890   3.264  1.00 91.25           C  
ATOM   3014  CB  PHE A 393     -11.973 -16.641   2.595  1.00 91.25           C  
ATOM   3015  O   PHE A 393     -14.053 -14.824   4.436  1.00 91.25           O  
ATOM   3016  CG  PHE A 393     -11.741 -18.138   2.598  1.00 91.25           C  
ATOM   3017  CD1 PHE A 393     -11.719 -18.835   3.818  1.00 91.25           C  
ATOM   3018  CD2 PHE A 393     -11.553 -18.844   1.400  1.00 91.25           C  
ATOM   3019  CE1 PHE A 393     -11.484 -20.222   3.838  1.00 91.25           C  
ATOM   3020  CE2 PHE A 393     -11.307 -20.226   1.414  1.00 91.25           C  
ATOM   3021  CZ  PHE A 393     -11.265 -20.915   2.636  1.00 91.25           C  
ATOM   3022  N   LEU A 394     -13.537 -13.806   2.495  1.00 86.31           N  
ATOM   3023  CA  LEU A 394     -13.847 -12.466   2.986  1.00 86.31           C  
ATOM   3024  C   LEU A 394     -15.349 -12.321   3.253  1.00 86.31           C  
ATOM   3025  CB  LEU A 394     -13.346 -11.416   1.981  1.00 86.31           C  
ATOM   3026  O   LEU A 394     -15.741 -11.667   4.212  1.00 86.31           O  
ATOM   3027  CG  LEU A 394     -13.354  -9.983   2.542  1.00 86.31           C  
ATOM   3028  CD1 LEU A 394     -12.291  -9.783   3.624  1.00 86.31           C  
ATOM   3029  CD2 LEU A 394     -13.075  -8.990   1.419  1.00 86.31           C  
ATOM   3030  N   GLY A 395     -16.196 -12.981   2.463  1.00 85.69           N  
ATOM   3031  CA  GLY A 395     -17.625 -13.068   2.737  1.00 85.69           C  
ATOM   3032  C   GLY A 395     -17.959 -13.843   4.003  1.00 85.69           C  
ATOM   3033  O   GLY A 395     -18.781 -13.403   4.807  1.00 85.69           O  
ATOM   3034  N   ALA A 396     -17.269 -14.958   4.241  1.00 89.56           N  
ATOM   3035  CA  ALA A 396     -17.424 -15.750   5.455  1.00 89.56           C  
ATOM   3036  C   ALA A 396     -17.038 -14.974   6.729  1.00 89.56           C  
ATOM   3037  CB  ALA A 396     -16.617 -17.041   5.296  1.00 89.56           C  
ATOM   3038  O   ALA A 396     -17.554 -15.295   7.803  1.00 89.56           O  
ATOM   3039  N   MET A 397     -16.216 -13.918   6.634  1.00 86.06           N  
ATOM   3040  CA  MET A 397     -15.924 -13.021   7.765  1.00 86.06           C  
ATOM   3041  C   MET A 397     -17.175 -12.336   8.335  1.00 86.06           C  
ATOM   3042  CB  MET A 397     -14.906 -11.940   7.376  1.00 86.06           C  
ATOM   3043  O   MET A 397     -17.177 -11.973   9.509  1.00 86.06           O  
ATOM   3044  CG  MET A 397     -13.504 -12.493   7.113  1.00 86.06           C  
ATOM   3045  SD  MET A 397     -12.641 -13.034   8.612  1.00 86.06           S  
ATOM   3046  CE  MET A 397     -12.317 -11.442   9.407  1.00 86.06           C  
ATOM   3047  N   SER A 398     -18.267 -12.230   7.565  1.00 84.94           N  
ATOM   3048  CA  SER A 398     -19.567 -11.754   8.072  1.00 84.94           C  
ATOM   3049  C   SER A 398     -20.162 -12.642   9.177  1.00 84.94           C  
ATOM   3050  CB  SER A 398     -20.586 -11.641   6.933  1.00 84.94           C  
ATOM   3051  O   SER A 398     -20.958 -12.168   9.981  1.00 84.94           O  
ATOM   3052  OG  SER A 398     -20.848 -12.915   6.377  1.00 84.94           O  
ATOM   3053  N   SER A 399     -19.756 -13.915   9.257  1.00 86.31           N  
ATOM   3054  CA  SER A 399     -20.216 -14.869  10.280  1.00 86.31           C  
ATOM   3055  C   SER A 399     -19.472 -14.760  11.620  1.00 86.31           C  
ATOM   3056  CB  SER A 399     -20.136 -16.298   9.730  1.00 86.31           C  
ATOM   3057  O   SER A 399     -19.820 -15.447  12.591  1.00 86.31           O  
ATOM   3058  OG  SER A 399     -18.796 -16.753   9.640  1.00 86.31           O  
ATOM   3059  N   VAL A 400     -18.433 -13.919  11.689  1.00 84.88           N  
ATOM   3060  CA  VAL A 400     -17.604 -13.746  12.884  1.00 84.88           C  
ATOM   3061  C   VAL A 400     -18.414 -13.073  13.983  1.00 84.88           C  
ATOM   3062  CB  VAL A 400     -16.328 -12.945  12.570  1.00 84.88           C  
ATOM   3063  O   VAL A 400     -18.802 -11.924  13.855  1.00 84.88           O  
ATOM   3064  CG1 VAL A 400     -15.564 -12.578  13.849  1.00 84.88           C  
ATOM   3065  CG2 VAL A 400     -15.398 -13.777  11.676  1.00 84.88           C  
ATOM   3066  N   ASN A 401     -18.604 -13.786  15.092  1.00 81.88           N  
ATOM   3067  CA  ASN A 401     -19.258 -13.295  16.303  1.00 81.88           C  
ATOM   3068  C   ASN A 401     -18.297 -13.334  17.498  1.00 81.88           C  
ATOM   3069  CB  ASN A 401     -20.516 -14.145  16.563  1.00 81.88           C  
ATOM   3070  O   ASN A 401     -17.290 -14.048  17.466  1.00 81.88           O  
ATOM   3071  CG  ASN A 401     -21.645 -13.852  15.592  1.00 81.88           C  
ATOM   3072  ND2 ASN A 401     -21.951 -14.727  14.670  1.00 81.88           N  
ATOM   3073  OD1 ASN A 401     -22.302 -12.840  15.678  1.00 81.88           O  
ATOM   3074  N   ARG A 402     -18.660 -12.673  18.608  1.00 76.75           N  
ATOM   3075  CA  ARG A 402     -17.875 -12.659  19.864  1.00 76.75           C  
ATOM   3076  C   ARG A 402     -17.515 -14.049  20.420  1.00 76.75           C  
ATOM   3077  CB  ARG A 402     -18.608 -11.810  20.919  1.00 76.75           C  
ATOM   3078  O   ARG A 402     -16.551 -14.190  21.167  1.00 76.75           O  
ATOM   3079  CG  ARG A 402     -19.876 -12.482  21.471  1.00 76.75           C  
ATOM   3080  CD  ARG A 402     -20.485 -11.651  22.597  1.00 76.75           C  
ATOM   3081  NE  ARG A 402     -21.527 -12.424  23.291  1.00 76.75           N  
ATOM   3082  NH1 ARG A 402     -22.744 -10.657  24.079  1.00 76.75           N  
ATOM   3083  NH2 ARG A 402     -23.305 -12.753  24.642  1.00 76.75           N  
ATOM   3084  CZ  ARG A 402     -22.513 -11.933  24.008  1.00 76.75           C  
ATOM   3085  N   HIS A 403     -18.283 -15.077  20.056  1.00 81.00           N  
ATOM   3086  CA  HIS A 403     -18.085 -16.461  20.494  1.00 81.00           C  
ATOM   3087  C   HIS A 403     -17.140 -17.268  19.587  1.00 81.00           C  
ATOM   3088  CB  HIS A 403     -19.464 -17.126  20.622  1.00 81.00           C  
ATOM   3089  O   HIS A 403     -16.532 -18.233  20.044  1.00 81.00           O  
ATOM   3090  CG  HIS A 403     -20.327 -16.463  21.670  1.00 81.00           C  
ATOM   3091  CD2 HIS A 403     -21.512 -15.796  21.487  1.00 81.00           C  
ATOM   3092  ND1 HIS A 403     -20.030 -16.393  23.012  1.00 81.00           N  
ATOM   3093  CE1 HIS A 403     -21.009 -15.716  23.627  1.00 81.00           C  
ATOM   3094  NE2 HIS A 403     -21.928 -15.310  22.737  1.00 81.00           N  
ATOM   3095  N   ASN A 404     -16.954 -16.857  18.330  1.00 84.19           N  
ATOM   3096  CA  ASN A 404     -16.264 -17.647  17.306  1.00 84.19           C  
ATOM   3097  C   ASN A 404     -14.860 -17.100  17.007  1.00 84.19           C  
ATOM   3098  CB  ASN A 404     -17.166 -17.776  16.064  1.00 84.19           C  
ATOM   3099  O   ASN A 404     -14.520 -16.807  15.859  1.00 84.19           O  
ATOM   3100  CG  ASN A 404     -18.369 -18.677  16.275  1.00 84.19           C  
ATOM   3101  ND2 ASN A 404     -19.245 -18.754  15.303  1.00 84.19           N  
ATOM   3102  OD1 ASN A 404     -18.538 -19.322  17.294  1.00 84.19           O  
ATOM   3103  N   LYS A 405     -14.020 -16.994  18.043  1.00 83.62           N  
ATOM   3104  CA  LYS A 405     -12.637 -16.486  17.932  1.00 83.62           C  
ATOM   3105  C   LYS A 405     -11.795 -17.272  16.918  1.00 83.62           C  
ATOM   3106  CB  LYS A 405     -11.954 -16.517  19.309  1.00 83.62           C  
ATOM   3107  O   LYS A 405     -11.140 -16.684  16.064  1.00 83.62           O  
ATOM   3108  CG  LYS A 405     -12.604 -15.564  20.322  1.00 83.62           C  
ATOM   3109  CD  LYS A 405     -11.843 -15.595  21.654  1.00 83.62           C  
ATOM   3110  CE  LYS A 405     -12.444 -14.593  22.646  1.00 83.62           C  
ATOM   3111  NZ  LYS A 405     -11.580 -14.431  23.844  1.00 83.62           N  
ATOM   3112  N   ASN A 406     -11.867 -18.603  16.966  1.00 87.50           N  
ATOM   3113  CA  ASN A 406     -11.075 -19.480  16.095  1.00 87.50           C  
ATOM   3114  C   ASN A 406     -11.441 -19.308  14.614  1.00 87.50           C  
ATOM   3115  CB  ASN A 406     -11.267 -20.945  16.532  1.00 87.50           C  
ATOM   3116  O   ASN A 406     -10.561 -19.312  13.757  1.00 87.50           O  
ATOM   3117  CG  ASN A 406     -10.768 -21.239  17.935  1.00 87.50           C  
ATOM   3118  ND2 ASN A 406     -10.995 -22.433  18.427  1.00 87.50           N  
ATOM   3119  OD1 ASN A 406     -10.206 -20.408  18.622  1.00 87.50           O  
ATOM   3120  N   ALA A 407     -12.731 -19.114  14.314  1.00 87.06           N  
ATOM   3121  CA  ALA A 407     -13.184 -18.851  12.952  1.00 87.06           C  
ATOM   3122  C   ALA A 407     -12.652 -17.502  12.449  1.00 87.06           C  
ATOM   3123  CB  ALA A 407     -14.714 -18.909  12.906  1.00 87.06           C  
ATOM   3124  O   ALA A 407     -12.176 -17.425  11.324  1.00 87.06           O  
ATOM   3125  N   ALA A 408     -12.648 -16.468  13.295  1.00 85.81           N  
ATOM   3126  CA  ALA A 408     -12.114 -15.154  12.940  1.00 85.81           C  
ATOM   3127  C   ALA A 408     -10.614 -15.181  12.607  1.00 85.81           C  
ATOM   3128  CB  ALA A 408     -12.387 -14.200  14.104  1.00 85.81           C  
ATOM   3129  O   ALA A 408     -10.180 -14.425  11.746  1.00 85.81           O  
ATOM   3130  N   ILE A 409      -9.831 -16.035  13.275  1.00 87.81           N  
ATOM   3131  CA  ILE A 409      -8.398 -16.234  12.991  1.00 87.81           C  
ATOM   3132  C   ILE A 409      -8.200 -16.995  11.676  1.00 87.81           C  
ATOM   3133  CB  ILE A 409      -7.721 -16.973  14.171  1.00 87.81           C  
ATOM   3134  O   ILE A 409      -7.380 -16.613  10.846  1.00 87.81           O  
ATOM   3135  CG1 ILE A 409      -7.683 -16.057  15.413  1.00 87.81           C  
ATOM   3136  CG2 ILE A 409      -6.305 -17.451  13.792  1.00 87.81           C  
ATOM   3137  CD1 ILE A 409      -7.286 -16.763  16.715  1.00 87.81           C  
ATOM   3138  N   ALA A 410      -8.944 -18.086  11.476  1.00 90.50           N  
ATOM   3139  CA  ALA A 410      -8.802 -18.898  10.272  1.00 90.50           C  
ATOM   3140  C   ALA A 410      -9.244 -18.126   9.018  1.00 90.50           C  
ATOM   3141  CB  ALA A 410      -9.599 -20.194  10.465  1.00 90.50           C  
ATOM   3142  O   ALA A 410      -8.532 -18.097   8.016  1.00 90.50           O  
ATOM   3143  N   LEU A 411     -10.405 -17.471   9.077  1.00 91.00           N  
ATOM   3144  CA  LEU A 411     -10.978 -16.751   7.943  1.00 91.00           C  
ATOM   3145  C   LEU A 411     -10.163 -15.506   7.570  1.00 91.00           C  
ATOM   3146  CB  LEU A 411     -12.434 -16.381   8.263  1.00 91.00           C  
ATOM   3147  O   LEU A 411      -9.999 -15.244   6.377  1.00 91.00           O  
ATOM   3148  CG  LEU A 411     -13.409 -17.564   8.394  1.00 91.00           C  
ATOM   3149  CD1 LEU A 411     -14.768 -17.030   8.840  1.00 91.00           C  
ATOM   3150  CD2 LEU A 411     -13.568 -18.320   7.076  1.00 91.00           C  
ATOM   3151  N   SER A 412      -9.600 -14.778   8.544  1.00 89.06           N  
ATOM   3152  CA  SER A 412      -8.717 -13.639   8.259  1.00 89.06           C  
ATOM   3153  C   SER A 412      -7.435 -14.093   7.565  1.00 89.06           C  
ATOM   3154  CB  SER A 412      -8.366 -12.872   9.537  1.00 89.06           C  
ATOM   3155  O   SER A 412      -7.045 -13.503   6.556  1.00 89.06           O  
ATOM   3156  OG  SER A 412      -7.607 -13.688  10.408  1.00 89.06           O  
ATOM   3157  N   PHE A 413      -6.829 -15.185   8.044  1.00 90.62           N  
ATOM   3158  CA  PHE A 413      -5.625 -15.756   7.452  1.00 90.62           C  
ATOM   3159  C   PHE A 413      -5.878 -16.217   6.014  1.00 90.62           C  
ATOM   3160  CB  PHE A 413      -5.113 -16.905   8.328  1.00 90.62           C  
ATOM   3161  O   PHE A 413      -5.140 -15.827   5.113  1.00 90.62           O  
ATOM   3162  CG  PHE A 413      -3.827 -17.512   7.805  1.00 90.62           C  
ATOM   3163  CD1 PHE A 413      -3.864 -18.601   6.911  1.00 90.62           C  
ATOM   3164  CD2 PHE A 413      -2.589 -16.952   8.173  1.00 90.62           C  
ATOM   3165  CE1 PHE A 413      -2.669 -19.121   6.384  1.00 90.62           C  
ATOM   3166  CE2 PHE A 413      -1.394 -17.479   7.653  1.00 90.62           C  
ATOM   3167  CZ  PHE A 413      -1.434 -18.561   6.757  1.00 90.62           C  
ATOM   3168  N   PHE A 414      -6.943 -16.988   5.766  1.00 91.44           N  
ATOM   3169  CA  PHE A 414      -7.259 -17.483   4.420  1.00 91.44           C  
ATOM   3170  C   PHE A 414      -7.728 -16.392   3.454  1.00 91.44           C  
ATOM   3171  CB  PHE A 414      -8.301 -18.605   4.496  1.00 91.44           C  
ATOM   3172  O   PHE A 414      -7.496 -16.524   2.252  1.00 91.44           O  
ATOM   3173  CG  PHE A 414      -7.744 -19.934   4.962  1.00 91.44           C  
ATOM   3174  CD1 PHE A 414      -6.742 -20.575   4.209  1.00 91.44           C  
ATOM   3175  CD2 PHE A 414      -8.235 -20.548   6.128  1.00 91.44           C  
ATOM   3176  CE1 PHE A 414      -6.231 -21.817   4.624  1.00 91.44           C  
ATOM   3177  CE2 PHE A 414      -7.708 -21.777   6.558  1.00 91.44           C  
ATOM   3178  CZ  PHE A 414      -6.709 -22.415   5.803  1.00 91.44           C  
ATOM   3179  N   SER A 415      -8.349 -15.320   3.954  1.00 89.12           N  
ATOM   3180  CA  SER A 415      -8.654 -14.135   3.140  1.00 89.12           C  
ATOM   3181  C   SER A 415      -7.367 -13.407   2.743  1.00 89.12           C  
ATOM   3182  CB  SER A 415      -9.579 -13.169   3.888  1.00 89.12           C  
ATOM   3183  O   SER A 415      -7.171 -13.092   1.568  1.00 89.12           O  
ATOM   3184  OG  SER A 415     -10.787 -13.806   4.242  1.00 89.12           O  
ATOM   3185  N   GLY A 416      -6.455 -13.206   3.702  1.00 87.31           N  
ATOM   3186  CA  GLY A 416      -5.140 -12.608   3.460  1.00 87.31           C  
ATOM   3187  C   GLY A 416      -4.312 -13.429   2.472  1.00 87.31           C  
ATOM   3188  O   GLY A 416      -3.744 -12.888   1.529  1.00 87.31           O  
ATOM   3189  N   PHE A 417      -4.327 -14.753   2.620  1.00 89.19           N  
ATOM   3190  CA  PHE A 417      -3.510 -15.692   1.847  1.00 89.19           C  
ATOM   3191  C   PHE A 417      -3.592 -15.529   0.327  1.00 89.19           C  
ATOM   3192  CB  PHE A 417      -3.898 -17.113   2.259  1.00 89.19           C  
ATOM   3193  O   PHE A 417      -2.629 -15.802  -0.380  1.00 89.19           O  
ATOM   3194  CG  PHE A 417      -2.898 -18.145   1.802  1.00 89.19           C  
ATOM   3195  CD1 PHE A 417      -3.151 -18.936   0.667  1.00 89.19           C  
ATOM   3196  CD2 PHE A 417      -1.697 -18.295   2.514  1.00 89.19           C  
ATOM   3197  CE1 PHE A 417      -2.203 -19.886   0.252  1.00 89.19           C  
ATOM   3198  CE2 PHE A 417      -0.752 -19.240   2.091  1.00 89.19           C  
ATOM   3199  CZ  PHE A 417      -1.001 -20.037   0.962  1.00 89.19           C  
ATOM   3200  N   VAL A 418      -4.723 -15.074  -0.199  1.00 89.19           N  
ATOM   3201  CA  VAL A 418      -4.892 -14.905  -1.645  1.00 89.19           C  
ATOM   3202  C   VAL A 418      -4.829 -13.442  -2.070  1.00 89.19           C  
ATOM   3203  CB  VAL A 418      -6.192 -15.591  -2.067  1.00 89.19           C  
ATOM   3204  O   VAL A 418      -4.371 -13.153  -3.177  1.00 89.19           O  
ATOM   3205  CG1 VAL A 418      -6.511 -15.368  -3.537  1.00 89.19           C  
ATOM   3206  CG2 VAL A 418      -6.083 -17.108  -1.852  1.00 89.19           C  
ATOM   3207  N   VAL A 419      -5.266 -12.513  -1.215  1.00 84.44           N  
ATOM   3208  CA  VAL A 419      -5.520 -11.129  -1.631  1.00 84.44           C  
ATOM   3209  C   VAL A 419      -4.261 -10.401  -2.103  1.00 84.44           C  
ATOM   3210  CB  VAL A 419      -6.275 -10.348  -0.542  1.00 84.44           C  
ATOM   3211  O   VAL A 419      -4.280  -9.827  -3.190  1.00 84.44           O  
ATOM   3212  CG1 VAL A 419      -5.445  -9.951   0.678  1.00 84.44           C  
ATOM   3213  CG2 VAL A 419      -6.879  -9.086  -1.143  1.00 84.44           C  
ATOM   3214  N   ALA A 420      -3.157 -10.467  -1.349  1.00 81.56           N  
ATOM   3215  CA  ALA A 420      -1.927  -9.779  -1.747  1.00 81.56           C  
ATOM   3216  C   ALA A 420      -1.212 -10.472  -2.892  1.00 81.56           C  
ATOM   3217  CB  ALA A 420      -0.968  -9.637  -0.580  1.00 81.56           C  
ATOM   3218  O   ALA A 420      -0.676  -9.799  -3.757  1.00 81.56           O  
ATOM   3219  N   TRP A 421      -1.234 -11.802  -2.939  1.00 86.12           N  
ATOM   3220  CA  TRP A 421      -0.646 -12.528  -4.059  1.00 86.12           C  
ATOM   3221  C   TRP A 421      -1.317 -12.145  -5.382  1.00 86.12           C  
ATOM   3222  CB  TRP A 421      -0.771 -14.024  -3.787  1.00 86.12           C  
ATOM   3223  O   TRP A 421      -0.640 -11.825  -6.359  1.00 86.12           O  
ATOM   3224  CG  TRP A 421      -0.531 -14.872  -4.986  1.00 86.12           C  
ATOM   3225  CD1 TRP A 421       0.671 -15.213  -5.495  1.00 86.12           C  
ATOM   3226  CD2 TRP A 421      -1.530 -15.427  -5.889  1.00 86.12           C  
ATOM   3227  CE2 TRP A 421      -0.857 -16.143  -6.918  1.00 86.12           C  
ATOM   3228  CE3 TRP A 421      -2.937 -15.370  -5.947  1.00 86.12           C  
ATOM   3229  NE1 TRP A 421       0.477 -16.032  -6.588  1.00 86.12           N  
ATOM   3230  CH2 TRP A 421      -2.935 -16.558  -8.067  1.00 86.12           C  
ATOM   3231  CZ2 TRP A 421      -1.540 -16.715  -8.001  1.00 86.12           C  
ATOM   3232  CZ3 TRP A 421      -3.633 -15.921  -7.033  1.00 86.12           C  
ATOM   3233  N   ALA A 422      -2.649 -12.141  -5.404  1.00 83.44           N  
ATOM   3234  CA  ALA A 422      -3.394 -11.803  -6.603  1.00 83.44           C  
ATOM   3235  C   ALA A 422      -3.209 -10.329  -6.981  1.00 83.44           C  
ATOM   3236  CB  ALA A 422      -4.850 -12.147  -6.353  1.00 83.44           C  
ATOM   3237  O   ALA A 422      -3.008 -10.041  -8.158  1.00 83.44           O  
ATOM   3238  N   GLN A 423      -3.193  -9.430  -5.987  1.00 81.12           N  
ATOM   3239  CA  GLN A 423      -2.831  -8.029  -6.181  1.00 81.12           C  
ATOM   3240  C   GLN A 423      -1.416  -7.901  -6.764  1.00 81.12           C  
ATOM   3241  CB  GLN A 423      -2.958  -7.275  -4.843  1.00 81.12           C  
ATOM   3242  O   GLN A 423      -1.226  -7.224  -7.759  1.00 81.12           O  
ATOM   3243  CG  GLN A 423      -2.600  -5.784  -4.962  1.00 81.12           C  
ATOM   3244  CD  GLN A 423      -2.502  -5.068  -3.616  1.00 81.12           C  
ATOM   3245  NE2 GLN A 423      -1.887  -3.906  -3.594  1.00 81.12           N  
ATOM   3246  OE1 GLN A 423      -2.976  -5.505  -2.575  1.00 81.12           O  
ATOM   3247  N   ASP A 424      -0.397  -8.536  -6.208  1.00 81.00           N  
ATOM   3248  CA  ASP A 424       0.974  -8.341  -6.680  1.00 81.00           C  
ATOM   3249  C   ASP A 424       1.198  -8.913  -8.091  1.00 81.00           C  
ATOM   3250  CB  ASP A 424       1.940  -8.984  -5.691  1.00 81.00           C  
ATOM   3251  O   ASP A 424       1.924  -8.331  -8.902  1.00 81.00           O  
ATOM   3252  CG  ASP A 424       2.125  -8.222  -4.372  1.00 81.00           C  
ATOM   3253  OD1 ASP A 424       1.774  -7.020  -4.318  1.00 81.00           O  
ATOM   3254  OD2 ASP A 424       2.693  -8.843  -3.443  1.00 81.00           O  
ATOM   3255  N   ILE A 425       0.537 -10.024  -8.434  1.00 82.75           N  
ATOM   3256  CA  ILE A 425       0.611 -10.596  -9.785  1.00 82.75           C  
ATOM   3257  C   ILE A 425       0.017  -9.657 -10.816  1.00 82.75           C  
ATOM   3258  CB  ILE A 425      -0.076 -11.970  -9.855  1.00 82.75           C  
ATOM   3259  O   ILE A 425       0.656  -9.408 -11.840  1.00 82.75           O  
ATOM   3260  CG1 ILE A 425       0.901 -12.967  -9.226  1.00 82.75           C  
ATOM   3261  CG2 ILE A 425      -0.427 -12.393 -11.302  1.00 82.75           C  
ATOM   3262  CD1 ILE A 425       0.319 -14.360  -9.172  1.00 82.75           C  
ATOM   3263  N   THR A 426      -1.186  -9.133 -10.580  1.00 81.81           N  
ATOM   3264  CA  THR A 426      -1.808  -8.224 -11.547  1.00 81.81           C  
ATOM   3265  C   THR A 426      -0.963  -6.962 -11.740  1.00 81.81           C  
ATOM   3266  CB  THR A 426      -3.266  -7.912 -11.173  1.00 81.81           C  
ATOM   3267  O   THR A 426      -0.913  -6.423 -12.843  1.00 81.81           O  
ATOM   3268  CG2 THR A 426      -4.159  -9.105 -11.501  1.00 81.81           C  
ATOM   3269  OG1 THR A 426      -3.471  -7.686  -9.809  1.00 81.81           O  
ATOM   3270  N   MET A 427      -0.212  -6.560 -10.711  1.00 79.75           N  
ATOM   3271  CA  MET A 427       0.731  -5.436 -10.715  1.00 79.75           C  
ATOM   3272  C   MET A 427       1.931  -5.695 -11.633  1.00 79.75           C  
ATOM   3273  CB  MET A 427       1.167  -5.229  -9.254  1.00 79.75           C  
ATOM   3274  O   MET A 427       2.363  -4.815 -12.379  1.00 79.75           O  
ATOM   3275  CG  MET A 427       1.456  -3.797  -8.847  1.00 79.75           C  
ATOM   3276  SD  MET A 427       1.175  -3.519  -7.079  1.00 79.75           S  
ATOM   3277  CE  MET A 427       1.812  -1.843  -6.948  1.00 79.75           C  
ATOM   3278  N   LEU A 428       2.442  -6.928 -11.626  1.00 80.56           N  
ATOM   3279  CA  LEU A 428       3.487  -7.374 -12.547  1.00 80.56           C  
ATOM   3280  C   LEU A 428       2.962  -7.555 -13.976  1.00 80.56           C  
ATOM   3281  CB  LEU A 428       4.100  -8.683 -12.022  1.00 80.56           C  
ATOM   3282  O   LEU A 428       3.682  -7.263 -14.925  1.00 80.56           O  
ATOM   3283  CG  LEU A 428       4.958  -8.521 -10.754  1.00 80.56           C  
ATOM   3284  CD1 LEU A 428       5.371  -9.905 -10.256  1.00 80.56           C  
ATOM   3285  CD2 LEU A 428       6.228  -7.711 -11.020  1.00 80.56           C  
ATOM   3286  N   MET A 429       1.714  -7.995 -14.153  1.00 79.38           N  
ATOM   3287  CA  MET A 429       1.145  -8.245 -15.484  1.00 79.38           C  
ATOM   3288  C   MET A 429       0.979  -6.983 -16.328  1.00 79.38           C  
ATOM   3289  CB  MET A 429      -0.211  -8.939 -15.372  1.00 79.38           C  
ATOM   3290  O   MET A 429       1.089  -7.066 -17.551  1.00 79.38           O  
ATOM   3291  CG  MET A 429      -0.093 -10.385 -14.900  1.00 79.38           C  
ATOM   3292  SD  MET A 429      -1.704 -11.122 -14.544  1.00 79.38           S  
ATOM   3293  CE  MET A 429      -2.293 -11.407 -16.220  1.00 79.38           C  
ATOM   3294  N   VAL A 430       0.759  -5.819 -15.704  1.00 81.00           N  
ATOM   3295  CA  VAL A 430       0.741  -4.532 -16.424  1.00 81.00           C  
ATOM   3296  C   VAL A 430       2.048  -4.321 -17.189  1.00 81.00           C  
ATOM   3297  CB  VAL A 430       0.483  -3.355 -15.466  1.00 81.00           C  
ATOM   3298  O   VAL A 430       2.025  -3.845 -18.317  1.00 81.00           O  
ATOM   3299  CG1 VAL A 430       0.581  -2.001 -16.174  1.00 81.00           C  
ATOM   3300  CG2 VAL A 430      -0.924  -3.441 -14.866  1.00 81.00           C  
ATOM   3301  N   GLN A 431       3.173  -4.781 -16.636  1.00 78.56           N  
ATOM   3302  CA  GLN A 431       4.483  -4.648 -17.271  1.00 78.56           C  
ATOM   3303  C   GLN A 431       4.666  -5.511 -18.524  1.00 78.56           C  
ATOM   3304  CB  GLN A 431       5.592  -4.986 -16.268  1.00 78.56           C  
ATOM   3305  O   GLN A 431       5.680  -5.391 -19.201  1.00 78.56           O  
ATOM   3306  CG  GLN A 431       5.594  -4.098 -15.019  1.00 78.56           C  
ATOM   3307  CD  GLN A 431       6.721  -4.506 -14.083  1.00 78.56           C  
ATOM   3308  NE2 GLN A 431       6.456  -4.543 -12.795  1.00 78.56           N  
ATOM   3309  OE1 GLN A 431       7.822  -4.849 -14.498  1.00 78.56           O  
ATOM   3310  N   PHE A 432       3.736  -6.421 -18.815  1.00 78.06           N  
ATOM   3311  CA  PHE A 432       3.802  -7.289 -19.991  1.00 78.06           C  
ATOM   3312  C   PHE A 432       3.054  -6.728 -21.205  1.00 78.06           C  
ATOM   3313  CB  PHE A 432       3.253  -8.670 -19.611  1.00 78.06           C  
ATOM   3314  O   PHE A 432       3.257  -7.213 -22.315  1.00 78.06           O  
ATOM   3315  CG  PHE A 432       3.978  -9.412 -18.498  1.00 78.06           C  
ATOM   3316  CD1 PHE A 432       5.365  -9.261 -18.297  1.00 78.06           C  
ATOM   3317  CD2 PHE A 432       3.254 -10.293 -17.672  1.00 78.06           C  
ATOM   3318  CE1 PHE A 432       6.008  -9.968 -17.267  1.00 78.06           C  
ATOM   3319  CE2 PHE A 432       3.900 -10.995 -16.638  1.00 78.06           C  
ATOM   3320  CZ  PHE A 432       5.280 -10.834 -16.436  1.00 78.06           C  
ATOM   3321  N   ILE A 433       2.170  -5.749 -21.001  1.00 74.75           N  
ATOM   3322  CA  ILE A 433       1.283  -5.190 -22.041  1.00 74.75           C  
ATOM   3323  C   ILE A 433       1.670  -3.779 -22.473  1.00 74.75           C  
ATOM   3324  CB  ILE A 433      -0.190  -5.225 -21.586  1.00 74.75           C  
ATOM   3325  O   ILE A 433       1.092  -3.240 -23.417  1.00 74.75           O  
ATOM   3326  CG1 ILE A 433      -0.370  -4.632 -20.170  1.00 74.75           C  
ATOM   3327  CG2 ILE A 433      -0.672  -6.675 -21.704  1.00 74.75           C  
ATOM   3328  CD1 ILE A 433      -1.827  -4.396 -19.773  1.00 74.75           C  
ATOM   3329  N   THR A 434       2.633  -3.176 -21.787  1.00 71.00           N  
ATOM   3330  CA  THR A 434       3.098  -1.818 -22.051  1.00 71.00           C  
ATOM   3331  C   THR A 434       4.524  -1.829 -22.562  1.00 71.00           C  
ATOM   3332  CB  THR A 434       2.958  -0.944 -20.803  1.00 71.00           C  
ATOM   3333  O   THR A 434       5.301  -2.725 -22.238  1.00 71.00           O  
ATOM   3334  CG2 THR A 434       1.474  -0.797 -20.442  1.00 71.00           C  
ATOM   3335  OG1 THR A 434       3.644  -1.520 -19.714  1.00 71.00           O  
ATOM   3336  N   THR A 435       4.857  -0.823 -23.362  1.00 69.62           N  
ATOM   3337  CA  THR A 435       6.227  -0.571 -23.802  1.00 69.62           C  
ATOM   3338  C   THR A 435       7.120  -0.236 -22.605  1.00 69.62           C  
ATOM   3339  CB  THR A 435       6.249   0.578 -24.826  1.00 69.62           C  
ATOM   3340  O   THR A 435       6.653   0.304 -21.599  1.00 69.62           O  
ATOM   3341  CG2 THR A 435       5.551   0.188 -26.130  1.00 69.62           C  
ATOM   3342  OG1 THR A 435       5.554   1.687 -24.303  1.00 69.62           O  
ATOM   3343  N   ASP A 436       8.415  -0.543 -22.718  1.00 68.69           N  
ATOM   3344  CA  ASP A 436       9.388  -0.318 -21.639  1.00 68.69           C  
ATOM   3345  C   ASP A 436       9.527   1.179 -21.270  1.00 68.69           C  
ATOM   3346  CB  ASP A 436      10.745  -0.937 -22.039  1.00 68.69           C  
ATOM   3347  O   ASP A 436       9.895   1.508 -20.147  1.00 68.69           O  
ATOM   3348  CG  ASP A 436      10.732  -2.474 -22.155  1.00 68.69           C  
ATOM   3349  OD1 ASP A 436       9.997  -3.146 -21.397  1.00 68.69           O  
ATOM   3350  OD2 ASP A 436      11.474  -3.022 -22.997  1.00 68.69           O  
ATOM   3351  N   GLU A 437       9.174   2.093 -22.183  1.00 62.31           N  
ATOM   3352  CA  GLU A 437       9.221   3.550 -21.978  1.00 62.31           C  
ATOM   3353  C   GLU A 437       8.100   4.091 -21.068  1.00 62.31           C  
ATOM   3354  CB  GLU A 437       9.174   4.227 -23.361  1.00 62.31           C  
ATOM   3355  O   GLU A 437       8.341   4.992 -20.265  1.00 62.31           O  
ATOM   3356  CG  GLU A 437       9.401   5.747 -23.295  1.00 62.31           C  
ATOM   3357  CD  GLU A 437       9.278   6.445 -24.658  1.00 62.31           C  
ATOM   3358  OE1 GLU A 437       9.157   7.696 -24.647  1.00 62.31           O  
ATOM   3359  OE2 GLU A 437       9.301   5.755 -25.710  1.00 62.31           O  
ATOM   3360  N   ASP A 438       6.882   3.544 -21.159  1.00 66.00           N  
ATOM   3361  CA  ASP A 438       5.710   4.000 -20.388  1.00 66.00           C  
ATOM   3362  C   ASP A 438       5.342   3.036 -19.246  1.00 66.00           C  
ATOM   3363  CB  ASP A 438       4.524   4.264 -21.319  1.00 66.00           C  
ATOM   3364  O   ASP A 438       4.223   3.049 -18.712  1.00 66.00           O  
ATOM   3365  CG  ASP A 438       4.665   5.542 -22.152  1.00 66.00           C  
ATOM   3366  OD1 ASP A 438       4.585   6.661 -21.571  1.00 66.00           O  
ATOM   3367  OD2 ASP A 438       4.676   5.409 -23.389  1.00 66.00           O  
ATOM   3368  N   LEU A 439       6.293   2.186 -18.857  1.00 70.69           N  
ATOM   3369  CA  LEU A 439       6.098   1.153 -17.850  1.00 70.69           C  
ATOM   3370  C   LEU A 439       5.643   1.735 -16.507  1.00 70.69           C  
ATOM   3371  CB  LEU A 439       7.427   0.393 -17.693  1.00 70.69           C  
ATOM   3372  O   LEU A 439       4.710   1.219 -15.884  1.00 70.69           O  
ATOM   3373  CG  LEU A 439       7.248  -0.970 -17.015  1.00 70.69           C  
ATOM   3374  CD1 LEU A 439       6.529  -1.919 -17.963  1.00 70.69           C  
ATOM   3375  CD2 LEU A 439       8.594  -1.578 -16.644  1.00 70.69           C  
ATOM   3376  N   GLY A 440       6.270   2.829 -16.066  1.00 61.19           N  
ATOM   3377  CA  GLY A 440       5.926   3.490 -14.811  1.00 61.19           C  
ATOM   3378  C   GLY A 440       4.558   4.153 -14.860  1.00 61.19           C  
ATOM   3379  O   GLY A 440       3.807   4.080 -13.892  1.00 61.19           O  
ATOM   3380  N   VAL A 441       4.180   4.746 -15.987  1.00 69.12           N  
ATOM   3381  CA  VAL A 441       2.845   5.328 -16.200  1.00 69.12           C  
ATOM   3382  C   VAL A 441       1.745   4.293 -16.022  1.00 69.12           C  
ATOM   3383  CB  VAL A 441       2.702   5.881 -17.619  1.00 69.12           C  
ATOM   3384  O   VAL A 441       0.813   4.492 -15.237  1.00 69.12           O  
ATOM   3385  CG1 VAL A 441       1.408   6.686 -17.739  1.00 69.12           C  
ATOM   3386  CG2 VAL A 441       3.905   6.724 -18.001  1.00 69.12           C  
ATOM   3387  N   ALA A 442       1.863   3.183 -16.748  1.00 64.06           N  
ATOM   3388  CA  ALA A 442       0.868   2.128 -16.739  1.00 64.06           C  
ATOM   3389  C   ALA A 442       0.780   1.480 -15.355  1.00 64.06           C  
ATOM   3390  CB  ALA A 442       1.263   1.133 -17.822  1.00 64.06           C  
ATOM   3391  O   ALA A 442      -0.315   1.234 -14.842  1.00 64.06           O  
ATOM   3392  N   PHE A 443       1.934   1.284 -14.714  1.00 68.50           N  
ATOM   3393  CA  PHE A 443       2.017   0.793 -13.349  1.00 68.50           C  
ATOM   3394  C   PHE A 443       1.379   1.745 -12.337  1.00 68.50           C  
ATOM   3395  CB  PHE A 443       3.487   0.581 -13.011  1.00 68.50           C  
ATOM   3396  O   PHE A 443       0.779   1.306 -11.368  1.00 68.50           O  
ATOM   3397  CG  PHE A 443       3.687  -0.030 -11.649  1.00 68.50           C  
ATOM   3398  CD1 PHE A 443       3.697   0.780 -10.500  1.00 68.50           C  
ATOM   3399  CD2 PHE A 443       3.832  -1.421 -11.539  1.00 68.50           C  
ATOM   3400  CE1 PHE A 443       3.854   0.196  -9.238  1.00 68.50           C  
ATOM   3401  CE2 PHE A 443       4.063  -1.996 -10.284  1.00 68.50           C  
ATOM   3402  CZ  PHE A 443       4.091  -1.186  -9.137  1.00 68.50           C  
ATOM   3403  N   CYS A 444       1.477   3.055 -12.509  1.00 65.38           N  
ATOM   3404  CA  CYS A 444       0.948   3.985 -11.518  1.00 65.38           C  
ATOM   3405  C   CYS A 444      -0.570   4.158 -11.621  1.00 65.38           C  
ATOM   3406  CB  CYS A 444       1.753   5.270 -11.623  1.00 65.38           C  
ATOM   3407  O   CYS A 444      -1.226   4.334 -10.596  1.00 65.38           O  
ATOM   3408  SG  CYS A 444       3.378   4.860 -10.931  1.00 65.38           S  
ATOM   3409  N   MET A 445      -1.147   3.987 -12.815  1.00 62.62           N  
ATOM   3410  CA  MET A 445      -2.605   3.911 -13.003  1.00 62.62           C  
ATOM   3411  C   MET A 445      -3.252   2.745 -12.249  1.00 62.62           C  
ATOM   3412  CB  MET A 445      -2.911   3.753 -14.491  1.00 62.62           C  
ATOM   3413  O   MET A 445      -4.433   2.799 -11.923  1.00 62.62           O  
ATOM   3414  CG  MET A 445      -2.629   5.045 -15.254  1.00 62.62           C  
ATOM   3415  SD  MET A 445      -2.822   4.894 -17.042  1.00 62.62           S  
ATOM   3416  CE  MET A 445      -4.578   4.474 -17.133  1.00 62.62           C  
ATOM   3417  N   TYR A 446      -2.467   1.717 -11.942  1.00 58.28           N  
ATOM   3418  CA  TYR A 446      -2.847   0.571 -11.125  1.00 58.28           C  
ATOM   3419  C   TYR A 446      -3.149   0.923  -9.657  1.00 58.28           C  
ATOM   3420  CB  TYR A 446      -1.634  -0.347 -11.156  1.00 58.28           C  
ATOM   3421  O   TYR A 446      -3.753   0.130  -8.937  1.00 58.28           O  
ATOM   3422  CG  TYR A 446      -1.818  -1.706 -10.585  1.00 58.28           C  
ATOM   3423  CD1 TYR A 446      -1.468  -1.939  -9.242  1.00 58.28           C  
ATOM   3424  CD2 TYR A 446      -2.292  -2.728 -11.410  1.00 58.28           C  
ATOM   3425  CE1 TYR A 446      -1.635  -3.215  -8.699  1.00 58.28           C  
ATOM   3426  CE2 TYR A 446      -2.379  -4.018 -10.892  1.00 58.28           C  
ATOM   3427  OH  TYR A 446      -2.432  -5.423  -9.009  1.00 58.28           O  
ATOM   3428  CZ  TYR A 446      -2.077  -4.248  -9.535  1.00 58.28           C  
ATOM   3429  N   SER A 447      -2.668   2.071  -9.169  1.00 50.22           N  
ATOM   3430  CA  SER A 447      -2.569   2.326  -7.733  1.00 50.22           C  
ATOM   3431  C   SER A 447      -3.821   2.977  -7.138  1.00 50.22           C  
ATOM   3432  CB  SER A 447      -1.292   3.103  -7.428  1.00 50.22           C  
ATOM   3433  O   SER A 447      -4.082   4.161  -7.318  1.00 50.22           O  
ATOM   3434  OG  SER A 447      -0.201   2.254  -7.728  1.00 50.22           O  
ATOM   3435  N   TYR A 448      -4.521   2.160  -6.346  1.00 53.41           N  
ATOM   3436  CA  TYR A 448      -5.404   2.475  -5.216  1.00 53.41           C  
ATOM   3437  C   TYR A 448      -6.579   3.439  -5.456  1.00 53.41           C  
ATOM   3438  CB  TYR A 448      -4.565   2.865  -3.990  1.00 53.41           C  
ATOM   3439  O   TYR A 448      -6.582   4.585  -5.005  1.00 53.41           O  
ATOM   3440  CG  TYR A 448      -3.484   1.867  -3.619  1.00 53.41           C  
ATOM   3441  CD1 TYR A 448      -3.839   0.625  -3.060  1.00 53.41           C  
ATOM   3442  CD2 TYR A 448      -2.129   2.168  -3.857  1.00 53.41           C  
ATOM   3443  CE1 TYR A 448      -2.844  -0.321  -2.751  1.00 53.41           C  
ATOM   3444  CE2 TYR A 448      -1.132   1.218  -3.563  1.00 53.41           C  
ATOM   3445  OH  TYR A 448      -0.538  -0.960  -2.731  1.00 53.41           O  
ATOM   3446  CZ  TYR A 448      -1.489  -0.030  -3.009  1.00 53.41           C  
ATOM   3447  N   PHE A 449      -7.672   2.905  -6.009  1.00 41.59           N  
ATOM   3448  CA  PHE A 449      -9.007   3.457  -5.762  1.00 41.59           C  
ATOM   3449  C   PHE A 449      -9.446   3.131  -4.326  1.00 41.59           C  
ATOM   3450  CB  PHE A 449     -10.010   2.953  -6.810  1.00 41.59           C  
ATOM   3451  O   PHE A 449     -10.003   2.071  -4.043  1.00 41.59           O  
ATOM   3452  CG  PHE A 449      -9.919   3.694  -8.128  1.00 41.59           C  
ATOM   3453  CD1 PHE A 449     -10.527   4.958  -8.263  1.00 41.59           C  
ATOM   3454  CD2 PHE A 449      -9.209   3.142  -9.211  1.00 41.59           C  
ATOM   3455  CE1 PHE A 449     -10.427   5.667  -9.473  1.00 41.59           C  
ATOM   3456  CE2 PHE A 449      -9.109   3.852 -10.421  1.00 41.59           C  
ATOM   3457  CZ  PHE A 449      -9.718   5.112 -10.553  1.00 41.59           C  
ATOM   3458  N   TYR A 450      -9.190   4.056  -3.403  1.00 48.78           N  
ATOM   3459  CA  TYR A 450      -9.756   4.017  -2.057  1.00 48.78           C  
ATOM   3460  C   TYR A 450     -11.238   4.391  -2.117  1.00 48.78           C  
ATOM   3461  CB  TYR A 450      -9.006   4.987  -1.143  1.00 48.78           C  
ATOM   3462  O   TYR A 450     -11.598   5.545  -2.344  1.00 48.78           O  
ATOM   3463  CG  TYR A 450      -7.651   4.536  -0.680  1.00 48.78           C  
ATOM   3464  CD1 TYR A 450      -7.532   3.783   0.500  1.00 48.78           C  
ATOM   3465  CD2 TYR A 450      -6.509   4.909  -1.412  1.00 48.78           C  
ATOM   3466  CE1 TYR A 450      -6.261   3.360   0.921  1.00 48.78           C  
ATOM   3467  CE2 TYR A 450      -5.243   4.464  -1.000  1.00 48.78           C  
ATOM   3468  OH  TYR A 450      -3.900   3.185   0.508  1.00 48.78           O  
ATOM   3469  CZ  TYR A 450      -5.123   3.646   0.137  1.00 48.78           C  
ATOM   3470  N   CYS A 451     -12.109   3.420  -1.869  1.00 43.81           N  
ATOM   3471  CA  CYS A 451     -13.505   3.698  -1.550  1.00 43.81           C  
ATOM   3472  C   CYS A 451     -13.980   2.790  -0.418  1.00 43.81           C  
ATOM   3473  CB  CYS A 451     -14.369   3.634  -2.814  1.00 43.81           C  
ATOM   3474  O   CYS A 451     -14.958   2.058  -0.552  1.00 43.81           O  
ATOM   3475  SG  CYS A 451     -15.870   4.617  -2.519  1.00 43.81           S  
ATOM   3476  N   TRP A 452     -13.248   2.798   0.698  1.00 47.56           N  
ATOM   3477  CA  TRP A 452     -13.665   2.024   1.856  1.00 47.56           C  
ATOM   3478  C   TRP A 452     -13.280   2.648   3.197  1.00 47.56           C  
ATOM   3479  CB  TRP A 452     -13.221   0.570   1.714  1.00 47.56           C  
ATOM   3480  O   TRP A 452     -12.449   2.133   3.935  1.00 47.56           O  
ATOM   3481  CG  TRP A 452     -14.182  -0.324   2.411  1.00 47.56           C  
ATOM   3482  CD1 TRP A 452     -14.441  -0.317   3.738  1.00 47.56           C  
ATOM   3483  CD2 TRP A 452     -15.040  -1.338   1.825  1.00 47.56           C  
ATOM   3484  CE2 TRP A 452     -15.836  -1.869   2.876  1.00 47.56           C  
ATOM   3485  CE3 TRP A 452     -15.231  -1.856   0.524  1.00 47.56           C  
ATOM   3486  NE1 TRP A 452     -15.439  -1.214   4.014  1.00 47.56           N  
ATOM   3487  CH2 TRP A 452     -16.930  -3.354   1.367  1.00 47.56           C  
ATOM   3488  CZ2 TRP A 452     -16.797  -2.835   2.648  1.00 47.56           C  
ATOM   3489  CZ3 TRP A 452     -16.163  -2.880   0.300  1.00 47.56           C  
ATOM   3490  N   ASP A 453     -13.945   3.751   3.529  1.00 44.09           N  
ATOM   3491  CA  ASP A 453     -14.118   4.201   4.921  1.00 44.09           C  
ATOM   3492  C   ASP A 453     -15.563   4.690   5.162  1.00 44.09           C  
ATOM   3493  CB  ASP A 453     -13.046   5.239   5.304  1.00 44.09           C  
ATOM   3494  O   ASP A 453     -15.831   5.596   5.938  1.00 44.09           O  
ATOM   3495  CG  ASP A 453     -12.838   5.371   6.823  1.00 44.09           C  
ATOM   3496  OD1 ASP A 453     -13.371   4.522   7.579  1.00 44.09           O  
ATOM   3497  OD2 ASP A 453     -12.087   6.296   7.213  1.00 44.09           O  
ATOM   3498  N   VAL A 454     -16.538   4.141   4.421  1.00 41.44           N  
ATOM   3499  CA  VAL A 454     -17.897   4.722   4.362  1.00 41.44           C  
ATOM   3500  C   VAL A 454     -18.886   4.084   5.355  1.00 41.44           C  
ATOM   3501  CB  VAL A 454     -18.414   4.749   2.905  1.00 41.44           C  
ATOM   3502  O   VAL A 454     -19.940   4.653   5.630  1.00 41.44           O  
ATOM   3503  CG1 VAL A 454     -19.823   5.338   2.742  1.00 41.44           C  
ATOM   3504  CG2 VAL A 454     -17.488   5.577   2.000  1.00 41.44           C  
ATOM   3505  N   SER A 455     -18.597   2.923   5.950  1.00 48.25           N  
ATOM   3506  CA  SER A 455     -19.679   2.100   6.528  1.00 48.25           C  
ATOM   3507  C   SER A 455     -19.670   1.900   8.045  1.00 48.25           C  
ATOM   3508  CB  SER A 455     -19.703   0.759   5.805  1.00 48.25           C  
ATOM   3509  O   SER A 455     -20.738   1.642   8.599  1.00 48.25           O  
ATOM   3510  OG  SER A 455     -20.774  -0.056   6.231  1.00 48.25           O  
ATOM   3511  N   ASN A 456     -18.535   1.991   8.747  1.00 49.91           N  
ATOM   3512  CA  ASN A 456     -18.505   1.469  10.122  1.00 49.91           C  
ATOM   3513  C   ASN A 456     -19.140   2.431  11.147  1.00 49.91           C  
ATOM   3514  CB  ASN A 456     -17.073   1.029  10.478  1.00 49.91           C  
ATOM   3515  O   ASN A 456     -19.987   2.033  11.947  1.00 49.91           O  
ATOM   3516  CG  ASN A 456     -17.047  -0.210  11.358  1.00 49.91           C  
ATOM   3517  ND2 ASN A 456     -15.957  -0.425  12.050  1.00 49.91           N  
ATOM   3518  OD1 ASN A 456     -17.966  -1.009  11.404  1.00 49.91           O  
ATOM   3519  N   ASN A 457     -18.826   3.729  11.065  1.00 48.09           N  
ATOM   3520  CA  ASN A 457     -19.326   4.720  12.028  1.00 48.09           C  
ATOM   3521  C   ASN A 457     -20.811   5.075  11.859  1.00 48.09           C  
ATOM   3522  CB  ASN A 457     -18.455   5.986  11.957  1.00 48.09           C  
ATOM   3523  O   ASN A 457     -21.427   5.553  12.805  1.00 48.09           O  
ATOM   3524  CG  ASN A 457     -17.151   5.858  12.714  1.00 48.09           C  
ATOM   3525  ND2 ASN A 457     -16.199   6.717  12.439  1.00 48.09           N  
ATOM   3526  OD1 ASN A 457     -16.964   5.006  13.562  1.00 48.09           O  
ATOM   3527  N   ASN A 458     -21.408   4.839  10.686  1.00 49.84           N  
ATOM   3528  CA  ASN A 458     -22.797   5.237  10.425  1.00 49.84           C  
ATOM   3529  C   ASN A 458     -23.822   4.137  10.760  1.00 49.84           C  
ATOM   3530  CB  ASN A 458     -22.897   5.717   8.966  1.00 49.84           C  
ATOM   3531  O   ASN A 458     -25.022   4.408  10.836  1.00 49.84           O  
ATOM   3532  CG  ASN A 458     -24.053   6.675   8.730  1.00 49.84           C  
ATOM   3533  ND2 ASN A 458     -24.503   6.800   7.503  1.00 49.84           N  
ATOM   3534  OD1 ASN A 458     -24.545   7.364   9.602  1.00 49.84           O  
ATOM   3535  N   GLN A 459     -23.367   2.891  10.932  1.00 60.75           N  
ATOM   3536  CA  GLN A 459     -24.230   1.756  11.274  1.00 60.75           C  
ATOM   3537  C   GLN A 459     -24.143   1.380  12.751  1.00 60.75           C  
ATOM   3538  CB  GLN A 459     -23.912   0.562  10.379  1.00 60.75           C  
ATOM   3539  O   GLN A 459     -25.180   1.119  13.355  1.00 60.75           O  
ATOM   3540  CG  GLN A 459     -24.321   0.826   8.919  1.00 60.75           C  
ATOM   3541  CD  GLN A 459     -24.185  -0.427   8.071  1.00 60.75           C  
ATOM   3542  NE2 GLN A 459     -24.591  -0.406   6.820  1.00 60.75           N  
ATOM   3543  OE1 GLN A 459     -23.722  -1.455   8.515  1.00 60.75           O  
ATOM   3544  N   TYR A 460     -22.964   1.475  13.372  1.00 63.81           N  
ATOM   3545  CA  TYR A 460     -22.806   1.167  14.796  1.00 63.81           C  
ATOM   3546  C   TYR A 460     -23.787   1.933  15.714  1.00 63.81           C  
ATOM   3547  CB  TYR A 460     -21.334   1.341  15.192  1.00 63.81           C  
ATOM   3548  O   TYR A 460     -24.469   1.289  16.515  1.00 63.81           O  
ATOM   3549  CG  TYR A 460     -21.110   1.249  16.683  1.00 63.81           C  
ATOM   3550  CD1 TYR A 460     -21.012   2.416  17.467  1.00 63.81           C  
ATOM   3551  CD2 TYR A 460     -21.027  -0.018  17.287  1.00 63.81           C  
ATOM   3552  CE1 TYR A 460     -20.803   2.314  18.855  1.00 63.81           C  
ATOM   3553  CE2 TYR A 460     -20.806  -0.122  18.672  1.00 63.81           C  
ATOM   3554  OH  TYR A 460     -20.441   0.945  20.792  1.00 63.81           O  
ATOM   3555  CZ  TYR A 460     -20.677   1.043  19.456  1.00 63.81           C  
ATOM   3556  N   PRO A 461     -23.988   3.262  15.565  1.00 59.75           N  
ATOM   3557  CA  PRO A 461     -24.977   3.999  16.356  1.00 59.75           C  
ATOM   3558  C   PRO A 461     -26.436   3.585  16.100  1.00 59.75           C  
ATOM   3559  CB  PRO A 461     -24.774   5.478  16.007  1.00 59.75           C  
ATOM   3560  O   PRO A 461     -27.291   3.860  16.943  1.00 59.75           O  
ATOM   3561  CG  PRO A 461     -23.337   5.539  15.503  1.00 59.75           C  
ATOM   3562  CD  PRO A 461     -23.198   4.202  14.787  1.00 59.75           C  
ATOM   3563  N   LYS A 462     -26.738   2.955  14.954  1.00 68.50           N  
ATOM   3564  CA  LYS A 462     -28.078   2.440  14.621  1.00 68.50           C  
ATOM   3565  C   LYS A 462     -28.325   1.086  15.283  1.00 68.50           C  
ATOM   3566  CB  LYS A 462     -28.272   2.326  13.098  1.00 68.50           C  
ATOM   3567  O   LYS A 462     -29.390   0.880  15.859  1.00 68.50           O  
ATOM   3568  CG  LYS A 462     -28.161   3.673  12.372  1.00 68.50           C  
ATOM   3569  CD  LYS A 462     -28.359   3.481  10.865  1.00 68.50           C  
ATOM   3570  CE  LYS A 462     -28.218   4.830  10.154  1.00 68.50           C  
ATOM   3571  NZ  LYS A 462     -28.352   4.675   8.686  1.00 68.50           N  
ATOM   3572  N   GLU A 463     -27.326   0.206  15.255  1.00 69.50           N  
ATOM   3573  CA  GLU A 463     -27.426  -1.146  15.815  1.00 69.50           C  
ATOM   3574  C   GLU A 463     -27.388  -1.143  17.348  1.00 69.50           C  
ATOM   3575  CB  GLU A 463     -26.307  -2.031  15.234  1.00 69.50           C  
ATOM   3576  O   GLU A 463     -28.128  -1.891  17.994  1.00 69.50           O  
ATOM   3577  CG  GLU A 463     -26.382  -2.216  13.705  1.00 69.50           C  
ATOM   3578  CD  GLU A 463     -27.732  -2.755  13.204  1.00 69.50           C  
ATOM   3579  OE1 GLU A 463     -28.072  -2.446  12.039  1.00 69.50           O  
ATOM   3580  OE2 GLU A 463     -28.439  -3.418  13.994  1.00 69.50           O  
ATOM   3581  N   ILE A 464     -26.607  -0.238  17.952  1.00 70.31           N  
ATOM   3582  CA  ILE A 464     -26.423  -0.213  19.407  1.00 70.31           C  
ATOM   3583  C   ILE A 464     -27.705   0.031  20.192  1.00 70.31           C  
ATOM   3584  CB  ILE A 464     -25.308   0.763  19.807  1.00 70.31           C  
ATOM   3585  O   ILE A 464     -27.869  -0.538  21.267  1.00 70.31           O  
ATOM   3586  CG1 ILE A 464     -24.932   0.525  21.279  1.00 70.31           C  
ATOM   3587  CG2 ILE A 464     -25.684   2.238  19.585  1.00 70.31           C  
ATOM   3588  CD1 ILE A 464     -23.474   0.870  21.510  1.00 70.31           C  
ATOM   3589  N   GLY A 465     -28.642   0.818  19.658  1.00 64.38           N  
ATOM   3590  CA  GLY A 465     -29.927   1.046  20.317  1.00 64.38           C  
ATOM   3591  C   GLY A 465     -30.689  -0.259  20.545  1.00 64.38           C  
ATOM   3592  O   GLY A 465     -31.130  -0.530  21.659  1.00 64.38           O  
ATOM   3593  N   SER A 466     -30.788  -1.104  19.516  1.00 73.00           N  
ATOM   3594  CA  SER A 466     -31.552  -2.353  19.588  1.00 73.00           C  
ATOM   3595  C   SER A 466     -30.876  -3.394  20.491  1.00 73.00           C  
ATOM   3596  CB  SER A 466     -31.803  -2.896  18.174  1.00 73.00           C  
ATOM   3597  O   SER A 466     -31.523  -3.976  21.371  1.00 73.00           O  
ATOM   3598  OG  SER A 466     -30.653  -3.508  17.633  1.00 73.00           O  
ATOM   3599  N   HIS A 467     -29.559  -3.564  20.347  1.00 75.31           N  
ATOM   3600  CA  HIS A 467     -28.782  -4.526  21.121  1.00 75.31           C  
ATOM   3601  C   HIS A 467     -28.683  -4.130  22.592  1.00 75.31           C  
ATOM   3602  CB  HIS A 467     -27.396  -4.679  20.499  1.00 75.31           C  
ATOM   3603  O   HIS A 467     -28.883  -4.981  23.460  1.00 75.31           O  
ATOM   3604  CG  HIS A 467     -27.428  -5.491  19.234  1.00 75.31           C  
ATOM   3605  CD2 HIS A 467     -27.170  -5.049  17.965  1.00 75.31           C  
ATOM   3606  ND1 HIS A 467     -27.726  -6.832  19.144  1.00 75.31           N  
ATOM   3607  CE1 HIS A 467     -27.648  -7.187  17.851  1.00 75.31           C  
ATOM   3608  NE2 HIS A 467     -27.303  -6.137  17.100  1.00 75.31           N  
ATOM   3609  N   LEU A 468     -28.479  -2.845  22.894  1.00 70.00           N  
ATOM   3610  CA  LEU A 468     -28.446  -2.348  24.267  1.00 70.00           C  
ATOM   3611  C   LEU A 468     -29.808  -2.539  24.957  1.00 70.00           C  
ATOM   3612  CB  LEU A 468     -27.983  -0.879  24.235  1.00 70.00           C  
ATOM   3613  O   LEU A 468     -29.856  -2.995  26.098  1.00 70.00           O  
ATOM   3614  CG  LEU A 468     -27.655  -0.269  25.601  1.00 70.00           C  
ATOM   3615  CD1 LEU A 468     -26.423  -0.917  26.237  1.00 70.00           C  
ATOM   3616  CD2 LEU A 468     -27.401   1.230  25.465  1.00 70.00           C  
ATOM   3617  N   THR A 469     -30.927  -2.285  24.262  1.00 69.75           N  
ATOM   3618  CA  THR A 469     -32.278  -2.498  24.825  1.00 69.75           C  
ATOM   3619  C   THR A 469     -32.606  -3.976  25.007  1.00 69.75           C  
ATOM   3620  CB  THR A 469     -33.354  -1.820  23.960  1.00 69.75           C  
ATOM   3621  O   THR A 469     -33.358  -4.330  25.916  1.00 69.75           O  
ATOM   3622  CG2 THR A 469     -34.750  -1.863  24.582  1.00 69.75           C  
ATOM   3623  OG1 THR A 469     -33.084  -0.453  23.796  1.00 69.75           O  
ATOM   3624  N   SER A 470     -32.053  -4.854  24.169  1.00 71.19           N  
ATOM   3625  CA  SER A 470     -32.203  -6.304  24.332  1.00 71.19           C  
ATOM   3626  C   SER A 470     -31.370  -6.852  25.497  1.00 71.19           C  
ATOM   3627  CB  SER A 470     -31.895  -7.020  23.013  1.00 71.19           C  
ATOM   3628  O   SER A 470     -31.885  -7.631  26.296  1.00 71.19           O  
ATOM   3629  OG  SER A 470     -30.516  -7.056  22.712  1.00 71.19           O  
ATOM   3630  N   ALA A 471     -30.126  -6.392  25.654  1.00 67.25           N  
ATOM   3631  CA  ALA A 471     -29.200  -6.873  26.678  1.00 67.25           C  
ATOM   3632  C   ALA A 471     -29.564  -6.390  28.090  1.00 67.25           C  
ATOM   3633  CB  ALA A 471     -27.797  -6.413  26.279  1.00 67.25           C  
ATOM   3634  O   ALA A 471     -29.334  -7.097  29.066  1.00 67.25           O  
ATOM   3635  N   LEU A 472     -30.166  -5.203  28.199  1.00 67.50           N  
ATOM   3636  CA  LEU A 472     -30.570  -4.607  29.476  1.00 67.50           C  
ATOM   3637  C   LEU A 472     -31.977  -5.014  29.930  1.00 67.50           C  
ATOM   3638  CB  LEU A 472     -30.421  -3.086  29.364  1.00 67.50           C  
ATOM   3639  O   LEU A 472     -32.403  -4.636  31.020  1.00 67.50           O  
ATOM   3640  CG  LEU A 472     -28.956  -2.631  29.244  1.00 67.50           C  
ATOM   3641  CD1 LEU A 472     -28.884  -1.131  29.019  1.00 67.50           C  
ATOM   3642  CD2 LEU A 472     -28.165  -2.936  30.510  1.00 67.50           C  
ATOM   3643  N   ARG A 473     -32.698  -5.824  29.141  1.00 63.44           N  
ATOM   3644  CA  ARG A 473     -34.082  -6.256  29.416  1.00 63.44           C  
ATOM   3645  C   ARG A 473     -34.222  -7.239  30.603  1.00 63.44           C  
ATOM   3646  CB  ARG A 473     -34.730  -6.757  28.104  1.00 63.44           C  
ATOM   3647  O   ARG A 473     -35.270  -7.855  30.759  1.00 63.44           O  
ATOM   3648  CG  ARG A 473     -36.161  -6.222  27.937  1.00 63.44           C  
ATOM   3649  CD  ARG A 473     -36.876  -6.778  26.696  1.00 63.44           C  
ATOM   3650  NE  ARG A 473     -36.580  -6.029  25.454  1.00 63.44           N  
ATOM   3651  NH1 ARG A 473     -38.125  -7.103  24.135  1.00 63.44           N  
ATOM   3652  NH2 ARG A 473     -36.951  -5.414  23.282  1.00 63.44           N  
ATOM   3653  CZ  ARG A 473     -37.215  -6.181  24.302  1.00 63.44           C  
ATOM   3654  N   GLY A 474     -33.191  -7.366  31.441  1.00 60.00           N  
ATOM   3655  CA  GLY A 474     -33.140  -8.227  32.629  1.00 60.00           C  
ATOM   3656  C   GLY A 474     -32.130  -7.784  33.697  1.00 60.00           C  
ATOM   3657  O   GLY A 474     -31.735  -8.598  34.524  1.00 60.00           O  
ATOM   3658  N   THR A 475     -31.679  -6.526  33.671  1.00 63.56           N  
ATOM   3659  CA  THR A 475     -30.749  -5.944  34.662  1.00 63.56           C  
ATOM   3660  C   THR A 475     -31.439  -4.861  35.489  1.00 63.56           C  
ATOM   3661  CB  THR A 475     -29.515  -5.330  33.979  1.00 63.56           C  
ATOM   3662  O   THR A 475     -32.265  -4.135  34.944  1.00 63.56           O  
ATOM   3663  CG2 THR A 475     -28.581  -6.383  33.384  1.00 63.56           C  
ATOM   3664  OG1 THR A 475     -29.906  -4.475  32.926  1.00 63.56           O  
ATOM   3665  N   ASP A 476     -31.037  -4.674  36.751  1.00 62.44           N  
ATOM   3666  CA  ASP A 476     -31.624  -3.708  37.707  1.00 62.44           C  
ATOM   3667  C   ASP A 476     -31.339  -2.217  37.396  1.00 62.44           C  
ATOM   3668  CB  ASP A 476     -31.166  -4.060  39.138  1.00 62.44           C  
ATOM   3669  O   ASP A 476     -31.412  -1.362  38.281  1.00 62.44           O  
ATOM   3670  CG  ASP A 476     -31.644  -5.431  39.617  1.00 62.44           C  
ATOM   3671  OD1 ASP A 476     -32.814  -5.769  39.335  1.00 62.44           O  
ATOM   3672  OD2 ASP A 476     -30.818  -6.132  40.242  1.00 62.44           O  
ATOM   3673  N   ILE A 477     -30.988  -1.863  36.153  1.00 64.31           N  
ATOM   3674  CA  ILE A 477     -30.715  -0.467  35.790  1.00 64.31           C  
ATOM   3675  C   ILE A 477     -32.041   0.295  35.636  1.00 64.31           C  
ATOM   3676  CB  ILE A 477     -29.857  -0.302  34.520  1.00 64.31           C  
ATOM   3677  O   ILE A 477     -32.900  -0.124  34.853  1.00 64.31           O  
ATOM   3678  CG1 ILE A 477     -28.608  -1.204  34.534  1.00 64.31           C  
ATOM   3679  CG2 ILE A 477     -29.441   1.181  34.373  1.00 64.31           C  
ATOM   3680  CD1 ILE A 477     -27.739  -0.966  33.293  1.00 64.31           C  
ATOM   3681  N   PRO A 478     -32.203   1.460  36.289  1.00 63.69           N  
ATOM   3682  CA  PRO A 478     -33.338   2.343  36.054  1.00 63.69           C  
ATOM   3683  C   PRO A 478     -33.432   2.755  34.578  1.00 63.69           C  
ATOM   3684  CB  PRO A 478     -33.106   3.560  36.960  1.00 63.69           C  
ATOM   3685  O   PRO A 478     -32.459   3.239  33.995  1.00 63.69           O  
ATOM   3686  CG  PRO A 478     -32.166   3.044  38.047  1.00 63.69           C  
ATOM   3687  CD  PRO A 478     -31.327   2.010  37.311  1.00 63.69           C  
ATOM   3688  N   GLN A 479     -34.622   2.652  33.974  1.00 62.00           N  
ATOM   3689  CA  GLN A 479     -34.851   3.088  32.586  1.00 62.00           C  
ATOM   3690  C   GLN A 479     -34.520   4.576  32.345  1.00 62.00           C  
ATOM   3691  CB  GLN A 479     -36.302   2.808  32.162  1.00 62.00           C  
ATOM   3692  O   GLN A 479     -34.268   4.973  31.210  1.00 62.00           O  
ATOM   3693  CG  GLN A 479     -36.573   1.324  31.871  1.00 62.00           C  
ATOM   3694  CD  GLN A 479     -37.844   1.117  31.048  1.00 62.00           C  
ATOM   3695  NE2 GLN A 479     -37.977  -0.005  30.374  1.00 62.00           N  
ATOM   3696  OE1 GLN A 479     -38.734   1.945  30.976  1.00 62.00           O  
ATOM   3697  N   SER A 480     -34.456   5.395  33.398  1.00 59.81           N  
ATOM   3698  CA  SER A 480     -34.046   6.803  33.334  1.00 59.81           C  
ATOM   3699  C   SER A 480     -32.568   7.011  32.973  1.00 59.81           C  
ATOM   3700  CB  SER A 480     -34.344   7.478  34.676  1.00 59.81           C  
ATOM   3701  O   SER A 480     -32.231   8.049  32.409  1.00 59.81           O  
ATOM   3702  OG  SER A 480     -33.790   6.728  35.742  1.00 59.81           O  
ATOM   3703  N   SER A 481     -31.691   6.037  33.237  1.00 66.94           N  
ATOM   3704  CA  SER A 481     -30.260   6.087  32.881  1.00 66.94           C  
ATOM   3705  C   SER A 481     -29.977   5.560  31.469  1.00 66.94           C  
ATOM   3706  CB  SER A 481     -29.445   5.292  33.906  1.00 66.94           C  
ATOM   3707  O   SER A 481     -28.846   5.612  30.992  1.00 66.94           O  
ATOM   3708  OG  SER A 481     -29.666   5.795  35.211  1.00 66.94           O  
ATOM   3709  N   PHE A 482     -30.999   5.046  30.780  1.00 70.81           N  
ATOM   3710  CA  PHE A 482     -30.869   4.446  29.455  1.00 70.81           C  
ATOM   3711  C   PHE A 482     -30.435   5.443  28.364  1.00 70.81           C  
ATOM   3712  CB  PHE A 482     -32.185   3.738  29.107  1.00 70.81           C  
ATOM   3713  O   PHE A 482     -29.558   5.096  27.573  1.00 70.81           O  
ATOM   3714  CG  PHE A 482     -32.001   2.612  28.128  1.00 70.81           C  
ATOM   3715  CD1 PHE A 482     -31.987   2.862  26.744  1.00 70.81           C  
ATOM   3716  CD2 PHE A 482     -31.821   1.310  28.618  1.00 70.81           C  
ATOM   3717  CE1 PHE A 482     -31.717   1.816  25.850  1.00 70.81           C  
ATOM   3718  CE2 PHE A 482     -31.609   0.261  27.719  1.00 70.81           C  
ATOM   3719  CZ  PHE A 482     -31.489   0.528  26.349  1.00 70.81           C  
ATOM   3720  N   PRO A 483     -30.963   6.685  28.311  1.00 73.56           N  
ATOM   3721  CA  PRO A 483     -30.549   7.660  27.302  1.00 73.56           C  
ATOM   3722  C   PRO A 483     -29.087   8.095  27.458  1.00 73.56           C  
ATOM   3723  CB  PRO A 483     -31.512   8.846  27.445  1.00 73.56           C  
ATOM   3724  O   PRO A 483     -28.366   8.168  26.468  1.00 73.56           O  
ATOM   3725  CG  PRO A 483     -32.735   8.242  28.133  1.00 73.56           C  
ATOM   3726  CD  PRO A 483     -32.100   7.211  29.055  1.00 73.56           C  
ATOM   3727  N   SER A 484     -28.623   8.330  28.691  1.00 69.19           N  
ATOM   3728  CA  SER A 484     -27.228   8.705  28.964  1.00 69.19           C  
ATOM   3729  C   SER A 484     -26.262   7.546  28.721  1.00 69.19           C  
ATOM   3730  CB  SER A 484     -27.085   9.229  30.397  1.00 69.19           C  
ATOM   3731  O   SER A 484     -25.173   7.755  28.188  1.00 69.19           O  
ATOM   3732  OG  SER A 484     -27.657   8.334  31.332  1.00 69.19           O  
ATOM   3733  N   LEU A 485     -26.678   6.316  29.037  1.00 70.75           N  
ATOM   3734  CA  LEU A 485     -25.925   5.109  28.713  1.00 70.75           C  
ATOM   3735  C   LEU A 485     -25.817   4.886  27.204  1.00 70.75           C  
ATOM   3736  CB  LEU A 485     -26.594   3.918  29.411  1.00 70.75           C  
ATOM   3737  O   LEU A 485     -24.740   4.560  26.715  1.00 70.75           O  
ATOM   3738  CG  LEU A 485     -25.851   2.591  29.207  1.00 70.75           C  
ATOM   3739  CD1 LEU A 485     -24.454   2.630  29.811  1.00 70.75           C  
ATOM   3740  CD2 LEU A 485     -26.632   1.469  29.881  1.00 70.75           C  
ATOM   3741  N   LEU A 486     -26.907   5.086  26.463  1.00 71.50           N  
ATOM   3742  CA  LEU A 486     -26.924   4.964  25.010  1.00 71.50           C  
ATOM   3743  C   LEU A 486     -26.039   6.031  24.350  1.00 71.50           C  
ATOM   3744  CB  LEU A 486     -28.384   5.035  24.534  1.00 71.50           C  
ATOM   3745  O   LEU A 486     -25.279   5.702  23.445  1.00 71.50           O  
ATOM   3746  CG  LEU A 486     -28.554   4.892  23.014  1.00 71.50           C  
ATOM   3747  CD1 LEU A 486     -28.104   3.528  22.491  1.00 71.50           C  
ATOM   3748  CD2 LEU A 486     -30.020   5.089  22.633  1.00 71.50           C  
ATOM   3749  N   GLU A 487     -26.091   7.280  24.816  1.00 71.94           N  
ATOM   3750  CA  GLU A 487     -25.197   8.352  24.356  1.00 71.94           C  
ATOM   3751  C   GLU A 487     -23.725   8.011  24.616  1.00 71.94           C  
ATOM   3752  CB  GLU A 487     -25.578   9.677  25.036  1.00 71.94           C  
ATOM   3753  O   GLU A 487     -22.906   8.086  23.700  1.00 71.94           O  
ATOM   3754  CG  GLU A 487     -26.810  10.342  24.400  1.00 71.94           C  
ATOM   3755  CD  GLU A 487     -26.510  10.867  22.991  1.00 71.94           C  
ATOM   3756  OE1 GLU A 487     -27.156  10.363  22.028  1.00 71.94           O  
ATOM   3757  OE2 GLU A 487     -25.600  11.713  22.877  1.00 71.94           O  
ATOM   3758  N   ALA A 488     -23.387   7.536  25.819  1.00 68.50           N  
ATOM   3759  CA  ALA A 488     -22.030   7.093  26.129  1.00 68.50           C  
ATOM   3760  C   ALA A 488     -21.603   5.894  25.264  1.00 68.50           C  
ATOM   3761  CB  ALA A 488     -21.946   6.769  27.624  1.00 68.50           C  
ATOM   3762  O   ALA A 488     -20.491   5.876  24.738  1.00 68.50           O  
ATOM   3763  N   ALA A 489     -22.485   4.917  25.054  1.00 69.06           N  
ATOM   3764  CA  ALA A 489     -22.180   3.708  24.296  1.00 69.06           C  
ATOM   3765  C   ALA A 489     -22.054   3.969  22.780  1.00 69.06           C  
ATOM   3766  CB  ALA A 489     -23.234   2.654  24.648  1.00 69.06           C  
ATOM   3767  O   ALA A 489     -21.210   3.356  22.118  1.00 69.06           O  
ATOM   3768  N   LYS A 490     -22.801   4.942  22.233  1.00 69.06           N  
ATOM   3769  CA  LYS A 490     -22.635   5.444  20.853  1.00 69.06           C  
ATOM   3770  C   LYS A 490     -21.249   6.034  20.602  1.00 69.06           C  
ATOM   3771  CB  LYS A 490     -23.659   6.543  20.556  1.00 69.06           C  
ATOM   3772  O   LYS A 490     -20.792   6.001  19.465  1.00 69.06           O  
ATOM   3773  CG  LYS A 490     -25.081   6.061  20.240  1.00 69.06           C  
ATOM   3774  CD  LYS A 490     -25.942   7.327  20.172  1.00 69.06           C  
ATOM   3775  CE  LYS A 490     -27.435   7.091  19.978  1.00 69.06           C  
ATOM   3776  NZ  LYS A 490     -28.133   8.391  20.172  1.00 69.06           N  
ATOM   3777  N   THR A 491     -20.562   6.534  21.636  1.00 64.44           N  
ATOM   3778  CA  THR A 491     -19.168   6.990  21.489  1.00 64.44           C  
ATOM   3779  C   THR A 491     -18.185   5.840  21.259  1.00 64.44           C  
ATOM   3780  CB  THR A 491     -18.667   7.859  22.656  1.00 64.44           C  
ATOM   3781  O   THR A 491     -17.025   6.092  20.951  1.00 64.44           O  
ATOM   3782  CG2 THR A 491     -19.613   8.996  23.025  1.00 64.44           C  
ATOM   3783  OG1 THR A 491     -18.393   7.115  23.825  1.00 64.44           O  
ATOM   3784  N   GLY A 492     -18.616   4.585  21.437  1.00 62.03           N  
ATOM   3785  CA  GLY A 492     -17.765   3.406  21.280  1.00 62.03           C  
ATOM   3786  C   GLY A 492     -16.722   3.235  22.387  1.00 62.03           C  
ATOM   3787  O   GLY A 492     -15.935   2.292  22.335  1.00 62.03           O  
ATOM   3788  N   ARG A 493     -16.707   4.119  23.397  1.00 62.56           N  
ATOM   3789  CA  ARG A 493     -15.718   4.122  24.480  1.00 62.56           C  
ATOM   3790  C   ARG A 493     -16.249   3.423  25.723  1.00 62.56           C  
ATOM   3791  CB  ARG A 493     -15.260   5.554  24.795  1.00 62.56           C  
ATOM   3792  O   ARG A 493     -17.136   3.927  26.410  1.00 62.56           O  
ATOM   3793  CG  ARG A 493     -14.532   6.183  23.599  1.00 62.56           C  
ATOM   3794  CD  ARG A 493     -13.784   7.464  23.979  1.00 62.56           C  
ATOM   3795  NE  ARG A 493     -14.690   8.578  24.322  1.00 62.56           N  
ATOM   3796  NH1 ARG A 493     -13.046  10.172  24.450  1.00 62.56           N  
ATOM   3797  NH2 ARG A 493     -15.177  10.758  24.785  1.00 62.56           N  
ATOM   3798  CZ  ARG A 493     -14.303   9.828  24.521  1.00 62.56           C  
ATOM   3799  N   ILE A 494     -15.623   2.302  26.069  1.00 63.91           N  
ATOM   3800  CA  ILE A 494     -15.931   1.545  27.290  1.00 63.91           C  
ATOM   3801  C   ILE A 494     -15.649   2.386  28.548  1.00 63.91           C  
ATOM   3802  CB  ILE A 494     -15.159   0.203  27.289  1.00 63.91           C  
ATOM   3803  O   ILE A 494     -16.354   2.249  29.544  1.00 63.91           O  
ATOM   3804  CG1 ILE A 494     -15.564  -0.644  26.057  1.00 63.91           C  
ATOM   3805  CG2 ILE A 494     -15.418  -0.579  28.592  1.00 63.91           C  
ATOM   3806  CD1 ILE A 494     -14.800  -1.965  25.899  1.00 63.91           C  
ATOM   3807  N   ASP A 495     -14.680   3.301  28.502  1.00 64.38           N  
ATOM   3808  CA  ASP A 495     -14.341   4.161  29.643  1.00 64.38           C  
ATOM   3809  C   ASP A 495     -15.426   5.204  29.930  1.00 64.38           C  
ATOM   3810  CB  ASP A 495     -12.991   4.841  29.391  1.00 64.38           C  
ATOM   3811  O   ASP A 495     -15.752   5.455  31.087  1.00 64.38           O  
ATOM   3812  CG  ASP A 495     -11.888   3.820  29.113  1.00 64.38           C  
ATOM   3813  OD1 ASP A 495     -11.919   2.736  29.746  1.00 64.38           O  
ATOM   3814  OD2 ASP A 495     -11.090   4.104  28.197  1.00 64.38           O  
ATOM   3815  N   ALA A 496     -16.055   5.748  28.882  1.00 63.91           N  
ATOM   3816  CA  ALA A 496     -17.194   6.657  29.021  1.00 63.91           C  
ATOM   3817  C   ALA A 496     -18.414   5.939  29.616  1.00 63.91           C  
ATOM   3818  CB  ALA A 496     -17.515   7.255  27.646  1.00 63.91           C  
ATOM   3819  O   ALA A 496     -19.160   6.518  30.401  1.00 63.91           O  
ATOM   3820  N   VAL A 497     -18.582   4.659  29.277  1.00 66.12           N  
ATOM   3821  CA  VAL A 497     -19.609   3.784  29.851  1.00 66.12           C  
ATOM   3822  C   VAL A 497     -19.301   3.503  31.329  1.00 66.12           C  
ATOM   3823  CB  VAL A 497     -19.724   2.515  28.982  1.00 66.12           C  
ATOM   3824  O   VAL A 497     -20.163   3.703  32.178  1.00 66.12           O  
ATOM   3825  CG1 VAL A 497     -20.635   1.445  29.566  1.00 66.12           C  
ATOM   3826  CG2 VAL A 497     -20.276   2.856  27.591  1.00 66.12           C  
ATOM   3827  N   LYS A 498     -18.062   3.134  31.675  1.00 66.06           N  
ATOM   3828  CA  LYS A 498     -17.640   2.877  33.068  1.00 66.06           C  
ATOM   3829  C   LYS A 498     -17.683   4.116  33.969  1.00 66.06           C  
ATOM   3830  CB  LYS A 498     -16.219   2.302  33.078  1.00 66.06           C  
ATOM   3831  O   LYS A 498     -17.846   3.967  35.175  1.00 66.06           O  
ATOM   3832  CG  LYS A 498     -16.165   0.839  32.621  1.00 66.06           C  
ATOM   3833  CD  LYS A 498     -14.698   0.404  32.563  1.00 66.06           C  
ATOM   3834  CE  LYS A 498     -14.561  -1.062  32.148  1.00 66.06           C  
ATOM   3835  NZ  LYS A 498     -13.129  -1.405  31.965  1.00 66.06           N  
ATOM   3836  N   ALA A 499     -17.545   5.314  33.403  1.00 67.06           N  
ATOM   3837  CA  ALA A 499     -17.611   6.575  34.140  1.00 67.06           C  
ATOM   3838  C   ALA A 499     -19.034   6.951  34.604  1.00 67.06           C  
ATOM   3839  CB  ALA A 499     -16.993   7.668  33.259  1.00 67.06           C  
ATOM   3840  O   ALA A 499     -19.191   7.897  35.377  1.00 67.06           O  
ATOM   3841  N   LEU A 500     -20.076   6.240  34.150  1.00 67.75           N  
ATOM   3842  CA  LEU A 500     -21.455   6.531  34.538  1.00 67.75           C  
ATOM   3843  C   LEU A 500     -21.759   6.077  35.984  1.00 67.75           C  
ATOM   3844  CB  LEU A 500     -22.442   5.917  33.532  1.00 67.75           C  
ATOM   3845  O   LEU A 500     -21.428   4.946  36.358  1.00 67.75           O  
ATOM   3846  CG  LEU A 500     -22.462   6.641  32.173  1.00 67.75           C  
ATOM   3847  CD1 LEU A 500     -23.231   5.798  31.161  1.00 67.75           C  
ATOM   3848  CD2 LEU A 500     -23.152   8.009  32.255  1.00 67.75           C  
ATOM   3849  N   PRO A 501     -22.442   6.910  36.799  1.00 56.78           N  
ATOM   3850  CA  PRO A 501     -22.815   6.552  38.168  1.00 56.78           C  
ATOM   3851  C   PRO A 501     -23.740   5.323  38.201  1.00 56.78           C  
ATOM   3852  CB  PRO A 501     -23.508   7.790  38.757  1.00 56.78           C  
ATOM   3853  O   PRO A 501     -24.748   5.294  37.498  1.00 56.78           O  
ATOM   3854  CG  PRO A 501     -23.095   8.940  37.842  1.00 56.78           C  
ATOM   3855  CD  PRO A 501     -22.878   8.265  36.494  1.00 56.78           C  
ATOM   3856  N   GLY A 502     -23.423   4.323  39.034  1.00 62.78           N  
ATOM   3857  CA  GLY A 502     -24.237   3.105  39.209  1.00 62.78           C  
ATOM   3858  C   GLY A 502     -23.797   1.879  38.393  1.00 62.78           C  
ATOM   3859  O   GLY A 502     -24.443   0.837  38.467  1.00 62.78           O  
ATOM   3860  N   MET A 503     -22.690   1.963  37.647  1.00 62.47           N  
ATOM   3861  CA  MET A 503     -22.083   0.828  36.936  1.00 62.47           C  
ATOM   3862  C   MET A 503     -21.436  -0.185  37.896  1.00 62.47           C  
ATOM   3863  CB  MET A 503     -21.019   1.365  35.966  1.00 62.47           C  
ATOM   3864  O   MET A 503     -20.384   0.076  38.474  1.00 62.47           O  
ATOM   3865  CG  MET A 503     -21.612   1.842  34.645  1.00 62.47           C  
ATOM   3866  SD  MET A 503     -21.513   0.597  33.337  1.00 62.47           S  
ATOM   3867  CE  MET A 503     -22.524   1.479  32.146  1.00 62.47           C  
ATOM   3868  N   THR A 504     -22.017  -1.379  38.027  1.00 67.75           N  
ATOM   3869  CA  THR A 504     -21.344  -2.542  38.636  1.00 67.75           C  
ATOM   3870  C   THR A 504     -20.550  -3.333  37.591  1.00 67.75           C  
ATOM   3871  CB  THR A 504     -22.339  -3.458  39.365  1.00 67.75           C  
ATOM   3872  O   THR A 504     -20.853  -3.290  36.398  1.00 67.75           O  
ATOM   3873  CG2 THR A 504     -22.939  -2.796  40.602  1.00 67.75           C  
ATOM   3874  OG1 THR A 504     -23.401  -3.813  38.514  1.00 67.75           O  
ATOM   3875  N   ASN A 505     -19.549  -4.111  38.025  1.00 68.94           N  
ATOM   3876  CA  ASN A 505     -18.715  -4.930  37.129  1.00 68.94           C  
ATOM   3877  C   ASN A 505     -19.527  -5.920  36.268  1.00 68.94           C  
ATOM   3878  CB  ASN A 505     -17.662  -5.685  37.967  1.00 68.94           C  
ATOM   3879  O   ASN A 505     -19.155  -6.182  35.126  1.00 68.94           O  
ATOM   3880  CG  ASN A 505     -16.557  -4.792  38.505  1.00 68.94           C  
ATOM   3881  ND2 ASN A 505     -15.869  -5.212  39.541  1.00 68.94           N  
ATOM   3882  OD1 ASN A 505     -16.289  -3.717  38.007  1.00 68.94           O  
ATOM   3883  N   SER A 506     -20.647  -6.445  36.782  1.00 68.25           N  
ATOM   3884  CA  SER A 506     -21.555  -7.316  36.019  1.00 68.25           C  
ATOM   3885  C   SER A 506     -22.290  -6.547  34.919  1.00 68.25           C  
ATOM   3886  CB  SER A 506     -22.574  -7.980  36.953  1.00 68.25           C  
ATOM   3887  O   SER A 506     -22.377  -7.006  33.783  1.00 68.25           O  
ATOM   3888  OG  SER A 506     -23.306  -7.003  37.671  1.00 68.25           O  
ATOM   3889  N   THR A 507     -22.757  -5.343  35.230  1.00 68.31           N  
ATOM   3890  CA  THR A 507     -23.492  -4.479  34.305  1.00 68.31           C  
ATOM   3891  C   THR A 507     -22.589  -3.951  33.192  1.00 68.31           C  
ATOM   3892  CB  THR A 507     -24.118  -3.320  35.083  1.00 68.31           C  
ATOM   3893  O   THR A 507     -22.963  -3.978  32.021  1.00 68.31           O  
ATOM   3894  CG2 THR A 507     -25.141  -2.596  34.237  1.00 68.31           C  
ATOM   3895  OG1 THR A 507     -24.825  -3.811  36.196  1.00 68.31           O  
ATOM   3896  N   ALA A 508     -21.355  -3.569  33.527  1.00 69.00           N  
ATOM   3897  CA  ALA A 508     -20.351  -3.172  32.545  1.00 69.00           C  
ATOM   3898  C   ALA A 508     -20.014  -4.314  31.565  1.00 69.00           C  
ATOM   3899  CB  ALA A 508     -19.110  -2.689  33.303  1.00 69.00           C  
ATOM   3900  O   ALA A 508     -19.809  -4.061  30.377  1.00 69.00           O  
ATOM   3901  N   ALA A 509     -20.006  -5.570  32.030  1.00 72.06           N  
ATOM   3902  CA  ALA A 509     -19.796  -6.737  31.173  1.00 72.06           C  
ATOM   3903  C   ALA A 509     -20.975  -6.979  30.211  1.00 72.06           C  
ATOM   3904  CB  ALA A 509     -19.518  -7.958  32.057  1.00 72.06           C  
ATOM   3905  O   ALA A 509     -20.751  -7.264  29.035  1.00 72.06           O  
ATOM   3906  N   VAL A 510     -22.220  -6.804  30.672  1.00 75.00           N  
ATOM   3907  CA  VAL A 510     -23.425  -6.910  29.823  1.00 75.00           C  
ATOM   3908  C   VAL A 510     -23.443  -5.819  28.752  1.00 75.00           C  
ATOM   3909  CB  VAL A 510     -24.709  -6.863  30.679  1.00 75.00           C  
ATOM   3910  O   VAL A 510     -23.647  -6.114  27.573  1.00 75.00           O  
ATOM   3911  CG1 VAL A 510     -25.984  -6.816  29.828  1.00 75.00           C  
ATOM   3912  CG2 VAL A 510     -24.807  -8.104  31.574  1.00 75.00           C  
ATOM   3913  N   VAL A 511     -23.159  -4.570  29.132  1.00 74.19           N  
ATOM   3914  CA  VAL A 511     -23.090  -3.445  28.187  1.00 74.19           C  
ATOM   3915  C   VAL A 511     -21.935  -3.635  27.199  1.00 74.19           C  
ATOM   3916  CB  VAL A 511     -22.999  -2.101  28.939  1.00 74.19           C  
ATOM   3917  O   VAL A 511     -22.108  -3.400  26.005  1.00 74.19           O  
ATOM   3918  CG1 VAL A 511     -22.899  -0.915  27.975  1.00 74.19           C  
ATOM   3919  CG2 VAL A 511     -24.255  -1.857  29.787  1.00 74.19           C  
ATOM   3920  N   SER A 512     -20.780  -4.138  27.649  1.00 72.50           N  
ATOM   3921  CA  SER A 512     -19.666  -4.491  26.759  1.00 72.50           C  
ATOM   3922  C   SER A 512     -20.026  -5.596  25.766  1.00 72.50           C  
ATOM   3923  CB  SER A 512     -18.432  -4.884  27.570  1.00 72.50           C  
ATOM   3924  O   SER A 512     -19.651  -5.491  24.600  1.00 72.50           O  
ATOM   3925  OG  SER A 512     -17.379  -5.265  26.702  1.00 72.50           O  
ATOM   3926  N   GLY A 513     -20.777  -6.615  26.193  1.00 74.88           N  
ATOM   3927  CA  GLY A 513     -21.281  -7.660  25.303  1.00 74.88           C  
ATOM   3928  C   GLY A 513     -22.232  -7.110  24.239  1.00 74.88           C  
ATOM   3929  O   GLY A 513     -22.082  -7.438  23.066  1.00 74.88           O  
ATOM   3930  N   ALA A 514     -23.150  -6.220  24.627  1.00 75.12           N  
ATOM   3931  CA  ALA A 514     -24.076  -5.566  23.701  1.00 75.12           C  
ATOM   3932  C   ALA A 514     -23.355  -4.662  22.686  1.00 75.12           C  
ATOM   3933  CB  ALA A 514     -25.086  -4.761  24.524  1.00 75.12           C  
ATOM   3934  O   ALA A 514     -23.708  -4.646  21.506  1.00 75.12           O  
ATOM   3935  N   MET A 515     -22.317  -3.941  23.125  1.00 75.56           N  
ATOM   3936  CA  MET A 515     -21.454  -3.161  22.232  1.00 75.56           C  
ATOM   3937  C   MET A 515     -20.739  -4.068  21.222  1.00 75.56           C  
ATOM   3938  CB  MET A 515     -20.441  -2.332  23.042  1.00 75.56           C  
ATOM   3939  O   MET A 515     -20.769  -3.781  20.028  1.00 75.56           O  
ATOM   3940  CG  MET A 515     -21.115  -1.136  23.724  1.00 75.56           C  
ATOM   3941  SD  MET A 515     -20.032   0.035  24.597  1.00 75.56           S  
ATOM   3942  CE  MET A 515     -19.450  -0.970  25.979  1.00 75.56           C  
ATOM   3943  N   ALA A 516     -20.164  -5.190  21.669  1.00 76.75           N  
ATOM   3944  CA  ALA A 516     -19.492  -6.152  20.792  1.00 76.75           C  
ATOM   3945  C   ALA A 516     -20.443  -6.785  19.755  1.00 76.75           C  
ATOM   3946  CB  ALA A 516     -18.824  -7.220  21.667  1.00 76.75           C  
ATOM   3947  O   ALA A 516     -20.066  -6.946  18.591  1.00 76.75           O  
ATOM   3948  N   ASP A 517     -21.684  -7.095  20.139  1.00 81.00           N  
ATOM   3949  CA  ASP A 517     -22.701  -7.625  19.217  1.00 81.00           C  
ATOM   3950  C   ASP A 517     -23.127  -6.560  18.183  1.00 81.00           C  
ATOM   3951  CB  ASP A 517     -23.903  -8.164  20.018  1.00 81.00           C  
ATOM   3952  O   ASP A 517     -23.238  -6.851  16.992  1.00 81.00           O  
ATOM   3953  CG  ASP A 517     -23.569  -9.365  20.925  1.00 81.00           C  
ATOM   3954  OD1 ASP A 517     -22.603 -10.111  20.644  1.00 81.00           O  
ATOM   3955  OD2 ASP A 517     -24.263  -9.549  21.955  1.00 81.00           O  
ATOM   3956  N   SER A 518     -23.242  -5.296  18.602  1.00 77.50           N  
ATOM   3957  CA  SER A 518     -23.542  -4.164  17.704  1.00 77.50           C  
ATOM   3958  C   SER A 518     -22.419  -3.905  16.697  1.00 77.50           C  
ATOM   3959  CB  SER A 518     -23.755  -2.879  18.509  1.00 77.50           C  
ATOM   3960  O   SER A 518     -22.663  -3.640  15.516  1.00 77.50           O  
ATOM   3961  OG  SER A 518     -24.692  -3.079  19.541  1.00 77.50           O  
ATOM   3962  N   TYR A 519     -21.166  -4.008  17.152  1.00 78.12           N  
ATOM   3963  CA  TYR A 519     -20.003  -3.966  16.270  1.00 78.12           C  
ATOM   3964  C   TYR A 519     -20.025  -5.129  15.283  1.00 78.12           C  
ATOM   3965  CB  TYR A 519     -18.708  -3.980  17.093  1.00 78.12           C  
ATOM   3966  O   TYR A 519     -19.793  -4.914  14.097  1.00 78.12           O  
ATOM   3967  CG  TYR A 519     -18.302  -2.628  17.638  1.00 78.12           C  
ATOM   3968  CD1 TYR A 519     -18.057  -1.560  16.750  1.00 78.12           C  
ATOM   3969  CD2 TYR A 519     -18.137  -2.442  19.024  1.00 78.12           C  
ATOM   3970  CE1 TYR A 519     -17.679  -0.301  17.252  1.00 78.12           C  
ATOM   3971  CE2 TYR A 519     -17.750  -1.186  19.529  1.00 78.12           C  
ATOM   3972  OH  TYR A 519     -17.134   1.094  19.120  1.00 78.12           O  
ATOM   3973  CZ  TYR A 519     -17.527  -0.112  18.641  1.00 78.12           C  
ATOM   3974  N   THR A 520     -20.357  -6.338  15.739  1.00 81.06           N  
ATOM   3975  CA  THR A 520     -20.453  -7.522  14.877  1.00 81.06           C  
ATOM   3976  C   THR A 520     -21.422  -7.306  13.712  1.00 81.06           C  
ATOM   3977  CB  THR A 520     -20.869  -8.757  15.686  1.00 81.06           C  
ATOM   3978  O   THR A 520     -21.044  -7.518  12.559  1.00 81.06           O  
ATOM   3979  CG2 THR A 520     -20.971  -9.963  14.768  1.00 81.06           C  
ATOM   3980  OG1 THR A 520     -19.932  -9.029  16.711  1.00 81.06           O  
ATOM   3981  N   ALA A 521     -22.632  -6.810  13.985  1.00 79.94           N  
ATOM   3982  CA  ALA A 521     -23.617  -6.503  12.945  1.00 79.94           C  
ATOM   3983  C   ALA A 521     -23.117  -5.428  11.958  1.00 79.94           C  
ATOM   3984  CB  ALA A 521     -24.914  -6.071  13.640  1.00 79.94           C  
ATOM   3985  O   ALA A 521     -23.278  -5.564  10.744  1.00 79.94           O  
ATOM   3986  N   SER A 522     -22.435  -4.397  12.467  1.00 77.50           N  
ATOM   3987  CA  SER A 522     -21.868  -3.318  11.643  1.00 77.50           C  
ATOM   3988  C   SER A 522     -20.761  -3.825  10.709  1.00 77.50           C  
ATOM   3989  CB  SER A 522     -21.321  -2.201  12.537  1.00 77.50           C  
ATOM   3990  O   SER A 522     -20.737  -3.494   9.521  1.00 77.50           O  
ATOM   3991  OG  SER A 522     -22.332  -1.721  13.406  1.00 77.50           O  
ATOM   3992  N   TYR A 523     -19.876  -4.690  11.213  1.00 78.81           N  
ATOM   3993  CA  TYR A 523     -18.823  -5.313  10.410  1.00 78.81           C  
ATOM   3994  C   TYR A 523     -19.379  -6.321   9.392  1.00 78.81           C  
ATOM   3995  CB  TYR A 523     -17.786  -5.979  11.327  1.00 78.81           C  
ATOM   3996  O   TYR A 523     -18.836  -6.439   8.295  1.00 78.81           O  
ATOM   3997  CG  TYR A 523     -16.893  -5.022  12.102  1.00 78.81           C  
ATOM   3998  CD1 TYR A 523     -16.037  -4.145  11.412  1.00 78.81           C  
ATOM   3999  CD2 TYR A 523     -16.870  -5.043  13.509  1.00 78.81           C  
ATOM   4000  CE1 TYR A 523     -15.180  -3.293  12.132  1.00 78.81           C  
ATOM   4001  CE2 TYR A 523     -16.021  -4.184  14.233  1.00 78.81           C  
ATOM   4002  OH  TYR A 523     -14.354  -2.447  14.200  1.00 78.81           O  
ATOM   4003  CZ  TYR A 523     -15.179  -3.298  13.537  1.00 78.81           C  
ATOM   4004  N   ALA A 524     -20.477  -7.021   9.688  1.00 81.81           N  
ATOM   4005  CA  ALA A 524     -21.081  -7.955   8.735  1.00 81.81           C  
ATOM   4006  C   ALA A 524     -21.531  -7.254   7.439  1.00 81.81           C  
ATOM   4007  CB  ALA A 524     -22.234  -8.691   9.421  1.00 81.81           C  
ATOM   4008  O   ALA A 524     -21.254  -7.742   6.343  1.00 81.81           O  
ATOM   4009  N   ASN A 525     -22.137  -6.069   7.549  1.00 79.06           N  
ATOM   4010  CA  ASN A 525     -22.561  -5.273   6.392  1.00 79.06           C  
ATOM   4011  C   ASN A 525     -21.388  -4.811   5.522  1.00 79.06           C  
ATOM   4012  CB  ASN A 525     -23.363  -4.077   6.909  1.00 79.06           C  
ATOM   4013  O   ASN A 525     -21.490  -4.795   4.293  1.00 79.06           O  
ATOM   4014  CG  ASN A 525     -24.714  -4.487   7.465  1.00 79.06           C  
ATOM   4015  ND2 ASN A 525     -25.238  -3.745   8.407  1.00 79.06           N  
ATOM   4016  OD1 ASN A 525     -25.322  -5.452   7.035  1.00 79.06           O  
ATOM   4017  N   VAL A 526     -20.258  -4.496   6.157  1.00 76.38           N  
ATOM   4018  CA  VAL A 526     -18.995  -4.223   5.467  1.00 76.38           C  
ATOM   4019  C   VAL A 526     -18.590  -5.438   4.623  1.00 76.38           C  
ATOM   4020  CB  VAL A 526     -17.927  -3.815   6.507  1.00 76.38           C  
ATOM   4021  O   VAL A 526     -18.376  -5.316   3.417  1.00 76.38           O  
ATOM   4022  CG1 VAL A 526     -16.473  -3.939   6.055  1.00 76.38           C  
ATOM   4023  CG2 VAL A 526     -18.171  -2.384   6.985  1.00 76.38           C  
ATOM   4024  N   TYR A 527     -18.570  -6.637   5.201  1.00 81.12           N  
ATOM   4025  CA  TYR A 527     -18.189  -7.838   4.453  1.00 81.12           C  
ATOM   4026  C   TYR A 527     -19.182  -8.203   3.339  1.00 81.12           C  
ATOM   4027  CB  TYR A 527     -17.941  -8.994   5.426  1.00 81.12           C  
ATOM   4028  O   TYR A 527     -18.747  -8.619   2.266  1.00 81.12           O  
ATOM   4029  CG  TYR A 527     -16.761  -8.748   6.349  1.00 81.12           C  
ATOM   4030  CD1 TYR A 527     -15.479  -8.536   5.805  1.00 81.12           C  
ATOM   4031  CD2 TYR A 527     -16.943  -8.706   7.745  1.00 81.12           C  
ATOM   4032  CE1 TYR A 527     -14.389  -8.245   6.645  1.00 81.12           C  
ATOM   4033  CE2 TYR A 527     -15.856  -8.416   8.590  1.00 81.12           C  
ATOM   4034  OH  TYR A 527     -13.541  -7.864   8.849  1.00 81.12           O  
ATOM   4035  CZ  TYR A 527     -14.582  -8.172   8.039  1.00 81.12           C  
ATOM   4036  N   TYR A 528     -20.488  -7.971   3.514  1.00 82.12           N  
ATOM   4037  CA  TYR A 528     -21.473  -8.180   2.442  1.00 82.12           C  
ATOM   4038  C   TYR A 528     -21.263  -7.249   1.249  1.00 82.12           C  
ATOM   4039  CB  TYR A 528     -22.900  -7.996   2.971  1.00 82.12           C  
ATOM   4040  O   TYR A 528     -21.324  -7.690   0.099  1.00 82.12           O  
ATOM   4041  CG  TYR A 528     -23.357  -9.037   3.970  1.00 82.12           C  
ATOM   4042  CD1 TYR A 528     -23.087 -10.404   3.752  1.00 82.12           C  
ATOM   4043  CD2 TYR A 528     -24.092  -8.641   5.105  1.00 82.12           C  
ATOM   4044  CE1 TYR A 528     -23.520 -11.364   4.682  1.00 82.12           C  
ATOM   4045  CE2 TYR A 528     -24.520  -9.599   6.041  1.00 82.12           C  
ATOM   4046  OH  TYR A 528     -24.654 -11.895   6.719  1.00 82.12           O  
ATOM   4047  CZ  TYR A 528     -24.232 -10.963   5.828  1.00 82.12           C  
ATOM   4048  N   PHE A 529     -20.966  -5.973   1.499  1.00 80.94           N  
ATOM   4049  CA  PHE A 529     -20.616  -5.060   0.416  1.00 80.94           C  
ATOM   4050  C   PHE A 529     -19.320  -5.515  -0.286  1.00 80.94           C  
ATOM   4051  CB  PHE A 529     -20.570  -3.623   0.964  1.00 80.94           C  
ATOM   4052  O   PHE A 529     -19.204  -5.412  -1.507  1.00 80.94           O  
ATOM   4053  CG  PHE A 529     -20.274  -2.567  -0.088  1.00 80.94           C  
ATOM   4054  CD1 PHE A 529     -19.170  -1.707   0.039  1.00 80.94           C  
ATOM   4055  CD2 PHE A 529     -21.114  -2.430  -1.207  1.00 80.94           C  
ATOM   4056  CE1 PHE A 529     -18.820  -0.820  -0.991  1.00 80.94           C  
ATOM   4057  CE2 PHE A 529     -20.806  -1.497  -2.213  1.00 80.94           C  
ATOM   4058  CZ  PHE A 529     -19.642  -0.715  -2.122  1.00 80.94           C  
ATOM   4059  N   ALA A 530     -18.377  -6.114   0.453  1.00 78.25           N  
ATOM   4060  CA  ALA A 530     -17.088  -6.526  -0.096  1.00 78.25           C  
ATOM   4061  C   ALA A 530     -17.270  -7.753  -0.989  1.00 78.25           C  
ATOM   4062  CB  ALA A 530     -16.094  -6.778   1.046  1.00 78.25           C  
ATOM   4063  O   ALA A 530     -16.685  -7.829  -2.068  1.00 78.25           O  
ATOM   4064  N   MET A 531     -18.154  -8.671  -0.588  1.00 83.12           N  
ATOM   4065  CA  MET A 531     -18.590  -9.783  -1.431  1.00 83.12           C  
ATOM   4066  C   MET A 531     -19.203  -9.301  -2.745  1.00 83.12           C  
ATOM   4067  CB  MET A 531     -19.649 -10.624  -0.720  1.00 83.12           C  
ATOM   4068  O   MET A 531     -18.886  -9.852  -3.798  1.00 83.12           O  
ATOM   4069  CG  MET A 531     -19.105 -11.436   0.443  1.00 83.12           C  
ATOM   4070  SD  MET A 531     -20.417 -12.322   1.332  1.00 83.12           S  
ATOM   4071  CE  MET A 531     -20.917 -13.512   0.062  1.00 83.12           C  
ATOM   4072  N   ALA A 532     -20.058  -8.274  -2.698  1.00 85.25           N  
ATOM   4073  CA  ALA A 532     -20.684  -7.727  -3.898  1.00 85.25           C  
ATOM   4074  C   ALA A 532     -19.637  -7.161  -4.873  1.00 85.25           C  
ATOM   4075  CB  ALA A 532     -21.723  -6.677  -3.487  1.00 85.25           C  
ATOM   4076  O   ALA A 532     -19.707  -7.427  -6.073  1.00 85.25           O  
ATOM   4077  N   LEU A 533     -18.624  -6.452  -4.361  1.00 83.00           N  
ATOM   4078  CA  LEU A 533     -17.508  -5.979  -5.186  1.00 83.00           C  
ATOM   4079  C   LEU A 533     -16.641  -7.125  -5.721  1.00 83.00           C  
ATOM   4080  CB  LEU A 533     -16.645  -4.977  -4.402  1.00 83.00           C  
ATOM   4081  O   LEU A 533     -16.172  -7.037  -6.854  1.00 83.00           O  
ATOM   4082  CG  LEU A 533     -17.337  -3.655  -4.024  1.00 83.00           C  
ATOM   4083  CD1 LEU A 533     -16.293  -2.712  -3.427  1.00 83.00           C  
ATOM   4084  CD2 LEU A 533     -17.966  -2.941  -5.224  1.00 83.00           C  
ATOM   4085  N   GLY A 534     -16.479  -8.213  -4.961  1.00 84.38           N  
ATOM   4086  CA  GLY A 534     -15.724  -9.409  -5.353  1.00 84.38           C  
ATOM   4087  C   GLY A 534     -16.250 -10.126  -6.606  1.00 84.38           C  
ATOM   4088  O   GLY A 534     -15.505 -10.843  -7.271  1.00 84.38           O  
ATOM   4089  N   VAL A 535     -17.495  -9.867  -7.021  1.00 89.50           N  
ATOM   4090  CA  VAL A 535     -18.045 -10.379  -8.291  1.00 89.50           C  
ATOM   4091  C   VAL A 535     -17.345  -9.761  -9.509  1.00 89.50           C  
ATOM   4092  CB  VAL A 535     -19.567 -10.139  -8.351  1.00 89.50           C  
ATOM   4093  O   VAL A 535     -17.145 -10.427 -10.525  1.00 89.50           O  
ATOM   4094  CG1 VAL A 535     -20.183 -10.669  -9.652  1.00 89.50           C  
ATOM   4095  CG2 VAL A 535     -20.281 -10.839  -7.186  1.00 89.50           C  
ATOM   4096  N   ILE A 536     -16.921  -8.500  -9.415  1.00 89.00           N  
ATOM   4097  CA  ILE A 536     -16.287  -7.776 -10.522  1.00 89.00           C  
ATOM   4098  C   ILE A 536     -14.938  -8.401 -10.933  1.00 89.00           C  
ATOM   4099  CB  ILE A 536     -16.164  -6.276 -10.195  1.00 89.00           C  
ATOM   4100  O   ILE A 536     -14.785  -8.674 -12.125  1.00 89.00           O  
ATOM   4101  CG1 ILE A 536     -17.534  -5.633  -9.871  1.00 89.00           C  
ATOM   4102  CG2 ILE A 536     -15.474  -5.537 -11.361  1.00 89.00           C  
ATOM   4103  CD1 ILE A 536     -17.443  -4.226  -9.264  1.00 89.00           C  
ATOM   4104  N   PRO A 537     -13.969  -8.694 -10.034  1.00 88.38           N  
ATOM   4105  CA  PRO A 537     -12.725  -9.363 -10.420  1.00 88.38           C  
ATOM   4106  C   PRO A 537     -12.956 -10.784 -10.960  1.00 88.38           C  
ATOM   4107  CB  PRO A 537     -11.833  -9.354  -9.171  1.00 88.38           C  
ATOM   4108  O   PRO A 537     -12.201 -11.239 -11.821  1.00 88.38           O  
ATOM   4109  CG  PRO A 537     -12.806  -9.219  -8.013  1.00 88.38           C  
ATOM   4110  CD  PRO A 537     -13.914  -8.362  -8.618  1.00 88.38           C  
ATOM   4111  N   ILE A 538     -14.021 -11.478 -10.538  1.00 91.81           N  
ATOM   4112  CA  ILE A 538     -14.406 -12.782 -11.110  1.00 91.81           C  
ATOM   4113  C   ILE A 538     -14.825 -12.611 -12.579  1.00 91.81           C  
ATOM   4114  CB  ILE A 538     -15.510 -13.453 -10.258  1.00 91.81           C  
ATOM   4115  O   ILE A 538     -14.320 -13.310 -13.455  1.00 91.81           O  
ATOM   4116  CG1 ILE A 538     -14.983 -13.768  -8.839  1.00 91.81           C  
ATOM   4117  CG2 ILE A 538     -16.024 -14.745 -10.923  1.00 91.81           C  
ATOM   4118  CD1 ILE A 538     -16.079 -14.168  -7.842  1.00 91.81           C  
ATOM   4119  N   ILE A 539     -15.690 -11.641 -12.886  1.00 92.19           N  
ATOM   4120  CA  ILE A 539     -16.104 -11.367 -14.272  1.00 92.19           C  
ATOM   4121  C   ILE A 539     -14.917 -10.859 -15.106  1.00 92.19           C  
ATOM   4122  CB  ILE A 539     -17.295 -10.383 -14.295  1.00 92.19           C  
ATOM   4123  O   ILE A 539     -14.700 -11.322 -16.226  1.00 92.19           O  
ATOM   4124  CG1 ILE A 539     -18.532 -11.027 -13.624  1.00 92.19           C  
ATOM   4125  CG2 ILE A 539     -17.635  -9.972 -15.742  1.00 92.19           C  
ATOM   4126  CD1 ILE A 539     -19.691 -10.049 -13.391  1.00 92.19           C  
ATOM   4127  N   ALA A 540     -14.114  -9.944 -14.563  1.00 88.44           N  
ATOM   4128  CA  ALA A 540     -12.954  -9.389 -15.255  1.00 88.44           C  
ATOM   4129  C   ALA A 540     -11.903 -10.467 -15.571  1.00 88.44           C  
ATOM   4130  CB  ALA A 540     -12.383  -8.249 -14.409  1.00 88.44           C  
ATOM   4131  O   ALA A 540     -11.381 -10.500 -16.685  1.00 88.44           O  
ATOM   4132  N   SER A 541     -11.647 -11.407 -14.655  1.00 88.19           N  
ATOM   4133  CA  SER A 541     -10.727 -12.530 -14.903  1.00 88.19           C  
ATOM   4134  C   SER A 541     -11.251 -13.508 -15.963  1.00 88.19           C  
ATOM   4135  CB  SER A 541     -10.367 -13.255 -13.602  1.00 88.19           C  
ATOM   4136  O   SER A 541     -10.456 -14.062 -16.725  1.00 88.19           O  
ATOM   4137  OG  SER A 541     -11.513 -13.719 -12.933  1.00 88.19           O  
ATOM   4138  N   LEU A 542     -12.573 -13.661 -16.112  1.00 89.12           N  
ATOM   4139  CA  LEU A 542     -13.178 -14.401 -17.232  1.00 89.12           C  
ATOM   4140  C   LEU A 542     -13.062 -13.665 -18.580  1.00 89.12           C  
ATOM   4141  CB  LEU A 542     -14.658 -14.696 -16.927  1.00 89.12           C  
ATOM   4142  O   LEU A 542     -12.999 -14.308 -19.631  1.00 89.12           O  
ATOM   4143  CG  LEU A 542     -14.909 -15.697 -15.788  1.00 89.12           C  
ATOM   4144  CD1 LEU A 542     -16.404 -15.744 -15.472  1.00 89.12           C  
ATOM   4145  CD2 LEU A 542     -14.448 -17.109 -16.161  1.00 89.12           C  
ATOM   4146  N   CYS A 543     -13.022 -12.335 -18.581  1.00 87.75           N  
ATOM   4147  CA  CYS A 543     -12.883 -11.524 -19.797  1.00 87.75           C  
ATOM   4148  C   CYS A 543     -11.422 -11.303 -20.225  1.00 87.75           C  
ATOM   4149  CB  CYS A 543     -13.610 -10.197 -19.563  1.00 87.75           C  
ATOM   4150  O   CYS A 543     -11.164 -10.901 -21.363  1.00 87.75           O  
ATOM   4151  SG  CYS A 543     -15.400 -10.507 -19.513  1.00 87.75           S  
ATOM   4152  N   MET A 544     -10.476 -11.584 -19.330  1.00 83.12           N  
ATOM   4153  CA  MET A 544      -9.055 -11.310 -19.505  1.00 83.12           C  
ATOM   4154  C   MET A 544      -8.400 -12.173 -20.607  1.00 83.12           C  
ATOM   4155  CB  MET A 544      -8.389 -11.479 -18.133  1.00 83.12           C  
ATOM   4156  O   MET A 544      -8.731 -13.355 -20.783  1.00 83.12           O  
ATOM   4157  CG  MET A 544      -6.945 -10.998 -18.126  1.00 83.12           C  
ATOM   4158  SD  MET A 544      -6.119 -11.065 -16.519  1.00 83.12           S  
ATOM   4159  CE  MET A 544      -6.067 -12.859 -16.307  1.00 83.12           C  
ATOM   4160  N   LYS A 545      -7.446 -11.583 -21.349  1.00 81.50           N  
ATOM   4161  CA  LYS A 545      -6.590 -12.280 -22.337  1.00 81.50           C  
ATOM   4162  C   LYS A 545      -5.679 -13.311 -21.645  1.00 81.50           C  
ATOM   4163  CB  LYS A 545      -5.790 -11.232 -23.150  1.00 81.50           C  
ATOM   4164  O   LYS A 545      -5.415 -13.216 -20.452  1.00 81.50           O  
ATOM   4165  CG  LYS A 545      -5.072 -11.777 -24.409  1.00 81.50           C  
ATOM   4166  CD  LYS A 545      -4.318 -10.667 -25.170  1.00 81.50           C  
ATOM   4167  CE  LYS A 545      -3.572 -11.192 -26.416  1.00 81.50           C  
ATOM   4168  NZ  LYS A 545      -2.739 -10.130 -27.058  1.00 81.50           N  
ATOM   4169  N   ASN A 546      -5.181 -14.303 -22.384  1.00 78.94           N  
ATOM   4170  CA  ASN A 546      -4.151 -15.208 -21.867  1.00 78.94           C  
ATOM   4171  C   ASN A 546      -2.783 -14.516 -21.876  1.00 78.94           C  
ATOM   4172  CB  ASN A 546      -4.139 -16.521 -22.666  1.00 78.94           C  
ATOM   4173  O   ASN A 546      -2.317 -14.066 -22.923  1.00 78.94           O  
ATOM   4174  CG  ASN A 546      -5.320 -17.415 -22.337  1.00 78.94           C  
ATOM   4175  ND2 ASN A 546      -5.712 -18.269 -23.252  1.00 78.94           N  
ATOM   4176  OD1 ASN A 546      -5.911 -17.362 -21.271  1.00 78.94           O  
ATOM   4177  N   PHE A 547      -2.144 -14.462 -20.707  1.00 73.94           N  
ATOM   4178  CA  PHE A 547      -0.848 -13.806 -20.511  1.00 73.94           C  
ATOM   4179  C   PHE A 547       0.347 -14.758 -20.585  1.00 73.94           C  
ATOM   4180  CB  PHE A 547      -0.862 -13.013 -19.203  1.00 73.94           C  
ATOM   4181  O   PHE A 547       1.487 -14.305 -20.597  1.00 73.94           O  
ATOM   4182  CG  PHE A 547      -1.627 -11.719 -19.345  1.00 73.94           C  
ATOM   4183  CD1 PHE A 547      -0.933 -10.522 -19.582  1.00 73.94           C  
ATOM   4184  CD2 PHE A 547      -3.029 -11.708 -19.254  1.00 73.94           C  
ATOM   4185  CE1 PHE A 547      -1.646  -9.328 -19.737  1.00 73.94           C  
ATOM   4186  CE2 PHE A 547      -3.736 -10.517 -19.486  1.00 73.94           C  
ATOM   4187  CZ  PHE A 547      -3.045  -9.331 -19.750  1.00 73.94           C  
ATOM   4188  N   ASP A 548       0.100 -16.066 -20.702  1.00 68.50           N  
ATOM   4189  CA  ASP A 548       1.149 -17.093 -20.705  1.00 68.50           C  
ATOM   4190  C   ASP A 548       2.159 -16.904 -21.859  1.00 68.50           C  
ATOM   4191  CB  ASP A 548       0.498 -18.490 -20.765  1.00 68.50           C  
ATOM   4192  O   ASP A 548       3.312 -17.319 -21.752  1.00 68.50           O  
ATOM   4193  CG  ASP A 548      -0.532 -18.768 -19.652  1.00 68.50           C  
ATOM   4194  OD1 ASP A 548      -0.379 -18.242 -18.524  1.00 68.50           O  
ATOM   4195  OD2 ASP A 548      -1.539 -19.446 -19.950  1.00 68.50           O  
ATOM   4196  N   GLN A 549       1.744 -16.226 -22.938  1.00 66.94           N  
ATOM   4197  CA  GLN A 549       2.582 -15.873 -24.090  1.00 66.94           C  
ATOM   4198  C   GLN A 549       3.621 -14.773 -23.804  1.00 66.94           C  
ATOM   4199  CB  GLN A 549       1.674 -15.491 -25.272  1.00 66.94           C  
ATOM   4200  O   GLN A 549       4.624 -14.694 -24.506  1.00 66.94           O  
ATOM   4201  CG  GLN A 549       0.847 -14.208 -25.049  1.00 66.94           C  
ATOM   4202  CD  GLN A 549      -0.046 -13.870 -26.238  1.00 66.94           C  
ATOM   4203  NE2 GLN A 549      -0.481 -12.640 -26.379  1.00 66.94           N  
ATOM   4204  OE1 GLN A 549      -0.364 -14.680 -27.088  1.00 66.94           O  
ATOM   4205  N   TYR A 550       3.411 -13.942 -22.775  1.00 69.62           N  
ATOM   4206  CA  TYR A 550       4.320 -12.844 -22.419  1.00 69.62           C  
ATOM   4207  C   TYR A 550       5.412 -13.260 -21.417  1.00 69.62           C  
ATOM   4208  CB  TYR A 550       3.524 -11.632 -21.922  1.00 69.62           C  
ATOM   4209  O   TYR A 550       6.279 -12.456 -21.077  1.00 69.62           O  
ATOM   4210  CG  TYR A 550       2.559 -11.035 -22.936  1.00 69.62           C  
ATOM   4211  CD1 TYR A 550       3.033 -10.176 -23.945  1.00 69.62           C  
ATOM   4212  CD2 TYR A 550       1.183 -11.310 -22.852  1.00 69.62           C  
ATOM   4213  CE1 TYR A 550       2.140  -9.613 -24.880  1.00 69.62           C  
ATOM   4214  CE2 TYR A 550       0.282 -10.758 -23.785  1.00 69.62           C  
ATOM   4215  OH  TYR A 550      -0.102  -9.418 -25.740  1.00 69.62           O  
ATOM   4216  CZ  TYR A 550       0.762  -9.907 -24.806  1.00 69.62           C  
ATOM   4217  N   LEU A 551       5.421 -14.527 -20.978  1.00 68.19           N  
ATOM   4218  CA  LEU A 551       6.476 -15.122 -20.146  1.00 68.19           C  
ATOM   4219  C   LEU A 551       7.751 -15.384 -20.976  1.00 68.19           C  
ATOM   4220  CB  LEU A 551       5.938 -16.402 -19.474  1.00 68.19           C  
ATOM   4221  O   LEU A 551       8.151 -16.531 -21.197  1.00 68.19           O  
ATOM   4222  CG  LEU A 551       4.825 -16.192 -18.432  1.00 68.19           C  
ATOM   4223  CD1 LEU A 551       4.266 -17.560 -18.028  1.00 68.19           C  
ATOM   4224  CD2 LEU A 551       5.343 -15.495 -17.171  1.00 68.19           C  
ATOM   4225  N   THR A 552       8.371 -14.312 -21.465  1.00 73.56           N  
ATOM   4226  CA  THR A 552       9.586 -14.311 -22.293  1.00 73.56           C  
ATOM   4227  C   THR A 552      10.854 -14.095 -21.456  1.00 73.56           C  
ATOM   4228  CB  THR A 552       9.474 -13.257 -23.410  1.00 73.56           C  
ATOM   4229  O   THR A 552      10.796 -13.818 -20.260  1.00 73.56           O  
ATOM   4230  CG2 THR A 552       8.304 -13.536 -24.356  1.00 73.56           C  
ATOM   4231  OG1 THR A 552       9.281 -11.973 -22.863  1.00 73.56           O  
ATOM   4232  N   ASP A 553      12.027 -14.229 -22.076  1.00 71.44           N  
ATOM   4233  CA  ASP A 553      13.321 -13.938 -21.434  1.00 71.44           C  
ATOM   4234  C   ASP A 553      13.698 -12.443 -21.503  1.00 71.44           C  
ATOM   4235  CB  ASP A 553      14.402 -14.864 -22.017  1.00 71.44           C  
ATOM   4236  O   ASP A 553      14.834 -12.082 -21.212  1.00 71.44           O  
ATOM   4237  CG  ASP A 553      14.091 -16.331 -21.709  1.00 71.44           C  
ATOM   4238  OD1 ASP A 553      13.808 -16.670 -20.539  1.00 71.44           O  
ATOM   4239  OD2 ASP A 553      13.941 -17.149 -22.640  1.00 71.44           O  
ATOM   4240  N   HIS A 554      12.753 -11.574 -21.883  1.00 72.19           N  
ATOM   4241  CA  HIS A 554      12.941 -10.125 -22.003  1.00 72.19           C  
ATOM   4242  C   HIS A 554      13.183  -9.474 -20.642  1.00 72.19           C  
ATOM   4243  CB  HIS A 554      11.698  -9.508 -22.656  1.00 72.19           C  
ATOM   4244  O   HIS A 554      12.436  -9.737 -19.693  1.00 72.19           O  
ATOM   4245  CG  HIS A 554      11.838  -8.034 -22.935  1.00 72.19           C  
ATOM   4246  CD2 HIS A 554      11.262  -7.001 -22.246  1.00 72.19           C  
ATOM   4247  ND1 HIS A 554      12.574  -7.520 -23.994  1.00 72.19           N  
ATOM   4248  CE1 HIS A 554      12.425  -6.185 -23.927  1.00 72.19           C  
ATOM   4249  NE2 HIS A 554      11.649  -5.842 -22.887  1.00 72.19           N  
ATOM   4250  N   VAL A 555      14.199  -8.618 -20.566  1.00 72.00           N  
ATOM   4251  CA  VAL A 555      14.587  -7.830 -19.394  1.00 72.00           C  
ATOM   4252  C   VAL A 555      14.540  -6.347 -19.788  1.00 72.00           C  
ATOM   4253  CB  VAL A 555      16.003  -8.208 -18.913  1.00 72.00           C  
ATOM   4254  O   VAL A 555      15.355  -5.932 -20.615  1.00 72.00           O  
ATOM   4255  CG1 VAL A 555      16.382  -7.414 -17.657  1.00 72.00           C  
ATOM   4256  CG2 VAL A 555      16.138  -9.698 -18.574  1.00 72.00           C  
ATOM   4257  N   PRO A 556      13.629  -5.540 -19.208  1.00 68.19           N  
ATOM   4258  CA  PRO A 556      13.488  -4.129 -19.576  1.00 68.19           C  
ATOM   4259  C   PRO A 556      14.746  -3.291 -19.314  1.00 68.19           C  
ATOM   4260  CB  PRO A 556      12.302  -3.607 -18.758  1.00 68.19           C  
ATOM   4261  O   PRO A 556      15.156  -2.502 -20.161  1.00 68.19           O  
ATOM   4262  CG  PRO A 556      11.464  -4.857 -18.509  1.00 68.19           C  
ATOM   4263  CD  PRO A 556      12.512  -5.958 -18.368  1.00 68.19           C  
ATOM   4264  N   HIS A 557      15.385  -3.457 -18.151  1.00 73.56           N  
ATOM   4265  CA  HIS A 557      16.559  -2.678 -17.755  1.00 73.56           C  
ATOM   4266  C   HIS A 557      17.574  -3.501 -16.953  1.00 73.56           C  
ATOM   4267  CB  HIS A 557      16.121  -1.452 -16.934  1.00 73.56           C  
ATOM   4268  O   HIS A 557      17.254  -4.476 -16.278  1.00 73.56           O  
ATOM   4269  CG  HIS A 557      15.334  -0.413 -17.697  1.00 73.56           C  
ATOM   4270  CD2 HIS A 557      14.296   0.340 -17.219  1.00 73.56           C  
ATOM   4271  ND1 HIS A 557      15.552  -0.022 -19.001  1.00 73.56           N  
ATOM   4272  CE1 HIS A 557      14.663   0.940 -19.297  1.00 73.56           C  
ATOM   4273  NE2 HIS A 557      13.903   1.216 -18.230  1.00 73.56           N  
ATOM   4274  N   GLN A 558      18.829  -3.051 -16.957  1.00 77.69           N  
ATOM   4275  CA  GLN A 558      19.910  -3.638 -16.163  1.00 77.69           C  
ATOM   4276  C   GLN A 558      20.594  -2.607 -15.257  1.00 77.69           C  
ATOM   4277  CB  GLN A 558      20.896  -4.383 -17.076  1.00 77.69           C  
ATOM   4278  O   GLN A 558      20.554  -1.401 -15.506  1.00 77.69           O  
ATOM   4279  CG  GLN A 558      21.557  -3.475 -18.126  1.00 77.69           C  
ATOM   4280  CD  GLN A 558      22.508  -4.238 -19.039  1.00 77.69           C  
ATOM   4281  NE2 GLN A 558      22.634  -3.835 -20.284  1.00 77.69           N  
ATOM   4282  OE1 GLN A 558      23.178  -5.179 -18.648  1.00 77.69           O  
ATOM   4283  N   LEU A 559      21.243  -3.081 -14.189  1.00 74.00           N  
ATOM   4284  CA  LEU A 559      22.065  -2.246 -13.313  1.00 74.00           C  
ATOM   4285  C   LEU A 559      23.472  -2.069 -13.888  1.00 74.00           C  
ATOM   4286  CB  LEU A 559      22.132  -2.827 -11.890  1.00 74.00           C  
ATOM   4287  O   LEU A 559      24.209  -3.035 -14.106  1.00 74.00           O  
ATOM   4288  CG  LEU A 559      20.822  -2.754 -11.088  1.00 74.00           C  
ATOM   4289  CD1 LEU A 559      21.045  -3.361  -9.704  1.00 74.00           C  
ATOM   4290  CD2 LEU A 559      20.327  -1.321 -10.881  1.00 74.00           C  
ATOM   4291  N   TYR A 560      23.887  -0.814 -14.036  1.00 72.06           N  
ATOM   4292  CA  TYR A 560      25.201  -0.464 -14.565  1.00 72.06           C  
ATOM   4293  C   TYR A 560      26.237  -0.284 -13.454  1.00 72.06           C  
ATOM   4294  CB  TYR A 560      25.087   0.766 -15.473  1.00 72.06           C  
ATOM   4295  O   TYR A 560      25.929  -0.090 -12.279  1.00 72.06           O  
ATOM   4296  CG  TYR A 560      24.235   0.507 -16.696  1.00 72.06           C  
ATOM   4297  CD1 TYR A 560      24.789  -0.103 -17.842  1.00 72.06           C  
ATOM   4298  CD2 TYR A 560      22.864   0.817 -16.660  1.00 72.06           C  
ATOM   4299  CE1 TYR A 560      23.971  -0.410 -18.947  1.00 72.06           C  
ATOM   4300  CE2 TYR A 560      22.050   0.503 -17.760  1.00 72.06           C  
ATOM   4301  OH  TYR A 560      21.777  -0.431 -19.936  1.00 72.06           O  
ATOM   4302  CZ  TYR A 560      22.593  -0.112 -18.902  1.00 72.06           C  
ATOM   4303  N   ASP A 561      27.512  -0.359 -13.829  1.00 66.62           N  
ATOM   4304  CA  ASP A 561      28.589   0.109 -12.958  1.00 66.62           C  
ATOM   4305  C   ASP A 561      28.589   1.648 -12.926  1.00 66.62           C  
ATOM   4306  CB  ASP A 561      29.925  -0.481 -13.431  1.00 66.62           C  
ATOM   4307  O   ASP A 561      28.250   2.291 -13.924  1.00 66.62           O  
ATOM   4308  CG  ASP A 561      31.030  -0.411 -12.373  1.00 66.62           C  
ATOM   4309  OD1 ASP A 561      30.813   0.239 -11.324  1.00 66.62           O  
ATOM   4310  OD2 ASP A 561      32.103  -0.977 -12.653  1.00 66.62           O  
ATOM   4311  N   ARG A 562      29.018   2.258 -11.815  1.00 63.78           N  
ATOM   4312  CA  ARG A 562      28.986   3.717 -11.598  1.00 63.78           C  
ATOM   4313  C   ARG A 562      29.664   4.498 -12.731  1.00 63.78           C  
ATOM   4314  CB  ARG A 562      29.625   4.021 -10.231  1.00 63.78           C  
ATOM   4315  O   ARG A 562      29.245   5.607 -13.040  1.00 63.78           O  
ATOM   4316  CG  ARG A 562      29.579   5.514  -9.864  1.00 63.78           C  
ATOM   4317  CD  ARG A 562      30.185   5.751  -8.476  1.00 63.78           C  
ATOM   4318  NE  ARG A 562      30.284   7.194  -8.175  1.00 63.78           N  
ATOM   4319  NH1 ARG A 562      31.341   7.003  -6.145  1.00 63.78           N  
ATOM   4320  NH2 ARG A 562      30.860   9.027  -6.950  1.00 63.78           N  
ATOM   4321  CZ  ARG A 562      30.825   7.732  -7.096  1.00 63.78           C  
ATOM   4322  N   LYS A 563      30.696   3.919 -13.356  1.00 62.09           N  
ATOM   4323  CA  LYS A 563      31.433   4.515 -14.488  1.00 62.09           C  
ATOM   4324  C   LYS A 563      30.739   4.350 -15.850  1.00 62.09           C  
ATOM   4325  CB  LYS A 563      32.851   3.925 -14.552  1.00 62.09           C  
ATOM   4326  O   LYS A 563      31.060   5.092 -16.771  1.00 62.09           O  
ATOM   4327  CG  LYS A 563      33.723   4.290 -13.338  1.00 62.09           C  
ATOM   4328  CD  LYS A 563      35.138   3.720 -13.519  1.00 62.09           C  
ATOM   4329  CE  LYS A 563      36.037   4.078 -12.328  1.00 62.09           C  
ATOM   4330  NZ  LYS A 563      37.402   3.513 -12.493  1.00 62.09           N  
ATOM   4331  N   LYS A 564      29.835   3.375 -15.998  1.00 62.59           N  
ATOM   4332  CA  LYS A 564      29.125   3.062 -17.255  1.00 62.59           C  
ATOM   4333  C   LYS A 564      27.700   3.624 -17.298  1.00 62.59           C  
ATOM   4334  CB  LYS A 564      29.124   1.542 -17.506  1.00 62.59           C  
ATOM   4335  O   LYS A 564      27.170   3.797 -18.385  1.00 62.59           O  
ATOM   4336  CG  LYS A 564      30.523   0.978 -17.819  1.00 62.59           C  
ATOM   4337  CD  LYS A 564      30.441  -0.503 -18.229  1.00 62.59           C  
ATOM   4338  CE  LYS A 564      31.821  -1.062 -18.611  1.00 62.59           C  
ATOM   4339  NZ  LYS A 564      31.730  -2.443 -19.158  1.00 62.59           N  
ATOM   4340  N   ALA A 565      27.120   3.955 -16.144  1.00 59.00           N  
ATOM   4341  CA  ALA A 565      25.746   4.443 -16.009  1.00 59.00           C  
ATOM   4342  C   ALA A 565      25.470   5.824 -16.646  1.00 59.00           C  
ATOM   4343  CB  ALA A 565      25.414   4.461 -14.508  1.00 59.00           C  
ATOM   4344  O   ALA A 565      24.322   6.245 -16.673  1.00 59.00           O  
ATOM   4345  N   ASP A 566      26.485   6.552 -17.128  1.00 60.66           N  
ATOM   4346  CA  ASP A 566      26.345   7.919 -17.674  1.00 60.66           C  
ATOM   4347  C   ASP A 566      26.784   8.027 -19.152  1.00 60.66           C  
ATOM   4348  CB  ASP A 566      27.083   8.906 -16.741  1.00 60.66           C  
ATOM   4349  O   ASP A 566      27.011   9.119 -19.678  1.00 60.66           O  
ATOM   4350  CG  ASP A 566      26.388  10.263 -16.530  1.00 60.66           C  
ATOM   4351  OD1 ASP A 566      25.263  10.475 -17.037  1.00 60.66           O  
ATOM   4352  OD2 ASP A 566      26.961  11.077 -15.770  1.00 60.66           O  
ATOM   4353  N   LYS A 567      26.958   6.881 -19.827  1.00 65.38           N  
ATOM   4354  CA  LYS A 567      27.299   6.818 -21.256  1.00 65.38           C  
ATOM   4355  C   LYS A 567      26.031   6.745 -22.108  1.00 65.38           C  
ATOM   4356  CB  LYS A 567      28.195   5.608 -21.559  1.00 65.38           C  
ATOM   4357  O   LYS A 567      25.174   5.913 -21.832  1.00 65.38           O  
ATOM   4358  CG  LYS A 567      29.615   5.692 -20.970  1.00 65.38           C  
ATOM   4359  CD  LYS A 567      30.473   4.593 -21.619  1.00 65.38           C  
ATOM   4360  CE  LYS A 567      31.938   4.583 -21.167  1.00 65.38           C  
ATOM   4361  NZ  LYS A 567      32.753   3.737 -22.085  1.00 65.38           N  
ATOM   4362  N   ASP A 568      25.950   7.566 -23.155  1.00 66.06           N  
ATOM   4363  CA  ASP A 568      24.863   7.501 -24.142  1.00 66.06           C  
ATOM   4364  C   ASP A 568      24.928   6.162 -24.888  1.00 66.06           C  
ATOM   4365  CB  ASP A 568      24.943   8.704 -25.100  1.00 66.06           C  
ATOM   4366  O   ASP A 568      25.982   5.776 -25.395  1.00 66.06           O  
ATOM   4367  CG  ASP A 568      23.684   8.912 -25.960  1.00 66.06           C  
ATOM   4368  OD1 ASP A 568      22.943   7.934 -26.214  1.00 66.06           O  
ATOM   4369  OD2 ASP A 568      23.423  10.089 -26.306  1.00 66.06           O  
ATOM   4370  N   VAL A 569      23.806   5.447 -24.905  1.00 63.62           N  
ATOM   4371  CA  VAL A 569      23.699   4.081 -25.434  1.00 63.62           C  
ATOM   4372  C   VAL A 569      23.808   4.073 -26.959  1.00 63.62           C  
ATOM   4373  CB  VAL A 569      22.372   3.444 -24.972  1.00 63.62           C  
ATOM   4374  O   VAL A 569      24.331   3.121 -27.532  1.00 63.62           O  
ATOM   4375  CG1 VAL A 569      22.272   1.963 -25.352  1.00 63.62           C  
ATOM   4376  CG2 VAL A 569      22.210   3.532 -23.448  1.00 63.62           C  
ATOM   4377  N   LEU A 570      23.376   5.153 -27.620  1.00 61.38           N  
ATOM   4378  CA  LEU A 570      23.381   5.261 -29.083  1.00 61.38           C  
ATOM   4379  C   LEU A 570      24.672   5.879 -29.648  1.00 61.38           C  
ATOM   4380  CB  LEU A 570      22.132   6.037 -29.539  1.00 61.38           C  
ATOM   4381  O   LEU A 570      24.916   5.783 -30.847  1.00 61.38           O  
ATOM   4382  CG  LEU A 570      20.783   5.376 -29.193  1.00 61.38           C  
ATOM   4383  CD1 LEU A 570      19.652   6.261 -29.720  1.00 61.38           C  
ATOM   4384  CD2 LEU A 570      20.613   3.985 -29.803  1.00 61.38           C  
ATOM   4385  N   GLU A 571      25.527   6.481 -28.813  1.00 58.66           N  
ATOM   4386  CA  GLU A 571      26.839   7.027 -29.219  1.00 58.66           C  
ATOM   4387  C   GLU A 571      27.989   6.013 -29.027  1.00 58.66           C  
ATOM   4388  CB  GLU A 571      27.169   8.354 -28.491  1.00 58.66           C  
ATOM   4389  O   GLU A 571      29.108   6.436 -28.760  1.00 58.66           O  
ATOM   4390  CG  GLU A 571      26.268   9.558 -28.794  1.00 58.66           C  
ATOM   4391  CD  GLU A 571      26.792  10.867 -28.148  1.00 58.66           C  
ATOM   4392  OE1 GLU A 571      26.510  11.952 -28.719  1.00 58.66           O  
ATOM   4393  OE2 GLU A 571      27.467  10.829 -27.075  1.00 58.66           O  
ATOM   4394  N   GLY A 572      27.713   4.702 -29.098  1.00 42.91           N  
ATOM   4395  CA  GLY A 572      28.592   3.594 -28.681  1.00 42.91           C  
ATOM   4396  C   GLY A 572      30.116   3.815 -28.763  1.00 42.91           C  
ATOM   4397  O   GLY A 572      30.631   4.372 -29.731  1.00 42.91           O  
ATOM   4398  N   ASP A 573      30.818   3.327 -27.727  1.00 37.78           N  
ATOM   4399  CA  ASP A 573      32.281   3.323 -27.565  1.00 37.78           C  
ATOM   4400  C   ASP A 573      33.008   3.107 -28.906  1.00 37.78           C  
ATOM   4401  CB  ASP A 573      32.705   2.216 -26.558  1.00 37.78           C  
ATOM   4402  O   ASP A 573      32.850   2.074 -29.556  1.00 37.78           O  
ATOM   4403  CG  ASP A 573      32.700   2.632 -25.072  1.00 37.78           C  
ATOM   4404  OD1 ASP A 573      32.926   3.822 -24.752  1.00 37.78           O  
ATOM   4405  OD2 ASP A 573      32.498   1.798 -24.154  1.00 37.78           O  
ATOM   4406  N   SER A 574      33.872   4.053 -29.278  1.00 33.56           N  
ATOM   4407  CA  SER A 574      34.698   4.027 -30.492  1.00 33.56           C  
ATOM   4408  C   SER A 574      35.684   2.849 -30.590  1.00 33.56           C  
ATOM   4409  CB  SER A 574      35.443   5.366 -30.606  1.00 33.56           C  
ATOM   4410  O   SER A 574      36.430   2.784 -31.559  1.00 33.56           O  
ATOM   4411  OG  SER A 574      36.139   5.667 -29.406  1.00 33.56           O  
ATOM   4412  N   ASP A 575      35.676   1.914 -29.633  1.00 33.19           N  
ATOM   4413  CA  ASP A 575      36.661   0.832 -29.508  1.00 33.19           C  
ATOM   4414  C   ASP A 575      36.074  -0.594 -29.531  1.00 33.19           C  
ATOM   4415  CB  ASP A 575      37.525   1.072 -28.256  1.00 33.19           C  
ATOM   4416  O   ASP A 575      36.830  -1.560 -29.430  1.00 33.19           O  
ATOM   4417  CG  ASP A 575      38.570   2.183 -28.425  1.00 33.19           C  
ATOM   4418  OD1 ASP A 575      38.944   2.504 -29.573  1.00 33.19           O  
ATOM   4419  OD2 ASP A 575      39.006   2.707 -27.375  1.00 33.19           O  
ATOM   4420  N   SER A 576      34.763  -0.792 -29.717  1.00 29.34           N  
ATOM   4421  CA  SER A 576      34.220  -2.147 -29.928  1.00 29.34           C  
ATOM   4422  C   SER A 576      33.210  -2.188 -31.071  1.00 29.34           C  
ATOM   4423  CB  SER A 576      33.665  -2.749 -28.633  1.00 29.34           C  
ATOM   4424  O   SER A 576      32.074  -1.739 -30.942  1.00 29.34           O  
ATOM   4425  OG  SER A 576      32.547  -2.032 -28.155  1.00 29.34           O  
ATOM   4426  N   GLN A 577      33.643  -2.748 -32.200  1.00 31.42           N  
ATOM   4427  CA  GLN A 577      32.825  -3.016 -33.380  1.00 31.42           C  
ATOM   4428  C   GLN A 577      31.596  -3.876 -33.043  1.00 31.42           C  
ATOM   4429  CB  GLN A 577      33.680  -3.769 -34.417  1.00 31.42           C  
ATOM   4430  O   GLN A 577      31.733  -5.041 -32.680  1.00 31.42           O  
ATOM   4431  CG  GLN A 577      34.712  -2.893 -35.140  1.00 31.42           C  
ATOM   4432  CD  GLN A 577      35.570  -3.697 -36.116  1.00 31.42           C  
ATOM   4433  NE2 GLN A 577      36.130  -3.070 -37.127  1.00 31.42           N  
ATOM   4434  OE1 GLN A 577      35.773  -4.891 -35.997  1.00 31.42           O  
ATOM   4435  N   SER A 578      30.404  -3.298 -33.202  1.00 29.20           N  
ATOM   4436  CA  SER A 578      29.228  -3.836 -33.925  1.00 29.20           C  
ATOM   4437  C   SER A 578      27.958  -3.069 -33.526  1.00 29.20           C  
ATOM   4438  CB  SER A 578      29.022  -5.361 -33.814  1.00 29.20           C  
ATOM   4439  O   SER A 578      27.006  -3.628 -32.996  1.00 29.20           O  
ATOM   4440  OG  SER A 578      29.122  -5.834 -32.492  1.00 29.20           O  
ATOM   4441  N   SER A 579      27.929  -1.758 -33.782  1.00 29.25           N  
ATOM   4442  CA  SER A 579      26.694  -0.971 -33.666  1.00 29.25           C  
ATOM   4443  C   SER A 579      25.924  -1.031 -34.990  1.00 29.25           C  
ATOM   4444  CB  SER A 579      26.992   0.486 -33.302  1.00 29.25           C  
ATOM   4445  O   SER A 579      26.519  -0.728 -36.029  1.00 29.25           O  
ATOM   4446  OG  SER A 579      27.705   0.547 -32.082  1.00 29.25           O  
ATOM   4447  N   PRO A 580      24.623  -1.374 -35.005  1.00 29.27           N  
ATOM   4448  CA  PRO A 580      23.801  -1.185 -36.189  1.00 29.27           C  
ATOM   4449  C   PRO A 580      23.564   0.319 -36.353  1.00 29.27           C  
ATOM   4450  CB  PRO A 580      22.529  -1.997 -35.941  1.00 29.27           C  
ATOM   4451  O   PRO A 580      22.898   0.971 -35.551  1.00 29.27           O  
ATOM   4452  CG  PRO A 580      22.376  -1.967 -34.420  1.00 29.27           C  
ATOM   4453  CD  PRO A 580      23.809  -1.844 -33.892  1.00 29.27           C  
ATOM   4454  N   THR A 581      24.175   0.907 -37.375  1.00 30.45           N  
ATOM   4455  CA  THR A 581      23.999   2.319 -37.727  1.00 30.45           C  
ATOM   4456  C   THR A 581      22.535   2.580 -38.100  1.00 30.45           C  
ATOM   4457  CB  THR A 581      24.928   2.686 -38.898  1.00 30.45           C  
ATOM   4458  O   THR A 581      21.911   1.734 -38.740  1.00 30.45           O  
ATOM   4459  CG2 THR A 581      25.193   4.188 -38.997  1.00 30.45           C  
ATOM   4460  OG1 THR A 581      26.186   2.072 -38.742  1.00 30.45           O  
ATOM   4461  N   ILE A 582      22.015   3.773 -37.778  1.00 33.94           N  
ATOM   4462  CA  ILE A 582      20.635   4.264 -38.020  1.00 33.94           C  
ATOM   4463  C   ILE A 582      20.096   3.972 -39.440  1.00 33.94           C  
ATOM   4464  CB  ILE A 582      20.607   5.785 -37.684  1.00 33.94           C  
ATOM   4465  O   ILE A 582      18.893   3.823 -39.628  1.00 33.94           O  
ATOM   4466  CG1 ILE A 582      20.817   5.987 -36.160  1.00 33.94           C  
ATOM   4467  CG2 ILE A 582      19.318   6.495 -38.139  1.00 33.94           C  
ATOM   4468  CD1 ILE A 582      20.983   7.447 -35.714  1.00 33.94           C  
ATOM   4469  N   HIS A 583      20.967   3.820 -40.440  1.00 29.22           N  
ATOM   4470  CA  HIS A 583      20.575   3.456 -41.805  1.00 29.22           C  
ATOM   4471  C   HIS A 583      20.198   1.978 -42.006  1.00 29.22           C  
ATOM   4472  CB  HIS A 583      21.687   3.891 -42.770  1.00 29.22           C  
ATOM   4473  O   HIS A 583      19.392   1.683 -42.881  1.00 29.22           O  
ATOM   4474  CG  HIS A 583      21.433   5.276 -43.294  1.00 29.22           C  
ATOM   4475  CD2 HIS A 583      22.055   6.442 -42.938  1.00 29.22           C  
ATOM   4476  ND1 HIS A 583      20.459   5.596 -44.209  1.00 29.22           N  
ATOM   4477  CE1 HIS A 583      20.491   6.923 -44.403  1.00 29.22           C  
ATOM   4478  NE2 HIS A 583      21.450   7.485 -43.648  1.00 29.22           N  
ATOM   4479  N   SER A 584      20.721   1.054 -41.197  1.00 29.53           N  
ATOM   4480  CA  SER A 584      20.531  -0.393 -41.400  1.00 29.53           C  
ATOM   4481  C   SER A 584      19.161  -0.921 -40.957  1.00 29.53           C  
ATOM   4482  CB  SER A 584      21.664  -1.182 -40.733  1.00 29.53           C  
ATOM   4483  O   SER A 584      18.704  -1.927 -41.481  1.00 29.53           O  
ATOM   4484  OG  SER A 584      21.715  -0.975 -39.330  1.00 29.53           O  
ATOM   4485  N   ILE A 585      18.467  -0.228 -40.047  1.00 33.12           N  
ATOM   4486  CA  ILE A 585      17.146  -0.655 -39.541  1.00 33.12           C  
ATOM   4487  C   ILE A 585      16.003  -0.131 -40.433  1.00 33.12           C  
ATOM   4488  CB  ILE A 585      16.999  -0.255 -38.049  1.00 33.12           C  
ATOM   4489  O   ILE A 585      14.916  -0.704 -40.462  1.00 33.12           O  
ATOM   4490  CG1 ILE A 585      18.133  -0.901 -37.209  1.00 33.12           C  
ATOM   4491  CG2 ILE A 585      15.623  -0.660 -37.483  1.00 33.12           C  
ATOM   4492  CD1 ILE A 585      18.164  -0.478 -35.735  1.00 33.12           C  
ATOM   4493  N   VAL A 586      16.241   0.944 -41.195  1.00 34.31           N  
ATOM   4494  CA  VAL A 586      15.223   1.548 -42.072  1.00 34.31           C  
ATOM   4495  C   VAL A 586      15.114   0.817 -43.418  1.00 34.31           C  
ATOM   4496  CB  VAL A 586      15.474   3.062 -42.235  1.00 34.31           C  
ATOM   4497  O   VAL A 586      14.034   0.804 -44.005  1.00 34.31           O  
ATOM   4498  CG1 VAL A 586      14.423   3.750 -43.119  1.00 34.31           C  
ATOM   4499  CG2 VAL A 586      15.439   3.772 -40.871  1.00 34.31           C  
ATOM   4500  N   GLU A 587      16.180   0.169 -43.899  1.00 31.58           N  
ATOM   4501  CA  GLU A 587      16.138  -0.590 -45.162  1.00 31.58           C  
ATOM   4502  C   GLU A 587      15.568  -2.010 -45.023  1.00 31.58           C  
ATOM   4503  CB  GLU A 587      17.511  -0.579 -45.858  1.00 31.58           C  
ATOM   4504  O   GLU A 587      15.007  -2.516 -45.990  1.00 31.58           O  
ATOM   4505  CG  GLU A 587      17.727   0.759 -46.586  1.00 31.58           C  
ATOM   4506  CD  GLU A 587      19.007   0.813 -47.436  1.00 31.58           C  
ATOM   4507  OE1 GLU A 587      19.002   1.602 -48.411  1.00 31.58           O  
ATOM   4508  OE2 GLU A 587      19.993   0.123 -47.093  1.00 31.58           O  
ATOM   4509  N   ASP A 588      15.579  -2.610 -43.828  1.00 31.09           N  
ATOM   4510  CA  ASP A 588      15.045  -3.967 -43.595  1.00 31.09           C  
ATOM   4511  C   ASP A 588      13.503  -4.015 -43.435  1.00 31.09           C  
ATOM   4512  CB  ASP A 588      15.803  -4.622 -42.414  1.00 31.09           C  
ATOM   4513  O   ASP A 588      12.923  -5.043 -43.083  1.00 31.09           O  
ATOM   4514  CG  ASP A 588      16.587  -5.902 -42.762  1.00 31.09           C  
ATOM   4515  OD1 ASP A 588      16.593  -6.332 -43.938  1.00 31.09           O  
ATOM   4516  OD2 ASP A 588      17.198  -6.459 -41.820  1.00 31.09           O  
ATOM   4517  N   LYS A 589      12.812  -2.892 -43.685  1.00 34.44           N  
ATOM   4518  CA  LYS A 589      11.339  -2.767 -43.654  1.00 34.44           C  
ATOM   4519  C   LYS A 589      10.754  -2.107 -44.912  1.00 34.44           C  
ATOM   4520  CB  LYS A 589      10.868  -2.087 -42.354  1.00 34.44           C  
ATOM   4521  O   LYS A 589       9.791  -1.340 -44.816  1.00 34.44           O  
ATOM   4522  CG  LYS A 589      10.922  -3.017 -41.138  1.00 34.44           C  
ATOM   4523  CD  LYS A 589      10.218  -2.341 -39.954  1.00 34.44           C  
ATOM   4524  CE  LYS A 589      10.218  -3.271 -38.740  1.00 34.44           C  
ATOM   4525  NZ  LYS A 589       9.607  -2.614 -37.557  1.00 34.44           N  
ATOM   4526  N   LYS A 590      11.308  -2.406 -46.088  1.00 32.78           N  
ATOM   4527  CA  LYS A 590      10.598  -2.216 -47.362  1.00 32.78           C  
ATOM   4528  C   LYS A 590      10.163  -3.534 -47.973  1.00 32.78           C  
ATOM   4529  CB  LYS A 590      11.408  -1.377 -48.352  1.00 32.78           C  
ATOM   4530  O   LYS A 590      10.995  -4.463 -48.001  1.00 32.78           O  
ATOM   4531  CG  LYS A 590      10.888   0.062 -48.343  1.00 32.78           C  
ATOM   4532  CD  LYS A 590      11.545   0.846 -49.475  1.00 32.78           C  
ATOM   4533  CE  LYS A 590      10.988   2.267 -49.493  1.00 32.78           C  
ATOM   4534  NZ  LYS A 590      11.629   3.053 -50.571  1.00 32.78           N  
ATOM   4535  OXT LYS A 590       9.000  -3.524 -48.430  1.00 32.78           O  
TER    4536      LYS A 590                                                      
ENDMDL                                                                          
END                                                                             
