# Supplementary material for: Cryo‐EM structure of antibacterial efflux transporter QacA from Staphylococcus aureus reveals a novel extracellular loop with allosteric role
Source: EMBO J. 2023 Jul 17;42(16):e113418. doi: 10.15252/embj.2023113418 (PMC10425836; doi:10.15252/embj.2023113418)
Supplement: Supplementary file 4 — Source Data for Expanded View [file EMBJ-42-e113418-s008.zip › Expanded view source data/Figure EV2/AF2 models/AF-Q97YH0-Sso1351.pdb]

HEADER                                            01-JUN-22                     
TITLE     ALPHAFOLD MONOMER V2.0 PREDICTION FOR PERMEASE, MULTIDRUG EFFLUX      
TITLE    2 (Q97YH0)                                                             
COMPND    MOL_ID: 1;                                                            
COMPND   2 MOLECULE: PERMEASE, MULTIDRUG EFFLUX;                                
COMPND   3 CHAIN: A                                                             
SOURCE    MOL_ID: 1;                                                            
SOURCE   2 ORGANISM_SCIENTIFIC: SACCHAROLOBUS SOLFATARICUS (STRAIN ATCC 35092 / 
SOURCE   3 DSM 1617 / JCM 11322 / P2);                                          
SOURCE   4 ORGANISM_TAXID: 273057                                               
REMARK   1                                                                      
REMARK   1 REFERENCE 1                                                          
REMARK   1  AUTH   JOHN JUMPER, RICHARD EVANS, ALEXANDER PRITZEL, TIM GREEN,    
REMARK   1  AUTH 2 MICHAEL FIGURNOV, OLAF RONNEBERGER, KATHRYN TUNYASUVUNAKOOL, 
REMARK   1  AUTH 3 RUSS BATES, AUGUSTIN ZIDEK, ANNA POTAPENKO, ALEX BRIDGLAND,  
REMARK   1  AUTH 4 CLEMENS MEYER, SIMON A A KOHL, ANDREW J BALLARD,             
REMARK   1  AUTH 5 ANDREW COWIE, BERNARDINO ROMERA-PAREDES, STANISLAV NIKOLOV,  
REMARK   1  AUTH 6 RISHUB JAIN, JONAS ADLER, TREVOR BACK, STIG PETERSEN,        
REMARK   1  AUTH 7 DAVID REIMAN, ELLEN CLANCY, MICHAL ZIELINSKI,                
REMARK   1  AUTH 8 MARTIN STEINEGGER, MICHALINA PACHOLSKA, TAMAS BERGHAMMER,    
REMARK   1  AUTH 9 DAVID SILVER, ORIOL VINYALS, ANDREW W SENIOR,                
REMARK   1  AUTH10 KORAY KAVUKCUOGLU, PUSHMEET KOHLI, DEMIS HASSABIS            
REMARK   1  TITL   HIGHLY ACCURATE PROTEIN STRUCTURE PREDICTION WITH ALPHAFOLD  
REMARK   1  REF    NATURE                        V. 596   583 2021              
REMARK   1  REFN                   ISSN 0028-0836                               
REMARK   1  PMID   34265844                                                     
REMARK   1  DOI    10.1038/s41586-021-03819-2                                   
REMARK   1                                                                      
REMARK   1 DISCLAIMERS                                                          
REMARK   1 ALPHAFOLD DATA, COPYRIGHT (2021) DEEPMIND TECHNOLOGIES LIMITED. THE  
REMARK   1 INFORMATION PROVIDED IS THEORETICAL MODELLING ONLY AND CAUTION SHOULD
REMARK   1 BE EXERCISED IN ITS USE. IT IS PROVIDED "AS-IS" WITHOUT ANY WARRANTY 
REMARK   1 OF ANY KIND, WHETHER EXPRESSED OR IMPLIED. NO WARRANTY IS GIVEN THAT 
REMARK   1 USE OF THE INFORMATION SHALL NOT INFRINGE THE RIGHTS OF ANY THIRD    
REMARK   1 PARTY. THE INFORMATION IS NOT INTENDED TO BE A SUBSTITUTE FOR        
REMARK   1 PROFESSIONAL MEDICAL ADVICE, DIAGNOSIS, OR TREATMENT, AND DOES NOT   
REMARK   1 CONSTITUTE MEDICAL OR OTHER PROFESSIONAL ADVICE. IT IS AVAILABLE FOR 
REMARK   1 ACADEMIC AND COMMERCIAL PURPOSES, UNDER CC-BY 4.0 LICENCE.           
DBREF  XXXX A    1   559  UNP    Q97YH0   Q97YH0_SACS2     1    559             
SEQRES   1 A  559  MET GLN TYR LYS TRP VAL ALA LEU SER ASN THR THR ILE          
SEQRES   2 A  559  GLY VAL LEU MET ALA SER ILE ASN GLY THR ILE THR LEU          
SEQRES   3 A  559  ILE SER LEU PRO ALA ILE PHE ARG GLY ILE ASN ILE ASN          
SEQRES   4 A  559  PRO PHE THR SER PHE GLN TYR LEU LEU TRP ILE LEU MET          
SEQRES   5 A  559  GLY TYR ASN VAL VAL THR ALA THR LEU LEU VAL SER PHE          
SEQRES   6 A  559  GLY ARG LEU SER ASP ILE PHE GLY ARG VAL ARG LEU TYR          
SEQRES   7 A  559  ASN LEU GLY PHE LEU ILE PHE THR ILE GLY SER ILE LEU          
SEQRES   8 A  559  LEU PHE LEU THR PRO ASN THR GLY SER LEU GLY ALA LEU          
SEQRES   9 A  559  GLU LEU ILE LEU PHE ARG ILE ILE GLN GLY ILE GLY GLY          
SEQRES  10 A  559  ALA PHE LEU PHE ALA ASN SER ALA ALA ILE ILE THR ASP          
SEQRES  11 A  559  ALA PHE PRO PHE ASN GLU ARG GLY LYS ALA LEU GLY ILE          
SEQRES  12 A  559  ASN GLN ILE ALA ALA LEU ALA GLY SER LEU VAL GLY LEU          
SEQRES  13 A  559  ILE LEU GLY GLY ILE LEU SER VAL ILE ASP TRP ARG TYR          
SEQRES  14 A  559  ILE PHE LEU VAL SER VAL PRO VAL GLY ILE LEU GLY THR          
SEQRES  15 A  559  ILE TRP SER TYR THR LYS LEU LYS GLU ILE SER VAL PRO          
SEQRES  16 A  559  SER ARG SER GLU GLY ILE ASP TRP ALA GLY ASN THR THR          
SEQRES  17 A  559  PHE GLY LEU GLY LEU ILE LEU ILE LEU ILE ALA ILE THR          
SEQRES  18 A  559  TYR GLY LEU LEU PRO TYR GLY SER SER GLN LEU GLY TRP          
SEQRES  19 A  559  GLY ASN PRO PHE VAL ILE GLY SER MET VAL ALA GLY ILE          
SEQRES  20 A  559  GLY LEU ILE GLY ALA PHE ILE TYR ILE GLU ASN LYS VAL          
SEQRES  21 A  559  LYS TYR PRO MET PHE ARG LEU GLU LEU PHE LYS ILE ARG          
SEQRES  22 A  559  MET PHE THR ALA GLY ASN LEU ALA SER PHE LEU ARG SER          
SEQRES  23 A  559  ILE ALA TYR GLY GLY LEU MET ILE MET LEU ILE ILE PHE          
SEQRES  24 A  559  LEU GLN GLY ILE TRP LEU PRO LEU HIS GLY TYR SER TYR          
SEQRES  25 A  559  GLU GLU THR PRO PHE TRP ALA GLY ILE TYR THR ILE PRO          
SEQRES  26 A  559  LEU MET ILE GLY PHE VAL THR MET GLY PRO ILE SER GLY          
SEQRES  27 A  559  TRP LEU SER ASP ARG TYR GLY ALA ARG LEU LEU ALA THR          
SEQRES  28 A  559  LEU GLY MET VAL ILE VAL GLY ILE GLY PHE LEU LEU LEU          
SEQRES  29 A  559  THR LEU LEU PRO TYR ASN PHE ASN TYR PRO GLU PHE ALA          
SEQRES  30 A  559  LEU ILE ILE PHE ILE MET GLY LEU GLY ASN GLY MET PHE          
SEQRES  31 A  559  ALA SER PRO ASN THR ALA SER ILE MET ASN SER VAL PRO          
SEQRES  32 A  559  PRO LYS TYR ARG GLY VAL ALA SER GLY MET ARG ALA THR          
SEQRES  33 A  559  ILE GLN ASN THR GLY GLN THR LEU SER MET ALA LEU PHE          
SEQRES  34 A  559  PHE THR ILE VAL ILE ILE SER LEU ALA SER THR LEU PRO          
SEQRES  35 A  559  THR ALA LEU ALA ASN ALA VAL THR GLN ALA GLY ALA PRO          
SEQRES  36 A  559  GLN LEU ALA PRO LEU MET GLN LYS ILE PRO VAL THR GLY          
SEQRES  37 A  559  ALA LEU PHE ALA ALA PHE LEU GLY TYR ASP PRO VAL LYS          
SEQRES  38 A  559  THR ILE LEU SER SER LEU PRO PRO GLN ILE THR VAL PRO          
SEQRES  39 A  559  PRO GLN ALA VAL ALA VAL MET GLU GLN HIS ASP TRP PHE          
SEQRES  40 A  559  PRO THR VAL ILE ALA PRO SER PHE MET ILE ALA LEU ARG          
SEQRES  41 A  559  GLU ALA PHE TYR ILE SER SER VAL LEU THR PHE ILE ALA          
SEQRES  42 A  559  ALA ILE ALA SER ALA LEU ARG GLY ARG ARG VAL ILE ALA          
SEQRES  43 A  559  GLU GLN GLN ASP GLY GLY GLU ILE ASN ALA LYS ASN ARG          
CRYST1    1.000    1.000    1.000  90.00  90.00  90.00 P 1           1          
ORIGX1      1.000000  0.000000  0.000000        0.00000                         
ORIGX2      0.000000  1.000000  0.000000        0.00000                         
ORIGX3      0.000000  0.000000  1.000000        0.00000                         
SCALE1      1.000000  0.000000  0.000000        0.00000                         
SCALE2      0.000000  1.000000  0.000000        0.00000                         
SCALE3      0.000000  0.000000  1.000000        0.00000                         
MODEL        1                                                                  
ATOM      1  N   MET A   1      -7.345  23.909  26.785  1.00 55.53           N  
ATOM      2  CA  MET A   1      -8.003  23.022  25.793  1.00 55.53           C  
ATOM      3  C   MET A   1      -8.735  21.910  26.529  1.00 55.53           C  
ATOM      4  CB  MET A   1      -6.986  22.394  24.825  1.00 55.53           C  
ATOM      5  O   MET A   1      -8.135  21.314  27.415  1.00 55.53           O  
ATOM      6  CG  MET A   1      -6.540  23.352  23.717  1.00 55.53           C  
ATOM      7  SD  MET A   1      -5.366  22.581  22.577  1.00 55.53           S  
ATOM      8  CE  MET A   1      -5.208  23.894  21.331  1.00 55.53           C  
ATOM      9  N   GLN A   2     -10.002  21.626  26.199  1.00 83.62           N  
ATOM     10  CA  GLN A   2     -10.678  20.420  26.706  1.00 83.62           C  
ATOM     11  C   GLN A   2      -9.874  19.177  26.287  1.00 83.62           C  
ATOM     12  CB  GLN A   2     -12.119  20.322  26.169  1.00 83.62           C  
ATOM     13  O   GLN A   2      -9.422  19.108  25.143  1.00 83.62           O  
ATOM     14  CG  GLN A   2     -13.084  21.371  26.752  1.00 83.62           C  
ATOM     15  CD  GLN A   2     -14.483  21.306  26.133  1.00 83.62           C  
ATOM     16  NE2 GLN A   2     -15.439  22.041  26.653  1.00 83.62           N  
ATOM     17  OE1 GLN A   2     -14.731  20.613  25.158  1.00 83.62           O  
ATOM     18  N   TYR A   3      -9.701  18.209  27.195  1.00 87.88           N  
ATOM     19  CA  TYR A   3      -8.855  17.024  26.987  1.00 87.88           C  
ATOM     20  C   TYR A   3      -9.150  16.286  25.670  1.00 87.88           C  
ATOM     21  CB  TYR A   3      -9.036  16.074  28.179  1.00 87.88           C  
ATOM     22  O   TYR A   3      -8.229  15.838  24.993  1.00 87.88           O  
ATOM     23  CG  TYR A   3      -8.278  14.777  28.003  1.00 87.88           C  
ATOM     24  CD1 TYR A   3      -8.918  13.660  27.432  1.00 87.88           C  
ATOM     25  CD2 TYR A   3      -6.900  14.732  28.283  1.00 87.88           C  
ATOM     26  CE1 TYR A   3      -8.174  12.502  27.140  1.00 87.88           C  
ATOM     27  CE2 TYR A   3      -6.171  13.558  28.032  1.00 87.88           C  
ATOM     28  OH  TYR A   3      -6.097  11.301  27.262  1.00 87.88           O  
ATOM     29  CZ  TYR A   3      -6.812  12.430  27.486  1.00 87.88           C  
ATOM     30  N   LYS A   4     -10.420  16.240  25.250  1.00 87.81           N  
ATOM     31  CA  LYS A   4     -10.839  15.624  23.985  1.00 87.81           C  
ATOM     32  C   LYS A   4     -10.058  16.140  22.767  1.00 87.81           C  
ATOM     33  CB  LYS A   4     -12.368  15.748  23.842  1.00 87.81           C  
ATOM     34  O   LYS A   4      -9.606  15.353  21.945  1.00 87.81           O  
ATOM     35  CG  LYS A   4     -12.900  17.154  23.507  1.00 87.81           C  
ATOM     36  CD  LYS A   4     -14.437  17.160  23.509  1.00 87.81           C  
ATOM     37  CE  LYS A   4     -15.000  18.468  22.942  1.00 87.81           C  
ATOM     38  NZ  LYS A   4     -16.487  18.492  22.972  1.00 87.81           N  
ATOM     39  N   TRP A   5      -9.792  17.443  22.689  1.00 90.44           N  
ATOM     40  CA  TRP A   5      -9.046  18.036  21.572  1.00 90.44           C  
ATOM     41  C   TRP A   5      -7.547  17.748  21.631  1.00 90.44           C  
ATOM     42  CB  TRP A   5      -9.310  19.541  21.535  1.00 90.44           C  
ATOM     43  O   TRP A   5      -6.906  17.658  20.591  1.00 90.44           O  
ATOM     44  CG  TRP A   5     -10.743  19.881  21.286  1.00 90.44           C  
ATOM     45  CD1 TRP A   5     -11.578  20.498  22.149  1.00 90.44           C  
ATOM     46  CD2 TRP A   5     -11.527  19.621  20.084  1.00 90.44           C  
ATOM     47  CE2 TRP A   5     -12.852  20.101  20.300  1.00 90.44           C  
ATOM     48  CE3 TRP A   5     -11.243  19.043  18.829  1.00 90.44           C  
ATOM     49  NE1 TRP A   5     -12.826  20.636  21.572  1.00 90.44           N  
ATOM     50  CH2 TRP A   5     -13.539  19.413  18.086  1.00 90.44           C  
ATOM     51  CZ2 TRP A   5     -13.853  20.001  19.323  1.00 90.44           C  
ATOM     52  CZ3 TRP A   5     -12.238  18.940  17.839  1.00 90.44           C  
ATOM     53  N   VAL A   6      -7.008  17.555  22.835  1.00 91.12           N  
ATOM     54  CA  VAL A   6      -5.625  17.106  23.044  1.00 91.12           C  
ATOM     55  C   VAL A   6      -5.466  15.656  22.585  1.00 91.12           C  
ATOM     56  CB  VAL A   6      -5.244  17.256  24.527  1.00 91.12           C  
ATOM     57  O   VAL A   6      -4.525  15.338  21.863  1.00 91.12           O  
ATOM     58  CG1 VAL A   6      -3.855  16.713  24.841  1.00 91.12           C  
ATOM     59  CG2 VAL A   6      -5.304  18.723  24.980  1.00 91.12           C  
ATOM     60  N   ALA A   7      -6.409  14.786  22.957  1.00 89.69           N  
ATOM     61  CA  ALA A   7      -6.429  13.397  22.512  1.00 89.69           C  
ATOM     62  C   ALA A   7      -6.567  13.298  20.986  1.00 89.69           C  
ATOM     63  CB  ALA A   7      -7.557  12.667  23.247  1.00 89.69           C  
ATOM     64  O   ALA A   7      -5.818  12.557  20.348  1.00 89.69           O  
ATOM     65  N   LEU A   8      -7.468  14.089  20.390  1.00 89.00           N  
ATOM     66  CA  LEU A   8      -7.632  14.135  18.939  1.00 89.00           C  
ATOM     67  C   LEU A   8      -6.368  14.632  18.244  1.00 89.00           C  
ATOM     68  CB  LEU A   8      -8.835  15.006  18.548  1.00 89.00           C  
ATOM     69  O   LEU A   8      -5.903  13.959  17.335  1.00 89.00           O  
ATOM     70  CG  LEU A   8      -9.146  14.995  17.037  1.00 89.00           C  
ATOM     71  CD1 LEU A   8      -9.491  13.598  16.516  1.00 89.00           C  
ATOM     72  CD2 LEU A   8     -10.339  15.912  16.772  1.00 89.00           C  
ATOM     73  N   SER A   9      -5.789  15.765  18.652  1.00 91.69           N  
ATOM     74  CA  SER A   9      -4.609  16.312  17.969  1.00 91.69           C  
ATOM     75  C   SER A   9      -3.432  15.341  18.009  1.00 91.69           C  
ATOM     76  CB  SER A   9      -4.209  17.673  18.549  1.00 91.69           C  
ATOM     77  O   SER A   9      -2.773  15.127  16.996  1.00 91.69           O  
ATOM     78  OG  SER A   9      -3.775  17.596  19.896  1.00 91.69           O  
ATOM     79  N   ASN A  10      -3.224  14.674  19.143  1.00 91.31           N  
ATOM     80  CA  ASN A  10      -2.142  13.716  19.296  1.00 91.31           C  
ATOM     81  C   ASN A  10      -2.330  12.454  18.434  1.00 91.31           C  
ATOM     82  CB  ASN A  10      -2.040  13.383  20.785  1.00 91.31           C  
ATOM     83  O   ASN A  10      -1.429  12.035  17.708  1.00 91.31           O  
ATOM     84  CG  ASN A  10      -0.674  12.825  21.058  1.00 91.31           C  
ATOM     85  ND2 ASN A  10       0.100  13.485  21.868  1.00 91.31           N  
ATOM     86  OD1 ASN A  10      -0.257  11.844  20.489  1.00 91.31           O  
ATOM     87  N   THR A  11      -3.530  11.875  18.472  1.00 89.44           N  
ATOM     88  CA  THR A  11      -3.871  10.701  17.653  1.00 89.44           C  
ATOM     89  C   THR A  11      -3.874  11.018  16.159  1.00 89.44           C  
ATOM     90  CB  THR A  11      -5.195  10.074  18.088  1.00 89.44           C  
ATOM     91  O   THR A  11      -3.447  10.188  15.362  1.00 89.44           O  
ATOM     92  CG2 THR A  11      -5.079   9.451  19.480  1.00 89.44           C  
ATOM     93  OG1 THR A  11      -6.207  11.044  18.145  1.00 89.44           O  
ATOM     94  N   THR A  12      -4.257  12.243  15.796  1.00 89.75           N  
ATOM     95  CA  THR A  12      -4.199  12.774  14.429  1.00 89.75           C  
ATOM     96  C   THR A  12      -2.758  12.871  13.930  1.00 89.75           C  
ATOM     97  CB  THR A  12      -4.890  14.145  14.364  1.00 89.75           C  
ATOM     98  O   THR A  12      -2.483  12.440  12.816  1.00 89.75           O  
ATOM     99  CG2 THR A  12      -4.960  14.751  12.976  1.00 89.75           C  
ATOM    100  OG1 THR A  12      -6.239  14.029  14.760  1.00 89.75           O  
ATOM    101  N   ILE A  13      -1.822  13.368  14.750  1.00 90.12           N  
ATOM    102  CA  ILE A  13      -0.390  13.416  14.403  1.00 90.12           C  
ATOM    103  C   ILE A  13       0.160  12.005  14.161  1.00 90.12           C  
ATOM    104  CB  ILE A  13       0.413  14.162  15.498  1.00 90.12           C  
ATOM    105  O   ILE A  13       0.849  11.784  13.168  1.00 90.12           O  
ATOM    106  CG1 ILE A  13       0.094  15.674  15.453  1.00 90.12           C  
ATOM    107  CG2 ILE A  13       1.932  13.958  15.333  1.00 90.12           C  
ATOM    108  CD1 ILE A  13       0.529  16.431  16.716  1.00 90.12           C  
ATOM    109  N   GLY A  14      -0.168  11.043  15.030  1.00 88.62           N  
ATOM    110  CA  GLY A  14       0.307   9.663  14.888  1.00 88.62           C  
ATOM    111  C   GLY A  14      -0.210   8.983  13.622  1.00 88.62           C  
ATOM    112  O   GLY A  14       0.563   8.373  12.885  1.00 88.62           O  
ATOM    113  N   VAL A  15      -1.502   9.137  13.322  1.00 86.38           N  
ATOM    114  CA  VAL A  15      -2.105   8.591  12.098  1.00 86.38           C  
ATOM    115  C   VAL A  15      -1.576   9.287  10.846  1.00 86.38           C  
ATOM    116  CB  VAL A  15      -3.635   8.676  12.186  1.00 86.38           C  
ATOM    117  O   VAL A  15      -1.299   8.610   9.855  1.00 86.38           O  
ATOM    118  CG1 VAL A  15      -4.330   8.378  10.859  1.00 86.38           C  
ATOM    119  CG2 VAL A  15      -4.151   7.652  13.206  1.00 86.38           C  
ATOM    120  N   LEU A  16      -1.389  10.608  10.880  1.00 88.69           N  
ATOM    121  CA  LEU A  16      -0.798  11.369   9.780  1.00 88.69           C  
ATOM    122  C   LEU A  16       0.631  10.892   9.498  1.00 88.69           C  
ATOM    123  CB  LEU A  16      -0.904  12.864  10.124  1.00 88.69           C  
ATOM    124  O   LEU A  16       0.939  10.570   8.355  1.00 88.69           O  
ATOM    125  CG  LEU A  16      -0.364  13.825   9.048  1.00 88.69           C  
ATOM    126  CD1 LEU A  16      -1.143  15.140   9.093  1.00 88.69           C  
ATOM    127  CD2 LEU A  16       1.105  14.170   9.288  1.00 88.69           C  
ATOM    128  N   MET A  17       1.466  10.753  10.531  1.00 90.25           N  
ATOM    129  CA  MET A  17       2.828  10.223  10.414  1.00 90.25           C  
ATOM    130  C   MET A  17       2.841   8.811   9.816  1.00 90.25           C  
ATOM    131  CB  MET A  17       3.475  10.216  11.806  1.00 90.25           C  
ATOM    132  O   MET A  17       3.564   8.548   8.856  1.00 90.25           O  
ATOM    133  CG  MET A  17       4.944   9.778  11.772  1.00 90.25           C  
ATOM    134  SD  MET A  17       5.687   9.557  13.410  1.00 90.25           S  
ATOM    135  CE  MET A  17       4.796   8.085  13.977  1.00 90.25           C  
ATOM    136  N   ALA A  18       2.014   7.905  10.344  1.00 85.25           N  
ATOM    137  CA  ALA A  18       1.946   6.530   9.856  1.00 85.25           C  
ATOM    138  C   ALA A  18       1.463   6.457   8.395  1.00 85.25           C  
ATOM    139  CB  ALA A  18       1.046   5.731  10.803  1.00 85.25           C  
ATOM    140  O   ALA A  18       1.955   5.640   7.617  1.00 85.25           O  
ATOM    141  N   SER A  19       0.544   7.344   8.006  1.00 86.06           N  
ATOM    142  CA  SER A  19      -0.003   7.390   6.646  1.00 86.06           C  
ATOM    143  C   SER A  19       0.951   8.031   5.638  1.00 86.06           C  
ATOM    144  CB  SER A  19      -1.343   8.116   6.622  1.00 86.06           C  
ATOM    145  O   SER A  19       1.030   7.533   4.516  1.00 86.06           O  
ATOM    146  OG  SER A  19      -2.225   7.556   7.576  1.00 86.06           O  
ATOM    147  N   ILE A  20       1.711   9.066   6.038  1.00 90.31           N  
ATOM    148  CA  ILE A  20       2.847   9.593   5.259  1.00 90.31           C  
ATOM    149  C   ILE A  20       3.817   8.454   4.978  1.00 90.31           C  
ATOM    150  CB  ILE A  20       3.576  10.747   6.001  1.00 90.31           C  
ATOM    151  O   ILE A  20       4.153   8.195   3.831  1.00 90.31           O  
ATOM    152  CG1 ILE A  20       2.723  12.028   5.960  1.00 90.31           C  
ATOM    153  CG2 ILE A  20       4.968  11.052   5.404  1.00 90.31           C  
ATOM    154  CD1 ILE A  20       3.258  13.180   6.812  1.00 90.31           C  
ATOM    155  N   ASN A  21       4.227   7.737   6.023  1.00 90.12           N  
ATOM    156  CA  ASN A  21       5.226   6.681   5.932  1.00 90.12           C  
ATOM    157  C   ASN A  21       4.827   5.542   4.980  1.00 90.12           C  
ATOM    158  CB  ASN A  21       5.468   6.188   7.350  1.00 90.12           C  
ATOM    159  O   ASN A  21       5.690   4.973   4.313  1.00 90.12           O  
ATOM    160  CG  ASN A  21       6.544   5.129   7.413  1.00 90.12           C  
ATOM    161  ND2 ASN A  21       6.192   3.904   7.729  1.00 90.12           N  
ATOM    162  OD1 ASN A  21       7.714   5.392   7.186  1.00 90.12           O  
ATOM    163  N   GLY A  22       3.536   5.210   4.899  1.00 83.56           N  
ATOM    164  CA  GLY A  22       3.036   4.202   3.965  1.00 83.56           C  
ATOM    165  C   GLY A  22       3.218   4.607   2.499  1.00 83.56           C  
ATOM    166  O   GLY A  22       3.748   3.830   1.706  1.00 83.56           O  
ATOM    167  N   THR A  23       2.815   5.826   2.131  1.00 87.31           N  
ATOM    168  CA  THR A  23       2.838   6.278   0.729  1.00 87.31           C  
ATOM    169  C   THR A  23       4.170   6.875   0.293  1.00 87.31           C  
ATOM    170  CB  THR A  23       1.738   7.298   0.448  1.00 87.31           C  
ATOM    171  O   THR A  23       4.533   6.733  -0.873  1.00 87.31           O  
ATOM    172  CG2 THR A  23       0.347   6.690   0.608  1.00 87.31           C  
ATOM    173  OG1 THR A  23       1.850   8.380   1.336  1.00 87.31           O  
ATOM    174  N   ILE A  24       4.921   7.488   1.211  1.00 90.94           N  
ATOM    175  CA  ILE A  24       6.241   8.060   0.924  1.00 90.94           C  
ATOM    176  C   ILE A  24       7.226   6.968   0.505  1.00 90.94           C  
ATOM    177  CB  ILE A  24       6.746   8.890   2.127  1.00 90.94           C  
ATOM    178  O   ILE A  24       7.953   7.126  -0.463  1.00 90.94           O  
ATOM    179  CG1 ILE A  24       7.787   9.914   1.657  1.00 90.94           C  
ATOM    180  CG2 ILE A  24       7.263   8.016   3.280  1.00 90.94           C  
ATOM    181  CD1 ILE A  24       8.293  10.879   2.734  1.00 90.94           C  
ATOM    182  N   THR A  25       7.203   5.807   1.164  1.00 89.56           N  
ATOM    183  CA  THR A  25       8.051   4.684   0.758  1.00 89.56           C  
ATOM    184  C   THR A  25       7.600   4.133  -0.586  1.00 89.56           C  
ATOM    185  CB  THR A  25       8.058   3.588   1.826  1.00 89.56           C  
ATOM    186  O   THR A  25       8.446   3.852  -1.422  1.00 89.56           O  
ATOM    187  CG2 THR A  25       9.007   2.435   1.508  1.00 89.56           C  
ATOM    188  OG1 THR A  25       8.489   4.147   3.048  1.00 89.56           O  
ATOM    189  N   LEU A  26       6.285   4.027  -0.820  1.00 86.19           N  
ATOM    190  CA  LEU A  26       5.735   3.520  -2.078  1.00 86.19           C  
ATOM    191  C   LEU A  26       6.194   4.342  -3.290  1.00 86.19           C  
ATOM    192  CB  LEU A  26       4.199   3.483  -1.971  1.00 86.19           C  
ATOM    193  O   LEU A  26       6.670   3.761  -4.260  1.00 86.19           O  
ATOM    194  CG  LEU A  26       3.484   3.099  -3.278  1.00 86.19           C  
ATOM    195  CD1 LEU A  26       3.819   1.673  -3.704  1.00 86.19           C  
ATOM    196  CD2 LEU A  26       1.973   3.230  -3.083  1.00 86.19           C  
ATOM    197  N   ILE A  27       6.052   5.671  -3.238  1.00 85.19           N  
ATOM    198  CA  ILE A  27       6.418   6.546  -4.360  1.00 85.19           C  
ATOM    199  C   ILE A  27       7.938   6.607  -4.562  1.00 85.19           C  
ATOM    200  CB  ILE A  27       5.768   7.940  -4.172  1.00 85.19           C  
ATOM    201  O   ILE A  27       8.399   6.770  -5.683  1.00 85.19           O  
ATOM    202  CG1 ILE A  27       5.642   8.751  -5.476  1.00 85.19           C  
ATOM    203  CG2 ILE A  27       6.512   8.793  -3.137  1.00 85.19           C  
ATOM    204  CD1 ILE A  27       4.549   8.221  -6.410  1.00 85.19           C  
ATOM    205  N   SER A  28       8.715   6.427  -3.492  1.00 87.44           N  
ATOM    206  CA  SER A  28      10.168   6.603  -3.496  1.00 87.44           C  
ATOM    207  C   SER A  28      10.988   5.326  -3.660  1.00 87.44           C  
ATOM    208  CB  SER A  28      10.589   7.274  -2.205  1.00 87.44           C  
ATOM    209  O   SER A  28      12.217   5.389  -3.663  1.00 87.44           O  
ATOM    210  OG  SER A  28       9.977   8.540  -2.094  1.00 87.44           O  
ATOM    211  N   LEU A  29      10.347   4.164  -3.802  1.00 85.62           N  
ATOM    212  CA  LEU A  29      11.029   2.891  -4.064  1.00 85.62           C  
ATOM    213  C   LEU A  29      12.089   2.955  -5.179  1.00 85.62           C  
ATOM    214  CB  LEU A  29       9.984   1.819  -4.394  1.00 85.62           C  
ATOM    215  O   LEU A  29      13.179   2.422  -4.955  1.00 85.62           O  
ATOM    216  CG  LEU A  29       9.448   1.109  -3.152  1.00 85.62           C  
ATOM    217  CD1 LEU A  29       8.221   0.324  -3.568  1.00 85.62           C  
ATOM    218  CD2 LEU A  29      10.453   0.135  -2.537  1.00 85.62           C  
ATOM    219  N   PRO A  30      11.828   3.623  -6.322  1.00 80.19           N  
ATOM    220  CA  PRO A  30      12.833   3.892  -7.354  1.00 80.19           C  
ATOM    221  C   PRO A  30      14.141   4.464  -6.797  1.00 80.19           C  
ATOM    222  CB  PRO A  30      12.132   4.882  -8.296  1.00 80.19           C  
ATOM    223  O   PRO A  30      15.219   3.895  -6.978  1.00 80.19           O  
ATOM    224  CG  PRO A  30      10.680   4.431  -8.236  1.00 80.19           C  
ATOM    225  CD  PRO A  30      10.528   4.139  -6.759  1.00 80.19           C  
ATOM    226  N   ALA A  31      14.035   5.561  -6.046  1.00 84.62           N  
ATOM    227  CA  ALA A  31      15.178   6.262  -5.481  1.00 84.62           C  
ATOM    228  C   ALA A  31      15.859   5.462  -4.364  1.00 84.62           C  
ATOM    229  CB  ALA A  31      14.705   7.633  -5.000  1.00 84.62           C  
ATOM    230  O   ALA A  31      17.083   5.473  -4.281  1.00 84.62           O  
ATOM    231  N   ILE A  32      15.098   4.722  -3.549  1.00 89.44           N  
ATOM    232  CA  ILE A  32      15.654   3.857  -2.496  1.00 89.44           C  
ATOM    233  C   ILE A  32      16.552   2.780  -3.113  1.00 89.44           C  
ATOM    234  CB  ILE A  32      14.524   3.236  -1.640  1.00 89.44           C  
ATOM    235  O   ILE A  32      17.696   2.617  -2.692  1.00 89.44           O  
ATOM    236  CG1 ILE A  32      13.780   4.329  -0.836  1.00 89.44           C  
ATOM    237  CG2 ILE A  32      15.083   2.173  -0.672  1.00 89.44           C  
ATOM    238  CD1 ILE A  32      12.434   3.874  -0.254  1.00 89.44           C  
ATOM    239  N   PHE A  33      16.068   2.063  -4.132  1.00 86.94           N  
ATOM    240  CA  PHE A  33      16.846   0.992  -4.758  1.00 86.94           C  
ATOM    241  C   PHE A  33      18.053   1.497  -5.539  1.00 86.94           C  
ATOM    242  CB  PHE A  33      15.943   0.113  -5.616  1.00 86.94           C  
ATOM    243  O   PHE A  33      19.110   0.860  -5.498  1.00 86.94           O  
ATOM    244  CG  PHE A  33      15.094  -0.854  -4.816  1.00 86.94           C  
ATOM    245  CD1 PHE A  33      15.633  -1.622  -3.768  1.00 86.94           C  
ATOM    246  CD2 PHE A  33      13.741  -0.994  -5.125  1.00 86.94           C  
ATOM    247  CE1 PHE A  33      14.838  -2.543  -3.070  1.00 86.94           C  
ATOM    248  CE2 PHE A  33      12.943  -1.920  -4.447  1.00 86.94           C  
ATOM    249  CZ  PHE A  33      13.493  -2.708  -3.426  1.00 86.94           C  
ATOM    250  N   ARG A  34      17.927   2.675  -6.158  1.00 84.19           N  
ATOM    251  CA  ARG A  34      19.061   3.389  -6.745  1.00 84.19           C  
ATOM    252  C   ARG A  34      20.091   3.791  -5.712  1.00 84.19           C  
ATOM    253  CB  ARG A  34      18.534   4.566  -7.565  1.00 84.19           C  
ATOM    254  O   ARG A  34      21.272   3.525  -5.895  1.00 84.19           O  
ATOM    255  CG  ARG A  34      19.613   5.131  -8.496  1.00 84.19           C  
ATOM    256  CD  ARG A  34      19.143   6.432  -9.145  1.00 84.19           C  
ATOM    257  NE  ARG A  34      17.859   6.284  -9.860  1.00 84.19           N  
ATOM    258  NH1 ARG A  34      17.767   8.445 -10.589  1.00 84.19           N  
ATOM    259  NH2 ARG A  34      16.168   7.004 -11.193  1.00 84.19           N  
ATOM    260  CZ  ARG A  34      17.263   7.245 -10.540  1.00 84.19           C  
ATOM    261  N   GLY A  35      19.631   4.337  -4.598  1.00 86.94           N  
ATOM    262  CA  GLY A  35      20.457   4.743  -3.476  1.00 86.94           C  
ATOM    263  C   GLY A  35      21.294   3.622  -2.870  1.00 86.94           C  
ATOM    264  O   GLY A  35      22.435   3.851  -2.474  1.00 86.94           O  
ATOM    265  N   ILE A  36      20.753   2.402  -2.835  1.00 90.31           N  
ATOM    266  CA  ILE A  36      21.487   1.218  -2.380  1.00 90.31           C  
ATOM    267  C   ILE A  36      22.180   0.458  -3.519  1.00 90.31           C  
ATOM    268  CB  ILE A  36      20.625   0.301  -1.484  1.00 90.31           C  
ATOM    269  O   ILE A  36      22.764  -0.581  -3.251  1.00 90.31           O  
ATOM    270  CG1 ILE A  36      19.494  -0.377  -2.278  1.00 90.31           C  
ATOM    271  CG2 ILE A  36      20.089   1.068  -0.262  1.00 90.31           C  
ATOM    272  CD1 ILE A  36      18.811  -1.499  -1.494  1.00 90.31           C  
ATOM    273  N   ASN A  37      22.168   0.934  -4.767  1.00 85.12           N  
ATOM    274  CA  ASN A  37      22.836   0.298  -5.914  1.00 85.12           C  
ATOM    275  C   ASN A  37      22.468  -1.183  -6.129  1.00 85.12           C  
ATOM    276  CB  ASN A  37      24.358   0.514  -5.827  1.00 85.12           C  
ATOM    277  O   ASN A  37      23.339  -2.018  -6.386  1.00 85.12           O  
ATOM    278  CG  ASN A  37      24.726   1.977  -5.838  1.00 85.12           C  
ATOM    279  ND2 ASN A  37      25.281   2.491  -4.766  1.00 85.12           N  
ATOM    280  OD1 ASN A  37      24.515   2.674  -6.811  1.00 85.12           O  
ATOM    281  N   ILE A  38      21.188  -1.538  -5.995  1.00 80.50           N  
ATOM    282  CA  ILE A  38      20.756  -2.923  -6.207  1.00 80.50           C  
ATOM    283  C   ILE A  38      20.321  -3.156  -7.657  1.00 80.50           C  
ATOM    284  CB  ILE A  38      19.720  -3.344  -5.150  1.00 80.50           C  
ATOM    285  O   ILE A  38      19.704  -2.292  -8.275  1.00 80.50           O  
ATOM    286  CG1 ILE A  38      19.880  -4.851  -4.884  1.00 80.50           C  
ATOM    287  CG2 ILE A  38      18.297  -2.927  -5.547  1.00 80.50           C  
ATOM    288  CD1 ILE A  38      18.961  -5.397  -3.789  1.00 80.50           C  
ATOM    289  N   ASN A  39      20.618  -4.337  -8.207  1.00 74.50           N  
ATOM    290  CA  ASN A  39      20.203  -4.681  -9.564  1.00 74.50           C  
ATOM    291  C   ASN A  39      18.676  -4.916  -9.615  1.00 74.50           C  
ATOM    292  CB  ASN A  39      21.006  -5.888 -10.074  1.00 74.50           C  
ATOM    293  O   ASN A  39      18.191  -5.843  -8.955  1.00 74.50           O  
ATOM    294  CG  ASN A  39      20.716  -6.190 -11.539  1.00 74.50           C  
ATOM    295  ND2 ASN A  39      21.713  -6.537 -12.315  1.00 74.50           N  
ATOM    296  OD1 ASN A  39      19.596  -6.114 -12.014  1.00 74.50           O  
ATOM    297  N   PRO A  40      17.914  -4.151 -10.418  1.00 67.12           N  
ATOM    298  CA  PRO A  40      16.464  -4.296 -10.534  1.00 67.12           C  
ATOM    299  C   PRO A  40      16.000  -5.715 -10.908  1.00 67.12           C  
ATOM    300  CB  PRO A  40      16.060  -3.269 -11.606  1.00 67.12           C  
ATOM    301  O   PRO A  40      15.011  -6.216 -10.373  1.00 67.12           O  
ATOM    302  CG  PRO A  40      17.121  -2.182 -11.480  1.00 67.12           C  
ATOM    303  CD  PRO A  40      18.367  -3.002 -11.194  1.00 67.12           C  
ATOM    304  N   PHE A  41      16.737  -6.411 -11.775  1.00 66.06           N  
ATOM    305  CA  PHE A  41      16.312  -7.692 -12.345  1.00 66.06           C  
ATOM    306  C   PHE A  41      16.339  -8.861 -11.354  1.00 66.06           C  
ATOM    307  CB  PHE A  41      17.164  -7.996 -13.583  1.00 66.06           C  
ATOM    308  O   PHE A  41      15.657  -9.861 -11.571  1.00 66.06           O  
ATOM    309  CG  PHE A  41      16.937  -7.016 -14.716  1.00 66.06           C  
ATOM    310  CD1 PHE A  41      15.780  -7.131 -15.510  1.00 66.06           C  
ATOM    311  CD2 PHE A  41      17.861  -5.987 -14.977  1.00 66.06           C  
ATOM    312  CE1 PHE A  41      15.538  -6.215 -16.548  1.00 66.06           C  
ATOM    313  CE2 PHE A  41      17.624  -5.084 -16.028  1.00 66.06           C  
ATOM    314  CZ  PHE A  41      16.460  -5.189 -16.806  1.00 66.06           C  
ATOM    315  N   THR A  42      17.089  -8.744 -10.255  1.00 71.44           N  
ATOM    316  CA  THR A  42      17.243  -9.806  -9.243  1.00 71.44           C  
ATOM    317  C   THR A  42      16.656  -9.437  -7.878  1.00 71.44           C  
ATOM    318  CB  THR A  42      18.715 -10.221  -9.111  1.00 71.44           C  
ATOM    319  O   THR A  42      16.752 -10.216  -6.931  1.00 71.44           O  
ATOM    320  CG2 THR A  42      19.269 -10.789 -10.419  1.00 71.44           C  
ATOM    321  OG1 THR A  42      19.510  -9.109  -8.772  1.00 71.44           O  
ATOM    322  N   SER A  43      16.010  -8.271  -7.770  1.00 77.25           N  
ATOM    323  CA  SER A  43      15.669  -7.653  -6.478  1.00 77.25           C  
ATOM    324  C   SER A  43      14.179  -7.555  -6.180  1.00 77.25           C  
ATOM    325  CB  SER A  43      16.326  -6.282  -6.381  1.00 77.25           C  
ATOM    326  O   SER A  43      13.787  -6.980  -5.164  1.00 77.25           O  
ATOM    327  OG  SER A  43      17.709  -6.498  -6.462  1.00 77.25           O  
ATOM    328  N   PHE A  44      13.334  -8.148  -7.025  1.00 78.38           N  
ATOM    329  CA  PHE A  44      11.878  -8.068  -6.895  1.00 78.38           C  
ATOM    330  C   PHE A  44      11.369  -8.531  -5.519  1.00 78.38           C  
ATOM    331  CB  PHE A  44      11.248  -8.894  -8.022  1.00 78.38           C  
ATOM    332  O   PHE A  44      10.490  -7.902  -4.930  1.00 78.38           O  
ATOM    333  CG  PHE A  44       9.740  -8.787  -8.053  1.00 78.38           C  
ATOM    334  CD1 PHE A  44       8.936  -9.894  -7.728  1.00 78.38           C  
ATOM    335  CD2 PHE A  44       9.138  -7.566  -8.404  1.00 78.38           C  
ATOM    336  CE1 PHE A  44       7.537  -9.780  -7.762  1.00 78.38           C  
ATOM    337  CE2 PHE A  44       7.738  -7.444  -8.410  1.00 78.38           C  
ATOM    338  CZ  PHE A  44       6.937  -8.551  -8.086  1.00 78.38           C  
ATOM    339  N   GLN A  45      11.984  -9.574  -4.949  1.00 82.38           N  
ATOM    340  CA  GLN A  45      11.648 -10.062  -3.609  1.00 82.38           C  
ATOM    341  C   GLN A  45      11.816  -8.989  -2.523  1.00 82.38           C  
ATOM    342  CB  GLN A  45      12.490 -11.309  -3.289  1.00 82.38           C  
ATOM    343  O   GLN A  45      11.007  -8.913  -1.599  1.00 82.38           O  
ATOM    344  CG  GLN A  45      13.993 -11.045  -3.072  1.00 82.38           C  
ATOM    345  CD  GLN A  45      14.788 -12.319  -2.809  1.00 82.38           C  
ATOM    346  NE2 GLN A  45      16.065 -12.206  -2.519  1.00 82.38           N  
ATOM    347  OE1 GLN A  45      14.287 -13.430  -2.848  1.00 82.38           O  
ATOM    348  N   TYR A  46      12.839  -8.134  -2.636  1.00 86.88           N  
ATOM    349  CA  TYR A  46      13.117  -7.108  -1.638  1.00 86.88           C  
ATOM    350  C   TYR A  46      12.048  -6.016  -1.656  1.00 86.88           C  
ATOM    351  CB  TYR A  46      14.521  -6.522  -1.840  1.00 86.88           C  
ATOM    352  O   TYR A  46      11.637  -5.553  -0.597  1.00 86.88           O  
ATOM    353  CG  TYR A  46      15.657  -7.523  -1.697  1.00 86.88           C  
ATOM    354  CD1 TYR A  46      15.848  -8.205  -0.480  1.00 86.88           C  
ATOM    355  CD2 TYR A  46      16.538  -7.764  -2.767  1.00 86.88           C  
ATOM    356  CE1 TYR A  46      16.901  -9.123  -0.331  1.00 86.88           C  
ATOM    357  CE2 TYR A  46      17.590  -8.691  -2.630  1.00 86.88           C  
ATOM    358  OH  TYR A  46      18.765 -10.287  -1.277  1.00 86.88           O  
ATOM    359  CZ  TYR A  46      17.776  -9.367  -1.408  1.00 86.88           C  
ATOM    360  N   LEU A  47      11.522  -5.658  -2.831  1.00 81.62           N  
ATOM    361  CA  LEU A  47      10.403  -4.716  -2.939  1.00 81.62           C  
ATOM    362  C   LEU A  47       9.148  -5.250  -2.276  1.00 81.62           C  
ATOM    363  CB  LEU A  47      10.135  -4.419  -4.409  1.00 81.62           C  
ATOM    364  O   LEU A  47       8.505  -4.517  -1.526  1.00 81.62           O  
ATOM    365  CG  LEU A  47       8.856  -3.595  -4.723  1.00 81.62           C  
ATOM    366  CD1 LEU A  47       8.982  -2.533  -5.823  1.00 81.62           C  
ATOM    367  CD2 LEU A  47       7.720  -4.508  -5.196  1.00 81.62           C  
ATOM    368  N   LEU A  48       8.811  -6.517  -2.531  1.00 81.94           N  
ATOM    369  CA  LEU A  48       7.637  -7.129  -1.918  1.00 81.94           C  
ATOM    370  C   LEU A  48       7.750  -7.075  -0.394  1.00 81.94           C  
ATOM    371  CB  LEU A  48       7.464  -8.572  -2.413  1.00 81.94           C  
ATOM    372  O   LEU A  48       6.793  -6.696   0.272  1.00 81.94           O  
ATOM    373  CG  LEU A  48       7.093  -8.716  -3.901  1.00 81.94           C  
ATOM    374  CD1 LEU A  48       6.965 -10.205  -4.216  1.00 81.94           C  
ATOM    375  CD2 LEU A  48       5.765  -8.039  -4.250  1.00 81.94           C  
ATOM    376  N   TRP A  49       8.929  -7.345   0.166  1.00 87.31           N  
ATOM    377  CA  TRP A  49       9.150  -7.248   1.608  1.00 87.31           C  
ATOM    378  C   TRP A  49       9.155  -5.813   2.147  1.00 87.31           C  
ATOM    379  CB  TRP A  49      10.433  -7.986   1.972  1.00 87.31           C  
ATOM    380  O   TRP A  49       8.578  -5.577   3.207  1.00 87.31           O  
ATOM    381  CG  TRP A  49      10.251  -9.459   2.113  1.00 87.31           C  
ATOM    382  CD1 TRP A  49      10.726 -10.413   1.284  1.00 87.31           C  
ATOM    383  CD2 TRP A  49       9.524 -10.164   3.162  1.00 87.31           C  
ATOM    384  CE2 TRP A  49       9.590 -11.563   2.892  1.00 87.31           C  
ATOM    385  CE3 TRP A  49       8.821  -9.755   4.317  1.00 87.31           C  
ATOM    386  NE1 TRP A  49      10.343 -11.659   1.741  1.00 87.31           N  
ATOM    387  CH2 TRP A  49       8.287 -12.076   4.866  1.00 87.31           C  
ATOM    388  CZ2 TRP A  49       8.977 -12.513   3.721  1.00 87.31           C  
ATOM    389  CZ3 TRP A  49       8.214 -10.702   5.163  1.00 87.31           C  
ATOM    390  N   ILE A  50       9.736  -4.845   1.435  1.00 87.81           N  
ATOM    391  CA  ILE A  50       9.712  -3.432   1.851  1.00 87.81           C  
ATOM    392  C   ILE A  50       8.272  -2.888   1.858  1.00 87.81           C  
ATOM    393  CB  ILE A  50      10.675  -2.594   0.972  1.00 87.81           C  
ATOM    394  O   ILE A  50       7.897  -2.151   2.774  1.00 87.81           O  
ATOM    395  CG1 ILE A  50      12.141  -2.954   1.317  1.00 87.81           C  
ATOM    396  CG2 ILE A  50      10.454  -1.081   1.170  1.00 87.81           C  
ATOM    397  CD1 ILE A  50      13.187  -2.353   0.371  1.00 87.81           C  
ATOM    398  N   LEU A  51       7.446  -3.280   0.882  1.00 81.88           N  
ATOM    399  CA  LEU A  51       6.045  -2.860   0.772  1.00 81.88           C  
ATOM    400  C   LEU A  51       5.114  -3.625   1.714  1.00 81.88           C  
ATOM    401  CB  LEU A  51       5.570  -3.046  -0.680  1.00 81.88           C  
ATOM    402  O   LEU A  51       4.360  -3.030   2.484  1.00 81.88           O  
ATOM    403  CG  LEU A  51       6.155  -2.031  -1.669  1.00 81.88           C  
ATOM    404  CD1 LEU A  51       5.649  -2.362  -3.072  1.00 81.88           C  
ATOM    405  CD2 LEU A  51       5.718  -0.607  -1.301  1.00 81.88           C  
ATOM    406  N   MET A  52       5.134  -4.953   1.636  1.00 82.56           N  
ATOM    407  CA  MET A  52       4.172  -5.814   2.319  1.00 82.56           C  
ATOM    408  C   MET A  52       4.605  -6.139   3.746  1.00 82.56           C  
ATOM    409  CB  MET A  52       3.934  -7.110   1.531  1.00 82.56           C  
ATOM    410  O   MET A  52       3.744  -6.297   4.608  1.00 82.56           O  
ATOM    411  CG  MET A  52       3.480  -6.876   0.083  1.00 82.56           C  
ATOM    412  SD  MET A  52       3.253  -8.402  -0.869  1.00 82.56           S  
ATOM    413  CE  MET A  52       1.689  -9.010  -0.193  1.00 82.56           C  
ATOM    414  N   GLY A  53       5.911  -6.195   4.030  1.00 84.31           N  
ATOM    415  CA  GLY A  53       6.434  -6.548   5.352  1.00 84.31           C  
ATOM    416  C   GLY A  53       5.921  -5.616   6.448  1.00 84.31           C  
ATOM    417  O   GLY A  53       5.438  -6.089   7.475  1.00 84.31           O  
ATOM    418  N   TYR A  54       5.906  -4.303   6.190  1.00 85.69           N  
ATOM    419  CA  TYR A  54       5.291  -3.322   7.092  1.00 85.69           C  
ATOM    420  C   TYR A  54       3.811  -3.636   7.355  1.00 85.69           C  
ATOM    421  CB  TYR A  54       5.428  -1.913   6.497  1.00 85.69           C  
ATOM    422  O   TYR A  54       3.399  -3.734   8.510  1.00 85.69           O  
ATOM    423  CG  TYR A  54       4.754  -0.836   7.328  1.00 85.69           C  
ATOM    424  CD1 TYR A  54       3.452  -0.414   6.995  1.00 85.69           C  
ATOM    425  CD2 TYR A  54       5.407  -0.282   8.445  1.00 85.69           C  
ATOM    426  CE1 TYR A  54       2.793   0.545   7.785  1.00 85.69           C  
ATOM    427  CE2 TYR A  54       4.754   0.686   9.235  1.00 85.69           C  
ATOM    428  OH  TYR A  54       2.805   2.010   9.681  1.00 85.69           O  
ATOM    429  CZ  TYR A  54       3.440   1.090   8.911  1.00 85.69           C  
ATOM    430  N   ASN A  55       3.025  -3.836   6.291  1.00 83.00           N  
ATOM    431  CA  ASN A  55       1.581  -4.076   6.377  1.00 83.00           C  
ATOM    432  C   ASN A  55       1.239  -5.393   7.082  1.00 83.00           C  
ATOM    433  CB  ASN A  55       0.978  -4.054   4.964  1.00 83.00           C  
ATOM    434  O   ASN A  55       0.199  -5.506   7.725  1.00 83.00           O  
ATOM    435  CG  ASN A  55       0.990  -2.674   4.338  1.00 83.00           C  
ATOM    436  ND2 ASN A  55       1.100  -2.588   3.035  1.00 83.00           N  
ATOM    437  OD1 ASN A  55       0.911  -1.655   5.004  1.00 83.00           O  
ATOM    438  N   VAL A  56       2.100  -6.403   6.977  1.00 80.94           N  
ATOM    439  CA  VAL A  56       1.885  -7.694   7.640  1.00 80.94           C  
ATOM    440  C   VAL A  56       2.199  -7.618   9.116  1.00 80.94           C  
ATOM    441  CB  VAL A  56       2.691  -8.801   6.954  1.00 80.94           C  
ATOM    442  O   VAL A  56       1.409  -8.109   9.924  1.00 80.94           O  
ATOM    443  CG1 VAL A  56       2.614 -10.124   7.738  1.00 80.94           C  
ATOM    444  CG2 VAL A  56       2.104  -8.975   5.547  1.00 80.94           C  
ATOM    445  N   VAL A  57       3.309  -6.978   9.480  1.00 86.31           N  
ATOM    446  CA  VAL A  57       3.652  -6.752  10.886  1.00 86.31           C  
ATOM    447  C   VAL A  57       2.551  -5.940  11.560  1.00 86.31           C  
ATOM    448  CB  VAL A  57       5.016  -6.056  11.000  1.00 86.31           C  
ATOM    449  O   VAL A  57       2.079  -6.326  12.630  1.00 86.31           O  
ATOM    450  CG1 VAL A  57       5.349  -5.668  12.443  1.00 86.31           C  
ATOM    451  CG2 VAL A  57       6.136  -6.983  10.516  1.00 86.31           C  
ATOM    452  N   THR A  58       2.069  -4.874  10.911  1.00 84.00           N  
ATOM    453  CA  THR A  58       0.949  -4.092  11.441  1.00 84.00           C  
ATOM    454  C   THR A  58      -0.332  -4.917  11.512  1.00 84.00           C  
ATOM    455  CB  THR A  58       0.717  -2.777  10.687  1.00 84.00           C  
ATOM    456  O   THR A  58      -0.916  -4.987  12.586  1.00 84.00           O  
ATOM    457  CG2 THR A  58       1.880  -1.797  10.816  1.00 84.00           C  
ATOM    458  OG1 THR A  58       0.507  -3.021   9.327  1.00 84.00           O  
ATOM    459  N   ALA A  59      -0.755  -5.607  10.446  1.00 79.94           N  
ATOM    460  CA  ALA A  59      -1.980  -6.418  10.452  1.00 79.94           C  
ATOM    461  C   ALA A  59      -1.987  -7.489  11.555  1.00 79.94           C  
ATOM    462  CB  ALA A  59      -2.151  -7.090   9.084  1.00 79.94           C  
ATOM    463  O   ALA A  59      -3.006  -7.678  12.225  1.00 79.94           O  
ATOM    464  N   THR A  60      -0.844  -8.151  11.743  1.00 80.56           N  
ATOM    465  CA  THR A  60      -0.656  -9.247  12.696  1.00 80.56           C  
ATOM    466  C   THR A  60      -0.689  -8.755  14.136  1.00 80.56           C  
ATOM    467  CB  THR A  60       0.681  -9.949  12.425  1.00 80.56           C  
ATOM    468  O   THR A  60      -1.403  -9.316  14.961  1.00 80.56           O  
ATOM    469  CG2 THR A  60       0.967 -11.057  13.430  1.00 80.56           C  
ATOM    470  OG1 THR A  60       0.678 -10.494  11.127  1.00 80.56           O  
ATOM    471  N   LEU A  61       0.065  -7.696  14.439  1.00 84.25           N  
ATOM    472  CA  LEU A  61       0.255  -7.235  15.813  1.00 84.25           C  
ATOM    473  C   LEU A  61      -0.843  -6.283  16.292  1.00 84.25           C  
ATOM    474  CB  LEU A  61       1.642  -6.587  15.940  1.00 84.25           C  
ATOM    475  O   LEU A  61      -0.961  -6.049  17.491  1.00 84.25           O  
ATOM    476  CG  LEU A  61       2.820  -7.536  15.661  1.00 84.25           C  
ATOM    477  CD1 LEU A  61       4.127  -6.752  15.753  1.00 84.25           C  
ATOM    478  CD2 LEU A  61       2.885  -8.693  16.661  1.00 84.25           C  
ATOM    479  N   LEU A  62      -1.653  -5.721  15.390  1.00 81.19           N  
ATOM    480  CA  LEU A  62      -2.625  -4.681  15.737  1.00 81.19           C  
ATOM    481  C   LEU A  62      -3.661  -5.149  16.765  1.00 81.19           C  
ATOM    482  CB  LEU A  62      -3.242  -4.143  14.437  1.00 81.19           C  
ATOM    483  O   LEU A  62      -3.963  -4.401  17.696  1.00 81.19           O  
ATOM    484  CG  LEU A  62      -4.198  -2.953  14.583  1.00 81.19           C  
ATOM    485  CD1 LEU A  62      -4.113  -2.077  13.331  1.00 81.19           C  
ATOM    486  CD2 LEU A  62      -5.658  -3.368  14.734  1.00 81.19           C  
ATOM    487  N   VAL A  63      -4.190  -6.372  16.651  1.00 72.88           N  
ATOM    488  CA  VAL A  63      -5.190  -6.859  17.622  1.00 72.88           C  
ATOM    489  C   VAL A  63      -4.533  -7.271  18.935  1.00 72.88           C  
ATOM    490  CB  VAL A  63      -6.072  -7.994  17.080  1.00 72.88           C  
ATOM    491  O   VAL A  63      -5.032  -6.927  20.007  1.00 72.88           O  
ATOM    492  CG1 VAL A  63      -7.343  -8.107  17.927  1.00 72.88           C  
ATOM    493  CG2 VAL A  63      -6.531  -7.701  15.659  1.00 72.88           C  
ATOM    494  N   SER A  64      -3.371  -7.916  18.859  1.00 79.62           N  
ATOM    495  CA  SER A  64      -2.560  -8.310  20.013  1.00 79.62           C  
ATOM    496  C   SER A  64      -2.176  -7.097  20.850  1.00 79.62           C  
ATOM    497  CB  SER A  64      -1.269  -9.004  19.554  1.00 79.62           C  
ATOM    498  O   SER A  64      -2.332  -7.100  22.068  1.00 79.62           O  
ATOM    499  OG  SER A  64      -1.409  -9.517  18.250  1.00 79.62           O  
ATOM    500  N   PHE A  65      -1.720  -6.029  20.196  1.00 84.25           N  
ATOM    501  CA  PHE A  65      -1.360  -4.781  20.852  1.00 84.25           C  
ATOM    502  C   PHE A  65      -2.580  -4.014  21.333  1.00 84.25           C  
ATOM    503  CB  PHE A  65      -0.477  -3.935  19.933  1.00 84.25           C  
ATOM    504  O   PHE A  65      -2.512  -3.445  22.414  1.00 84.25           O  
ATOM    505  CG  PHE A  65       0.922  -4.474  19.676  1.00 84.25           C  
ATOM    506  CD1 PHE A  65       1.465  -5.561  20.398  1.00 84.25           C  
ATOM    507  CD2 PHE A  65       1.715  -3.825  18.716  1.00 84.25           C  
ATOM    508  CE1 PHE A  65       2.782  -5.983  20.161  1.00 84.25           C  
ATOM    509  CE2 PHE A  65       3.033  -4.247  18.478  1.00 84.25           C  
ATOM    510  CZ  PHE A  65       3.569  -5.323  19.205  1.00 84.25           C  
ATOM    511  N   GLY A  66      -3.713  -4.063  20.627  1.00 78.06           N  
ATOM    512  CA  GLY A  66      -4.979  -3.544  21.152  1.00 78.06           C  
ATOM    513  C   GLY A  66      -5.351  -4.192  22.490  1.00 78.06           C  
ATOM    514  O   GLY A  66      -5.680  -3.496  23.449  1.00 78.06           O  
ATOM    515  N   ARG A  67      -5.204  -5.518  22.596  1.00 77.19           N  
ATOM    516  CA  ARG A  67      -5.435  -6.248  23.849  1.00 77.19           C  
ATOM    517  C   ARG A  67      -4.397  -5.917  24.917  1.00 77.19           C  
ATOM    518  CB  ARG A  67      -5.476  -7.758  23.559  1.00 77.19           C  
ATOM    519  O   ARG A  67      -4.758  -5.675  26.065  1.00 77.19           O  
ATOM    520  CG  ARG A  67      -5.857  -8.615  24.777  1.00 77.19           C  
ATOM    521  CD  ARG A  67      -7.194  -8.147  25.357  1.00 77.19           C  
ATOM    522  NE  ARG A  67      -7.796  -9.133  26.264  1.00 77.19           N  
ATOM    523  NH1 ARG A  67      -9.631  -7.851  26.764  1.00 77.19           N  
ATOM    524  NH2 ARG A  67      -9.507  -9.909  27.547  1.00 77.19           N  
ATOM    525  CZ  ARG A  67      -8.962  -8.962  26.852  1.00 77.19           C  
ATOM    526  N   LEU A  68      -3.121  -5.878  24.539  1.00 81.50           N  
ATOM    527  CA  LEU A  68      -2.025  -5.507  25.433  1.00 81.50           C  
ATOM    528  C   LEU A  68      -2.258  -4.111  26.029  1.00 81.50           C  
ATOM    529  CB  LEU A  68      -0.708  -5.582  24.634  1.00 81.50           C  
ATOM    530  O   LEU A  68      -2.038  -3.891  27.217  1.00 81.50           O  
ATOM    531  CG  LEU A  68       0.569  -5.608  25.487  1.00 81.50           C  
ATOM    532  CD1 LEU A  68       0.679  -6.910  26.276  1.00 81.50           C  
ATOM    533  CD2 LEU A  68       1.806  -5.523  24.593  1.00 81.50           C  
ATOM    534  N   SER A  69      -2.780  -3.189  25.229  1.00 80.00           N  
ATOM    535  CA  SER A  69      -3.118  -1.832  25.644  1.00 80.00           C  
ATOM    536  C   SER A  69      -4.280  -1.758  26.617  1.00 80.00           C  
ATOM    537  CB  SER A  69      -3.516  -1.042  24.421  1.00 80.00           C  
ATOM    538  O   SER A  69      -4.251  -0.936  27.529  1.00 80.00           O  
ATOM    539  OG  SER A  69      -2.414  -0.787  23.593  1.00 80.00           O  
ATOM    540  N   ASP A  70      -5.287  -2.615  26.468  1.00 77.12           N  
ATOM    541  CA  ASP A  70      -6.383  -2.689  27.437  1.00 77.12           C  
ATOM    542  C   ASP A  70      -5.888  -3.159  28.822  1.00 77.12           C  
ATOM    543  CB  ASP A  70      -7.501  -3.596  26.892  1.00 77.12           C  
ATOM    544  O   ASP A  70      -6.463  -2.773  29.841  1.00 77.12           O  
ATOM    545  CG  ASP A  70      -8.305  -2.993  25.728  1.00 77.12           C  
ATOM    546  OD1 ASP A  70      -8.338  -1.744  25.577  1.00 77.12           O  
ATOM    547  OD2 ASP A  70      -8.999  -3.775  25.040  1.00 77.12           O  
ATOM    548  N   ILE A  71      -4.797  -3.940  28.874  1.00 80.75           N  
ATOM    549  CA  ILE A  71      -4.189  -4.462  30.113  1.00 80.75           C  
ATOM    550  C   ILE A  71      -3.184  -3.469  30.721  1.00 80.75           C  
ATOM    551  CB  ILE A  71      -3.527  -5.839  29.847  1.00 80.75           C  
ATOM    552  O   ILE A  71      -3.239  -3.171  31.916  1.00 80.75           O  
ATOM    553  CG1 ILE A  71      -4.570  -6.879  29.369  1.00 80.75           C  
ATOM    554  CG2 ILE A  71      -2.808  -6.359  31.110  1.00 80.75           C  
ATOM    555  CD1 ILE A  71      -3.955  -8.175  28.823  1.00 80.75           C  
ATOM    556  N   PHE A  72      -2.243  -2.967  29.917  1.00 82.19           N  
ATOM    557  CA  PHE A  72      -1.106  -2.163  30.387  1.00 82.19           C  
ATOM    558  C   PHE A  72      -1.337  -0.646  30.315  1.00 82.19           C  
ATOM    559  CB  PHE A  72       0.160  -2.586  29.628  1.00 82.19           C  
ATOM    560  O   PHE A  72      -0.578   0.114  30.927  1.00 82.19           O  
ATOM    561  CG  PHE A  72       0.666  -3.964  30.016  1.00 82.19           C  
ATOM    562  CD1 PHE A  72       1.383  -4.131  31.215  1.00 82.19           C  
ATOM    563  CD2 PHE A  72       0.405  -5.085  29.209  1.00 82.19           C  
ATOM    564  CE1 PHE A  72       1.846  -5.403  31.595  1.00 82.19           C  
ATOM    565  CE2 PHE A  72       0.861  -6.359  29.594  1.00 82.19           C  
ATOM    566  CZ  PHE A  72       1.590  -6.517  30.781  1.00 82.19           C  
ATOM    567  N   GLY A  73      -2.390  -0.211  29.619  1.00 85.31           N  
ATOM    568  CA  GLY A  73      -2.737   1.189  29.380  1.00 85.31           C  
ATOM    569  C   GLY A  73      -2.562   1.584  27.912  1.00 85.31           C  
ATOM    570  O   GLY A  73      -1.506   1.360  27.309  1.00 85.31           O  
ATOM    571  N   ARG A  74      -3.598   2.206  27.336  1.00 85.94           N  
ATOM    572  CA  ARG A  74      -3.652   2.587  25.917  1.00 85.94           C  
ATOM    573  C   ARG A  74      -2.690   3.721  25.611  1.00 85.94           C  
ATOM    574  CB  ARG A  74      -5.091   2.975  25.534  1.00 85.94           C  
ATOM    575  O   ARG A  74      -2.017   3.690  24.585  1.00 85.94           O  
ATOM    576  CG  ARG A  74      -6.060   1.784  25.575  1.00 85.94           C  
ATOM    577  CD  ARG A  74      -7.498   2.242  25.322  1.00 85.94           C  
ATOM    578  NE  ARG A  74      -8.412   1.090  25.240  1.00 85.94           N  
ATOM    579  NH1 ARG A  74     -10.355   2.220  24.761  1.00 85.94           N  
ATOM    580  NH2 ARG A  74     -10.362   0.001  25.013  1.00 85.94           N  
ATOM    581  CZ  ARG A  74      -9.707   1.119  25.004  1.00 85.94           C  
ATOM    582  N   VAL A  75      -2.579   4.700  26.509  1.00 88.56           N  
ATOM    583  CA  VAL A  75      -1.685   5.851  26.321  1.00 88.56           C  
ATOM    584  C   VAL A  75      -0.223   5.427  26.420  1.00 88.56           C  
ATOM    585  CB  VAL A  75      -2.010   6.965  27.330  1.00 88.56           C  
ATOM    586  O   VAL A  75       0.603   5.864  25.621  1.00 88.56           O  
ATOM    587  CG1 VAL A  75      -0.991   8.108  27.268  1.00 88.56           C  
ATOM    588  CG2 VAL A  75      -3.404   7.534  27.038  1.00 88.56           C  
ATOM    589  N   ARG A  76       0.105   4.540  27.366  1.00 89.88           N  
ATOM    590  CA  ARG A  76       1.481   4.055  27.550  1.00 89.88           C  
ATOM    591  C   ARG A  76       2.000   3.322  26.318  1.00 89.88           C  
ATOM    592  CB  ARG A  76       1.564   3.142  28.775  1.00 89.88           C  
ATOM    593  O   ARG A  76       3.085   3.642  25.837  1.00 89.88           O  
ATOM    594  CG  ARG A  76       1.373   3.923  30.077  1.00 89.88           C  
ATOM    595  CD  ARG A  76       1.492   2.946  31.242  1.00 89.88           C  
ATOM    596  NE  ARG A  76       1.344   3.623  32.539  1.00 89.88           N  
ATOM    597  NH1 ARG A  76       1.388   1.713  33.799  1.00 89.88           N  
ATOM    598  NH2 ARG A  76       1.279   3.707  34.811  1.00 89.88           N  
ATOM    599  CZ  ARG A  76       1.335   3.014  33.709  1.00 89.88           C  
ATOM    600  N   LEU A  77       1.222   2.379  25.787  1.00 90.75           N  
ATOM    601  CA  LEU A  77       1.630   1.625  24.601  1.00 90.75           C  
ATOM    602  C   LEU A  77       1.573   2.464  23.323  1.00 90.75           C  
ATOM    603  CB  LEU A  77       0.800   0.341  24.486  1.00 90.75           C  
ATOM    604  O   LEU A  77       2.388   2.266  22.428  1.00 90.75           O  
ATOM    605  CG  LEU A  77       1.010  -0.653  25.643  1.00 90.75           C  
ATOM    606  CD1 LEU A  77       0.372  -1.991  25.306  1.00 90.75           C  
ATOM    607  CD2 LEU A  77       2.482  -0.956  25.936  1.00 90.75           C  
ATOM    608  N   TYR A  78       0.690   3.460  23.256  1.00 90.50           N  
ATOM    609  CA  TYR A  78       0.709   4.444  22.178  1.00 90.50           C  
ATOM    610  C   TYR A  78       2.004   5.281  22.167  1.00 90.50           C  
ATOM    611  CB  TYR A  78      -0.543   5.305  22.312  1.00 90.50           C  
ATOM    612  O   TYR A  78       2.616   5.449  21.113  1.00 90.50           O  
ATOM    613  CG  TYR A  78      -0.718   6.292  21.194  1.00 90.50           C  
ATOM    614  CD1 TYR A  78      -0.492   7.652  21.435  1.00 90.50           C  
ATOM    615  CD2 TYR A  78      -1.077   5.850  19.908  1.00 90.50           C  
ATOM    616  CE1 TYR A  78      -0.639   8.564  20.385  1.00 90.50           C  
ATOM    617  CE2 TYR A  78      -1.187   6.763  18.848  1.00 90.50           C  
ATOM    618  OH  TYR A  78      -0.996   9.011  18.055  1.00 90.50           O  
ATOM    619  CZ  TYR A  78      -0.944   8.128  19.082  1.00 90.50           C  
ATOM    620  N   ASN A  79       2.486   5.725  23.336  1.00 91.62           N  
ATOM    621  CA  ASN A  79       3.771   6.429  23.464  1.00 91.62           C  
ATOM    622  C   ASN A  79       4.958   5.538  23.076  1.00 91.62           C  
ATOM    623  CB  ASN A  79       3.951   6.934  24.909  1.00 91.62           C  
ATOM    624  O   ASN A  79       5.869   5.987  22.382  1.00 91.62           O  
ATOM    625  CG  ASN A  79       2.971   8.016  25.301  1.00 91.62           C  
ATOM    626  ND2 ASN A  79       2.919   8.398  26.553  1.00 91.62           N  
ATOM    627  OD1 ASN A  79       2.249   8.563  24.492  1.00 91.62           O  
ATOM    628  N   LEU A  80       4.932   4.267  23.490  1.00 93.06           N  
ATOM    629  CA  LEU A  80       5.933   3.282  23.079  1.00 93.06           C  
ATOM    630  C   LEU A  80       5.933   3.093  21.554  1.00 93.06           C  
ATOM    631  CB  LEU A  80       5.657   1.962  23.820  1.00 93.06           C  
ATOM    632  O   LEU A  80       6.997   3.013  20.945  1.00 93.06           O  
ATOM    633  CG  LEU A  80       6.681   0.855  23.518  1.00 93.06           C  
ATOM    634  CD1 LEU A  80       8.093   1.233  23.971  1.00 93.06           C  
ATOM    635  CD2 LEU A  80       6.265  -0.434  24.224  1.00 93.06           C  
ATOM    636  N   GLY A  81       4.749   3.090  20.935  1.00 93.44           N  
ATOM    637  CA  GLY A  81       4.586   3.053  19.485  1.00 93.44           C  
ATOM    638  C   GLY A  81       5.315   4.190  18.776  1.00 93.44           C  
ATOM    639  O   GLY A  81       6.083   3.930  17.851  1.00 93.44           O  
ATOM    640  N   PHE A  82       5.144   5.432  19.241  1.00 92.31           N  
ATOM    641  CA  PHE A  82       5.879   6.577  18.696  1.00 92.31           C  
ATOM    642  C   PHE A  82       7.397   6.419  18.826  1.00 92.31           C  
ATOM    643  CB  PHE A  82       5.466   7.873  19.396  1.00 92.31           C  
ATOM    644  O   PHE A  82       8.118   6.669  17.858  1.00 92.31           O  
ATOM    645  CG  PHE A  82       4.300   8.609  18.794  1.00 92.31           C  
ATOM    646  CD1 PHE A  82       4.413   9.123  17.488  1.00 92.31           C  
ATOM    647  CD2 PHE A  82       3.169   8.902  19.570  1.00 92.31           C  
ATOM    648  CE1 PHE A  82       3.385   9.908  16.944  1.00 92.31           C  
ATOM    649  CE2 PHE A  82       2.166   9.725  19.037  1.00 92.31           C  
ATOM    650  CZ  PHE A  82       2.258  10.212  17.724  1.00 92.31           C  
ATOM    651  N   LEU A  83       7.882   5.974  19.988  1.00 93.62           N  
ATOM    652  CA  LEU A  83       9.310   5.774  20.223  1.00 93.62           C  
ATOM    653  C   LEU A  83       9.894   4.724  19.267  1.00 93.62           C  
ATOM    654  CB  LEU A  83       9.518   5.395  21.699  1.00 93.62           C  
ATOM    655  O   LEU A  83      10.861   5.008  18.563  1.00 93.62           O  
ATOM    656  CG  LEU A  83      10.987   5.123  22.073  1.00 93.62           C  
ATOM    657  CD1 LEU A  83      11.865   6.364  21.903  1.00 93.62           C  
ATOM    658  CD2 LEU A  83      11.063   4.662  23.528  1.00 93.62           C  
ATOM    659  N   ILE A  84       9.279   3.539  19.192  1.00 95.44           N  
ATOM    660  CA  ILE A  84       9.722   2.447  18.309  1.00 95.44           C  
ATOM    661  C   ILE A  84       9.680   2.889  16.843  1.00 95.44           C  
ATOM    662  CB  ILE A  84       8.860   1.181  18.538  1.00 95.44           C  
ATOM    663  O   ILE A  84      10.619   2.635  16.091  1.00 95.44           O  
ATOM    664  CG1 ILE A  84       9.101   0.612  19.955  1.00 95.44           C  
ATOM    665  CG2 ILE A  84       9.169   0.099  17.484  1.00 95.44           C  
ATOM    666  CD1 ILE A  84       8.140  -0.522  20.337  1.00 95.44           C  
ATOM    667  N   PHE A  85       8.617   3.586  16.436  1.00 94.69           N  
ATOM    668  CA  PHE A  85       8.480   4.095  15.074  1.00 94.69           C  
ATOM    669  C   PHE A  85       9.577   5.110  14.729  1.00 94.69           C  
ATOM    670  CB  PHE A  85       7.092   4.723  14.926  1.00 94.69           C  
ATOM    671  O   PHE A  85      10.155   5.062  13.642  1.00 94.69           O  
ATOM    672  CG  PHE A  85       6.731   5.028  13.495  1.00 94.69           C  
ATOM    673  CD1 PHE A  85       7.218   6.186  12.862  1.00 94.69           C  
ATOM    674  CD2 PHE A  85       5.907   4.133  12.791  1.00 94.69           C  
ATOM    675  CE1 PHE A  85       6.855   6.449  11.534  1.00 94.69           C  
ATOM    676  CE2 PHE A  85       5.540   4.404  11.466  1.00 94.69           C  
ATOM    677  CZ  PHE A  85       6.005   5.572  10.850  1.00 94.69           C  
ATOM    678  N   THR A  86       9.890   6.012  15.660  1.00 94.38           N  
ATOM    679  CA  THR A  86      10.947   7.019  15.499  1.00 94.38           C  
ATOM    680  C   THR A  86      12.314   6.351  15.381  1.00 94.38           C  
ATOM    681  CB  THR A  86      10.945   8.012  16.669  1.00 94.38           C  
ATOM    682  O   THR A  86      13.054   6.657  14.451  1.00 94.38           O  
ATOM    683  CG2 THR A  86      11.931   9.157  16.464  1.00 94.38           C  
ATOM    684  OG1 THR A  86       9.672   8.600  16.794  1.00 94.38           O  
ATOM    685  N   ILE A  87      12.619   5.382  16.251  1.00 95.62           N  
ATOM    686  CA  ILE A  87      13.863   4.601  16.186  1.00 95.62           C  
ATOM    687  C   ILE A  87      13.963   3.863  14.847  1.00 95.62           C  
ATOM    688  CB  ILE A  87      13.964   3.633  17.389  1.00 95.62           C  
ATOM    689  O   ILE A  87      14.978   3.979  14.170  1.00 95.62           O  
ATOM    690  CG1 ILE A  87      14.149   4.436  18.698  1.00 95.62           C  
ATOM    691  CG2 ILE A  87      15.130   2.640  17.208  1.00 95.62           C  
ATOM    692  CD1 ILE A  87      13.961   3.594  19.966  1.00 95.62           C  
ATOM    693  N   GLY A  88      12.902   3.171  14.418  1.00 95.19           N  
ATOM    694  CA  GLY A  88      12.872   2.495  13.118  1.00 95.19           C  
ATOM    695  C   GLY A  88      13.112   3.452  11.945  1.00 95.19           C  
ATOM    696  O   GLY A  88      13.844   3.120  11.019  1.00 95.19           O  
ATOM    697  N   SER A  89      12.566   4.668  12.015  1.00 94.94           N  
ATOM    698  CA  SER A  89      12.773   5.710  10.997  1.00 94.94           C  
ATOM    699  C   SER A  89      14.224   6.214  10.963  1.00 94.94           C  
ATOM    700  CB  SER A  89      11.816   6.884  11.233  1.00 94.94           C  
ATOM    701  O   SER A  89      14.777   6.410   9.884  1.00 94.94           O  
ATOM    702  OG  SER A  89      10.470   6.442  11.323  1.00 94.94           O  
ATOM    703  N   ILE A  90      14.865   6.368  12.128  1.00 96.00           N  
ATOM    704  CA  ILE A  90      16.290   6.726  12.232  1.00 96.00           C  
ATOM    705  C   ILE A  90      17.170   5.601  11.676  1.00 96.00           C  
ATOM    706  CB  ILE A  90      16.665   7.073  13.694  1.00 96.00           C  
ATOM    707  O   ILE A  90      18.091   5.875  10.913  1.00 96.00           O  
ATOM    708  CG1 ILE A  90      15.954   8.370  14.141  1.00 96.00           C  
ATOM    709  CG2 ILE A  90      18.190   7.233  13.858  1.00 96.00           C  
ATOM    710  CD1 ILE A  90      16.014   8.633  15.651  1.00 96.00           C  
ATOM    711  N   LEU A  91      16.875   4.341  12.008  1.00 95.94           N  
ATOM    712  CA  LEU A  91      17.618   3.190  11.486  1.00 95.94           C  
ATOM    713  C   LEU A  91      17.529   3.112   9.955  1.00 95.94           C  
ATOM    714  CB  LEU A  91      17.102   1.895  12.138  1.00 95.94           C  
ATOM    715  O   LEU A  91      18.551   2.954   9.293  1.00 95.94           O  
ATOM    716  CG  LEU A  91      17.418   1.742  13.637  1.00 95.94           C  
ATOM    717  CD1 LEU A  91      16.704   0.502  14.181  1.00 95.94           C  
ATOM    718  CD2 LEU A  91      18.916   1.594  13.903  1.00 95.94           C  
ATOM    719  N   LEU A  92      16.334   3.316   9.387  1.00 94.75           N  
ATOM    720  CA  LEU A  92      16.130   3.374   7.935  1.00 94.75           C  
ATOM    721  C   LEU A  92      16.932   4.511   7.276  1.00 94.75           C  
ATOM    722  CB  LEU A  92      14.628   3.535   7.637  1.00 94.75           C  
ATOM    723  O   LEU A  92      17.543   4.299   6.231  1.00 94.75           O  
ATOM    724  CG  LEU A  92      13.776   2.278   7.874  1.00 94.75           C  
ATOM    725  CD1 LEU A  92      12.282   2.605   7.953  1.00 94.75           C  
ATOM    726  CD2 LEU A  92      13.967   1.267   6.747  1.00 94.75           C  
ATOM    727  N   PHE A  93      16.979   5.696   7.892  1.00 95.00           N  
ATOM    728  CA  PHE A  93      17.792   6.822   7.413  1.00 95.00           C  
ATOM    729  C   PHE A  93      19.301   6.513   7.433  1.00 95.00           C  
ATOM    730  CB  PHE A  93      17.472   8.053   8.279  1.00 95.00           C  
ATOM    731  O   PHE A  93      20.037   6.874   6.510  1.00 95.00           O  
ATOM    732  CG  PHE A  93      18.425   9.215   8.076  1.00 95.00           C  
ATOM    733  CD1 PHE A  93      19.451   9.477   9.002  1.00 95.00           C  
ATOM    734  CD2 PHE A  93      18.319  10.006   6.922  1.00 95.00           C  
ATOM    735  CE1 PHE A  93      20.367  10.517   8.761  1.00 95.00           C  
ATOM    736  CE2 PHE A  93      19.237  11.037   6.670  1.00 95.00           C  
ATOM    737  CZ  PHE A  93      20.264  11.293   7.593  1.00 95.00           C  
ATOM    738  N   LEU A  94      19.768   5.840   8.487  1.00 95.25           N  
ATOM    739  CA  LEU A  94      21.185   5.547   8.691  1.00 95.25           C  
ATOM    740  C   LEU A  94      21.708   4.380   7.854  1.00 95.25           C  
ATOM    741  CB  LEU A  94      21.459   5.305  10.185  1.00 95.25           C  
ATOM    742  O   LEU A  94      22.928   4.285   7.747  1.00 95.25           O  
ATOM    743  CG  LEU A  94      21.361   6.564  11.063  1.00 95.25           C  
ATOM    744  CD1 LEU A  94      21.592   6.171  12.523  1.00 95.25           C  
ATOM    745  CD2 LEU A  94      22.388   7.637  10.689  1.00 95.25           C  
ATOM    746  N   THR A  95      20.828   3.548   7.274  1.00 94.81           N  
ATOM    747  CA  THR A  95      21.146   2.321   6.512  1.00 94.81           C  
ATOM    748  C   THR A  95      22.569   2.338   5.931  1.00 94.81           C  
ATOM    749  CB  THR A  95      20.143   2.080   5.380  1.00 94.81           C  
ATOM    750  O   THR A  95      22.850   3.118   5.009  1.00 94.81           O  
ATOM    751  CG2 THR A  95      20.421   0.773   4.631  1.00 94.81           C  
ATOM    752  OG1 THR A  95      18.848   1.966   5.924  1.00 94.81           O  
ATOM    753  N   PRO A  96      23.497   1.567   6.523  1.00 89.75           N  
ATOM    754  CA  PRO A  96      24.918   1.695   6.225  1.00 89.75           C  
ATOM    755  C   PRO A  96      25.311   0.991   4.927  1.00 89.75           C  
ATOM    756  CB  PRO A  96      25.635   1.096   7.439  1.00 89.75           C  
ATOM    757  O   PRO A  96      26.191   1.480   4.220  1.00 89.75           O  
ATOM    758  CG  PRO A  96      24.640   0.073   7.982  1.00 89.75           C  
ATOM    759  CD  PRO A  96      23.296   0.729   7.698  1.00 89.75           C  
ATOM    760  N   ASN A  97      24.679  -0.143   4.611  1.00 92.62           N  
ATOM    761  CA  ASN A  97      25.119  -1.004   3.521  1.00 92.62           C  
ATOM    762  C   ASN A  97      24.377  -0.741   2.204  1.00 92.62           C  
ATOM    763  CB  ASN A  97      25.048  -2.472   3.973  1.00 92.62           C  
ATOM    764  O   ASN A  97      23.301  -0.144   2.151  1.00 92.62           O  
ATOM    765  CG  ASN A  97      26.085  -2.771   5.038  1.00 92.62           C  
ATOM    766  ND2 ASN A  97      25.713  -3.083   6.250  1.00 92.62           N  
ATOM    767  OD1 ASN A  97      27.275  -2.734   4.788  1.00 92.62           O  
ATOM    768  N   THR A  98      24.969  -1.239   1.120  1.00 91.62           N  
ATOM    769  CA  THR A  98      24.417  -1.229  -0.240  1.00 91.62           C  
ATOM    770  C   THR A  98      24.149  -2.662  -0.726  1.00 91.62           C  
ATOM    771  CB  THR A  98      25.348  -0.453  -1.192  1.00 91.62           C  
ATOM    772  O   THR A  98      24.392  -3.647  -0.021  1.00 91.62           O  
ATOM    773  CG2 THR A  98      25.502   1.015  -0.790  1.00 91.62           C  
ATOM    774  OG1 THR A  98      26.629  -1.032  -1.202  1.00 91.62           O  
ATOM    775  N   GLY A  99      23.581  -2.795  -1.921  1.00 89.12           N  
ATOM    776  CA  GLY A  99      23.204  -4.051  -2.550  1.00 89.12           C  
ATOM    777  C   GLY A  99      22.159  -4.830  -1.752  1.00 89.12           C  
ATOM    778  O   GLY A  99      21.306  -4.273  -1.059  1.00 89.12           O  
ATOM    779  N   SER A 100      22.244  -6.155  -1.839  1.00 88.81           N  
ATOM    780  CA  SER A 100      21.332  -7.073  -1.152  1.00 88.81           C  
ATOM    781  C   SER A 100      21.384  -6.954   0.374  1.00 88.81           C  
ATOM    782  CB  SER A 100      21.672  -8.509  -1.549  1.00 88.81           C  
ATOM    783  O   SER A 100      20.364  -7.151   1.029  1.00 88.81           O  
ATOM    784  OG  SER A 100      21.585  -8.652  -2.954  1.00 88.81           O  
ATOM    785  N   LEU A 101      22.547  -6.616   0.947  1.00 90.75           N  
ATOM    786  CA  LEU A 101      22.685  -6.408   2.392  1.00 90.75           C  
ATOM    787  C   LEU A 101      21.915  -5.163   2.841  1.00 90.75           C  
ATOM    788  CB  LEU A 101      24.171  -6.321   2.785  1.00 90.75           C  
ATOM    789  O   LEU A 101      21.103  -5.264   3.756  1.00 90.75           O  
ATOM    790  CG  LEU A 101      24.945  -7.648   2.686  1.00 90.75           C  
ATOM    791  CD1 LEU A 101      26.418  -7.403   3.009  1.00 90.75           C  
ATOM    792  CD2 LEU A 101      24.416  -8.711   3.655  1.00 90.75           C  
ATOM    793  N   GLY A 102      22.077  -4.034   2.140  1.00 91.69           N  
ATOM    794  CA  GLY A 102      21.296  -2.822   2.408  1.00 91.69           C  
ATOM    795  C   GLY A 102      19.788  -3.050   2.265  1.00 91.69           C  
ATOM    796  O   GLY A 102      19.002  -2.596   3.092  1.00 91.69           O  
ATOM    797  N   ALA A 103      19.360  -3.834   1.270  1.00 91.25           N  
ATOM    798  CA  ALA A 103      17.949  -4.189   1.115  1.00 91.25           C  
ATOM    799  C   ALA A 103      17.403  -5.011   2.298  1.00 91.25           C  
ATOM    800  CB  ALA A 103      17.766  -4.931  -0.209  1.00 91.25           C  
ATOM    801  O   ALA A 103      16.284  -4.767   2.751  1.00 91.25           O  
ATOM    802  N   LEU A 104      18.183  -5.960   2.825  1.00 92.12           N  
ATOM    803  CA  LEU A 104      17.807  -6.732   4.013  1.00 92.12           C  
ATOM    804  C   LEU A 104      17.723  -5.851   5.264  1.00 92.12           C  
ATOM    805  CB  LEU A 104      18.806  -7.881   4.225  1.00 92.12           C  
ATOM    806  O   LEU A 104      16.773  -5.987   6.034  1.00 92.12           O  
ATOM    807  CG  LEU A 104      18.677  -9.029   3.211  1.00 92.12           C  
ATOM    808  CD1 LEU A 104      19.861  -9.983   3.368  1.00 92.12           C  
ATOM    809  CD2 LEU A 104      17.386  -9.829   3.413  1.00 92.12           C  
ATOM    810  N   GLU A 105      18.664  -4.924   5.448  1.00 94.25           N  
ATOM    811  CA  GLU A 105      18.626  -3.943   6.539  1.00 94.25           C  
ATOM    812  C   GLU A 105      17.364  -3.086   6.476  1.00 94.25           C  
ATOM    813  CB  GLU A 105      19.854  -3.032   6.477  1.00 94.25           C  
ATOM    814  O   GLU A 105      16.646  -2.976   7.471  1.00 94.25           O  
ATOM    815  CG  GLU A 105      21.127  -3.782   6.862  1.00 94.25           C  
ATOM    816  CD  GLU A 105      22.369  -2.896   6.771  1.00 94.25           C  
ATOM    817  OE1 GLU A 105      23.329  -3.207   7.503  1.00 94.25           O  
ATOM    818  OE2 GLU A 105      22.407  -1.926   5.980  1.00 94.25           O  
ATOM    819  N   LEU A 106      17.035  -2.556   5.292  1.00 93.88           N  
ATOM    820  CA  LEU A 106      15.807  -1.794   5.082  1.00 93.88           C  
ATOM    821  C   LEU A 106      14.575  -2.611   5.471  1.00 93.88           C  
ATOM    822  CB  LEU A 106      15.703  -1.332   3.618  1.00 93.88           C  
ATOM    823  O   LEU A 106      13.709  -2.098   6.173  1.00 93.88           O  
ATOM    824  CG  LEU A 106      16.690  -0.220   3.229  1.00 93.88           C  
ATOM    825  CD1 LEU A 106      16.612   0.005   1.721  1.00 93.88           C  
ATOM    826  CD2 LEU A 106      16.380   1.106   3.923  1.00 93.88           C  
ATOM    827  N   ILE A 107      14.501  -3.887   5.085  1.00 93.06           N  
ATOM    828  CA  ILE A 107      13.386  -4.768   5.461  1.00 93.06           C  
ATOM    829  C   ILE A 107      13.319  -4.953   6.981  1.00 93.06           C  
ATOM    830  CB  ILE A 107      13.493  -6.121   4.728  1.00 93.06           C  
ATOM    831  O   ILE A 107      12.248  -4.793   7.568  1.00 93.06           O  
ATOM    832  CG1 ILE A 107      13.261  -5.905   3.220  1.00 93.06           C  
ATOM    833  CG2 ILE A 107      12.469  -7.140   5.270  1.00 93.06           C  
ATOM    834  CD1 ILE A 107      13.768  -7.065   2.366  1.00 93.06           C  
ATOM    835  N   LEU A 108      14.443  -5.253   7.635  1.00 94.38           N  
ATOM    836  CA  LEU A 108      14.501  -5.454   9.085  1.00 94.38           C  
ATOM    837  C   LEU A 108      14.090  -4.191   9.851  1.00 94.38           C  
ATOM    838  CB  LEU A 108      15.922  -5.886   9.487  1.00 94.38           C  
ATOM    839  O   LEU A 108      13.244  -4.248  10.746  1.00 94.38           O  
ATOM    840  CG  LEU A 108      16.305  -7.316   9.067  1.00 94.38           C  
ATOM    841  CD1 LEU A 108      17.782  -7.552   9.384  1.00 94.38           C  
ATOM    842  CD2 LEU A 108      15.480  -8.375   9.805  1.00 94.38           C  
ATOM    843  N   PHE A 109      14.622  -3.031   9.475  1.00 95.12           N  
ATOM    844  CA  PHE A 109      14.262  -1.761  10.103  1.00 95.12           C  
ATOM    845  C   PHE A 109      12.808  -1.383   9.822  1.00 95.12           C  
ATOM    846  CB  PHE A 109      15.223  -0.670   9.628  1.00 95.12           C  
ATOM    847  O   PHE A 109      12.129  -0.819  10.684  1.00 95.12           O  
ATOM    848  CG  PHE A 109      16.698  -0.914   9.879  1.00 95.12           C  
ATOM    849  CD1 PHE A 109      17.142  -1.719  10.950  1.00 95.12           C  
ATOM    850  CD2 PHE A 109      17.645  -0.298   9.039  1.00 95.12           C  
ATOM    851  CE1 PHE A 109      18.515  -1.911  11.171  1.00 95.12           C  
ATOM    852  CE2 PHE A 109      19.017  -0.483   9.267  1.00 95.12           C  
ATOM    853  CZ  PHE A 109      19.454  -1.293  10.328  1.00 95.12           C  
ATOM    854  N   ARG A 110      12.280  -1.768   8.657  1.00 92.81           N  
ATOM    855  CA  ARG A 110      10.870  -1.585   8.318  1.00 92.81           C  
ATOM    856  C   ARG A 110       9.947  -2.474   9.144  1.00 92.81           C  
ATOM    857  CB  ARG A 110      10.690  -1.812   6.810  1.00 92.81           C  
ATOM    858  O   ARG A 110       8.871  -2.019   9.528  1.00 92.81           O  
ATOM    859  CG  ARG A 110       9.387  -1.234   6.280  1.00 92.81           C  
ATOM    860  CD  ARG A 110       9.447   0.294   6.323  1.00 92.81           C  
ATOM    861  NE  ARG A 110       8.251   0.873   5.711  1.00 92.81           N  
ATOM    862  NH1 ARG A 110       8.750   3.057   6.141  1.00 92.81           N  
ATOM    863  NH2 ARG A 110       6.934   2.554   4.974  1.00 92.81           N  
ATOM    864  CZ  ARG A 110       7.987   2.157   5.615  1.00 92.81           C  
ATOM    865  N   ILE A 111      10.371  -3.692   9.479  1.00 92.31           N  
ATOM    866  CA  ILE A 111       9.667  -4.561  10.432  1.00 92.31           C  
ATOM    867  C   ILE A 111       9.610  -3.886  11.807  1.00 92.31           C  
ATOM    868  CB  ILE A 111      10.318  -5.965  10.474  1.00 92.31           C  
ATOM    869  O   ILE A 111       8.524  -3.766  12.372  1.00 92.31           O  
ATOM    870  CG1 ILE A 111      10.004  -6.729   9.168  1.00 92.31           C  
ATOM    871  CG2 ILE A 111       9.868  -6.772  11.709  1.00 92.31           C  
ATOM    872  CD1 ILE A 111      10.878  -7.971   8.955  1.00 92.31           C  
ATOM    873  N   ILE A 112      10.735  -3.362  12.311  1.00 94.69           N  
ATOM    874  CA  ILE A 112      10.780  -2.616  13.585  1.00 94.69           C  
ATOM    875  C   ILE A 112       9.814  -1.426  13.547  1.00 94.69           C  
ATOM    876  CB  ILE A 112      12.223  -2.153  13.907  1.00 94.69           C  
ATOM    877  O   ILE A 112       9.006  -1.234  14.456  1.00 94.69           O  
ATOM    878  CG1 ILE A 112      13.150  -3.371  14.119  1.00 94.69           C  
ATOM    879  CG2 ILE A 112      12.249  -1.240  15.152  1.00 94.69           C  
ATOM    880  CD1 ILE A 112      14.637  -3.007  14.218  1.00 94.69           C  
ATOM    881  N   GLN A 113       9.837  -0.648  12.468  1.00 93.25           N  
ATOM    882  CA  GLN A 113       8.932   0.483  12.303  1.00 93.25           C  
ATOM    883  C   GLN A 113       7.455   0.042  12.201  1.00 93.25           C  
ATOM    884  CB  GLN A 113       9.381   1.252  11.064  1.00 93.25           C  
ATOM    885  O   GLN A 113       6.568   0.724  12.719  1.00 93.25           O  
ATOM    886  CG  GLN A 113       8.840   2.687  11.058  1.00 93.25           C  
ATOM    887  CD  GLN A 113       8.944   3.283   9.673  1.00 93.25           C  
ATOM    888  NE2 GLN A 113       9.331   4.524   9.492  1.00 93.25           N  
ATOM    889  OE1 GLN A 113       8.623   2.618   8.707  1.00 93.25           O  
ATOM    890  N   GLY A 114       7.183  -1.120  11.597  1.00 91.44           N  
ATOM    891  CA  GLY A 114       5.870  -1.770  11.560  1.00 91.44           C  
ATOM    892  C   GLY A 114       5.324  -2.095  12.949  1.00 91.44           C  
ATOM    893  O   GLY A 114       4.149  -1.844  13.210  1.00 91.44           O  
ATOM    894  N   ILE A 115       6.174  -2.550  13.875  1.00 93.00           N  
ATOM    895  CA  ILE A 115       5.800  -2.772  15.284  1.00 93.00           C  
ATOM    896  C   ILE A 115       5.330  -1.455  15.920  1.00 93.00           C  
ATOM    897  CB  ILE A 115       6.980  -3.391  16.075  1.00 93.00           C  
ATOM    898  O   ILE A 115       4.267  -1.406  16.543  1.00 93.00           O  
ATOM    899  CG1 ILE A 115       7.374  -4.770  15.498  1.00 93.00           C  
ATOM    900  CG2 ILE A 115       6.653  -3.530  17.573  1.00 93.00           C  
ATOM    901  CD1 ILE A 115       8.663  -5.358  16.083  1.00 93.00           C  
ATOM    902  N   GLY A 116       6.077  -0.365  15.715  1.00 92.44           N  
ATOM    903  CA  GLY A 116       5.681   0.969  16.179  1.00 92.44           C  
ATOM    904  C   GLY A 116       4.353   1.429  15.568  1.00 92.44           C  
ATOM    905  O   GLY A 116       3.462   1.894  16.278  1.00 92.44           O  
ATOM    906  N   GLY A 117       4.177   1.219  14.259  1.00 90.19           N  
ATOM    907  CA  GLY A 117       2.936   1.522  13.544  1.00 90.19           C  
ATOM    908  C   GLY A 117       1.735   0.748  14.088  1.00 90.19           C  
ATOM    909  O   GLY A 117       0.665   1.326  14.266  1.00 90.19           O  
ATOM    910  N   ALA A 118       1.915  -0.531  14.427  1.00 87.94           N  
ATOM    911  CA  ALA A 118       0.869  -1.371  15.004  1.00 87.94           C  
ATOM    912  C   ALA A 118       0.353  -0.800  16.333  1.00 87.94           C  
ATOM    913  CB  ALA A 118       1.420  -2.790  15.190  1.00 87.94           C  
ATOM    914  O   ALA A 118      -0.858  -0.696  16.524  1.00 87.94           O  
ATOM    915  N   PHE A 119       1.255  -0.359  17.219  1.00 89.94           N  
ATOM    916  CA  PHE A 119       0.879   0.310  18.467  1.00 89.94           C  
ATOM    917  C   PHE A 119       0.117   1.612  18.226  1.00 89.94           C  
ATOM    918  CB  PHE A 119       2.128   0.623  19.298  1.00 89.94           C  
ATOM    919  O   PHE A 119      -0.862   1.883  18.926  1.00 89.94           O  
ATOM    920  CG  PHE A 119       2.660  -0.531  20.111  1.00 89.94           C  
ATOM    921  CD1 PHE A 119       1.841  -1.131  21.084  1.00 89.94           C  
ATOM    922  CD2 PHE A 119       3.976  -0.990  19.922  1.00 89.94           C  
ATOM    923  CE1 PHE A 119       2.327  -2.201  21.850  1.00 89.94           C  
ATOM    924  CE2 PHE A 119       4.468  -2.050  20.703  1.00 89.94           C  
ATOM    925  CZ  PHE A 119       3.642  -2.659  21.663  1.00 89.94           C  
ATOM    926  N   LEU A 120       0.540   2.416  17.248  1.00 89.38           N  
ATOM    927  CA  LEU A 120      -0.146   3.662  16.916  1.00 89.38           C  
ATOM    928  C   LEU A 120      -1.567   3.374  16.414  1.00 89.38           C  
ATOM    929  CB  LEU A 120       0.683   4.484  15.914  1.00 89.38           C  
ATOM    930  O   LEU A 120      -2.533   3.858  17.002  1.00 89.38           O  
ATOM    931  CG  LEU A 120       2.029   4.993  16.468  1.00 89.38           C  
ATOM    932  CD1 LEU A 120       2.817   5.667  15.347  1.00 89.38           C  
ATOM    933  CD2 LEU A 120       1.863   6.000  17.604  1.00 89.38           C  
ATOM    934  N   PHE A 121      -1.717   2.514  15.404  1.00 83.44           N  
ATOM    935  CA  PHE A 121      -3.020   2.191  14.819  1.00 83.44           C  
ATOM    936  C   PHE A 121      -3.979   1.514  15.802  1.00 83.44           C  
ATOM    937  CB  PHE A 121      -2.832   1.303  13.584  1.00 83.44           C  
ATOM    938  O   PHE A 121      -5.161   1.867  15.834  1.00 83.44           O  
ATOM    939  CG  PHE A 121      -2.229   1.995  12.379  1.00 83.44           C  
ATOM    940  CD1 PHE A 121      -2.844   3.144  11.843  1.00 83.44           C  
ATOM    941  CD2 PHE A 121      -1.090   1.459  11.752  1.00 83.44           C  
ATOM    942  CE1 PHE A 121      -2.315   3.760  10.695  1.00 83.44           C  
ATOM    943  CE2 PHE A 121      -0.563   2.073  10.604  1.00 83.44           C  
ATOM    944  CZ  PHE A 121      -1.177   3.220  10.073  1.00 83.44           C  
ATOM    945  N   ALA A 122      -3.487   0.578  16.621  1.00 81.19           N  
ATOM    946  CA  ALA A 122      -4.294  -0.112  17.625  1.00 81.19           C  
ATOM    947  C   ALA A 122      -4.900   0.864  18.647  1.00 81.19           C  
ATOM    948  CB  ALA A 122      -3.406  -1.144  18.332  1.00 81.19           C  
ATOM    949  O   ALA A 122      -6.061   0.730  19.037  1.00 81.19           O  
ATOM    950  N   ASN A 123      -4.127   1.874  19.055  1.00 85.12           N  
ATOM    951  CA  ASN A 123      -4.485   2.741  20.173  1.00 85.12           C  
ATOM    952  C   ASN A 123      -5.113   4.074  19.766  1.00 85.12           C  
ATOM    953  CB  ASN A 123      -3.239   2.938  21.034  1.00 85.12           C  
ATOM    954  O   ASN A 123      -5.903   4.615  20.538  1.00 85.12           O  
ATOM    955  CG  ASN A 123      -2.853   1.651  21.705  1.00 85.12           C  
ATOM    956  ND2 ASN A 123      -1.661   1.141  21.498  1.00 85.12           N  
ATOM    957  OD1 ASN A 123      -3.665   1.075  22.400  1.00 85.12           O  
ATOM    958  N   SER A 124      -4.836   4.605  18.568  1.00 85.81           N  
ATOM    959  CA  SER A 124      -5.368   5.909  18.145  1.00 85.81           C  
ATOM    960  C   SER A 124      -6.896   5.962  18.183  1.00 85.81           C  
ATOM    961  CB  SER A 124      -4.924   6.266  16.722  1.00 85.81           C  
ATOM    962  O   SER A 124      -7.471   6.889  18.751  1.00 85.81           O  
ATOM    963  OG  SER A 124      -3.552   6.566  16.645  1.00 85.81           O  
ATOM    964  N   ALA A 125      -7.571   4.964  17.604  1.00 76.94           N  
ATOM    965  CA  ALA A 125      -9.033   4.926  17.590  1.00 76.94           C  
ATOM    966  C   ALA A 125      -9.608   4.760  19.005  1.00 76.94           C  
ATOM    967  CB  ALA A 125      -9.486   3.800  16.656  1.00 76.94           C  
ATOM    968  O   ALA A 125     -10.573   5.435  19.360  1.00 76.94           O  
ATOM    969  N   ALA A 126      -8.976   3.914  19.821  1.00 77.88           N  
ATOM    970  CA  ALA A 126      -9.386   3.631  21.189  1.00 77.88           C  
ATOM    971  C   ALA A 126      -9.306   4.887  22.083  1.00 77.88           C  
ATOM    972  CB  ALA A 126      -8.508   2.475  21.681  1.00 77.88           C  
ATOM    973  O   ALA A 126     -10.294   5.261  22.716  1.00 77.88           O  
ATOM    974  N   ILE A 127      -8.179   5.608  22.034  1.00 85.62           N  
ATOM    975  CA  ILE A 127      -7.960   6.864  22.771  1.00 85.62           C  
ATOM    976  C   ILE A 127      -8.987   7.934  22.366  1.00 85.62           C  
ATOM    977  CB  ILE A 127      -6.501   7.344  22.558  1.00 85.62           C  
ATOM    978  O   ILE A 127      -9.543   8.613  23.231  1.00 85.62           O  
ATOM    979  CG1 ILE A 127      -5.508   6.389  23.263  1.00 85.62           C  
ATOM    980  CG2 ILE A 127      -6.293   8.784  23.067  1.00 85.62           C  
ATOM    981  CD1 ILE A 127      -4.043   6.601  22.852  1.00 85.62           C  
ATOM    982  N   ILE A 128      -9.297   8.071  21.068  1.00 83.56           N  
ATOM    983  CA  ILE A 128     -10.342   8.999  20.600  1.00 83.56           C  
ATOM    984  C   ILE A 128     -11.707   8.615  21.175  1.00 83.56           C  
ATOM    985  CB  ILE A 128     -10.395   9.050  19.056  1.00 83.56           C  
ATOM    986  O   ILE A 128     -12.448   9.482  21.645  1.00 83.56           O  
ATOM    987  CG1 ILE A 128      -9.149   9.777  18.518  1.00 83.56           C  
ATOM    988  CG2 ILE A 128     -11.670   9.766  18.560  1.00 83.56           C  
ATOM    989  CD1 ILE A 128      -9.008   9.671  16.997  1.00 83.56           C  
ATOM    990  N   THR A 129     -12.060   7.328  21.138  1.00 75.69           N  
ATOM    991  CA  THR A 129     -13.370   6.877  21.619  1.00 75.69           C  
ATOM    992  C   THR A 129     -13.547   7.031  23.125  1.00 75.69           C  
ATOM    993  CB  THR A 129     -13.686   5.434  21.214  1.00 75.69           C  
ATOM    994  O   THR A 129     -14.680   7.241  23.559  1.00 75.69           O  
ATOM    995  CG2 THR A 129     -13.920   5.315  19.706  1.00 75.69           C  
ATOM    996  OG1 THR A 129     -12.701   4.496  21.567  1.00 75.69           O  
ATOM    997  N   ASP A 130     -12.462   6.972  23.896  1.00 80.19           N  
ATOM    998  CA  ASP A 130     -12.485   7.188  25.345  1.00 80.19           C  
ATOM    999  C   ASP A 130     -12.583   8.680  25.690  1.00 80.19           C  
ATOM   1000  CB  ASP A 130     -11.220   6.589  25.978  1.00 80.19           C  
ATOM   1001  O   ASP A 130     -13.244   9.059  26.654  1.00 80.19           O  
ATOM   1002  CG  ASP A 130     -11.087   5.076  25.796  1.00 80.19           C  
ATOM   1003  OD1 ASP A 130     -12.086   4.387  25.476  1.00 80.19           O  
ATOM   1004  OD2 ASP A 130      -9.946   4.579  25.970  1.00 80.19           O  
ATOM   1005  N   ALA A 131     -11.958   9.543  24.884  1.00 85.56           N  
ATOM   1006  CA  ALA A 131     -11.898  10.978  25.143  1.00 85.56           C  
ATOM   1007  C   ALA A 131     -13.158  11.754  24.708  1.00 85.56           C  
ATOM   1008  CB  ALA A 131     -10.641  11.518  24.454  1.00 85.56           C  
ATOM   1009  O   ALA A 131     -13.432  12.819  25.265  1.00 85.56           O  
ATOM   1010  N   PHE A 132     -13.905  11.267  23.706  1.00 80.94           N  
ATOM   1011  CA  PHE A 132     -15.082  11.961  23.160  1.00 80.94           C  
ATOM   1012  C   PHE A 132     -16.426  11.374  23.631  1.00 80.94           C  
ATOM   1013  CB  PHE A 132     -15.034  12.035  21.626  1.00 80.94           C  
ATOM   1014  O   PHE A 132     -16.600  10.146  23.678  1.00 80.94           O  
ATOM   1015  CG  PHE A 132     -14.142  13.140  21.103  1.00 80.94           C  
ATOM   1016  CD1 PHE A 132     -14.685  14.367  20.670  1.00 80.94           C  
ATOM   1017  CD2 PHE A 132     -12.755  12.944  21.065  1.00 80.94           C  
ATOM   1018  CE1 PHE A 132     -13.842  15.388  20.192  1.00 80.94           C  
ATOM   1019  CE2 PHE A 132     -11.916  13.959  20.592  1.00 80.94           C  
ATOM   1020  CZ  PHE A 132     -12.451  15.185  20.154  1.00 80.94           C  
ATOM   1021  N   PRO A 133     -17.432  12.236  23.889  1.00 75.44           N  
ATOM   1022  CA  PRO A 133     -18.795  11.799  24.179  1.00 75.44           C  
ATOM   1023  C   PRO A 133     -19.424  11.119  22.955  1.00 75.44           C  
ATOM   1024  CB  PRO A 133     -19.548  13.063  24.598  1.00 75.44           C  
ATOM   1025  O   PRO A 133     -19.033  11.373  21.815  1.00 75.44           O  
ATOM   1026  CG  PRO A 133     -18.846  14.162  23.804  1.00 75.44           C  
ATOM   1027  CD  PRO A 133     -17.392  13.693  23.785  1.00 75.44           C  
ATOM   1028  N   PHE A 134     -20.398  10.232  23.185  1.00 65.69           N  
ATOM   1029  CA  PHE A 134     -20.945   9.327  22.163  1.00 65.69           C  
ATOM   1030  C   PHE A 134     -21.395  10.030  20.871  1.00 65.69           C  
ATOM   1031  CB  PHE A 134     -22.106   8.535  22.783  1.00 65.69           C  
ATOM   1032  O   PHE A 134     -21.096   9.550  19.779  1.00 65.69           O  
ATOM   1033  CG  PHE A 134     -22.816   7.608  21.813  1.00 65.69           C  
ATOM   1034  CD1 PHE A 134     -24.176   7.799  21.506  1.00 65.69           C  
ATOM   1035  CD2 PHE A 134     -22.098   6.591  21.160  1.00 65.69           C  
ATOM   1036  CE1 PHE A 134     -24.818   6.958  20.579  1.00 65.69           C  
ATOM   1037  CE2 PHE A 134     -22.736   5.763  20.219  1.00 65.69           C  
ATOM   1038  CZ  PHE A 134     -24.102   5.931  19.944  1.00 65.69           C  
ATOM   1039  N   ASN A 135     -22.037  11.189  20.998  1.00 68.81           N  
ATOM   1040  CA  ASN A 135     -22.545  12.008  19.898  1.00 68.81           C  
ATOM   1041  C   ASN A 135     -21.453  12.700  19.056  1.00 68.81           C  
ATOM   1042  CB  ASN A 135     -23.533  13.039  20.482  1.00 68.81           C  
ATOM   1043  O   ASN A 135     -21.730  13.113  17.936  1.00 68.81           O  
ATOM   1044  CG  ASN A 135     -22.907  14.000  21.487  1.00 68.81           C  
ATOM   1045  ND2 ASN A 135     -23.402  15.210  21.577  1.00 68.81           N  
ATOM   1046  OD1 ASN A 135     -21.987  13.668  22.220  1.00 68.81           O  
ATOM   1047  N   GLU A 136     -20.217  12.820  19.552  1.00 70.25           N  
ATOM   1048  CA  GLU A 136     -19.117  13.497  18.843  1.00 70.25           C  
ATOM   1049  C   GLU A 136     -18.050  12.530  18.292  1.00 70.25           C  
ATOM   1050  CB  GLU A 136     -18.469  14.546  19.756  1.00 70.25           C  
ATOM   1051  O   GLU A 136     -17.168  12.940  17.534  1.00 70.25           O  
ATOM   1052  CG  GLU A 136     -19.385  15.722  20.143  1.00 70.25           C  
ATOM   1053  CD  GLU A 136     -18.644  16.775  20.991  1.00 70.25           C  
ATOM   1054  OE1 GLU A 136     -19.264  17.749  21.463  1.00 70.25           O  
ATOM   1055  OE2 GLU A 136     -17.412  16.656  21.201  1.00 70.25           O  
ATOM   1056  N   ARG A 137     -18.117  11.233  18.625  1.00 68.69           N  
ATOM   1057  CA  ARG A 137     -17.097  10.237  18.232  1.00 68.69           C  
ATOM   1058  C   ARG A 137     -16.979  10.049  16.726  1.00 68.69           C  
ATOM   1059  CB  ARG A 137     -17.400   8.876  18.867  1.00 68.69           C  
ATOM   1060  O   ARG A 137     -15.865   9.957  16.222  1.00 68.69           O  
ATOM   1061  CG  ARG A 137     -17.124   8.887  20.368  1.00 68.69           C  
ATOM   1062  CD  ARG A 137     -17.587   7.577  20.998  1.00 68.69           C  
ATOM   1063  NE  ARG A 137     -17.547   7.683  22.461  1.00 68.69           N  
ATOM   1064  NH1 ARG A 137     -17.810   5.468  22.976  1.00 68.69           N  
ATOM   1065  NH2 ARG A 137     -17.660   6.997  24.609  1.00 68.69           N  
ATOM   1066  CZ  ARG A 137     -17.689   6.717  23.342  1.00 68.69           C  
ATOM   1067  N   GLY A 138     -18.106   9.996  16.013  1.00 61.31           N  
ATOM   1068  CA  GLY A 138     -18.112   9.852  14.552  1.00 61.31           C  
ATOM   1069  C   GLY A 138     -17.349  10.990  13.875  1.00 61.31           C  
ATOM   1070  O   GLY A 138     -16.501  10.745  13.019  1.00 61.31           O  
ATOM   1071  N   LYS A 139     -17.555  12.223  14.355  1.00 68.31           N  
ATOM   1072  CA  LYS A 139     -16.807  13.406  13.919  1.00 68.31           C  
ATOM   1073  C   LYS A 139     -15.313  13.275  14.226  1.00 68.31           C  
ATOM   1074  CB  LYS A 139     -17.429  14.655  14.566  1.00 68.31           C  
ATOM   1075  O   LYS A 139     -14.498  13.518  13.345  1.00 68.31           O  
ATOM   1076  CG  LYS A 139     -16.761  15.957  14.102  1.00 68.31           C  
ATOM   1077  CD  LYS A 139     -17.407  17.168  14.787  1.00 68.31           C  
ATOM   1078  CE  LYS A 139     -16.717  18.457  14.326  1.00 68.31           C  
ATOM   1079  NZ  LYS A 139     -17.333  19.660  14.942  1.00 68.31           N  
ATOM   1080  N   ALA A 140     -14.948  12.869  15.442  1.00 73.56           N  
ATOM   1081  CA  ALA A 140     -13.546  12.738  15.845  1.00 73.56           C  
ATOM   1082  C   ALA A 140     -12.795  11.650  15.048  1.00 73.56           C  
ATOM   1083  CB  ALA A 140     -13.512  12.488  17.356  1.00 73.56           C  
ATOM   1084  O   ALA A 140     -11.701  11.895  14.543  1.00 73.56           O  
ATOM   1085  N   LEU A 141     -13.403  10.474  14.862  1.00 72.56           N  
ATOM   1086  CA  LEU A 141     -12.851   9.404  14.023  1.00 72.56           C  
ATOM   1087  C   LEU A 141     -12.778   9.819  12.547  1.00 72.56           C  
ATOM   1088  CB  LEU A 141     -13.705   8.132  14.180  1.00 72.56           C  
ATOM   1089  O   LEU A 141     -11.805   9.493  11.872  1.00 72.56           O  
ATOM   1090  CG  LEU A 141     -13.606   7.450  15.557  1.00 72.56           C  
ATOM   1091  CD1 LEU A 141     -14.620   6.305  15.624  1.00 72.56           C  
ATOM   1092  CD2 LEU A 141     -12.213   6.873  15.824  1.00 72.56           C  
ATOM   1093  N   GLY A 142     -13.771  10.570  12.062  1.00 68.81           N  
ATOM   1094  CA  GLY A 142     -13.774  11.145  10.719  1.00 68.81           C  
ATOM   1095  C   GLY A 142     -12.617  12.120  10.492  1.00 68.81           C  
ATOM   1096  O   GLY A 142     -11.914  11.992   9.495  1.00 68.81           O  
ATOM   1097  N   ILE A 143     -12.359  13.035  11.435  1.00 79.44           N  
ATOM   1098  CA  ILE A 143     -11.205  13.953  11.382  1.00 79.44           C  
ATOM   1099  C   ILE A 143      -9.896  13.165  11.315  1.00 79.44           C  
ATOM   1100  CB  ILE A 143     -11.212  14.930  12.583  1.00 79.44           C  
ATOM   1101  O   ILE A 143      -9.048  13.454  10.473  1.00 79.44           O  
ATOM   1102  CG1 ILE A 143     -12.379  15.934  12.444  1.00 79.44           C  
ATOM   1103  CG2 ILE A 143      -9.877  15.699  12.687  1.00 79.44           C  
ATOM   1104  CD1 ILE A 143     -12.700  16.695  13.738  1.00 79.44           C  
ATOM   1105  N   ASN A 144      -9.752  12.136  12.151  1.00 81.81           N  
ATOM   1106  CA  ASN A 144      -8.548  11.313  12.148  1.00 81.81           C  
ATOM   1107  C   ASN A 144      -8.369  10.556  10.815  1.00 81.81           C  
ATOM   1108  CB  ASN A 144      -8.604  10.377  13.369  1.00 81.81           C  
ATOM   1109  O   ASN A 144      -7.269  10.459  10.279  1.00 81.81           O  
ATOM   1110  CG  ASN A 144      -7.228   9.854  13.731  1.00 81.81           C  
ATOM   1111  ND2 ASN A 144      -7.119   8.889  14.608  1.00 81.81           N  
ATOM   1112  OD1 ASN A 144      -6.217  10.314  13.254  1.00 81.81           O  
ATOM   1113  N   GLN A 145      -9.466  10.083  10.216  1.00 74.31           N  
ATOM   1114  CA  GLN A 145      -9.434   9.441   8.901  1.00 74.31           C  
ATOM   1115  C   GLN A 145      -9.046  10.416   7.779  1.00 74.31           C  
ATOM   1116  CB  GLN A 145     -10.798   8.790   8.625  1.00 74.31           C  
ATOM   1117  O   GLN A 145      -8.299  10.030   6.882  1.00 74.31           O  
ATOM   1118  CG  GLN A 145     -10.807   7.894   7.378  1.00 74.31           C  
ATOM   1119  CD  GLN A 145      -9.886   6.690   7.536  1.00 74.31           C  
ATOM   1120  NE2 GLN A 145      -8.661   6.773   7.065  1.00 74.31           N  
ATOM   1121  OE1 GLN A 145     -10.262   5.672   8.102  1.00 74.31           O  
ATOM   1122  N   ILE A 146      -9.525  11.664   7.828  1.00 77.50           N  
ATOM   1123  CA  ILE A 146      -9.133  12.728   6.889  1.00 77.50           C  
ATOM   1124  C   ILE A 146      -7.643  13.031   7.032  1.00 77.50           C  
ATOM   1125  CB  ILE A 146      -9.985  13.997   7.111  1.00 77.50           C  
ATOM   1126  O   ILE A 146      -6.952  13.160   6.027  1.00 77.50           O  
ATOM   1127  CG1 ILE A 146     -11.459  13.727   6.743  1.00 77.50           C  
ATOM   1128  CG2 ILE A 146      -9.467  15.193   6.290  1.00 77.50           C  
ATOM   1129  CD1 ILE A 146     -12.412  14.748   7.370  1.00 77.50           C  
ATOM   1130  N   ALA A 147      -7.128  13.084   8.260  1.00 85.12           N  
ATOM   1131  CA  ALA A 147      -5.707  13.291   8.502  1.00 85.12           C  
ATOM   1132  C   ALA A 147      -4.838  12.135   7.998  1.00 85.12           C  
ATOM   1133  CB  ALA A 147      -5.503  13.515   9.988  1.00 85.12           C  
ATOM   1134  O   ALA A 147      -3.753  12.390   7.484  1.00 85.12           O  
ATOM   1135  N   ALA A 148      -5.323  10.890   8.071  1.00 83.94           N  
ATOM   1136  CA  ALA A 148      -4.659   9.755   7.433  1.00 83.94           C  
ATOM   1137  C   ALA A 148      -4.472  10.001   5.929  1.00 83.94           C  
ATOM   1138  CB  ALA A 148      -5.485   8.480   7.667  1.00 83.94           C  
ATOM   1139  O   ALA A 148      -3.389   9.839   5.387  1.00 83.94           O  
ATOM   1140  N   LEU A 149      -5.520  10.470   5.255  1.00 76.88           N  
ATOM   1141  CA  LEU A 149      -5.507  10.684   3.806  1.00 76.88           C  
ATOM   1142  C   LEU A 149      -4.688  11.901   3.400  1.00 76.88           C  
ATOM   1143  CB  LEU A 149      -6.944  10.863   3.339  1.00 76.88           C  
ATOM   1144  O   LEU A 149      -3.939  11.838   2.430  1.00 76.88           O  
ATOM   1145  CG  LEU A 149      -7.744   9.578   3.554  1.00 76.88           C  
ATOM   1146  CD1 LEU A 149      -9.189   9.978   3.653  1.00 76.88           C  
ATOM   1147  CD2 LEU A 149      -7.562   8.583   2.410  1.00 76.88           C  
ATOM   1148  N   ALA A 150      -4.794  12.987   4.167  1.00 83.19           N  
ATOM   1149  CA  ALA A 150      -3.913  14.134   4.024  1.00 83.19           C  
ATOM   1150  C   ALA A 150      -2.454  13.699   4.202  1.00 83.19           C  
ATOM   1151  CB  ALA A 150      -4.320  15.203   5.042  1.00 83.19           C  
ATOM   1152  O   ALA A 150      -1.614  14.053   3.385  1.00 83.19           O  
ATOM   1153  N   GLY A 151      -2.171  12.856   5.199  1.00 88.56           N  
ATOM   1154  CA  GLY A 151      -0.867  12.232   5.391  1.00 88.56           C  
ATOM   1155  C   GLY A 151      -0.437  11.406   4.181  1.00 88.56           C  
ATOM   1156  O   GLY A 151       0.670  11.584   3.695  1.00 88.56           O  
ATOM   1157  N   SER A 152      -1.311  10.568   3.623  1.00 86.62           N  
ATOM   1158  CA  SER A 152      -1.009   9.807   2.406  1.00 86.62           C  
ATOM   1159  C   SER A 152      -0.660  10.709   1.217  1.00 86.62           C  
ATOM   1160  CB  SER A 152      -2.184   8.901   2.036  1.00 86.62           C  
ATOM   1161  O   SER A 152       0.306  10.425   0.512  1.00 86.62           O  
ATOM   1162  OG  SER A 152      -2.324   7.874   2.995  1.00 86.62           O  
ATOM   1163  N   LEU A 153      -1.390  11.809   1.012  1.00 83.50           N  
ATOM   1164  CA  LEU A 153      -1.093  12.780  -0.044  1.00 83.50           C  
ATOM   1165  C   LEU A 153       0.236  13.503   0.201  1.00 83.50           C  
ATOM   1166  CB  LEU A 153      -2.257  13.782  -0.148  1.00 83.50           C  
ATOM   1167  O   LEU A 153       1.074  13.589  -0.694  1.00 83.50           O  
ATOM   1168  CG  LEU A 153      -1.979  14.933  -1.132  1.00 83.50           C  
ATOM   1169  CD1 LEU A 153      -1.709  14.420  -2.544  1.00 83.50           C  
ATOM   1170  CD2 LEU A 153      -3.169  15.891  -1.172  1.00 83.50           C  
ATOM   1171  N   VAL A 154       0.438  13.990   1.424  1.00 89.00           N  
ATOM   1172  CA  VAL A 154       1.689  14.627   1.841  1.00 89.00           C  
ATOM   1173  C   VAL A 154       2.855  13.662   1.642  1.00 89.00           C  
ATOM   1174  CB  VAL A 154       1.577  15.115   3.298  1.00 89.00           C  
ATOM   1175  O   VAL A 154       3.885  14.072   1.128  1.00 89.00           O  
ATOM   1176  CG1 VAL A 154       2.921  15.538   3.894  1.00 89.00           C  
ATOM   1177  CG2 VAL A 154       0.651  16.336   3.387  1.00 89.00           C  
ATOM   1178  N   GLY A 155       2.684  12.377   1.956  1.00 90.12           N  
ATOM   1179  CA  GLY A 155       3.685  11.344   1.707  1.00 90.12           C  
ATOM   1180  C   GLY A 155       3.992  11.150   0.223  1.00 90.12           C  
ATOM   1181  O   GLY A 155       5.160  11.053  -0.125  1.00 90.12           O  
ATOM   1182  N   LEU A 156       2.994  11.171  -0.667  1.00 86.12           N  
ATOM   1183  CA  LEU A 156       3.239  11.090  -2.115  1.00 86.12           C  
ATOM   1184  C   LEU A 156       4.046  12.294  -2.629  1.00 86.12           C  
ATOM   1185  CB  LEU A 156       1.908  10.967  -2.881  1.00 86.12           C  
ATOM   1186  O   LEU A 156       5.033  12.117  -3.338  1.00 86.12           O  
ATOM   1187  CG  LEU A 156       1.172   9.625  -2.717  1.00 86.12           C  
ATOM   1188  CD1 LEU A 156      -0.173   9.683  -3.440  1.00 86.12           C  
ATOM   1189  CD2 LEU A 156       1.955   8.438  -3.274  1.00 86.12           C  
ATOM   1190  N   ILE A 157       3.658  13.513  -2.243  1.00 87.50           N  
ATOM   1191  CA  ILE A 157       4.320  14.744  -2.700  1.00 87.50           C  
ATOM   1192  C   ILE A 157       5.725  14.866  -2.096  1.00 87.50           C  
ATOM   1193  CB  ILE A 157       3.449  15.981  -2.382  1.00 87.50           C  
ATOM   1194  O   ILE A 157       6.695  15.052  -2.828  1.00 87.50           O  
ATOM   1195  CG1 ILE A 157       2.108  15.913  -3.152  1.00 87.50           C  
ATOM   1196  CG2 ILE A 157       4.203  17.280  -2.735  1.00 87.50           C  
ATOM   1197  CD1 ILE A 157       1.114  17.014  -2.758  1.00 87.50           C  
ATOM   1198  N   LEU A 158       5.849  14.735  -0.769  1.00 90.25           N  
ATOM   1199  CA  LEU A 158       7.144  14.801  -0.086  1.00 90.25           C  
ATOM   1200  C   LEU A 158       8.068  13.681  -0.549  1.00 90.25           C  
ATOM   1201  CB  LEU A 158       6.988  14.712   1.443  1.00 90.25           C  
ATOM   1202  O   LEU A 158       9.254  13.925  -0.721  1.00 90.25           O  
ATOM   1203  CG  LEU A 158       6.359  15.935   2.128  1.00 90.25           C  
ATOM   1204  CD1 LEU A 158       6.334  15.689   3.639  1.00 90.25           C  
ATOM   1205  CD2 LEU A 158       7.149  17.221   1.879  1.00 90.25           C  
ATOM   1206  N   GLY A 159       7.540  12.479  -0.779  1.00 87.38           N  
ATOM   1207  CA  GLY A 159       8.320  11.362  -1.297  1.00 87.38           C  
ATOM   1208  C   GLY A 159       8.892  11.683  -2.661  1.00 87.38           C  
ATOM   1209  O   GLY A 159      10.096  11.559  -2.844  1.00 87.38           O  
ATOM   1210  N   GLY A 160       8.075  12.197  -3.582  1.00 83.81           N  
ATOM   1211  CA  GLY A 160       8.545  12.658  -4.886  1.00 83.81           C  
ATOM   1212  C   GLY A 160       9.661  13.702  -4.798  1.00 83.81           C  
ATOM   1213  O   GLY A 160      10.698  13.529  -5.425  1.00 83.81           O  
ATOM   1214  N   ILE A 161       9.487  14.740  -3.971  1.00 88.19           N  
ATOM   1215  CA  ILE A 161      10.484  15.815  -3.802  1.00 88.19           C  
ATOM   1216  C   ILE A 161      11.782  15.276  -3.187  1.00 88.19           C  
ATOM   1217  CB  ILE A 161       9.902  16.963  -2.941  1.00 88.19           C  
ATOM   1218  O   ILE A 161      12.873  15.511  -3.700  1.00 88.19           O  
ATOM   1219  CG1 ILE A 161       8.711  17.637  -3.658  1.00 88.19           C  
ATOM   1220  CG2 ILE A 161      10.977  18.020  -2.612  1.00 88.19           C  
ATOM   1221  CD1 ILE A 161       7.896  18.580  -2.764  1.00 88.19           C  
ATOM   1222  N   LEU A 162      11.676  14.551  -2.074  1.00 90.12           N  
ATOM   1223  CA  LEU A 162      12.838  14.095  -1.311  1.00 90.12           C  
ATOM   1224  C   LEU A 162      13.614  12.998  -2.035  1.00 90.12           C  
ATOM   1225  CB  LEU A 162      12.384  13.619   0.071  1.00 90.12           C  
ATOM   1226  O   LEU A 162      14.825  12.924  -1.866  1.00 90.12           O  
ATOM   1227  CG  LEU A 162      11.823  14.753   0.939  1.00 90.12           C  
ATOM   1228  CD1 LEU A 162      11.219  14.151   2.191  1.00 90.12           C  
ATOM   1229  CD2 LEU A 162      12.882  15.767   1.369  1.00 90.12           C  
ATOM   1230  N   SER A 163      12.944  12.205  -2.878  1.00 85.25           N  
ATOM   1231  CA  SER A 163      13.591  11.198  -3.731  1.00 85.25           C  
ATOM   1232  C   SER A 163      14.653  11.792  -4.652  1.00 85.25           C  
ATOM   1233  CB  SER A 163      12.569  10.508  -4.637  1.00 85.25           C  
ATOM   1234  O   SER A 163      15.627  11.110  -4.949  1.00 85.25           O  
ATOM   1235  OG  SER A 163      11.620   9.812  -3.868  1.00 85.25           O  
ATOM   1236  N   VAL A 164      14.466  13.040  -5.096  1.00 82.88           N  
ATOM   1237  CA  VAL A 164      15.405  13.742  -5.986  1.00 82.88           C  
ATOM   1238  C   VAL A 164      16.599  14.304  -5.210  1.00 82.88           C  
ATOM   1239  CB  VAL A 164      14.673  14.862  -6.757  1.00 82.88           C  
ATOM   1240  O   VAL A 164      17.695  14.391  -5.750  1.00 82.88           O  
ATOM   1241  CG1 VAL A 164      15.595  15.605  -7.731  1.00 82.88           C  
ATOM   1242  CG2 VAL A 164      13.501  14.304  -7.579  1.00 82.88           C  
ATOM   1243  N   ILE A 165      16.401  14.678  -3.941  1.00 87.81           N  
ATOM   1244  CA  ILE A 165      17.456  15.257  -3.097  1.00 87.81           C  
ATOM   1245  C   ILE A 165      18.359  14.151  -2.544  1.00 87.81           C  
ATOM   1246  CB  ILE A 165      16.856  16.132  -1.971  1.00 87.81           C  
ATOM   1247  O   ILE A 165      19.553  14.120  -2.820  1.00 87.81           O  
ATOM   1248  CG1 ILE A 165      15.959  17.252  -2.548  1.00 87.81           C  
ATOM   1249  CG2 ILE A 165      17.983  16.738  -1.112  1.00 87.81           C  
ATOM   1250  CD1 ILE A 165      15.245  18.095  -1.484  1.00 87.81           C  
ATOM   1251  N   ASP A 166      17.785  13.261  -1.735  1.00 89.38           N  
ATOM   1252  CA  ASP A 166      18.439  12.068  -1.203  1.00 89.38           C  
ATOM   1253  C   ASP A 166      17.348  11.126  -0.688  1.00 89.38           C  
ATOM   1254  CB  ASP A 166      19.430  12.409  -0.071  1.00 89.38           C  
ATOM   1255  O   ASP A 166      16.506  11.496   0.143  1.00 89.38           O  
ATOM   1256  CG  ASP A 166      20.299  11.220   0.365  1.00 89.38           C  
ATOM   1257  OD1 ASP A 166      19.763  10.090   0.461  1.00 89.38           O  
ATOM   1258  OD2 ASP A 166      21.488  11.433   0.674  1.00 89.38           O  
ATOM   1259  N   TRP A 167      17.386   9.878  -1.148  1.00 91.31           N  
ATOM   1260  CA  TRP A 167      16.412   8.862  -0.775  1.00 91.31           C  
ATOM   1261  C   TRP A 167      16.340   8.624   0.747  1.00 91.31           C  
ATOM   1262  CB  TRP A 167      16.739   7.558  -1.496  1.00 91.31           C  
ATOM   1263  O   TRP A 167      15.302   8.212   1.269  1.00 91.31           O  
ATOM   1264  CG  TRP A 167      17.977   6.890  -0.994  1.00 91.31           C  
ATOM   1265  CD1 TRP A 167      19.233   7.147  -1.420  1.00 91.31           C  
ATOM   1266  CD2 TRP A 167      18.115   5.931   0.098  1.00 91.31           C  
ATOM   1267  CE2 TRP A 167      19.492   5.575   0.210  1.00 91.31           C  
ATOM   1268  CE3 TRP A 167      17.223   5.350   1.025  1.00 91.31           C  
ATOM   1269  NE1 TRP A 167      20.131   6.376  -0.709  1.00 91.31           N  
ATOM   1270  CH2 TRP A 167      19.031   4.040   2.015  1.00 91.31           C  
ATOM   1271  CZ2 TRP A 167      19.950   4.628   1.134  1.00 91.31           C  
ATOM   1272  CZ3 TRP A 167      17.680   4.420   1.979  1.00 91.31           C  
ATOM   1273  N   ARG A 168      17.419   8.890   1.493  1.00 93.75           N  
ATOM   1274  CA  ARG A 168      17.453   8.719   2.950  1.00 93.75           C  
ATOM   1275  C   ARG A 168      16.487   9.675   3.646  1.00 93.75           C  
ATOM   1276  CB  ARG A 168      18.891   8.919   3.454  1.00 93.75           C  
ATOM   1277  O   ARG A 168      15.855   9.298   4.639  1.00 93.75           O  
ATOM   1278  CG  ARG A 168      19.862   7.840   2.956  1.00 93.75           C  
ATOM   1279  CD  ARG A 168      21.283   8.171   3.423  1.00 93.75           C  
ATOM   1280  NE  ARG A 168      22.237   7.098   3.074  1.00 93.75           N  
ATOM   1281  NH1 ARG A 168      22.802   6.415   5.198  1.00 93.75           N  
ATOM   1282  NH2 ARG A 168      23.659   5.357   3.448  1.00 93.75           N  
ATOM   1283  CZ  ARG A 168      22.902   6.313   3.904  1.00 93.75           C  
ATOM   1284  N   TYR A 169      16.307  10.894   3.128  1.00 94.06           N  
ATOM   1285  CA  TYR A 169      15.471  11.917   3.770  1.00 94.06           C  
ATOM   1286  C   TYR A 169      13.990  11.546   3.853  1.00 94.06           C  
ATOM   1287  CB  TYR A 169      15.642  13.272   3.072  1.00 94.06           C  
ATOM   1288  O   TYR A 169      13.290  12.023   4.748  1.00 94.06           O  
ATOM   1289  CG  TYR A 169      17.010  13.912   3.219  1.00 94.06           C  
ATOM   1290  CD1 TYR A 169      17.683  13.899   4.460  1.00 94.06           C  
ATOM   1291  CD2 TYR A 169      17.597  14.561   2.117  1.00 94.06           C  
ATOM   1292  CE1 TYR A 169      18.949  14.498   4.591  1.00 94.06           C  
ATOM   1293  CE2 TYR A 169      18.861  15.168   2.247  1.00 94.06           C  
ATOM   1294  OH  TYR A 169      20.758  15.722   3.597  1.00 94.06           O  
ATOM   1295  CZ  TYR A 169      19.541  15.132   3.479  1.00 94.06           C  
ATOM   1296  N   ILE A 170      13.523  10.630   3.007  1.00 92.31           N  
ATOM   1297  CA  ILE A 170      12.172  10.060   3.081  1.00 92.31           C  
ATOM   1298  C   ILE A 170      11.895   9.426   4.447  1.00 92.31           C  
ATOM   1299  CB  ILE A 170      12.039   9.027   1.952  1.00 92.31           C  
ATOM   1300  O   ILE A 170      10.808   9.585   5.004  1.00 92.31           O  
ATOM   1301  CG1 ILE A 170      11.895   9.773   0.614  1.00 92.31           C  
ATOM   1302  CG2 ILE A 170      10.882   8.040   2.147  1.00 92.31           C  
ATOM   1303  CD1 ILE A 170      12.625   9.006  -0.470  1.00 92.31           C  
ATOM   1304  N   PHE A 171      12.884   8.744   5.022  1.00 93.19           N  
ATOM   1305  CA  PHE A 171      12.750   8.150   6.349  1.00 93.19           C  
ATOM   1306  C   PHE A 171      12.922   9.192   7.457  1.00 93.19           C  
ATOM   1307  CB  PHE A 171      13.736   6.990   6.470  1.00 93.19           C  
ATOM   1308  O   PHE A 171      12.245   9.123   8.486  1.00 93.19           O  
ATOM   1309  CG  PHE A 171      13.508   5.919   5.420  1.00 93.19           C  
ATOM   1310  CD1 PHE A 171      12.321   5.160   5.444  1.00 93.19           C  
ATOM   1311  CD2 PHE A 171      14.463   5.686   4.414  1.00 93.19           C  
ATOM   1312  CE1 PHE A 171      12.103   4.150   4.490  1.00 93.19           C  
ATOM   1313  CE2 PHE A 171      14.233   4.687   3.452  1.00 93.19           C  
ATOM   1314  CZ  PHE A 171      13.067   3.907   3.499  1.00 93.19           C  
ATOM   1315  N   LEU A 172      13.756  10.210   7.219  1.00 92.62           N  
ATOM   1316  CA  LEU A 172      14.015  11.279   8.180  1.00 92.62           C  
ATOM   1317  C   LEU A 172      12.786  12.163   8.442  1.00 92.62           C  
ATOM   1318  CB  LEU A 172      15.215  12.112   7.700  1.00 92.62           C  
ATOM   1319  O   LEU A 172      12.601  12.591   9.575  1.00 92.62           O  
ATOM   1320  CG  LEU A 172      15.772  13.078   8.764  1.00 92.62           C  
ATOM   1321  CD1 LEU A 172      16.379  12.338   9.959  1.00 92.62           C  
ATOM   1322  CD2 LEU A 172      16.860  13.953   8.147  1.00 92.62           C  
ATOM   1323  N   VAL A 173      11.907  12.392   7.457  1.00 91.12           N  
ATOM   1324  CA  VAL A 173      10.676  13.206   7.623  1.00 91.12           C  
ATOM   1325  C   VAL A 173       9.808  12.751   8.792  1.00 91.12           C  
ATOM   1326  CB  VAL A 173       9.827  13.160   6.338  1.00 91.12           C  
ATOM   1327  O   VAL A 173       9.190  13.568   9.477  1.00 91.12           O  
ATOM   1328  CG1 VAL A 173       8.366  13.617   6.493  1.00 91.12           C  
ATOM   1329  CG2 VAL A 173      10.446  14.085   5.305  1.00 91.12           C  
ATOM   1330  N   SER A 174       9.764  11.445   9.044  1.00 89.12           N  
ATOM   1331  CA  SER A 174       8.969  10.896  10.139  1.00 89.12           C  
ATOM   1332  C   SER A 174       9.581  11.166  11.516  1.00 89.12           C  
ATOM   1333  CB  SER A 174       8.791   9.397   9.940  1.00 89.12           C  
ATOM   1334  O   SER A 174       8.868  11.121  12.515  1.00 89.12           O  
ATOM   1335  OG  SER A 174       7.992   9.141   8.797  1.00 89.12           O  
ATOM   1336  N   VAL A 175      10.881  11.468  11.596  1.00 92.38           N  
ATOM   1337  CA  VAL A 175      11.616  11.599  12.861  1.00 92.38           C  
ATOM   1338  C   VAL A 175      11.202  12.848  13.647  1.00 92.38           C  
ATOM   1339  CB  VAL A 175      13.142  11.486  12.651  1.00 92.38           C  
ATOM   1340  O   VAL A 175      10.817  12.683  14.805  1.00 92.38           O  
ATOM   1341  CG1 VAL A 175      13.918  11.683  13.957  1.00 92.38           C  
ATOM   1342  CG2 VAL A 175      13.501  10.114  12.070  1.00 92.38           C  
ATOM   1343  N   PRO A 176      11.174  14.076  13.081  1.00 90.69           N  
ATOM   1344  CA  PRO A 176      10.688  15.249  13.811  1.00 90.69           C  
ATOM   1345  C   PRO A 176       9.254  15.073  14.311  1.00 90.69           C  
ATOM   1346  CB  PRO A 176      10.784  16.425  12.832  1.00 90.69           C  
ATOM   1347  O   PRO A 176       8.948  15.394  15.458  1.00 90.69           O  
ATOM   1348  CG  PRO A 176      11.878  15.998  11.861  1.00 90.69           C  
ATOM   1349  CD  PRO A 176      11.699  14.487  11.786  1.00 90.69           C  
ATOM   1350  N   VAL A 177       8.380  14.508  13.472  1.00 88.44           N  
ATOM   1351  CA  VAL A 177       6.978  14.251  13.825  1.00 88.44           C  
ATOM   1352  C   VAL A 177       6.878  13.203  14.933  1.00 88.44           C  
ATOM   1353  CB  VAL A 177       6.164  13.822  12.590  1.00 88.44           C  
ATOM   1354  O   VAL A 177       6.103  13.383  15.868  1.00 88.44           O  
ATOM   1355  CG1 VAL A 177       4.680  13.676  12.940  1.00 88.44           C  
ATOM   1356  CG2 VAL A 177       6.264  14.860  11.463  1.00 88.44           C  
ATOM   1357  N   GLY A 178       7.688  12.147  14.873  1.00 86.88           N  
ATOM   1358  CA  GLY A 178       7.750  11.100  15.886  1.00 86.88           C  
ATOM   1359  C   GLY A 178       8.277  11.596  17.232  1.00 86.88           C  
ATOM   1360  O   GLY A 178       7.676  11.299  18.265  1.00 86.88           O  
ATOM   1361  N   ILE A 179       9.326  12.425  17.241  1.00 89.94           N  
ATOM   1362  CA  ILE A 179       9.869  13.052  18.458  1.00 89.94           C  
ATOM   1363  C   ILE A 179       8.831  13.988  19.081  1.00 89.94           C  
ATOM   1364  CB  ILE A 179      11.194  13.796  18.155  1.00 89.94           C  
ATOM   1365  O   ILE A 179       8.503  13.849  20.261  1.00 89.94           O  
ATOM   1366  CG1 ILE A 179      12.302  12.788  17.774  1.00 89.94           C  
ATOM   1367  CG2 ILE A 179      11.647  14.638  19.365  1.00 89.94           C  
ATOM   1368  CD1 ILE A 179      13.583  13.436  17.232  1.00 89.94           C  
ATOM   1369  N   LEU A 180       8.271  14.912  18.292  1.00 90.06           N  
ATOM   1370  CA  LEU A 180       7.243  15.842  18.765  1.00 90.06           C  
ATOM   1371  C   LEU A 180       5.997  15.095  19.248  1.00 90.06           C  
ATOM   1372  CB  LEU A 180       6.871  16.827  17.643  1.00 90.06           C  
ATOM   1373  O   LEU A 180       5.465  15.418  20.308  1.00 90.06           O  
ATOM   1374  CG  LEU A 180       7.957  17.866  17.309  1.00 90.06           C  
ATOM   1375  CD1 LEU A 180       7.509  18.679  16.094  1.00 90.06           C  
ATOM   1376  CD2 LEU A 180       8.207  18.832  18.470  1.00 90.06           C  
ATOM   1377  N   GLY A 181       5.571  14.070  18.509  1.00 87.25           N  
ATOM   1378  CA  GLY A 181       4.478  13.177  18.873  1.00 87.25           C  
ATOM   1379  C   GLY A 181       4.727  12.500  20.216  1.00 87.25           C  
ATOM   1380  O   GLY A 181       3.875  12.608  21.093  1.00 87.25           O  
ATOM   1381  N   THR A 182       5.915  11.916  20.411  1.00 88.06           N  
ATOM   1382  CA  THR A 182       6.337  11.262  21.664  1.00 88.06           C  
ATOM   1383  C   THR A 182       6.312  12.231  22.846  1.00 88.06           C  
ATOM   1384  CB  THR A 182       7.765  10.685  21.564  1.00 88.06           C  
ATOM   1385  O   THR A 182       5.744  11.925  23.894  1.00 88.06           O  
ATOM   1386  CG2 THR A 182       8.132   9.836  22.782  1.00 88.06           C  
ATOM   1387  OG1 THR A 182       7.919   9.824  20.469  1.00 88.06           O  
ATOM   1388  N   ILE A 183       6.906  13.420  22.698  1.00 90.56           N  
ATOM   1389  CA  ILE A 183       6.960  14.425  23.771  1.00 90.56           C  
ATOM   1390  C   ILE A 183       5.547  14.921  24.096  1.00 90.56           C  
ATOM   1391  CB  ILE A 183       7.899  15.589  23.376  1.00 90.56           C  
ATOM   1392  O   ILE A 183       5.152  15.002  25.264  1.00 90.56           O  
ATOM   1393  CG1 ILE A 183       9.360  15.092  23.258  1.00 90.56           C  
ATOM   1394  CG2 ILE A 183       7.817  16.738  24.404  1.00 90.56           C  
ATOM   1395  CD1 ILE A 183      10.304  16.108  22.600  1.00 90.56           C  
ATOM   1396  N   TRP A 184       4.751  15.229  23.072  1.00 90.44           N  
ATOM   1397  CA  TRP A 184       3.383  15.709  23.239  1.00 90.44           C  
ATOM   1398  C   TRP A 184       2.477  14.648  23.871  1.00 90.44           C  
ATOM   1399  CB  TRP A 184       2.843  16.161  21.876  1.00 90.44           C  
ATOM   1400  O   TRP A 184       1.652  14.958  24.731  1.00 90.44           O  
ATOM   1401  CG  TRP A 184       1.525  16.863  21.945  1.00 90.44           C  
ATOM   1402  CD1 TRP A 184       0.380  16.486  21.335  1.00 90.44           C  
ATOM   1403  CD2 TRP A 184       1.231  18.138  22.585  1.00 90.44           C  
ATOM   1404  CE2 TRP A 184      -0.152  18.431  22.389  1.00 90.44           C  
ATOM   1405  CE3 TRP A 184       2.013  19.105  23.252  1.00 90.44           C  
ATOM   1406  NE1 TRP A 184      -0.635  17.367  21.653  1.00 90.44           N  
ATOM   1407  CH2 TRP A 184       0.076  20.572  23.500  1.00 90.44           C  
ATOM   1408  CZ2 TRP A 184      -0.734  19.621  22.853  1.00 90.44           C  
ATOM   1409  CZ3 TRP A 184       1.446  20.314  23.697  1.00 90.44           C  
ATOM   1410  N   SER A 185       2.635  13.384  23.480  1.00 87.69           N  
ATOM   1411  CA  SER A 185       1.822  12.272  23.971  1.00 87.69           C  
ATOM   1412  C   SER A 185       2.172  11.916  25.405  1.00 87.69           C  
ATOM   1413  CB  SER A 185       1.931  11.094  22.997  1.00 87.69           C  
ATOM   1414  O   SER A 185       1.273  11.782  26.232  1.00 87.69           O  
ATOM   1415  OG  SER A 185       3.194  10.487  23.069  1.00 87.69           O  
ATOM   1416  N   TYR A 186       3.461  11.893  25.735  1.00 89.62           N  
ATOM   1417  CA  TYR A 186       3.937  11.683  27.095  1.00 89.62           C  
ATOM   1418  C   TYR A 186       3.479  12.784  28.059  1.00 89.62           C  
ATOM   1419  CB  TYR A 186       5.462  11.569  27.058  1.00 89.62           C  
ATOM   1420  O   TYR A 186       3.069  12.495  29.180  1.00 89.62           O  
ATOM   1421  CG  TYR A 186       6.051  11.214  28.403  1.00 89.62           C  
ATOM   1422  CD1 TYR A 186       6.634  12.209  29.209  1.00 89.62           C  
ATOM   1423  CD2 TYR A 186       5.984   9.883  28.855  1.00 89.62           C  
ATOM   1424  CE1 TYR A 186       7.153  11.874  30.475  1.00 89.62           C  
ATOM   1425  CE2 TYR A 186       6.495   9.546  30.121  1.00 89.62           C  
ATOM   1426  OH  TYR A 186       7.574  10.202  32.150  1.00 89.62           O  
ATOM   1427  CZ  TYR A 186       7.080  10.540  30.932  1.00 89.62           C  
ATOM   1428  N   THR A 187       3.507  14.047  27.627  1.00 89.25           N  
ATOM   1429  CA  THR A 187       3.211  15.184  28.515  1.00 89.25           C  
ATOM   1430  C   THR A 187       1.725  15.514  28.648  1.00 89.25           C  
ATOM   1431  CB  THR A 187       3.966  16.448  28.081  1.00 89.25           C  
ATOM   1432  O   THR A 187       1.331  16.118  29.650  1.00 89.25           O  
ATOM   1433  CG2 THR A 187       5.479  16.311  28.235  1.00 89.25           C  
ATOM   1434  OG1 THR A 187       3.689  16.771  26.739  1.00 89.25           O  
ATOM   1435  N   LYS A 188       0.886  15.185  27.653  1.00 91.19           N  
ATOM   1436  CA  LYS A 188      -0.508  15.664  27.602  1.00 91.19           C  
ATOM   1437  C   LYS A 188      -1.583  14.580  27.582  1.00 91.19           C  
ATOM   1438  CB  LYS A 188      -0.695  16.610  26.405  1.00 91.19           C  
ATOM   1439  O   LYS A 188      -2.708  14.881  27.995  1.00 91.19           O  
ATOM   1440  CG  LYS A 188       0.191  17.859  26.374  1.00 91.19           C  
ATOM   1441  CD  LYS A 188      -0.046  18.777  27.581  1.00 91.19           C  
ATOM   1442  CE  LYS A 188       0.806  20.036  27.420  1.00 91.19           C  
ATOM   1443  NZ  LYS A 188       0.776  20.879  28.642  1.00 91.19           N  
ATOM   1444  N   LEU A 189      -1.297  13.364  27.110  1.00 88.56           N  
ATOM   1445  CA  LEU A 189      -2.290  12.288  27.150  1.00 88.56           C  
ATOM   1446  C   LEU A 189      -2.436  11.744  28.572  1.00 88.56           C  
ATOM   1447  CB  LEU A 189      -1.969  11.163  26.158  1.00 88.56           C  
ATOM   1448  O   LEU A 189      -1.479  11.662  29.336  1.00 88.56           O  
ATOM   1449  CG  LEU A 189      -2.081  11.526  24.672  1.00 88.56           C  
ATOM   1450  CD1 LEU A 189      -1.712  10.308  23.827  1.00 88.56           C  
ATOM   1451  CD2 LEU A 189      -3.505  11.936  24.294  1.00 88.56           C  
ATOM   1452  N   LYS A 190      -3.665  11.373  28.925  1.00 87.50           N  
ATOM   1453  CA  LYS A 190      -4.027  10.830  30.232  1.00 87.50           C  
ATOM   1454  C   LYS A 190      -4.658   9.462  30.039  1.00 87.50           C  
ATOM   1455  CB  LYS A 190      -4.981  11.779  30.975  1.00 87.50           C  
ATOM   1456  O   LYS A 190      -5.509   9.284  29.169  1.00 87.50           O  
ATOM   1457  CG  LYS A 190      -4.342  13.142  31.285  1.00 87.50           C  
ATOM   1458  CD  LYS A 190      -5.313  14.016  32.088  1.00 87.50           C  
ATOM   1459  CE  LYS A 190      -4.664  15.369  32.398  1.00 87.50           C  
ATOM   1460  NZ  LYS A 190      -5.496  16.166  33.334  1.00 87.50           N  
ATOM   1461  N   GLU A 191      -4.266   8.505  30.866  1.00 84.50           N  
ATOM   1462  CA  GLU A 191      -4.917   7.199  30.892  1.00 84.50           C  
ATOM   1463  C   GLU A 191      -6.303   7.362  31.539  1.00 84.50           C  
ATOM   1464  CB  GLU A 191      -4.010   6.195  31.624  1.00 84.50           C  
ATOM   1465  O   GLU A 191      -6.411   7.510  32.753  1.00 84.50           O  
ATOM   1466  CG  GLU A 191      -4.355   4.740  31.282  1.00 84.50           C  
ATOM   1467  CD  GLU A 191      -3.973   4.404  29.832  1.00 84.50           C  
ATOM   1468  OE1 GLU A 191      -4.878   4.243  28.986  1.00 84.50           O  
ATOM   1469  OE2 GLU A 191      -2.759   4.338  29.527  1.00 84.50           O  
ATOM   1470  N   ILE A 192      -7.351   7.445  30.713  1.00 77.56           N  
ATOM   1471  CA  ILE A 192      -8.744   7.595  31.177  1.00 77.56           C  
ATOM   1472  C   ILE A 192      -9.393   6.232  31.393  1.00 77.56           C  
ATOM   1473  CB  ILE A 192      -9.576   8.434  30.181  1.00 77.56           C  
ATOM   1474  O   ILE A 192     -10.190   6.058  32.312  1.00 77.56           O  
ATOM   1475  CG1 ILE A 192      -9.004   9.860  30.116  1.00 77.56           C  
ATOM   1476  CG2 ILE A 192     -11.065   8.490  30.593  1.00 77.56           C  
ATOM   1477  CD1 ILE A 192      -9.707  10.736  29.086  1.00 77.56           C  
ATOM   1478  N   SER A 193      -9.072   5.272  30.530  1.00 67.56           N  
ATOM   1479  CA  SER A 193      -9.640   3.934  30.606  1.00 67.56           C  
ATOM   1480  C   SER A 193      -9.057   3.182  31.793  1.00 67.56           C  
ATOM   1481  CB  SER A 193      -9.419   3.195  29.287  1.00 67.56           C  
ATOM   1482  O   SER A 193      -7.841   3.121  31.964  1.00 67.56           O  
ATOM   1483  OG  SER A 193     -10.386   3.706  28.395  1.00 67.56           O  
ATOM   1484  N   VAL A 194      -9.935   2.600  32.613  1.00 63.09           N  
ATOM   1485  CA  VAL A 194      -9.526   1.718  33.709  1.00 63.09           C  
ATOM   1486  C   VAL A 194      -8.903   0.469  33.083  1.00 63.09           C  
ATOM   1487  CB  VAL A 194     -10.704   1.347  34.629  1.00 63.09           C  
ATOM   1488  O   VAL A 194      -9.602  -0.227  32.342  1.00 63.09           O  
ATOM   1489  CG1 VAL A 194     -10.233   0.464  35.793  1.00 63.09           C  
ATOM   1490  CG2 VAL A 194     -11.345   2.607  35.227  1.00 63.09           C  
ATOM   1491  N   PRO A 195      -7.614   0.176  33.336  1.00 62.53           N  
ATOM   1492  CA  PRO A 195      -6.973  -0.986  32.744  1.00 62.53           C  
ATOM   1493  C   PRO A 195      -7.685  -2.259  33.193  1.00 62.53           C  
ATOM   1494  CB  PRO A 195      -5.506  -0.941  33.178  1.00 62.53           C  
ATOM   1495  O   PRO A 195      -7.937  -2.456  34.386  1.00 62.53           O  
ATOM   1496  CG  PRO A 195      -5.286   0.519  33.567  1.00 62.53           C  
ATOM   1497  CD  PRO A 195      -6.648   0.952  34.097  1.00 62.53           C  
ATOM   1498  N   SER A 196      -7.988  -3.135  32.242  1.00 63.25           N  
ATOM   1499  CA  SER A 196      -8.664  -4.408  32.481  1.00 63.25           C  
ATOM   1500  C   SER A 196      -7.671  -5.433  33.041  1.00 63.25           C  
ATOM   1501  CB  SER A 196      -9.335  -4.871  31.191  1.00 63.25           C  
ATOM   1502  O   SER A 196      -7.310  -6.415  32.399  1.00 63.25           O  
ATOM   1503  OG  SER A 196     -10.256  -5.893  31.477  1.00 63.25           O  
ATOM   1504  N   ARG A 197      -7.161  -5.180  34.255  1.00 57.47           N  
ATOM   1505  CA  ARG A 197      -6.106  -5.994  34.891  1.00 57.47           C  
ATOM   1506  C   ARG A 197      -6.540  -7.426  35.225  1.00 57.47           C  
ATOM   1507  CB  ARG A 197      -5.583  -5.307  36.162  1.00 57.47           C  
ATOM   1508  O   ARG A 197      -5.694  -8.250  35.547  1.00 57.47           O  
ATOM   1509  CG  ARG A 197      -4.859  -3.984  35.885  1.00 57.47           C  
ATOM   1510  CD  ARG A 197      -4.171  -3.506  37.168  1.00 57.47           C  
ATOM   1511  NE  ARG A 197      -3.444  -2.241  36.962  1.00 57.47           N  
ATOM   1512  NH1 ARG A 197      -2.564  -2.077  39.080  1.00 57.47           N  
ATOM   1513  NH2 ARG A 197      -2.155  -0.470  37.589  1.00 57.47           N  
ATOM   1514  CZ  ARG A 197      -2.726  -1.607  37.873  1.00 57.47           C  
ATOM   1515  N   SER A 198      -7.840  -7.717  35.181  1.00 56.91           N  
ATOM   1516  CA  SER A 198      -8.409  -9.050  35.418  1.00 56.91           C  
ATOM   1517  C   SER A 198      -8.460  -9.928  34.162  1.00 56.91           C  
ATOM   1518  CB  SER A 198      -9.808  -8.904  36.024  1.00 56.91           C  
ATOM   1519  O   SER A 198      -8.921 -11.073  34.225  1.00 56.91           O  
ATOM   1520  OG  SER A 198     -10.638  -8.152  35.159  1.00 56.91           O  
ATOM   1521  N   GLU A 199      -8.004  -9.408  33.022  1.00 65.94           N  
ATOM   1522  CA  GLU A 199      -8.007 -10.105  31.745  1.00 65.94           C  
ATOM   1523  C   GLU A 199      -6.599 -10.543  31.312  1.00 65.94           C  
ATOM   1524  CB  GLU A 199      -8.688  -9.230  30.692  1.00 65.94           C  
ATOM   1525  O   GLU A 199      -5.632  -9.795  31.422  1.00 65.94           O  
ATOM   1526  CG  GLU A 199     -10.202  -9.066  30.939  1.00 65.94           C  
ATOM   1527  CD  GLU A 199     -10.901  -8.378  29.758  1.00 65.94           C  
ATOM   1528  OE1 GLU A 199     -11.831  -8.965  29.164  1.00 65.94           O  
ATOM   1529  OE2 GLU A 199     -10.427  -7.328  29.282  1.00 65.94           O  
ATOM   1530  N   GLY A 200      -6.489 -11.781  30.818  1.00 70.12           N  
ATOM   1531  CA  GLY A 200      -5.237 -12.368  30.328  1.00 70.12           C  
ATOM   1532  C   GLY A 200      -5.004 -12.167  28.826  1.00 70.12           C  
ATOM   1533  O   GLY A 200      -5.898 -11.739  28.090  1.00 70.12           O  
ATOM   1534  N   ILE A 201      -3.794 -12.513  28.377  1.00 74.94           N  
ATOM   1535  CA  ILE A 201      -3.402 -12.552  26.960  1.00 74.94           C  
ATOM   1536  C   ILE A 201      -3.676 -13.952  26.406  1.00 74.94           C  
ATOM   1537  CB  ILE A 201      -1.913 -12.160  26.785  1.00 74.94           C  
ATOM   1538  O   ILE A 201      -3.257 -14.945  27.003  1.00 74.94           O  
ATOM   1539  CG1 ILE A 201      -1.673 -10.713  27.278  1.00 74.94           C  
ATOM   1540  CG2 ILE A 201      -1.455 -12.312  25.320  1.00 74.94           C  
ATOM   1541  CD1 ILE A 201      -0.197 -10.295  27.299  1.00 74.94           C  
ATOM   1542  N   ASP A 202      -4.329 -14.029  25.247  1.00 80.56           N  
ATOM   1543  CA  ASP A 202      -4.415 -15.267  24.476  1.00 80.56           C  
ATOM   1544  C   ASP A 202      -3.135 -15.482  23.657  1.00 80.56           C  
ATOM   1545  CB  ASP A 202      -5.668 -15.282  23.594  1.00 80.56           C  
ATOM   1546  O   ASP A 202      -3.030 -15.076  22.499  1.00 80.56           O  
ATOM   1547  CG  ASP A 202      -5.817 -16.635  22.886  1.00 80.56           C  
ATOM   1548  OD1 ASP A 202      -4.998 -17.553  23.150  1.00 80.56           O  
ATOM   1549  OD2 ASP A 202      -6.778 -16.774  22.117  1.00 80.56           O  
ATOM   1550  N   TRP A 203      -2.129 -16.098  24.278  1.00 81.62           N  
ATOM   1551  CA  TRP A 203      -0.867 -16.409  23.605  1.00 81.62           C  
ATOM   1552  C   TRP A 203      -1.045 -17.427  22.477  1.00 81.62           C  
ATOM   1553  CB  TRP A 203       0.152 -16.911  24.631  1.00 81.62           C  
ATOM   1554  O   TRP A 203      -0.426 -17.279  21.428  1.00 81.62           O  
ATOM   1555  CG  TRP A 203       0.610 -15.867  25.598  1.00 81.62           C  
ATOM   1556  CD1 TRP A 203       0.228 -15.751  26.890  1.00 81.62           C  
ATOM   1557  CD2 TRP A 203       1.533 -14.764  25.351  1.00 81.62           C  
ATOM   1558  CE2 TRP A 203       1.674 -14.017  26.558  1.00 81.62           C  
ATOM   1559  CE3 TRP A 203       2.265 -14.324  24.227  1.00 81.62           C  
ATOM   1560  NE1 TRP A 203       0.867 -14.669  27.465  1.00 81.62           N  
ATOM   1561  CH2 TRP A 203       3.215 -12.473  25.512  1.00 81.62           C  
ATOM   1562  CZ2 TRP A 203       2.501 -12.888  26.648  1.00 81.62           C  
ATOM   1563  CZ3 TRP A 203       3.097 -13.190  24.306  1.00 81.62           C  
ATOM   1564  N   ALA A 204      -1.908 -18.430  22.662  1.00 85.31           N  
ATOM   1565  CA  ALA A 204      -2.127 -19.475  21.667  1.00 85.31           C  
ATOM   1566  C   ALA A 204      -2.832 -18.917  20.423  1.00 85.31           C  
ATOM   1567  CB  ALA A 204      -2.916 -20.615  22.320  1.00 85.31           C  
ATOM   1568  O   ALA A 204      -2.367 -19.136  19.301  1.00 85.31           O  
ATOM   1569  N   GLY A 205      -3.904 -18.143  20.614  1.00 84.38           N  
ATOM   1570  CA  GLY A 205      -4.597 -17.439  19.540  1.00 84.38           C  
ATOM   1571  C   GLY A 205      -3.679 -16.441  18.837  1.00 84.38           C  
ATOM   1572  O   GLY A 205      -3.586 -16.433  17.612  1.00 84.38           O  
ATOM   1573  N   ASN A 206      -2.896 -15.667  19.592  1.00 82.31           N  
ATOM   1574  CA  ASN A 206      -1.981 -14.694  19.005  1.00 82.31           C  
ATOM   1575  C   ASN A 206      -0.870 -15.338  18.158  1.00 82.31           C  
ATOM   1576  CB  ASN A 206      -1.394 -13.834  20.131  1.00 82.31           C  
ATOM   1577  O   ASN A 206      -0.585 -14.885  17.049  1.00 82.31           O  
ATOM   1578  CG  ASN A 206      -0.665 -12.657  19.543  1.00 82.31           C  
ATOM   1579  ND2 ASN A 206       0.523 -12.336  19.995  1.00 82.31           N  
ATOM   1580  OD1 ASN A 206      -1.166 -11.997  18.657  1.00 82.31           O  
ATOM   1581  N   THR A 207      -0.250 -16.411  18.657  1.00 85.88           N  
ATOM   1582  CA  THR A 207       0.808 -17.122  17.932  1.00 85.88           C  
ATOM   1583  C   THR A 207       0.259 -17.825  16.694  1.00 85.88           C  
ATOM   1584  CB  THR A 207       1.527 -18.113  18.859  1.00 85.88           C  
ATOM   1585  O   THR A 207       0.871 -17.727  15.633  1.00 85.88           O  
ATOM   1586  CG2 THR A 207       2.623 -18.914  18.159  1.00 85.88           C  
ATOM   1587  OG1 THR A 207       2.179 -17.401  19.883  1.00 85.88           O  
ATOM   1588  N   THR A 208      -0.900 -18.486  16.784  1.00 90.38           N  
ATOM   1589  CA  THR A 208      -1.517 -19.152  15.621  1.00 90.38           C  
ATOM   1590  C   THR A 208      -1.982 -18.153  14.565  1.00 90.38           C  
ATOM   1591  CB  THR A 208      -2.673 -20.082  16.014  1.00 90.38           C  
ATOM   1592  O   THR A 208      -1.689 -18.344  13.386  1.00 90.38           O  
ATOM   1593  CG2 THR A 208      -2.160 -21.325  16.740  1.00 90.38           C  
ATOM   1594  OG1 THR A 208      -3.598 -19.443  16.859  1.00 90.38           O  
ATOM   1595  N   PHE A 209      -2.605 -17.041  14.966  1.00 86.31           N  
ATOM   1596  CA  PHE A 209      -2.990 -15.971  14.047  1.00 86.31           C  
ATOM   1597  C   PHE A 209      -1.774 -15.346  13.358  1.00 86.31           C  
ATOM   1598  CB  PHE A 209      -3.777 -14.900  14.811  1.00 86.31           C  
ATOM   1599  O   PHE A 209      -1.735 -15.238  12.131  1.00 86.31           O  
ATOM   1600  CG  PHE A 209      -4.301 -13.786  13.930  1.00 86.31           C  
ATOM   1601  CD1 PHE A 209      -3.773 -12.484  14.029  1.00 86.31           C  
ATOM   1602  CD2 PHE A 209      -5.313 -14.064  12.994  1.00 86.31           C  
ATOM   1603  CE1 PHE A 209      -4.263 -11.463  13.196  1.00 86.31           C  
ATOM   1604  CE2 PHE A 209      -5.795 -13.047  12.154  1.00 86.31           C  
ATOM   1605  CZ  PHE A 209      -5.273 -11.747  12.259  1.00 86.31           C  
ATOM   1606  N   GLY A 210      -0.758 -14.967  14.139  1.00 84.25           N  
ATOM   1607  CA  GLY A 210       0.406 -14.273  13.609  1.00 84.25           C  
ATOM   1608  C   GLY A 210       1.288 -15.143  12.727  1.00 84.25           C  
ATOM   1609  O   GLY A 210       1.626 -14.732  11.619  1.00 84.25           O  
ATOM   1610  N   LEU A 211       1.604 -16.367  13.158  1.00 88.81           N  
ATOM   1611  CA  LEU A 211       2.331 -17.312  12.308  1.00 88.81           C  
ATOM   1612  C   LEU A 211       1.520 -17.680  11.062  1.00 88.81           C  
ATOM   1613  CB  LEU A 211       2.707 -18.571  13.103  1.00 88.81           C  
ATOM   1614  O   LEU A 211       2.097 -17.789   9.984  1.00 88.81           O  
ATOM   1615  CG  LEU A 211       3.774 -18.366  14.192  1.00 88.81           C  
ATOM   1616  CD1 LEU A 211       4.001 -19.695  14.914  1.00 88.81           C  
ATOM   1617  CD2 LEU A 211       5.115 -17.906  13.616  1.00 88.81           C  
ATOM   1618  N   GLY A 212       0.193 -17.802  11.179  1.00 90.38           N  
ATOM   1619  CA  GLY A 212      -0.694 -18.039  10.043  1.00 90.38           C  
ATOM   1620  C   GLY A 212      -0.576 -16.953   8.973  1.00 90.38           C  
ATOM   1621  O   GLY A 212      -0.307 -17.259   7.811  1.00 90.38           O  
ATOM   1622  N   LEU A 213      -0.698 -15.680   9.363  1.00 84.38           N  
ATOM   1623  CA  LEU A 213      -0.547 -14.548   8.442  1.00 84.38           C  
ATOM   1624  C   LEU A 213       0.867 -14.440   7.855  1.00 84.38           C  
ATOM   1625  CB  LEU A 213      -0.911 -13.236   9.157  1.00 84.38           C  
ATOM   1626  O   LEU A 213       1.007 -14.163   6.663  1.00 84.38           O  
ATOM   1627  CG  LEU A 213      -2.406 -13.027   9.456  1.00 84.38           C  
ATOM   1628  CD1 LEU A 213      -2.577 -11.642  10.078  1.00 84.38           C  
ATOM   1629  CD2 LEU A 213      -3.280 -13.089   8.198  1.00 84.38           C  
ATOM   1630  N   ILE A 214       1.906 -14.681   8.661  1.00 85.62           N  
ATOM   1631  CA  ILE A 214       3.302 -14.660   8.199  1.00 85.62           C  
ATOM   1632  C   ILE A 214       3.539 -15.749   7.148  1.00 85.62           C  
ATOM   1633  CB  ILE A 214       4.275 -14.784   9.395  1.00 85.62           C  
ATOM   1634  O   ILE A 214       4.107 -15.458   6.099  1.00 85.62           O  
ATOM   1635  CG1 ILE A 214       4.251 -13.486  10.235  1.00 85.62           C  
ATOM   1636  CG2 ILE A 214       5.716 -15.071   8.926  1.00 85.62           C  
ATOM   1637  CD1 ILE A 214       4.900 -13.637  11.618  1.00 85.62           C  
ATOM   1638  N   LEU A 215       3.081 -16.982   7.384  1.00 90.62           N  
ATOM   1639  CA  LEU A 215       3.242 -18.080   6.427  1.00 90.62           C  
ATOM   1640  C   LEU A 215       2.449 -17.847   5.137  1.00 90.62           C  
ATOM   1641  CB  LEU A 215       2.823 -19.408   7.070  1.00 90.62           C  
ATOM   1642  O   LEU A 215       2.973 -18.108   4.056  1.00 90.62           O  
ATOM   1643  CG  LEU A 215       3.785 -19.970   8.127  1.00 90.62           C  
ATOM   1644  CD1 LEU A 215       3.213 -21.285   8.654  1.00 90.62           C  
ATOM   1645  CD2 LEU A 215       5.177 -20.268   7.563  1.00 90.62           C  
ATOM   1646  N   ILE A 216       1.231 -17.301   5.229  1.00 88.56           N  
ATOM   1647  CA  ILE A 216       0.452 -16.903   4.047  1.00 88.56           C  
ATOM   1648  C   ILE A 216       1.208 -15.837   3.247  1.00 88.56           C  
ATOM   1649  CB  ILE A 216      -0.963 -16.424   4.453  1.00 88.56           C  
ATOM   1650  O   ILE A 216       1.282 -15.936   2.022  1.00 88.56           O  
ATOM   1651  CG1 ILE A 216      -1.807 -17.620   4.943  1.00 88.56           C  
ATOM   1652  CG2 ILE A 216      -1.684 -15.733   3.279  1.00 88.56           C  
ATOM   1653  CD1 ILE A 216      -3.103 -17.226   5.663  1.00 88.56           C  
ATOM   1654  N   LEU A 217       1.810 -14.843   3.911  1.00 79.81           N  
ATOM   1655  CA  LEU A 217       2.614 -13.837   3.220  1.00 79.81           C  
ATOM   1656  C   LEU A 217       3.851 -14.453   2.571  1.00 79.81           C  
ATOM   1657  CB  LEU A 217       3.039 -12.713   4.176  1.00 79.81           C  
ATOM   1658  O   LEU A 217       4.134 -14.146   1.422  1.00 79.81           O  
ATOM   1659  CG  LEU A 217       3.825 -11.613   3.427  1.00 79.81           C  
ATOM   1660  CD1 LEU A 217       2.904 -10.769   2.546  1.00 79.81           C  
ATOM   1661  CD2 LEU A 217       4.635 -10.764   4.400  1.00 79.81           C  
ATOM   1662  N   ILE A 218       4.588 -15.305   3.283  1.00 85.75           N  
ATOM   1663  CA  ILE A 218       5.751 -16.008   2.732  1.00 85.75           C  
ATOM   1664  C   ILE A 218       5.323 -16.770   1.473  1.00 85.75           C  
ATOM   1665  CB  ILE A 218       6.370 -16.917   3.820  1.00 85.75           C  
ATOM   1666  O   ILE A 218       5.931 -16.598   0.420  1.00 85.75           O  
ATOM   1667  CG1 ILE A 218       7.120 -16.038   4.849  1.00 85.75           C  
ATOM   1668  CG2 ILE A 218       7.328 -17.985   3.261  1.00 85.75           C  
ATOM   1669  CD1 ILE A 218       7.580 -16.797   6.099  1.00 85.75           C  
ATOM   1670  N   ALA A 219       4.230 -17.529   1.540  1.00 89.31           N  
ATOM   1671  CA  ALA A 219       3.700 -18.247   0.390  1.00 89.31           C  
ATOM   1672  C   ALA A 219       3.370 -17.312  -0.781  1.00 89.31           C  
ATOM   1673  CB  ALA A 219       2.460 -19.018   0.830  1.00 89.31           C  
ATOM   1674  O   ALA A 219       3.760 -17.585  -1.908  1.00 89.31           O  
ATOM   1675  N   ILE A 220       2.706 -16.188  -0.517  1.00 84.19           N  
ATOM   1676  CA  ILE A 220       2.413 -15.165  -1.523  1.00 84.19           C  
ATOM   1677  C   ILE A 220       3.700 -14.603  -2.140  1.00 84.19           C  
ATOM   1678  CB  ILE A 220       1.549 -14.072  -0.864  1.00 84.19           C  
ATOM   1679  O   ILE A 220       3.853 -14.601  -3.356  1.00 84.19           O  
ATOM   1680  CG1 ILE A 220       0.081 -14.549  -0.771  1.00 84.19           C  
ATOM   1681  CG2 ILE A 220       1.691 -12.726  -1.583  1.00 84.19           C  
ATOM   1682  CD1 ILE A 220      -0.793 -13.708   0.168  1.00 84.19           C  
ATOM   1683  N   THR A 221       4.635 -14.134  -1.316  1.00 81.62           N  
ATOM   1684  CA  THR A 221       5.841 -13.432  -1.761  1.00 81.62           C  
ATOM   1685  C   THR A 221       6.726 -14.343  -2.599  1.00 81.62           C  
ATOM   1686  CB  THR A 221       6.619 -12.901  -0.550  1.00 81.62           C  
ATOM   1687  O   THR A 221       7.169 -13.948  -3.674  1.00 81.62           O  
ATOM   1688  CG2 THR A 221       7.916 -12.190  -0.930  1.00 81.62           C  
ATOM   1689  OG1 THR A 221       5.832 -11.954   0.134  1.00 81.62           O  
ATOM   1690  N   TYR A 222       6.948 -15.577  -2.144  1.00 84.94           N  
ATOM   1691  CA  TYR A 222       7.734 -16.558  -2.890  1.00 84.94           C  
ATOM   1692  C   TYR A 222       6.933 -17.210  -4.027  1.00 84.94           C  
ATOM   1693  CB  TYR A 222       8.340 -17.583  -1.922  1.00 84.94           C  
ATOM   1694  O   TYR A 222       7.527 -17.661  -5.001  1.00 84.94           O  
ATOM   1695  CG  TYR A 222       9.418 -17.006  -1.016  1.00 84.94           C  
ATOM   1696  CD1 TYR A 222      10.712 -16.773  -1.518  1.00 84.94           C  
ATOM   1697  CD2 TYR A 222       9.141 -16.702   0.329  1.00 84.94           C  
ATOM   1698  CE1 TYR A 222      11.702 -16.202  -0.695  1.00 84.94           C  
ATOM   1699  CE2 TYR A 222      10.125 -16.145   1.165  1.00 84.94           C  
ATOM   1700  OH  TYR A 222      12.369 -15.359   1.451  1.00 84.94           O  
ATOM   1701  CZ  TYR A 222      11.411 -15.891   0.649  1.00 84.94           C  
ATOM   1702  N   GLY A 223       5.599 -17.208  -3.961  1.00 85.69           N  
ATOM   1703  CA  GLY A 223       4.718 -17.626  -5.055  1.00 85.69           C  
ATOM   1704  C   GLY A 223       4.773 -16.683  -6.259  1.00 85.69           C  
ATOM   1705  O   GLY A 223       4.600 -17.122  -7.393  1.00 85.69           O  
ATOM   1706  N   LEU A 224       5.089 -15.406  -6.029  1.00 81.38           N  
ATOM   1707  CA  LEU A 224       5.317 -14.405  -7.075  1.00 81.38           C  
ATOM   1708  C   LEU A 224       6.707 -14.494  -7.730  1.00 81.38           C  
ATOM   1709  CB  LEU A 224       5.088 -13.006  -6.481  1.00 81.38           C  
ATOM   1710  O   LEU A 224       6.958 -13.794  -8.710  1.00 81.38           O  
ATOM   1711  CG  LEU A 224       3.639 -12.707  -6.064  1.00 81.38           C  
ATOM   1712  CD1 LEU A 224       3.586 -11.378  -5.310  1.00 81.38           C  
ATOM   1713  CD2 LEU A 224       2.709 -12.601  -7.262  1.00 81.38           C  
ATOM   1714  N   LEU A 225       7.616 -15.319  -7.202  1.00 82.19           N  
ATOM   1715  CA  LEU A 225       8.957 -15.512  -7.759  1.00 82.19           C  
ATOM   1716  C   LEU A 225       8.998 -16.740  -8.677  1.00 82.19           C  
ATOM   1717  CB  LEU A 225       9.990 -15.637  -6.628  1.00 82.19           C  
ATOM   1718  O   LEU A 225       8.297 -17.707  -8.399  1.00 82.19           O  
ATOM   1719  CG  LEU A 225      10.132 -14.371  -5.768  1.00 82.19           C  
ATOM   1720  CD1 LEU A 225      11.043 -14.662  -4.579  1.00 82.19           C  
ATOM   1721  CD2 LEU A 225      10.733 -13.199  -6.548  1.00 82.19           C  
ATOM   1722  N   PRO A 226       9.825 -16.752  -9.736  1.00 80.81           N  
ATOM   1723  CA  PRO A 226       9.955 -17.914 -10.615  1.00 80.81           C  
ATOM   1724  C   PRO A 226      10.370 -19.194  -9.871  1.00 80.81           C  
ATOM   1725  CB  PRO A 226      10.987 -17.516 -11.675  1.00 80.81           C  
ATOM   1726  O   PRO A 226      11.173 -19.151  -8.938  1.00 80.81           O  
ATOM   1727  CG  PRO A 226      10.916 -15.990 -11.696  1.00 80.81           C  
ATOM   1728  CD  PRO A 226      10.605 -15.636 -10.246  1.00 80.81           C  
ATOM   1729  N   TYR A 227       9.862 -20.348 -10.315  1.00 83.25           N  
ATOM   1730  CA  TYR A 227      10.240 -21.664  -9.788  1.00 83.25           C  
ATOM   1731  C   TYR A 227      10.242 -22.724 -10.892  1.00 83.25           C  
ATOM   1732  CB  TYR A 227       9.284 -22.089  -8.671  1.00 83.25           C  
ATOM   1733  O   TYR A 227       9.238 -22.934 -11.577  1.00 83.25           O  
ATOM   1734  CG  TYR A 227       9.617 -23.428  -8.040  1.00 83.25           C  
ATOM   1735  CD1 TYR A 227       8.838 -24.562  -8.344  1.00 83.25           C  
ATOM   1736  CD2 TYR A 227      10.709 -23.540  -7.159  1.00 83.25           C  
ATOM   1737  CE1 TYR A 227       9.149 -25.807  -7.767  1.00 83.25           C  
ATOM   1738  CE2 TYR A 227      11.019 -24.784  -6.574  1.00 83.25           C  
ATOM   1739  OH  TYR A 227      10.526 -27.121  -6.316  1.00 83.25           O  
ATOM   1740  CZ  TYR A 227      10.237 -25.920  -6.878  1.00 83.25           C  
ATOM   1741  N   GLY A 228      11.364 -23.432 -11.040  1.00 82.81           N  
ATOM   1742  CA  GLY A 228      11.535 -24.423 -12.103  1.00 82.81           C  
ATOM   1743  C   GLY A 228      11.376 -23.790 -13.488  1.00 82.81           C  
ATOM   1744  O   GLY A 228      12.011 -22.783 -13.787  1.00 82.81           O  
ATOM   1745  N   SER A 229      10.516 -24.372 -14.328  1.00 77.44           N  
ATOM   1746  CA  SER A 229      10.175 -23.846 -15.660  1.00 77.44           C  
ATOM   1747  C   SER A 229       9.024 -22.831 -15.655  1.00 77.44           C  
ATOM   1748  CB  SER A 229       9.840 -25.016 -16.590  1.00 77.44           C  
ATOM   1749  O   SER A 229       8.650 -22.328 -16.712  1.00 77.44           O  
ATOM   1750  OG  SER A 229       8.750 -25.757 -16.070  1.00 77.44           O  
ATOM   1751  N   SER A 230       8.432 -22.548 -14.492  1.00 79.69           N  
ATOM   1752  CA  SER A 230       7.323 -21.606 -14.352  1.00 79.69           C  
ATOM   1753  C   SER A 230       7.835 -20.211 -13.995  1.00 79.69           C  
ATOM   1754  CB  SER A 230       6.339 -22.118 -13.299  1.00 79.69           C  
ATOM   1755  O   SER A 230       8.689 -20.045 -13.123  1.00 79.69           O  
ATOM   1756  OG  SER A 230       5.313 -21.175 -13.067  1.00 79.69           O  
ATOM   1757  N   GLN A 231       7.240 -19.190 -14.616  1.00 72.25           N  
ATOM   1758  CA  GLN A 231       7.467 -17.777 -14.279  1.00 72.25           C  
ATOM   1759  C   GLN A 231       6.964 -17.422 -12.866  1.00 72.25           C  
ATOM   1760  CB  GLN A 231       6.773 -16.896 -15.334  1.00 72.25           C  
ATOM   1761  O   GLN A 231       7.334 -16.384 -12.324  1.00 72.25           O  
ATOM   1762  CG  GLN A 231       7.405 -17.015 -16.734  1.00 72.25           C  
ATOM   1763  CD  GLN A 231       8.780 -16.358 -16.856  1.00 72.25           C  
ATOM   1764  NE2 GLN A 231       9.538 -16.689 -17.878  1.00 72.25           N  
ATOM   1765  OE1 GLN A 231       9.193 -15.525 -16.065  1.00 72.25           O  
ATOM   1766  N   LEU A 232       6.146 -18.292 -12.262  1.00 82.31           N  
ATOM   1767  CA  LEU A 232       5.613 -18.152 -10.908  1.00 82.31           C  
ATOM   1768  C   LEU A 232       5.862 -19.389 -10.045  1.00 82.31           C  
ATOM   1769  CB  LEU A 232       4.109 -17.874 -10.975  1.00 82.31           C  
ATOM   1770  O   LEU A 232       5.831 -20.529 -10.512  1.00 82.31           O  
ATOM   1771  CG  LEU A 232       3.758 -16.483 -11.514  1.00 82.31           C  
ATOM   1772  CD1 LEU A 232       2.264 -16.427 -11.779  1.00 82.31           C  
ATOM   1773  CD2 LEU A 232       4.077 -15.381 -10.506  1.00 82.31           C  
ATOM   1774  N   GLY A 233       6.012 -19.140  -8.752  1.00 84.38           N  
ATOM   1775  CA  GLY A 233       6.416 -20.081  -7.720  1.00 84.38           C  
ATOM   1776  C   GLY A 233       5.267 -20.800  -7.038  1.00 84.38           C  
ATOM   1777  O   GLY A 233       5.501 -21.530  -6.083  1.00 84.38           O  
ATOM   1778  N   TRP A 234       4.030 -20.635  -7.506  1.00 86.62           N  
ATOM   1779  CA  TRP A 234       2.854 -21.268  -6.899  1.00 86.62           C  
ATOM   1780  C   TRP A 234       2.926 -22.803  -6.861  1.00 86.62           C  
ATOM   1781  CB  TRP A 234       1.600 -20.787  -7.635  1.00 86.62           C  
ATOM   1782  O   TRP A 234       2.316 -23.413  -5.989  1.00 86.62           O  
ATOM   1783  CG  TRP A 234       1.334 -19.323  -7.473  1.00 86.62           C  
ATOM   1784  CD1 TRP A 234       1.416 -18.380  -8.438  1.00 86.62           C  
ATOM   1785  CD2 TRP A 234       0.933 -18.616  -6.261  1.00 86.62           C  
ATOM   1786  CE2 TRP A 234       0.817 -17.228  -6.565  1.00 86.62           C  
ATOM   1787  CE3 TRP A 234       0.649 -19.014  -4.937  1.00 86.62           C  
ATOM   1788  NE1 TRP A 234       1.140 -17.137  -7.900  1.00 86.62           N  
ATOM   1789  CH2 TRP A 234       0.144 -16.710  -4.302  1.00 86.62           C  
ATOM   1790  CZ2 TRP A 234       0.436 -16.281  -5.606  1.00 86.62           C  
ATOM   1791  CZ3 TRP A 234       0.257 -18.071  -3.968  1.00 86.62           C  
ATOM   1792  N   GLY A 235       3.701 -23.422  -7.760  1.00 88.50           N  
ATOM   1793  CA  GLY A 235       3.981 -24.865  -7.760  1.00 88.50           C  
ATOM   1794  C   GLY A 235       5.110 -25.308  -6.818  1.00 88.50           C  
ATOM   1795  O   GLY A 235       5.361 -26.504  -6.694  1.00 88.50           O  
ATOM   1796  N   ASN A 236       5.816 -24.378  -6.170  1.00 91.69           N  
ATOM   1797  CA  ASN A 236       6.914 -24.692  -5.262  1.00 91.69           C  
ATOM   1798  C   ASN A 236       6.374 -25.394  -3.999  1.00 91.69           C  
ATOM   1799  CB  ASN A 236       7.681 -23.392  -4.954  1.00 91.69           C  
ATOM   1800  O   ASN A 236       5.530 -24.812  -3.309  1.00 91.69           O  
ATOM   1801  CG  ASN A 236       8.909 -23.569  -4.082  1.00 91.69           C  
ATOM   1802  ND2 ASN A 236       9.817 -22.624  -4.110  1.00 91.69           N  
ATOM   1803  OD1 ASN A 236       9.054 -24.516  -3.328  1.00 91.69           O  
ATOM   1804  N   PRO A 237       6.874 -26.591  -3.625  1.00 94.12           N  
ATOM   1805  CA  PRO A 237       6.447 -27.286  -2.411  1.00 94.12           C  
ATOM   1806  C   PRO A 237       6.570 -26.441  -1.137  1.00 94.12           C  
ATOM   1807  CB  PRO A 237       7.331 -28.534  -2.323  1.00 94.12           C  
ATOM   1808  O   PRO A 237       5.731 -26.555  -0.248  1.00 94.12           O  
ATOM   1809  CG  PRO A 237       7.689 -28.818  -3.779  1.00 94.12           C  
ATOM   1810  CD  PRO A 237       7.810 -27.419  -4.375  1.00 94.12           C  
ATOM   1811  N   PHE A 238       7.565 -25.551  -1.057  1.00 93.38           N  
ATOM   1812  CA  PHE A 238       7.712 -24.609   0.055  1.00 93.38           C  
ATOM   1813  C   PHE A 238       6.577 -23.575   0.095  1.00 93.38           C  
ATOM   1814  CB  PHE A 238       9.072 -23.908  -0.056  1.00 93.38           C  
ATOM   1815  O   PHE A 238       6.056 -23.274   1.169  1.00 93.38           O  
ATOM   1816  CG  PHE A 238       9.295 -22.855   1.009  1.00 93.38           C  
ATOM   1817  CD1 PHE A 238       9.123 -21.491   0.704  1.00 93.38           C  
ATOM   1818  CD2 PHE A 238       9.642 -23.242   2.317  1.00 93.38           C  
ATOM   1819  CE1 PHE A 238       9.306 -20.518   1.701  1.00 93.38           C  
ATOM   1820  CE2 PHE A 238       9.819 -22.268   3.315  1.00 93.38           C  
ATOM   1821  CZ  PHE A 238       9.651 -20.907   3.007  1.00 93.38           C  
ATOM   1822  N   VAL A 239       6.163 -23.056  -1.066  1.00 92.94           N  
ATOM   1823  CA  VAL A 239       5.053 -22.096  -1.192  1.00 92.94           C  
ATOM   1824  C   VAL A 239       3.732 -22.765  -0.836  1.00 92.94           C  
ATOM   1825  CB  VAL A 239       5.001 -21.492  -2.611  1.00 92.94           C  
ATOM   1826  O   VAL A 239       2.982 -22.239  -0.018  1.00 92.94           O  
ATOM   1827  CG1 VAL A 239       3.700 -20.732  -2.887  1.00 92.94           C  
ATOM   1828  CG2 VAL A 239       6.184 -20.537  -2.808  1.00 92.94           C  
ATOM   1829  N   ILE A 240       3.473 -23.952  -1.388  1.00 94.25           N  
ATOM   1830  CA  ILE A 240       2.265 -24.731  -1.096  1.00 94.25           C  
ATOM   1831  C   ILE A 240       2.229 -25.109   0.387  1.00 94.25           C  
ATOM   1832  CB  ILE A 240       2.195 -25.977  -2.007  1.00 94.25           C  
ATOM   1833  O   ILE A 240       1.221 -24.877   1.050  1.00 94.25           O  
ATOM   1834  CG1 ILE A 240       2.081 -25.553  -3.490  1.00 94.25           C  
ATOM   1835  CG2 ILE A 240       1.003 -26.872  -1.610  1.00 94.25           C  
ATOM   1836  CD1 ILE A 240       2.266 -26.707  -4.481  1.00 94.25           C  
ATOM   1837  N   GLY A 241       3.335 -25.626   0.930  1.00 95.81           N  
ATOM   1838  CA  GLY A 241       3.458 -25.978   2.342  1.00 95.81           C  
ATOM   1839  C   GLY A 241       3.219 -24.781   3.260  1.00 95.81           C  
ATOM   1840  O   GLY A 241       2.444 -24.890   4.207  1.00 95.81           O  
ATOM   1841  N   SER A 242       3.799 -23.620   2.941  1.00 93.69           N  
ATOM   1842  CA  SER A 242       3.580 -22.376   3.690  1.00 93.69           C  
ATOM   1843  C   SER A 242       2.129 -21.895   3.592  1.00 93.69           C  
ATOM   1844  CB  SER A 242       4.526 -21.273   3.203  1.00 93.69           C  
ATOM   1845  O   SER A 242       1.551 -21.502   4.601  1.00 93.69           O  
ATOM   1846  OG  SER A 242       5.874 -21.649   3.389  1.00 93.69           O  
ATOM   1847  N   MET A 243       1.499 -21.978   2.414  1.00 93.94           N  
ATOM   1848  CA  MET A 243       0.098 -21.585   2.225  1.00 93.94           C  
ATOM   1849  C   MET A 243      -0.845 -22.496   3.016  1.00 93.94           C  
ATOM   1850  CB  MET A 243      -0.261 -21.609   0.729  1.00 93.94           C  
ATOM   1851  O   MET A 243      -1.696 -22.014   3.760  1.00 93.94           O  
ATOM   1852  CG  MET A 243      -1.680 -21.089   0.463  1.00 93.94           C  
ATOM   1853  SD  MET A 243      -1.989 -19.369   0.962  1.00 93.94           S  
ATOM   1854  CE  MET A 243      -1.187 -18.486  -0.401  1.00 93.94           C  
ATOM   1855  N   VAL A 244      -0.676 -23.814   2.891  1.00 95.81           N  
ATOM   1856  CA  VAL A 244      -1.500 -24.813   3.583  1.00 95.81           C  
ATOM   1857  C   VAL A 244      -1.307 -24.717   5.094  1.00 95.81           C  
ATOM   1858  CB  VAL A 244      -1.189 -26.231   3.065  1.00 95.81           C  
ATOM   1859  O   VAL A 244      -2.295 -24.675   5.825  1.00 95.81           O  
ATOM   1860  CG1 VAL A 244      -1.884 -27.322   3.891  1.00 95.81           C  
ATOM   1861  CG2 VAL A 244      -1.663 -26.391   1.613  1.00 95.81           C  
ATOM   1862  N   ALA A 245      -0.064 -24.619   5.574  1.00 96.38           N  
ATOM   1863  CA  ALA A 245       0.223 -24.444   6.995  1.00 96.38           C  
ATOM   1864  C   ALA A 245      -0.342 -23.119   7.524  1.00 96.38           C  
ATOM   1865  CB  ALA A 245       1.736 -24.533   7.216  1.00 96.38           C  
ATOM   1866  O   ALA A 245      -0.952 -23.095   8.589  1.00 96.38           O  
ATOM   1867  N   GLY A 246      -0.206 -22.031   6.764  1.00 93.00           N  
ATOM   1868  CA  GLY A 246      -0.745 -20.725   7.122  1.00 93.00           C  
ATOM   1869  C   GLY A 246      -2.271 -20.724   7.233  1.00 93.00           C  
ATOM   1870  O   GLY A 246      -2.811 -20.326   8.264  1.00 93.00           O  
ATOM   1871  N   ILE A 247      -2.977 -21.250   6.225  1.00 93.19           N  
ATOM   1872  CA  ILE A 247      -4.440 -21.427   6.259  1.00 93.19           C  
ATOM   1873  C   ILE A 247      -4.846 -22.350   7.414  1.00 93.19           C  
ATOM   1874  CB  ILE A 247      -4.952 -21.963   4.899  1.00 93.19           C  
ATOM   1875  O   ILE A 247      -5.796 -22.046   8.137  1.00 93.19           O  
ATOM   1876  CG1 ILE A 247      -4.790 -20.879   3.808  1.00 93.19           C  
ATOM   1877  CG2 ILE A 247      -6.429 -22.403   4.985  1.00 93.19           C  
ATOM   1878  CD1 ILE A 247      -5.036 -21.393   2.383  1.00 93.19           C  
ATOM   1879  N   GLY A 248      -4.110 -23.442   7.628  1.00 96.06           N  
ATOM   1880  CA  GLY A 248      -4.326 -24.365   8.740  1.00 96.06           C  
ATOM   1881  C   GLY A 248      -4.205 -23.681  10.103  1.00 96.06           C  
ATOM   1882  O   GLY A 248      -5.059 -23.886  10.962  1.00 96.06           O  
ATOM   1883  N   LEU A 249      -3.209 -22.811  10.288  1.00 94.38           N  
ATOM   1884  CA  LEU A 249      -3.025 -22.022  11.508  1.00 94.38           C  
ATOM   1885  C   LEU A 249      -4.125 -20.977  11.707  1.00 94.38           C  
ATOM   1886  CB  LEU A 249      -1.652 -21.337  11.484  1.00 94.38           C  
ATOM   1887  O   LEU A 249      -4.574 -20.798  12.834  1.00 94.38           O  
ATOM   1888  CG  LEU A 249      -0.448 -22.252  11.757  1.00 94.38           C  
ATOM   1889  CD1 LEU A 249       0.822 -21.420  11.608  1.00 94.38           C  
ATOM   1890  CD2 LEU A 249      -0.458 -22.831  13.174  1.00 94.38           C  
ATOM   1891  N   ILE A 250      -4.615 -20.335  10.641  1.00 90.06           N  
ATOM   1892  CA  ILE A 250      -5.788 -19.448  10.728  1.00 90.06           C  
ATOM   1893  C   ILE A 250      -7.053 -20.244  11.094  1.00 90.06           C  
ATOM   1894  CB  ILE A 250      -5.963 -18.637   9.423  1.00 90.06           C  
ATOM   1895  O   ILE A 250      -7.867 -19.784  11.895  1.00 90.06           O  
ATOM   1896  CG1 ILE A 250      -4.779 -17.682   9.140  1.00 90.06           C  
ATOM   1897  CG2 ILE A 250      -7.277 -17.833   9.433  1.00 90.06           C  
ATOM   1898  CD1 ILE A 250      -4.501 -16.610  10.203  1.00 90.06           C  
ATOM   1899  N   GLY A 251      -7.214 -21.461  10.567  1.00 91.31           N  
ATOM   1900  CA  GLY A 251      -8.292 -22.368  10.967  1.00 91.31           C  
ATOM   1901  C   GLY A 251      -8.189 -22.789  12.438  1.00 91.31           C  
ATOM   1902  O   GLY A 251      -9.174 -22.724  13.177  1.00 91.31           O  
ATOM   1903  N   ALA A 252      -6.985 -23.154  12.888  1.00 91.81           N  
ATOM   1904  CA  ALA A 252      -6.700 -23.486  14.281  1.00 91.81           C  
ATOM   1905  C   ALA A 252      -6.943 -22.291  15.209  1.00 91.81           C  
ATOM   1906  CB  ALA A 252      -5.255 -23.986  14.390  1.00 91.81           C  
ATOM   1907  O   ALA A 252      -7.538 -22.462  16.271  1.00 91.81           O  
ATOM   1908  N   PHE A 253      -6.564 -21.086  14.781  1.00 89.25           N  
ATOM   1909  CA  PHE A 253      -6.848 -19.838  15.479  1.00 89.25           C  
ATOM   1910  C   PHE A 253      -8.348 -19.690  15.745  1.00 89.25           C  
ATOM   1911  CB  PHE A 253      -6.292 -18.657  14.671  1.00 89.25           C  
ATOM   1912  O   PHE A 253      -8.733 -19.539  16.896  1.00 89.25           O  
ATOM   1913  CG  PHE A 253      -6.879 -17.328  15.082  1.00 89.25           C  
ATOM   1914  CD1 PHE A 253      -7.817 -16.666  14.266  1.00 89.25           C  
ATOM   1915  CD2 PHE A 253      -6.542 -16.799  16.334  1.00 89.25           C  
ATOM   1916  CE1 PHE A 253      -8.411 -15.472  14.710  1.00 89.25           C  
ATOM   1917  CE2 PHE A 253      -7.118 -15.600  16.768  1.00 89.25           C  
ATOM   1918  CZ  PHE A 253      -8.062 -14.945  15.965  1.00 89.25           C  
ATOM   1919  N   ILE A 254      -9.210 -19.838  14.732  1.00 87.19           N  
ATOM   1920  CA  ILE A 254     -10.672 -19.741  14.912  1.00 87.19           C  
ATOM   1921  C   ILE A 254     -11.174 -20.752  15.955  1.00 87.19           C  
ATOM   1922  CB  ILE A 254     -11.398 -19.933  13.558  1.00 87.19           C  
ATOM   1923  O   ILE A 254     -12.048 -20.439  16.764  1.00 87.19           O  
ATOM   1924  CG1 ILE A 254     -11.059 -18.780  12.587  1.00 87.19           C  
ATOM   1925  CG2 ILE A 254     -12.929 -20.015  13.745  1.00 87.19           C  
ATOM   1926  CD1 ILE A 254     -11.434 -19.074  11.128  1.00 87.19           C  
ATOM   1927  N   TYR A 255     -10.637 -21.972  15.957  1.00 89.25           N  
ATOM   1928  CA  TYR A 255     -11.014 -22.991  16.934  1.00 89.25           C  
ATOM   1929  C   TYR A 255     -10.539 -22.658  18.359  1.00 89.25           C  
ATOM   1930  CB  TYR A 255     -10.482 -24.343  16.464  1.00 89.25           C  
ATOM   1931  O   TYR A 255     -11.319 -22.795  19.303  1.00 89.25           O  
ATOM   1932  CG  TYR A 255     -10.718 -25.462  17.454  1.00 89.25           C  
ATOM   1933  CD1 TYR A 255      -9.665 -25.882  18.287  1.00 89.25           C  
ATOM   1934  CD2 TYR A 255     -11.977 -26.088  17.532  1.00 89.25           C  
ATOM   1935  CE1 TYR A 255      -9.842 -26.978  19.146  1.00 89.25           C  
ATOM   1936  CE2 TYR A 255     -12.166 -27.178  18.404  1.00 89.25           C  
ATOM   1937  OH  TYR A 255     -11.205 -28.764  19.936  1.00 89.25           O  
ATOM   1938  CZ  TYR A 255     -11.082 -27.644  19.178  1.00 89.25           C  
ATOM   1939  N   ILE A 256      -9.291 -22.206  18.516  1.00 88.50           N  
ATOM   1940  CA  ILE A 256      -8.704 -21.799  19.803  1.00 88.50           C  
ATOM   1941  C   ILE A 256      -9.476 -20.611  20.376  1.00 88.50           C  
ATOM   1942  CB  ILE A 256      -7.204 -21.467  19.615  1.00 88.50           C  
ATOM   1943  O   ILE A 256      -9.915 -20.650  21.524  1.00 88.50           O  
ATOM   1944  CG1 ILE A 256      -6.410 -22.759  19.315  1.00 88.50           C  
ATOM   1945  CG2 ILE A 256      -6.607 -20.770  20.853  1.00 88.50           C  
ATOM   1946  CD1 ILE A 256      -5.022 -22.489  18.727  1.00 88.50           C  
ATOM   1947  N   GLU A 257      -9.727 -19.608  19.544  1.00 86.00           N  
ATOM   1948  CA  GLU A 257     -10.391 -18.360  19.902  1.00 86.00           C  
ATOM   1949  C   GLU A 257     -11.795 -18.586  20.485  1.00 86.00           C  
ATOM   1950  CB  GLU A 257     -10.476 -17.534  18.612  1.00 86.00           C  
ATOM   1951  O   GLU A 257     -12.219 -17.898  21.410  1.00 86.00           O  
ATOM   1952  CG  GLU A 257     -10.783 -16.070  18.859  1.00 86.00           C  
ATOM   1953  CD  GLU A 257      -9.654 -15.377  19.613  1.00 86.00           C  
ATOM   1954  OE1 GLU A 257      -9.990 -14.385  20.270  1.00 86.00           O  
ATOM   1955  OE2 GLU A 257      -8.469 -15.721  19.485  1.00 86.00           O  
ATOM   1956  N   ASN A 258     -12.510 -19.604  19.994  1.00 83.94           N  
ATOM   1957  CA  ASN A 258     -13.829 -19.982  20.508  1.00 83.94           C  
ATOM   1958  C   ASN A 258     -13.787 -20.674  21.884  1.00 83.94           C  
ATOM   1959  CB  ASN A 258     -14.520 -20.883  19.473  1.00 83.94           C  
ATOM   1960  O   ASN A 258     -14.829 -20.814  22.524  1.00 83.94           O  
ATOM   1961  CG  ASN A 258     -15.096 -20.105  18.307  1.00 83.94           C  
ATOM   1962  ND2 ASN A 258     -14.821 -20.508  17.094  1.00 83.94           N  
ATOM   1963  OD1 ASN A 258     -15.830 -19.143  18.455  1.00 83.94           O  
ATOM   1964  N   LYS A 259     -12.618 -21.149  22.330  1.00 85.12           N  
ATOM   1965  CA  LYS A 259     -12.447 -21.903  23.584  1.00 85.12           C  
ATOM   1966  C   LYS A 259     -11.707 -21.129  24.671  1.00 85.12           C  
ATOM   1967  CB  LYS A 259     -11.728 -23.225  23.287  1.00 85.12           C  
ATOM   1968  O   LYS A 259     -11.804 -21.492  25.843  1.00 85.12           O  
ATOM   1969  CG  LYS A 259     -12.612 -24.165  22.461  1.00 85.12           C  
ATOM   1970  CD  LYS A 259     -12.015 -25.573  22.405  1.00 85.12           C  
ATOM   1971  CE  LYS A 259     -13.055 -26.498  21.772  1.00 85.12           C  
ATOM   1972  NZ  LYS A 259     -12.757 -27.923  22.039  1.00 85.12           N  
ATOM   1973  N   VAL A 260     -10.949 -20.100  24.307  1.00 84.25           N  
ATOM   1974  CA  VAL A 260     -10.137 -19.332  25.253  1.00 84.25           C  
ATOM   1975  C   VAL A 260     -11.009 -18.402  26.103  1.00 84.25           C  
ATOM   1976  CB  VAL A 260      -8.989 -18.607  24.523  1.00 84.25           C  
ATOM   1977  O   VAL A 260     -11.967 -17.793  25.639  1.00 84.25           O  
ATOM   1978  CG1 VAL A 260      -8.252 -17.617  25.435  1.00 84.25           C  
ATOM   1979  CG2 VAL A 260      -7.952 -19.635  24.055  1.00 84.25           C  
ATOM   1980  N   LYS A 261     -10.647 -18.267  27.385  1.00 77.81           N  
ATOM   1981  CA  LYS A 261     -11.355 -17.432  28.371  1.00 77.81           C  
ATOM   1982  C   LYS A 261     -11.355 -15.936  28.019  1.00 77.81           C  
ATOM   1983  CB  LYS A 261     -10.710 -17.693  29.744  1.00 77.81           C  
ATOM   1984  O   LYS A 261     -12.294 -15.220  28.359  1.00 77.81           O  
ATOM   1985  CG  LYS A 261     -11.450 -17.005  30.900  1.00 77.81           C  
ATOM   1986  CD  LYS A 261     -10.789 -17.338  32.242  1.00 77.81           C  
ATOM   1987  CE  LYS A 261     -11.521 -16.601  33.368  1.00 77.81           C  
ATOM   1988  NZ  LYS A 261     -10.766 -16.659  34.643  1.00 77.81           N  
ATOM   1989  N   TYR A 262     -10.291 -15.461  27.372  1.00 75.75           N  
ATOM   1990  CA  TYR A 262     -10.064 -14.054  27.038  1.00 75.75           C  
ATOM   1991  C   TYR A 262      -9.732 -13.892  25.544  1.00 75.75           C  
ATOM   1992  CB  TYR A 262      -8.949 -13.499  27.936  1.00 75.75           C  
ATOM   1993  O   TYR A 262      -8.576 -13.624  25.220  1.00 75.75           O  
ATOM   1994  CG  TYR A 262      -9.226 -13.581  29.423  1.00 75.75           C  
ATOM   1995  CD1 TYR A 262     -10.227 -12.787  30.018  1.00 75.75           C  
ATOM   1996  CD2 TYR A 262      -8.461 -14.458  30.213  1.00 75.75           C  
ATOM   1997  CE1 TYR A 262     -10.449 -12.860  31.407  1.00 75.75           C  
ATOM   1998  CE2 TYR A 262      -8.688 -14.540  31.597  1.00 75.75           C  
ATOM   1999  OH  TYR A 262      -9.851 -13.791  33.546  1.00 75.75           O  
ATOM   2000  CZ  TYR A 262      -9.677 -13.737  32.199  1.00 75.75           C  
ATOM   2001  N   PRO A 263     -10.719 -14.059  24.645  1.00 75.62           N  
ATOM   2002  CA  PRO A 263     -10.486 -14.006  23.207  1.00 75.62           C  
ATOM   2003  C   PRO A 263      -9.980 -12.624  22.754  1.00 75.62           C  
ATOM   2004  CB  PRO A 263     -11.825 -14.395  22.565  1.00 75.62           C  
ATOM   2005  O   PRO A 263     -10.504 -11.583  23.169  1.00 75.62           O  
ATOM   2006  CG  PRO A 263     -12.865 -14.027  23.613  1.00 75.62           C  
ATOM   2007  CD  PRO A 263     -12.131 -14.298  24.922  1.00 75.62           C  
ATOM   2008  N   MET A 264      -8.973 -12.632  21.882  1.00 72.69           N  
ATOM   2009  CA  MET A 264      -8.490 -11.512  21.079  1.00 72.69           C  
ATOM   2010  C   MET A 264      -9.563 -10.980  20.102  1.00 72.69           C  
ATOM   2011  CB  MET A 264      -7.237 -12.013  20.329  1.00 72.69           C  
ATOM   2012  O   MET A 264      -9.802  -9.774  20.026  1.00 72.69           O  
ATOM   2013  CG  MET A 264      -6.607 -10.894  19.501  1.00 72.69           C  
ATOM   2014  SD  MET A 264      -5.030 -11.225  18.672  1.00 72.69           S  
ATOM   2015  CE  MET A 264      -5.476 -12.553  17.522  1.00 72.69           C  
ATOM   2016  N   PHE A 265     -10.238 -11.868  19.373  1.00 75.88           N  
ATOM   2017  CA  PHE A 265     -11.372 -11.601  18.495  1.00 75.88           C  
ATOM   2018  C   PHE A 265     -12.656 -12.094  19.152  1.00 75.88           C  
ATOM   2019  CB  PHE A 265     -11.193 -12.289  17.132  1.00 75.88           C  
ATOM   2020  O   PHE A 265     -12.928 -13.287  19.251  1.00 75.88           O  
ATOM   2021  CG  PHE A 265     -10.290 -11.558  16.161  1.00 75.88           C  
ATOM   2022  CD1 PHE A 265     -10.819 -10.970  14.997  1.00 75.88           C  
ATOM   2023  CD2 PHE A 265      -8.908 -11.506  16.394  1.00 75.88           C  
ATOM   2024  CE1 PHE A 265      -9.977 -10.312  14.085  1.00 75.88           C  
ATOM   2025  CE2 PHE A 265      -8.057 -10.896  15.458  1.00 75.88           C  
ATOM   2026  CZ  PHE A 265      -8.593 -10.299  14.307  1.00 75.88           C  
ATOM   2027  N   ARG A 266     -13.545 -11.165  19.504  1.00 79.75           N  
ATOM   2028  CA  ARG A 266     -14.899 -11.531  19.937  1.00 79.75           C  
ATOM   2029  C   ARG A 266     -15.733 -11.948  18.726  1.00 79.75           C  
ATOM   2030  CB  ARG A 266     -15.523 -10.405  20.769  1.00 79.75           C  
ATOM   2031  O   ARG A 266     -16.482 -11.141  18.177  1.00 79.75           O  
ATOM   2032  CG  ARG A 266     -14.822 -10.298  22.130  1.00 79.75           C  
ATOM   2033  CD  ARG A 266     -15.517  -9.268  23.024  1.00 79.75           C  
ATOM   2034  NE  ARG A 266     -14.873  -9.201  24.352  1.00 79.75           N  
ATOM   2035  NH1 ARG A 266     -16.297 -10.604  25.502  1.00 79.75           N  
ATOM   2036  NH2 ARG A 266     -14.565  -9.668  26.560  1.00 79.75           N  
ATOM   2037  CZ  ARG A 266     -15.246  -9.827  25.457  1.00 79.75           C  
ATOM   2038  N   LEU A 267     -15.601 -13.211  18.311  1.00 83.56           N  
ATOM   2039  CA  LEU A 267     -16.270 -13.772  17.130  1.00 83.56           C  
ATOM   2040  C   LEU A 267     -17.801 -13.662  17.200  1.00 83.56           C  
ATOM   2041  CB  LEU A 267     -15.833 -15.236  16.924  1.00 83.56           C  
ATOM   2042  O   LEU A 267     -18.464 -13.539  16.174  1.00 83.56           O  
ATOM   2043  CG  LEU A 267     -14.337 -15.438  16.604  1.00 83.56           C  
ATOM   2044  CD1 LEU A 267     -14.042 -16.925  16.428  1.00 83.56           C  
ATOM   2045  CD2 LEU A 267     -13.912 -14.715  15.322  1.00 83.56           C  
ATOM   2046  N   GLU A 268     -18.367 -13.590  18.405  1.00 85.25           N  
ATOM   2047  CA  GLU A 268     -19.791 -13.325  18.635  1.00 85.25           C  
ATOM   2048  C   GLU A 268     -20.281 -12.020  17.997  1.00 85.25           C  
ATOM   2049  CB  GLU A 268     -20.051 -13.236  20.138  1.00 85.25           C  
ATOM   2050  O   GLU A 268     -21.442 -11.936  17.599  1.00 85.25           O  
ATOM   2051  CG  GLU A 268     -19.706 -14.535  20.875  1.00 85.25           C  
ATOM   2052  CD  GLU A 268     -19.981 -14.425  22.378  1.00 85.25           C  
ATOM   2053  OE1 GLU A 268     -20.123 -15.500  22.990  1.00 85.25           O  
ATOM   2054  OE2 GLU A 268     -20.068 -13.281  22.884  1.00 85.25           O  
ATOM   2055  N   LEU A 269     -19.410 -11.016  17.830  1.00 86.31           N  
ATOM   2056  CA  LEU A 269     -19.765  -9.770  17.149  1.00 86.31           C  
ATOM   2057  C   LEU A 269     -20.126 -10.010  15.676  1.00 86.31           C  
ATOM   2058  CB  LEU A 269     -18.622  -8.746  17.274  1.00 86.31           C  
ATOM   2059  O   LEU A 269     -20.941  -9.270  15.130  1.00 86.31           O  
ATOM   2060  CG  LEU A 269     -18.263  -8.333  18.715  1.00 86.31           C  
ATOM   2061  CD1 LEU A 269     -17.120  -7.318  18.681  1.00 86.31           C  
ATOM   2062  CD2 LEU A 269     -19.437  -7.702  19.469  1.00 86.31           C  
ATOM   2063  N   PHE A 270     -19.613 -11.073  15.042  1.00 89.44           N  
ATOM   2064  CA  PHE A 270     -20.013 -11.461  13.685  1.00 89.44           C  
ATOM   2065  C   PHE A 270     -21.418 -12.081  13.603  1.00 89.44           C  
ATOM   2066  CB  PHE A 270     -18.975 -12.388  13.045  1.00 89.44           C  
ATOM   2067  O   PHE A 270     -21.956 -12.259  12.508  1.00 89.44           O  
ATOM   2068  CG  PHE A 270     -17.665 -11.717  12.697  1.00 89.44           C  
ATOM   2069  CD1 PHE A 270     -17.580 -10.897  11.556  1.00 89.44           C  
ATOM   2070  CD2 PHE A 270     -16.516 -11.969  13.464  1.00 89.44           C  
ATOM   2071  CE1 PHE A 270     -16.346 -10.342  11.175  1.00 89.44           C  
ATOM   2072  CE2 PHE A 270     -15.280 -11.427  13.078  1.00 89.44           C  
ATOM   2073  CZ  PHE A 270     -15.196 -10.617  11.934  1.00 89.44           C  
ATOM   2074  N   LYS A 271     -22.076 -12.356  14.736  1.00 88.19           N  
ATOM   2075  CA  LYS A 271     -23.518 -12.654  14.741  1.00 88.19           C  
ATOM   2076  C   LYS A 271     -24.342 -11.392  14.449  1.00 88.19           C  
ATOM   2077  CB  LYS A 271     -23.932 -13.310  16.069  1.00 88.19           C  
ATOM   2078  O   LYS A 271     -25.467 -11.481  13.961  1.00 88.19           O  
ATOM   2079  CG  LYS A 271     -23.198 -14.637  16.342  1.00 88.19           C  
ATOM   2080  CD  LYS A 271     -23.588 -15.217  17.711  1.00 88.19           C  
ATOM   2081  CE  LYS A 271     -22.864 -16.548  17.970  1.00 88.19           C  
ATOM   2082  NZ  LYS A 271     -23.107 -17.064  19.345  1.00 88.19           N  
ATOM   2083  N   ILE A 272     -23.781 -10.201  14.689  1.00 89.69           N  
ATOM   2084  CA  ILE A 272     -24.427  -8.923  14.382  1.00 89.69           C  
ATOM   2085  C   ILE A 272     -24.302  -8.665  12.880  1.00 89.69           C  
ATOM   2086  CB  ILE A 272     -23.856  -7.761  15.227  1.00 89.69           C  
ATOM   2087  O   ILE A 272     -23.251  -8.270  12.374  1.00 89.69           O  
ATOM   2088  CG1 ILE A 272     -23.900  -8.095  16.737  1.00 89.69           C  
ATOM   2089  CG2 ILE A 272     -24.636  -6.465  14.925  1.00 89.69           C  
ATOM   2090  CD1 ILE A 272     -23.224  -7.050  17.630  1.00 89.69           C  
ATOM   2091  N   ARG A 273     -25.412  -8.826  12.156  1.00 89.50           N  
ATOM   2092  CA  ARG A 273     -25.477  -8.661  10.693  1.00 89.50           C  
ATOM   2093  C   ARG A 273     -24.837  -7.359  10.196  1.00 89.50           C  
ATOM   2094  CB  ARG A 273     -26.950  -8.770  10.275  1.00 89.50           C  
ATOM   2095  O   ARG A 273     -24.130  -7.368   9.193  1.00 89.50           O  
ATOM   2096  CG  ARG A 273     -27.141  -8.740   8.754  1.00 89.50           C  
ATOM   2097  CD  ARG A 273     -28.614  -8.979   8.408  1.00 89.50           C  
ATOM   2098  NE  ARG A 273     -28.824  -8.874   6.959  1.00 89.50           N  
ATOM   2099  NH1 ARG A 273     -30.921  -9.794   6.806  1.00 89.50           N  
ATOM   2100  NH2 ARG A 273     -29.837  -9.153   4.957  1.00 89.50           N  
ATOM   2101  CZ  ARG A 273     -29.861  -9.276   6.253  1.00 89.50           C  
ATOM   2102  N   MET A 274     -25.049  -6.249  10.906  1.00 87.56           N  
ATOM   2103  CA  MET A 274     -24.496  -4.932  10.558  1.00 87.56           C  
ATOM   2104  C   MET A 274     -22.966  -4.864  10.678  1.00 87.56           C  
ATOM   2105  CB  MET A 274     -25.170  -3.883  11.453  1.00 87.56           C  
ATOM   2106  O   MET A 274     -22.318  -4.216   9.846  1.00 87.56           O  
ATOM   2107  CG  MET A 274     -24.705  -2.452  11.152  1.00 87.56           C  
ATOM   2108  SD  MET A 274     -25.722  -1.129  11.864  1.00 87.56           S  
ATOM   2109  CE  MET A 274     -27.332  -1.534  11.137  1.00 87.56           C  
ATOM   2110  N   PHE A 275     -22.408  -5.545  11.683  1.00 90.12           N  
ATOM   2111  CA  PHE A 275     -20.971  -5.677  11.901  1.00 90.12           C  
ATOM   2112  C   PHE A 275     -20.348  -6.551  10.807  1.00 90.12           C  
ATOM   2113  CB  PHE A 275     -20.730  -6.262  13.301  1.00 90.12           C  
ATOM   2114  O   PHE A 275     -19.387  -6.134  10.162  1.00 90.12           O  
ATOM   2115  CG  PHE A 275     -19.271  -6.379  13.678  1.00 90.12           C  
ATOM   2116  CD1 PHE A 275     -18.582  -7.591  13.481  1.00 90.12           C  
ATOM   2117  CD2 PHE A 275     -18.594  -5.271  14.214  1.00 90.12           C  
ATOM   2118  CE1 PHE A 275     -17.224  -7.698  13.827  1.00 90.12           C  
ATOM   2119  CE2 PHE A 275     -17.228  -5.372  14.531  1.00 90.12           C  
ATOM   2120  CZ  PHE A 275     -16.545  -6.586  14.354  1.00 90.12           C  
ATOM   2121  N   THR A 276     -20.938  -7.714  10.527  1.00 93.50           N  
ATOM   2122  CA  THR A 276     -20.446  -8.668   9.518  1.00 93.50           C  
ATOM   2123  C   THR A 276     -20.500  -8.101   8.112  1.00 93.50           C  
ATOM   2124  CB  THR A 276     -21.239  -9.976   9.590  1.00 93.50           C  
ATOM   2125  O   THR A 276     -19.480  -8.070   7.432  1.00 93.50           O  
ATOM   2126  CG2 THR A 276     -20.709 -11.074   8.671  1.00 93.50           C  
ATOM   2127  OG1 THR A 276     -21.076 -10.391  10.909  1.00 93.50           O  
ATOM   2128  N   ALA A 277     -21.650  -7.566   7.697  1.00 93.50           N  
ATOM   2129  CA  ALA A 277     -21.813  -6.931   6.391  1.00 93.50           C  
ATOM   2130  C   ALA A 277     -20.829  -5.765   6.191  1.00 93.50           C  
ATOM   2131  CB  ALA A 277     -23.262  -6.445   6.301  1.00 93.50           C  
ATOM   2132  O   ALA A 277     -20.220  -5.627   5.133  1.00 93.50           O  
ATOM   2133  N   GLY A 278     -20.630  -4.945   7.230  1.00 92.75           N  
ATOM   2134  CA  GLY A 278     -19.707  -3.812   7.186  1.00 92.75           C  
ATOM   2135  C   GLY A 278     -18.237  -4.197   7.076  1.00 92.75           C  
ATOM   2136  O   GLY A 278     -17.481  -3.552   6.339  1.00 92.75           O  
ATOM   2137  N   ASN A 279     -17.828  -5.226   7.820  1.00 94.31           N  
ATOM   2138  CA  ASN A 279     -16.470  -5.753   7.763  1.00 94.31           C  
ATOM   2139  C   ASN A 279     -16.215  -6.502   6.453  1.00 94.31           C  
ATOM   2140  CB  ASN A 279     -16.198  -6.624   8.994  1.00 94.31           C  
ATOM   2141  O   ASN A 279     -15.172  -6.283   5.849  1.00 94.31           O  
ATOM   2142  CG  ASN A 279     -15.881  -5.779  10.213  1.00 94.31           C  
ATOM   2143  ND2 ASN A 279     -16.704  -5.822  11.228  1.00 94.31           N  
ATOM   2144  OD1 ASN A 279     -14.913  -5.039  10.246  1.00 94.31           O  
ATOM   2145  N   LEU A 280     -17.177  -7.286   5.956  1.00 95.69           N  
ATOM   2146  CA  LEU A 280     -17.077  -7.959   4.659  1.00 95.69           C  
ATOM   2147  C   LEU A 280     -16.960  -6.951   3.508  1.00 95.69           C  
ATOM   2148  CB  LEU A 280     -18.291  -8.889   4.482  1.00 95.69           C  
ATOM   2149  O   LEU A 280     -16.069  -7.075   2.673  1.00 95.69           O  
ATOM   2150  CG  LEU A 280     -18.289  -9.676   3.156  1.00 95.69           C  
ATOM   2151  CD1 LEU A 280     -17.072 -10.591   3.023  1.00 95.69           C  
ATOM   2152  CD2 LEU A 280     -19.549 -10.536   3.074  1.00 95.69           C  
ATOM   2153  N   ALA A 281     -17.794  -5.906   3.497  1.00 95.50           N  
ATOM   2154  CA  ALA A 281     -17.684  -4.839   2.505  1.00 95.50           C  
ATOM   2155  C   ALA A 281     -16.337  -4.098   2.606  1.00 95.50           C  
ATOM   2156  CB  ALA A 281     -18.873  -3.887   2.670  1.00 95.50           C  
ATOM   2157  O   ALA A 281     -15.718  -3.806   1.587  1.00 95.50           O  
ATOM   2158  N   SER A 282     -15.847  -3.827   3.827  1.00 93.94           N  
ATOM   2159  CA  SER A 282     -14.509  -3.242   4.027  1.00 93.94           C  
ATOM   2160  C   SER A 282     -13.400  -4.138   3.489  1.00 93.94           C  
ATOM   2161  CB  SER A 282     -14.192  -3.009   5.506  1.00 93.94           C  
ATOM   2162  O   SER A 282     -12.481  -3.634   2.854  1.00 93.94           O  
ATOM   2163  OG  SER A 282     -14.894  -1.902   6.020  1.00 93.94           O  
ATOM   2164  N   PHE A 283     -13.485  -5.442   3.750  1.00 94.69           N  
ATOM   2165  CA  PHE A 283     -12.503  -6.432   3.326  1.00 94.69           C  
ATOM   2166  C   PHE A 283     -12.421  -6.513   1.804  1.00 94.69           C  
ATOM   2167  CB  PHE A 283     -12.896  -7.792   3.910  1.00 94.69           C  
ATOM   2168  O   PHE A 283     -11.348  -6.330   1.238  1.00 94.69           O  
ATOM   2169  CG  PHE A 283     -11.921  -8.901   3.584  1.00 94.69           C  
ATOM   2170  CD1 PHE A 283     -12.344 -10.008   2.825  1.00 94.69           C  
ATOM   2171  CD2 PHE A 283     -10.592  -8.831   4.040  1.00 94.69           C  
ATOM   2172  CE1 PHE A 283     -11.449 -11.057   2.558  1.00 94.69           C  
ATOM   2173  CE2 PHE A 283      -9.693  -9.874   3.762  1.00 94.69           C  
ATOM   2174  CZ  PHE A 283     -10.127 -10.994   3.034  1.00 94.69           C  
ATOM   2175  N   LEU A 284     -13.566  -6.689   1.142  1.00 95.88           N  
ATOM   2176  CA  LEU A 284     -13.649  -6.756  -0.315  1.00 95.88           C  
ATOM   2177  C   LEU A 284     -13.176  -5.456  -0.971  1.00 95.88           C  
ATOM   2178  CB  LEU A 284     -15.095  -7.069  -0.715  1.00 95.88           C  
ATOM   2179  O   LEU A 284     -12.413  -5.506  -1.931  1.00 95.88           O  
ATOM   2180  CG  LEU A 284     -15.559  -8.490  -0.359  1.00 95.88           C  
ATOM   2181  CD1 LEU A 284     -17.063  -8.575  -0.598  1.00 95.88           C  
ATOM   2182  CD2 LEU A 284     -14.866  -9.552  -1.213  1.00 95.88           C  
ATOM   2183  N   ARG A 285     -13.536  -4.291  -0.412  1.00 94.25           N  
ATOM   2184  CA  ARG A 285     -12.996  -3.005  -0.877  1.00 94.25           C  
ATOM   2185  C   ARG A 285     -11.476  -2.936  -0.714  1.00 94.25           C  
ATOM   2186  CB  ARG A 285     -13.661  -1.842  -0.131  1.00 94.25           C  
ATOM   2187  O   ARG A 285     -10.788  -2.467  -1.615  1.00 94.25           O  
ATOM   2188  CG  ARG A 285     -13.288  -0.493  -0.775  1.00 94.25           C  
ATOM   2189  CD  ARG A 285     -13.470   0.670   0.198  1.00 94.25           C  
ATOM   2190  NE  ARG A 285     -12.315   0.801   1.114  1.00 94.25           N  
ATOM   2191  NH1 ARG A 285     -11.305   2.632   0.122  1.00 94.25           N  
ATOM   2192  NH2 ARG A 285     -10.335   1.665   1.844  1.00 94.25           N  
ATOM   2193  CZ  ARG A 285     -11.341   1.694   1.018  1.00 94.25           C  
ATOM   2194  N   SER A 286     -10.942  -3.377   0.427  1.00 92.38           N  
ATOM   2195  CA  SER A 286      -9.494  -3.419   0.655  1.00 92.38           C  
ATOM   2196  C   SER A 286      -8.786  -4.310  -0.369  1.00 92.38           C  
ATOM   2197  CB  SER A 286      -9.165  -3.896   2.071  1.00 92.38           C  
ATOM   2198  O   SER A 286      -7.748  -3.896  -0.880  1.00 92.38           O  
ATOM   2199  OG  SER A 286      -9.298  -2.856   3.024  1.00 92.38           O  
ATOM   2200  N   ILE A 287      -9.366  -5.466  -0.725  1.00 92.81           N  
ATOM   2201  CA  ILE A 287      -8.843  -6.341  -1.787  1.00 92.81           C  
ATOM   2202  C   ILE A 287      -8.959  -5.680  -3.161  1.00 92.81           C  
ATOM   2203  CB  ILE A 287      -9.507  -7.734  -1.800  1.00 92.81           C  
ATOM   2204  O   ILE A 287      -8.033  -5.791  -3.948  1.00 92.81           O  
ATOM   2205  CG1 ILE A 287      -9.256  -8.461  -0.464  1.00 92.81           C  
ATOM   2206  CG2 ILE A 287      -8.927  -8.611  -2.936  1.00 92.81           C  
ATOM   2207  CD1 ILE A 287     -10.084  -9.740  -0.327  1.00 92.81           C  
ATOM   2208  N   ALA A 288     -10.044  -4.969  -3.463  1.00 92.06           N  
ATOM   2209  CA  ALA A 288     -10.226  -4.328  -4.766  1.00 92.06           C  
ATOM   2210  C   ALA A 288      -9.267  -3.147  -5.011  1.00 92.06           C  
ATOM   2211  CB  ALA A 288     -11.683  -3.866  -4.865  1.00 92.06           C  
ATOM   2212  O   ALA A 288      -8.952  -2.845  -6.161  1.00 92.06           O  
ATOM   2213  N   TYR A 289      -8.833  -2.466  -3.944  1.00 83.75           N  
ATOM   2214  CA  TYR A 289      -8.143  -1.175  -4.036  1.00 83.75           C  
ATOM   2215  C   TYR A 289      -6.657  -1.213  -3.631  1.00 83.75           C  
ATOM   2216  CB  TYR A 289      -8.935  -0.165  -3.187  1.00 83.75           C  
ATOM   2217  O   TYR A 289      -5.865  -0.435  -4.160  1.00 83.75           O  
ATOM   2218  CG  TYR A 289      -8.656   1.281  -3.541  1.00 83.75           C  
ATOM   2219  CD1 TYR A 289      -7.564   1.955  -2.961  1.00 83.75           C  
ATOM   2220  CD2 TYR A 289      -9.461   1.929  -4.499  1.00 83.75           C  
ATOM   2221  CE1 TYR A 289      -7.252   3.265  -3.362  1.00 83.75           C  
ATOM   2222  CE2 TYR A 289      -9.150   3.238  -4.907  1.00 83.75           C  
ATOM   2223  OH  TYR A 289      -7.703   5.128  -4.778  1.00 83.75           O  
ATOM   2224  CZ  TYR A 289      -8.036   3.894  -4.348  1.00 83.75           C  
ATOM   2225  N   GLY A 290      -6.265  -2.086  -2.694  1.00 74.31           N  
ATOM   2226  CA  GLY A 290      -4.955  -2.041  -2.026  1.00 74.31           C  
ATOM   2227  C   GLY A 290      -3.740  -2.100  -2.962  1.00 74.31           C  
ATOM   2228  O   GLY A 290      -2.893  -1.215  -2.918  1.00 74.31           O  
ATOM   2229  N   GLY A 291      -3.658  -3.113  -3.825  1.00 76.38           N  
ATOM   2230  CA  GLY A 291      -2.595  -3.267  -4.821  1.00 76.38           C  
ATOM   2231  C   GLY A 291      -2.841  -2.458  -6.091  1.00 76.38           C  
ATOM   2232  O   GLY A 291      -1.895  -2.105  -6.785  1.00 76.38           O  
ATOM   2233  N   LEU A 292      -4.088  -2.090  -6.378  1.00 78.25           N  
ATOM   2234  CA  LEU A 292      -4.399  -1.343  -7.588  1.00 78.25           C  
ATOM   2235  C   LEU A 292      -3.863   0.091  -7.557  1.00 78.25           C  
ATOM   2236  CB  LEU A 292      -5.909  -1.343  -7.787  1.00 78.25           C  
ATOM   2237  O   LEU A 292      -3.397   0.592  -8.576  1.00 78.25           O  
ATOM   2238  CG  LEU A 292      -6.234  -0.830  -9.197  1.00 78.25           C  
ATOM   2239  CD1 LEU A 292      -6.059  -1.929 -10.237  1.00 78.25           C  
ATOM   2240  CD2 LEU A 292      -7.654  -0.357  -9.176  1.00 78.25           C  
ATOM   2241  N   MET A 293      -3.883   0.749  -6.394  1.00 81.75           N  
ATOM   2242  CA  MET A 293      -3.274   2.076  -6.262  1.00 81.75           C  
ATOM   2243  C   MET A 293      -1.786   2.042  -6.641  1.00 81.75           C  
ATOM   2244  CB  MET A 293      -3.485   2.596  -4.835  1.00 81.75           C  
ATOM   2245  O   MET A 293      -1.306   2.955  -7.306  1.00 81.75           O  
ATOM   2246  CG  MET A 293      -2.980   4.035  -4.680  1.00 81.75           C  
ATOM   2247  SD  MET A 293      -3.314   4.760  -3.052  1.00 81.75           S  
ATOM   2248  CE  MET A 293      -2.347   6.285  -3.223  1.00 81.75           C  
ATOM   2249  N   ILE A 294      -1.085   0.960  -6.290  1.00 82.38           N  
ATOM   2250  CA  ILE A 294       0.299   0.731  -6.716  1.00 82.38           C  
ATOM   2251  C   ILE A 294       0.366   0.590  -8.237  1.00 82.38           C  
ATOM   2252  CB  ILE A 294       0.911  -0.497  -6.001  1.00 82.38           C  
ATOM   2253  O   ILE A 294       1.176   1.259  -8.864  1.00 82.38           O  
ATOM   2254  CG1 ILE A 294       0.836  -0.294  -4.472  1.00 82.38           C  
ATOM   2255  CG2 ILE A 294       2.335  -0.761  -6.522  1.00 82.38           C  
ATOM   2256  CD1 ILE A 294       1.559  -1.356  -3.643  1.00 82.38           C  
ATOM   2257  N   MET A 295      -0.508  -0.214  -8.844  1.00 85.50           N  
ATOM   2258  CA  MET A 295      -0.520  -0.423 -10.297  1.00 85.50           C  
ATOM   2259  C   MET A 295      -0.794   0.862 -11.089  1.00 85.50           C  
ATOM   2260  CB  MET A 295      -1.538  -1.512 -10.668  1.00 85.50           C  
ATOM   2261  O   MET A 295      -0.155   1.088 -12.111  1.00 85.50           O  
ATOM   2262  CG  MET A 295      -1.170  -2.876 -10.082  1.00 85.50           C  
ATOM   2263  SD  MET A 295       0.435  -3.499 -10.646  1.00 85.50           S  
ATOM   2264  CE  MET A 295       0.828  -4.633  -9.294  1.00 85.50           C  
ATOM   2265  N   LEU A 296      -1.678   1.738 -10.601  1.00 87.38           N  
ATOM   2266  CA  LEU A 296      -1.907   3.057 -11.201  1.00 87.38           C  
ATOM   2267  C   LEU A 296      -0.676   3.962 -11.092  1.00 87.38           C  
ATOM   2268  CB  LEU A 296      -3.109   3.737 -10.524  1.00 87.38           C  
ATOM   2269  O   LEU A 296      -0.357   4.680 -12.034  1.00 87.38           O  
ATOM   2270  CG  LEU A 296      -4.477   3.127 -10.870  1.00 87.38           C  
ATOM   2271  CD1 LEU A 296      -5.569   3.860 -10.088  1.00 87.38           C  
ATOM   2272  CD2 LEU A 296      -4.793   3.252 -12.360  1.00 87.38           C  
ATOM   2273  N   ILE A 297       0.033   3.918  -9.964  1.00 86.69           N  
ATOM   2274  CA  ILE A 297       1.284   4.662  -9.797  1.00 86.69           C  
ATOM   2275  C   ILE A 297       2.362   4.109 -10.741  1.00 86.69           C  
ATOM   2276  CB  ILE A 297       1.704   4.662  -8.311  1.00 86.69           C  
ATOM   2277  O   ILE A 297       3.016   4.897 -11.418  1.00 86.69           O  
ATOM   2278  CG1 ILE A 297       0.732   5.541  -7.489  1.00 86.69           C  
ATOM   2279  CG2 ILE A 297       3.132   5.195  -8.142  1.00 86.69           C  
ATOM   2280  CD1 ILE A 297       0.886   5.382  -5.971  1.00 86.69           C  
ATOM   2281  N   ILE A 298       2.503   2.781 -10.847  1.00 84.38           N  
ATOM   2282  CA  ILE A 298       3.416   2.126 -11.801  1.00 84.38           C  
ATOM   2283  C   ILE A 298       3.078   2.552 -13.234  1.00 84.38           C  
ATOM   2284  CB  ILE A 298       3.367   0.580 -11.665  1.00 84.38           C  
ATOM   2285  O   ILE A 298       3.974   2.893 -13.998  1.00 84.38           O  
ATOM   2286  CG1 ILE A 298       3.912   0.100 -10.301  1.00 84.38           C  
ATOM   2287  CG2 ILE A 298       4.190  -0.094 -12.784  1.00 84.38           C  
ATOM   2288  CD1 ILE A 298       3.649  -1.371  -9.966  1.00 84.38           C  
ATOM   2289  N   PHE A 299       1.793   2.571 -13.592  1.00 87.94           N  
ATOM   2290  CA  PHE A 299       1.331   2.979 -14.916  1.00 87.94           C  
ATOM   2291  C   PHE A 299       1.728   4.417 -15.258  1.00 87.94           C  
ATOM   2292  CB  PHE A 299      -0.196   2.871 -14.949  1.00 87.94           C  
ATOM   2293  O   PHE A 299       2.262   4.684 -16.336  1.00 87.94           O  
ATOM   2294  CG  PHE A 299      -0.832   3.206 -16.279  1.00 87.94           C  
ATOM   2295  CD1 PHE A 299      -2.037   3.927 -16.275  1.00 87.94           C  
ATOM   2296  CD2 PHE A 299      -0.242   2.832 -17.505  1.00 87.94           C  
ATOM   2297  CE1 PHE A 299      -2.652   4.264 -17.485  1.00 87.94           C  
ATOM   2298  CE2 PHE A 299      -0.831   3.222 -18.718  1.00 87.94           C  
ATOM   2299  CZ  PHE A 299      -2.034   3.946 -18.703  1.00 87.94           C  
ATOM   2300  N   LEU A 300       1.484   5.342 -14.325  1.00 89.81           N  
ATOM   2301  CA  LEU A 300       1.846   6.741 -14.501  1.00 89.81           C  
ATOM   2302  C   LEU A 300       3.362   6.900 -14.617  1.00 89.81           C  
ATOM   2303  CB  LEU A 300       1.270   7.587 -13.352  1.00 89.81           C  
ATOM   2304  O   LEU A 300       3.816   7.565 -15.540  1.00 89.81           O  
ATOM   2305  CG  LEU A 300      -0.260   7.770 -13.394  1.00 89.81           C  
ATOM   2306  CD1 LEU A 300      -0.707   8.505 -12.128  1.00 89.81           C  
ATOM   2307  CD2 LEU A 300      -0.726   8.583 -14.602  1.00 89.81           C  
ATOM   2308  N   GLN A 301       4.138   6.269 -13.730  1.00 87.12           N  
ATOM   2309  CA  GLN A 301       5.593   6.440 -13.689  1.00 87.12           C  
ATOM   2310  C   GLN A 301       6.328   5.761 -14.846  1.00 87.12           C  
ATOM   2311  CB  GLN A 301       6.167   5.926 -12.362  1.00 87.12           C  
ATOM   2312  O   GLN A 301       7.222   6.357 -15.431  1.00 87.12           O  
ATOM   2313  CG  GLN A 301       5.769   6.782 -11.155  1.00 87.12           C  
ATOM   2314  CD  GLN A 301       6.454   6.321  -9.873  1.00 87.12           C  
ATOM   2315  NE2 GLN A 301       5.873   6.535  -8.722  1.00 87.12           N  
ATOM   2316  OE1 GLN A 301       7.538   5.779  -9.840  1.00 87.12           O  
ATOM   2317  N   GLY A 302       5.966   4.522 -15.175  1.00 84.06           N  
ATOM   2318  CA  GLY A 302       6.705   3.717 -16.147  1.00 84.06           C  
ATOM   2319  C   GLY A 302       6.260   3.905 -17.596  1.00 84.06           C  
ATOM   2320  O   GLY A 302       6.998   3.529 -18.501  1.00 84.06           O  
ATOM   2321  N   ILE A 303       5.053   4.439 -17.832  1.00 88.94           N  
ATOM   2322  CA  ILE A 303       4.470   4.530 -19.180  1.00 88.94           C  
ATOM   2323  C   ILE A 303       3.984   5.942 -19.486  1.00 88.94           C  
ATOM   2324  CB  ILE A 303       3.366   3.466 -19.392  1.00 88.94           C  
ATOM   2325  O   ILE A 303       4.534   6.601 -20.363  1.00 88.94           O  
ATOM   2326  CG1 ILE A 303       3.959   2.041 -19.341  1.00 88.94           C  
ATOM   2327  CG2 ILE A 303       2.660   3.676 -20.747  1.00 88.94           C  
ATOM   2328  CD1 ILE A 303       2.919   0.949 -19.088  1.00 88.94           C  
ATOM   2329  N   TRP A 304       2.948   6.416 -18.789  1.00 92.56           N  
ATOM   2330  CA  TRP A 304       2.239   7.620 -19.228  1.00 92.56           C  
ATOM   2331  C   TRP A 304       3.100   8.883 -19.111  1.00 92.56           C  
ATOM   2332  CB  TRP A 304       0.912   7.751 -18.477  1.00 92.56           C  
ATOM   2333  O   TRP A 304       3.192   9.640 -20.071  1.00 92.56           O  
ATOM   2334  CG  TRP A 304       0.043   8.872 -18.955  1.00 92.56           C  
ATOM   2335  CD1 TRP A 304      -0.848   8.802 -19.969  1.00 92.56           C  
ATOM   2336  CD2 TRP A 304      -0.000  10.255 -18.486  1.00 92.56           C  
ATOM   2337  CE2 TRP A 304      -0.950  10.969 -19.272  1.00 92.56           C  
ATOM   2338  CE3 TRP A 304       0.680  10.986 -17.490  1.00 92.56           C  
ATOM   2339  NE1 TRP A 304      -1.464  10.029 -20.133  1.00 92.56           N  
ATOM   2340  CH2 TRP A 304      -0.476  13.042 -18.123  1.00 92.56           C  
ATOM   2341  CZ2 TRP A 304      -1.184  12.339 -19.112  1.00 92.56           C  
ATOM   2342  CZ3 TRP A 304       0.439  12.362 -17.303  1.00 92.56           C  
ATOM   2343  N   LEU A 305       3.778   9.102 -17.980  1.00 90.88           N  
ATOM   2344  CA  LEU A 305       4.618  10.288 -17.778  1.00 90.88           C  
ATOM   2345  C   LEU A 305       5.828  10.326 -18.730  1.00 90.88           C  
ATOM   2346  CB  LEU A 305       5.036  10.405 -16.300  1.00 90.88           C  
ATOM   2347  O   LEU A 305       6.030  11.370 -19.355  1.00 90.88           O  
ATOM   2348  CG  LEU A 305       3.903  10.771 -15.340  1.00 90.88           C  
ATOM   2349  CD1 LEU A 305       4.339  10.555 -13.896  1.00 90.88           C  
ATOM   2350  CD2 LEU A 305       3.505  12.236 -15.486  1.00 90.88           C  
ATOM   2351  N   PRO A 306       6.593   9.232 -18.927  1.00 88.44           N  
ATOM   2352  CA  PRO A 306       7.647   9.207 -19.937  1.00 88.44           C  
ATOM   2353  C   PRO A 306       7.152   9.547 -21.349  1.00 88.44           C  
ATOM   2354  CB  PRO A 306       8.241   7.802 -19.867  1.00 88.44           C  
ATOM   2355  O   PRO A 306       7.762  10.376 -22.019  1.00 88.44           O  
ATOM   2356  CG  PRO A 306       8.039   7.411 -18.410  1.00 88.44           C  
ATOM   2357  CD  PRO A 306       6.682   8.033 -18.099  1.00 88.44           C  
ATOM   2358  N   LEU A 307       5.998   9.012 -21.771  1.00 89.69           N  
ATOM   2359  CA  LEU A 307       5.393   9.342 -23.073  1.00 89.69           C  
ATOM   2360  C   LEU A 307       5.032  10.831 -23.223  1.00 89.69           C  
ATOM   2361  CB  LEU A 307       4.134   8.483 -23.292  1.00 89.69           C  
ATOM   2362  O   LEU A 307       4.939  11.327 -24.341  1.00 89.69           O  
ATOM   2363  CG  LEU A 307       4.404   6.995 -23.565  1.00 89.69           C  
ATOM   2364  CD1 LEU A 307       3.075   6.235 -23.605  1.00 89.69           C  
ATOM   2365  CD2 LEU A 307       5.127   6.769 -24.890  1.00 89.69           C  
ATOM   2366  N   HIS A 308       4.851  11.546 -22.111  1.00 91.31           N  
ATOM   2367  CA  HIS A 308       4.560  12.982 -22.080  1.00 91.31           C  
ATOM   2368  C   HIS A 308       5.803  13.843 -21.799  1.00 91.31           C  
ATOM   2369  CB  HIS A 308       3.401  13.251 -21.110  1.00 91.31           C  
ATOM   2370  O   HIS A 308       5.676  15.021 -21.470  1.00 91.31           O  
ATOM   2371  CG  HIS A 308       2.094  12.697 -21.610  1.00 91.31           C  
ATOM   2372  CD2 HIS A 308       1.062  13.397 -22.171  1.00 91.31           C  
ATOM   2373  ND1 HIS A 308       1.730  11.377 -21.617  1.00 91.31           N  
ATOM   2374  CE1 HIS A 308       0.514  11.280 -22.166  1.00 91.31           C  
ATOM   2375  NE2 HIS A 308       0.050  12.493 -22.504  1.00 91.31           N  
ATOM   2376  N   GLY A 309       7.007  13.276 -21.938  1.00 86.75           N  
ATOM   2377  CA  GLY A 309       8.271  14.015 -21.876  1.00 86.75           C  
ATOM   2378  C   GLY A 309       8.842  14.220 -20.472  1.00 86.75           C  
ATOM   2379  O   GLY A 309       9.815  14.955 -20.321  1.00 86.75           O  
ATOM   2380  N   TYR A 310       8.286  13.573 -19.445  1.00 87.62           N  
ATOM   2381  CA  TYR A 310       8.862  13.611 -18.100  1.00 87.62           C  
ATOM   2382  C   TYR A 310      10.038  12.642 -17.982  1.00 87.62           C  
ATOM   2383  CB  TYR A 310       7.796  13.288 -17.054  1.00 87.62           C  
ATOM   2384  O   TYR A 310       9.922  11.476 -18.362  1.00 87.62           O  
ATOM   2385  CG  TYR A 310       6.731  14.355 -16.933  1.00 87.62           C  
ATOM   2386  CD1 TYR A 310       7.006  15.511 -16.184  1.00 87.62           C  
ATOM   2387  CD2 TYR A 310       5.492  14.226 -17.591  1.00 87.62           C  
ATOM   2388  CE1 TYR A 310       6.033  16.518 -16.068  1.00 87.62           C  
ATOM   2389  CE2 TYR A 310       4.502  15.216 -17.447  1.00 87.62           C  
ATOM   2390  OH  TYR A 310       3.813  17.301 -16.462  1.00 87.62           O  
ATOM   2391  CZ  TYR A 310       4.769  16.357 -16.664  1.00 87.62           C  
ATOM   2392  N   SER A 311      11.156  13.096 -17.413  1.00 83.06           N  
ATOM   2393  CA  SER A 311      12.304  12.231 -17.127  1.00 83.06           C  
ATOM   2394  C   SER A 311      11.938  11.180 -16.073  1.00 83.06           C  
ATOM   2395  CB  SER A 311      13.505  13.071 -16.674  1.00 83.06           C  
ATOM   2396  O   SER A 311      11.175  11.462 -15.147  1.00 83.06           O  
ATOM   2397  OG  SER A 311      13.289  13.580 -15.375  1.00 83.06           O  
ATOM   2398  N   TYR A 312      12.502   9.971 -16.168  1.00 78.06           N  
ATOM   2399  CA  TYR A 312      12.205   8.878 -15.230  1.00 78.06           C  
ATOM   2400  C   TYR A 312      12.470   9.241 -13.759  1.00 78.06           C  
ATOM   2401  CB  TYR A 312      13.012   7.635 -15.612  1.00 78.06           C  
ATOM   2402  O   TYR A 312      11.800   8.719 -12.869  1.00 78.06           O  
ATOM   2403  CG  TYR A 312      12.491   6.895 -16.824  1.00 78.06           C  
ATOM   2404  CD1 TYR A 312      11.437   5.970 -16.677  1.00 78.06           C  
ATOM   2405  CD2 TYR A 312      13.058   7.125 -18.093  1.00 78.06           C  
ATOM   2406  CE1 TYR A 312      10.959   5.264 -17.796  1.00 78.06           C  
ATOM   2407  CE2 TYR A 312      12.564   6.440 -19.217  1.00 78.06           C  
ATOM   2408  OH  TYR A 312      11.057   4.840 -20.152  1.00 78.06           O  
ATOM   2409  CZ  TYR A 312      11.521   5.503 -19.066  1.00 78.06           C  
ATOM   2410  N   GLU A 313      13.395  10.166 -13.498  1.00 77.06           N  
ATOM   2411  CA  GLU A 313      13.742  10.642 -12.153  1.00 77.06           C  
ATOM   2412  C   GLU A 313      12.661  11.538 -11.537  1.00 77.06           C  
ATOM   2413  CB  GLU A 313      15.075  11.403 -12.203  1.00 77.06           C  
ATOM   2414  O   GLU A 313      12.452  11.513 -10.326  1.00 77.06           O  
ATOM   2415  CG  GLU A 313      16.155  10.603 -12.942  1.00 77.06           C  
ATOM   2416  CD  GLU A 313      17.564  11.143 -12.707  1.00 77.06           C  
ATOM   2417  OE1 GLU A 313      18.443  10.262 -12.566  1.00 77.06           O  
ATOM   2418  OE2 GLU A 313      17.741  12.372 -12.612  1.00 77.06           O  
ATOM   2419  N   GLU A 314      11.937  12.290 -12.368  1.00 81.25           N  
ATOM   2420  CA  GLU A 314      10.864  13.192 -11.941  1.00 81.25           C  
ATOM   2421  C   GLU A 314       9.491  12.511 -11.916  1.00 81.25           C  
ATOM   2422  CB  GLU A 314      10.810  14.391 -12.888  1.00 81.25           C  
ATOM   2423  O   GLU A 314       8.553  13.012 -11.284  1.00 81.25           O  
ATOM   2424  CG  GLU A 314      12.050  15.288 -12.801  1.00 81.25           C  
ATOM   2425  CD  GLU A 314      12.002  16.415 -13.841  1.00 81.25           C  
ATOM   2426  OE1 GLU A 314      13.067  17.028 -14.064  1.00 81.25           O  
ATOM   2427  OE2 GLU A 314      10.906  16.662 -14.403  1.00 81.25           O  
ATOM   2428  N   THR A 315       9.357  11.355 -12.578  1.00 84.19           N  
ATOM   2429  CA  THR A 315       8.091  10.613 -12.636  1.00 84.19           C  
ATOM   2430  C   THR A 315       7.452  10.346 -11.267  1.00 84.19           C  
ATOM   2431  CB  THR A 315       8.174   9.282 -13.394  1.00 84.19           C  
ATOM   2432  O   THR A 315       6.227  10.474 -11.186  1.00 84.19           O  
ATOM   2433  CG2 THR A 315       8.496   9.413 -14.875  1.00 84.19           C  
ATOM   2434  OG1 THR A 315       9.042   8.348 -12.806  1.00 84.19           O  
ATOM   2435  N   PRO A 316       8.182  10.052 -10.167  1.00 83.06           N  
ATOM   2436  CA  PRO A 316       7.552   9.823  -8.868  1.00 83.06           C  
ATOM   2437  C   PRO A 316       6.820  11.060  -8.337  1.00 83.06           C  
ATOM   2438  CB  PRO A 316       8.693   9.393  -7.937  1.00 83.06           C  
ATOM   2439  O   PRO A 316       5.692  10.964  -7.851  1.00 83.06           O  
ATOM   2440  CG  PRO A 316       9.746   8.825  -8.880  1.00 83.06           C  
ATOM   2441  CD  PRO A 316       9.613   9.784 -10.051  1.00 83.06           C  
ATOM   2442  N   PHE A 317       7.435  12.237  -8.473  1.00 84.00           N  
ATOM   2443  CA  PHE A 317       6.842  13.503  -8.050  1.00 84.00           C  
ATOM   2444  C   PHE A 317       5.566  13.808  -8.828  1.00 84.00           C  
ATOM   2445  CB  PHE A 317       7.885  14.614  -8.216  1.00 84.00           C  
ATOM   2446  O   PHE A 317       4.507  14.040  -8.235  1.00 84.00           O  
ATOM   2447  CG  PHE A 317       7.333  16.004  -7.993  1.00 84.00           C  
ATOM   2448  CD1 PHE A 317       7.143  16.873  -9.084  1.00 84.00           C  
ATOM   2449  CD2 PHE A 317       6.998  16.424  -6.693  1.00 84.00           C  
ATOM   2450  CE1 PHE A 317       6.667  18.177  -8.868  1.00 84.00           C  
ATOM   2451  CE2 PHE A 317       6.517  17.727  -6.478  1.00 84.00           C  
ATOM   2452  CZ  PHE A 317       6.377  18.610  -7.562  1.00 84.00           C  
ATOM   2453  N   TRP A 318       5.645  13.729 -10.154  1.00 88.06           N  
ATOM   2454  CA  TRP A 318       4.497  13.992 -11.005  1.00 88.06           C  
ATOM   2455  C   TRP A 318       3.396  12.951 -10.807  1.00 88.06           C  
ATOM   2456  CB  TRP A 318       4.967  14.136 -12.450  1.00 88.06           C  
ATOM   2457  O   TRP A 318       2.244  13.337 -10.651  1.00 88.06           O  
ATOM   2458  CG  TRP A 318       5.683  15.427 -12.687  1.00 88.06           C  
ATOM   2459  CD1 TRP A 318       7.013  15.569 -12.875  1.00 88.06           C  
ATOM   2460  CD2 TRP A 318       5.125  16.774 -12.753  1.00 88.06           C  
ATOM   2461  CE2 TRP A 318       6.193  17.692 -12.988  1.00 88.06           C  
ATOM   2462  CE3 TRP A 318       3.819  17.308 -12.658  1.00 88.06           C  
ATOM   2463  NE1 TRP A 318       7.325  16.903 -13.051  1.00 88.06           N  
ATOM   2464  CH2 TRP A 318       4.657  19.564 -13.074  1.00 88.06           C  
ATOM   2465  CZ2 TRP A 318       5.970  19.066 -13.155  1.00 88.06           C  
ATOM   2466  CZ3 TRP A 318       3.587  18.687 -12.821  1.00 88.06           C  
ATOM   2467  N   ALA A 319       3.701  11.658 -10.687  1.00 88.06           N  
ATOM   2468  CA  ALA A 319       2.688  10.637 -10.401  1.00 88.06           C  
ATOM   2469  C   ALA A 319       1.936  10.915  -9.083  1.00 88.06           C  
ATOM   2470  CB  ALA A 319       3.366   9.264 -10.383  1.00 88.06           C  
ATOM   2471  O   ALA A 319       0.720  10.720  -9.000  1.00 88.06           O  
ATOM   2472  N   GLY A 320       2.630  11.441  -8.068  1.00 85.62           N  
ATOM   2473  CA  GLY A 320       2.001  11.954  -6.850  1.00 85.62           C  
ATOM   2474  C   GLY A 320       1.014  13.098  -7.123  1.00 85.62           C  
ATOM   2475  O   GLY A 320      -0.114  13.068  -6.634  1.00 85.62           O  
ATOM   2476  N   ILE A 321       1.395  14.075  -7.950  1.00 89.56           N  
ATOM   2477  CA  ILE A 321       0.531  15.203  -8.345  1.00 89.56           C  
ATOM   2478  C   ILE A 321      -0.677  14.734  -9.164  1.00 89.56           C  
ATOM   2479  CB  ILE A 321       1.350  16.273  -9.107  1.00 89.56           C  
ATOM   2480  O   ILE A 321      -1.815  15.096  -8.866  1.00 89.56           O  
ATOM   2481  CG1 ILE A 321       2.328  16.943  -8.121  1.00 89.56           C  
ATOM   2482  CG2 ILE A 321       0.439  17.329  -9.770  1.00 89.56           C  
ATOM   2483  CD1 ILE A 321       3.280  17.948  -8.771  1.00 89.56           C  
ATOM   2484  N   TYR A 322      -0.451  13.896 -10.172  1.00 91.62           N  
ATOM   2485  CA  TYR A 322      -1.474  13.421 -11.104  1.00 91.62           C  
ATOM   2486  C   TYR A 322      -2.515  12.496 -10.435  1.00 91.62           C  
ATOM   2487  CB  TYR A 322      -0.766  12.792 -12.324  1.00 91.62           C  
ATOM   2488  O   TYR A 322      -3.575  12.243 -11.006  1.00 91.62           O  
ATOM   2489  CG  TYR A 322      -0.219  13.814 -13.322  1.00 91.62           C  
ATOM   2490  CD1 TYR A 322      -1.103  14.427 -14.211  1.00 91.62           C  
ATOM   2491  CD2 TYR A 322       1.145  14.135 -13.438  1.00 91.62           C  
ATOM   2492  CE1 TYR A 322      -0.687  15.380 -15.153  1.00 91.62           C  
ATOM   2493  CE2 TYR A 322       1.592  15.093 -14.372  1.00 91.62           C  
ATOM   2494  OH  TYR A 322       1.074  16.636 -16.152  1.00 91.62           O  
ATOM   2495  CZ  TYR A 322       0.671  15.729 -15.229  1.00 91.62           C  
ATOM   2496  N   THR A 323      -2.274  12.043  -9.196  1.00 90.44           N  
ATOM   2497  CA  THR A 323      -3.245  11.286  -8.378  1.00 90.44           C  
ATOM   2498  C   THR A 323      -4.012  12.137  -7.353  1.00 90.44           C  
ATOM   2499  CB  THR A 323      -2.601  10.061  -7.712  1.00 90.44           C  
ATOM   2500  O   THR A 323      -4.937  11.634  -6.708  1.00 90.44           O  
ATOM   2501  CG2 THR A 323      -2.171   9.010  -8.733  1.00 90.44           C  
ATOM   2502  OG1 THR A 323      -1.465  10.406  -6.960  1.00 90.44           O  
ATOM   2503  N   ILE A 324      -3.722  13.441  -7.241  1.00 91.12           N  
ATOM   2504  CA  ILE A 324      -4.434  14.385  -6.356  1.00 91.12           C  
ATOM   2505  C   ILE A 324      -5.959  14.393  -6.559  1.00 91.12           C  
ATOM   2506  CB  ILE A 324      -3.850  15.816  -6.492  1.00 91.12           C  
ATOM   2507  O   ILE A 324      -6.667  14.406  -5.545  1.00 91.12           O  
ATOM   2508  CG1 ILE A 324      -2.472  15.865  -5.812  1.00 91.12           C  
ATOM   2509  CG2 ILE A 324      -4.763  16.885  -5.862  1.00 91.12           C  
ATOM   2510  CD1 ILE A 324      -1.678  17.157  -6.041  1.00 91.12           C  
ATOM   2511  N   PRO A 325      -6.514  14.366  -7.791  1.00 94.50           N  
ATOM   2512  CA  PRO A 325      -7.964  14.442  -7.983  1.00 94.50           C  
ATOM   2513  C   PRO A 325      -8.732  13.360  -7.212  1.00 94.50           C  
ATOM   2514  CB  PRO A 325      -8.184  14.342  -9.495  1.00 94.50           C  
ATOM   2515  O   PRO A 325      -9.776  13.640  -6.624  1.00 94.50           O  
ATOM   2516  CG  PRO A 325      -6.888  14.890 -10.085  1.00 94.50           C  
ATOM   2517  CD  PRO A 325      -5.835  14.429  -9.085  1.00 94.50           C  
ATOM   2518  N   LEU A 326      -8.176  12.151  -7.103  1.00 91.69           N  
ATOM   2519  CA  LEU A 326      -8.759  11.081  -6.296  1.00 91.69           C  
ATOM   2520  C   LEU A 326      -8.882  11.461  -4.813  1.00 91.69           C  
ATOM   2521  CB  LEU A 326      -7.895   9.828  -6.487  1.00 91.69           C  
ATOM   2522  O   LEU A 326      -9.911  11.217  -4.179  1.00 91.69           O  
ATOM   2523  CG  LEU A 326      -8.472   8.612  -5.742  1.00 91.69           C  
ATOM   2524  CD1 LEU A 326      -8.625   7.415  -6.678  1.00 91.69           C  
ATOM   2525  CD2 LEU A 326      -7.578   8.255  -4.550  1.00 91.69           C  
ATOM   2526  N   MET A 327      -7.852  12.095  -4.258  1.00 86.00           N  
ATOM   2527  CA  MET A 327      -7.859  12.551  -2.869  1.00 86.00           C  
ATOM   2528  C   MET A 327      -8.849  13.696  -2.660  1.00 86.00           C  
ATOM   2529  CB  MET A 327      -6.450  12.978  -2.437  1.00 86.00           C  
ATOM   2530  O   MET A 327      -9.565  13.695  -1.660  1.00 86.00           O  
ATOM   2531  CG  MET A 327      -5.458  11.812  -2.446  1.00 86.00           C  
ATOM   2532  SD  MET A 327      -5.860  10.477  -1.281  1.00 86.00           S  
ATOM   2533  CE  MET A 327      -4.384   9.452  -1.516  1.00 86.00           C  
ATOM   2534  N   ILE A 328      -8.949  14.633  -3.609  1.00 91.00           N  
ATOM   2535  CA  ILE A 328      -9.940  15.720  -3.554  1.00 91.00           C  
ATOM   2536  C   ILE A 328     -11.354  15.131  -3.527  1.00 91.00           C  
ATOM   2537  CB  ILE A 328      -9.761  16.716  -4.724  1.00 91.00           C  
ATOM   2538  O   ILE A 328     -12.153  15.494  -2.661  1.00 91.00           O  
ATOM   2539  CG1 ILE A 328      -8.370  17.388  -4.659  1.00 91.00           C  
ATOM   2540  CG2 ILE A 328     -10.851  17.807  -4.681  1.00 91.00           C  
ATOM   2541  CD1 ILE A 328      -8.072  18.327  -5.837  1.00 91.00           C  
ATOM   2542  N   GLY A 329     -11.659  14.177  -4.410  1.00 92.69           N  
ATOM   2543  CA  GLY A 329     -12.947  13.480  -4.405  1.00 92.69           C  
ATOM   2544  C   GLY A 329     -13.223  12.796  -3.062  1.00 92.69           C  
ATOM   2545  O   GLY A 329     -14.305  12.918  -2.490  1.00 92.69           O  
ATOM   2546  N   PHE A 330     -12.226  12.133  -2.479  1.00 88.62           N  
ATOM   2547  CA  PHE A 330     -12.409  11.508  -1.173  1.00 88.62           C  
ATOM   2548  C   PHE A 330     -12.676  12.537  -0.068  1.00 88.62           C  
ATOM   2549  CB  PHE A 330     -11.206  10.620  -0.842  1.00 88.62           C  
ATOM   2550  O   PHE A 330     -13.635  12.395   0.694  1.00 88.62           O  
ATOM   2551  CG  PHE A 330     -11.459   9.743   0.368  1.00 88.62           C  
ATOM   2552  CD1 PHE A 330     -11.631  10.310   1.642  1.00 88.62           C  
ATOM   2553  CD2 PHE A 330     -11.582   8.354   0.217  1.00 88.62           C  
ATOM   2554  CE1 PHE A 330     -11.965   9.510   2.742  1.00 88.62           C  
ATOM   2555  CE2 PHE A 330     -11.851   7.538   1.333  1.00 88.62           C  
ATOM   2556  CZ  PHE A 330     -12.030   8.118   2.598  1.00 88.62           C  
ATOM   2557  N   VAL A 331     -11.812  13.548   0.065  1.00 84.44           N  
ATOM   2558  CA  VAL A 331     -11.847  14.527   1.165  1.00 84.44           C  
ATOM   2559  C   VAL A 331     -13.105  15.382   1.104  1.00 84.44           C  
ATOM   2560  CB  VAL A 331     -10.583  15.411   1.150  1.00 84.44           C  
ATOM   2561  O   VAL A 331     -13.658  15.718   2.149  1.00 84.44           O  
ATOM   2562  CG1 VAL A 331     -10.663  16.593   2.128  1.00 84.44           C  
ATOM   2563  CG2 VAL A 331      -9.356  14.581   1.553  1.00 84.44           C  
ATOM   2564  N   THR A 332     -13.595  15.685  -0.096  1.00 88.94           N  
ATOM   2565  CA  THR A 332     -14.874  16.380  -0.272  1.00 88.94           C  
ATOM   2566  C   THR A 332     -16.033  15.510   0.209  1.00 88.94           C  
ATOM   2567  CB  THR A 332     -15.092  16.820  -1.727  1.00 88.94           C  
ATOM   2568  O   THR A 332     -16.831  15.949   1.036  1.00 88.94           O  
ATOM   2569  CG2 THR A 332     -14.138  17.939  -2.142  1.00 88.94           C  
ATOM   2570  OG1 THR A 332     -14.899  15.753  -2.617  1.00 88.94           O  
ATOM   2571  N   MET A 333     -16.105  14.248  -0.223  1.00 89.38           N  
ATOM   2572  CA  MET A 333     -17.280  13.418   0.045  1.00 89.38           C  
ATOM   2573  C   MET A 333     -17.264  12.686   1.395  1.00 89.38           C  
ATOM   2574  CB  MET A 333     -17.488  12.477  -1.142  1.00 89.38           C  
ATOM   2575  O   MET A 333     -18.315  12.294   1.903  1.00 89.38           O  
ATOM   2576  CG  MET A 333     -18.917  11.948  -1.218  1.00 89.38           C  
ATOM   2577  SD  MET A 333     -20.230  13.200  -1.185  1.00 89.38           S  
ATOM   2578  CE  MET A 333     -21.695  12.192  -0.858  1.00 89.38           C  
ATOM   2579  N   GLY A 334     -16.104  12.516   2.029  1.00 82.38           N  
ATOM   2580  CA  GLY A 334     -15.967  11.861   3.336  1.00 82.38           C  
ATOM   2581  C   GLY A 334     -16.776  12.534   4.462  1.00 82.38           C  
ATOM   2582  O   GLY A 334     -17.621  11.874   5.074  1.00 82.38           O  
ATOM   2583  N   PRO A 335     -16.580  13.838   4.742  1.00 78.81           N  
ATOM   2584  CA  PRO A 335     -17.371  14.580   5.727  1.00 78.81           C  
ATOM   2585  C   PRO A 335     -18.850  14.684   5.344  1.00 78.81           C  
ATOM   2586  CB  PRO A 335     -16.742  15.978   5.813  1.00 78.81           C  
ATOM   2587  O   PRO A 335     -19.718  14.469   6.191  1.00 78.81           O  
ATOM   2588  CG  PRO A 335     -15.341  15.799   5.242  1.00 78.81           C  
ATOM   2589  CD  PRO A 335     -15.509  14.673   4.229  1.00 78.81           C  
ATOM   2590  N   ILE A 336     -19.133  14.972   4.066  1.00 86.06           N  
ATOM   2591  CA  ILE A 336     -20.497  15.131   3.541  1.00 86.06           C  
ATOM   2592  C   ILE A 336     -21.290  13.839   3.745  1.00 86.06           C  
ATOM   2593  CB  ILE A 336     -20.458  15.545   2.049  1.00 86.06           C  
ATOM   2594  O   ILE A 336     -22.398  13.862   4.278  1.00 86.06           O  
ATOM   2595  CG1 ILE A 336     -19.797  16.932   1.885  1.00 86.06           C  
ATOM   2596  CG2 ILE A 336     -21.875  15.556   1.444  1.00 86.06           C  
ATOM   2597  CD1 ILE A 336     -19.586  17.353   0.423  1.00 86.06           C  
ATOM   2598  N   SER A 337     -20.708  12.695   3.386  1.00 84.12           N  
ATOM   2599  CA  SER A 337     -21.341  11.392   3.579  1.00 84.12           C  
ATOM   2600  C   SER A 337     -21.499  11.025   5.053  1.00 84.12           C  
ATOM   2601  CB  SER A 337     -20.576  10.299   2.845  1.00 84.12           C  
ATOM   2602  O   SER A 337     -22.522  10.451   5.409  1.00 84.12           O  
ATOM   2603  OG  SER A 337     -19.287  10.138   3.386  1.00 84.12           O  
ATOM   2604  N   GLY A 338     -20.556  11.398   5.925  1.00 76.94           N  
ATOM   2605  CA  GLY A 338     -20.705  11.242   7.375  1.00 76.94           C  
ATOM   2606  C   GLY A 338     -21.951  11.964   7.894  1.00 76.94           C  
ATOM   2607  O   GLY A 338     -22.834  11.332   8.473  1.00 76.94           O  
ATOM   2608  N   TRP A 339     -22.074  13.255   7.579  1.00 77.25           N  
ATOM   2609  CA  TRP A 339     -23.233  14.070   7.955  1.00 77.25           C  
ATOM   2610  C   TRP A 339     -24.549  13.550   7.354  1.00 77.25           C  
ATOM   2611  CB  TRP A 339     -22.966  15.513   7.519  1.00 77.25           C  
ATOM   2612  O   TRP A 339     -25.556  13.438   8.055  1.00 77.25           O  
ATOM   2613  CG  TRP A 339     -24.102  16.457   7.754  1.00 77.25           C  
ATOM   2614  CD1 TRP A 339     -24.328  17.155   8.889  1.00 77.25           C  
ATOM   2615  CD2 TRP A 339     -25.175  16.826   6.838  1.00 77.25           C  
ATOM   2616  CE2 TRP A 339     -25.996  17.801   7.473  1.00 77.25           C  
ATOM   2617  CE3 TRP A 339     -25.505  16.477   5.514  1.00 77.25           C  
ATOM   2618  NE1 TRP A 339     -25.438  17.961   8.724  1.00 77.25           N  
ATOM   2619  CH2 TRP A 339     -27.391  18.024   5.505  1.00 77.25           C  
ATOM   2620  CZ2 TRP A 339     -27.065  18.421   6.812  1.00 77.25           C  
ATOM   2621  CZ3 TRP A 339     -26.610  17.054   4.859  1.00 77.25           C  
ATOM   2622  N   LEU A 340     -24.548  13.168   6.071  1.00 80.25           N  
ATOM   2623  CA  LEU A 340     -25.715  12.562   5.423  1.00 80.25           C  
ATOM   2624  C   LEU A 340     -26.083  11.221   6.075  1.00 80.25           C  
ATOM   2625  CB  LEU A 340     -25.445  12.356   3.920  1.00 80.25           C  
ATOM   2626  O   LEU A 340     -27.266  10.909   6.201  1.00 80.25           O  
ATOM   2627  CG  LEU A 340     -25.459  13.614   3.038  1.00 80.25           C  
ATOM   2628  CD1 LEU A 340     -24.934  13.273   1.646  1.00 80.25           C  
ATOM   2629  CD2 LEU A 340     -26.878  14.165   2.886  1.00 80.25           C  
ATOM   2630  N   SER A 341     -25.102  10.431   6.517  1.00 79.19           N  
ATOM   2631  CA  SER A 341     -25.343   9.117   7.122  1.00 79.19           C  
ATOM   2632  C   SER A 341     -25.998   9.200   8.495  1.00 79.19           C  
ATOM   2633  CB  SER A 341     -24.057   8.295   7.195  1.00 79.19           C  
ATOM   2634  O   SER A 341     -26.775   8.310   8.848  1.00 79.19           O  
ATOM   2635  OG  SER A 341     -23.181   8.672   8.237  1.00 79.19           O  
ATOM   2636  N   ASP A 342     -25.764  10.282   9.239  1.00 73.69           N  
ATOM   2637  CA  ASP A 342     -26.433  10.511  10.519  1.00 73.69           C  
ATOM   2638  C   ASP A 342     -27.943  10.723  10.333  1.00 73.69           C  
ATOM   2639  CB  ASP A 342     -25.785  11.702  11.243  1.00 73.69           C  
ATOM   2640  O   ASP A 342     -28.733  10.270  11.171  1.00 73.69           O  
ATOM   2641  CG  ASP A 342     -24.390  11.383  11.797  1.00 73.69           C  
ATOM   2642  OD1 ASP A 342     -24.158  10.198  12.138  1.00 73.69           O  
ATOM   2643  OD2 ASP A 342     -23.596  12.338  11.938  1.00 73.69           O  
ATOM   2644  N   ARG A 343     -28.338  11.338   9.206  1.00 76.88           N  
ATOM   2645  CA  ARG A 343     -29.733  11.632   8.836  1.00 76.88           C  
ATOM   2646  C   ARG A 343     -30.420  10.482   8.100  1.00 76.88           C  
ATOM   2647  CB  ARG A 343     -29.788  12.919   7.993  1.00 76.88           C  
ATOM   2648  O   ARG A 343     -31.493  10.053   8.506  1.00 76.88           O  
ATOM   2649  CG  ARG A 343     -29.364  14.160   8.791  1.00 76.88           C  
ATOM   2650  CD  ARG A 343     -29.535  15.423   7.941  1.00 76.88           C  
ATOM   2651  NE  ARG A 343     -29.247  16.634   8.729  1.00 76.88           N  
ATOM   2652  NH1 ARG A 343     -30.302  18.148   7.358  1.00 76.88           N  
ATOM   2653  NH2 ARG A 343     -29.361  18.847   9.257  1.00 76.88           N  
ATOM   2654  CZ  ARG A 343     -29.637  17.865   8.444  1.00 76.88           C  
ATOM   2655  N   TYR A 344     -29.800   9.969   7.040  1.00 78.12           N  
ATOM   2656  CA  TYR A 344     -30.403   9.000   6.113  1.00 78.12           C  
ATOM   2657  C   TYR A 344     -29.958   7.549   6.355  1.00 78.12           C  
ATOM   2658  CB  TYR A 344     -30.121   9.456   4.674  1.00 78.12           C  
ATOM   2659  O   TYR A 344     -30.450   6.621   5.713  1.00 78.12           O  
ATOM   2660  CG  TYR A 344     -30.684  10.828   4.349  1.00 78.12           C  
ATOM   2661  CD1 TYR A 344     -32.072  10.988   4.166  1.00 78.12           C  
ATOM   2662  CD2 TYR A 344     -29.831  11.944   4.241  1.00 78.12           C  
ATOM   2663  CE1 TYR A 344     -32.609  12.256   3.870  1.00 78.12           C  
ATOM   2664  CE2 TYR A 344     -30.365  13.215   3.955  1.00 78.12           C  
ATOM   2665  OH  TYR A 344     -32.253  14.605   3.490  1.00 78.12           O  
ATOM   2666  CZ  TYR A 344     -31.753  13.373   3.765  1.00 78.12           C  
ATOM   2667  N   GLY A 345     -29.037   7.329   7.297  1.00 78.19           N  
ATOM   2668  CA  GLY A 345     -28.444   6.026   7.577  1.00 78.19           C  
ATOM   2669  C   GLY A 345     -27.285   5.673   6.638  1.00 78.19           C  
ATOM   2670  O   GLY A 345     -27.172   6.144   5.509  1.00 78.19           O  
ATOM   2671  N   ALA A 346     -26.401   4.789   7.103  1.00 81.94           N  
ATOM   2672  CA  ALA A 346     -25.162   4.457   6.396  1.00 81.94           C  
ATOM   2673  C   ALA A 346     -25.334   3.560   5.158  1.00 81.94           C  
ATOM   2674  CB  ALA A 346     -24.223   3.795   7.407  1.00 81.94           C  
ATOM   2675  O   ALA A 346     -24.451   3.513   4.305  1.00 81.94           O  
ATOM   2676  N   ARG A 347     -26.441   2.812   5.065  1.00 87.62           N  
ATOM   2677  CA  ARG A 347     -26.630   1.740   4.073  1.00 87.62           C  
ATOM   2678  C   ARG A 347     -26.607   2.255   2.635  1.00 87.62           C  
ATOM   2679  CB  ARG A 347     -27.946   1.016   4.384  1.00 87.62           C  
ATOM   2680  O   ARG A 347     -25.865   1.719   1.817  1.00 87.62           O  
ATOM   2681  CG  ARG A 347     -28.150  -0.267   3.566  1.00 87.62           C  
ATOM   2682  CD  ARG A 347     -29.550  -0.807   3.881  1.00 87.62           C  
ATOM   2683  NE  ARG A 347     -29.639  -2.257   3.681  1.00 87.62           N  
ATOM   2684  NH1 ARG A 347     -31.741  -2.580   4.536  1.00 87.62           N  
ATOM   2685  NH2 ARG A 347     -30.569  -4.325   3.812  1.00 87.62           N  
ATOM   2686  CZ  ARG A 347     -30.645  -3.043   4.011  1.00 87.62           C  
ATOM   2687  N   LEU A 348     -27.406   3.282   2.342  1.00 90.12           N  
ATOM   2688  CA  LEU A 348     -27.548   3.822   0.989  1.00 90.12           C  
ATOM   2689  C   LEU A 348     -26.227   4.430   0.508  1.00 90.12           C  
ATOM   2690  CB  LEU A 348     -28.699   4.846   0.981  1.00 90.12           C  
ATOM   2691  O   LEU A 348     -25.720   4.043  -0.539  1.00 90.12           O  
ATOM   2692  CG  LEU A 348     -28.978   5.466  -0.402  1.00 90.12           C  
ATOM   2693  CD1 LEU A 348     -29.494   4.427  -1.400  1.00 90.12           C  
ATOM   2694  CD2 LEU A 348     -30.017   6.574  -0.263  1.00 90.12           C  
ATOM   2695  N   LEU A 349     -25.634   5.310   1.317  1.00 91.00           N  
ATOM   2696  CA  LEU A 349     -24.387   6.003   0.981  1.00 91.00           C  
ATOM   2697  C   LEU A 349     -23.225   5.033   0.780  1.00 91.00           C  
ATOM   2698  CB  LEU A 349     -24.049   7.000   2.095  1.00 91.00           C  
ATOM   2699  O   LEU A 349     -22.514   5.136  -0.215  1.00 91.00           O  
ATOM   2700  CG  LEU A 349     -25.053   8.156   2.196  1.00 91.00           C  
ATOM   2701  CD1 LEU A 349     -24.828   8.876   3.515  1.00 91.00           C  
ATOM   2702  CD2 LEU A 349     -24.905   9.152   1.045  1.00 91.00           C  
ATOM   2703  N   ALA A 350     -23.069   4.053   1.676  1.00 91.88           N  
ATOM   2704  CA  ALA A 350     -21.994   3.082   1.547  1.00 91.88           C  
ATOM   2705  C   ALA A 350     -22.177   2.175   0.322  1.00 91.88           C  
ATOM   2706  CB  ALA A 350     -21.869   2.297   2.860  1.00 91.88           C  
ATOM   2707  O   ALA A 350     -21.207   1.864  -0.362  1.00 91.88           O  
ATOM   2708  N   THR A 351     -23.408   1.761   0.018  1.00 94.94           N  
ATOM   2709  CA  THR A 351     -23.690   0.936  -1.167  1.00 94.94           C  
ATOM   2710  C   THR A 351     -23.417   1.715  -2.452  1.00 94.94           C  
ATOM   2711  CB  THR A 351     -25.136   0.426  -1.154  1.00 94.94           C  
ATOM   2712  O   THR A 351     -22.663   1.243  -3.299  1.00 94.94           O  
ATOM   2713  CG2 THR A 351     -25.430  -0.518  -2.316  1.00 94.94           C  
ATOM   2714  OG1 THR A 351     -25.383  -0.269   0.049  1.00 94.94           O  
ATOM   2715  N   LEU A 352     -23.961   2.931  -2.570  1.00 95.94           N  
ATOM   2716  CA  LEU A 352     -23.749   3.798  -3.731  1.00 95.94           C  
ATOM   2717  C   LEU A 352     -22.271   4.140  -3.922  1.00 95.94           C  
ATOM   2718  CB  LEU A 352     -24.565   5.092  -3.574  1.00 95.94           C  
ATOM   2719  O   LEU A 352     -21.780   4.083  -5.043  1.00 95.94           O  
ATOM   2720  CG  LEU A 352     -26.086   4.921  -3.725  1.00 95.94           C  
ATOM   2721  CD1 LEU A 352     -26.761   6.262  -3.436  1.00 95.94           C  
ATOM   2722  CD2 LEU A 352     -26.487   4.470  -5.129  1.00 95.94           C  
ATOM   2723  N   GLY A 353     -21.547   4.417  -2.835  1.00 95.94           N  
ATOM   2724  CA  GLY A 353     -20.112   4.675  -2.891  1.00 95.94           C  
ATOM   2725  C   GLY A 353     -19.330   3.533  -3.542  1.00 95.94           C  
ATOM   2726  O   GLY A 353     -18.484   3.777  -4.397  1.00 95.94           O  
ATOM   2727  N   MET A 354     -19.652   2.280  -3.208  1.00 96.56           N  
ATOM   2728  CA  MET A 354     -19.013   1.114  -3.832  1.00 96.56           C  
ATOM   2729  C   MET A 354     -19.449   0.917  -5.286  1.00 96.56           C  
ATOM   2730  CB  MET A 354     -19.266  -0.144  -2.996  1.00 96.56           C  
ATOM   2731  O   MET A 354     -18.609   0.615  -6.125  1.00 96.56           O  
ATOM   2732  CG  MET A 354     -18.617  -0.101  -1.610  1.00 96.56           C  
ATOM   2733  SD  MET A 354     -16.800  -0.067  -1.528  1.00 96.56           S  
ATOM   2734  CE  MET A 354     -16.419   1.682  -1.831  1.00 96.56           C  
ATOM   2735  N   VAL A 355     -20.716   1.160  -5.629  1.00 97.75           N  
ATOM   2736  CA  VAL A 355     -21.159   1.124  -7.036  1.00 97.75           C  
ATOM   2737  C   VAL A 355     -20.391   2.146  -7.880  1.00 97.75           C  
ATOM   2738  CB  VAL A 355     -22.679   1.346  -7.146  1.00 97.75           C  
ATOM   2739  O   VAL A 355     -19.886   1.796  -8.942  1.00 97.75           O  
ATOM   2740  CG1 VAL A 355     -23.155   1.469  -8.598  1.00 97.75           C  
ATOM   2741  CG2 VAL A 355     -23.440   0.174  -6.514  1.00 97.75           C  
ATOM   2742  N   ILE A 356     -20.235   3.378  -7.384  1.00 97.81           N  
ATOM   2743  CA  ILE A 356     -19.475   4.441  -8.058  1.00 97.81           C  
ATOM   2744  C   ILE A 356     -18.021   4.013  -8.284  1.00 97.81           C  
ATOM   2745  CB  ILE A 356     -19.564   5.752  -7.242  1.00 97.81           C  
ATOM   2746  O   ILE A 356     -17.498   4.175  -9.383  1.00 97.81           O  
ATOM   2747  CG1 ILE A 356     -20.999   6.325  -7.305  1.00 97.81           C  
ATOM   2748  CG2 ILE A 356     -18.571   6.808  -7.758  1.00 97.81           C  
ATOM   2749  CD1 ILE A 356     -21.272   7.397  -6.243  1.00 97.81           C  
ATOM   2750  N   VAL A 357     -17.374   3.425  -7.274  1.00 96.56           N  
ATOM   2751  CA  VAL A 357     -15.998   2.920  -7.408  1.00 96.56           C  
ATOM   2752  C   VAL A 357     -15.918   1.771  -8.421  1.00 96.56           C  
ATOM   2753  CB  VAL A 357     -15.433   2.515  -6.033  1.00 96.56           C  
ATOM   2754  O   VAL A 357     -15.009   1.759  -9.247  1.00 96.56           O  
ATOM   2755  CG1 VAL A 357     -14.061   1.837  -6.127  1.00 96.56           C  
ATOM   2756  CG2 VAL A 357     -15.244   3.748  -5.146  1.00 96.56           C  
ATOM   2757  N   GLY A 358     -16.880   0.843  -8.410  1.00 96.88           N  
ATOM   2758  CA  GLY A 358     -16.952  -0.266  -9.366  1.00 96.88           C  
ATOM   2759  C   GLY A 358     -17.105   0.206 -10.814  1.00 96.88           C  
ATOM   2760  O   GLY A 358     -16.415  -0.305 -11.696  1.00 96.88           O  
ATOM   2761  N   ILE A 359     -17.942   1.222 -11.048  1.00 97.88           N  
ATOM   2762  CA  ILE A 359     -18.082   1.886 -12.353  1.00 97.88           C  
ATOM   2763  C   ILE A 359     -16.785   2.601 -12.733  1.00 97.88           C  
ATOM   2764  CB  ILE A 359     -19.280   2.864 -12.348  1.00 97.88           C  
ATOM   2765  O   ILE A 359     -16.346   2.484 -13.870  1.00 97.88           O  
ATOM   2766  CG1 ILE A 359     -20.604   2.077 -12.223  1.00 97.88           C  
ATOM   2767  CG2 ILE A 359     -19.304   3.734 -13.622  1.00 97.88           C  
ATOM   2768  CD1 ILE A 359     -21.820   2.962 -11.919  1.00 97.88           C  
ATOM   2769  N   GLY A 360     -16.138   3.291 -11.791  1.00 96.81           N  
ATOM   2770  CA  GLY A 360     -14.852   3.943 -12.030  1.00 96.81           C  
ATOM   2771  C   GLY A 360     -13.782   2.974 -12.539  1.00 96.81           C  
ATOM   2772  O   GLY A 360     -13.088   3.292 -13.499  1.00 96.81           O  
ATOM   2773  N   PHE A 361     -13.714   1.756 -11.991  1.00 96.06           N  
ATOM   2774  CA  PHE A 361     -12.832   0.716 -12.531  1.00 96.06           C  
ATOM   2775  C   PHE A 361     -13.182   0.315 -13.964  1.00 96.06           C  
ATOM   2776  CB  PHE A 361     -12.823  -0.521 -11.622  1.00 96.06           C  
ATOM   2777  O   PHE A 361     -12.279   0.188 -14.783  1.00 96.06           O  
ATOM   2778  CG  PHE A 361     -12.161  -0.315 -10.279  1.00 96.06           C  
ATOM   2779  CD1 PHE A 361     -10.927   0.349 -10.210  1.00 96.06           C  
ATOM   2780  CD2 PHE A 361     -12.774  -0.759  -9.093  1.00 96.06           C  
ATOM   2781  CE1 PHE A 361     -10.364   0.625  -8.961  1.00 96.06           C  
ATOM   2782  CE2 PHE A 361     -12.138  -0.573  -7.851  1.00 96.06           C  
ATOM   2783  CZ  PHE A 361     -10.920   0.112  -7.787  1.00 96.06           C  
ATOM   2784  N   LEU A 362     -14.467   0.171 -14.301  1.00 97.06           N  
ATOM   2785  CA  LEU A 362     -14.873  -0.103 -15.685  1.00 97.06           C  
ATOM   2786  C   LEU A 362     -14.493   1.052 -16.617  1.00 97.06           C  
ATOM   2787  CB  LEU A 362     -16.382  -0.384 -15.774  1.00 97.06           C  
ATOM   2788  O   LEU A 362     -13.987   0.803 -17.705  1.00 97.06           O  
ATOM   2789  CG  LEU A 362     -16.850  -1.623 -14.999  1.00 97.06           C  
ATOM   2790  CD1 LEU A 362     -18.370  -1.748 -15.100  1.00 97.06           C  
ATOM   2791  CD2 LEU A 362     -16.213  -2.917 -15.510  1.00 97.06           C  
ATOM   2792  N   LEU A 363     -14.661   2.304 -16.190  1.00 96.88           N  
ATOM   2793  CA  LEU A 363     -14.258   3.469 -16.980  1.00 96.88           C  
ATOM   2794  C   LEU A 363     -12.745   3.499 -17.229  1.00 96.88           C  
ATOM   2795  CB  LEU A 363     -14.726   4.762 -16.292  1.00 96.88           C  
ATOM   2796  O   LEU A 363     -12.327   3.797 -18.344  1.00 96.88           O  
ATOM   2797  CG  LEU A 363     -16.251   4.960 -16.256  1.00 96.88           C  
ATOM   2798  CD1 LEU A 363     -16.579   6.211 -15.439  1.00 96.88           C  
ATOM   2799  CD2 LEU A 363     -16.851   5.123 -17.653  1.00 96.88           C  
ATOM   2800  N   LEU A 364     -11.925   3.112 -16.246  1.00 95.44           N  
ATOM   2801  CA  LEU A 364     -10.475   2.986 -16.438  1.00 95.44           C  
ATOM   2802  C   LEU A 364     -10.103   1.940 -17.503  1.00 95.44           C  
ATOM   2803  CB  LEU A 364      -9.778   2.660 -15.104  1.00 95.44           C  
ATOM   2804  O   LEU A 364      -9.083   2.104 -18.167  1.00 95.44           O  
ATOM   2805  CG  LEU A 364      -9.741   3.800 -14.072  1.00 95.44           C  
ATOM   2806  CD1 LEU A 364      -9.112   3.287 -12.777  1.00 95.44           C  
ATOM   2807  CD2 LEU A 364      -8.929   5.006 -14.551  1.00 95.44           C  
ATOM   2808  N   THR A 365     -10.919   0.899 -17.727  1.00 94.75           N  
ATOM   2809  CA  THR A 365     -10.649  -0.089 -18.796  1.00 94.75           C  
ATOM   2810  C   THR A 365     -10.782   0.493 -20.202  1.00 94.75           C  
ATOM   2811  CB  THR A 365     -11.525  -1.353 -18.723  1.00 94.75           C  
ATOM   2812  O   THR A 365     -10.145  -0.009 -21.131  1.00 94.75           O  
ATOM   2813  CG2 THR A 365     -11.452  -2.067 -17.381  1.00 94.75           C  
ATOM   2814  OG1 THR A 365     -12.879  -1.127 -19.039  1.00 94.75           O  
ATOM   2815  N   LEU A 366     -11.584   1.553 -20.353  1.00 95.06           N  
ATOM   2816  CA  LEU A 366     -11.842   2.212 -21.633  1.00 95.06           C  
ATOM   2817  C   LEU A 366     -10.695   3.136 -22.052  1.00 95.06           C  
ATOM   2818  CB  LEU A 366     -13.160   3.003 -21.552  1.00 95.06           C  
ATOM   2819  O   LEU A 366     -10.578   3.453 -23.234  1.00 95.06           O  
ATOM   2820  CG  LEU A 366     -14.398   2.177 -21.162  1.00 95.06           C  
ATOM   2821  CD1 LEU A 366     -15.616   3.095 -21.058  1.00 95.06           C  
ATOM   2822  CD2 LEU A 366     -14.702   1.076 -22.180  1.00 95.06           C  
ATOM   2823  N   LEU A 367      -9.841   3.549 -21.111  1.00 94.31           N  
ATOM   2824  CA  LEU A 367      -8.717   4.421 -21.418  1.00 94.31           C  
ATOM   2825  C   LEU A 367      -7.663   3.681 -22.269  1.00 94.31           C  
ATOM   2826  CB  LEU A 367      -8.112   5.008 -20.130  1.00 94.31           C  
ATOM   2827  O   LEU A 367      -7.362   2.504 -22.017  1.00 94.31           O  
ATOM   2828  CG  LEU A 367      -9.037   5.959 -19.345  1.00 94.31           C  
ATOM   2829  CD1 LEU A 367      -8.304   6.435 -18.090  1.00 94.31           C  
ATOM   2830  CD2 LEU A 367      -9.449   7.196 -20.148  1.00 94.31           C  
ATOM   2831  N   PRO A 368      -7.081   4.343 -23.286  1.00 93.81           N  
ATOM   2832  CA  PRO A 368      -5.855   3.877 -23.928  1.00 93.81           C  
ATOM   2833  C   PRO A 368      -4.651   4.062 -22.988  1.00 93.81           C  
ATOM   2834  CB  PRO A 368      -5.743   4.719 -25.203  1.00 93.81           C  
ATOM   2835  O   PRO A 368      -4.746   4.757 -21.980  1.00 93.81           O  
ATOM   2836  CG  PRO A 368      -6.378   6.048 -24.800  1.00 93.81           C  
ATOM   2837  CD  PRO A 368      -7.485   5.636 -23.833  1.00 93.81           C  
ATOM   2838  N   TYR A 369      -3.493   3.476 -23.320  1.00 90.94           N  
ATOM   2839  CA  TYR A 369      -2.273   3.703 -22.525  1.00 90.94           C  
ATOM   2840  C   TYR A 369      -1.801   5.165 -22.573  1.00 90.94           C  
ATOM   2841  CB  TYR A 369      -1.128   2.790 -22.968  1.00 90.94           C  
ATOM   2842  O   TYR A 369      -1.251   5.667 -21.599  1.00 90.94           O  
ATOM   2843  CG  TYR A 369      -0.692   2.955 -24.403  1.00 90.94           C  
ATOM   2844  CD1 TYR A 369      -1.240   2.133 -25.408  1.00 90.94           C  
ATOM   2845  CD2 TYR A 369       0.293   3.907 -24.721  1.00 90.94           C  
ATOM   2846  CE1 TYR A 369      -0.817   2.291 -26.740  1.00 90.94           C  
ATOM   2847  CE2 TYR A 369       0.722   4.060 -26.050  1.00 90.94           C  
ATOM   2848  OH  TYR A 369       0.571   3.387 -28.349  1.00 90.94           O  
ATOM   2849  CZ  TYR A 369       0.163   3.253 -27.062  1.00 90.94           C  
ATOM   2850  N   ASN A 370      -2.029   5.841 -23.703  1.00 92.50           N  
ATOM   2851  CA  ASN A 370      -1.730   7.252 -23.916  1.00 92.50           C  
ATOM   2852  C   ASN A 370      -3.036   8.063 -23.890  1.00 92.50           C  
ATOM   2853  CB  ASN A 370      -0.937   7.403 -25.228  1.00 92.50           C  
ATOM   2854  O   ASN A 370      -3.596   8.399 -24.931  1.00 92.50           O  
ATOM   2855  CG  ASN A 370      -0.421   8.819 -25.390  1.00 92.50           C  
ATOM   2856  ND2 ASN A 370       0.044   9.200 -26.554  1.00 92.50           N  
ATOM   2857  OD1 ASN A 370      -0.393   9.589 -24.454  1.00 92.50           O  
ATOM   2858  N   PHE A 371      -3.588   8.254 -22.694  1.00 93.31           N  
ATOM   2859  CA  PHE A 371      -4.872   8.925 -22.478  1.00 93.31           C  
ATOM   2860  C   PHE A 371      -4.706  10.431 -22.238  1.00 93.31           C  
ATOM   2861  CB  PHE A 371      -5.599   8.248 -21.306  1.00 93.31           C  
ATOM   2862  O   PHE A 371      -3.666  10.887 -21.763  1.00 93.31           O  
ATOM   2863  CG  PHE A 371      -4.816   8.270 -20.005  1.00 93.31           C  
ATOM   2864  CD1 PHE A 371      -3.972   7.198 -19.664  1.00 93.31           C  
ATOM   2865  CD2 PHE A 371      -4.845   9.410 -19.183  1.00 93.31           C  
ATOM   2866  CE1 PHE A 371      -3.160   7.288 -18.522  1.00 93.31           C  
ATOM   2867  CE2 PHE A 371      -4.048   9.483 -18.029  1.00 93.31           C  
ATOM   2868  CZ  PHE A 371      -3.216   8.411 -17.688  1.00 93.31           C  
ATOM   2869  N   ASN A 372      -5.777  11.196 -22.463  1.00 94.00           N  
ATOM   2870  CA  ASN A 372      -5.844  12.602 -22.071  1.00 94.00           C  
ATOM   2871  C   ASN A 372      -6.013  12.724 -20.552  1.00 94.00           C  
ATOM   2872  CB  ASN A 372      -7.023  13.278 -22.784  1.00 94.00           C  
ATOM   2873  O   ASN A 372      -6.953  12.168 -19.976  1.00 94.00           O  
ATOM   2874  CG  ASN A 372      -6.859  13.337 -24.284  1.00 94.00           C  
ATOM   2875  ND2 ASN A 372      -7.919  13.077 -25.011  1.00 94.00           N  
ATOM   2876  OD1 ASN A 372      -5.797  13.637 -24.802  1.00 94.00           O  
ATOM   2877  N   TYR A 373      -5.153  13.503 -19.890  1.00 94.88           N  
ATOM   2878  CA  TYR A 373      -5.198  13.632 -18.431  1.00 94.88           C  
ATOM   2879  C   TYR A 373      -6.566  14.055 -17.858  1.00 94.88           C  
ATOM   2880  CB  TYR A 373      -4.092  14.565 -17.923  1.00 94.88           C  
ATOM   2881  O   TYR A 373      -6.979  13.444 -16.873  1.00 94.88           O  
ATOM   2882  CG  TYR A 373      -4.210  14.858 -16.437  1.00 94.88           C  
ATOM   2883  CD1 TYR A 373      -4.355  16.183 -15.983  1.00 94.88           C  
ATOM   2884  CD2 TYR A 373      -4.240  13.795 -15.514  1.00 94.88           C  
ATOM   2885  CE1 TYR A 373      -4.448  16.449 -14.603  1.00 94.88           C  
ATOM   2886  CE2 TYR A 373      -4.414  14.052 -14.139  1.00 94.88           C  
ATOM   2887  OH  TYR A 373      -4.452  15.640 -12.344  1.00 94.88           O  
ATOM   2888  CZ  TYR A 373      -4.447  15.384 -13.678  1.00 94.88           C  
ATOM   2889  N   PRO A 374      -7.311  15.029 -18.425  1.00 96.69           N  
ATOM   2890  CA  PRO A 374      -8.596  15.442 -17.854  1.00 96.69           C  
ATOM   2891  C   PRO A 374      -9.615  14.301 -17.714  1.00 96.69           C  
ATOM   2892  CB  PRO A 374      -9.115  16.546 -18.779  1.00 96.69           C  
ATOM   2893  O   PRO A 374     -10.355  14.260 -16.732  1.00 96.69           O  
ATOM   2894  CG  PRO A 374      -7.837  17.147 -19.358  1.00 96.69           C  
ATOM   2895  CD  PRO A 374      -6.941  15.923 -19.515  1.00 96.69           C  
ATOM   2896  N   GLU A 375      -9.625  13.351 -18.653  1.00 96.00           N  
ATOM   2897  CA  GLU A 375     -10.502  12.175 -18.606  1.00 96.00           C  
ATOM   2898  C   GLU A 375     -10.122  11.261 -17.436  1.00 96.00           C  
ATOM   2899  CB  GLU A 375     -10.406  11.394 -19.926  1.00 96.00           C  
ATOM   2900  O   GLU A 375     -10.964  10.910 -16.607  1.00 96.00           O  
ATOM   2901  CG  GLU A 375     -10.936  12.172 -21.142  1.00 96.00           C  
ATOM   2902  CD  GLU A 375     -10.585  11.484 -22.472  1.00 96.00           C  
ATOM   2903  OE1 GLU A 375     -10.476  12.213 -23.485  1.00 96.00           O  
ATOM   2904  OE2 GLU A 375     -10.360  10.254 -22.463  1.00 96.00           O  
ATOM   2905  N   PHE A 376      -8.831  10.943 -17.313  1.00 95.88           N  
ATOM   2906  CA  PHE A 376      -8.302  10.160 -16.200  1.00 95.88           C  
ATOM   2907  C   PHE A 376      -8.551  10.841 -14.850  1.00 95.88           C  
ATOM   2908  CB  PHE A 376      -6.812   9.925 -16.440  1.00 95.88           C  
ATOM   2909  O   PHE A 376      -9.061  10.204 -13.928  1.00 95.88           O  
ATOM   2910  CG  PHE A 376      -6.083   9.263 -15.289  1.00 95.88           C  
ATOM   2911  CD1 PHE A 376      -5.336  10.037 -14.380  1.00 95.88           C  
ATOM   2912  CD2 PHE A 376      -6.147   7.868 -15.131  1.00 95.88           C  
ATOM   2913  CE1 PHE A 376      -4.644   9.414 -13.327  1.00 95.88           C  
ATOM   2914  CE2 PHE A 376      -5.466   7.246 -14.071  1.00 95.88           C  
ATOM   2915  CZ  PHE A 376      -4.711   8.018 -13.170  1.00 95.88           C  
ATOM   2916  N   ALA A 377      -8.263  12.142 -14.750  1.00 96.75           N  
ATOM   2917  CA  ALA A 377      -8.469  12.956 -13.556  1.00 96.75           C  
ATOM   2918  C   ALA A 377      -9.928  12.919 -13.087  1.00 96.75           C  
ATOM   2919  CB  ALA A 377      -8.048  14.396 -13.868  1.00 96.75           C  
ATOM   2920  O   ALA A 377     -10.188  12.750 -11.894  1.00 96.75           O  
ATOM   2921  N   LEU A 378     -10.879  13.035 -14.020  1.00 97.75           N  
ATOM   2922  CA  LEU A 378     -12.306  12.968 -13.726  1.00 97.75           C  
ATOM   2923  C   LEU A 378     -12.713  11.581 -13.214  1.00 97.75           C  
ATOM   2924  CB  LEU A 378     -13.086  13.367 -14.990  1.00 97.75           C  
ATOM   2925  O   LEU A 378     -13.426  11.486 -12.213  1.00 97.75           O  
ATOM   2926  CG  LEU A 378     -14.615  13.361 -14.814  1.00 97.75           C  
ATOM   2927  CD1 LEU A 378     -15.081  14.364 -13.753  1.00 97.75           C  
ATOM   2928  CD2 LEU A 378     -15.287  13.711 -16.139  1.00 97.75           C  
ATOM   2929  N   ILE A 379     -12.235  10.508 -13.852  1.00 97.12           N  
ATOM   2930  CA  ILE A 379     -12.540   9.132 -13.435  1.00 97.12           C  
ATOM   2931  C   ILE A 379     -12.028   8.879 -12.013  1.00 97.12           C  
ATOM   2932  CB  ILE A 379     -11.973   8.109 -14.447  1.00 97.12           C  
ATOM   2933  O   ILE A 379     -12.797   8.456 -11.144  1.00 97.12           O  
ATOM   2934  CG1 ILE A 379     -12.710   8.214 -15.801  1.00 97.12           C  
ATOM   2935  CG2 ILE A 379     -12.125   6.677 -13.898  1.00 97.12           C  
ATOM   2936  CD1 ILE A 379     -11.955   7.549 -16.960  1.00 97.12           C  
ATOM   2937  N   ILE A 380     -10.758   9.189 -11.732  1.00 95.31           N  
ATOM   2938  CA  ILE A 380     -10.188   8.960 -10.399  1.00 95.31           C  
ATOM   2939  C   ILE A 380     -10.804   9.893  -9.345  1.00 95.31           C  
ATOM   2940  CB  ILE A 380      -8.645   9.007 -10.405  1.00 95.31           C  
ATOM   2941  O   ILE A 380     -10.971   9.483  -8.197  1.00 95.31           O  
ATOM   2942  CG1 ILE A 380      -8.106  10.431 -10.648  1.00 95.31           C  
ATOM   2943  CG2 ILE A 380      -8.073   7.966 -11.383  1.00 95.31           C  
ATOM   2944  CD1 ILE A 380      -6.600  10.596 -10.442  1.00 95.31           C  
ATOM   2945  N   PHE A 381     -11.218  11.110  -9.716  1.00 96.62           N  
ATOM   2946  CA  PHE A 381     -11.964  12.015  -8.837  1.00 96.62           C  
ATOM   2947  C   PHE A 381     -13.316  11.413  -8.434  1.00 96.62           C  
ATOM   2948  CB  PHE A 381     -12.138  13.374  -9.528  1.00 96.62           C  
ATOM   2949  O   PHE A 381     -13.639  11.361  -7.245  1.00 96.62           O  
ATOM   2950  CG  PHE A 381     -13.057  14.328  -8.794  1.00 96.62           C  
ATOM   2951  CD1 PHE A 381     -14.402  14.457  -9.188  1.00 96.62           C  
ATOM   2952  CD2 PHE A 381     -12.575  15.085  -7.712  1.00 96.62           C  
ATOM   2953  CE1 PHE A 381     -15.258  15.331  -8.497  1.00 96.62           C  
ATOM   2954  CE2 PHE A 381     -13.437  15.940  -7.007  1.00 96.62           C  
ATOM   2955  CZ  PHE A 381     -14.780  16.062  -7.396  1.00 96.62           C  
ATOM   2956  N   ILE A 382     -14.074  10.876  -9.397  1.00 97.19           N  
ATOM   2957  CA  ILE A 382     -15.348  10.182  -9.146  1.00 97.19           C  
ATOM   2958  C   ILE A 382     -15.132   8.952  -8.254  1.00 97.19           C  
ATOM   2959  CB  ILE A 382     -16.026   9.824 -10.490  1.00 97.19           C  
ATOM   2960  O   ILE A 382     -15.889   8.721  -7.307  1.00 97.19           O  
ATOM   2961  CG1 ILE A 382     -16.522  11.107 -11.197  1.00 97.19           C  
ATOM   2962  CG2 ILE A 382     -17.204   8.855 -10.282  1.00 97.19           C  
ATOM   2963  CD1 ILE A 382     -16.914  10.888 -12.665  1.00 97.19           C  
ATOM   2964  N   MET A 383     -14.063   8.190  -8.484  1.00 96.00           N  
ATOM   2965  CA  MET A 383     -13.684   7.081  -7.602  1.00 96.00           C  
ATOM   2966  C   MET A 383     -13.332   7.559  -6.190  1.00 96.00           C  
ATOM   2967  CB  MET A 383     -12.489   6.336  -8.190  1.00 96.00           C  
ATOM   2968  O   MET A 383     -13.676   6.897  -5.208  1.00 96.00           O  
ATOM   2969  CG  MET A 383     -12.866   5.593  -9.467  1.00 96.00           C  
ATOM   2970  SD  MET A 383     -11.445   4.928 -10.352  1.00 96.00           S  
ATOM   2971  CE  MET A 383     -10.916   3.673  -9.174  1.00 96.00           C  
ATOM   2972  N   GLY A 384     -12.677   8.713  -6.069  1.00 93.56           N  
ATOM   2973  CA  GLY A 384     -12.441   9.405  -4.809  1.00 93.56           C  
ATOM   2974  C   GLY A 384     -13.743   9.683  -4.062  1.00 93.56           C  
ATOM   2975  O   GLY A 384     -13.886   9.263  -2.911  1.00 93.56           O  
ATOM   2976  N   LEU A 385     -14.718  10.304  -4.739  1.00 95.12           N  
ATOM   2977  CA  LEU A 385     -16.053  10.568  -4.189  1.00 95.12           C  
ATOM   2978  C   LEU A 385     -16.691   9.273  -3.670  1.00 95.12           C  
ATOM   2979  CB  LEU A 385     -16.976  11.214  -5.245  1.00 95.12           C  
ATOM   2980  O   LEU A 385     -17.102   9.209  -2.510  1.00 95.12           O  
ATOM   2981  CG  LEU A 385     -16.610  12.626  -5.741  1.00 95.12           C  
ATOM   2982  CD1 LEU A 385     -17.535  12.997  -6.900  1.00 95.12           C  
ATOM   2983  CD2 LEU A 385     -16.820  13.699  -4.678  1.00 95.12           C  
ATOM   2984  N   GLY A 386     -16.712   8.215  -4.487  1.00 95.38           N  
ATOM   2985  CA  GLY A 386     -17.291   6.924  -4.109  1.00 95.38           C  
ATOM   2986  C   GLY A 386     -16.605   6.279  -2.896  1.00 95.38           C  
ATOM   2987  O   GLY A 386     -17.270   5.764  -1.991  1.00 95.38           O  
ATOM   2988  N   ASN A 387     -15.277   6.375  -2.805  1.00 92.12           N  
ATOM   2989  CA  ASN A 387     -14.533   5.907  -1.637  1.00 92.12           C  
ATOM   2990  C   ASN A 387     -14.867   6.713  -0.372  1.00 92.12           C  
ATOM   2991  CB  ASN A 387     -13.030   5.933  -1.938  1.00 92.12           C  
ATOM   2992  O   ASN A 387     -15.075   6.115   0.689  1.00 92.12           O  
ATOM   2993  CG  ASN A 387     -12.577   4.685  -2.655  1.00 92.12           C  
ATOM   2994  ND2 ASN A 387     -12.278   4.758  -3.924  1.00 92.12           N  
ATOM   2995  OD1 ASN A 387     -12.499   3.623  -2.056  1.00 92.12           O  
ATOM   2996  N   GLY A 388     -14.976   8.040  -0.484  1.00 89.25           N  
ATOM   2997  CA  GLY A 388     -15.404   8.918   0.607  1.00 89.25           C  
ATOM   2998  C   GLY A 388     -16.816   8.580   1.097  1.00 89.25           C  
ATOM   2999  O   GLY A 388     -17.023   8.433   2.303  1.00 89.25           O  
ATOM   3000  N   MET A 389     -17.755   8.351   0.164  1.00 91.62           N  
ATOM   3001  CA  MET A 389     -19.139   7.925   0.445  1.00 91.62           C  
ATOM   3002  C   MET A 389     -19.233   6.609   1.208  1.00 91.62           C  
ATOM   3003  CB  MET A 389     -19.944   7.741  -0.850  1.00 91.62           C  
ATOM   3004  O   MET A 389     -20.177   6.402   1.970  1.00 91.62           O  
ATOM   3005  CG  MET A 389     -20.251   9.065  -1.520  1.00 91.62           C  
ATOM   3006  SD  MET A 389     -21.207   8.995  -3.052  1.00 91.62           S  
ATOM   3007  CE  MET A 389     -22.825   8.486  -2.424  1.00 91.62           C  
ATOM   3008  N   PHE A 390     -18.279   5.704   1.000  1.00 92.38           N  
ATOM   3009  CA  PHE A 390     -18.246   4.425   1.691  1.00 92.38           C  
ATOM   3010  C   PHE A 390     -17.568   4.500   3.053  1.00 92.38           C  
ATOM   3011  CB  PHE A 390     -17.594   3.386   0.784  1.00 92.38           C  
ATOM   3012  O   PHE A 390     -18.115   4.007   4.041  1.00 92.38           O  
ATOM   3013  CG  PHE A 390     -17.400   2.044   1.459  1.00 92.38           C  
ATOM   3014  CD1 PHE A 390     -16.179   1.725   2.079  1.00 92.38           C  
ATOM   3015  CD2 PHE A 390     -18.455   1.121   1.497  1.00 92.38           C  
ATOM   3016  CE1 PHE A 390     -16.012   0.474   2.702  1.00 92.38           C  
ATOM   3017  CE2 PHE A 390     -18.289  -0.134   2.100  1.00 92.38           C  
ATOM   3018  CZ  PHE A 390     -17.061  -0.461   2.694  1.00 92.38           C  
ATOM   3019  N   ALA A 391     -16.374   5.087   3.120  1.00 86.44           N  
ATOM   3020  CA  ALA A 391     -15.484   4.927   4.261  1.00 86.44           C  
ATOM   3021  C   ALA A 391     -16.095   5.434   5.576  1.00 86.44           C  
ATOM   3022  CB  ALA A 391     -14.171   5.641   3.937  1.00 86.44           C  
ATOM   3023  O   ALA A 391     -16.136   4.692   6.564  1.00 86.44           O  
ATOM   3024  N   SER A 392     -16.596   6.672   5.592  1.00 80.44           N  
ATOM   3025  CA  SER A 392     -17.122   7.303   6.810  1.00 80.44           C  
ATOM   3026  C   SER A 392     -18.417   6.626   7.302  1.00 80.44           C  
ATOM   3027  CB  SER A 392     -17.221   8.824   6.617  1.00 80.44           C  
ATOM   3028  O   SER A 392     -18.417   6.105   8.428  1.00 80.44           O  
ATOM   3029  OG  SER A 392     -17.814   9.439   7.736  1.00 80.44           O  
ATOM   3030  N   PRO A 393     -19.471   6.465   6.470  1.00 84.50           N  
ATOM   3031  CA  PRO A 393     -20.705   5.804   6.899  1.00 84.50           C  
ATOM   3032  C   PRO A 393     -20.498   4.341   7.295  1.00 84.50           C  
ATOM   3033  CB  PRO A 393     -21.668   5.921   5.713  1.00 84.50           C  
ATOM   3034  O   PRO A 393     -21.093   3.860   8.265  1.00 84.50           O  
ATOM   3035  CG  PRO A 393     -21.166   7.156   4.980  1.00 84.50           C  
ATOM   3036  CD  PRO A 393     -19.660   7.010   5.129  1.00 84.50           C  
ATOM   3037  N   ASN A 394     -19.630   3.616   6.580  1.00 90.12           N  
ATOM   3038  CA  ASN A 394     -19.364   2.220   6.894  1.00 90.12           C  
ATOM   3039  C   ASN A 394     -18.686   2.059   8.258  1.00 90.12           C  
ATOM   3040  CB  ASN A 394     -18.543   1.572   5.771  1.00 90.12           C  
ATOM   3041  O   ASN A 394     -19.088   1.200   9.043  1.00 90.12           O  
ATOM   3042  CG  ASN A 394     -18.500   0.077   5.958  1.00 90.12           C  
ATOM   3043  ND2 ASN A 394     -17.362  -0.554   5.980  1.00 90.12           N  
ATOM   3044  OD1 ASN A 394     -19.525  -0.553   6.145  1.00 90.12           O  
ATOM   3045  N   THR A 395     -17.706   2.912   8.559  1.00 83.56           N  
ATOM   3046  CA  THR A 395     -17.006   2.927   9.850  1.00 83.56           C  
ATOM   3047  C   THR A 395     -17.969   3.196  10.998  1.00 83.56           C  
ATOM   3048  CB  THR A 395     -15.917   4.007   9.869  1.00 83.56           C  
ATOM   3049  O   THR A 395     -18.018   2.421  11.955  1.00 83.56           O  
ATOM   3050  CG2 THR A 395     -15.125   3.985  11.179  1.00 83.56           C  
ATOM   3051  OG1 THR A 395     -15.029   3.800   8.799  1.00 83.56           O  
ATOM   3052  N   ALA A 396     -18.763   4.264  10.881  1.00 77.81           N  
ATOM   3053  CA  ALA A 396     -19.736   4.642  11.897  1.00 77.81           C  
ATOM   3054  C   ALA A 396     -20.737   3.509  12.150  1.00 77.81           C  
ATOM   3055  CB  ALA A 396     -20.437   5.923  11.432  1.00 77.81           C  
ATOM   3056  O   ALA A 396     -21.022   3.169  13.295  1.00 77.81           O  
ATOM   3057  N   SER A 397     -21.217   2.861  11.089  1.00 83.50           N  
ATOM   3058  CA  SER A 397     -22.160   1.755  11.217  1.00 83.50           C  
ATOM   3059  C   SER A 397     -21.574   0.530  11.924  1.00 83.50           C  
ATOM   3060  CB  SER A 397     -22.670   1.384   9.838  1.00 83.50           C  
ATOM   3061  O   SER A 397     -22.268  -0.054  12.752  1.00 83.50           O  
ATOM   3062  OG  SER A 397     -23.632   0.357   9.939  1.00 83.50           O  
ATOM   3063  N   ILE A 398     -20.318   0.152  11.656  1.00 86.31           N  
ATOM   3064  CA  ILE A 398     -19.662  -0.956  12.375  1.00 86.31           C  
ATOM   3065  C   ILE A 398     -19.533  -0.597  13.862  1.00 86.31           C  
ATOM   3066  CB  ILE A 398     -18.291  -1.301  11.746  1.00 86.31           C  
ATOM   3067  O   ILE A 398     -19.933  -1.384  14.718  1.00 86.31           O  
ATOM   3068  CG1 ILE A 398     -18.455  -1.799  10.292  1.00 86.31           C  
ATOM   3069  CG2 ILE A 398     -17.550  -2.402  12.530  1.00 86.31           C  
ATOM   3070  CD1 ILE A 398     -17.132  -1.833   9.519  1.00 86.31           C  
ATOM   3071  N   MET A 399     -19.049   0.608  14.179  1.00 81.69           N  
ATOM   3072  CA  MET A 399     -18.820   1.036  15.567  1.00 81.69           C  
ATOM   3073  C   MET A 399     -20.113   1.219  16.373  1.00 81.69           C  
ATOM   3074  CB  MET A 399     -18.014   2.345  15.585  1.00 81.69           C  
ATOM   3075  O   MET A 399     -20.136   0.957  17.576  1.00 81.69           O  
ATOM   3076  CG  MET A 399     -16.579   2.197  15.069  1.00 81.69           C  
ATOM   3077  SD  MET A 399     -15.589   0.952  15.942  1.00 81.69           S  
ATOM   3078  CE  MET A 399     -15.529  -0.321  14.659  1.00 81.69           C  
ATOM   3079  N   ASN A 400     -21.194   1.650  15.721  1.00 78.50           N  
ATOM   3080  CA  ASN A 400     -22.494   1.845  16.364  1.00 78.50           C  
ATOM   3081  C   ASN A 400     -23.272   0.537  16.548  1.00 78.50           C  
ATOM   3082  CB  ASN A 400     -23.294   2.884  15.563  1.00 78.50           C  
ATOM   3083  O   ASN A 400     -24.145   0.477  17.410  1.00 78.50           O  
ATOM   3084  CG  ASN A 400     -22.720   4.287  15.689  1.00 78.50           C  
ATOM   3085  ND2 ASN A 400     -23.043   5.169  14.771  1.00 78.50           N  
ATOM   3086  OD1 ASN A 400     -22.007   4.621  16.621  1.00 78.50           O  
ATOM   3087  N   SER A 401     -22.940  -0.506  15.779  1.00 82.56           N  
ATOM   3088  CA  SER A 401     -23.592  -1.816  15.886  1.00 82.56           C  
ATOM   3089  C   SER A 401     -23.160  -2.633  17.105  1.00 82.56           C  
ATOM   3090  CB  SER A 401     -23.373  -2.619  14.602  1.00 82.56           C  
ATOM   3091  O   SER A 401     -23.846  -3.584  17.466  1.00 82.56           O  
ATOM   3092  OG  SER A 401     -22.043  -3.081  14.435  1.00 82.56           O  
ATOM   3093  N   VAL A 402     -22.041  -2.273  17.743  1.00 81.19           N  
ATOM   3094  CA  VAL A 402     -21.476  -3.018  18.875  1.00 81.19           C  
ATOM   3095  C   VAL A 402     -21.668  -2.274  20.207  1.00 81.19           C  
ATOM   3096  CB  VAL A 402     -20.002  -3.399  18.644  1.00 81.19           C  
ATOM   3097  O   VAL A 402     -21.617  -1.035  20.236  1.00 81.19           O  
ATOM   3098  CG1 VAL A 402     -19.837  -4.250  17.380  1.00 81.19           C  
ATOM   3099  CG2 VAL A 402     -19.086  -2.177  18.539  1.00 81.19           C  
ATOM   3100  N   PRO A 403     -21.836  -3.002  21.332  1.00 74.69           N  
ATOM   3101  CA  PRO A 403     -21.916  -2.401  22.660  1.00 74.69           C  
ATOM   3102  C   PRO A 403     -20.697  -1.519  22.979  1.00 74.69           C  
ATOM   3103  CB  PRO A 403     -22.011  -3.568  23.648  1.00 74.69           C  
ATOM   3104  O   PRO A 403     -19.581  -1.865  22.577  1.00 74.69           O  
ATOM   3105  CG  PRO A 403     -22.641  -4.680  22.814  1.00 74.69           C  
ATOM   3106  CD  PRO A 403     -22.057  -4.441  21.424  1.00 74.69           C  
ATOM   3107  N   PRO A 404     -20.854  -0.430  23.760  1.00 66.38           N  
ATOM   3108  CA  PRO A 404     -19.762   0.492  24.082  1.00 66.38           C  
ATOM   3109  C   PRO A 404     -18.500  -0.189  24.625  1.00 66.38           C  
ATOM   3110  CB  PRO A 404     -20.350   1.482  25.092  1.00 66.38           C  
ATOM   3111  O   PRO A 404     -17.400   0.151  24.193  1.00 66.38           O  
ATOM   3112  CG  PRO A 404     -21.832   1.515  24.728  1.00 66.38           C  
ATOM   3113  CD  PRO A 404     -22.116   0.081  24.288  1.00 66.38           C  
ATOM   3114  N   LYS A 405     -18.668  -1.204  25.486  1.00 69.88           N  
ATOM   3115  CA  LYS A 405     -17.577  -2.006  26.068  1.00 69.88           C  
ATOM   3116  C   LYS A 405     -16.719  -2.761  25.043  1.00 69.88           C  
ATOM   3117  CB  LYS A 405     -18.134  -2.977  27.131  1.00 69.88           C  
ATOM   3118  O   LYS A 405     -15.585  -3.104  25.346  1.00 69.88           O  
ATOM   3119  CG  LYS A 405     -19.215  -3.949  26.617  1.00 69.88           C  
ATOM   3120  CD  LYS A 405     -19.549  -5.036  27.654  1.00 69.88           C  
ATOM   3121  CE  LYS A 405     -20.802  -5.822  27.234  1.00 69.88           C  
ATOM   3122  NZ  LYS A 405     -21.025  -7.041  28.055  1.00 69.88           N  
ATOM   3123  N   TYR A 406     -17.232  -3.016  23.837  1.00 73.69           N  
ATOM   3124  CA  TYR A 406     -16.545  -3.800  22.802  1.00 73.69           C  
ATOM   3125  C   TYR A 406     -16.071  -2.964  21.608  1.00 73.69           C  
ATOM   3126  CB  TYR A 406     -17.430  -4.980  22.370  1.00 73.69           C  
ATOM   3127  O   TYR A 406     -15.550  -3.517  20.644  1.00 73.69           O  
ATOM   3128  CG  TYR A 406     -17.833  -5.934  23.484  1.00 73.69           C  
ATOM   3129  CD1 TYR A 406     -16.901  -6.326  24.467  1.00 73.69           C  
ATOM   3130  CD2 TYR A 406     -19.144  -6.449  23.525  1.00 73.69           C  
ATOM   3131  CE1 TYR A 406     -17.282  -7.202  25.498  1.00 73.69           C  
ATOM   3132  CE2 TYR A 406     -19.523  -7.343  24.545  1.00 73.69           C  
ATOM   3133  OH  TYR A 406     -18.968  -8.536  26.554  1.00 73.69           O  
ATOM   3134  CZ  TYR A 406     -18.592  -7.717  25.536  1.00 73.69           C  
ATOM   3135  N   ARG A 407     -16.210  -1.633  21.651  1.00 69.56           N  
ATOM   3136  CA  ARG A 407     -15.844  -0.753  20.526  1.00 69.56           C  
ATOM   3137  C   ARG A 407     -14.350  -0.743  20.209  1.00 69.56           C  
ATOM   3138  CB  ARG A 407     -16.346   0.670  20.784  1.00 69.56           C  
ATOM   3139  O   ARG A 407     -13.999  -0.719  19.034  1.00 69.56           O  
ATOM   3140  CG  ARG A 407     -17.860   0.736  20.580  1.00 69.56           C  
ATOM   3141  CD  ARG A 407     -18.390   2.139  20.855  1.00 69.56           C  
ATOM   3142  NE  ARG A 407     -19.847   2.160  20.664  1.00 69.56           N  
ATOM   3143  NH1 ARG A 407     -20.351   4.051  21.875  1.00 69.56           N  
ATOM   3144  NH2 ARG A 407     -21.982   2.835  20.971  1.00 69.56           N  
ATOM   3145  CZ  ARG A 407     -20.711   3.019  21.163  1.00 69.56           C  
ATOM   3146  N   GLY A 408     -13.486  -0.800  21.226  1.00 69.38           N  
ATOM   3147  CA  GLY A 408     -12.034  -0.903  21.027  1.00 69.38           C  
ATOM   3148  C   GLY A 408     -11.669  -2.167  20.245  1.00 69.38           C  
ATOM   3149  O   GLY A 408     -11.060  -2.084  19.180  1.00 69.38           O  
ATOM   3150  N   VAL A 409     -12.174  -3.317  20.706  1.00 73.88           N  
ATOM   3151  CA  VAL A 409     -12.012  -4.622  20.042  1.00 73.88           C  
ATOM   3152  C   VAL A 409     -12.579  -4.595  18.619  1.00 73.88           C  
ATOM   3153  CB  VAL A 409     -12.669  -5.744  20.875  1.00 73.88           C  
ATOM   3154  O   VAL A 409     -11.892  -4.966  17.676  1.00 73.88           O  
ATOM   3155  CG1 VAL A 409     -12.499  -7.120  20.222  1.00 73.88           C  
ATOM   3156  CG2 VAL A 409     -12.077  -5.816  22.289  1.00 73.88           C  
ATOM   3157  N   ALA A 410     -13.796  -4.081  18.430  1.00 78.25           N  
ATOM   3158  CA  ALA A 410     -14.427  -3.952  17.117  1.00 78.25           C  
ATOM   3159  C   ALA A 410     -13.616  -3.085  16.139  1.00 78.25           C  
ATOM   3160  CB  ALA A 410     -15.814  -3.351  17.342  1.00 78.25           C  
ATOM   3161  O   ALA A 410     -13.520  -3.412  14.954  1.00 78.25           O  
ATOM   3162  N   SER A 411     -13.038  -1.978  16.616  1.00 76.00           N  
ATOM   3163  CA  SER A 411     -12.167  -1.118  15.811  1.00 76.00           C  
ATOM   3164  C   SER A 411     -10.882  -1.845  15.419  1.00 76.00           C  
ATOM   3165  CB  SER A 411     -11.842   0.173  16.565  1.00 76.00           C  
ATOM   3166  O   SER A 411     -10.486  -1.771  14.255  1.00 76.00           O  
ATOM   3167  OG  SER A 411     -11.083   1.030  15.731  1.00 76.00           O  
ATOM   3168  N   GLY A 412     -10.272  -2.574  16.359  1.00 76.25           N  
ATOM   3169  CA  GLY A 412      -9.097  -3.410  16.112  1.00 76.25           C  
ATOM   3170  C   GLY A 412      -9.370  -4.493  15.068  1.00 76.25           C  
ATOM   3171  O   GLY A 412      -8.683  -4.554  14.054  1.00 76.25           O  
ATOM   3172  N   MET A 413     -10.451  -5.262  15.238  1.00 83.00           N  
ATOM   3173  CA  MET A 413     -10.888  -6.279  14.273  1.00 83.00           C  
ATOM   3174  C   MET A 413     -11.088  -5.682  12.876  1.00 83.00           C  
ATOM   3175  CB  MET A 413     -12.207  -6.919  14.733  1.00 83.00           C  
ATOM   3176  O   MET A 413     -10.579  -6.218  11.894  1.00 83.00           O  
ATOM   3177  CG  MET A 413     -12.080  -7.773  15.999  1.00 83.00           C  
ATOM   3178  SD  MET A 413     -13.683  -8.292  16.682  1.00 83.00           S  
ATOM   3179  CE  MET A 413     -14.198  -9.576  15.516  1.00 83.00           C  
ATOM   3180  N   ARG A 414     -11.783  -4.540  12.775  1.00 85.25           N  
ATOM   3181  CA  ARG A 414     -11.999  -3.839  11.501  1.00 85.25           C  
ATOM   3182  C   ARG A 414     -10.681  -3.444  10.841  1.00 85.25           C  
ATOM   3183  CB  ARG A 414     -12.873  -2.605  11.749  1.00 85.25           C  
ATOM   3184  O   ARG A 414     -10.512  -3.669   9.645  1.00 85.25           O  
ATOM   3185  CG  ARG A 414     -13.201  -1.850  10.452  1.00 85.25           C  
ATOM   3186  CD  ARG A 414     -13.813  -0.487  10.771  1.00 85.25           C  
ATOM   3187  NE  ARG A 414     -12.781   0.496  11.182  1.00 85.25           N  
ATOM   3188  NH1 ARG A 414     -13.158   2.013   9.531  1.00 85.25           N  
ATOM   3189  NH2 ARG A 414     -11.635   2.483  11.065  1.00 85.25           N  
ATOM   3190  CZ  ARG A 414     -12.520   1.652  10.597  1.00 85.25           C  
ATOM   3191  N   ALA A 415      -9.769  -2.839  11.600  1.00 79.12           N  
ATOM   3192  CA  ALA A 415      -8.475  -2.410  11.086  1.00 79.12           C  
ATOM   3193  C   ALA A 415      -7.634  -3.609  10.629  1.00 79.12           C  
ATOM   3194  CB  ALA A 415      -7.769  -1.582  12.162  1.00 79.12           C  
ATOM   3195  O   ALA A 415      -7.055  -3.560   9.547  1.00 79.12           O  
ATOM   3196  N   THR A 416      -7.621  -4.712  11.377  1.00 82.44           N  
ATOM   3197  CA  THR A 416      -6.916  -5.935  10.973  1.00 82.44           C  
ATOM   3198  C   THR A 416      -7.503  -6.550   9.713  1.00 82.44           C  
ATOM   3199  CB  THR A 416      -6.893  -6.938  12.123  1.00 82.44           C  
ATOM   3200  O   THR A 416      -6.747  -6.891   8.808  1.00 82.44           O  
ATOM   3201  CG2 THR A 416      -6.330  -8.305  11.752  1.00 82.44           C  
ATOM   3202  OG1 THR A 416      -6.023  -6.393  13.068  1.00 82.44           O  
ATOM   3203  N   ILE A 417      -8.831  -6.612   9.584  1.00 86.00           N  
ATOM   3204  CA  ILE A 417      -9.497  -7.071   8.355  1.00 86.00           C  
ATOM   3205  C   ILE A 417      -9.114  -6.175   7.170  1.00 86.00           C  
ATOM   3206  CB  ILE A 417     -11.024  -7.114   8.583  1.00 86.00           C  
ATOM   3207  O   ILE A 417      -8.781  -6.673   6.096  1.00 86.00           O  
ATOM   3208  CG1 ILE A 417     -11.378  -8.253   9.562  1.00 86.00           C  
ATOM   3209  CG2 ILE A 417     -11.802  -7.310   7.274  1.00 86.00           C  
ATOM   3210  CD1 ILE A 417     -12.798  -8.142  10.122  1.00 86.00           C  
ATOM   3211  N   GLN A 418      -9.110  -4.853   7.359  1.00 86.50           N  
ATOM   3212  CA  GLN A 418      -8.743  -3.903   6.309  1.00 86.50           C  
ATOM   3213  C   GLN A 418      -7.279  -4.033   5.875  1.00 86.50           C  
ATOM   3214  CB  GLN A 418      -9.039  -2.467   6.760  1.00 86.50           C  
ATOM   3215  O   GLN A 418      -7.038  -4.076   4.669  1.00 86.50           O  
ATOM   3216  CG  GLN A 418     -10.536  -2.145   6.669  1.00 86.50           C  
ATOM   3217  CD  GLN A 418     -10.868  -0.727   7.122  1.00 86.50           C  
ATOM   3218  NE2 GLN A 418     -12.018  -0.203   6.752  1.00 86.50           N  
ATOM   3219  OE1 GLN A 418     -10.136  -0.046   7.818  1.00 86.50           O  
ATOM   3220  N   ASN A 419      -6.334  -4.111   6.819  1.00 82.81           N  
ATOM   3221  CA  ASN A 419      -4.904  -4.266   6.525  1.00 82.81           C  
ATOM   3222  C   ASN A 419      -4.616  -5.628   5.881  1.00 82.81           C  
ATOM   3223  CB  ASN A 419      -4.067  -4.078   7.801  1.00 82.81           C  
ATOM   3224  O   ASN A 419      -3.933  -5.691   4.865  1.00 82.81           O  
ATOM   3225  CG  ASN A 419      -3.904  -2.625   8.203  1.00 82.81           C  
ATOM   3226  ND2 ASN A 419      -4.690  -2.126   9.123  1.00 82.81           N  
ATOM   3227  OD1 ASN A 419      -3.079  -1.903   7.687  1.00 82.81           O  
ATOM   3228  N   THR A 420      -5.217  -6.707   6.394  1.00 83.62           N  
ATOM   3229  CA  THR A 420      -5.101  -8.049   5.795  1.00 83.62           C  
ATOM   3230  C   THR A 420      -5.616  -8.049   4.356  1.00 83.62           C  
ATOM   3231  CB  THR A 420      -5.870  -9.100   6.613  1.00 83.62           C  
ATOM   3232  O   THR A 420      -4.952  -8.565   3.461  1.00 83.62           O  
ATOM   3233  CG2 THR A 420      -5.654 -10.520   6.096  1.00 83.62           C  
ATOM   3234  OG1 THR A 420      -5.436  -9.085   7.951  1.00 83.62           O  
ATOM   3235  N   GLY A 421      -6.765  -7.409   4.107  1.00 88.38           N  
ATOM   3236  CA  GLY A 421      -7.311  -7.254   2.759  1.00 88.38           C  
ATOM   3237  C   GLY A 421      -6.402  -6.447   1.826  1.00 88.38           C  
ATOM   3238  O   GLY A 421      -6.279  -6.804   0.661  1.00 88.38           O  
ATOM   3239  N   GLN A 422      -5.734  -5.396   2.316  1.00 86.00           N  
ATOM   3240  CA  GLN A 422      -4.780  -4.610   1.518  1.00 86.00           C  
ATOM   3241  C   GLN A 422      -3.519  -5.408   1.176  1.00 86.00           C  
ATOM   3242  CB  GLN A 422      -4.378  -3.329   2.259  1.00 86.00           C  
ATOM   3243  O   GLN A 422      -3.077  -5.384   0.031  1.00 86.00           O  
ATOM   3244  CG  GLN A 422      -5.476  -2.260   2.228  1.00 86.00           C  
ATOM   3245  CD  GLN A 422      -5.083  -1.004   2.999  1.00 86.00           C  
ATOM   3246  NE2 GLN A 422      -5.968  -0.041   3.117  1.00 86.00           N  
ATOM   3247  OE1 GLN A 422      -3.994  -0.842   3.509  1.00 86.00           O  
ATOM   3248  N   THR A 423      -2.971  -6.159   2.131  1.00 82.00           N  
ATOM   3249  CA  THR A 423      -1.841  -7.064   1.884  1.00 82.00           C  
ATOM   3250  C   THR A 423      -2.209  -8.124   0.845  1.00 82.00           C  
ATOM   3251  CB  THR A 423      -1.416  -7.733   3.196  1.00 82.00           C  
ATOM   3252  O   THR A 423      -1.475  -8.325  -0.121  1.00 82.00           O  
ATOM   3253  CG2 THR A 423      -0.232  -8.679   3.032  1.00 82.00           C  
ATOM   3254  OG1 THR A 423      -1.025  -6.737   4.113  1.00 82.00           O  
ATOM   3255  N   LEU A 424      -3.375  -8.764   0.991  1.00 84.62           N  
ATOM   3256  CA  LEU A 424      -3.868  -9.750   0.025  1.00 84.62           C  
ATOM   3257  C   LEU A 424      -4.129  -9.126  -1.354  1.00 84.62           C  
ATOM   3258  CB  LEU A 424      -5.140 -10.400   0.597  1.00 84.62           C  
ATOM   3259  O   LEU A 424      -3.878  -9.754  -2.376  1.00 84.62           O  
ATOM   3260  CG  LEU A 424      -5.723 -11.518  -0.288  1.00 84.62           C  
ATOM   3261  CD1 LEU A 424      -4.753 -12.691  -0.452  1.00 84.62           C  
ATOM   3262  CD2 LEU A 424      -7.009 -12.043   0.348  1.00 84.62           C  
ATOM   3263  N   SER A 425      -4.593  -7.876  -1.388  1.00 88.69           N  
ATOM   3264  CA  SER A 425      -4.761  -7.111  -2.623  1.00 88.69           C  
ATOM   3265  C   SER A 425      -3.457  -7.030  -3.414  1.00 88.69           C  
ATOM   3266  CB  SER A 425      -5.208  -5.691  -2.286  1.00 88.69           C  
ATOM   3267  O   SER A 425      -3.435  -7.371  -4.592  1.00 88.69           O  
ATOM   3268  OG  SER A 425      -5.646  -5.031  -3.440  1.00 88.69           O  
ATOM   3269  N   MET A 426      -2.357  -6.627  -2.765  1.00 83.81           N  
ATOM   3270  CA  MET A 426      -1.048  -6.509  -3.419  1.00 83.81           C  
ATOM   3271  C   MET A 426      -0.628  -7.835  -4.055  1.00 83.81           C  
ATOM   3272  CB  MET A 426       0.015  -6.034  -2.418  1.00 83.81           C  
ATOM   3273  O   MET A 426      -0.271  -7.865  -5.229  1.00 83.81           O  
ATOM   3274  CG  MET A 426      -0.239  -4.605  -1.932  1.00 83.81           C  
ATOM   3275  SD  MET A 426       1.042  -3.984  -0.807  1.00 83.81           S  
ATOM   3276  CE  MET A 426       0.355  -2.349  -0.452  1.00 83.81           C  
ATOM   3277  N   ALA A 427      -0.760  -8.930  -3.309  1.00 83.06           N  
ATOM   3278  CA  ALA A 427      -0.479 -10.284  -3.774  1.00 83.06           C  
ATOM   3279  C   ALA A 427      -1.244 -10.650  -5.052  1.00 83.06           C  
ATOM   3280  CB  ALA A 427      -0.918 -11.226  -2.654  1.00 83.06           C  
ATOM   3281  O   ALA A 427      -0.666 -11.108  -6.041  1.00 83.06           O  
ATOM   3282  N   LEU A 428      -2.561 -10.436  -5.011  1.00 87.69           N  
ATOM   3283  CA  LEU A 428      -3.477 -10.772  -6.089  1.00 87.69           C  
ATOM   3284  C   LEU A 428      -3.142  -9.972  -7.351  1.00 87.69           C  
ATOM   3285  CB  LEU A 428      -4.909 -10.513  -5.586  1.00 87.69           C  
ATOM   3286  O   LEU A 428      -3.002 -10.556  -8.422  1.00 87.69           O  
ATOM   3287  CG  LEU A 428      -6.006 -10.841  -6.610  1.00 87.69           C  
ATOM   3288  CD1 LEU A 428      -6.067 -12.335  -6.933  1.00 87.69           C  
ATOM   3289  CD2 LEU A 428      -7.364 -10.397  -6.066  1.00 87.69           C  
ATOM   3290  N   PHE A 429      -2.946  -8.657  -7.223  1.00 87.38           N  
ATOM   3291  CA  PHE A 429      -2.643  -7.798  -8.367  1.00 87.38           C  
ATOM   3292  C   PHE A 429      -1.274  -8.075  -8.976  1.00 87.38           C  
ATOM   3293  CB  PHE A 429      -2.794  -6.320  -7.990  1.00 87.38           C  
ATOM   3294  O   PHE A 429      -1.180  -8.149 -10.197  1.00 87.38           O  
ATOM   3295  CG  PHE A 429      -4.244  -5.907  -7.910  1.00 87.38           C  
ATOM   3296  CD1 PHE A 429      -5.029  -5.917  -9.075  1.00 87.38           C  
ATOM   3297  CD2 PHE A 429      -4.832  -5.567  -6.683  1.00 87.38           C  
ATOM   3298  CE1 PHE A 429      -6.409  -5.677  -8.993  1.00 87.38           C  
ATOM   3299  CE2 PHE A 429      -6.205  -5.306  -6.612  1.00 87.38           C  
ATOM   3300  CZ  PHE A 429      -7.000  -5.417  -7.751  1.00 87.38           C  
ATOM   3301  N   PHE A 430      -0.231  -8.290  -8.167  1.00 84.94           N  
ATOM   3302  CA  PHE A 430       1.061  -8.714  -8.712  1.00 84.94           C  
ATOM   3303  C   PHE A 430       0.941 -10.052  -9.444  1.00 84.94           C  
ATOM   3304  CB  PHE A 430       2.134  -8.782  -7.617  1.00 84.94           C  
ATOM   3305  O   PHE A 430       1.498 -10.188 -10.526  1.00 84.94           O  
ATOM   3306  CG  PHE A 430       2.776  -7.444  -7.306  1.00 84.94           C  
ATOM   3307  CD1 PHE A 430       3.542  -6.795  -8.294  1.00 84.94           C  
ATOM   3308  CD2 PHE A 430       2.643  -6.857  -6.035  1.00 84.94           C  
ATOM   3309  CE1 PHE A 430       4.142  -5.553  -8.021  1.00 84.94           C  
ATOM   3310  CE2 PHE A 430       3.233  -5.609  -5.764  1.00 84.94           C  
ATOM   3311  CZ  PHE A 430       3.980  -4.955  -6.759  1.00 84.94           C  
ATOM   3312  N   THR A 431       0.167 -11.005  -8.914  1.00 86.75           N  
ATOM   3313  CA  THR A 431      -0.060 -12.293  -9.586  1.00 86.75           C  
ATOM   3314  C   THR A 431      -0.713 -12.095 -10.951  1.00 86.75           C  
ATOM   3315  CB  THR A 431      -0.927 -13.241  -8.745  1.00 86.75           C  
ATOM   3316  O   THR A 431      -0.173 -12.563 -11.947  1.00 86.75           O  
ATOM   3317  CG2 THR A 431      -1.050 -14.622  -9.385  1.00 86.75           C  
ATOM   3318  OG1 THR A 431      -0.367 -13.443  -7.474  1.00 86.75           O  
ATOM   3319  N   ILE A 432      -1.836 -11.369 -11.010  1.00 87.50           N  
ATOM   3320  CA  ILE A 432      -2.566 -11.096 -12.259  1.00 87.50           C  
ATOM   3321  C   ILE A 432      -1.637 -10.436 -13.278  1.00 87.50           C  
ATOM   3322  CB  ILE A 432      -3.797 -10.204 -11.973  1.00 87.50           C  
ATOM   3323  O   ILE A 432      -1.501 -10.911 -14.403  1.00 87.50           O  
ATOM   3324  CG1 ILE A 432      -4.846 -10.959 -11.127  1.00 87.50           C  
ATOM   3325  CG2 ILE A 432      -4.457  -9.705 -13.275  1.00 87.50           C  
ATOM   3326  CD1 ILE A 432      -5.759 -10.002 -10.350  1.00 87.50           C  
ATOM   3327  N   VAL A 433      -0.940  -9.377 -12.861  1.00 85.50           N  
ATOM   3328  CA  VAL A 433      -0.090  -8.602 -13.762  1.00 85.50           C  
ATOM   3329  C   VAL A 433       1.099  -9.418 -14.261  1.00 85.50           C  
ATOM   3330  CB  VAL A 433       0.329  -7.276 -13.100  1.00 85.50           C  
ATOM   3331  O   VAL A 433       1.405  -9.362 -15.448  1.00 85.50           O  
ATOM   3332  CG1 VAL A 433       1.367  -6.508 -13.920  1.00 85.50           C  
ATOM   3333  CG2 VAL A 433      -0.888  -6.355 -12.925  1.00 85.50           C  
ATOM   3334  N   ILE A 434       1.740 -10.218 -13.405  1.00 85.25           N  
ATOM   3335  CA  ILE A 434       2.863 -11.071 -13.813  1.00 85.25           C  
ATOM   3336  C   ILE A 434       2.399 -12.169 -14.774  1.00 85.25           C  
ATOM   3337  CB  ILE A 434       3.600 -11.655 -12.588  1.00 85.25           C  
ATOM   3338  O   ILE A 434       3.078 -12.392 -15.771  1.00 85.25           O  
ATOM   3339  CG1 ILE A 434       4.323 -10.532 -11.810  1.00 85.25           C  
ATOM   3340  CG2 ILE A 434       4.636 -12.717 -13.013  1.00 85.25           C  
ATOM   3341  CD1 ILE A 434       4.688 -10.955 -10.383  1.00 85.25           C  
ATOM   3342  N   ILE A 435       1.259 -12.828 -14.523  1.00 87.25           N  
ATOM   3343  CA  ILE A 435       0.708 -13.847 -15.438  1.00 87.25           C  
ATOM   3344  C   ILE A 435       0.441 -13.230 -16.810  1.00 87.25           C  
ATOM   3345  CB  ILE A 435      -0.590 -14.479 -14.872  1.00 87.25           C  
ATOM   3346  O   ILE A 435       0.885 -13.760 -17.828  1.00 87.25           O  
ATOM   3347  CG1 ILE A 435      -0.258 -15.338 -13.641  1.00 87.25           C  
ATOM   3348  CG2 ILE A 435      -1.305 -15.350 -15.924  1.00 87.25           C  
ATOM   3349  CD1 ILE A 435      -1.461 -15.895 -12.874  1.00 87.25           C  
ATOM   3350  N   SER A 436      -0.262 -12.099 -16.821  1.00 87.62           N  
ATOM   3351  CA  SER A 436      -0.660 -11.416 -18.047  1.00 87.62           C  
ATOM   3352  C   SER A 436       0.567 -10.966 -18.845  1.00 87.62           C  
ATOM   3353  CB  SER A 436      -1.571 -10.252 -17.664  1.00 87.62           C  
ATOM   3354  O   SER A 436       0.742 -11.355 -20.001  1.00 87.62           O  
ATOM   3355  OG  SER A 436      -2.246  -9.761 -18.794  1.00 87.62           O  
ATOM   3356  N   LEU A 437       1.511 -10.277 -18.198  1.00 87.19           N  
ATOM   3357  CA  LEU A 437       2.751  -9.843 -18.840  1.00 87.19           C  
ATOM   3358  C   LEU A 437       3.648 -11.008 -19.268  1.00 87.19           C  
ATOM   3359  CB  LEU A 437       3.521  -8.932 -17.885  1.00 87.19           C  
ATOM   3360  O   LEU A 437       4.296 -10.904 -20.303  1.00 87.19           O  
ATOM   3361  CG  LEU A 437       2.918  -7.546 -17.666  1.00 87.19           C  
ATOM   3362  CD1 LEU A 437       3.741  -6.827 -16.611  1.00 87.19           C  
ATOM   3363  CD2 LEU A 437       2.950  -6.708 -18.937  1.00 87.19           C  
ATOM   3364  N   ALA A 438       3.686 -12.122 -18.534  1.00 85.31           N  
ATOM   3365  CA  ALA A 438       4.472 -13.292 -18.926  1.00 85.31           C  
ATOM   3366  C   ALA A 438       4.033 -13.895 -20.259  1.00 85.31           C  
ATOM   3367  CB  ALA A 438       4.443 -14.329 -17.797  1.00 85.31           C  
ATOM   3368  O   ALA A 438       4.854 -14.498 -20.949  1.00 85.31           O  
ATOM   3369  N   SER A 439       2.772 -13.696 -20.640  1.00 86.12           N  
ATOM   3370  CA  SER A 439       2.243 -14.183 -21.910  1.00 86.12           C  
ATOM   3371  C   SER A 439       2.562 -13.275 -23.107  1.00 86.12           C  
ATOM   3372  CB  SER A 439       0.743 -14.448 -21.761  1.00 86.12           C  
ATOM   3373  O   SER A 439       2.691 -13.775 -24.223  1.00 86.12           O  
ATOM   3374  OG  SER A 439      -0.031 -13.268 -21.718  1.00 86.12           O  
ATOM   3375  N   THR A 440       2.735 -11.961 -22.902  1.00 88.50           N  
ATOM   3376  CA  THR A 440       2.838 -10.986 -24.008  1.00 88.50           C  
ATOM   3377  C   THR A 440       4.146 -10.193 -24.042  1.00 88.50           C  
ATOM   3378  CB  THR A 440       1.663  -9.996 -23.979  1.00 88.50           C  
ATOM   3379  O   THR A 440       4.660  -9.903 -25.125  1.00 88.50           O  
ATOM   3380  CG2 THR A 440       0.291 -10.662 -24.050  1.00 88.50           C  
ATOM   3381  OG1 THR A 440       1.708  -9.221 -22.806  1.00 88.50           O  
ATOM   3382  N   LEU A 441       4.707  -9.843 -22.881  1.00 87.31           N  
ATOM   3383  CA  LEU A 441       5.837  -8.919 -22.759  1.00 87.31           C  
ATOM   3384  C   LEU A 441       7.135  -9.441 -23.400  1.00 87.31           C  
ATOM   3385  CB  LEU A 441       6.027  -8.532 -21.277  1.00 87.31           C  
ATOM   3386  O   LEU A 441       7.760  -8.665 -24.126  1.00 87.31           O  
ATOM   3387  CG  LEU A 441       7.117  -7.481 -21.017  1.00 87.31           C  
ATOM   3388  CD1 LEU A 441       6.762  -6.129 -21.632  1.00 87.31           C  
ATOM   3389  CD2 LEU A 441       7.299  -7.295 -19.511  1.00 87.31           C  
ATOM   3390  N   PRO A 442       7.548 -10.714 -23.215  1.00 87.50           N  
ATOM   3391  CA  PRO A 442       8.792 -11.207 -23.810  1.00 87.50           C  
ATOM   3392  C   PRO A 442       8.770 -11.143 -25.344  1.00 87.50           C  
ATOM   3393  CB  PRO A 442       8.955 -12.641 -23.287  1.00 87.50           C  
ATOM   3394  O   PRO A 442       9.752 -10.744 -25.971  1.00 87.50           O  
ATOM   3395  CG  PRO A 442       8.112 -12.685 -22.018  1.00 87.50           C  
ATOM   3396  CD  PRO A 442       6.969 -11.739 -22.349  1.00 87.50           C  
ATOM   3397  N   THR A 443       7.625 -11.467 -25.953  1.00 89.50           N  
ATOM   3398  CA  THR A 443       7.414 -11.377 -27.405  1.00 89.50           C  
ATOM   3399  C   THR A 443       7.404  -9.925 -27.882  1.00 89.50           C  
ATOM   3400  CB  THR A 443       6.100 -12.066 -27.802  1.00 89.50           C  
ATOM   3401  O   THR A 443       8.022  -9.614 -28.899  1.00 89.50           O  
ATOM   3402  CG2 THR A 443       5.919 -12.166 -29.316  1.00 89.50           C  
ATOM   3403  OG1 THR A 443       6.093 -13.380 -27.296  1.00 89.50           O  
ATOM   3404  N   ALA A 444       6.751  -9.020 -27.144  1.00 89.50           N  
ATOM   3405  CA  ALA A 444       6.733  -7.594 -27.468  1.00 89.50           C  
ATOM   3406  C   ALA A 444       8.147  -6.988 -27.455  1.00 89.50           C  
ATOM   3407  CB  ALA A 444       5.794  -6.876 -26.491  1.00 89.50           C  
ATOM   3408  O   ALA A 444       8.540  -6.339 -28.423  1.00 89.50           O  
ATOM   3409  N   LEU A 445       8.938  -7.270 -26.413  1.00 87.62           N  
ATOM   3410  CA  LEU A 445      10.331  -6.825 -26.310  1.00 87.62           C  
ATOM   3411  C   LEU A 445      11.199  -7.411 -27.431  1.00 87.62           C  
ATOM   3412  CB  LEU A 445      10.899  -7.218 -24.933  1.00 87.62           C  
ATOM   3413  O   LEU A 445      11.969  -6.682 -28.050  1.00 87.62           O  
ATOM   3414  CG  LEU A 445      10.367  -6.400 -23.743  1.00 87.62           C  
ATOM   3415  CD1 LEU A 445      10.762  -7.090 -22.436  1.00 87.62           C  
ATOM   3416  CD2 LEU A 445      10.966  -4.993 -23.708  1.00 87.62           C  
ATOM   3417  N   ALA A 446      11.054  -8.705 -27.734  1.00 89.75           N  
ATOM   3418  CA  ALA A 446      11.798  -9.371 -28.804  1.00 89.75           C  
ATOM   3419  C   ALA A 446      11.510  -8.771 -30.193  1.00 89.75           C  
ATOM   3420  CB  ALA A 446      11.449 -10.860 -28.755  1.00 89.75           C  
ATOM   3421  O   ALA A 446      12.432  -8.531 -30.979  1.00 89.75           O  
ATOM   3422  N   ASN A 447      10.241  -8.482 -30.481  1.00 92.38           N  
ATOM   3423  CA  ASN A 447       9.840  -7.823 -31.721  1.00 92.38           C  
ATOM   3424  C   ASN A 447      10.366  -6.385 -31.780  1.00 92.38           C  
ATOM   3425  CB  ASN A 447       8.310  -7.865 -31.838  1.00 92.38           C  
ATOM   3426  O   ASN A 447      10.876  -5.968 -32.816  1.00 92.38           O  
ATOM   3427  CG  ASN A 447       7.772  -9.254 -32.130  1.00 92.38           C  
ATOM   3428  ND2 ASN A 447       6.485  -9.451 -31.972  1.00 92.38           N  
ATOM   3429  OD1 ASN A 447       8.470 -10.167 -32.536  1.00 92.38           O  
ATOM   3430  N   ALA A 448      10.304  -5.652 -30.668  1.00 90.12           N  
ATOM   3431  CA  ALA A 448      10.761  -4.271 -30.597  1.00 90.12           C  
ATOM   3432  C   ALA A 448      12.268  -4.128 -30.838  1.00 90.12           C  
ATOM   3433  CB  ALA A 448      10.376  -3.711 -29.234  1.00 90.12           C  
ATOM   3434  O   ALA A 448      12.679  -3.290 -31.638  1.00 90.12           O  
ATOM   3435  N   VAL A 449      13.103  -4.965 -30.209  1.00 90.25           N  
ATOM   3436  CA  VAL A 449      14.559  -4.927 -30.448  1.00 90.25           C  
ATOM   3437  C   VAL A 449      14.914  -5.370 -31.868  1.00 90.25           C  
ATOM   3438  CB  VAL A 449      15.365  -5.734 -29.414  1.00 90.25           C  
ATOM   3439  O   VAL A 449      15.850  -4.842 -32.463  1.00 90.25           O  
ATOM   3440  CG1 VAL A 449      15.158  -5.179 -28.000  1.00 90.25           C  
ATOM   3441  CG2 VAL A 449      15.057  -7.236 -29.421  1.00 90.25           C  
ATOM   3442  N   THR A 450      14.135  -6.283 -32.453  1.00 92.44           N  
ATOM   3443  CA  THR A 450      14.289  -6.683 -33.860  1.00 92.44           C  
ATOM   3444  C   THR A 450      13.974  -5.518 -34.799  1.00 92.44           C  
ATOM   3445  CB  THR A 450      13.401  -7.892 -34.185  1.00 92.44           C  
ATOM   3446  O   THR A 450      14.758  -5.235 -35.701  1.00 92.44           O  
ATOM   3447  CG2 THR A 450      13.536  -8.356 -35.635  1.00 92.44           C  
ATOM   3448  OG1 THR A 450      13.761  -8.976 -33.360  1.00 92.44           O  
ATOM   3449  N   GLN A 451      12.873  -4.800 -34.557  1.00 92.69           N  
ATOM   3450  CA  GLN A 451      12.485  -3.610 -35.325  1.00 92.69           C  
ATOM   3451  C   GLN A 451      13.473  -2.451 -35.153  1.00 92.69           C  
ATOM   3452  CB  GLN A 451      11.083  -3.157 -34.899  1.00 92.69           C  
ATOM   3453  O   GLN A 451      13.718  -1.719 -36.106  1.00 92.69           O  
ATOM   3454  CG  GLN A 451       9.988  -4.103 -35.410  1.00 92.69           C  
ATOM   3455  CD  GLN A 451       8.606  -3.741 -34.875  1.00 92.69           C  
ATOM   3456  NE2 GLN A 451       7.617  -4.583 -35.077  1.00 92.69           N  
ATOM   3457  OE1 GLN A 451       8.368  -2.710 -34.274  1.00 92.69           O  
ATOM   3458  N   ALA A 452      14.091  -2.324 -33.977  1.00 90.44           N  
ATOM   3459  CA  ALA A 452      15.157  -1.358 -33.730  1.00 90.44           C  
ATOM   3460  C   ALA A 452      16.475  -1.702 -34.457  1.00 90.44           C  
ATOM   3461  CB  ALA A 452      15.356  -1.227 -32.214  1.00 90.44           C  
ATOM   3462  O   ALA A 452      17.404  -0.905 -34.431  1.00 90.44           O  
ATOM   3463  N   GLY A 453      16.585  -2.868 -35.108  1.00 91.56           N  
ATOM   3464  CA  GLY A 453      17.797  -3.296 -35.816  1.00 91.56           C  
ATOM   3465  C   GLY A 453      18.784  -4.096 -34.959  1.00 91.56           C  
ATOM   3466  O   GLY A 453      19.947  -4.233 -35.335  1.00 91.56           O  
ATOM   3467  N   ALA A 454      18.340  -4.643 -33.822  1.00 89.81           N  
ATOM   3468  CA  ALA A 454      19.127  -5.497 -32.929  1.00 89.81           C  
ATOM   3469  C   ALA A 454      18.491  -6.897 -32.724  1.00 89.81           C  
ATOM   3470  CB  ALA A 454      19.363  -4.733 -31.621  1.00 89.81           C  
ATOM   3471  O   ALA A 454      18.222  -7.296 -31.585  1.00 89.81           O  
ATOM   3472  N   PRO A 455      18.252  -7.688 -33.793  1.00 91.31           N  
ATOM   3473  CA  PRO A 455      17.624  -9.015 -33.698  1.00 91.31           C  
ATOM   3474  C   PRO A 455      18.379 -10.001 -32.793  1.00 91.31           C  
ATOM   3475  CB  PRO A 455      17.577  -9.538 -35.138  1.00 91.31           C  
ATOM   3476  O   PRO A 455      17.771 -10.877 -32.183  1.00 91.31           O  
ATOM   3477  CG  PRO A 455      18.712  -8.794 -35.840  1.00 91.31           C  
ATOM   3478  CD  PRO A 455      18.671  -7.429 -35.164  1.00 91.31           C  
ATOM   3479  N   GLN A 456      19.695  -9.843 -32.639  1.00 87.81           N  
ATOM   3480  CA  GLN A 456      20.525 -10.638 -31.731  1.00 87.81           C  
ATOM   3481  C   GLN A 456      20.119 -10.504 -30.254  1.00 87.81           C  
ATOM   3482  CB  GLN A 456      22.019 -10.309 -31.931  1.00 87.81           C  
ATOM   3483  O   GLN A 456      20.439 -11.379 -29.452  1.00 87.81           O  
ATOM   3484  CG  GLN A 456      22.491  -8.894 -31.533  1.00 87.81           C  
ATOM   3485  CD  GLN A 456      22.288  -7.827 -32.605  1.00 87.81           C  
ATOM   3486  NE2 GLN A 456      23.090  -6.797 -32.630  1.00 87.81           N  
ATOM   3487  OE1 GLN A 456      21.415  -7.883 -33.452  1.00 87.81           O  
ATOM   3488  N   LEU A 457      19.393  -9.440 -29.888  1.00 86.12           N  
ATOM   3489  CA  LEU A 457      18.855  -9.252 -28.541  1.00 86.12           C  
ATOM   3490  C   LEU A 457      17.532  -9.992 -28.321  1.00 86.12           C  
ATOM   3491  CB  LEU A 457      18.687  -7.749 -28.254  1.00 86.12           C  
ATOM   3492  O   LEU A 457      17.167 -10.239 -27.173  1.00 86.12           O  
ATOM   3493  CG  LEU A 457      19.981  -6.921 -28.307  1.00 86.12           C  
ATOM   3494  CD1 LEU A 457      19.676  -5.480 -27.902  1.00 86.12           C  
ATOM   3495  CD2 LEU A 457      21.039  -7.485 -27.364  1.00 86.12           C  
ATOM   3496  N   ALA A 458      16.818 -10.387 -29.379  1.00 87.50           N  
ATOM   3497  CA  ALA A 458      15.498 -11.003 -29.261  1.00 87.50           C  
ATOM   3498  C   ALA A 458      15.489 -12.277 -28.385  1.00 87.50           C  
ATOM   3499  CB  ALA A 458      14.914 -11.223 -30.664  1.00 87.50           C  
ATOM   3500  O   ALA A 458      14.632 -12.367 -27.501  1.00 87.50           O  
ATOM   3501  N   PRO A 459      16.451 -13.221 -28.504  1.00 87.38           N  
ATOM   3502  CA  PRO A 459      16.499 -14.398 -27.632  1.00 87.38           C  
ATOM   3503  C   PRO A 459      16.773 -14.063 -26.160  1.00 87.38           C  
ATOM   3504  CB  PRO A 459      17.620 -15.284 -28.191  1.00 87.38           C  
ATOM   3505  O   PRO A 459      16.363 -14.813 -25.274  1.00 87.38           O  
ATOM   3506  CG  PRO A 459      17.780 -14.820 -29.635  1.00 87.38           C  
ATOM   3507  CD  PRO A 459      17.480 -13.331 -29.531  1.00 87.38           C  
ATOM   3508  N   LEU A 460      17.473 -12.955 -25.888  1.00 82.25           N  
ATOM   3509  CA  LEU A 460      17.699 -12.472 -24.525  1.00 82.25           C  
ATOM   3510  C   LEU A 460      16.427 -11.849 -23.957  1.00 82.25           C  
ATOM   3511  CB  LEU A 460      18.850 -11.456 -24.489  1.00 82.25           C  
ATOM   3512  O   LEU A 460      16.036 -12.202 -22.848  1.00 82.25           O  
ATOM   3513  CG  LEU A 460      20.244 -12.028 -24.779  1.00 82.25           C  
ATOM   3514  CD1 LEU A 460      21.231 -10.867 -24.736  1.00 82.25           C  
ATOM   3515  CD2 LEU A 460      20.674 -13.068 -23.741  1.00 82.25           C  
ATOM   3516  N   MET A 461      15.748 -10.998 -24.735  1.00 82.25           N  
ATOM   3517  CA  MET A 461      14.482 -10.370 -24.339  1.00 82.25           C  
ATOM   3518  C   MET A 461      13.408 -11.408 -23.996  1.00 82.25           C  
ATOM   3519  CB  MET A 461      13.964  -9.454 -25.458  1.00 82.25           C  
ATOM   3520  O   MET A 461      12.666 -11.232 -23.034  1.00 82.25           O  
ATOM   3521  CG  MET A 461      14.820  -8.211 -25.725  1.00 82.25           C  
ATOM   3522  SD  MET A 461      15.186  -7.181 -24.279  1.00 82.25           S  
ATOM   3523  CE  MET A 461      16.962  -7.508 -24.119  1.00 82.25           C  
ATOM   3524  N   GLN A 462      13.379 -12.533 -24.718  1.00 82.69           N  
ATOM   3525  CA  GLN A 462      12.460 -13.640 -24.438  1.00 82.69           C  
ATOM   3526  C   GLN A 462      12.698 -14.326 -23.084  1.00 82.69           C  
ATOM   3527  CB  GLN A 462      12.546 -14.683 -25.555  1.00 82.69           C  
ATOM   3528  O   GLN A 462      11.796 -14.972 -22.555  1.00 82.69           O  
ATOM   3529  CG  GLN A 462      11.842 -14.192 -26.824  1.00 82.69           C  
ATOM   3530  CD  GLN A 462      11.858 -15.225 -27.943  1.00 82.69           C  
ATOM   3531  NE2 GLN A 462      11.330 -14.889 -29.098  1.00 82.69           N  
ATOM   3532  OE1 GLN A 462      12.339 -16.339 -27.812  1.00 82.69           O  
ATOM   3533  N   LYS A 463      13.907 -14.209 -22.526  1.00 79.56           N  
ATOM   3534  CA  LYS A 463      14.304 -14.844 -21.262  1.00 79.56           C  
ATOM   3535  C   LYS A 463      14.297 -13.886 -20.075  1.00 79.56           C  
ATOM   3536  CB  LYS A 463      15.679 -15.502 -21.431  1.00 79.56           C  
ATOM   3537  O   LYS A 463      14.568 -14.328 -18.960  1.00 79.56           O  
ATOM   3538  CG  LYS A 463      15.632 -16.687 -22.402  1.00 79.56           C  
ATOM   3539  CD  LYS A 463      17.026 -17.302 -22.533  1.00 79.56           C  
ATOM   3540  CE  LYS A 463      16.983 -18.450 -23.542  1.00 79.56           C  
ATOM   3541  NZ  LYS A 463      18.315 -19.084 -23.692  1.00 79.56           N  
ATOM   3542  N   ILE A 464      14.008 -12.599 -20.285  1.00 72.88           N  
ATOM   3543  CA  ILE A 464      13.954 -11.631 -19.189  1.00 72.88           C  
ATOM   3544  C   ILE A 464      12.796 -12.004 -18.252  1.00 72.88           C  
ATOM   3545  CB  ILE A 464      13.860 -10.176 -19.701  1.00 72.88           C  
ATOM   3546  O   ILE A 464      11.656 -12.125 -18.710  1.00 72.88           O  
ATOM   3547  CG1 ILE A 464      15.192  -9.805 -20.387  1.00 72.88           C  
ATOM   3548  CG2 ILE A 464      13.575  -9.198 -18.545  1.00 72.88           C  
ATOM   3549  CD1 ILE A 464      15.246  -8.388 -20.963  1.00 72.88           C  
ATOM   3550  N   PRO A 465      13.051 -12.158 -16.938  1.00 72.94           N  
ATOM   3551  CA  PRO A 465      11.984 -12.314 -15.965  1.00 72.94           C  
ATOM   3552  C   PRO A 465      11.049 -11.109 -16.025  1.00 72.94           C  
ATOM   3553  CB  PRO A 465      12.664 -12.445 -14.597  1.00 72.94           C  
ATOM   3554  O   PRO A 465      11.474  -9.963 -15.873  1.00 72.94           O  
ATOM   3555  CG  PRO A 465      14.072 -12.921 -14.944  1.00 72.94           C  
ATOM   3556  CD  PRO A 465      14.346 -12.240 -16.281  1.00 72.94           C  
ATOM   3557  N   VAL A 466       9.760 -11.369 -16.208  1.00 74.94           N  
ATOM   3558  CA  VAL A 466       8.714 -10.339 -16.312  1.00 74.94           C  
ATOM   3559  C   VAL A 466       8.684  -9.439 -15.083  1.00 74.94           C  
ATOM   3560  CB  VAL A 466       7.373 -11.055 -16.469  1.00 74.94           C  
ATOM   3561  O   VAL A 466       8.500  -8.229 -15.198  1.00 74.94           O  
ATOM   3562  CG1 VAL A 466       6.166 -10.132 -16.345  1.00 74.94           C  
ATOM   3563  CG2 VAL A 466       7.336 -11.779 -17.818  1.00 74.94           C  
ATOM   3564  N   THR A 467       8.929 -10.027 -13.912  1.00 72.38           N  
ATOM   3565  CA  THR A 467       9.105  -9.306 -12.652  1.00 72.38           C  
ATOM   3566  C   THR A 467      10.235  -8.293 -12.756  1.00 72.38           C  
ATOM   3567  CB  THR A 467       9.394 -10.281 -11.504  1.00 72.38           C  
ATOM   3568  O   THR A 467      10.017  -7.136 -12.432  1.00 72.38           O  
ATOM   3569  CG2 THR A 467       8.158 -11.097 -11.146  1.00 72.38           C  
ATOM   3570  OG1 THR A 467      10.399 -11.202 -11.869  1.00 72.38           O  
ATOM   3571  N   GLY A 468      11.399  -8.682 -13.281  1.00 66.88           N  
ATOM   3572  CA  GLY A 468      12.537  -7.793 -13.504  1.00 66.88           C  
ATOM   3573  C   GLY A 468      12.259  -6.688 -14.526  1.00 66.88           C  
ATOM   3574  O   GLY A 468      12.655  -5.552 -14.297  1.00 66.88           O  
ATOM   3575  N   ALA A 469      11.534  -6.979 -15.611  1.00 64.94           N  
ATOM   3576  CA  ALA A 469      11.171  -5.980 -16.623  1.00 64.94           C  
ATOM   3577  C   ALA A 469      10.169  -4.935 -16.098  1.00 64.94           C  
ATOM   3578  CB  ALA A 469      10.620  -6.702 -17.856  1.00 64.94           C  
ATOM   3579  O   ALA A 469      10.399  -3.734 -16.236  1.00 64.94           O  
ATOM   3580  N   LEU A 470       9.089  -5.382 -15.446  1.00 67.94           N  
ATOM   3581  CA  LEU A 470       8.115  -4.503 -14.788  1.00 67.94           C  
ATOM   3582  C   LEU A 470       8.779  -3.659 -13.696  1.00 67.94           C  
ATOM   3583  CB  LEU A 470       6.987  -5.386 -14.227  1.00 67.94           C  
ATOM   3584  O   LEU A 470       8.447  -2.493 -13.502  1.00 67.94           O  
ATOM   3585  CG  LEU A 470       5.886  -4.595 -13.487  1.00 67.94           C  
ATOM   3586  CD1 LEU A 470       4.520  -5.130 -13.875  1.00 67.94           C  
ATOM   3587  CD2 LEU A 470       5.992  -4.727 -11.966  1.00 67.94           C  
ATOM   3588  N   PHE A 471       9.749  -4.246 -13.004  1.00 67.75           N  
ATOM   3589  CA  PHE A 471      10.501  -3.584 -11.956  1.00 67.75           C  
ATOM   3590  C   PHE A 471      11.498  -2.560 -12.488  1.00 67.75           C  
ATOM   3591  CB  PHE A 471      11.208  -4.663 -11.162  1.00 67.75           C  
ATOM   3592  O   PHE A 471      11.556  -1.460 -11.960  1.00 67.75           O  
ATOM   3593  CG  PHE A 471      11.688  -4.221  -9.828  1.00 67.75           C  
ATOM   3594  CD1 PHE A 471      13.049  -4.055  -9.561  1.00 67.75           C  
ATOM   3595  CD2 PHE A 471      10.757  -4.181  -8.798  1.00 67.75           C  
ATOM   3596  CE1 PHE A 471      13.503  -3.904  -8.242  1.00 67.75           C  
ATOM   3597  CE2 PHE A 471      11.224  -4.089  -7.498  1.00 67.75           C  
ATOM   3598  CZ  PHE A 471      12.580  -3.919  -7.194  1.00 67.75           C  
ATOM   3599  N   ALA A 472      12.241  -2.872 -13.549  1.00 63.50           N  
ATOM   3600  CA  ALA A 472      13.144  -1.921 -14.190  1.00 63.50           C  
ATOM   3601  C   ALA A 472      12.377  -0.697 -14.713  1.00 63.50           C  
ATOM   3602  CB  ALA A 472      13.905  -2.645 -15.306  1.00 63.50           C  
ATOM   3603  O   ALA A 472      12.798   0.430 -14.463  1.00 63.50           O  
ATOM   3604  N   ALA A 473      11.211  -0.924 -15.333  1.00 59.88           N  
ATOM   3605  CA  ALA A 473      10.290   0.133 -15.752  1.00 59.88           C  
ATOM   3606  C   ALA A 473       9.802   0.990 -14.570  1.00 59.88           C  
ATOM   3607  CB  ALA A 473       9.089  -0.538 -16.434  1.00 59.88           C  
ATOM   3608  O   ALA A 473       9.693   2.208 -14.675  1.00 59.88           O  
ATOM   3609  N   PHE A 474       9.507   0.346 -13.437  1.00 64.62           N  
ATOM   3610  CA  PHE A 474       9.014   1.010 -12.236  1.00 64.62           C  
ATOM   3611  C   PHE A 474      10.099   1.774 -11.473  1.00 64.62           C  
ATOM   3612  CB  PHE A 474       8.350  -0.032 -11.328  1.00 64.62           C  
ATOM   3613  O   PHE A 474       9.815   2.833 -10.934  1.00 64.62           O  
ATOM   3614  CG  PHE A 474       7.849   0.531 -10.013  1.00 64.62           C  
ATOM   3615  CD1 PHE A 474       8.338   0.038  -8.790  1.00 64.62           C  
ATOM   3616  CD2 PHE A 474       6.923   1.589 -10.013  1.00 64.62           C  
ATOM   3617  CE1 PHE A 474       7.865   0.574  -7.578  1.00 64.62           C  
ATOM   3618  CE2 PHE A 474       6.413   2.088  -8.803  1.00 64.62           C  
ATOM   3619  CZ  PHE A 474       6.884   1.580  -7.582  1.00 64.62           C  
ATOM   3620  N   LEU A 475      11.339   1.277 -11.422  1.00 63.81           N  
ATOM   3621  CA  LEU A 475      12.420   1.860 -10.620  1.00 63.81           C  
ATOM   3622  C   LEU A 475      13.025   3.147 -11.199  1.00 63.81           C  
ATOM   3623  CB  LEU A 475      13.492   0.799 -10.318  1.00 63.81           C  
ATOM   3624  O   LEU A 475      14.047   3.625 -10.700  1.00 63.81           O  
ATOM   3625  CG  LEU A 475      13.127  -0.317  -9.329  1.00 63.81           C  
ATOM   3626  CD1 LEU A 475      14.427  -0.947  -8.831  1.00 63.81           C  
ATOM   3627  CD2 LEU A 475      12.322   0.151  -8.124  1.00 63.81           C  
ATOM   3628  N   GLY A 476      12.410   3.721 -12.234  1.00 57.56           N  
ATOM   3629  CA  GLY A 476      12.844   4.981 -12.832  1.00 57.56           C  
ATOM   3630  C   GLY A 476      14.286   4.944 -13.347  1.00 57.56           C  
ATOM   3631  O   GLY A 476      14.911   5.991 -13.496  1.00 57.56           O  
ATOM   3632  N   TYR A 477      14.852   3.751 -13.547  1.00 64.75           N  
ATOM   3633  CA  TYR A 477      16.083   3.597 -14.305  1.00 64.75           C  
ATOM   3634  C   TYR A 477      15.744   3.732 -15.770  1.00 64.75           C  
ATOM   3635  CB  TYR A 477      16.721   2.229 -14.066  1.00 64.75           C  
ATOM   3636  O   TYR A 477      14.676   3.297 -16.182  1.00 64.75           O  
ATOM   3637  CG  TYR A 477      17.394   2.122 -12.725  1.00 64.75           C  
ATOM   3638  CD1 TYR A 477      18.738   2.508 -12.580  1.00 64.75           C  
ATOM   3639  CD2 TYR A 477      16.673   1.626 -11.631  1.00 64.75           C  
ATOM   3640  CE1 TYR A 477      19.385   2.324 -11.348  1.00 64.75           C  
ATOM   3641  CE2 TYR A 477      17.307   1.449 -10.392  1.00 64.75           C  
ATOM   3642  OH  TYR A 477      19.328   1.406  -9.148  1.00 64.75           O  
ATOM   3643  CZ  TYR A 477      18.674   1.754 -10.273  1.00 64.75           C  
ATOM   3644  N   ASP A 478      16.687   4.253 -16.547  1.00 69.38           N  
ATOM   3645  CA  ASP A 478      16.668   4.064 -17.987  1.00 69.38           C  
ATOM   3646  C   ASP A 478      16.785   2.548 -18.256  1.00 69.38           C  
ATOM   3647  CB  ASP A 478      17.794   4.892 -18.601  1.00 69.38           C  
ATOM   3648  O   ASP A 478      17.855   1.942 -18.058  1.00 69.38           O  
ATOM   3649  CG  ASP A 478      17.793   4.870 -20.127  1.00 69.38           C  
ATOM   3650  OD1 ASP A 478      17.371   3.835 -20.696  1.00 69.38           O  
ATOM   3651  OD2 ASP A 478      18.322   5.864 -20.679  1.00 69.38           O  
ATOM   3652  N   PRO A 479      15.672   1.887 -18.608  1.00 67.94           N  
ATOM   3653  CA  PRO A 479      15.631   0.437 -18.680  1.00 67.94           C  
ATOM   3654  C   PRO A 479      16.470  -0.053 -19.860  1.00 67.94           C  
ATOM   3655  CB  PRO A 479      14.149   0.091 -18.801  1.00 67.94           C  
ATOM   3656  O   PRO A 479      17.057  -1.130 -19.783  1.00 67.94           O  
ATOM   3657  CG  PRO A 479      13.546   1.320 -19.478  1.00 67.94           C  
ATOM   3658  CD  PRO A 479      14.428   2.481 -19.079  1.00 67.94           C  
ATOM   3659  N   VAL A 480      16.614   0.765 -20.905  1.00 74.75           N  
ATOM   3660  CA  VAL A 480      17.422   0.472 -22.088  1.00 74.75           C  
ATOM   3661  C   VAL A 480      18.895   0.469 -21.715  1.00 74.75           C  
ATOM   3662  CB  VAL A 480      17.125   1.492 -23.197  1.00 74.75           C  
ATOM   3663  O   VAL A 480      19.572  -0.527 -21.954  1.00 74.75           O  
ATOM   3664  CG1 VAL A 480      18.066   1.301 -24.391  1.00 74.75           C  
ATOM   3665  CG2 VAL A 480      15.661   1.360 -23.641  1.00 74.75           C  
ATOM   3666  N   LYS A 481      19.391   1.504 -21.031  1.00 75.00           N  
ATOM   3667  CA  LYS A 481      20.791   1.531 -20.560  1.00 75.00           C  
ATOM   3668  C   LYS A 481      21.109   0.400 -19.590  1.00 75.00           C  
ATOM   3669  CB  LYS A 481      21.091   2.873 -19.893  1.00 75.00           C  
ATOM   3670  O   LYS A 481      22.211  -0.152 -19.601  1.00 75.00           O  
ATOM   3671  CG  LYS A 481      21.162   3.973 -20.949  1.00 75.00           C  
ATOM   3672  CD  LYS A 481      21.432   5.327 -20.301  1.00 75.00           C  
ATOM   3673  CE  LYS A 481      21.314   6.367 -21.413  1.00 75.00           C  
ATOM   3674  NZ  LYS A 481      20.935   7.683 -20.869  1.00 75.00           N  
ATOM   3675  N   THR A 482      20.143   0.017 -18.762  1.00 72.00           N  
ATOM   3676  CA  THR A 482      20.313  -1.100 -17.824  1.00 72.00           C  
ATOM   3677  C   THR A 482      20.365  -2.442 -18.565  1.00 72.00           C  
ATOM   3678  CB  THR A 482      19.204  -1.110 -16.766  1.00 72.00           C  
ATOM   3679  O   THR A 482      21.203  -3.291 -18.265  1.00 72.00           O  
ATOM   3680  CG2 THR A 482      19.599  -1.990 -15.580  1.00 72.00           C  
ATOM   3681  OG1 THR A 482      19.006   0.177 -16.221  1.00 72.00           O  
ATOM   3682  N   ILE A 483      19.520  -2.627 -19.584  1.00 73.38           N  
ATOM   3683  CA  ILE A 483      19.570  -3.798 -20.466  1.00 73.38           C  
ATOM   3684  C   ILE A 483      20.909  -3.839 -21.208  1.00 73.38           C  
ATOM   3685  CB  ILE A 483      18.358  -3.804 -21.426  1.00 73.38           C  
ATOM   3686  O   ILE A 483      21.593  -4.854 -21.153  1.00 73.38           O  
ATOM   3687  CG1 ILE A 483      17.074  -4.178 -20.651  1.00 73.38           C  
ATOM   3688  CG2 ILE A 483      18.573  -4.784 -22.593  1.00 73.38           C  
ATOM   3689  CD1 ILE A 483      15.775  -3.855 -21.403  1.00 73.38           C  
ATOM   3690  N   LEU A 484      21.323  -2.737 -21.838  1.00 77.31           N  
ATOM   3691  CA  LEU A 484      22.555  -2.667 -22.626  1.00 77.31           C  
ATOM   3692  C   LEU A 484      23.810  -2.909 -21.775  1.00 77.31           C  
ATOM   3693  CB  LEU A 484      22.629  -1.309 -23.350  1.00 77.31           C  
ATOM   3694  O   LEU A 484      24.704  -3.631 -22.206  1.00 77.31           O  
ATOM   3695  CG  LEU A 484      21.586  -1.097 -24.466  1.00 77.31           C  
ATOM   3696  CD1 LEU A 484      21.706   0.328 -25.003  1.00 77.31           C  
ATOM   3697  CD2 LEU A 484      21.771  -2.066 -25.635  1.00 77.31           C  
ATOM   3698  N   SER A 485      23.864  -2.371 -20.553  1.00 74.00           N  
ATOM   3699  CA  SER A 485      25.001  -2.576 -19.639  1.00 74.00           C  
ATOM   3700  C   SER A 485      25.076  -3.986 -19.043  1.00 74.00           C  
ATOM   3701  CB  SER A 485      25.002  -1.529 -18.521  1.00 74.00           C  
ATOM   3702  O   SER A 485      26.134  -4.388 -18.565  1.00 74.00           O  
ATOM   3703  OG  SER A 485      23.842  -1.618 -17.719  1.00 74.00           O  
ATOM   3704  N   SER A 486      23.981  -4.752 -19.090  1.00 70.38           N  
ATOM   3705  CA  SER A 486      23.930  -6.144 -18.623  1.00 70.38           C  
ATOM   3706  C   SER A 486      24.153  -7.179 -19.733  1.00 70.38           C  
ATOM   3707  CB  SER A 486      22.643  -6.408 -17.833  1.00 70.38           C  
ATOM   3708  O   SER A 486      24.101  -8.384 -19.470  1.00 70.38           O  
ATOM   3709  OG  SER A 486      21.478  -6.208 -18.602  1.00 70.38           O  
ATOM   3710  N   LEU A 487      24.423  -6.737 -20.968  1.00 75.38           N  
ATOM   3711  CA  LEU A 487      24.686  -7.639 -22.083  1.00 75.38           C  
ATOM   3712  C   LEU A 487      26.023  -8.383 -21.921  1.00 75.38           C  
ATOM   3713  CB  LEU A 487      24.643  -6.893 -23.428  1.00 75.38           C  
ATOM   3714  O   LEU A 487      27.023  -7.792 -21.507  1.00 75.38           O  
ATOM   3715  CG  LEU A 487      23.252  -6.380 -23.825  1.00 75.38           C  
ATOM   3716  CD1 LEU A 487      23.348  -5.576 -25.119  1.00 75.38           C  
ATOM   3717  CD2 LEU A 487      22.246  -7.513 -24.045  1.00 75.38           C  
ATOM   3718  N   PRO A 488      26.078  -9.675 -22.301  1.00 78.69           N  
ATOM   3719  CA  PRO A 488      27.331 -10.404 -22.434  1.00 78.69           C  
ATOM   3720  C   PRO A 488      28.316  -9.661 -23.357  1.00 78.69           C  
ATOM   3721  CB  PRO A 488      26.962 -11.772 -23.018  1.00 78.69           C  
ATOM   3722  O   PRO A 488      27.892  -9.189 -24.415  1.00 78.69           O  
ATOM   3723  CG  PRO A 488      25.498 -11.952 -22.630  1.00 78.69           C  
ATOM   3724  CD  PRO A 488      24.950 -10.529 -22.619  1.00 78.69           C  
ATOM   3725  N   PRO A 489      29.626  -9.625 -23.040  1.00 76.81           N  
ATOM   3726  CA  PRO A 489      30.635  -8.913 -23.836  1.00 76.81           C  
ATOM   3727  C   PRO A 489      30.689  -9.317 -25.317  1.00 76.81           C  
ATOM   3728  CB  PRO A 489      31.975  -9.237 -23.165  1.00 76.81           C  
ATOM   3729  O   PRO A 489      31.190  -8.574 -26.153  1.00 76.81           O  
ATOM   3730  CG  PRO A 489      31.602  -9.552 -21.720  1.00 76.81           C  
ATOM   3731  CD  PRO A 489      30.221 -10.184 -21.836  1.00 76.81           C  
ATOM   3732  N   GLN A 490      30.196 -10.513 -25.644  1.00 80.88           N  
ATOM   3733  CA  GLN A 490      30.188 -11.078 -26.991  1.00 80.88           C  
ATOM   3734  C   GLN A 490      29.056 -10.532 -27.876  1.00 80.88           C  
ATOM   3735  CB  GLN A 490      30.092 -12.613 -26.901  1.00 80.88           C  
ATOM   3736  O   GLN A 490      29.053 -10.785 -29.079  1.00 80.88           O  
ATOM   3737  CG  GLN A 490      31.198 -13.276 -26.057  1.00 80.88           C  
ATOM   3738  CD  GLN A 490      30.970 -13.233 -24.544  1.00 80.88           C  
ATOM   3739  NE2 GLN A 490      31.956 -13.596 -23.755  1.00 80.88           N  
ATOM   3740  OE1 GLN A 490      29.920 -12.873 -24.034  1.00 80.88           O  
ATOM   3741  N   ILE A 491      28.078  -9.819 -27.308  1.00 82.31           N  
ATOM   3742  CA  ILE A 491      26.925  -9.293 -28.042  1.00 82.31           C  
ATOM   3743  C   ILE A 491      27.144  -7.809 -28.312  1.00 82.31           C  
ATOM   3744  CB  ILE A 491      25.611  -9.599 -27.292  1.00 82.31           C  
ATOM   3745  O   ILE A 491      27.004  -6.968 -27.430  1.00 82.31           O  
ATOM   3746  CG1 ILE A 491      25.426 -11.135 -27.244  1.00 82.31           C  
ATOM   3747  CG2 ILE A 491      24.408  -8.932 -27.987  1.00 82.31           C  
ATOM   3748  CD1 ILE A 491      24.197 -11.602 -26.471  1.00 82.31           C  
ATOM   3749  N   THR A 492      27.464  -7.480 -29.562  1.00 82.81           N  
ATOM   3750  CA  THR A 492      27.570  -6.091 -30.021  1.00 82.81           C  
ATOM   3751  C   THR A 492      26.234  -5.623 -30.594  1.00 82.81           C  
ATOM   3752  CB  THR A 492      28.700  -5.921 -31.045  1.00 82.81           C  
ATOM   3753  O   THR A 492      25.608  -6.320 -31.396  1.00 82.81           O  
ATOM   3754  CG2 THR A 492      29.083  -4.455 -31.237  1.00 82.81           C  
ATOM   3755  OG1 THR A 492      29.858  -6.601 -30.618  1.00 82.81           O  
ATOM   3756  N   VAL A 493      25.791  -4.433 -30.191  1.00 86.75           N  
ATOM   3757  CA  VAL A 493      24.559  -3.799 -30.678  1.00 86.75           C  
ATOM   3758  C   VAL A 493      24.932  -2.671 -31.647  1.00 86.75           C  
ATOM   3759  CB  VAL A 493      23.705  -3.276 -29.510  1.00 86.75           C  
ATOM   3760  O   VAL A 493      25.799  -1.864 -31.310  1.00 86.75           O  
ATOM   3761  CG1 VAL A 493      22.365  -2.723 -30.003  1.00 86.75           C  
ATOM   3762  CG2 VAL A 493      23.392  -4.399 -28.512  1.00 86.75           C  
ATOM   3763  N   PRO A 494      24.319  -2.587 -32.843  1.00 90.19           N  
ATOM   3764  CA  PRO A 494      24.572  -1.497 -33.777  1.00 90.19           C  
ATOM   3765  C   PRO A 494      24.298  -0.127 -33.135  1.00 90.19           C  
ATOM   3766  CB  PRO A 494      23.641  -1.746 -34.970  1.00 90.19           C  
ATOM   3767  O   PRO A 494      23.247   0.031 -32.510  1.00 90.19           O  
ATOM   3768  CG  PRO A 494      23.436  -3.257 -34.944  1.00 90.19           C  
ATOM   3769  CD  PRO A 494      23.453  -3.579 -33.454  1.00 90.19           C  
ATOM   3770  N   PRO A 495      25.157   0.893 -33.332  1.00 88.12           N  
ATOM   3771  CA  PRO A 495      24.948   2.226 -32.754  1.00 88.12           C  
ATOM   3772  C   PRO A 495      23.606   2.861 -33.139  1.00 88.12           C  
ATOM   3773  CB  PRO A 495      26.119   3.074 -33.260  1.00 88.12           C  
ATOM   3774  O   PRO A 495      22.991   3.551 -32.336  1.00 88.12           O  
ATOM   3775  CG  PRO A 495      27.226   2.049 -33.494  1.00 88.12           C  
ATOM   3776  CD  PRO A 495      26.464   0.815 -33.970  1.00 88.12           C  
ATOM   3777  N   GLN A 496      23.117   2.585 -34.352  1.00 89.94           N  
ATOM   3778  CA  GLN A 496      21.798   3.028 -34.814  1.00 89.94           C  
ATOM   3779  C   GLN A 496      20.662   2.392 -34.002  1.00 89.94           C  
ATOM   3780  CB  GLN A 496      21.641   2.664 -36.296  1.00 89.94           C  
ATOM   3781  O   GLN A 496      19.717   3.079 -33.634  1.00 89.94           O  
ATOM   3782  CG  GLN A 496      22.565   3.488 -37.209  1.00 89.94           C  
ATOM   3783  CD  GLN A 496      22.613   2.956 -38.639  1.00 89.94           C  
ATOM   3784  NE2 GLN A 496      23.170   3.703 -39.565  1.00 89.94           N  
ATOM   3785  OE1 GLN A 496      22.197   1.855 -38.951  1.00 89.94           O  
ATOM   3786  N   ALA A 497      20.777   1.101 -33.676  1.00 89.06           N  
ATOM   3787  CA  ALA A 497      19.794   0.407 -32.854  1.00 89.06           C  
ATOM   3788  C   ALA A 497      19.811   0.914 -31.410  1.00 89.06           C  
ATOM   3789  CB  ALA A 497      20.056  -1.102 -32.931  1.00 89.06           C  
ATOM   3790  O   ALA A 497      18.754   1.092 -30.813  1.00 89.06           O  
ATOM   3791  N   VAL A 498      21.000   1.204 -30.868  1.00 87.38           N  
ATOM   3792  CA  VAL A 498      21.138   1.869 -29.563  1.00 87.38           C  
ATOM   3793  C   VAL A 498      20.437   3.226 -29.584  1.00 87.38           C  
ATOM   3794  CB  VAL A 498      22.614   2.012 -29.146  1.00 87.38           C  
ATOM   3795  O   VAL A 498      19.598   3.469 -28.727  1.00 87.38           O  
ATOM   3796  CG1 VAL A 498      22.762   2.772 -27.825  1.00 87.38           C  
ATOM   3797  CG2 VAL A 498      23.267   0.635 -28.973  1.00 87.38           C  
ATOM   3798  N   ALA A 499      20.686   4.058 -30.598  1.00 88.31           N  
ATOM   3799  CA  ALA A 499      20.063   5.376 -30.711  1.00 88.31           C  
ATOM   3800  C   ALA A 499      18.527   5.321 -30.802  1.00 88.31           C  
ATOM   3801  CB  ALA A 499      20.659   6.091 -31.929  1.00 88.31           C  
ATOM   3802  O   ALA A 499      17.864   6.204 -30.270  1.00 88.31           O  
ATOM   3803  N   VAL A 500      17.957   4.296 -31.452  1.00 88.75           N  
ATOM   3804  CA  VAL A 500      16.501   4.064 -31.480  1.00 88.75           C  
ATOM   3805  C   VAL A 500      15.990   3.617 -30.112  1.00 88.75           C  
ATOM   3806  CB  VAL A 500      16.119   3.034 -32.563  1.00 88.75           C  
ATOM   3807  O   VAL A 500      14.990   4.141 -29.635  1.00 88.75           O  
ATOM   3808  CG1 VAL A 500      14.643   2.613 -32.495  1.00 88.75           C  
ATOM   3809  CG2 VAL A 500      16.359   3.608 -33.965  1.00 88.75           C  
ATOM   3810  N   MET A 501      16.667   2.664 -29.466  1.00 85.31           N  
ATOM   3811  CA  MET A 501      16.230   2.142 -28.170  1.00 85.31           C  
ATOM   3812  C   MET A 501      16.361   3.177 -27.047  1.00 85.31           C  
ATOM   3813  CB  MET A 501      16.999   0.860 -27.821  1.00 85.31           C  
ATOM   3814  O   MET A 501      15.542   3.178 -26.139  1.00 85.31           O  
ATOM   3815  CG  MET A 501      16.629  -0.314 -28.733  1.00 85.31           C  
ATOM   3816  SD  MET A 501      17.403  -1.899 -28.294  1.00 85.31           S  
ATOM   3817  CE  MET A 501      19.099  -1.592 -28.837  1.00 85.31           C  
ATOM   3818  N   GLU A 502      17.360   4.061 -27.099  1.00 85.62           N  
ATOM   3819  CA  GLU A 502      17.571   5.136 -26.117  1.00 85.62           C  
ATOM   3820  C   GLU A 502      16.597   6.315 -26.279  1.00 85.62           C  
ATOM   3821  CB  GLU A 502      19.027   5.633 -26.176  1.00 85.62           C  
ATOM   3822  O   GLU A 502      16.622   7.245 -25.469  1.00 85.62           O  
ATOM   3823  CG  GLU A 502      20.032   4.629 -25.591  1.00 85.62           C  
ATOM   3824  CD  GLU A 502      21.447   5.219 -25.457  1.00 85.62           C  
ATOM   3825  OE1 GLU A 502      22.172   4.766 -24.538  1.00 85.62           O  
ATOM   3826  OE2 GLU A 502      21.809   6.130 -26.237  1.00 85.62           O  
ATOM   3827  N   GLN A 503      15.723   6.298 -27.293  1.00 85.12           N  
ATOM   3828  CA  GLN A 503      14.639   7.272 -27.374  1.00 85.12           C  
ATOM   3829  C   GLN A 503      13.731   7.139 -26.149  1.00 85.12           C  
ATOM   3830  CB  GLN A 503      13.829   7.136 -28.668  1.00 85.12           C  
ATOM   3831  O   GLN A 503      13.344   6.043 -25.738  1.00 85.12           O  
ATOM   3832  CG  GLN A 503      14.666   7.476 -29.902  1.00 85.12           C  
ATOM   3833  CD  GLN A 503      13.913   7.335 -31.220  1.00 85.12           C  
ATOM   3834  NE2 GLN A 503      14.494   7.800 -32.305  1.00 85.12           N  
ATOM   3835  OE1 GLN A 503      12.826   6.802 -31.344  1.00 85.12           O  
ATOM   3836  N   HIS A 504      13.384   8.284 -25.563  1.00 78.62           N  
ATOM   3837  CA  HIS A 504      12.680   8.354 -24.281  1.00 78.62           C  
ATOM   3838  C   HIS A 504      11.308   7.658 -24.296  1.00 78.62           C  
ATOM   3839  CB  HIS A 504      12.556   9.835 -23.914  1.00 78.62           C  
ATOM   3840  O   HIS A 504      10.864   7.113 -23.286  1.00 78.62           O  
ATOM   3841  CG  HIS A 504      12.056  10.040 -22.517  1.00 78.62           C  
ATOM   3842  CD2 HIS A 504      10.830  10.526 -22.178  1.00 78.62           C  
ATOM   3843  ND1 HIS A 504      12.764   9.718 -21.358  1.00 78.62           N  
ATOM   3844  CE1 HIS A 504      11.936  10.002 -20.346  1.00 78.62           C  
ATOM   3845  NE2 HIS A 504      10.782  10.502 -20.807  1.00 78.62           N  
ATOM   3846  N   ASP A 505      10.652   7.639 -25.454  1.00 84.19           N  
ATOM   3847  CA  ASP A 505       9.340   7.044 -25.703  1.00 84.19           C  
ATOM   3848  C   ASP A 505       9.394   5.584 -26.180  1.00 84.19           C  
ATOM   3849  CB  ASP A 505       8.591   7.917 -26.725  1.00 84.19           C  
ATOM   3850  O   ASP A 505       8.371   4.895 -26.109  1.00 84.19           O  
ATOM   3851  CG  ASP A 505       9.256   7.982 -28.109  1.00 84.19           C  
ATOM   3852  OD1 ASP A 505      10.489   7.771 -28.182  1.00 84.19           O  
ATOM   3853  OD2 ASP A 505       8.523   8.280 -29.075  1.00 84.19           O  
ATOM   3854  N   TRP A 506      10.559   5.077 -26.605  1.00 87.94           N  
ATOM   3855  CA  TRP A 506      10.694   3.724 -27.150  1.00 87.94           C  
ATOM   3856  C   TRP A 506      10.247   2.673 -26.135  1.00 87.94           C  
ATOM   3857  CB  TRP A 506      12.134   3.465 -27.619  1.00 87.94           C  
ATOM   3858  O   TRP A 506       9.283   1.942 -26.367  1.00 87.94           O  
ATOM   3859  CG  TRP A 506      12.363   2.090 -28.176  1.00 87.94           C  
ATOM   3860  CD1 TRP A 506      12.170   1.734 -29.464  1.00 87.94           C  
ATOM   3861  CD2 TRP A 506      12.806   0.878 -27.492  1.00 87.94           C  
ATOM   3862  CE2 TRP A 506      12.815  -0.195 -28.433  1.00 87.94           C  
ATOM   3863  CE3 TRP A 506      13.228   0.577 -26.181  1.00 87.94           C  
ATOM   3864  NE1 TRP A 506      12.434   0.386 -29.623  1.00 87.94           N  
ATOM   3865  CH2 TRP A 506      13.560  -1.774 -26.755  1.00 87.94           C  
ATOM   3866  CZ2 TRP A 506      13.181  -1.503 -28.081  1.00 87.94           C  
ATOM   3867  CZ3 TRP A 506      13.588  -0.734 -25.811  1.00 87.94           C  
ATOM   3868  N   PHE A 507      10.892   2.625 -24.969  1.00 84.62           N  
ATOM   3869  CA  PHE A 507      10.593   1.601 -23.970  1.00 84.62           C  
ATOM   3870  C   PHE A 507       9.149   1.673 -23.432  1.00 84.62           C  
ATOM   3871  CB  PHE A 507      11.650   1.614 -22.866  1.00 84.62           C  
ATOM   3872  O   PHE A 507       8.481   0.632 -23.433  1.00 84.62           O  
ATOM   3873  CG  PHE A 507      11.423   0.532 -21.841  1.00 84.62           C  
ATOM   3874  CD1 PHE A 507      10.636   0.794 -20.708  1.00 84.62           C  
ATOM   3875  CD2 PHE A 507      12.027  -0.728 -22.004  1.00 84.62           C  
ATOM   3876  CE1 PHE A 507      10.500  -0.189 -19.718  1.00 84.62           C  
ATOM   3877  CE2 PHE A 507      11.869  -1.720 -21.021  1.00 84.62           C  
ATOM   3878  CZ  PHE A 507      11.113  -1.446 -19.867  1.00 84.62           C  
ATOM   3879  N   PRO A 508       8.614   2.852 -23.042  1.00 85.81           N  
ATOM   3880  CA  PRO A 508       7.210   3.005 -22.666  1.00 85.81           C  
ATOM   3881  C   PRO A 508       6.251   2.463 -23.728  1.00 85.81           C  
ATOM   3882  CB  PRO A 508       7.005   4.510 -22.479  1.00 85.81           C  
ATOM   3883  O   PRO A 508       5.316   1.736 -23.397  1.00 85.81           O  
ATOM   3884  CG  PRO A 508       8.374   4.998 -22.040  1.00 85.81           C  
ATOM   3885  CD  PRO A 508       9.303   4.125 -22.868  1.00 85.81           C  
ATOM   3886  N   THR A 509       6.510   2.755 -25.006  1.00 88.50           N  
ATOM   3887  CA  THR A 509       5.671   2.305 -26.127  1.00 88.50           C  
ATOM   3888  C   THR A 509       5.711   0.788 -26.300  1.00 88.50           C  
ATOM   3889  CB  THR A 509       6.096   2.998 -27.429  1.00 88.50           C  
ATOM   3890  O   THR A 509       4.688   0.173 -26.600  1.00 88.50           O  
ATOM   3891  CG2 THR A 509       5.164   2.679 -28.598  1.00 88.50           C  
ATOM   3892  OG1 THR A 509       6.016   4.388 -27.254  1.00 88.50           O  
ATOM   3893  N   VAL A 510       6.863   0.159 -26.059  1.00 87.56           N  
ATOM   3894  CA  VAL A 510       7.028  -1.297 -26.170  1.00 87.56           C  
ATOM   3895  C   VAL A 510       6.268  -2.044 -25.073  1.00 87.56           C  
ATOM   3896  CB  VAL A 510       8.524  -1.659 -26.160  1.00 87.56           C  
ATOM   3897  O   VAL A 510       5.621  -3.059 -25.346  1.00 87.56           O  
ATOM   3898  CG1 VAL A 510       8.754  -3.174 -26.122  1.00 87.56           C  
ATOM   3899  CG2 VAL A 510       9.199  -1.135 -27.431  1.00 87.56           C  
ATOM   3900  N   ILE A 511       6.315  -1.556 -23.830  1.00 86.81           N  
ATOM   3901  CA  ILE A 511       5.684  -2.248 -22.695  1.00 86.81           C  
ATOM   3902  C   ILE A 511       4.191  -1.928 -22.551  1.00 86.81           C  
ATOM   3903  CB  ILE A 511       6.455  -1.998 -21.382  1.00 86.81           C  
ATOM   3904  O   ILE A 511       3.436  -2.755 -22.028  1.00 86.81           O  
ATOM   3905  CG1 ILE A 511       6.343  -0.537 -20.892  1.00 86.81           C  
ATOM   3906  CG2 ILE A 511       7.927  -2.426 -21.544  1.00 86.81           C  
ATOM   3907  CD1 ILE A 511       6.824  -0.338 -19.455  1.00 86.81           C  
ATOM   3908  N   ALA A 512       3.750  -0.755 -23.018  1.00 89.50           N  
ATOM   3909  CA  ALA A 512       2.409  -0.236 -22.773  1.00 89.50           C  
ATOM   3910  C   ALA A 512       1.267  -1.175 -23.200  1.00 89.50           C  
ATOM   3911  CB  ALA A 512       2.272   1.150 -23.407  1.00 89.50           C  
ATOM   3912  O   ALA A 512       0.352  -1.368 -22.394  1.00 89.50           O  
ATOM   3913  N   PRO A 513       1.286  -1.816 -24.388  1.00 91.38           N  
ATOM   3914  CA  PRO A 513       0.208  -2.717 -24.792  1.00 91.38           C  
ATOM   3915  C   PRO A 513       0.064  -3.916 -23.850  1.00 91.38           C  
ATOM   3916  CB  PRO A 513       0.546  -3.154 -26.223  1.00 91.38           C  
ATOM   3917  O   PRO A 513      -1.038  -4.215 -23.393  1.00 91.38           O  
ATOM   3918  CG  PRO A 513       1.436  -2.027 -26.743  1.00 91.38           C  
ATOM   3919  CD  PRO A 513       2.209  -1.615 -25.497  1.00 91.38           C  
ATOM   3920  N   SER A 514       1.185  -4.557 -23.505  1.00 90.00           N  
ATOM   3921  CA  SER A 514       1.212  -5.700 -22.583  1.00 90.00           C  
ATOM   3922  C   SER A 514       0.728  -5.296 -21.189  1.00 90.00           C  
ATOM   3923  CB  SER A 514       2.634  -6.264 -22.492  1.00 90.00           C  
ATOM   3924  O   SER A 514      -0.082  -5.987 -20.575  1.00 90.00           O  
ATOM   3925  OG  SER A 514       3.010  -6.860 -23.721  1.00 90.00           O  
ATOM   3926  N   PHE A 515       1.180  -4.138 -20.705  1.00 88.81           N  
ATOM   3927  CA  PHE A 515       0.792  -3.626 -19.396  1.00 88.81           C  
ATOM   3928  C   PHE A 515      -0.688  -3.235 -19.327  1.00 88.81           C  
ATOM   3929  CB  PHE A 515       1.711  -2.456 -19.048  1.00 88.81           C  
ATOM   3930  O   PHE A 515      -1.341  -3.474 -18.315  1.00 88.81           O  
ATOM   3931  CG  PHE A 515       1.648  -2.079 -17.587  1.00 88.81           C  
ATOM   3932  CD1 PHE A 515       0.895  -0.970 -17.170  1.00 88.81           C  
ATOM   3933  CD2 PHE A 515       2.349  -2.843 -16.637  1.00 88.81           C  
ATOM   3934  CE1 PHE A 515       0.875  -0.622 -15.812  1.00 88.81           C  
ATOM   3935  CE2 PHE A 515       2.290  -2.507 -15.273  1.00 88.81           C  
ATOM   3936  CZ  PHE A 515       1.549  -1.393 -14.858  1.00 88.81           C  
ATOM   3937  N   MET A 516      -1.260  -2.699 -20.408  1.00 91.69           N  
ATOM   3938  CA  MET A 516      -2.687  -2.374 -20.456  1.00 91.69           C  
ATOM   3939  C   MET A 516      -3.587  -3.604 -20.434  1.00 91.69           C  
ATOM   3940  CB  MET A 516      -3.017  -1.547 -21.698  1.00 91.69           C  
ATOM   3941  O   MET A 516      -4.661  -3.539 -19.838  1.00 91.69           O  
ATOM   3942  CG  MET A 516      -2.623  -0.085 -21.525  1.00 91.69           C  
ATOM   3943  SD  MET A 516      -3.345   0.804 -20.117  1.00 91.69           S  
ATOM   3944  CE  MET A 516      -5.093   0.803 -20.584  1.00 91.69           C  
ATOM   3945  N   ILE A 517      -3.179  -4.716 -21.051  1.00 92.00           N  
ATOM   3946  CA  ILE A 517      -3.925  -5.981 -20.954  1.00 92.00           C  
ATOM   3947  C   ILE A 517      -3.995  -6.407 -19.482  1.00 92.00           C  
ATOM   3948  CB  ILE A 517      -3.291  -7.064 -21.858  1.00 92.00           C  
ATOM   3949  O   ILE A 517      -5.087  -6.583 -18.939  1.00 92.00           O  
ATOM   3950  CG1 ILE A 517      -3.404  -6.659 -23.347  1.00 92.00           C  
ATOM   3951  CG2 ILE A 517      -3.981  -8.424 -21.647  1.00 92.00           C  
ATOM   3952  CD1 ILE A 517      -2.514  -7.490 -24.280  1.00 92.00           C  
ATOM   3953  N   ALA A 518      -2.842  -6.431 -18.813  1.00 90.50           N  
ATOM   3954  CA  ALA A 518      -2.723  -6.755 -17.396  1.00 90.50           C  
ATOM   3955  C   ALA A 518      -3.547  -5.820 -16.488  1.00 90.50           C  
ATOM   3956  CB  ALA A 518      -1.229  -6.684 -17.063  1.00 90.50           C  
ATOM   3957  O   ALA A 518      -4.261  -6.271 -15.588  1.00 90.50           O  
ATOM   3958  N   LEU A 519      -3.488  -4.506 -16.732  1.00 91.38           N  
ATOM   3959  CA  LEU A 519      -4.268  -3.518 -15.984  1.00 91.38           C  
ATOM   3960  C   LEU A 519      -5.773  -3.678 -16.192  1.00 91.38           C  
ATOM   3961  CB  LEU A 519      -3.882  -2.095 -16.406  1.00 91.38           C  
ATOM   3962  O   LEU A 519      -6.534  -3.527 -15.240  1.00 91.38           O  
ATOM   3963  CG  LEU A 519      -2.611  -1.513 -15.776  1.00 91.38           C  
ATOM   3964  CD1 LEU A 519      -2.508  -0.076 -16.288  1.00 91.38           C  
ATOM   3965  CD2 LEU A 519      -2.671  -1.475 -14.247  1.00 91.38           C  
ATOM   3966  N   ARG A 520      -6.225  -3.981 -17.412  1.00 94.31           N  
ATOM   3967  CA  ARG A 520      -7.653  -4.179 -17.693  1.00 94.31           C  
ATOM   3968  C   ARG A 520      -8.202  -5.381 -16.938  1.00 94.31           C  
ATOM   3969  CB  ARG A 520      -7.881  -4.306 -19.203  1.00 94.31           C  
ATOM   3970  O   ARG A 520      -9.258  -5.263 -16.321  1.00 94.31           O  
ATOM   3971  CG  ARG A 520      -7.808  -2.936 -19.887  1.00 94.31           C  
ATOM   3972  CD  ARG A 520      -7.838  -3.101 -21.406  1.00 94.31           C  
ATOM   3973  NE  ARG A 520      -7.832  -1.788 -22.073  1.00 94.31           N  
ATOM   3974  NH1 ARG A 520      -8.187  -2.516 -24.216  1.00 94.31           N  
ATOM   3975  NH2 ARG A 520      -7.939  -0.326 -23.798  1.00 94.31           N  
ATOM   3976  CZ  ARG A 520      -7.985  -1.552 -23.359  1.00 94.31           C  
ATOM   3977  N   GLU A 521      -7.472  -6.494 -16.908  1.00 92.81           N  
ATOM   3978  CA  GLU A 521      -7.828  -7.665 -16.093  1.00 92.81           C  
ATOM   3979  C   GLU A 521      -7.930  -7.305 -14.607  1.00 92.81           C  
ATOM   3980  CB  GLU A 521      -6.784  -8.772 -16.278  1.00 92.81           C  
ATOM   3981  O   GLU A 521      -8.928  -7.620 -13.950  1.00 92.81           O  
ATOM   3982  CG  GLU A 521      -6.851  -9.399 -17.676  1.00 92.81           C  
ATOM   3983  CD  GLU A 521      -5.779 -10.475 -17.900  1.00 92.81           C  
ATOM   3984  OE1 GLU A 521      -5.871 -11.158 -18.941  1.00 92.81           O  
ATOM   3985  OE2 GLU A 521      -4.860 -10.607 -17.059  1.00 92.81           O  
ATOM   3986  N   ALA A 522      -6.941  -6.567 -14.094  1.00 92.62           N  
ATOM   3987  CA  ALA A 522      -6.957  -6.049 -12.734  1.00 92.62           C  
ATOM   3988  C   ALA A 522      -8.194  -5.168 -12.466  1.00 92.62           C  
ATOM   3989  CB  ALA A 522      -5.638  -5.304 -12.489  1.00 92.62           C  
ATOM   3990  O   ALA A 522      -8.894  -5.383 -11.476  1.00 92.62           O  
ATOM   3991  N   PHE A 523      -8.520  -4.226 -13.355  1.00 94.88           N  
ATOM   3992  CA  PHE A 523      -9.687  -3.354 -13.212  1.00 94.88           C  
ATOM   3993  C   PHE A 523     -11.013  -4.123 -13.256  1.00 94.88           C  
ATOM   3994  CB  PHE A 523      -9.682  -2.276 -14.302  1.00 94.88           C  
ATOM   3995  O   PHE A 523     -11.902  -3.822 -12.458  1.00 94.88           O  
ATOM   3996  CG  PHE A 523      -8.550  -1.263 -14.286  1.00 94.88           C  
ATOM   3997  CD1 PHE A 523      -7.995  -0.800 -13.077  1.00 94.88           C  
ATOM   3998  CD2 PHE A 523      -8.072  -0.747 -15.505  1.00 94.88           C  
ATOM   3999  CE1 PHE A 523      -6.943   0.134 -13.094  1.00 94.88           C  
ATOM   4000  CE2 PHE A 523      -7.018   0.182 -15.521  1.00 94.88           C  
ATOM   4001  CZ  PHE A 523      -6.444   0.611 -14.316  1.00 94.88           C  
ATOM   4002  N   TYR A 524     -11.160  -5.135 -14.118  1.00 95.81           N  
ATOM   4003  CA  TYR A 524     -12.360  -5.978 -14.128  1.00 95.81           C  
ATOM   4004  C   TYR A 524     -12.534  -6.719 -12.802  1.00 95.81           C  
ATOM   4005  CB  TYR A 524     -12.323  -6.976 -15.293  1.00 95.81           C  
ATOM   4006  O   TYR A 524     -13.620  -6.693 -12.220  1.00 95.81           O  
ATOM   4007  CG  TYR A 524     -12.535  -6.363 -16.664  1.00 95.81           C  
ATOM   4008  CD1 TYR A 524     -13.663  -5.553 -16.911  1.00 95.81           C  
ATOM   4009  CD2 TYR A 524     -11.622  -6.626 -17.703  1.00 95.81           C  
ATOM   4010  CE1 TYR A 524     -13.850  -4.967 -18.177  1.00 95.81           C  
ATOM   4011  CE2 TYR A 524     -11.812  -6.053 -18.973  1.00 95.81           C  
ATOM   4012  OH  TYR A 524     -13.069  -4.623 -20.421  1.00 95.81           O  
ATOM   4013  CZ  TYR A 524     -12.917  -5.211 -19.207  1.00 95.81           C  
ATOM   4014  N   ILE A 525     -11.461  -7.313 -12.275  1.00 94.31           N  
ATOM   4015  CA  ILE A 525     -11.489  -8.009 -10.984  1.00 94.31           C  
ATOM   4016  C   ILE A 525     -11.814  -7.028  -9.849  1.00 94.31           C  
ATOM   4017  CB  ILE A 525     -10.166  -8.779 -10.778  1.00 94.31           C  
ATOM   4018  O   ILE A 525     -12.698  -7.305  -9.034  1.00 94.31           O  
ATOM   4019  CG1 ILE A 525     -10.113  -9.953 -11.786  1.00 94.31           C  
ATOM   4020  CG2 ILE A 525     -10.043  -9.303  -9.333  1.00 94.31           C  
ATOM   4021  CD1 ILE A 525      -8.739 -10.612 -11.923  1.00 94.31           C  
ATOM   4022  N   SER A 526     -11.182  -5.848  -9.821  1.00 95.44           N  
ATOM   4023  CA  SER A 526     -11.503  -4.778  -8.867  1.00 95.44           C  
ATOM   4024  C   SER A 526     -12.964  -4.349  -8.952  1.00 95.44           C  
ATOM   4025  CB  SER A 526     -10.659  -3.529  -9.131  1.00 95.44           C  
ATOM   4026  O   SER A 526     -13.608  -4.153  -7.920  1.00 95.44           O  
ATOM   4027  OG  SER A 526      -9.313  -3.721  -8.798  1.00 95.44           O  
ATOM   4028  N   SER A 527     -13.507  -4.215 -10.163  1.00 96.44           N  
ATOM   4029  CA  SER A 527     -14.901  -3.843 -10.387  1.00 96.44           C  
ATOM   4030  C   SER A 527     -15.852  -4.891  -9.809  1.00 96.44           C  
ATOM   4031  CB  SER A 527     -15.155  -3.640 -11.880  1.00 96.44           C  
ATOM   4032  O   SER A 527     -16.695  -4.557  -8.974  1.00 96.44           O  
ATOM   4033  OG  SER A 527     -16.440  -3.091 -12.036  1.00 96.44           O  
ATOM   4034  N   VAL A 528     -15.642  -6.171 -10.139  1.00 97.00           N  
ATOM   4035  CA  VAL A 528     -16.432  -7.293  -9.609  1.00 97.00           C  
ATOM   4036  C   VAL A 528     -16.370  -7.334  -8.082  1.00 97.00           C  
ATOM   4037  CB  VAL A 528     -15.965  -8.629 -10.223  1.00 97.00           C  
ATOM   4038  O   VAL A 528     -17.412  -7.349  -7.427  1.00 97.00           O  
ATOM   4039  CG1 VAL A 528     -16.621  -9.844  -9.551  1.00 97.00           C  
ATOM   4040  CG2 VAL A 528     -16.318  -8.688 -11.715  1.00 97.00           C  
ATOM   4041  N   LEU A 529     -15.172  -7.275  -7.491  1.00 96.38           N  
ATOM   4042  CA  LEU A 529     -15.000  -7.266  -6.034  1.00 96.38           C  
ATOM   4043  C   LEU A 529     -15.717  -6.086  -5.374  1.00 96.38           C  
ATOM   4044  CB  LEU A 529     -13.503  -7.202  -5.697  1.00 96.38           C  
ATOM   4045  O   LEU A 529     -16.308  -6.237  -4.303  1.00 96.38           O  
ATOM   4046  CG  LEU A 529     -12.728  -8.506  -5.941  1.00 96.38           C  
ATOM   4047  CD1 LEU A 529     -11.243  -8.219  -5.735  1.00 96.38           C  
ATOM   4048  CD2 LEU A 529     -13.148  -9.606  -4.962  1.00 96.38           C  
ATOM   4049  N   THR A 530     -15.707  -4.919  -6.017  1.00 96.12           N  
ATOM   4050  CA  THR A 530     -16.368  -3.721  -5.496  1.00 96.12           C  
ATOM   4051  C   THR A 530     -17.890  -3.815  -5.621  1.00 96.12           C  
ATOM   4052  CB  THR A 530     -15.842  -2.455  -6.176  1.00 96.12           C  
ATOM   4053  O   THR A 530     -18.597  -3.413  -4.698  1.00 96.12           O  
ATOM   4054  CG2 THR A 530     -16.275  -1.216  -5.412  1.00 96.12           C  
ATOM   4055  OG1 THR A 530     -14.440  -2.409  -6.121  1.00 96.12           O  
ATOM   4056  N   PHE A 531     -18.431  -4.410  -6.688  1.00 97.75           N  
ATOM   4057  CA  PHE A 531     -19.866  -4.692  -6.777  1.00 97.75           C  
ATOM   4058  C   PHE A 531     -20.312  -5.730  -5.744  1.00 97.75           C  
ATOM   4059  CB  PHE A 531     -20.245  -5.129  -8.196  1.00 97.75           C  
ATOM   4060  O   PHE A 531     -21.339  -5.537  -5.093  1.00 97.75           O  
ATOM   4061  CG  PHE A 531     -20.140  -4.044  -9.253  1.00 97.75           C  
ATOM   4062  CD1 PHE A 531     -20.689  -2.762  -9.033  1.00 97.75           C  
ATOM   4063  CD2 PHE A 531     -19.527  -4.329 -10.486  1.00 97.75           C  
ATOM   4064  CE1 PHE A 531     -20.600  -1.771 -10.026  1.00 97.75           C  
ATOM   4065  CE2 PHE A 531     -19.462  -3.345 -11.486  1.00 97.75           C  
ATOM   4066  CZ  PHE A 531     -19.987  -2.063 -11.255  1.00 97.75           C  
ATOM   4067  N   ILE A 532     -19.514  -6.771  -5.491  1.00 97.38           N  
ATOM   4068  CA  ILE A 532     -19.779  -7.713  -4.392  1.00 97.38           C  
ATOM   4069  C   ILE A 532     -19.706  -6.979  -3.041  1.00 97.38           C  
ATOM   4070  CB  ILE A 532     -18.830  -8.932  -4.455  1.00 97.38           C  
ATOM   4071  O   ILE A 532     -20.557  -7.197  -2.178  1.00 97.38           O  
ATOM   4072  CG1 ILE A 532     -18.998  -9.713  -5.781  1.00 97.38           C  
ATOM   4073  CG2 ILE A 532     -19.121  -9.904  -3.292  1.00 97.38           C  
ATOM   4074  CD1 ILE A 532     -17.876 -10.728  -6.035  1.00 97.38           C  
ATOM   4075  N   ALA A 533     -18.763  -6.046  -2.859  1.00 96.25           N  
ATOM   4076  CA  ALA A 533     -18.699  -5.195  -1.670  1.00 96.25           C  
ATOM   4077  C   ALA A 533     -19.940  -4.296  -1.529  1.00 96.25           C  
ATOM   4078  CB  ALA A 533     -17.419  -4.349  -1.700  1.00 96.25           C  
ATOM   4079  O   ALA A 533     -20.437  -4.109  -0.416  1.00 96.25           O  
ATOM   4080  N   ALA A 534     -20.473  -3.771  -2.637  1.00 96.38           N  
ATOM   4081  CA  ALA A 534     -21.717  -3.008  -2.660  1.00 96.38           C  
ATOM   4082  C   ALA A 534     -22.901  -3.878  -2.220  1.00 96.38           C  
ATOM   4083  CB  ALA A 534     -21.944  -2.417  -4.057  1.00 96.38           C  
ATOM   4084  O   ALA A 534     -23.670  -3.462  -1.356  1.00 96.38           O  
ATOM   4085  N   ILE A 535     -23.004  -5.110  -2.727  1.00 95.94           N  
ATOM   4086  CA  ILE A 535     -24.030  -6.076  -2.311  1.00 95.94           C  
ATOM   4087  C   ILE A 535     -23.881  -6.402  -0.818  1.00 95.94           C  
ATOM   4088  CB  ILE A 535     -23.974  -7.345  -3.193  1.00 95.94           C  
ATOM   4089  O   ILE A 535     -24.854  -6.313  -0.070  1.00 95.94           O  
ATOM   4090  CG1 ILE A 535     -24.345  -7.006  -4.656  1.00 95.94           C  
ATOM   4091  CG2 ILE A 535     -24.928  -8.427  -2.649  1.00 95.94           C  
ATOM   4092  CD1 ILE A 535     -23.987  -8.114  -5.654  1.00 95.94           C  
ATOM   4093  N   ALA A 536     -22.669  -6.700  -0.344  1.00 94.19           N  
ATOM   4094  CA  ALA A 536     -22.402  -6.948   1.073  1.00 94.19           C  
ATOM   4095  C   ALA A 536     -22.813  -5.748   1.944  1.00 94.19           C  
ATOM   4096  CB  ALA A 536     -20.918  -7.290   1.247  1.00 94.19           C  
ATOM   4097  O   ALA A 536     -23.493  -5.916   2.957  1.00 94.19           O  
ATOM   4098  N   SER A 537     -22.482  -4.529   1.513  1.00 92.62           N  
ATOM   4099  CA  SER A 537     -22.895  -3.281   2.166  1.00 92.62           C  
ATOM   4100  C   SER A 537     -24.420  -3.125   2.183  1.00 92.62           C  
ATOM   4101  CB  SER A 537     -22.254  -2.100   1.436  1.00 92.62           C  
ATOM   4102  O   SER A 537     -25.010  -2.788   3.215  1.00 92.62           O  
ATOM   4103  OG  SER A 537     -22.450  -0.899   2.156  1.00 92.62           O  
ATOM   4104  N   ALA A 538     -25.089  -3.463   1.080  1.00 91.56           N  
ATOM   4105  CA  ALA A 538     -26.539  -3.444   0.971  1.00 91.56           C  
ATOM   4106  C   ALA A 538     -27.194  -4.485   1.886  1.00 91.56           C  
ATOM   4107  CB  ALA A 538     -26.936  -3.665  -0.490  1.00 91.56           C  
ATOM   4108  O   ALA A 538     -28.287  -4.247   2.392  1.00 91.56           O  
ATOM   4109  N   LEU A 539     -26.541  -5.606   2.198  1.00 90.19           N  
ATOM   4110  CA  LEU A 539     -27.074  -6.642   3.089  1.00 90.19           C  
ATOM   4111  C   LEU A 539     -27.058  -6.261   4.581  1.00 90.19           C  
ATOM   4112  CB  LEU A 539     -26.346  -7.973   2.826  1.00 90.19           C  
ATOM   4113  O   LEU A 539     -27.600  -7.010   5.389  1.00 90.19           O  
ATOM   4114  CG  LEU A 539     -26.682  -8.621   1.469  1.00 90.19           C  
ATOM   4115  CD1 LEU A 539     -25.755  -9.813   1.242  1.00 90.19           C  
ATOM   4116  CD2 LEU A 539     -28.130  -9.113   1.405  1.00 90.19           C  
ATOM   4117  N   ARG A 540     -26.534  -5.089   4.955  1.00 83.25           N  
ATOM   4118  CA  ARG A 540     -26.405  -4.585   6.338  1.00 83.25           C  
ATOM   4119  C   ARG A 540     -27.689  -4.503   7.188  1.00 83.25           C  
ATOM   4120  CB  ARG A 540     -25.717  -3.217   6.214  1.00 83.25           C  
ATOM   4121  O   ARG A 540     -27.583  -4.551   8.410  1.00 83.25           O  
ATOM   4122  CG  ARG A 540     -25.847  -2.303   7.433  1.00 83.25           C  
ATOM   4123  CD  ARG A 540     -24.877  -1.134   7.326  1.00 83.25           C  
ATOM   4124  NE  ARG A 540     -23.529  -1.573   7.702  1.00 83.25           N  
ATOM   4125  NH1 ARG A 540     -22.310   0.085   6.680  1.00 83.25           N  
ATOM   4126  NH2 ARG A 540     -21.324  -1.353   8.041  1.00 83.25           N  
ATOM   4127  CZ  ARG A 540     -22.406  -0.939   7.471  1.00 83.25           C  
ATOM   4128  N   GLY A 541     -28.878  -4.381   6.595  1.00 70.38           N  
ATOM   4129  CA  GLY A 541     -30.133  -4.136   7.336  1.00 70.38           C  
ATOM   4130  C   GLY A 541     -30.389  -2.654   7.680  1.00 70.38           C  
ATOM   4131  O   GLY A 541     -29.626  -1.781   7.262  1.00 70.38           O  
ATOM   4132  N   ARG A 542     -31.500  -2.352   8.377  1.00 63.78           N  
ATOM   4133  CA  ARG A 542     -31.829  -1.000   8.898  1.00 63.78           C  
ATOM   4134  C   ARG A 542     -31.128  -0.746  10.251  1.00 63.78           C  
ATOM   4135  CB  ARG A 542     -33.359  -0.770   8.957  1.00 63.78           C  
ATOM   4136  O   ARG A 542     -30.554  -1.663  10.829  1.00 63.78           O  
ATOM   4137  CG  ARG A 542     -33.989  -0.558   7.564  1.00 63.78           C  
ATOM   4138  CD  ARG A 542     -35.481  -0.195   7.661  1.00 63.78           C  
ATOM   4139  NE  ARG A 542     -36.099   0.033   6.331  1.00 63.78           N  
ATOM   4140  NH1 ARG A 542     -38.236   0.428   7.082  1.00 63.78           N  
ATOM   4141  NH2 ARG A 542     -37.823   0.475   4.892  1.00 63.78           N  
ATOM   4142  CZ  ARG A 542     -37.377   0.310   6.109  1.00 63.78           C  
ATOM   4143  N   ARG A 543     -31.060   0.523  10.672  1.00 58.78           N  
ATOM   4144  CA  ARG A 543     -30.216   1.059  11.763  1.00 58.78           C  
ATOM   4145  C   ARG A 543     -30.488   0.337  13.098  1.00 58.78           C  
ATOM   4146  CB  ARG A 543     -30.496   2.579  11.846  1.00 58.78           C  
ATOM   4147  O   ARG A 543     -31.549   0.520  13.671  1.00 58.78           O  
ATOM   4148  CG  ARG A 543     -29.470   3.421  12.629  1.00 58.78           C  
ATOM   4149  CD  ARG A 543     -29.874   4.910  12.563  1.00 58.78           C  
ATOM   4150  NE  ARG A 543     -28.856   5.831  13.122  1.00 58.78           N  
ATOM   4151  NH1 ARG A 543     -29.700   7.800  12.250  1.00 58.78           N  
ATOM   4152  NH2 ARG A 543     -27.806   7.857  13.377  1.00 58.78           N  
ATOM   4153  CZ  ARG A 543     -28.796   7.145  12.922  1.00 58.78           C  
ATOM   4154  N   VAL A 544     -29.516  -0.414  13.625  1.00 52.38           N  
ATOM   4155  CA  VAL A 544     -29.564  -0.957  14.997  1.00 52.38           C  
ATOM   4156  C   VAL A 544     -28.658  -0.088  15.865  1.00 52.38           C  
ATOM   4157  CB  VAL A 544     -29.161  -2.448  15.057  1.00 52.38           C  
ATOM   4158  O   VAL A 544     -27.445  -0.065  15.656  1.00 52.38           O  
ATOM   4159  CG1 VAL A 544     -29.313  -3.010  16.478  1.00 52.38           C  
ATOM   4160  CG2 VAL A 544     -30.027  -3.308  14.126  1.00 52.38           C  
ATOM   4161  N   ILE A 545     -29.237   0.672  16.795  1.00 53.94           N  
ATOM   4162  CA  ILE A 545     -28.484   1.340  17.862  1.00 53.94           C  
ATOM   4163  C   ILE A 545     -28.497   0.370  19.040  1.00 53.94           C  
ATOM   4164  CB  ILE A 545     -29.085   2.723  18.218  1.00 53.94           C  
ATOM   4165  O   ILE A 545     -29.566   0.047  19.549  1.00 53.94           O  
ATOM   4166  CG1 ILE A 545     -29.081   3.650  16.977  1.00 53.94           C  
ATOM   4167  CG2 ILE A 545     -28.298   3.364  19.379  1.00 53.94           C  
ATOM   4168  CD1 ILE A 545     -29.759   5.009  17.193  1.00 53.94           C  
ATOM   4169  N   ALA A 546     -27.331  -0.131  19.447  1.00 47.56           N  
ATOM   4170  CA  ALA A 546     -27.231  -0.913  20.674  1.00 47.56           C  
ATOM   4171  C   ALA A 546     -27.455   0.023  21.878  1.00 47.56           C  
ATOM   4172  CB  ALA A 546     -25.873  -1.632  20.695  1.00 47.56           C  
ATOM   4173  O   ALA A 546     -26.524   0.705  22.312  1.00 47.56           O  
ATOM   4174  N   GLU A 547     -28.689   0.105  22.376  1.00 41.03           N  
ATOM   4175  CA  GLU A 547     -29.000   0.734  23.664  1.00 41.03           C  
ATOM   4176  C   GLU A 547     -28.554  -0.178  24.817  1.00 41.03           C  
ATOM   4177  CB  GLU A 547     -30.496   1.095  23.768  1.00 41.03           C  
ATOM   4178  O   GLU A 547     -28.628  -1.404  24.728  1.00 41.03           O  
ATOM   4179  CG  GLU A 547     -30.802   2.413  23.034  1.00 41.03           C  
ATOM   4180  CD  GLU A 547     -32.284   2.832  23.064  1.00 41.03           C  
ATOM   4181  OE1 GLU A 547     -32.540   4.013  22.735  1.00 41.03           O  
ATOM   4182  OE2 GLU A 547     -33.153   1.972  23.333  1.00 41.03           O  
ATOM   4183  N   GLN A 548     -28.058   0.424  25.903  1.00 36.50           N  
ATOM   4184  CA  GLN A 548     -27.842  -0.285  27.164  1.00 36.50           C  
ATOM   4185  C   GLN A 548     -29.204  -0.716  27.721  1.00 36.50           C  
ATOM   4186  CB  GLN A 548     -27.130   0.630  28.184  1.00 36.50           C  
ATOM   4187  O   GLN A 548     -30.000   0.135  28.106  1.00 36.50           O  
ATOM   4188  CG  GLN A 548     -25.605   0.664  28.030  1.00 36.50           C  
ATOM   4189  CD  GLN A 548     -24.961   1.690  28.961  1.00 36.50           C  
ATOM   4190  NE2 GLN A 548     -24.192   1.285  29.947  1.00 36.50           N  
ATOM   4191  OE1 GLN A 548     -25.097   2.887  28.789  1.00 36.50           O  
ATOM   4192  N   GLN A 549     -29.449  -2.021  27.814  1.00 32.59           N  
ATOM   4193  CA  GLN A 549     -30.297  -2.554  28.877  1.00 32.59           C  
ATOM   4194  C   GLN A 549     -29.374  -3.021  30.003  1.00 32.59           C  
ATOM   4195  CB  GLN A 549     -31.233  -3.663  28.364  1.00 32.59           C  
ATOM   4196  O   GLN A 549     -28.477  -3.838  29.779  1.00 32.59           O  
ATOM   4197  CG  GLN A 549     -32.455  -3.065  27.648  1.00 32.59           C  
ATOM   4198  CD  GLN A 549     -33.503  -4.112  27.276  1.00 32.59           C  
ATOM   4199  NE2 GLN A 549     -34.768  -3.863  27.538  1.00 32.59           N  
ATOM   4200  OE1 GLN A 549     -33.233  -5.164  26.727  1.00 32.59           O  
ATOM   4201  N   ASP A 550     -29.566  -2.463  31.197  1.00 35.28           N  
ATOM   4202  CA  ASP A 550     -29.051  -3.057  32.428  1.00 35.28           C  
ATOM   4203  C   ASP A 550     -29.648  -4.463  32.551  1.00 35.28           C  
ATOM   4204  CB  ASP A 550     -29.430  -2.196  33.653  1.00 35.28           C  
ATOM   4205  O   ASP A 550     -30.855  -4.620  32.720  1.00 35.28           O  
ATOM   4206  CG  ASP A 550     -28.365  -1.172  34.059  1.00 35.28           C  
ATOM   4207  OD1 ASP A 550     -27.174  -1.397  33.732  1.00 35.28           O  
ATOM   4208  OD2 ASP A 550     -28.747  -0.177  34.709  1.00 35.28           O  
ATOM   4209  N   GLY A 551     -28.802  -5.485  32.408  1.00 37.38           N  
ATOM   4210  CA  GLY A 551     -29.185  -6.887  32.573  1.00 37.38           C  
ATOM   4211  C   GLY A 551     -28.881  -7.771  31.364  1.00 37.38           C  
ATOM   4212  O   GLY A 551     -29.740  -7.995  30.525  1.00 37.38           O  
ATOM   4213  N   GLY A 552     -27.661  -8.317  31.325  1.00 32.62           N  
ATOM   4214  CA  GLY A 552     -27.346  -9.688  30.881  1.00 32.62           C  
ATOM   4215  C   GLY A 552     -27.563 -10.141  29.428  1.00 32.62           C  
ATOM   4216  O   GLY A 552     -26.755 -10.935  28.955  1.00 32.62           O  
ATOM   4217  N   GLU A 553     -28.573  -9.673  28.698  1.00 34.12           N  
ATOM   4218  CA  GLU A 553     -28.980 -10.286  27.427  1.00 34.12           C  
ATOM   4219  C   GLU A 553     -28.870  -9.337  26.231  1.00 34.12           C  
ATOM   4220  CB  GLU A 553     -30.377 -10.909  27.537  1.00 34.12           C  
ATOM   4221  O   GLU A 553     -29.432  -8.243  26.183  1.00 34.12           O  
ATOM   4222  CG  GLU A 553     -30.337 -12.217  28.347  1.00 34.12           C  
ATOM   4223  CD  GLU A 553     -31.662 -12.991  28.297  1.00 34.12           C  
ATOM   4224  OE1 GLU A 553     -31.615 -14.207  28.583  1.00 34.12           O  
ATOM   4225  OE2 GLU A 553     -32.695 -12.376  27.943  1.00 34.12           O  
ATOM   4226  N   ILE A 554     -28.130  -9.787  25.214  1.00 38.91           N  
ATOM   4227  CA  ILE A 554     -28.001  -9.104  23.928  1.00 38.91           C  
ATOM   4228  C   ILE A 554     -29.264  -9.400  23.114  1.00 38.91           C  
ATOM   4229  CB  ILE A 554     -26.713  -9.554  23.187  1.00 38.91           C  
ATOM   4230  O   ILE A 554     -29.316 -10.398  22.400  1.00 38.91           O  
ATOM   4231  CG1 ILE A 554     -25.449  -9.313  24.048  1.00 38.91           C  
ATOM   4232  CG2 ILE A 554     -26.582  -8.821  21.834  1.00 38.91           C  
ATOM   4233  CD1 ILE A 554     -24.160  -9.883  23.441  1.00 38.91           C  
ATOM   4234  N   ASN A 555     -30.265  -8.522  23.173  1.00 36.84           N  
ATOM   4235  CA  ASN A 555     -31.383  -8.547  22.230  1.00 36.84           C  
ATOM   4236  C   ASN A 555     -31.286  -7.369  21.250  1.00 36.84           C  
ATOM   4237  CB  ASN A 555     -32.725  -8.665  22.984  1.00 36.84           C  
ATOM   4238  O   ASN A 555     -31.591  -6.222  21.571  1.00 36.84           O  
ATOM   4239  CG  ASN A 555     -33.311 -10.070  22.908  1.00 36.84           C  
ATOM   4240  ND2 ASN A 555     -34.025 -10.506  23.916  1.00 36.84           N  
ATOM   4241  OD1 ASN A 555     -33.178 -10.769  21.918  1.00 36.84           O  
ATOM   4242  N   ALA A 556     -30.855  -7.659  20.020  1.00 37.28           N  
ATOM   4243  CA  ALA A 556     -30.865  -6.702  18.920  1.00 37.28           C  
ATOM   4244  C   ALA A 556     -32.309  -6.503  18.427  1.00 37.28           C  
ATOM   4245  CB  ALA A 556     -29.922  -7.211  17.818  1.00 37.28           C  
ATOM   4246  O   ALA A 556     -32.811  -7.287  17.624  1.00 37.28           O  
ATOM   4247  N   LYS A 557     -33.003  -5.463  18.905  1.00 32.25           N  
ATOM   4248  CA  LYS A 557     -34.317  -5.087  18.361  1.00 32.25           C  
ATOM   4249  C   LYS A 557     -34.157  -4.299  17.059  1.00 32.25           C  
ATOM   4250  CB  LYS A 557     -35.173  -4.342  19.401  1.00 32.25           C  
ATOM   4251  O   LYS A 557     -33.449  -3.296  17.006  1.00 32.25           O  
ATOM   4252  CG  LYS A 557     -35.929  -5.329  20.307  1.00 32.25           C  
ATOM   4253  CD  LYS A 557     -36.843  -4.607  21.309  1.00 32.25           C  
ATOM   4254  CE  LYS A 557     -37.640  -5.636  22.124  1.00 32.25           C  
ATOM   4255  NZ  LYS A 557     -38.467  -4.999  23.182  1.00 32.25           N  
ATOM   4256  N   ASN A 558     -34.852  -4.754  16.018  1.00 29.75           N  
ATOM   4257  CA  ASN A 558     -35.015  -4.025  14.761  1.00 29.75           C  
ATOM   4258  C   ASN A 558     -35.958  -2.826  14.973  1.00 29.75           C  
ATOM   4259  CB  ASN A 558     -35.583  -4.983  13.690  1.00 29.75           C  
ATOM   4260  O   ASN A 558     -37.064  -3.006  15.484  1.00 29.75           O  
ATOM   4261  CG  ASN A 558     -34.583  -5.993  13.150  1.00 29.75           C  
ATOM   4262  ND2 ASN A 558     -35.043  -7.149  12.728  1.00 29.75           N  
ATOM   4263  OD1 ASN A 558     -33.392  -5.754  13.052  1.00 29.75           O  
ATOM   4264  N   ARG A 559     -35.549  -1.629  14.539  1.00 34.81           N  
ATOM   4265  CA  ARG A 559     -36.444  -0.509  14.213  1.00 34.81           C  
ATOM   4266  C   ARG A 559     -36.147  -0.012  12.801  1.00 34.81           C  
ATOM   4267  CB  ARG A 559     -36.389   0.616  15.266  1.00 34.81           C  
ATOM   4268  O   ARG A 559     -34.953   0.040  12.420  1.00 34.81           O  
ATOM   4269  CG  ARG A 559     -37.330   0.349  16.455  1.00 34.81           C  
ATOM   4270  CD  ARG A 559     -37.418   1.576  17.377  1.00 34.81           C  
ATOM   4271  NE  ARG A 559     -38.441   1.416  18.431  1.00 34.81           N  
ATOM   4272  NH1 ARG A 559     -38.124   3.439  19.475  1.00 34.81           N  
ATOM   4273  NH2 ARG A 559     -39.683   2.049  20.237  1.00 34.81           N  
ATOM   4274  CZ  ARG A 559     -38.742   2.298  19.370  1.00 34.81           C  
ATOM   4275  OXT ARG A 559     -37.148   0.224  12.094  1.00 34.81           O  
TER    4276      ARG A 559                                                      
ENDMDL                                                                          
END                                                                             
