# Supplementary material for: Cryo‐EM structure of antibacterial efflux transporter QacA from Staphylococcus aureus reveals a novel extracellular loop with allosteric role
Source: EMBO J. 2023 Jul 17;42(16):e113418. doi: 10.15252/embj.2023113418 (PMC10425836; doi:10.15252/embj.2023113418)
Supplement: Supplementary file 4 — Source Data for Expanded View [file EMBJ-42-e113418-s008.zip › Expanded view source data/Figure EV2/AF2 models/AF-Q99S97-SdrM.pdb]

HEADER                                            01-JUN-22                     
TITLE     ALPHAFOLD MONOMER V2.0 PREDICTION FOR MULTIDRUG EFFLUX PUMP SDRM      
TITLE    2 (Q99S97)                                                             
COMPND    MOL_ID: 1;                                                            
COMPND   2 MOLECULE: MULTIDRUG EFFLUX PUMP SDRM;                                
COMPND   3 CHAIN: A                                                             
SOURCE    MOL_ID: 1;                                                            
SOURCE   2 ORGANISM_SCIENTIFIC: STAPHYLOCOCCUS AUREUS (STRAIN N315);            
SOURCE   3 ORGANISM_TAXID: 158879                                               
REMARK   1                                                                      
REMARK   1 REFERENCE 1                                                          
REMARK   1  AUTH   JOHN JUMPER, RICHARD EVANS, ALEXANDER PRITZEL, TIM GREEN,    
REMARK   1  AUTH 2 MICHAEL FIGURNOV, OLAF RONNEBERGER, KATHRYN TUNYASUVUNAKOOL, 
REMARK   1  AUTH 3 RUSS BATES, AUGUSTIN ZIDEK, ANNA POTAPENKO, ALEX BRIDGLAND,  
REMARK   1  AUTH 4 CLEMENS MEYER, SIMON A A KOHL, ANDREW J BALLARD,             
REMARK   1  AUTH 5 ANDREW COWIE, BERNARDINO ROMERA-PAREDES, STANISLAV NIKOLOV,  
REMARK   1  AUTH 6 RISHUB JAIN, JONAS ADLER, TREVOR BACK, STIG PETERSEN,        
REMARK   1  AUTH 7 DAVID REIMAN, ELLEN CLANCY, MICHAL ZIELINSKI,                
REMARK   1  AUTH 8 MARTIN STEINEGGER, MICHALINA PACHOLSKA, TAMAS BERGHAMMER,    
REMARK   1  AUTH 9 DAVID SILVER, ORIOL VINYALS, ANDREW W SENIOR,                
REMARK   1  AUTH10 KORAY KAVUKCUOGLU, PUSHMEET KOHLI, DEMIS HASSABIS            
REMARK   1  TITL   HIGHLY ACCURATE PROTEIN STRUCTURE PREDICTION WITH ALPHAFOLD  
REMARK   1  REF    NATURE                        V. 596   583 2021              
REMARK   1  REFN                   ISSN 0028-0836                               
REMARK   1  PMID   34265844                                                     
REMARK   1  DOI    10.1038/s41586-021-03819-2                                   
REMARK   1                                                                      
REMARK   1 DISCLAIMERS                                                          
REMARK   1 ALPHAFOLD DATA, COPYRIGHT (2021) DEEPMIND TECHNOLOGIES LIMITED. THE  
REMARK   1 INFORMATION PROVIDED IS THEORETICAL MODELLING ONLY AND CAUTION SHOULD
REMARK   1 BE EXERCISED IN ITS USE. IT IS PROVIDED "AS-IS" WITHOUT ANY WARRANTY 
REMARK   1 OF ANY KIND, WHETHER EXPRESSED OR IMPLIED. NO WARRANTY IS GIVEN THAT 
REMARK   1 USE OF THE INFORMATION SHALL NOT INFRINGE THE RIGHTS OF ANY THIRD    
REMARK   1 PARTY. THE INFORMATION IS NOT INTENDED TO BE A SUBSTITUTE FOR        
REMARK   1 PROFESSIONAL MEDICAL ADVICE, DIAGNOSIS, OR TREATMENT, AND DOES NOT   
REMARK   1 CONSTITUTE MEDICAL OR OTHER PROFESSIONAL ADVICE. IT IS AVAILABLE FOR 
REMARK   1 ACADEMIC AND COMMERCIAL PURPOSES, UNDER CC-BY 4.0 LICENCE.           
DBREF  XXXX A    1   447  UNP    Q99S97   SDRM_STAAN       1    447             
SEQRES   1 A  447  MET ARG LEU LYS SER ILE ILE THR VAL ILE ALA LEU ILE          
SEQRES   2 A  447  LEU ILE MET PHE MET SER ALA ILE GLU SER SER ILE ILE          
SEQRES   3 A  447  SER LEU ALA LEU PRO THR ILE LYS GLN ASP LEU ASN ALA          
SEQRES   4 A  447  GLY ASN LEU ILE SER LEU ILE PHE THR ALA TYR PHE ILE          
SEQRES   5 A  447  ALA LEU VAL ILE ALA ASN PRO ILE VAL GLY GLU LEU LEU          
SEQRES   6 A  447  SER ARG PHE LYS ILE ILE TYR VAL ALA ILE ALA GLY LEU          
SEQRES   7 A  447  LEU LEU PHE SER ILE GLY SER PHE MET CYS GLY LEU SER          
SEQRES   8 A  447  THR ASN PHE THR MET LEU ILE ILE SER ARG VAL ILE GLN          
SEQRES   9 A  447  GLY PHE GLY SER GLY VAL LEU MET SER LEU SER GLN ILE          
SEQRES  10 A  447  VAL PRO LYS LEU ALA PHE GLU ILE PRO LEU ARG TYR LYS          
SEQRES  11 A  447  ILE MET GLY ILE VAL GLY SER VAL TRP GLY ILE SER SER          
SEQRES  12 A  447  ILE ILE GLY PRO LEU LEU GLY GLY GLY ILE LEU GLU PHE          
SEQRES  13 A  447  ALA THR TRP HIS TRP LEU PHE TYR ILE ASN ILE PRO ILE          
SEQRES  14 A  447  ALA ILE ILE ALA ILE ILE LEU VAL ILE TRP THR PHE HIS          
SEQRES  15 A  447  PHE PRO GLU GLU GLU THR VAL ALA LYS SER LYS PHE ASP          
SEQRES  16 A  447  THR LYS GLY LEU THR LEU PHE TYR VAL PHE ILE GLY LEU          
SEQRES  17 A  447  ILE MET PHE ALA LEU LEU ASN GLN GLN LEU LEU LEU LEU          
SEQRES  18 A  447  ASN PHE LEU SER PHE ILE LEU ALA ILE VAL VAL ALA MET          
SEQRES  19 A  447  CYS LEU PHE LYS VAL GLU LYS HIS VAL SER SER PRO PHE          
SEQRES  20 A  447  LEU PRO VAL VAL GLU PHE ASN ARG SER ILE THR LEU VAL          
SEQRES  21 A  447  PHE ILE THR ASP LEU LEU THR ALA ILE CYS LEU MET GLY          
SEQRES  22 A  447  PHE ASN LEU TYR ILE PRO VAL TYR LEU GLN GLU GLN LEU          
SEQRES  23 A  447  GLY LEU SER PRO LEU GLN SER GLY LEU VAL ILE PHE PRO          
SEQRES  24 A  447  LEU SER VAL ALA TRP ILE THR LEU ASN PHE ASN LEU HIS          
SEQRES  25 A  447  ARG ILE GLU ALA LYS LEU SER ARG LYS VAL ILE TYR LEU          
SEQRES  26 A  447  LEU SER PHE THR LEU LEU LEU VAL SER SER ILE ILE ILE          
SEQRES  27 A  447  SER PHE GLY ILE LYS LEU PRO VAL LEU ILE ALA PHE VAL          
SEQRES  28 A  447  LEU ILE LEU ALA GLY LEU SER PHE GLY TYR ILE TYR THR          
SEQRES  29 A  447  LYS ASP SER VAL ILE VAL GLN GLU GLU THR SER PRO LEU          
SEQRES  30 A  447  GLN MET LYS LYS MET MET SER PHE TYR GLY LEU THR LYS          
SEQRES  31 A  447  ASN LEU GLY ALA SER ILE GLY SER THR ILE MET GLY TYR          
SEQRES  32 A  447  LEU TYR ALA ILE GLN SER GLY ILE PHE GLY PRO ASN LEU          
SEQRES  33 A  447  HIS ASN VAL LEU SER ALA VAL ALA VAL ILE SER ILE GLY          
SEQRES  34 A  447  LEU ILE VAL LEU TRP VAL VAL PHE PHE LYS GLU GLN SER          
SEQRES  35 A  447  SER GLN SER LYS GLU                                          
CRYST1    1.000    1.000    1.000  90.00  90.00  90.00 P 1           1          
ORIGX1      1.000000  0.000000  0.000000        0.00000                         
ORIGX2      0.000000  1.000000  0.000000        0.00000                         
ORIGX3      0.000000  0.000000  1.000000        0.00000                         
SCALE1      1.000000  0.000000  0.000000        0.00000                         
SCALE2      0.000000  1.000000  0.000000        0.00000                         
SCALE3      0.000000  0.000000  1.000000        0.00000                         
MODEL        1                                                                  
ATOM      1  N   MET A   1       4.644 -15.579 -21.750  1.00 64.01           N  
ATOM      2  CA  MET A   1       5.682 -15.147 -20.781  1.00 64.01           C  
ATOM      3  C   MET A   1       6.681 -16.281 -20.622  1.00 64.01           C  
ATOM      4  CB  MET A   1       5.066 -14.806 -19.415  1.00 64.01           C  
ATOM      5  O   MET A   1       6.252 -17.425 -20.671  1.00 64.01           O  
ATOM      6  CG  MET A   1       4.336 -13.460 -19.433  1.00 64.01           C  
ATOM      7  SD  MET A   1       3.417 -13.098 -17.918  1.00 64.01           S  
ATOM      8  CE  MET A   1       4.767 -12.878 -16.730  1.00 64.01           C  
ATOM      9  N   ARG A   2       7.982 -16.003 -20.463  1.00 83.14           N  
ATOM     10  CA  ARG A   2       8.973 -17.052 -20.148  1.00 83.14           C  
ATOM     11  C   ARG A   2       8.699 -17.619 -18.745  1.00 83.14           C  
ATOM     12  CB  ARG A   2      10.407 -16.490 -20.270  1.00 83.14           C  
ATOM     13  O   ARG A   2       8.161 -16.899 -17.907  1.00 83.14           O  
ATOM     14  CG  ARG A   2      10.795 -16.111 -21.714  1.00 83.14           C  
ATOM     15  CD  ARG A   2      12.246 -15.607 -21.796  1.00 83.14           C  
ATOM     16  NE  ARG A   2      12.634 -15.241 -23.176  1.00 83.14           N  
ATOM     17  NH1 ARG A   2      14.793 -14.563 -22.737  1.00 83.14           N  
ATOM     18  NH2 ARG A   2      14.019 -14.466 -24.819  1.00 83.14           N  
ATOM     19  CZ  ARG A   2      13.807 -14.761 -23.568  1.00 83.14           C  
ATOM     20  N   LEU A   3       9.093 -18.865 -18.470  1.00 87.31           N  
ATOM     21  CA  LEU A   3       8.865 -19.519 -17.169  1.00 87.31           C  
ATOM     22  C   LEU A   3       9.376 -18.667 -15.991  1.00 87.31           C  
ATOM     23  CB  LEU A   3       9.522 -20.913 -17.199  1.00 87.31           C  
ATOM     24  O   LEU A   3       8.632 -18.430 -15.044  1.00 87.31           O  
ATOM     25  CG  LEU A   3       9.334 -21.740 -15.912  1.00 87.31           C  
ATOM     26  CD1 LEU A   3       7.867 -22.091 -15.659  1.00 87.31           C  
ATOM     27  CD2 LEU A   3      10.141 -23.032 -16.008  1.00 87.31           C  
ATOM     28  N   LYS A   4      10.591 -18.104 -16.104  1.00 88.44           N  
ATOM     29  CA  LYS A   4      11.176 -17.198 -15.094  1.00 88.44           C  
ATOM     30  C   LYS A   4      10.247 -16.023 -14.764  1.00 88.44           C  
ATOM     31  CB  LYS A   4      12.568 -16.711 -15.560  1.00 88.44           C  
ATOM     32  O   LYS A   4      10.023 -15.737 -13.598  1.00 88.44           O  
ATOM     33  CG  LYS A   4      13.333 -15.958 -14.450  1.00 88.44           C  
ATOM     34  CD  LYS A   4      14.726 -15.457 -14.883  1.00 88.44           C  
ATOM     35  CE  LYS A   4      15.400 -14.705 -13.716  1.00 88.44           C  
ATOM     36  NZ  LYS A   4      16.695 -14.061 -14.075  1.00 88.44           N  
ATOM     37  N   SER A   5       9.656 -15.397 -15.783  1.00 90.36           N  
ATOM     38  CA  SER A   5       8.716 -14.282 -15.624  1.00 90.36           C  
ATOM     39  C   SER A   5       7.465 -14.684 -14.844  1.00 90.36           C  
ATOM     40  CB  SER A   5       8.285 -13.776 -17.004  1.00 90.36           C  
ATOM     41  O   SER A   5       7.015 -13.923 -13.998  1.00 90.36           O  
ATOM     42  OG  SER A   5       9.383 -13.315 -17.767  1.00 90.36           O  
ATOM     43  N   ILE A   6       6.905 -15.868 -15.112  1.00 92.38           N  
ATOM     44  CA  ILE A   6       5.726 -16.374 -14.390  1.00 92.38           C  
ATOM     45  C   ILE A   6       6.079 -16.607 -12.919  1.00 92.38           C  
ATOM     46  CB  ILE A   6       5.179 -17.655 -15.064  1.00 92.38           C  
ATOM     47  O   ILE A   6       5.353 -16.159 -12.037  1.00 92.38           O  
ATOM     48  CG1 ILE A   6       4.705 -17.334 -16.501  1.00 92.38           C  
ATOM     49  CG2 ILE A   6       4.034 -18.267 -14.235  1.00 92.38           C  
ATOM     50  CD1 ILE A   6       4.305 -18.566 -17.322  1.00 92.38           C  
ATOM     51  N   ILE A   7       7.229 -17.229 -12.653  1.00 94.18           N  
ATOM     52  CA  ILE A   7       7.706 -17.491 -11.291  1.00 94.18           C  
ATOM     53  C   ILE A   7       7.934 -16.177 -10.521  1.00 94.18           C  
ATOM     54  CB  ILE A   7       8.965 -18.385 -11.344  1.00 94.18           C  
ATOM     55  O   ILE A   7       7.523 -16.076  -9.368  1.00 94.18           O  
ATOM     56  CG1 ILE A   7       8.650 -19.769 -11.959  1.00 94.18           C  
ATOM     57  CG2 ILE A   7       9.534 -18.594  -9.930  1.00 94.18           C  
ATOM     58  CD1 ILE A   7       9.905 -20.595 -12.276  1.00 94.18           C  
ATOM     59  N   THR A   8       8.502 -15.142 -11.155  1.00 94.77           N  
ATOM     60  CA  THR A   8       8.650 -13.809 -10.538  1.00 94.77           C  
ATOM     61  C   THR A   8       7.301 -13.203 -10.158  1.00 94.77           C  
ATOM     62  CB  THR A   8       9.364 -12.833 -11.486  1.00 94.77           C  
ATOM     63  O   THR A   8       7.170 -12.625  -9.083  1.00 94.77           O  
ATOM     64  CG2 THR A   8       9.648 -11.466 -10.864  1.00 94.77           C  
ATOM     65  OG1 THR A   8      10.611 -13.347 -11.867  1.00 94.77           O  
ATOM     66  N   VAL A   9       6.283 -13.343 -11.013  1.00 95.05           N  
ATOM     67  CA  VAL A   9       4.930 -12.858 -10.702  1.00 95.05           C  
ATOM     68  C   VAL A   9       4.336 -13.617  -9.522  1.00 95.05           C  
ATOM     69  CB  VAL A   9       4.000 -12.946 -11.921  1.00 95.05           C  
ATOM     70  O   VAL A   9       3.793 -12.982  -8.626  1.00 95.05           O  
ATOM     71  CG1 VAL A   9       2.553 -12.559 -11.594  1.00 95.05           C  
ATOM     72  CG2 VAL A   9       4.472 -11.987 -13.008  1.00 95.05           C  
ATOM     73  N   ILE A  10       4.479 -14.946  -9.479  1.00 96.05           N  
ATOM     74  CA  ILE A  10       4.008 -15.753  -8.344  1.00 96.05           C  
ATOM     75  C   ILE A  10       4.701 -15.296  -7.055  1.00 96.05           C  
ATOM     76  CB  ILE A  10       4.199 -17.263  -8.609  1.00 96.05           C  
ATOM     77  O   ILE A  10       4.019 -15.058  -6.064  1.00 96.05           O  
ATOM     78  CG1 ILE A  10       3.330 -17.718  -9.806  1.00 96.05           C  
ATOM     79  CG2 ILE A  10       3.815 -18.090  -7.365  1.00 96.05           C  
ATOM     80  CD1 ILE A  10       3.680 -19.117 -10.328  1.00 96.05           C  
ATOM     81  N   ALA A  11       6.020 -15.077  -7.076  1.00 96.57           N  
ATOM     82  CA  ALA A  11       6.747 -14.554  -5.920  1.00 96.57           C  
ATOM     83  C   ALA A  11       6.177 -13.204  -5.445  1.00 96.57           C  
ATOM     84  CB  ALA A  11       8.236 -14.442  -6.270  1.00 96.57           C  
ATOM     85  O   ALA A  11       5.911 -13.037  -4.259  1.00 96.57           O  
ATOM     86  N   LEU A  12       5.923 -12.263  -6.363  1.00 95.82           N  
ATOM     87  CA  LEU A  12       5.332 -10.962  -6.027  1.00 95.82           C  
ATOM     88  C   LEU A  12       3.907 -11.073  -5.476  1.00 95.82           C  
ATOM     89  CB  LEU A  12       5.333 -10.049  -7.263  1.00 95.82           C  
ATOM     90  O   LEU A  12       3.554 -10.323  -4.567  1.00 95.82           O  
ATOM     91  CG  LEU A  12       6.721  -9.570  -7.707  1.00 95.82           C  
ATOM     92  CD1 LEU A  12       6.592  -8.837  -9.046  1.00 95.82           C  
ATOM     93  CD2 LEU A  12       7.339  -8.614  -6.687  1.00 95.82           C  
ATOM     94  N   ILE A  13       3.101 -12.000  -6.001  1.00 95.13           N  
ATOM     95  CA  ILE A  13       1.757 -12.276  -5.486  1.00 95.13           C  
ATOM     96  C   ILE A  13       1.846 -12.794  -4.055  1.00 95.13           C  
ATOM     97  CB  ILE A  13       0.989 -13.262  -6.393  1.00 95.13           C  
ATOM     98  O   ILE A  13       1.153 -12.257  -3.202  1.00 95.13           O  
ATOM     99  CG1 ILE A  13       0.637 -12.591  -7.738  1.00 95.13           C  
ATOM    100  CG2 ILE A  13      -0.303 -13.764  -5.715  1.00 95.13           C  
ATOM    101  CD1 ILE A  13       0.185 -13.607  -8.795  1.00 95.13           C  
ATOM    102  N   LEU A  14       2.701 -13.784  -3.774  1.00 95.34           N  
ATOM    103  CA  LEU A  14       2.852 -14.333  -2.421  1.00 95.34           C  
ATOM    104  C   LEU A  14       3.337 -13.266  -1.434  1.00 95.34           C  
ATOM    105  CB  LEU A  14       3.817 -15.531  -2.425  1.00 95.34           C  
ATOM    106  O   LEU A  14       2.764 -13.123  -0.358  1.00 95.34           O  
ATOM    107  CG  LEU A  14       3.358 -16.764  -3.224  1.00 95.34           C  
ATOM    108  CD1 LEU A  14       4.370 -17.889  -3.020  1.00 95.34           C  
ATOM    109  CD2 LEU A  14       1.965 -17.264  -2.845  1.00 95.34           C  
ATOM    110  N   ILE A  15       4.335 -12.474  -1.836  1.00 94.49           N  
ATOM    111  CA  ILE A  15       4.866 -11.356  -1.049  1.00 94.49           C  
ATOM    112  C   ILE A  15       3.754 -10.357  -0.701  1.00 94.49           C  
ATOM    113  CB  ILE A  15       6.034 -10.697  -1.824  1.00 94.49           C  
ATOM    114  O   ILE A  15       3.579 -10.006   0.463  1.00 94.49           O  
ATOM    115  CG1 ILE A  15       7.281 -11.610  -1.773  1.00 94.49           C  
ATOM    116  CG2 ILE A  15       6.401  -9.337  -1.224  1.00 94.49           C  
ATOM    117  CD1 ILE A  15       8.427 -11.169  -2.695  1.00 94.49           C  
ATOM    118  N   MET A  16       2.981  -9.913  -1.697  1.00 91.95           N  
ATOM    119  CA  MET A  16       1.893  -8.961  -1.466  1.00 91.95           C  
ATOM    120  C   MET A  16       0.744  -9.584  -0.670  1.00 91.95           C  
ATOM    121  CB  MET A  16       1.400  -8.416  -2.812  1.00 91.95           C  
ATOM    122  O   MET A  16       0.143  -8.913   0.163  1.00 91.95           O  
ATOM    123  CG  MET A  16       0.367  -7.292  -2.641  1.00 91.95           C  
ATOM    124  SD  MET A  16       0.932  -5.816  -1.744  1.00 91.95           S  
ATOM    125  CE  MET A  16       2.004  -5.079  -2.993  1.00 91.95           C  
ATOM    126  N   PHE A  17       0.444 -10.861  -0.906  1.00 92.29           N  
ATOM    127  CA  PHE A  17      -0.632 -11.586  -0.240  1.00 92.29           C  
ATOM    128  C   PHE A  17      -0.389 -11.693   1.260  1.00 92.29           C  
ATOM    129  CB  PHE A  17      -0.786 -12.965  -0.889  1.00 92.29           C  
ATOM    130  O   PHE A  17      -1.291 -11.373   2.026  1.00 92.29           O  
ATOM    131  CG  PHE A  17      -1.844 -13.832  -0.248  1.00 92.29           C  
ATOM    132  CD1 PHE A  17      -1.469 -14.848   0.650  1.00 92.29           C  
ATOM    133  CD2 PHE A  17      -3.202 -13.621  -0.548  1.00 92.29           C  
ATOM    134  CE1 PHE A  17      -2.450 -15.675   1.219  1.00 92.29           C  
ATOM    135  CE2 PHE A  17      -4.182 -14.454   0.017  1.00 92.29           C  
ATOM    136  CZ  PHE A  17      -3.799 -15.494   0.882  1.00 92.29           C  
ATOM    137  N   MET A  18       0.829 -12.047   1.677  1.00 92.06           N  
ATOM    138  CA  MET A  18       1.200 -12.108   3.094  1.00 92.06           C  
ATOM    139  C   MET A  18       1.015 -10.754   3.794  1.00 92.06           C  
ATOM    140  CB  MET A  18       2.658 -12.557   3.218  1.00 92.06           C  
ATOM    141  O   MET A  18       0.442 -10.693   4.876  1.00 92.06           O  
ATOM    142  CG  MET A  18       2.868 -14.024   2.825  1.00 92.06           C  
ATOM    143  SD  MET A  18       4.607 -14.491   2.591  1.00 92.06           S  
ATOM    144  CE  MET A  18       5.259 -14.046   4.212  1.00 92.06           C  
ATOM    145  N   SER A  19       1.441  -9.652   3.168  1.00 87.63           N  
ATOM    146  CA  SER A  19       1.253  -8.310   3.738  1.00 87.63           C  
ATOM    147  C   SER A  19      -0.216  -7.866   3.751  1.00 87.63           C  
ATOM    148  CB  SER A  19       2.087  -7.284   2.964  1.00 87.63           C  
ATOM    149  O   SER A  19      -0.653  -7.233   4.709  1.00 87.63           O  
ATOM    150  OG  SER A  19       3.473  -7.522   3.125  1.00 87.63           O  
ATOM    151  N   ALA A  20      -0.983  -8.179   2.703  1.00 85.10           N  
ATOM    152  CA  ALA A  20      -2.367  -7.728   2.556  1.00 85.10           C  
ATOM    153  C   ALA A  20      -3.359  -8.533   3.410  1.00 85.10           C  
ATOM    154  CB  ALA A  20      -2.738  -7.788   1.070  1.00 85.10           C  
ATOM    155  O   ALA A  20      -4.349  -7.982   3.891  1.00 85.10           O  
ATOM    156  N   ILE A  21      -3.116  -9.832   3.602  1.00 87.73           N  
ATOM    157  CA  ILE A  21      -4.027 -10.700   4.351  1.00 87.73           C  
ATOM    158  C   ILE A  21      -3.936 -10.481   5.866  1.00 87.73           C  
ATOM    159  CB  ILE A  21      -3.821 -12.169   3.930  1.00 87.73           C  
ATOM    160  O   ILE A  21      -4.933 -10.648   6.568  1.00 87.73           O  
ATOM    161  CG1 ILE A  21      -5.113 -12.934   4.248  1.00 87.73           C  
ATOM    162  CG2 ILE A  21      -2.592 -12.814   4.600  1.00 87.73           C  
ATOM    163  CD1 ILE A  21      -5.186 -14.333   3.644  1.00 87.73           C  
ATOM    164  N   GLU A  22      -2.781 -10.032   6.357  1.00 86.11           N  
ATOM    165  CA  GLU A  22      -2.479  -9.845   7.777  1.00 86.11           C  
ATOM    166  C   GLU A  22      -3.528  -8.982   8.500  1.00 86.11           C  
ATOM    167  CB  GLU A  22      -1.085  -9.194   7.860  1.00 86.11           C  
ATOM    168  O   GLU A  22      -4.092  -9.389   9.517  1.00 86.11           O  
ATOM    169  CG  GLU A  22      -0.451  -9.240   9.252  1.00 86.11           C  
ATOM    170  CD  GLU A  22      -0.051 -10.651   9.711  1.00 86.11           C  
ATOM    171  OE1 GLU A  22       0.239 -10.776  10.921  1.00 86.11           O  
ATOM    172  OE2 GLU A  22       0.021 -11.588   8.891  1.00 86.11           O  
ATOM    173  N   SER A  23      -3.853  -7.803   7.957  1.00 77.52           N  
ATOM    174  CA  SER A  23      -4.836  -6.902   8.574  1.00 77.52           C  
ATOM    175  C   SER A  23      -6.236  -7.518   8.598  1.00 77.52           C  
ATOM    176  CB  SER A  23      -4.849  -5.545   7.865  1.00 77.52           C  
ATOM    177  O   SER A  23      -6.923  -7.445   9.617  1.00 77.52           O  
ATOM    178  OG  SER A  23      -5.154  -5.709   6.494  1.00 77.52           O  
ATOM    179  N   SER A  24      -6.631  -8.179   7.507  1.00 79.72           N  
ATOM    180  CA  SER A  24      -7.949  -8.804   7.377  1.00 79.72           C  
ATOM    181  C   SER A  24      -8.136  -9.987   8.328  1.00 79.72           C  
ATOM    182  CB  SER A  24      -8.211  -9.198   5.919  1.00 79.72           C  
ATOM    183  O   SER A  24      -9.138 -10.044   9.036  1.00 79.72           O  
ATOM    184  OG  SER A  24      -7.348 -10.219   5.456  1.00 79.72           O  
ATOM    185  N   ILE A  25      -7.153 -10.885   8.425  1.00 87.09           N  
ATOM    186  CA  ILE A  25      -7.247 -12.074   9.272  1.00 87.09           C  
ATOM    187  C   ILE A  25      -7.215 -11.699  10.753  1.00 87.09           C  
ATOM    188  CB  ILE A  25      -6.144 -13.087   8.893  1.00 87.09           C  
ATOM    189  O   ILE A  25      -8.057 -12.156  11.523  1.00 87.09           O  
ATOM    190  CG1 ILE A  25      -6.560 -13.805   7.600  1.00 87.09           C  
ATOM    191  CG2 ILE A  25      -5.977 -14.117  10.009  1.00 87.09           C  
ATOM    192  CD1 ILE A  25      -5.569 -14.861   7.095  1.00 87.09           C  
ATOM    193  N   ILE A  26      -6.270 -10.853  11.170  1.00 86.63           N  
ATOM    194  CA  ILE A  26      -6.126 -10.520  12.592  1.00 86.63           C  
ATOM    195  C   ILE A  26      -7.293  -9.696  13.110  1.00 86.63           C  
ATOM    196  CB  ILE A  26      -4.768  -9.848  12.840  1.00 86.63           C  
ATOM    197  O   ILE A  26      -7.641  -9.833  14.282  1.00 86.63           O  
ATOM    198  CG1 ILE A  26      -3.705 -10.971  12.816  1.00 86.63           C  
ATOM    199  CG2 ILE A  26      -4.701  -9.085  14.182  1.00 86.63           C  
ATOM    200  CD1 ILE A  26      -2.615 -10.782  11.778  1.00 86.63           C  
ATOM    201  N   SER A  27      -7.922  -8.880  12.261  1.00 81.92           N  
ATOM    202  CA  SER A  27      -9.093  -8.103  12.672  1.00 81.92           C  
ATOM    203  C   SER A  27     -10.213  -8.983  13.251  1.00 81.92           C  
ATOM    204  CB  SER A  27      -9.601  -7.233  11.522  1.00 81.92           C  
ATOM    205  O   SER A  27     -10.829  -8.592  14.240  1.00 81.92           O  
ATOM    206  OG  SER A  27     -10.225  -7.984  10.500  1.00 81.92           O  
ATOM    207  N   LEU A  28     -10.397 -10.204  12.727  1.00 83.52           N  
ATOM    208  CA  LEU A  28     -11.381 -11.173  13.227  1.00 83.52           C  
ATOM    209  C   LEU A  28     -11.023 -11.756  14.598  1.00 83.52           C  
ATOM    210  CB  LEU A  28     -11.507 -12.331  12.225  1.00 83.52           C  
ATOM    211  O   LEU A  28     -11.907 -12.080  15.384  1.00 83.52           O  
ATOM    212  CG  LEU A  28     -12.170 -11.973  10.888  1.00 83.52           C  
ATOM    213  CD1 LEU A  28     -12.120 -13.207   9.996  1.00 83.52           C  
ATOM    214  CD2 LEU A  28     -13.640 -11.580  11.055  1.00 83.52           C  
ATOM    215  N   ALA A  29      -9.731 -11.892  14.893  1.00 88.87           N  
ATOM    216  CA  ALA A  29      -9.246 -12.506  16.125  1.00 88.87           C  
ATOM    217  C   ALA A  29      -9.055 -11.509  17.275  1.00 88.87           C  
ATOM    218  CB  ALA A  29      -7.949 -13.243  15.806  1.00 88.87           C  
ATOM    219  O   ALA A  29      -8.740 -11.928  18.388  1.00 88.87           O  
ATOM    220  N   LEU A  30      -9.229 -10.203  17.037  1.00 87.58           N  
ATOM    221  CA  LEU A  30      -8.997  -9.166  18.047  1.00 87.58           C  
ATOM    222  C   LEU A  30      -9.705  -9.423  19.388  1.00 87.58           C  
ATOM    223  CB  LEU A  30      -9.425  -7.785  17.528  1.00 87.58           C  
ATOM    224  O   LEU A  30      -9.041  -9.250  20.414  1.00 87.58           O  
ATOM    225  CG  LEU A  30      -8.514  -7.105  16.503  1.00 87.58           C  
ATOM    226  CD1 LEU A  30      -9.217  -5.793  16.122  1.00 87.58           C  
ATOM    227  CD2 LEU A  30      -7.116  -6.822  17.059  1.00 87.58           C  
ATOM    228  N   PRO A  31     -10.996  -9.825  19.438  1.00 86.50           N  
ATOM    229  CA  PRO A  31     -11.667 -10.073  20.714  1.00 86.50           C  
ATOM    230  C   PRO A  31     -11.007 -11.216  21.490  1.00 86.50           C  
ATOM    231  CB  PRO A  31     -13.131 -10.381  20.368  1.00 86.50           C  
ATOM    232  O   PRO A  31     -10.714 -11.069  22.676  1.00 86.50           O  
ATOM    233  CG  PRO A  31     -13.319  -9.760  18.985  1.00 86.50           C  
ATOM    234  CD  PRO A  31     -11.954  -9.984  18.347  1.00 86.50           C  
ATOM    235  N   THR A  32     -10.694 -12.313  20.798  1.00 90.79           N  
ATOM    236  CA  THR A  32     -10.048 -13.494  21.379  1.00 90.79           C  
ATOM    237  C   THR A  32      -8.632 -13.177  21.850  1.00 90.79           C  
ATOM    238  CB  THR A  32     -10.025 -14.651  20.369  1.00 90.79           C  
ATOM    239  O   THR A  32      -8.288 -13.503  22.978  1.00 90.79           O  
ATOM    240  CG2 THR A  32      -9.716 -15.989  21.037  1.00 90.79           C  
ATOM    241  OG1 THR A  32     -11.287 -14.769  19.752  1.00 90.79           O  
ATOM    242  N   ILE A  33      -7.830 -12.466  21.047  1.00 91.73           N  
ATOM    243  CA  ILE A  33      -6.467 -12.050  21.424  1.00 91.73           C  
ATOM    244  C   ILE A  33      -6.502 -11.117  22.642  1.00 91.73           C  
ATOM    245  CB  ILE A  33      -5.751 -11.365  20.234  1.00 91.73           C  
ATOM    246  O   ILE A  33      -5.685 -11.246  23.555  1.00 91.73           O  
ATOM    247  CG1 ILE A  33      -5.526 -12.351  19.067  1.00 91.73           C  
ATOM    248  CG2 ILE A  33      -4.385 -10.810  20.685  1.00 91.73           C  
ATOM    249  CD1 ILE A  33      -5.134 -11.680  17.742  1.00 91.73           C  
ATOM    250  N   LYS A  34      -7.455 -10.174  22.679  1.00 90.39           N  
ATOM    251  CA  LYS A  34      -7.623  -9.250  23.809  1.00 90.39           C  
ATOM    252  C   LYS A  34      -7.893  -9.997  25.111  1.00 90.39           C  
ATOM    253  CB  LYS A  34      -8.743  -8.245  23.492  1.00 90.39           C  
ATOM    254  O   LYS A  34      -7.340  -9.603  26.138  1.00 90.39           O  
ATOM    255  CG  LYS A  34      -8.982  -7.250  24.638  1.00 90.39           C  
ATOM    256  CD  LYS A  34     -10.052  -6.220  24.262  1.00 90.39           C  
ATOM    257  CE  LYS A  34     -10.402  -5.381  25.495  1.00 90.39           C  
ATOM    258  NZ  LYS A  34     -11.244  -4.210  25.149  1.00 90.39           N  
ATOM    259  N   GLN A  35      -8.735 -11.027  25.058  1.00 91.63           N  
ATOM    260  CA  GLN A  35      -9.091 -11.842  26.213  1.00 91.63           C  
ATOM    261  C   GLN A  35      -7.948 -12.775  26.630  1.00 91.63           C  
ATOM    262  CB  GLN A  35     -10.382 -12.604  25.884  1.00 91.63           C  
ATOM    263  O   GLN A  35      -7.572 -12.775  27.795  1.00 91.63           O  
ATOM    264  CG  GLN A  35     -10.911 -13.394  27.090  1.00 91.63           C  
ATOM    265  CD  GLN A  35     -12.247 -14.077  26.812  1.00 91.63           C  
ATOM    266  NE2 GLN A  35     -12.809 -14.761  27.783  1.00 91.63           N  
ATOM    267  OE1 GLN A  35     -12.823 -14.003  25.740  1.00 91.63           O  
ATOM    268  N   ASP A  36      -7.368 -13.516  25.685  1.00 94.20           N  
ATOM    269  CA  ASP A  36      -6.340 -14.533  25.945  1.00 94.20           C  
ATOM    270  C   ASP A  36      -5.044 -13.925  26.511  1.00 94.20           C  
ATOM    271  CB  ASP A  36      -6.091 -15.278  24.623  1.00 94.20           C  
ATOM    272  O   ASP A  36      -4.456 -14.440  27.458  1.00 94.20           O  
ATOM    273  CG  ASP A  36      -5.294 -16.573  24.776  1.00 94.20           C  
ATOM    274  OD1 ASP A  36      -5.569 -17.322  25.734  1.00 94.20           O  
ATOM    275  OD2 ASP A  36      -4.497 -16.851  23.851  1.00 94.20           O  
ATOM    276  N   LEU A  37      -4.632 -12.760  25.995  1.00 94.60           N  
ATOM    277  CA  LEU A  37      -3.398 -12.084  26.414  1.00 94.60           C  
ATOM    278  C   LEU A  37      -3.614 -10.948  27.424  1.00 94.60           C  
ATOM    279  CB  LEU A  37      -2.628 -11.603  25.174  1.00 94.60           C  
ATOM    280  O   LEU A  37      -2.669 -10.210  27.711  1.00 94.60           O  
ATOM    281  CG  LEU A  37      -2.254 -12.705  24.167  1.00 94.60           C  
ATOM    282  CD1 LEU A  37      -1.376 -12.068  23.091  1.00 94.60           C  
ATOM    283  CD2 LEU A  37      -1.470 -13.850  24.808  1.00 94.60           C  
ATOM    284  N   ASN A  38      -4.837 -10.772  27.941  1.00 92.00           N  
ATOM    285  CA  ASN A  38      -5.208  -9.691  28.866  1.00 92.00           C  
ATOM    286  C   ASN A  38      -4.779  -8.284  28.386  1.00 92.00           C  
ATOM    287  CB  ASN A  38      -4.720 -10.034  30.286  1.00 92.00           C  
ATOM    288  O   ASN A  38      -4.332  -7.446  29.168  1.00 92.00           O  
ATOM    289  CG  ASN A  38      -5.406 -11.265  30.839  1.00 92.00           C  
ATOM    290  ND2 ASN A  38      -4.677 -12.315  31.130  1.00 92.00           N  
ATOM    291  OD1 ASN A  38      -6.610 -11.287  31.016  1.00 92.00           O  
ATOM    292  N   ALA A  39      -4.910  -8.003  27.085  1.00 87.34           N  
ATOM    293  CA  ALA A  39      -4.372  -6.783  26.465  1.00 87.34           C  
ATOM    294  C   ALA A  39      -5.126  -5.492  26.850  1.00 87.34           C  
ATOM    295  CB  ALA A  39      -4.394  -6.977  24.947  1.00 87.34           C  
ATOM    296  O   ALA A  39      -4.611  -4.381  26.687  1.00 87.34           O  
ATOM    297  N   GLY A  40      -6.373  -5.611  27.320  1.00 88.14           N  
ATOM    298  CA  GLY A  40      -7.201  -4.467  27.706  1.00 88.14           C  
ATOM    299  C   GLY A  40      -7.372  -3.444  26.572  1.00 88.14           C  
ATOM    300  O   GLY A  40      -7.722  -3.796  25.443  1.00 88.14           O  
ATOM    301  N   ASN A  41      -7.141  -2.165  26.876  1.00 82.95           N  
ATOM    302  CA  ASN A  41      -7.259  -1.067  25.907  1.00 82.95           C  
ATOM    303  C   ASN A  41      -6.043  -0.939  24.975  1.00 82.95           C  
ATOM    304  CB  ASN A  41      -7.541   0.245  26.661  1.00 82.95           C  
ATOM    305  O   ASN A  41      -6.112  -0.213  23.988  1.00 82.95           O  
ATOM    306  CG  ASN A  41      -8.913   0.272  27.313  1.00 82.95           C  
ATOM    307  ND2 ASN A  41      -9.156   1.224  28.182  1.00 82.95           N  
ATOM    308  OD1 ASN A  41      -9.774  -0.558  27.061  1.00 82.95           O  
ATOM    309  N   LEU A  42      -4.949  -1.659  25.247  1.00 86.83           N  
ATOM    310  CA  LEU A  42      -3.735  -1.615  24.429  1.00 86.83           C  
ATOM    311  C   LEU A  42      -3.830  -2.481  23.168  1.00 86.83           C  
ATOM    312  CB  LEU A  42      -2.512  -2.009  25.277  1.00 86.83           C  
ATOM    313  O   LEU A  42      -2.903  -2.468  22.369  1.00 86.83           O  
ATOM    314  CG  LEU A  42      -2.221  -1.083  26.470  1.00 86.83           C  
ATOM    315  CD1 LEU A  42      -1.058  -1.654  27.280  1.00 86.83           C  
ATOM    316  CD2 LEU A  42      -1.846   0.331  26.018  1.00 86.83           C  
ATOM    317  N   ILE A  43      -4.935  -3.206  22.954  1.00 88.23           N  
ATOM    318  CA  ILE A  43      -5.101  -4.153  21.839  1.00 88.23           C  
ATOM    319  C   ILE A  43      -4.808  -3.543  20.456  1.00 88.23           C  
ATOM    320  CB  ILE A  43      -6.517  -4.776  21.900  1.00 88.23           C  
ATOM    321  O   ILE A  43      -4.272  -4.219  19.580  1.00 88.23           O  
ATOM    322  CG1 ILE A  43      -6.695  -5.947  20.916  1.00 88.23           C  
ATOM    323  CG2 ILE A  43      -7.628  -3.739  21.641  1.00 88.23           C  
ATOM    324  CD1 ILE A  43      -5.805  -7.149  21.241  1.00 88.23           C  
ATOM    325  N   SER A  44      -5.086  -2.250  20.266  1.00 83.47           N  
ATOM    326  CA  SER A  44      -4.794  -1.528  19.021  1.00 83.47           C  
ATOM    327  C   SER A  44      -3.297  -1.481  18.685  1.00 83.47           C  
ATOM    328  CB  SER A  44      -5.351  -0.105  19.116  1.00 83.47           C  
ATOM    329  O   SER A  44      -2.934  -1.392  17.511  1.00 83.47           O  
ATOM    330  OG  SER A  44      -4.806   0.552  20.246  1.00 83.47           O  
ATOM    331  N   LEU A  45      -2.418  -1.616  19.688  1.00 89.10           N  
ATOM    332  CA  LEU A  45      -0.966  -1.612  19.523  1.00 89.10           C  
ATOM    333  C   LEU A  45      -0.470  -2.763  18.634  1.00 89.10           C  
ATOM    334  CB  LEU A  45      -0.299  -1.622  20.913  1.00 89.10           C  
ATOM    335  O   LEU A  45       0.590  -2.631  18.031  1.00 89.10           O  
ATOM    336  CG  LEU A  45       1.209  -1.304  20.931  1.00 89.10           C  
ATOM    337  CD1 LEU A  45       1.513   0.110  20.430  1.00 89.10           C  
ATOM    338  CD2 LEU A  45       1.735  -1.410  22.362  1.00 89.10           C  
ATOM    339  N   ILE A  46      -1.246  -3.847  18.487  1.00 90.45           N  
ATOM    340  CA  ILE A  46      -0.934  -4.959  17.573  1.00 90.45           C  
ATOM    341  C   ILE A  46      -0.736  -4.453  16.141  1.00 90.45           C  
ATOM    342  CB  ILE A  46      -2.054  -6.025  17.628  1.00 90.45           C  
ATOM    343  O   ILE A  46       0.242  -4.817  15.488  1.00 90.45           O  
ATOM    344  CG1 ILE A  46      -2.053  -6.707  19.011  1.00 90.45           C  
ATOM    345  CG2 ILE A  46      -1.898  -7.095  16.530  1.00 90.45           C  
ATOM    346  CD1 ILE A  46      -3.132  -7.786  19.157  1.00 90.45           C  
ATOM    347  N   PHE A  47      -1.643  -3.599  15.661  1.00 88.08           N  
ATOM    348  CA  PHE A  47      -1.530  -3.006  14.332  1.00 88.08           C  
ATOM    349  C   PHE A  47      -0.526  -1.859  14.329  1.00 88.08           C  
ATOM    350  CB  PHE A  47      -2.903  -2.530  13.857  1.00 88.08           C  
ATOM    351  O   PHE A  47       0.322  -1.788  13.443  1.00 88.08           O  
ATOM    352  CG  PHE A  47      -3.899  -3.649  13.649  1.00 88.08           C  
ATOM    353  CD1 PHE A  47      -3.654  -4.651  12.689  1.00 88.08           C  
ATOM    354  CD2 PHE A  47      -5.085  -3.676  14.398  1.00 88.08           C  
ATOM    355  CE1 PHE A  47      -4.588  -5.683  12.487  1.00 88.08           C  
ATOM    356  CE2 PHE A  47      -6.029  -4.684  14.161  1.00 88.08           C  
ATOM    357  CZ  PHE A  47      -5.785  -5.693  13.218  1.00 88.08           C  
ATOM    358  N   THR A  48      -0.577  -0.986  15.337  1.00 86.20           N  
ATOM    359  CA  THR A  48       0.288   0.196  15.403  1.00 86.20           C  
ATOM    360  C   THR A  48       1.773  -0.168  15.394  1.00 86.20           C  
ATOM    361  CB  THR A  48      -0.045   1.022  16.648  1.00 86.20           C  
ATOM    362  O   THR A  48       2.534   0.407  14.621  1.00 86.20           O  
ATOM    363  CG2 THR A  48       0.759   2.311  16.727  1.00 86.20           C  
ATOM    364  OG1 THR A  48      -1.406   1.375  16.634  1.00 86.20           O  
ATOM    365  N   ALA A  49       2.199  -1.148  16.195  1.00 92.29           N  
ATOM    366  CA  ALA A  49       3.597  -1.572  16.265  1.00 92.29           C  
ATOM    367  C   ALA A  49       4.095  -2.163  14.935  1.00 92.29           C  
ATOM    368  CB  ALA A  49       3.724  -2.575  17.413  1.00 92.29           C  
ATOM    369  O   ALA A  49       5.197  -1.843  14.486  1.00 92.29           O  
ATOM    370  N   TYR A  50       3.255  -2.967  14.276  1.00 92.55           N  
ATOM    371  CA  TYR A  50       3.525  -3.501  12.942  1.00 92.55           C  
ATOM    372  C   TYR A  50       3.674  -2.381  11.904  1.00 92.55           C  
ATOM    373  CB  TYR A  50       2.388  -4.458  12.567  1.00 92.55           C  
ATOM    374  O   TYR A  50       4.657  -2.348  11.162  1.00 92.55           O  
ATOM    375  CG  TYR A  50       2.476  -5.005  11.160  1.00 92.55           C  
ATOM    376  CD1 TYR A  50       1.889  -4.298  10.090  1.00 92.55           C  
ATOM    377  CD2 TYR A  50       3.114  -6.238  10.929  1.00 92.55           C  
ATOM    378  CE1 TYR A  50       1.923  -4.834   8.791  1.00 92.55           C  
ATOM    379  CE2 TYR A  50       3.118  -6.792   9.637  1.00 92.55           C  
ATOM    380  OH  TYR A  50       2.414  -6.677   7.353  1.00 92.55           O  
ATOM    381  CZ  TYR A  50       2.507  -6.097   8.575  1.00 92.55           C  
ATOM    382  N   PHE A  51       2.732  -1.434  11.874  1.00 88.49           N  
ATOM    383  CA  PHE A  51       2.741  -0.335  10.910  1.00 88.49           C  
ATOM    384  C   PHE A  51       3.911   0.626  11.119  1.00 88.49           C  
ATOM    385  CB  PHE A  51       1.403   0.417  10.936  1.00 88.49           C  
ATOM    386  O   PHE A  51       4.526   1.026  10.133  1.00 88.49           O  
ATOM    387  CG  PHE A  51       0.281  -0.288  10.198  1.00 88.49           C  
ATOM    388  CD1 PHE A  51       0.419  -0.578   8.826  1.00 88.49           C  
ATOM    389  CD2 PHE A  51      -0.920  -0.615  10.855  1.00 88.49           C  
ATOM    390  CE1 PHE A  51      -0.617  -1.220   8.128  1.00 88.49           C  
ATOM    391  CE2 PHE A  51      -1.956  -1.260  10.157  1.00 88.49           C  
ATOM    392  CZ  PHE A  51      -1.803  -1.567   8.795  1.00 88.49           C  
ATOM    393  N   ILE A  52       4.270   0.952  12.367  1.00 90.32           N  
ATOM    394  CA  ILE A  52       5.457   1.767  12.667  1.00 90.32           C  
ATOM    395  C   ILE A  52       6.710   1.091  12.105  1.00 90.32           C  
ATOM    396  CB  ILE A  52       5.597   2.016  14.188  1.00 90.32           C  
ATOM    397  O   ILE A  52       7.481   1.726  11.388  1.00 90.32           O  
ATOM    398  CG1 ILE A  52       4.514   2.996  14.691  1.00 90.32           C  
ATOM    399  CG2 ILE A  52       6.993   2.578  14.537  1.00 90.32           C  
ATOM    400  CD1 ILE A  52       4.438   3.047  16.225  1.00 90.32           C  
ATOM    401  N   ALA A  53       6.910  -0.198  12.390  1.00 94.61           N  
ATOM    402  CA  ALA A  53       8.090  -0.921  11.923  1.00 94.61           C  
ATOM    403  C   ALA A  53       8.160  -0.990  10.389  1.00 94.61           C  
ATOM    404  CB  ALA A  53       8.062  -2.310  12.549  1.00 94.61           C  
ATOM    405  O   ALA A  53       9.221  -0.792   9.799  1.00 94.61           O  
ATOM    406  N   LEU A  54       7.017  -1.193   9.737  1.00 93.70           N  
ATOM    407  CA  LEU A  54       6.887  -1.184   8.282  1.00 93.70           C  
ATOM    408  C   LEU A  54       7.189   0.192   7.665  1.00 93.70           C  
ATOM    409  CB  LEU A  54       5.481  -1.715   7.987  1.00 93.70           C  
ATOM    410  O   LEU A  54       7.928   0.277   6.684  1.00 93.70           O  
ATOM    411  CG  LEU A  54       4.967  -1.506   6.555  1.00 93.70           C  
ATOM    412  CD1 LEU A  54       4.148  -2.726   6.167  1.00 93.70           C  
ATOM    413  CD2 LEU A  54       4.062  -0.273   6.474  1.00 93.70           C  
ATOM    414  N   VAL A  55       6.683   1.273   8.263  1.00 91.88           N  
ATOM    415  CA  VAL A  55       6.984   2.660   7.868  1.00 91.88           C  
ATOM    416  C   VAL A  55       8.475   2.964   8.020  1.00 91.88           C  
ATOM    417  CB  VAL A  55       6.107   3.631   8.690  1.00 91.88           C  
ATOM    418  O   VAL A  55       9.054   3.621   7.156  1.00 91.88           O  
ATOM    419  CG1 VAL A  55       6.652   5.059   8.768  1.00 91.88           C  
ATOM    420  CG2 VAL A  55       4.697   3.685   8.090  1.00 91.88           C  
ATOM    421  N   ILE A  56       9.114   2.451   9.074  1.00 92.71           N  
ATOM    422  CA  ILE A  56      10.555   2.611   9.285  1.00 92.71           C  
ATOM    423  C   ILE A  56      11.356   1.795   8.264  1.00 92.71           C  
ATOM    424  CB  ILE A  56      10.937   2.267  10.744  1.00 92.71           C  
ATOM    425  O   ILE A  56      12.363   2.267   7.754  1.00 92.71           O  
ATOM    426  CG1 ILE A  56      10.325   3.308  11.713  1.00 92.71           C  
ATOM    427  CG2 ILE A  56      12.465   2.232  10.954  1.00 92.71           C  
ATOM    428  CD1 ILE A  56      10.408   2.890  13.186  1.00 92.71           C  
ATOM    429  N   ALA A  57      10.936   0.576   7.933  1.00 95.13           N  
ATOM    430  CA  ALA A  57      11.693  -0.287   7.032  1.00 95.13           C  
ATOM    431  C   ALA A  57      11.702   0.212   5.582  1.00 95.13           C  
ATOM    432  CB  ALA A  57      11.095  -1.687   7.111  1.00 95.13           C  
ATOM    433  O   ALA A  57      12.745   0.159   4.926  1.00 95.13           O  
ATOM    434  N   ASN A  58      10.557   0.698   5.087  1.00 92.84           N  
ATOM    435  CA  ASN A  58      10.348   1.042   3.678  1.00 92.84           C  
ATOM    436  C   ASN A  58      11.490   1.864   3.048  1.00 92.84           C  
ATOM    437  CB  ASN A  58       9.014   1.793   3.509  1.00 92.84           C  
ATOM    438  O   ASN A  58      12.009   1.432   2.019  1.00 92.84           O  
ATOM    439  CG  ASN A  58       7.838   0.915   3.185  1.00 92.84           C  
ATOM    440  ND2 ASN A  58       6.806   1.516   2.663  1.00 92.84           N  
ATOM    441  OD1 ASN A  58       7.786  -0.270   3.415  1.00 92.84           O  
ATOM    442  N   PRO A  59      11.910   3.012   3.618  1.00 92.47           N  
ATOM    443  CA  PRO A  59      12.854   3.930   2.974  1.00 92.47           C  
ATOM    444  C   PRO A  59      14.287   3.399   2.964  1.00 92.47           C  
ATOM    445  CB  PRO A  59      12.745   5.242   3.765  1.00 92.47           C  
ATOM    446  O   PRO A  59      15.028   3.624   2.008  1.00 92.47           O  
ATOM    447  CG  PRO A  59      11.379   5.125   4.423  1.00 92.47           C  
ATOM    448  CD  PRO A  59      11.364   3.664   4.791  1.00 92.47           C  
ATOM    449  N   ILE A  60      14.670   2.637   3.997  1.00 93.15           N  
ATOM    450  CA  ILE A  60      15.989   1.994   4.081  1.00 93.15           C  
ATOM    451  C   ILE A  60      16.203   1.007   2.928  1.00 93.15           C  
ATOM    452  CB  ILE A  60      16.172   1.332   5.472  1.00 93.15           C  
ATOM    453  O   ILE A  60      17.337   0.846   2.484  1.00 93.15           O  
ATOM    454  CG1 ILE A  60      16.669   2.368   6.496  1.00 93.15           C  
ATOM    455  CG2 ILE A  60      17.191   0.183   5.486  1.00 93.15           C  
ATOM    456  CD1 ILE A  60      16.320   1.986   7.946  1.00 93.15           C  
ATOM    457  N   VAL A  61      15.144   0.388   2.393  1.00 94.37           N  
ATOM    458  CA  VAL A  61      15.239  -0.579   1.283  1.00 94.37           C  
ATOM    459  C   VAL A  61      15.960   0.016   0.080  1.00 94.37           C  
ATOM    460  CB  VAL A  61      13.844  -1.055   0.844  1.00 94.37           C  
ATOM    461  O   VAL A  61      16.827  -0.632  -0.498  1.00 94.37           O  
ATOM    462  CG1 VAL A  61      13.893  -2.036  -0.335  1.00 94.37           C  
ATOM    463  CG2 VAL A  61      13.136  -1.763   1.994  1.00 94.37           C  
ATOM    464  N   GLY A  62      15.656   1.262  -0.277  1.00 92.17           N  
ATOM    465  CA  GLY A  62      16.263   1.921  -1.428  1.00 92.17           C  
ATOM    466  C   GLY A  62      17.766   2.115  -1.262  1.00 92.17           C  
ATOM    467  O   GLY A  62      18.535   1.879  -2.195  1.00 92.17           O  
ATOM    468  N   GLU A  63      18.187   2.477  -0.051  1.00 90.76           N  
ATOM    469  CA  GLU A  63      19.598   2.593   0.311  1.00 90.76           C  
ATOM    470  C   GLU A  63      20.278   1.216   0.351  1.00 90.76           C  
ATOM    471  CB  GLU A  63      19.704   3.340   1.649  1.00 90.76           C  
ATOM    472  O   GLU A  63      21.361   1.056  -0.212  1.00 90.76           O  
ATOM    473  CG  GLU A  63      21.142   3.609   2.116  1.00 90.76           C  
ATOM    474  CD  GLU A  63      21.993   4.460   1.159  1.00 90.76           C  
ATOM    475  OE1 GLU A  63      23.243   4.313   1.200  1.00 90.76           O  
ATOM    476  OE2 GLU A  63      21.418   5.263   0.389  1.00 90.76           O  
ATOM    477  N   LEU A  64      19.630   0.191   0.917  1.00 92.45           N  
ATOM    478  CA  LEU A  64      20.149  -1.180   0.915  1.00 92.45           C  
ATOM    479  C   LEU A  64      20.350  -1.703  -0.509  1.00 92.45           C  
ATOM    480  CB  LEU A  64      19.214  -2.124   1.692  1.00 92.45           C  
ATOM    481  O   LEU A  64      21.401  -2.259  -0.802  1.00 92.45           O  
ATOM    482  CG  LEU A  64      19.176  -1.916   3.214  1.00 92.45           C  
ATOM    483  CD1 LEU A  64      18.145  -2.870   3.820  1.00 92.45           C  
ATOM    484  CD2 LEU A  64      20.528  -2.184   3.879  1.00 92.45           C  
ATOM    485  N   LEU A  65      19.403  -1.472  -1.419  1.00 91.94           N  
ATOM    486  CA  LEU A  65      19.474  -1.923  -2.815  1.00 91.94           C  
ATOM    487  C   LEU A  65      20.481  -1.151  -3.682  1.00 91.94           C  
ATOM    488  CB  LEU A  65      18.076  -1.831  -3.438  1.00 91.94           C  
ATOM    489  O   LEU A  65      20.730  -1.541  -4.830  1.00 91.94           O  
ATOM    490  CG  LEU A  65      17.039  -2.797  -2.858  1.00 91.94           C  
ATOM    491  CD1 LEU A  65      15.687  -2.480  -3.488  1.00 91.94           C  
ATOM    492  CD2 LEU A  65      17.380  -4.243  -3.184  1.00 91.94           C  
ATOM    493  N   SER A  66      21.042  -0.056  -3.162  1.00 87.70           N  
ATOM    494  CA  SER A  66      22.179   0.639  -3.778  1.00 87.70           C  
ATOM    495  C   SER A  66      23.527  -0.013  -3.432  1.00 87.70           C  
ATOM    496  CB  SER A  66      22.156   2.126  -3.401  1.00 87.70           C  
ATOM    497  O   SER A  66      24.512   0.168  -4.150  1.00 87.70           O  
ATOM    498  OG  SER A  66      22.655   2.369  -2.102  1.00 87.70           O  
ATOM    499  N   ARG A  67      23.567  -0.802  -2.347  1.00 87.24           N  
ATOM    500  CA  ARG A  67      24.783  -1.424  -1.790  1.00 87.24           C  
ATOM    501  C   ARG A  67      24.788  -2.942  -1.909  1.00 87.24           C  
ATOM    502  CB  ARG A  67      24.919  -1.024  -0.312  1.00 87.24           C  
ATOM    503  O   ARG A  67      25.841  -3.544  -2.085  1.00 87.24           O  
ATOM    504  CG  ARG A  67      25.091   0.489  -0.150  1.00 87.24           C  
ATOM    505  CD  ARG A  67      25.237   0.891   1.318  1.00 87.24           C  
ATOM    506  NE  ARG A  67      25.257   2.355   1.432  1.00 87.24           N  
ATOM    507  NH1 ARG A  67      27.511   2.782   1.102  1.00 87.24           N  
ATOM    508  NH2 ARG A  67      26.028   4.440   1.212  1.00 87.24           N  
ATOM    509  CZ  ARG A  67      26.277   3.171   1.264  1.00 87.24           C  
ATOM    510  N   PHE A  68      23.616  -3.552  -1.822  1.00 90.32           N  
ATOM    511  CA  PHE A  68      23.411  -4.988  -1.825  1.00 90.32           C  
ATOM    512  C   PHE A  68      22.528  -5.399  -2.998  1.00 90.32           C  
ATOM    513  CB  PHE A  68      22.805  -5.431  -0.487  1.00 90.32           C  
ATOM    514  O   PHE A  68      21.671  -4.647  -3.465  1.00 90.32           O  
ATOM    515  CG  PHE A  68      23.646  -5.063   0.720  1.00 90.32           C  
ATOM    516  CD1 PHE A  68      24.840  -5.759   0.986  1.00 90.32           C  
ATOM    517  CD2 PHE A  68      23.247  -4.013   1.569  1.00 90.32           C  
ATOM    518  CE1 PHE A  68      25.628  -5.410   2.097  1.00 90.32           C  
ATOM    519  CE2 PHE A  68      24.035  -3.664   2.680  1.00 90.32           C  
ATOM    520  CZ  PHE A  68      25.225  -4.364   2.945  1.00 90.32           C  
ATOM    521  N   LYS A  69      22.731  -6.636  -3.447  1.00 91.43           N  
ATOM    522  CA  LYS A  69      21.884  -7.276  -4.452  1.00 91.43           C  
ATOM    523  C   LYS A  69      20.457  -7.435  -3.941  1.00 91.43           C  
ATOM    524  CB  LYS A  69      22.474  -8.628  -4.857  1.00 91.43           C  
ATOM    525  O   LYS A  69      20.236  -7.658  -2.746  1.00 91.43           O  
ATOM    526  CG  LYS A  69      23.808  -8.451  -5.589  1.00 91.43           C  
ATOM    527  CD  LYS A  69      24.266  -9.791  -6.165  1.00 91.43           C  
ATOM    528  CE  LYS A  69      25.580  -9.586  -6.921  1.00 91.43           C  
ATOM    529  NZ  LYS A  69      26.021 -10.835  -7.585  1.00 91.43           N  
ATOM    530  N   ILE A  70      19.493  -7.381  -4.856  1.00 93.80           N  
ATOM    531  CA  ILE A  70      18.069  -7.418  -4.498  1.00 93.80           C  
ATOM    532  C   ILE A  70      17.674  -8.737  -3.840  1.00 93.80           C  
ATOM    533  CB  ILE A  70      17.197  -7.104  -5.723  1.00 93.80           C  
ATOM    534  O   ILE A  70      16.853  -8.735  -2.927  1.00 93.80           O  
ATOM    535  CG1 ILE A  70      15.743  -6.773  -5.327  1.00 93.80           C  
ATOM    536  CG2 ILE A  70      17.200  -8.284  -6.694  1.00 93.80           C  
ATOM    537  CD1 ILE A  70      14.958  -6.097  -6.456  1.00 93.80           C  
ATOM    538  N   ILE A  71      18.303  -9.843  -4.248  1.00 94.42           N  
ATOM    539  CA  ILE A  71      18.089 -11.169  -3.669  1.00 94.42           C  
ATOM    540  C   ILE A  71      18.357 -11.176  -2.159  1.00 94.42           C  
ATOM    541  CB  ILE A  71      18.928 -12.223  -4.428  1.00 94.42           C  
ATOM    542  O   ILE A  71      17.540 -11.691  -1.401  1.00 94.42           O  
ATOM    543  CG1 ILE A  71      18.600 -13.635  -3.901  1.00 94.42           C  
ATOM    544  CG2 ILE A  71      20.446 -11.946  -4.370  1.00 94.42           C  
ATOM    545  CD1 ILE A  71      19.204 -14.769  -4.738  1.00 94.42           C  
ATOM    546  N   TYR A  72      19.444 -10.549  -1.698  1.00 94.95           N  
ATOM    547  CA  TYR A  72      19.795 -10.531  -0.276  1.00 94.95           C  
ATOM    548  C   TYR A  72      18.814  -9.688   0.536  1.00 94.95           C  
ATOM    549  CB  TYR A  72      21.229 -10.019  -0.090  1.00 94.95           C  
ATOM    550  O   TYR A  72      18.392 -10.103   1.612  1.00 94.95           O  
ATOM    551  CG  TYR A  72      22.296 -10.826  -0.807  1.00 94.95           C  
ATOM    552  CD1 TYR A  72      22.318 -12.231  -0.704  1.00 94.95           C  
ATOM    553  CD2 TYR A  72      23.288 -10.164  -1.555  1.00 94.95           C  
ATOM    554  CE1 TYR A  72      23.311 -12.973  -1.369  1.00 94.95           C  
ATOM    555  CE2 TYR A  72      24.295 -10.901  -2.208  1.00 94.95           C  
ATOM    556  OH  TYR A  72      25.281 -13.029  -2.726  1.00 94.95           O  
ATOM    557  CZ  TYR A  72      24.304 -12.310  -2.116  1.00 94.95           C  
ATOM    558  N   VAL A  73      18.401  -8.537  -0.002  1.00 95.80           N  
ATOM    559  CA  VAL A  73      17.412  -7.667   0.649  1.00 95.80           C  
ATOM    560  C   VAL A  73      16.041  -8.349   0.704  1.00 95.80           C  
ATOM    561  CB  VAL A  73      17.349  -6.300  -0.059  1.00 95.80           C  
ATOM    562  O   VAL A  73      15.384  -8.321   1.741  1.00 95.80           O  
ATOM    563  CG1 VAL A  73      16.328  -5.362   0.592  1.00 95.80           C  
ATOM    564  CG2 VAL A  73      18.718  -5.604  -0.018  1.00 95.80           C  
ATOM    565  N   ALA A  74      15.633  -9.025  -0.373  1.00 96.66           N  
ATOM    566  CA  ALA A  74      14.379  -9.772  -0.432  1.00 96.66           C  
ATOM    567  C   ALA A  74      14.347 -10.943   0.557  1.00 96.66           C  
ATOM    568  CB  ALA A  74      14.159 -10.235  -1.877  1.00 96.66           C  
ATOM    569  O   ALA A  74      13.374 -11.088   1.295  1.00 96.66           O  
ATOM    570  N   ILE A  75      15.418 -11.739   0.622  1.00 97.40           N  
ATOM    571  CA  ILE A  75      15.531 -12.844   1.583  1.00 97.40           C  
ATOM    572  C   ILE A  75      15.529 -12.309   3.016  1.00 97.40           C  
ATOM    573  CB  ILE A  75      16.779 -13.703   1.283  1.00 97.40           C  
ATOM    574  O   ILE A  75      14.812 -12.850   3.851  1.00 97.40           O  
ATOM    575  CG1 ILE A  75      16.581 -14.464  -0.047  1.00 97.40           C  
ATOM    576  CG2 ILE A  75      17.060 -14.706   2.419  1.00 97.40           C  
ATOM    577  CD1 ILE A  75      17.867 -15.117  -0.565  1.00 97.40           C  
ATOM    578  N   ALA A  76      16.258 -11.228   3.307  1.00 97.76           N  
ATOM    579  CA  ALA A  76      16.243 -10.614   4.633  1.00 97.76           C  
ATOM    580  C   ALA A  76      14.830 -10.156   5.038  1.00 97.76           C  
ATOM    581  CB  ALA A  76      17.247  -9.456   4.655  1.00 97.76           C  
ATOM    582  O   ALA A  76      14.391 -10.445   6.149  1.00 97.76           O  
ATOM    583  N   GLY A  77      14.087  -9.512   4.129  1.00 97.72           N  
ATOM    584  CA  GLY A  77      12.693  -9.121   4.360  1.00 97.72           C  
ATOM    585  C   GLY A  77      11.770 -10.314   4.624  1.00 97.72           C  
ATOM    586  O   GLY A  77      11.006 -10.304   5.589  1.00 97.72           O  
ATOM    587  N   LEU A  78      11.883 -11.375   3.816  1.00 97.71           N  
ATOM    588  CA  LEU A  78      11.119 -12.614   3.994  1.00 97.71           C  
ATOM    589  C   LEU A  78      11.459 -13.321   5.312  1.00 97.71           C  
ATOM    590  CB  LEU A  78      11.373 -13.561   2.805  1.00 97.71           C  
ATOM    591  O   LEU A  78      10.554 -13.806   5.990  1.00 97.71           O  
ATOM    592  CG  LEU A  78      10.655 -13.156   1.507  1.00 97.71           C  
ATOM    593  CD1 LEU A  78      11.164 -13.946   0.308  1.00 97.71           C  
ATOM    594  CD2 LEU A  78       9.145 -13.394   1.609  1.00 97.71           C  
ATOM    595  N   LEU A  79      12.733 -13.357   5.706  1.00 98.04           N  
ATOM    596  CA  LEU A  79      13.167 -13.941   6.975  1.00 98.04           C  
ATOM    597  C   LEU A  79      12.650 -13.138   8.167  1.00 98.04           C  
ATOM    598  CB  LEU A  79      14.700 -14.047   7.021  1.00 98.04           C  
ATOM    599  O   LEU A  79      12.094 -13.733   9.083  1.00 98.04           O  
ATOM    600  CG  LEU A  79      15.298 -15.153   6.134  1.00 98.04           C  
ATOM    601  CD1 LEU A  79      16.823 -15.063   6.196  1.00 98.04           C  
ATOM    602  CD2 LEU A  79      14.882 -16.555   6.585  1.00 98.04           C  
ATOM    603  N   LEU A  80      12.758 -11.806   8.145  1.00 98.18           N  
ATOM    604  CA  LEU A  80      12.197 -10.947   9.194  1.00 98.18           C  
ATOM    605  C   LEU A  80      10.686 -11.156   9.333  1.00 98.18           C  
ATOM    606  CB  LEU A  80      12.506  -9.474   8.880  1.00 98.18           C  
ATOM    607  O   LEU A  80      10.189 -11.347  10.441  1.00 98.18           O  
ATOM    608  CG  LEU A  80      13.965  -9.060   9.132  1.00 98.18           C  
ATOM    609  CD1 LEU A  80      14.191  -7.656   8.568  1.00 98.18           C  
ATOM    610  CD2 LEU A  80      14.305  -9.040  10.624  1.00 98.18           C  
ATOM    611  N   PHE A  81       9.961 -11.206   8.212  1.00 97.32           N  
ATOM    612  CA  PHE A  81       8.527 -11.479   8.226  1.00 97.32           C  
ATOM    613  C   PHE A  81       8.217 -12.868   8.802  1.00 97.32           C  
ATOM    614  CB  PHE A  81       7.957 -11.330   6.812  1.00 97.32           C  
ATOM    615  O   PHE A  81       7.318 -13.011   9.632  1.00 97.32           O  
ATOM    616  CG  PHE A  81       6.444 -11.336   6.801  1.00 97.32           C  
ATOM    617  CD1 PHE A  81       5.731 -12.544   6.902  1.00 97.32           C  
ATOM    618  CD2 PHE A  81       5.739 -10.120   6.742  1.00 97.32           C  
ATOM    619  CE1 PHE A  81       4.328 -12.521   6.941  1.00 97.32           C  
ATOM    620  CE2 PHE A  81       4.333 -10.109   6.757  1.00 97.32           C  
ATOM    621  CZ  PHE A  81       3.623 -11.314   6.861  1.00 97.32           C  
ATOM    622  N   SER A  82       8.967 -13.892   8.388  1.00 97.39           N  
ATOM    623  CA  SER A  82       8.776 -15.280   8.831  1.00 97.39           C  
ATOM    624  C   SER A  82       9.069 -15.452  10.318  1.00 97.39           C  
ATOM    625  CB  SER A  82       9.689 -16.239   8.063  1.00 97.39           C  
ATOM    626  O   SER A  82       8.266 -16.045  11.031  1.00 97.39           O  
ATOM    627  OG  SER A  82       9.460 -16.143   6.680  1.00 97.39           O  
ATOM    628  N   ILE A  83      10.189 -14.901  10.796  1.00 98.24           N  
ATOM    629  CA  ILE A  83      10.591 -14.929  12.206  1.00 98.24           C  
ATOM    630  C   ILE A  83       9.565 -14.173  13.046  1.00 98.24           C  
ATOM    631  CB  ILE A  83      12.015 -14.347  12.377  1.00 98.24           C  
ATOM    632  O   ILE A  83       9.085 -14.706  14.042  1.00 98.24           O  
ATOM    633  CG1 ILE A  83      13.061 -15.284  11.729  1.00 98.24           C  
ATOM    634  CG2 ILE A  83      12.358 -14.136  13.865  1.00 98.24           C  
ATOM    635  CD1 ILE A  83      14.440 -14.634  11.544  1.00 98.24           C  
ATOM    636  N   GLY A  84       9.167 -12.971  12.618  1.00 98.07           N  
ATOM    637  CA  GLY A  84       8.132 -12.197  13.297  1.00 98.07           C  
ATOM    638  C   GLY A  84       6.801 -12.948  13.374  1.00 98.07           C  
ATOM    639  O   GLY A  84       6.202 -13.014  14.442  1.00 98.07           O  
ATOM    640  N   SER A  85       6.374 -13.589  12.281  1.00 97.07           N  
ATOM    641  CA  SER A  85       5.149 -14.406  12.250  1.00 97.07           C  
ATOM    642  C   SER A  85       5.252 -15.627  13.169  1.00 97.07           C  
ATOM    643  CB  SER A  85       4.835 -14.877  10.825  1.00 97.07           C  
ATOM    644  O   SER A  85       4.334 -15.910  13.933  1.00 97.07           O  
ATOM    645  OG  SER A  85       4.716 -13.776   9.943  1.00 97.07           O  
ATOM    646  N   PHE A  86       6.389 -16.325  13.164  1.00 98.15           N  
ATOM    647  CA  PHE A  86       6.633 -17.457  14.056  1.00 98.15           C  
ATOM    648  C   PHE A  86       6.596 -17.046  15.531  1.00 98.15           C  
ATOM    649  CB  PHE A  86       7.976 -18.097  13.688  1.00 98.15           C  
ATOM    650  O   PHE A  86       5.942 -17.705  16.337  1.00 98.15           O  
ATOM    651  CG  PHE A  86       8.334 -19.293  14.545  1.00 98.15           C  
ATOM    652  CD1 PHE A  86       9.372 -19.200  15.491  1.00 98.15           C  
ATOM    653  CD2 PHE A  86       7.622 -20.499  14.407  1.00 98.15           C  
ATOM    654  CE1 PHE A  86       9.712 -20.319  16.272  1.00 98.15           C  
ATOM    655  CE2 PHE A  86       7.953 -21.613  15.196  1.00 98.15           C  
ATOM    656  CZ  PHE A  86       9.004 -21.525  16.123  1.00 98.15           C  
ATOM    657  N   MET A  87       7.236 -15.927  15.881  1.00 98.04           N  
ATOM    658  CA  MET A  87       7.214 -15.395  17.243  1.00 98.04           C  
ATOM    659  C   MET A  87       5.817 -14.905  17.659  1.00 98.04           C  
ATOM    660  CB  MET A  87       8.241 -14.269  17.394  1.00 98.04           C  
ATOM    661  O   MET A  87       5.445 -15.096  18.815  1.00 98.04           O  
ATOM    662  CG  MET A  87       9.698 -14.718  17.271  1.00 98.04           C  
ATOM    663  SD  MET A  87      10.894 -13.353  17.357  1.00 98.04           S  
ATOM    664  CE  MET A  87      10.581 -12.719  19.030  1.00 98.04           C  
ATOM    665  N   CYS A  88       5.015 -14.354  16.735  1.00 97.17           N  
ATOM    666  CA  CYS A  88       3.609 -14.025  17.001  1.00 97.17           C  
ATOM    667  C   CYS A  88       2.793 -15.286  17.312  1.00 97.17           C  
ATOM    668  CB  CYS A  88       2.968 -13.303  15.805  1.00 97.17           C  
ATOM    669  O   CYS A  88       2.005 -15.290  18.248  1.00 97.17           O  
ATOM    670  SG  CYS A  88       3.624 -11.636  15.518  1.00 97.17           S  
ATOM    671  N   GLY A  89       3.002 -16.377  16.571  1.00 96.70           N  
ATOM    672  CA  GLY A  89       2.339 -17.649  16.864  1.00 96.70           C  
ATOM    673  C   GLY A  89       2.787 -18.287  18.187  1.00 96.70           C  
ATOM    674  O   GLY A  89       2.037 -19.055  18.773  1.00 96.70           O  
ATOM    675  N   LEU A  90       3.981 -17.957  18.692  1.00 97.09           N  
ATOM    676  CA  LEU A  90       4.480 -18.420  19.995  1.00 97.09           C  
ATOM    677  C   LEU A  90       4.111 -17.502  21.169  1.00 97.09           C  
ATOM    678  CB  LEU A  90       6.011 -18.576  19.925  1.00 97.09           C  
ATOM    679  O   LEU A  90       4.490 -17.791  22.306  1.00 97.09           O  
ATOM    680  CG  LEU A  90       6.520 -19.776  19.115  1.00 97.09           C  
ATOM    681  CD1 LEU A  90       8.047 -19.718  19.104  1.00 97.09           C  
ATOM    682  CD2 LEU A  90       6.111 -21.117  19.729  1.00 97.09           C  
ATOM    683  N   SER A  91       3.462 -16.362  20.927  1.00 97.04           N  
ATOM    684  CA  SER A  91       3.337 -15.341  21.961  1.00 97.04           C  
ATOM    685  C   SER A  91       2.355 -15.746  23.056  1.00 97.04           C  
ATOM    686  CB  SER A  91       2.982 -13.983  21.367  1.00 97.04           C  
ATOM    687  O   SER A  91       1.160 -15.850  22.814  1.00 97.04           O  
ATOM    688  OG  SER A  91       1.696 -14.002  20.813  1.00 97.04           O  
ATOM    689  N   THR A  92       2.858 -15.881  24.279  1.00 95.90           N  
ATOM    690  CA  THR A  92       2.063 -16.223  25.472  1.00 95.90           C  
ATOM    691  C   THR A  92       1.630 -15.005  26.286  1.00 95.90           C  
ATOM    692  CB  THR A  92       2.872 -17.151  26.381  1.00 95.90           C  
ATOM    693  O   THR A  92       0.902 -15.124  27.266  1.00 95.90           O  
ATOM    694  CG2 THR A  92       3.187 -18.485  25.704  1.00 95.90           C  
ATOM    695  OG1 THR A  92       4.108 -16.541  26.712  1.00 95.90           O  
ATOM    696  N   ASN A  93       2.112 -13.818  25.922  1.00 95.80           N  
ATOM    697  CA  ASN A  93       1.759 -12.557  26.558  1.00 95.80           C  
ATOM    698  C   ASN A  93       1.755 -11.426  25.530  1.00 95.80           C  
ATOM    699  CB  ASN A  93       2.710 -12.268  27.731  1.00 95.80           C  
ATOM    700  O   ASN A  93       2.391 -11.507  24.473  1.00 95.80           O  
ATOM    701  CG  ASN A  93       4.144 -12.069  27.283  1.00 95.80           C  
ATOM    702  ND2 ASN A  93       4.966 -13.086  27.383  1.00 95.80           N  
ATOM    703  OD1 ASN A  93       4.527 -11.008  26.812  1.00 95.80           O  
ATOM    704  N   PHE A  94       1.058 -10.345  25.871  1.00 94.53           N  
ATOM    705  CA  PHE A  94       0.868  -9.223  24.963  1.00 94.53           C  
ATOM    706  C   PHE A  94       2.186  -8.552  24.549  1.00 94.53           C  
ATOM    707  CB  PHE A  94      -0.095  -8.229  25.619  1.00 94.53           C  
ATOM    708  O   PHE A  94       2.381  -8.253  23.375  1.00 94.53           O  
ATOM    709  CG  PHE A  94      -0.569  -7.175  24.651  1.00 94.53           C  
ATOM    710  CD1 PHE A  94      -0.211  -5.824  24.820  1.00 94.53           C  
ATOM    711  CD2 PHE A  94      -1.352  -7.565  23.552  1.00 94.53           C  
ATOM    712  CE1 PHE A  94      -0.635  -4.867  23.882  1.00 94.53           C  
ATOM    713  CE2 PHE A  94      -1.783  -6.606  22.627  1.00 94.53           C  
ATOM    714  CZ  PHE A  94      -1.420  -5.262  22.786  1.00 94.53           C  
ATOM    715  N   THR A  95       3.134  -8.378  25.473  1.00 96.31           N  
ATOM    716  CA  THR A  95       4.437  -7.760  25.177  1.00 96.31           C  
ATOM    717  C   THR A  95       5.218  -8.548  24.127  1.00 96.31           C  
ATOM    718  CB  THR A  95       5.274  -7.639  26.457  1.00 96.31           C  
ATOM    719  O   THR A  95       5.742  -7.963  23.179  1.00 96.31           O  
ATOM    720  CG2 THR A  95       6.578  -6.872  26.239  1.00 96.31           C  
ATOM    721  OG1 THR A  95       4.535  -6.936  27.428  1.00 96.31           O  
ATOM    722  N   MET A  96       5.256  -9.878  24.251  1.00 97.98           N  
ATOM    723  CA  MET A  96       5.891 -10.754  23.266  1.00 97.98           C  
ATOM    724  C   MET A  96       5.223 -10.625  21.896  1.00 97.98           C  
ATOM    725  CB  MET A  96       5.864 -12.202  23.772  1.00 97.98           C  
ATOM    726  O   MET A  96       5.928 -10.525  20.890  1.00 97.98           O  
ATOM    727  CG  MET A  96       6.557 -13.163  22.802  1.00 97.98           C  
ATOM    728  SD  MET A  96       6.747 -14.830  23.477  1.00 97.98           S  
ATOM    729  CE  MET A  96       7.369 -15.683  22.003  1.00 97.98           C  
ATOM    730  N   LEU A  97       3.888 -10.557  21.843  1.00 97.13           N  
ATOM    731  CA  LEU A  97       3.163 -10.341  20.592  1.00 97.13           C  
ATOM    732  C   LEU A  97       3.554  -9.003  19.947  1.00 97.13           C  
ATOM    733  CB  LEU A  97       1.647 -10.439  20.850  1.00 97.13           C  
ATOM    734  O   LEU A  97       3.856  -8.964  18.759  1.00 97.13           O  
ATOM    735  CG  LEU A  97       0.784 -10.280  19.584  1.00 97.13           C  
ATOM    736  CD1 LEU A  97       1.089 -11.322  18.507  1.00 97.13           C  
ATOM    737  CD2 LEU A  97      -0.693 -10.394  19.950  1.00 97.13           C  
ATOM    738  N   ILE A  98       3.631  -7.918  20.721  1.00 96.94           N  
ATOM    739  CA  ILE A  98       4.014  -6.594  20.208  1.00 96.94           C  
ATOM    740  C   ILE A  98       5.446  -6.574  19.661  1.00 96.94           C  
ATOM    741  CB  ILE A  98       3.784  -5.514  21.289  1.00 96.94           C  
ATOM    742  O   ILE A  98       5.666  -6.071  18.560  1.00 96.94           O  
ATOM    743  CG1 ILE A  98       2.288  -5.354  21.646  1.00 96.94           C  
ATOM    744  CG2 ILE A  98       4.355  -4.149  20.862  1.00 96.94           C  
ATOM    745  CD1 ILE A  98       1.351  -5.123  20.456  1.00 96.94           C  
ATOM    746  N   ILE A  99       6.418  -7.158  20.368  1.00 98.01           N  
ATOM    747  CA  ILE A  99       7.801  -7.262  19.867  1.00 98.01           C  
ATOM    748  C   ILE A  99       7.835  -8.066  18.560  1.00 98.01           C  
ATOM    749  CB  ILE A  99       8.717  -7.887  20.944  1.00 98.01           C  
ATOM    750  O   ILE A  99       8.484  -7.672  17.590  1.00 98.01           O  
ATOM    751  CG1 ILE A  99       8.842  -6.930  22.154  1.00 98.01           C  
ATOM    752  CG2 ILE A  99      10.115  -8.201  20.372  1.00 98.01           C  
ATOM    753  CD1 ILE A  99       9.478  -7.577  23.390  1.00 98.01           C  
ATOM    754  N   SER A 100       7.079  -9.161  18.505  1.00 98.09           N  
ATOM    755  CA  SER A 100       6.976 -10.012  17.318  1.00 98.09           C  
ATOM    756  C   SER A 100       6.363  -9.265  16.129  1.00 98.09           C  
ATOM    757  CB  SER A 100       6.152 -11.255  17.645  1.00 98.09           C  
ATOM    758  O   SER A 100       6.852  -9.385  15.005  1.00 98.09           O  
ATOM    759  OG  SER A 100       6.690 -11.912  18.772  1.00 98.09           O  
ATOM    760  N   ARG A 101       5.360  -8.412  16.380  1.00 96.85           N  
ATOM    761  CA  ARG A 101       4.754  -7.522  15.379  1.00 96.85           C  
ATOM    762  C   ARG A 101       5.719  -6.500  14.819  1.00 96.85           C  
ATOM    763  CB  ARG A 101       3.555  -6.778  15.987  1.00 96.85           C  
ATOM    764  O   ARG A 101       5.681  -6.250  13.618  1.00 96.85           O  
ATOM    765  CG  ARG A 101       2.321  -7.655  16.141  1.00 96.85           C  
ATOM    766  CD  ARG A 101       1.907  -8.188  14.779  1.00 96.85           C  
ATOM    767  NE  ARG A 101       0.543  -8.670  14.849  1.00 96.85           N  
ATOM    768  NH1 ARG A 101       0.180  -8.685  12.595  1.00 96.85           N  
ATOM    769  NH2 ARG A 101      -1.452  -9.183  14.028  1.00 96.85           N  
ATOM    770  CZ  ARG A 101      -0.236  -8.826  13.815  1.00 96.85           C  
ATOM    771  N   VAL A 102       6.591  -5.939  15.653  1.00 97.74           N  
ATOM    772  CA  VAL A 102       7.646  -5.028  15.194  1.00 97.74           C  
ATOM    773  C   VAL A 102       8.573  -5.755  14.216  1.00 97.74           C  
ATOM    774  CB  VAL A 102       8.414  -4.434  16.392  1.00 97.74           C  
ATOM    775  O   VAL A 102       8.791  -5.275  13.107  1.00 97.74           O  
ATOM    776  CG1 VAL A 102       9.664  -3.656  15.977  1.00 97.74           C  
ATOM    777  CG2 VAL A 102       7.520  -3.479  17.187  1.00 97.74           C  
ATOM    778  N   ILE A 103       9.061  -6.948  14.572  1.00 98.30           N  
ATOM    779  CA  ILE A 103       9.936  -7.753  13.698  1.00 98.30           C  
ATOM    780  C   ILE A 103       9.226  -8.096  12.377  1.00 98.30           C  
ATOM    781  CB  ILE A 103      10.412  -9.024  14.444  1.00 98.30           C  
ATOM    782  O   ILE A 103       9.790  -7.917  11.295  1.00 98.30           O  
ATOM    783  CG1 ILE A 103      11.243  -8.651  15.695  1.00 98.30           C  
ATOM    784  CG2 ILE A 103      11.250  -9.923  13.515  1.00 98.30           C  
ATOM    785  CD1 ILE A 103      11.496  -9.832  16.640  1.00 98.30           C  
ATOM    786  N   GLN A 104       7.964  -8.526  12.458  1.00 96.65           N  
ATOM    787  CA  GLN A 104       7.141  -8.855  11.293  1.00 96.65           C  
ATOM    788  C   GLN A 104       6.915  -7.632  10.387  1.00 96.65           C  
ATOM    789  CB  GLN A 104       5.803  -9.416  11.798  1.00 96.65           C  
ATOM    790  O   GLN A 104       7.020  -7.733   9.162  1.00 96.65           O  
ATOM    791  CG  GLN A 104       5.005 -10.150  10.712  1.00 96.65           C  
ATOM    792  CD  GLN A 104       3.563 -10.407  11.147  1.00 96.65           C  
ATOM    793  NE2 GLN A 104       2.992 -11.540  10.818  1.00 96.65           N  
ATOM    794  OE1 GLN A 104       2.923  -9.563  11.767  1.00 96.65           O  
ATOM    795  N   GLY A 105       6.652  -6.466  10.984  1.00 96.16           N  
ATOM    796  CA  GLY A 105       6.455  -5.198  10.289  1.00 96.16           C  
ATOM    797  C   GLY A 105       7.705  -4.743   9.538  1.00 96.16           C  
ATOM    798  O   GLY A 105       7.594  -4.346   8.379  1.00 96.16           O  
ATOM    799  N   PHE A 106       8.900  -4.899  10.125  1.00 97.24           N  
ATOM    800  CA  PHE A 106      10.159  -4.641   9.413  1.00 97.24           C  
ATOM    801  C   PHE A 106      10.274  -5.484   8.139  1.00 97.24           C  
ATOM    802  CB  PHE A 106      11.381  -4.897  10.311  1.00 97.24           C  
ATOM    803  O   PHE A 106      10.606  -4.957   7.076  1.00 97.24           O  
ATOM    804  CG  PHE A 106      11.748  -3.750  11.227  1.00 97.24           C  
ATOM    805  CD1 PHE A 106      12.281  -2.568  10.682  1.00 97.24           C  
ATOM    806  CD2 PHE A 106      11.616  -3.869  12.622  1.00 97.24           C  
ATOM    807  CE1 PHE A 106      12.610  -1.486  11.512  1.00 97.24           C  
ATOM    808  CE2 PHE A 106      11.966  -2.792  13.456  1.00 97.24           C  
ATOM    809  CZ  PHE A 106      12.443  -1.593  12.901  1.00 97.24           C  
ATOM    810  N   GLY A 107       9.947  -6.777   8.226  1.00 97.07           N  
ATOM    811  CA  GLY A 107       9.895  -7.653   7.058  1.00 97.07           C  
ATOM    812  C   GLY A 107       8.891  -7.161   6.017  1.00 97.07           C  
ATOM    813  O   GLY A 107       9.242  -6.982   4.854  1.00 97.07           O  
ATOM    814  N   SER A 108       7.663  -6.860   6.443  1.00 94.95           N  
ATOM    815  CA  SER A 108       6.597  -6.402   5.547  1.00 94.95           C  
ATOM    816  C   SER A 108       6.942  -5.095   4.828  1.00 94.95           C  
ATOM    817  CB  SER A 108       5.298  -6.256   6.330  1.00 94.95           C  
ATOM    818  O   SER A 108       6.684  -4.976   3.633  1.00 94.95           O  
ATOM    819  OG  SER A 108       4.222  -6.037   5.437  1.00 94.95           O  
ATOM    820  N   GLY A 109       7.603  -4.140   5.488  1.00 94.83           N  
ATOM    821  CA  GLY A 109       8.038  -2.917   4.811  1.00 94.83           C  
ATOM    822  C   GLY A 109       9.075  -3.180   3.711  1.00 94.83           C  
ATOM    823  O   GLY A 109       8.965  -2.665   2.597  1.00 94.83           O  
ATOM    824  N   VAL A 110      10.027  -4.091   3.950  1.00 96.11           N  
ATOM    825  CA  VAL A 110      10.965  -4.522   2.897  1.00 96.11           C  
ATOM    826  C   VAL A 110      10.219  -5.112   1.699  1.00 96.11           C  
ATOM    827  CB  VAL A 110      12.026  -5.499   3.436  1.00 96.11           C  
ATOM    828  O   VAL A 110      10.441  -4.718   0.552  1.00 96.11           O  
ATOM    829  CG1 VAL A 110      12.950  -5.994   2.317  1.00 96.11           C  
ATOM    830  CG2 VAL A 110      12.912  -4.840   4.500  1.00 96.11           C  
ATOM    831  N   LEU A 111       9.295  -6.027   1.976  1.00 94.51           N  
ATOM    832  CA  LEU A 111       8.467  -6.706   0.985  1.00 94.51           C  
ATOM    833  C   LEU A 111       7.593  -5.742   0.169  1.00 94.51           C  
ATOM    834  CB  LEU A 111       7.616  -7.721   1.762  1.00 94.51           C  
ATOM    835  O   LEU A 111       7.523  -5.848  -1.060  1.00 94.51           O  
ATOM    836  CG  LEU A 111       8.389  -8.927   2.333  1.00 94.51           C  
ATOM    837  CD1 LEU A 111       7.414  -9.956   2.902  1.00 94.51           C  
ATOM    838  CD2 LEU A 111       9.341  -9.616   1.360  1.00 94.51           C  
ATOM    839  N   MET A 112       6.976  -4.760   0.826  1.00 91.75           N  
ATOM    840  CA  MET A 112       6.138  -3.760   0.171  1.00 91.75           C  
ATOM    841  C   MET A 112       6.947  -2.840  -0.742  1.00 91.75           C  
ATOM    842  CB  MET A 112       5.352  -2.950   1.205  1.00 91.75           C  
ATOM    843  O   MET A 112       6.519  -2.610  -1.875  1.00 91.75           O  
ATOM    844  CG  MET A 112       4.207  -3.782   1.792  1.00 91.75           C  
ATOM    845  SD  MET A 112       2.985  -2.814   2.703  1.00 91.75           S  
ATOM    846  CE  MET A 112       2.104  -2.006   1.348  1.00 91.75           C  
ATOM    847  N   SER A 113       8.131  -2.379  -0.330  1.00 93.97           N  
ATOM    848  CA  SER A 113       9.021  -1.615  -1.218  1.00 93.97           C  
ATOM    849  C   SER A 113       9.442  -2.440  -2.440  1.00 93.97           C  
ATOM    850  CB  SER A 113      10.263  -1.148  -0.457  1.00 93.97           C  
ATOM    851  O   SER A 113       9.386  -1.962  -3.576  1.00 93.97           O  
ATOM    852  OG  SER A 113       9.922  -0.138   0.469  1.00 93.97           O  
ATOM    853  N   LEU A 114       9.791  -3.716  -2.249  1.00 94.30           N  
ATOM    854  CA  LEU A 114      10.170  -4.607  -3.351  1.00 94.30           C  
ATOM    855  C   LEU A 114       9.028  -4.845  -4.342  1.00 94.30           C  
ATOM    856  CB  LEU A 114      10.679  -5.937  -2.785  1.00 94.30           C  
ATOM    857  O   LEU A 114       9.283  -4.921  -5.545  1.00 94.30           O  
ATOM    858  CG  LEU A 114      12.039  -5.817  -2.082  1.00 94.30           C  
ATOM    859  CD1 LEU A 114      12.344  -7.138  -1.390  1.00 94.30           C  
ATOM    860  CD2 LEU A 114      13.176  -5.523  -3.061  1.00 94.30           C  
ATOM    861  N   SER A 115       7.776  -4.876  -3.874  1.00 92.54           N  
ATOM    862  CA  SER A 115       6.603  -4.988  -4.751  1.00 92.54           C  
ATOM    863  C   SER A 115       6.492  -3.852  -5.775  1.00 92.54           C  
ATOM    864  CB  SER A 115       5.315  -5.061  -3.927  1.00 92.54           C  
ATOM    865  O   SER A 115       5.883  -4.037  -6.826  1.00 92.54           O  
ATOM    866  OG  SER A 115       4.868  -3.776  -3.518  1.00 92.54           O  
ATOM    867  N   GLN A 116       7.092  -2.693  -5.483  1.00 92.73           N  
ATOM    868  CA  GLN A 116       7.112  -1.529  -6.366  1.00 92.73           C  
ATOM    869  C   GLN A 116       8.370  -1.481  -7.244  1.00 92.73           C  
ATOM    870  CB  GLN A 116       6.977  -0.253  -5.516  1.00 92.73           C  
ATOM    871  O   GLN A 116       8.318  -0.985  -8.365  1.00 92.73           O  
ATOM    872  CG  GLN A 116       5.710  -0.210  -4.648  1.00 92.73           C  
ATOM    873  CD  GLN A 116       4.452  -0.444  -5.476  1.00 92.73           C  
ATOM    874  NE2 GLN A 116       3.664  -1.450  -5.161  1.00 92.73           N  
ATOM    875  OE1 GLN A 116       4.187   0.224  -6.464  1.00 92.73           O  
ATOM    876  N   ILE A 117       9.493  -2.024  -6.769  1.00 94.98           N  
ATOM    877  CA  ILE A 117      10.788  -1.977  -7.468  1.00 94.98           C  
ATOM    878  C   ILE A 117      10.926  -3.111  -8.487  1.00 94.98           C  
ATOM    879  CB  ILE A 117      11.932  -2.002  -6.429  1.00 94.98           C  
ATOM    880  O   ILE A 117      11.306  -2.887  -9.636  1.00 94.98           O  
ATOM    881  CG1 ILE A 117      11.883  -0.712  -5.586  1.00 94.98           C  
ATOM    882  CG2 ILE A 117      13.311  -2.134  -7.104  1.00 94.98           C  
ATOM    883  CD1 ILE A 117      12.780  -0.731  -4.349  1.00 94.98           C  
ATOM    884  N   VAL A 118      10.610  -4.343  -8.084  1.00 95.19           N  
ATOM    885  CA  VAL A 118      10.823  -5.543  -8.906  1.00 95.19           C  
ATOM    886  C   VAL A 118      10.066  -5.489 -10.238  1.00 95.19           C  
ATOM    887  CB  VAL A 118      10.469  -6.812  -8.116  1.00 95.19           C  
ATOM    888  O   VAL A 118      10.660  -5.881 -11.243  1.00 95.19           O  
ATOM    889  CG1 VAL A 118      10.555  -8.086  -8.968  1.00 95.19           C  
ATOM    890  CG2 VAL A 118      11.411  -7.004  -6.922  1.00 95.19           C  
ATOM    891  N   PRO A 119       8.820  -4.974 -10.333  1.00 94.84           N  
ATOM    892  CA  PRO A 119       8.147  -4.866 -11.624  1.00 94.84           C  
ATOM    893  C   PRO A 119       8.920  -4.052 -12.672  1.00 94.84           C  
ATOM    894  CB  PRO A 119       6.776  -4.251 -11.333  1.00 94.84           C  
ATOM    895  O   PRO A 119       8.883  -4.424 -13.845  1.00 94.84           O  
ATOM    896  CG  PRO A 119       6.497  -4.696  -9.902  1.00 94.84           C  
ATOM    897  CD  PRO A 119       7.883  -4.640  -9.263  1.00 94.84           C  
ATOM    898  N   LYS A 120       9.645  -2.993 -12.269  1.00 94.50           N  
ATOM    899  CA  LYS A 120      10.518  -2.212 -13.167  1.00 94.50           C  
ATOM    900  C   LYS A 120      11.683  -3.042 -13.684  1.00 94.50           C  
ATOM    901  CB  LYS A 120      10.993  -0.915 -12.479  1.00 94.50           C  
ATOM    902  O   LYS A 120      11.940  -3.025 -14.881  1.00 94.50           O  
ATOM    903  CG  LYS A 120      12.070  -0.085 -13.217  1.00 94.50           C  
ATOM    904  CD  LYS A 120      11.677   0.425 -14.611  1.00 94.50           C  
ATOM    905  CE  LYS A 120      12.796   1.239 -15.283  1.00 94.50           C  
ATOM    906  NZ  LYS A 120      12.310   2.471 -15.960  1.00 94.50           N  
ATOM    907  N   LEU A 121      12.342  -3.777 -12.792  1.00 92.81           N  
ATOM    908  CA  LEU A 121      13.534  -4.570 -13.108  1.00 92.81           C  
ATOM    909  C   LEU A 121      13.218  -5.844 -13.908  1.00 92.81           C  
ATOM    910  CB  LEU A 121      14.238  -4.943 -11.791  1.00 92.81           C  
ATOM    911  O   LEU A 121      14.058  -6.338 -14.653  1.00 92.81           O  
ATOM    912  CG  LEU A 121      14.687  -3.751 -10.926  1.00 92.81           C  
ATOM    913  CD1 LEU A 121      15.332  -4.277  -9.644  1.00 92.81           C  
ATOM    914  CD2 LEU A 121      15.694  -2.853 -11.644  1.00 92.81           C  
ATOM    915  N   ALA A 122      12.021  -6.404 -13.729  1.00 93.82           N  
ATOM    916  CA  ALA A 122      11.653  -7.699 -14.293  1.00 93.82           C  
ATOM    917  C   ALA A 122      10.846  -7.610 -15.597  1.00 93.82           C  
ATOM    918  CB  ALA A 122      10.880  -8.468 -13.217  1.00 93.82           C  
ATOM    919  O   ALA A 122      10.827  -8.580 -16.361  1.00 93.82           O  
ATOM    920  N   PHE A 123      10.137  -6.500 -15.839  1.00 94.43           N  
ATOM    921  CA  PHE A 123       9.167  -6.405 -16.930  1.00 94.43           C  
ATOM    922  C   PHE A 123       9.200  -5.053 -17.640  1.00 94.43           C  
ATOM    923  CB  PHE A 123       7.746  -6.691 -16.410  1.00 94.43           C  
ATOM    924  O   PHE A 123       9.212  -3.988 -17.021  1.00 94.43           O  
ATOM    925  CG  PHE A 123       7.616  -7.958 -15.586  1.00 94.43           C  
ATOM    926  CD1 PHE A 123       7.761  -9.218 -16.192  1.00 94.43           C  
ATOM    927  CD2 PHE A 123       7.426  -7.875 -14.196  1.00 94.43           C  
ATOM    928  CE1 PHE A 123       7.727 -10.378 -15.402  1.00 94.43           C  
ATOM    929  CE2 PHE A 123       7.396  -9.039 -13.408  1.00 94.43           C  
ATOM    930  CZ  PHE A 123       7.542 -10.295 -14.015  1.00 94.43           C  
ATOM    931  N   GLU A 124       9.096  -5.101 -18.962  1.00 94.28           N  
ATOM    932  CA  GLU A 124       8.884  -3.928 -19.807  1.00 94.28           C  
ATOM    933  C   GLU A 124       7.395  -3.566 -19.908  1.00 94.28           C  
ATOM    934  CB  GLU A 124       9.481  -4.174 -21.196  1.00 94.28           C  
ATOM    935  O   GLU A 124       6.493  -4.382 -19.674  1.00 94.28           O  
ATOM    936  CG  GLU A 124      11.012  -4.311 -21.147  1.00 94.28           C  
ATOM    937  CD  GLU A 124      11.625  -4.578 -22.528  1.00 94.28           C  
ATOM    938  OE1 GLU A 124      12.869  -4.640 -22.592  1.00 94.28           O  
ATOM    939  OE2 GLU A 124      10.845  -4.786 -23.486  1.00 94.28           O  
ATOM    940  N   ILE A 125       7.120  -2.319 -20.279  1.00 94.81           N  
ATOM    941  CA  ILE A 125       5.777  -1.854 -20.636  1.00 94.81           C  
ATOM    942  C   ILE A 125       5.422  -2.455 -22.011  1.00 94.81           C  
ATOM    943  CB  ILE A 125       5.764  -0.308 -20.618  1.00 94.81           C  
ATOM    944  O   ILE A 125       6.259  -2.417 -22.907  1.00 94.81           O  
ATOM    945  CG1 ILE A 125       5.973   0.193 -19.166  1.00 94.81           C  
ATOM    946  CG2 ILE A 125       4.464   0.267 -21.208  1.00 94.81           C  
ATOM    947  CD1 ILE A 125       6.266   1.693 -19.056  1.00 94.81           C  
ATOM    948  N   PRO A 126       4.216  -3.025 -22.221  1.00 94.19           N  
ATOM    949  CA  PRO A 126       3.023  -2.941 -21.375  1.00 94.19           C  
ATOM    950  C   PRO A 126       2.820  -4.113 -20.405  1.00 94.19           C  
ATOM    951  CB  PRO A 126       1.883  -2.865 -22.389  1.00 94.19           C  
ATOM    952  O   PRO A 126       1.859  -4.098 -19.633  1.00 94.19           O  
ATOM    953  CG  PRO A 126       2.350  -3.800 -23.502  1.00 94.19           C  
ATOM    954  CD  PRO A 126       3.853  -3.539 -23.539  1.00 94.19           C  
ATOM    955  N   LEU A 127       3.676  -5.143 -20.426  1.00 94.62           N  
ATOM    956  CA  LEU A 127       3.527  -6.303 -19.536  1.00 94.62           C  
ATOM    957  C   LEU A 127       3.574  -5.881 -18.064  1.00 94.62           C  
ATOM    958  CB  LEU A 127       4.605  -7.353 -19.862  1.00 94.62           C  
ATOM    959  O   LEU A 127       2.799  -6.395 -17.260  1.00 94.62           O  
ATOM    960  CG  LEU A 127       4.528  -8.626 -18.994  1.00 94.62           C  
ATOM    961  CD1 LEU A 127       3.191  -9.358 -19.152  1.00 94.62           C  
ATOM    962  CD2 LEU A 127       5.646  -9.589 -19.391  1.00 94.62           C  
ATOM    963  N   ARG A 128       4.407  -4.891 -17.733  1.00 95.92           N  
ATOM    964  CA  ARG A 128       4.500  -4.325 -16.388  1.00 95.92           C  
ATOM    965  C   ARG A 128       3.154  -3.849 -15.838  1.00 95.92           C  
ATOM    966  CB  ARG A 128       5.529  -3.191 -16.391  1.00 95.92           C  
ATOM    967  O   ARG A 128       2.856  -4.146 -14.687  1.00 95.92           O  
ATOM    968  CG  ARG A 128       5.891  -2.841 -14.942  1.00 95.92           C  
ATOM    969  CD  ARG A 128       6.811  -1.636 -14.835  1.00 95.92           C  
ATOM    970  NE  ARG A 128       8.042  -1.824 -15.612  1.00 95.92           N  
ATOM    971  NH1 ARG A 128       8.597   0.371 -15.668  1.00 95.92           N  
ATOM    972  NH2 ARG A 128       9.762  -1.115 -16.884  1.00 95.92           N  
ATOM    973  CZ  ARG A 128       8.798  -0.851 -16.055  1.00 95.92           C  
ATOM    974  N   TYR A 129       2.312  -3.203 -16.652  1.00 96.14           N  
ATOM    975  CA  TYR A 129       0.980  -2.750 -16.221  1.00 96.14           C  
ATOM    976  C   TYR A 129       0.117  -3.923 -15.769  1.00 96.14           C  
ATOM    977  CB  TYR A 129       0.266  -1.998 -17.358  1.00 96.14           C  
ATOM    978  O   TYR A 129      -0.503  -3.876 -14.710  1.00 96.14           O  
ATOM    979  CG  TYR A 129       0.970  -0.769 -17.902  1.00 96.14           C  
ATOM    980  CD1 TYR A 129       1.976  -0.124 -17.156  1.00 96.14           C  
ATOM    981  CD2 TYR A 129       0.586  -0.242 -19.153  1.00 96.14           C  
ATOM    982  CE1 TYR A 129       2.614   1.009 -17.673  1.00 96.14           C  
ATOM    983  CE2 TYR A 129       1.185   0.937 -19.642  1.00 96.14           C  
ATOM    984  OH  TYR A 129       2.837   2.664 -19.373  1.00 96.14           O  
ATOM    985  CZ  TYR A 129       2.205   1.564 -18.898  1.00 96.14           C  
ATOM    986  N   LYS A 130       0.149  -5.022 -16.530  1.00 95.31           N  
ATOM    987  CA  LYS A 130      -0.578  -6.249 -16.189  1.00 95.31           C  
ATOM    988  C   LYS A 130      -0.090  -6.821 -14.865  1.00 95.31           C  
ATOM    989  CB  LYS A 130      -0.452  -7.298 -17.303  1.00 95.31           C  
ATOM    990  O   LYS A 130      -0.908  -7.169 -14.023  1.00 95.31           O  
ATOM    991  CG  LYS A 130      -0.863  -6.738 -18.667  1.00 95.31           C  
ATOM    992  CD  LYS A 130      -0.918  -7.832 -19.732  1.00 95.31           C  
ATOM    993  CE  LYS A 130      -1.357  -7.204 -21.058  1.00 95.31           C  
ATOM    994  NZ  LYS A 130      -1.370  -8.203 -22.154  1.00 95.31           N  
ATOM    995  N   ILE A 131       1.229  -6.884 -14.665  1.00 94.66           N  
ATOM    996  CA  ILE A 131       1.810  -7.441 -13.439  1.00 94.66           C  
ATOM    997  C   ILE A 131       1.484  -6.574 -12.224  1.00 94.66           C  
ATOM    998  CB  ILE A 131       3.330  -7.673 -13.588  1.00 94.66           C  
ATOM    999  O   ILE A 131       1.070  -7.104 -11.199  1.00 94.66           O  
ATOM   1000  CG1 ILE A 131       3.695  -8.610 -14.764  1.00 94.66           C  
ATOM   1001  CG2 ILE A 131       3.892  -8.239 -12.272  1.00 94.66           C  
ATOM   1002  CD1 ILE A 131       2.742  -9.791 -14.998  1.00 94.66           C  
ATOM   1003  N   MET A 132       1.601  -5.254 -12.340  1.00 93.47           N  
ATOM   1004  CA  MET A 132       1.257  -4.332 -11.255  1.00 93.47           C  
ATOM   1005  C   MET A 132      -0.239  -4.361 -10.936  1.00 93.47           C  
ATOM   1006  CB  MET A 132       1.715  -2.920 -11.621  1.00 93.47           C  
ATOM   1007  O   MET A 132      -0.603  -4.334  -9.765  1.00 93.47           O  
ATOM   1008  CG  MET A 132       3.245  -2.864 -11.636  1.00 93.47           C  
ATOM   1009  SD  MET A 132       3.929  -1.296 -12.198  1.00 93.47           S  
ATOM   1010  CE  MET A 132       3.525  -0.266 -10.781  1.00 93.47           C  
ATOM   1011  N   GLY A 133      -1.096  -4.521 -11.949  1.00 92.95           N  
ATOM   1012  CA  GLY A 133      -2.522  -4.775 -11.759  1.00 92.95           C  
ATOM   1013  C   GLY A 133      -2.800  -6.071 -10.998  1.00 92.95           C  
ATOM   1014  O   GLY A 133      -3.574  -6.056 -10.046  1.00 92.95           O  
ATOM   1015  N   ILE A 134      -2.137  -7.176 -11.367  1.00 93.82           N  
ATOM   1016  CA  ILE A 134      -2.260  -8.465 -10.665  1.00 93.82           C  
ATOM   1017  C   ILE A 134      -1.821  -8.312  -9.206  1.00 93.82           C  
ATOM   1018  CB  ILE A 134      -1.459  -9.580 -11.380  1.00 93.82           C  
ATOM   1019  O   ILE A 134      -2.593  -8.630  -8.308  1.00 93.82           O  
ATOM   1020  CG1 ILE A 134      -2.086  -9.925 -12.746  1.00 93.82           C  
ATOM   1021  CG2 ILE A 134      -1.405 -10.858 -10.527  1.00 93.82           C  
ATOM   1022  CD1 ILE A 134      -1.135 -10.693 -13.677  1.00 93.82           C  
ATOM   1023  N   VAL A 135      -0.624  -7.774  -8.962  1.00 92.27           N  
ATOM   1024  CA  VAL A 135      -0.081  -7.589  -7.608  1.00 92.27           C  
ATOM   1025  C   VAL A 135      -0.961  -6.645  -6.783  1.00 92.27           C  
ATOM   1026  CB  VAL A 135       1.377  -7.093  -7.683  1.00 92.27           C  
ATOM   1027  O   VAL A 135      -1.270  -6.947  -5.638  1.00 92.27           O  
ATOM   1028  CG1 VAL A 135       1.955  -6.742  -6.307  1.00 92.27           C  
ATOM   1029  CG2 VAL A 135       2.291  -8.170  -8.287  1.00 92.27           C  
ATOM   1030  N   GLY A 136      -1.424  -5.531  -7.355  1.00 85.67           N  
ATOM   1031  CA  GLY A 136      -2.306  -4.582  -6.670  1.00 85.67           C  
ATOM   1032  C   GLY A 136      -3.657  -5.189  -6.286  1.00 85.67           C  
ATOM   1033  O   GLY A 136      -4.142  -4.968  -5.179  1.00 85.67           O  
ATOM   1034  N   SER A 137      -4.229  -6.023  -7.157  1.00 87.05           N  
ATOM   1035  CA  SER A 137      -5.540  -6.645  -6.936  1.00 87.05           C  
ATOM   1036  C   SER A 137      -5.598  -7.648  -5.788  1.00 87.05           C  
ATOM   1037  CB  SER A 137      -5.963  -7.348  -8.206  1.00 87.05           C  
ATOM   1038  O   SER A 137      -6.689  -7.929  -5.278  1.00 87.05           O  
ATOM   1039  OG  SER A 137      -5.256  -8.559  -8.424  1.00 87.05           O  
ATOM   1040  N   VAL A 138      -4.431  -8.146  -5.361  1.00 88.35           N  
ATOM   1041  CA  VAL A 138      -4.284  -9.067  -4.230  1.00 88.35           C  
ATOM   1042  C   VAL A 138      -4.953  -8.509  -2.973  1.00 88.35           C  
ATOM   1043  CB  VAL A 138      -2.798  -9.384  -3.970  1.00 88.35           C  
ATOM   1044  O   VAL A 138      -5.520  -9.291  -2.225  1.00 88.35           O  
ATOM   1045  CG1 VAL A 138      -2.599 -10.286  -2.755  1.00 88.35           C  
ATOM   1046  CG2 VAL A 138      -2.164 -10.121  -5.159  1.00 88.35           C  
ATOM   1047  N   TRP A 139      -4.998  -7.184  -2.792  1.00 76.64           N  
ATOM   1048  CA  TRP A 139      -5.658  -6.531  -1.653  1.00 76.64           C  
ATOM   1049  C   TRP A 139      -7.167  -6.801  -1.539  1.00 76.64           C  
ATOM   1050  CB  TRP A 139      -5.404  -5.021  -1.738  1.00 76.64           C  
ATOM   1051  O   TRP A 139      -7.678  -6.948  -0.433  1.00 76.64           O  
ATOM   1052  CG  TRP A 139      -4.064  -4.603  -1.226  1.00 76.64           C  
ATOM   1053  CD1 TRP A 139      -2.903  -4.594  -1.920  1.00 76.64           C  
ATOM   1054  CD2 TRP A 139      -3.722  -4.217   0.137  1.00 76.64           C  
ATOM   1055  CE2 TRP A 139      -2.319  -3.970   0.197  1.00 76.64           C  
ATOM   1056  CE3 TRP A 139      -4.454  -4.091   1.337  1.00 76.64           C  
ATOM   1057  NE1 TRP A 139      -1.866  -4.236  -1.078  1.00 76.64           N  
ATOM   1058  CH2 TRP A 139      -2.433  -3.470   2.561  1.00 76.64           C  
ATOM   1059  CZ2 TRP A 139      -1.673  -3.602   1.386  1.00 76.64           C  
ATOM   1060  CZ3 TRP A 139      -3.817  -3.718   2.536  1.00 76.64           C  
ATOM   1061  N   GLY A 140      -7.901  -6.871  -2.652  1.00 74.63           N  
ATOM   1062  CA  GLY A 140      -9.329  -7.225  -2.609  1.00 74.63           C  
ATOM   1063  C   GLY A 140      -9.593  -8.717  -2.816  1.00 74.63           C  
ATOM   1064  O   GLY A 140     -10.686  -9.190  -2.543  1.00 74.63           O  
ATOM   1065  N   ILE A 141      -8.593  -9.495  -3.242  1.00 84.52           N  
ATOM   1066  CA  ILE A 141      -8.655 -10.959  -3.125  1.00 84.52           C  
ATOM   1067  C   ILE A 141      -8.474 -11.354  -1.649  1.00 84.52           C  
ATOM   1068  CB  ILE A 141      -7.617 -11.621  -4.059  1.00 84.52           C  
ATOM   1069  O   ILE A 141      -9.207 -12.198  -1.133  1.00 84.52           O  
ATOM   1070  CG1 ILE A 141      -7.954 -11.335  -5.541  1.00 84.52           C  
ATOM   1071  CG2 ILE A 141      -7.558 -13.136  -3.809  1.00 84.52           C  
ATOM   1072  CD1 ILE A 141      -6.853 -11.742  -6.528  1.00 84.52           C  
ATOM   1073  N   SER A 142      -7.544 -10.709  -0.939  1.00 85.38           N  
ATOM   1074  CA  SER A 142      -7.297 -10.949   0.483  1.00 85.38           C  
ATOM   1075  C   SER A 142      -8.466 -10.514   1.366  1.00 85.38           C  
ATOM   1076  CB  SER A 142      -5.985 -10.302   0.943  1.00 85.38           C  
ATOM   1077  O   SER A 142      -8.649 -11.110   2.417  1.00 85.38           O  
ATOM   1078  OG  SER A 142      -6.029  -8.894   0.869  1.00 85.38           O  
ATOM   1079  N   SER A 143      -9.318  -9.573   0.942  1.00 79.37           N  
ATOM   1080  CA  SER A 143     -10.541  -9.233   1.690  1.00 79.37           C  
ATOM   1081  C   SER A 143     -11.616 -10.331   1.666  1.00 79.37           C  
ATOM   1082  CB  SER A 143     -11.136  -7.909   1.207  1.00 79.37           C  
ATOM   1083  O   SER A 143     -12.515 -10.308   2.501  1.00 79.37           O  
ATOM   1084  OG  SER A 143     -11.682  -8.055  -0.084  1.00 79.37           O  
ATOM   1085  N   ILE A 144     -11.521 -11.309   0.758  1.00 85.98           N  
ATOM   1086  CA  ILE A 144     -12.384 -12.505   0.729  1.00 85.98           C  
ATOM   1087  C   ILE A 144     -11.680 -13.671   1.404  1.00 85.98           C  
ATOM   1088  CB  ILE A 144     -12.731 -12.902  -0.717  1.00 85.98           C  
ATOM   1089  O   ILE A 144     -12.236 -14.321   2.288  1.00 85.98           O  
ATOM   1090  CG1 ILE A 144     -13.451 -11.746  -1.416  1.00 85.98           C  
ATOM   1091  CG2 ILE A 144     -13.603 -14.174  -0.774  1.00 85.98           C  
ATOM   1092  CD1 ILE A 144     -13.541 -11.992  -2.910  1.00 85.98           C  
ATOM   1093  N   ILE A 145     -10.444 -13.933   0.971  1.00 88.40           N  
ATOM   1094  CA  ILE A 145      -9.660 -15.068   1.455  1.00 88.40           C  
ATOM   1095  C   ILE A 145      -9.332 -14.891   2.938  1.00 88.40           C  
ATOM   1096  CB  ILE A 145      -8.400 -15.265   0.580  1.00 88.40           C  
ATOM   1097  O   ILE A 145      -9.369 -15.865   3.679  1.00 88.40           O  
ATOM   1098  CG1 ILE A 145      -8.801 -15.640  -0.865  1.00 88.40           C  
ATOM   1099  CG2 ILE A 145      -7.504 -16.352   1.186  1.00 88.40           C  
ATOM   1100  CD1 ILE A 145      -7.621 -15.961  -1.793  1.00 88.40           C  
ATOM   1101  N   GLY A 146      -9.064 -13.663   3.383  1.00 88.01           N  
ATOM   1102  CA  GLY A 146      -8.761 -13.332   4.769  1.00 88.01           C  
ATOM   1103  C   GLY A 146      -9.872 -13.754   5.721  1.00 88.01           C  
ATOM   1104  O   GLY A 146      -9.621 -14.608   6.564  1.00 88.01           O  
ATOM   1105  N   PRO A 147     -11.112 -13.253   5.579  1.00 85.16           N  
ATOM   1106  CA  PRO A 147     -12.199 -13.674   6.449  1.00 85.16           C  
ATOM   1107  C   PRO A 147     -12.547 -15.159   6.363  1.00 85.16           C  
ATOM   1108  CB  PRO A 147     -13.391 -12.783   6.100  1.00 85.16           C  
ATOM   1109  O   PRO A 147     -12.860 -15.765   7.384  1.00 85.16           O  
ATOM   1110  CG  PRO A 147     -12.721 -11.517   5.575  1.00 85.16           C  
ATOM   1111  CD  PRO A 147     -11.499 -12.065   4.838  1.00 85.16           C  
ATOM   1112  N   LEU A 148     -12.459 -15.757   5.170  1.00 87.84           N  
ATOM   1113  CA  LEU A 148     -12.714 -17.184   4.979  1.00 87.84           C  
ATOM   1114  C   LEU A 148     -11.677 -18.051   5.711  1.00 87.84           C  
ATOM   1115  CB  LEU A 148     -12.738 -17.473   3.468  1.00 87.84           C  
ATOM   1116  O   LEU A 148     -12.045 -18.935   6.480  1.00 87.84           O  
ATOM   1117  CG  LEU A 148     -13.062 -18.936   3.114  1.00 87.84           C  
ATOM   1118  CD1 LEU A 148     -14.498 -19.310   3.487  1.00 87.84           C  
ATOM   1119  CD2 LEU A 148     -12.885 -19.141   1.610  1.00 87.84           C  
ATOM   1120  N   LEU A 149     -10.386 -17.780   5.494  1.00 88.87           N  
ATOM   1121  CA  LEU A 149      -9.298 -18.490   6.168  1.00 88.87           C  
ATOM   1122  C   LEU A 149      -9.285 -18.187   7.665  1.00 88.87           C  
ATOM   1123  CB  LEU A 149      -7.936 -18.113   5.555  1.00 88.87           C  
ATOM   1124  O   LEU A 149      -9.143 -19.102   8.464  1.00 88.87           O  
ATOM   1125  CG  LEU A 149      -7.629 -18.749   4.189  1.00 88.87           C  
ATOM   1126  CD1 LEU A 149      -6.285 -18.227   3.678  1.00 88.87           C  
ATOM   1127  CD2 LEU A 149      -7.497 -20.272   4.275  1.00 88.87           C  
ATOM   1128  N   GLY A 150      -9.448 -16.922   8.051  1.00 88.16           N  
ATOM   1129  CA  GLY A 150      -9.422 -16.490   9.444  1.00 88.16           C  
ATOM   1130  C   GLY A 150     -10.565 -17.085  10.258  1.00 88.16           C  
ATOM   1131  O   GLY A 150     -10.320 -17.642  11.324  1.00 88.16           O  
ATOM   1132  N   GLY A 151     -11.793 -17.035   9.732  1.00 86.87           N  
ATOM   1133  CA  GLY A 151     -12.960 -17.657  10.355  1.00 86.87           C  
ATOM   1134  C   GLY A 151     -12.810 -19.172  10.475  1.00 86.87           C  
ATOM   1135  O   GLY A 151     -12.978 -19.707  11.564  1.00 86.87           O  
ATOM   1136  N   GLY A 152     -12.396 -19.846   9.394  1.00 90.13           N  
ATOM   1137  CA  GLY A 152     -12.173 -21.293   9.417  1.00 90.13           C  
ATOM   1138  C   GLY A 152     -11.072 -21.714  10.395  1.00 90.13           C  
ATOM   1139  O   GLY A 152     -11.238 -22.672  11.139  1.00 90.13           O  
ATOM   1140  N   ILE A 153      -9.956 -20.983  10.463  1.00 92.60           N  
ATOM   1141  CA  ILE A 153      -8.893 -21.285  11.432  1.00 92.60           C  
ATOM   1142  C   ILE A 153      -9.391 -21.080  12.863  1.00 92.60           C  
ATOM   1143  CB  ILE A 153      -7.623 -20.460  11.148  1.00 92.60           C  
ATOM   1144  O   ILE A 153      -9.119 -21.929  13.698  1.00 92.60           O  
ATOM   1145  CG1 ILE A 153      -6.960 -20.933   9.838  1.00 92.60           C  
ATOM   1146  CG2 ILE A 153      -6.600 -20.578  12.299  1.00 92.60           C  
ATOM   1147  CD1 ILE A 153      -5.971 -19.911   9.267  1.00 92.60           C  
ATOM   1148  N   LEU A 154     -10.121 -20.001  13.155  1.00 91.10           N  
ATOM   1149  CA  LEU A 154     -10.646 -19.741  14.502  1.00 91.10           C  
ATOM   1150  C   LEU A 154     -11.731 -20.739  14.937  1.00 91.10           C  
ATOM   1151  CB  LEU A 154     -11.188 -18.304  14.565  1.00 91.10           C  
ATOM   1152  O   LEU A 154     -11.947 -20.907  16.134  1.00 91.10           O  
ATOM   1153  CG  LEU A 154     -10.104 -17.213  14.562  1.00 91.10           C  
ATOM   1154  CD1 LEU A 154     -10.772 -15.842  14.436  1.00 91.10           C  
ATOM   1155  CD2 LEU A 154      -9.266 -17.229  15.845  1.00 91.10           C  
ATOM   1156  N   GLU A 155     -12.402 -21.394  13.989  1.00 92.03           N  
ATOM   1157  CA  GLU A 155     -13.374 -22.454  14.266  1.00 92.03           C  
ATOM   1158  C   GLU A 155     -12.697 -23.764  14.701  1.00 92.03           C  
ATOM   1159  CB  GLU A 155     -14.246 -22.642  13.013  1.00 92.03           C  
ATOM   1160  O   GLU A 155     -13.183 -24.438  15.608  1.00 92.03           O  
ATOM   1161  CG  GLU A 155     -15.422 -23.606  13.232  1.00 92.03           C  
ATOM   1162  CD  GLU A 155     -16.340 -23.739  12.002  1.00 92.03           C  
ATOM   1163  OE1 GLU A 155     -17.256 -24.590  12.064  1.00 92.03           O  
ATOM   1164  OE2 GLU A 155     -16.151 -22.993  11.011  1.00 92.03           O  
ATOM   1165  N   PHE A 156     -11.555 -24.117  14.095  1.00 92.16           N  
ATOM   1166  CA  PHE A 156     -10.883 -25.407  14.323  1.00 92.16           C  
ATOM   1167  C   PHE A 156      -9.582 -25.321  15.134  1.00 92.16           C  
ATOM   1168  CB  PHE A 156     -10.640 -26.093  12.969  1.00 92.16           C  
ATOM   1169  O   PHE A 156      -9.039 -26.350  15.540  1.00 92.16           O  
ATOM   1170  CG  PHE A 156     -11.913 -26.377  12.195  1.00 92.16           C  
ATOM   1171  CD1 PHE A 156     -12.834 -27.326  12.677  1.00 92.16           C  
ATOM   1172  CD2 PHE A 156     -12.208 -25.660  11.023  1.00 92.16           C  
ATOM   1173  CE1 PHE A 156     -14.056 -27.524  12.010  1.00 92.16           C  
ATOM   1174  CE2 PHE A 156     -13.442 -25.832  10.375  1.00 92.16           C  
ATOM   1175  CZ  PHE A 156     -14.369 -26.761  10.872  1.00 92.16           C  
ATOM   1176  N   ALA A 157      -9.046 -24.122  15.351  1.00 93.35           N  
ATOM   1177  CA  ALA A 157      -7.738 -23.901  15.950  1.00 93.35           C  
ATOM   1178  C   ALA A 157      -7.663 -22.567  16.713  1.00 93.35           C  
ATOM   1179  CB  ALA A 157      -6.683 -23.980  14.837  1.00 93.35           C  
ATOM   1180  O   ALA A 157      -8.544 -21.713  16.658  1.00 93.35           O  
ATOM   1181  N   THR A 158      -6.575 -22.377  17.459  1.00 93.89           N  
ATOM   1182  CA  THR A 158      -6.338 -21.127  18.191  1.00 93.89           C  
ATOM   1183  C   THR A 158      -5.896 -20.005  17.248  1.00 93.89           C  
ATOM   1184  CB  THR A 158      -5.326 -21.311  19.332  1.00 93.89           C  
ATOM   1185  O   THR A 158      -5.341 -20.246  16.174  1.00 93.89           O  
ATOM   1186  CG2 THR A 158      -5.700 -22.444  20.286  1.00 93.89           C  
ATOM   1187  OG1 THR A 158      -4.042 -21.599  18.832  1.00 93.89           O  
ATOM   1188  N   TRP A 159      -6.064 -18.752  17.681  1.00 94.46           N  
ATOM   1189  CA  TRP A 159      -5.658 -17.570  16.912  1.00 94.46           C  
ATOM   1190  C   TRP A 159      -4.157 -17.547  16.562  1.00 94.46           C  
ATOM   1191  CB  TRP A 159      -6.055 -16.315  17.697  1.00 94.46           C  
ATOM   1192  O   TRP A 159      -3.766 -16.905  15.591  1.00 94.46           O  
ATOM   1193  CG  TRP A 159      -5.349 -16.153  19.007  1.00 94.46           C  
ATOM   1194  CD1 TRP A 159      -5.815 -16.524  20.223  1.00 94.46           C  
ATOM   1195  CD2 TRP A 159      -4.013 -15.610  19.239  1.00 94.46           C  
ATOM   1196  CE2 TRP A 159      -3.751 -15.662  20.636  1.00 94.46           C  
ATOM   1197  CE3 TRP A 159      -2.995 -15.089  18.410  1.00 94.46           C  
ATOM   1198  NE1 TRP A 159      -4.860 -16.252  21.181  1.00 94.46           N  
ATOM   1199  CH2 TRP A 159      -1.570 -14.700  20.345  1.00 94.46           C  
ATOM   1200  CZ2 TRP A 159      -2.559 -15.207  21.193  1.00 94.46           C  
ATOM   1201  CZ3 TRP A 159      -1.774 -14.648  18.959  1.00 94.46           C  
ATOM   1202  N   HIS A 160      -3.311 -18.276  17.296  1.00 96.38           N  
ATOM   1203  CA  HIS A 160      -1.882 -18.427  17.009  1.00 96.38           C  
ATOM   1204  C   HIS A 160      -1.624 -18.954  15.585  1.00 96.38           C  
ATOM   1205  CB  HIS A 160      -1.281 -19.397  18.034  1.00 96.38           C  
ATOM   1206  O   HIS A 160      -0.694 -18.513  14.905  1.00 96.38           O  
ATOM   1207  CG  HIS A 160      -1.428 -18.951  19.471  1.00 96.38           C  
ATOM   1208  CD2 HIS A 160      -0.545 -18.194  20.195  1.00 96.38           C  
ATOM   1209  ND1 HIS A 160      -2.489 -19.231  20.307  1.00 96.38           N  
ATOM   1210  CE1 HIS A 160      -2.249 -18.656  21.500  1.00 96.38           C  
ATOM   1211  NE2 HIS A 160      -1.060 -18.042  21.481  1.00 96.38           N  
ATOM   1212  N   TRP A 161      -2.489 -19.846  15.087  1.00 95.90           N  
ATOM   1213  CA  TRP A 161      -2.371 -20.424  13.746  1.00 95.90           C  
ATOM   1214  C   TRP A 161      -2.556 -19.403  12.626  1.00 95.90           C  
ATOM   1215  CB  TRP A 161      -3.351 -21.586  13.602  1.00 95.90           C  
ATOM   1216  O   TRP A 161      -1.985 -19.583  11.553  1.00 95.90           O  
ATOM   1217  CG  TRP A 161      -2.916 -22.811  14.334  1.00 95.90           C  
ATOM   1218  CD1 TRP A 161      -3.226 -23.126  15.611  1.00 95.90           C  
ATOM   1219  CD2 TRP A 161      -2.035 -23.871  13.857  1.00 95.90           C  
ATOM   1220  CE2 TRP A 161      -1.885 -24.831  14.901  1.00 95.90           C  
ATOM   1221  CE3 TRP A 161      -1.336 -24.106  12.653  1.00 95.90           C  
ATOM   1222  NE1 TRP A 161      -2.641 -24.333  15.941  1.00 95.90           N  
ATOM   1223  CH2 TRP A 161      -0.412 -26.186  13.542  1.00 95.90           C  
ATOM   1224  CZ2 TRP A 161      -1.092 -25.977  14.754  1.00 95.90           C  
ATOM   1225  CZ3 TRP A 161      -0.532 -25.251  12.497  1.00 95.90           C  
ATOM   1226  N   LEU A 162      -3.250 -18.292  12.894  1.00 94.56           N  
ATOM   1227  CA  LEU A 162      -3.390 -17.174  11.957  1.00 94.56           C  
ATOM   1228  C   LEU A 162      -2.044 -16.538  11.592  1.00 94.56           C  
ATOM   1229  CB  LEU A 162      -4.297 -16.100  12.574  1.00 94.56           C  
ATOM   1230  O   LEU A 162      -1.927 -15.924  10.538  1.00 94.56           O  
ATOM   1231  CG  LEU A 162      -5.685 -16.589  13.018  1.00 94.56           C  
ATOM   1232  CD1 LEU A 162      -6.451 -15.432  13.641  1.00 94.56           C  
ATOM   1233  CD2 LEU A 162      -6.526 -17.154  11.883  1.00 94.56           C  
ATOM   1234  N   PHE A 163      -1.024 -16.709  12.437  1.00 95.49           N  
ATOM   1235  CA  PHE A 163       0.342 -16.291  12.143  1.00 95.49           C  
ATOM   1236  C   PHE A 163       1.161 -17.400  11.481  1.00 95.49           C  
ATOM   1237  CB  PHE A 163       1.005 -15.832  13.438  1.00 95.49           C  
ATOM   1238  O   PHE A 163       1.953 -17.134  10.576  1.00 95.49           O  
ATOM   1239  CG  PHE A 163       0.353 -14.612  14.035  1.00 95.49           C  
ATOM   1240  CD1 PHE A 163       0.641 -13.359  13.475  1.00 95.49           C  
ATOM   1241  CD2 PHE A 163      -0.541 -14.713  15.117  1.00 95.49           C  
ATOM   1242  CE1 PHE A 163       0.073 -12.204  14.019  1.00 95.49           C  
ATOM   1243  CE2 PHE A 163      -1.136 -13.549  15.635  1.00 95.49           C  
ATOM   1244  CZ  PHE A 163      -0.817 -12.293  15.102  1.00 95.49           C  
ATOM   1245  N   TYR A 164       0.965 -18.656  11.894  1.00 95.87           N  
ATOM   1246  CA  TYR A 164       1.709 -19.790  11.346  1.00 95.87           C  
ATOM   1247  C   TYR A 164       1.410 -20.068   9.869  1.00 95.87           C  
ATOM   1248  CB  TYR A 164       1.476 -21.042  12.201  1.00 95.87           C  
ATOM   1249  O   TYR A 164       2.313 -20.516   9.162  1.00 95.87           O  
ATOM   1250  CG  TYR A 164       2.023 -20.988  13.618  1.00 95.87           C  
ATOM   1251  CD1 TYR A 164       3.286 -20.414  13.883  1.00 95.87           C  
ATOM   1252  CD2 TYR A 164       1.299 -21.583  14.670  1.00 95.87           C  
ATOM   1253  CE1 TYR A 164       3.836 -20.455  15.175  1.00 95.87           C  
ATOM   1254  CE2 TYR A 164       1.840 -21.615  15.969  1.00 95.87           C  
ATOM   1255  OH  TYR A 164       3.669 -21.166  17.448  1.00 95.87           O  
ATOM   1256  CZ  TYR A 164       3.116 -21.072  16.216  1.00 95.87           C  
ATOM   1257  N   ILE A 165       0.215 -19.735   9.363  1.00 93.70           N  
ATOM   1258  CA  ILE A 165      -0.111 -19.870   7.928  1.00 93.70           C  
ATOM   1259  C   ILE A 165       0.845 -19.102   7.010  1.00 93.70           C  
ATOM   1260  CB  ILE A 165      -1.551 -19.420   7.608  1.00 93.70           C  
ATOM   1261  O   ILE A 165       1.052 -19.497   5.864  1.00 93.70           O  
ATOM   1262  CG1 ILE A 165      -1.779 -17.928   7.931  1.00 93.70           C  
ATOM   1263  CG2 ILE A 165      -2.566 -20.338   8.299  1.00 93.70           C  
ATOM   1264  CD1 ILE A 165      -3.175 -17.406   7.595  1.00 93.70           C  
ATOM   1265  N   ASN A 166       1.458 -18.028   7.507  1.00 93.12           N  
ATOM   1266  CA  ASN A 166       2.391 -17.235   6.725  1.00 93.12           C  
ATOM   1267  C   ASN A 166       3.730 -17.951   6.509  1.00 93.12           C  
ATOM   1268  CB  ASN A 166       2.607 -15.897   7.436  1.00 93.12           C  
ATOM   1269  O   ASN A 166       4.416 -17.658   5.535  1.00 93.12           O  
ATOM   1270  CG  ASN A 166       1.451 -14.921   7.272  1.00 93.12           C  
ATOM   1271  ND2 ASN A 166       1.173 -14.147   8.297  1.00 93.12           N  
ATOM   1272  OD1 ASN A 166       0.858 -14.820   6.210  1.00 93.12           O  
ATOM   1273  N   ILE A 167       4.118 -18.883   7.386  1.00 95.62           N  
ATOM   1274  CA  ILE A 167       5.444 -19.516   7.347  1.00 95.62           C  
ATOM   1275  C   ILE A 167       5.613 -20.391   6.094  1.00 95.62           C  
ATOM   1276  CB  ILE A 167       5.762 -20.258   8.667  1.00 95.62           C  
ATOM   1277  O   ILE A 167       6.585 -20.171   5.368  1.00 95.62           O  
ATOM   1278  CG1 ILE A 167       5.751 -19.273   9.852  1.00 95.62           C  
ATOM   1279  CG2 ILE A 167       7.110 -20.997   8.561  1.00 95.62           C  
ATOM   1280  CD1 ILE A 167       5.879 -19.981  11.200  1.00 95.62           C  
ATOM   1281  N   PRO A 168       4.693 -21.322   5.754  1.00 96.40           N  
ATOM   1282  CA  PRO A 168       4.788 -22.072   4.501  1.00 96.40           C  
ATOM   1283  C   PRO A 168       4.811 -21.163   3.266  1.00 96.40           C  
ATOM   1284  CB  PRO A 168       3.568 -23.000   4.477  1.00 96.40           C  
ATOM   1285  O   PRO A 168       5.597 -21.390   2.347  1.00 96.40           O  
ATOM   1286  CG  PRO A 168       3.219 -23.179   5.950  1.00 96.40           C  
ATOM   1287  CD  PRO A 168       3.573 -21.822   6.544  1.00 96.40           C  
ATOM   1288  N   ILE A 169       3.992 -20.105   3.261  1.00 95.83           N  
ATOM   1289  CA  ILE A 169       3.917 -19.146   2.150  1.00 95.83           C  
ATOM   1290  C   ILE A 169       5.249 -18.404   1.996  1.00 95.83           C  
ATOM   1291  CB  ILE A 169       2.739 -18.163   2.350  1.00 95.83           C  
ATOM   1292  O   ILE A 169       5.761 -18.279   0.882  1.00 95.83           O  
ATOM   1293  CG1 ILE A 169       1.400 -18.923   2.498  1.00 95.83           C  
ATOM   1294  CG2 ILE A 169       2.663 -17.209   1.145  1.00 95.83           C  
ATOM   1295  CD1 ILE A 169       0.212 -18.023   2.856  1.00 95.83           C  
ATOM   1296  N   ALA A 170       5.847 -17.977   3.108  1.00 96.81           N  
ATOM   1297  CA  ALA A 170       7.131 -17.297   3.122  1.00 96.81           C  
ATOM   1298  C   ALA A 170       8.268 -18.203   2.641  1.00 96.81           C  
ATOM   1299  CB  ALA A 170       7.411 -16.800   4.537  1.00 96.81           C  
ATOM   1300  O   ALA A 170       9.097 -17.764   1.850  1.00 96.81           O  
ATOM   1301  N   ILE A 171       8.288 -19.475   3.054  1.00 97.37           N  
ATOM   1302  CA  ILE A 171       9.278 -20.458   2.589  1.00 97.37           C  
ATOM   1303  C   ILE A 171       9.183 -20.629   1.070  1.00 97.37           C  
ATOM   1304  CB  ILE A 171       9.101 -21.802   3.333  1.00 97.37           C  
ATOM   1305  O   ILE A 171      10.201 -20.564   0.380  1.00 97.37           O  
ATOM   1306  CG1 ILE A 171       9.507 -21.644   4.816  1.00 97.37           C  
ATOM   1307  CG2 ILE A 171       9.941 -22.917   2.677  1.00 97.37           C  
ATOM   1308  CD1 ILE A 171       9.062 -22.814   5.704  1.00 97.37           C  
ATOM   1309  N   ILE A 172       7.968 -20.782   0.532  1.00 97.96           N  
ATOM   1310  CA  ILE A 172       7.756 -20.859  -0.919  1.00 97.96           C  
ATOM   1311  C   ILE A 172       8.249 -19.570  -1.582  1.00 97.96           C  
ATOM   1312  CB  ILE A 172       6.277 -21.163  -1.251  1.00 97.96           C  
ATOM   1313  O   ILE A 172       9.020 -19.633  -2.537  1.00 97.96           O  
ATOM   1314  CG1 ILE A 172       5.883 -22.567  -0.735  1.00 97.96           C  
ATOM   1315  CG2 ILE A 172       6.035 -21.091  -2.772  1.00 97.96           C  
ATOM   1316  CD1 ILE A 172       4.367 -22.803  -0.704  1.00 97.96           C  
ATOM   1317  N   ALA A 173       7.883 -18.399  -1.058  1.00 97.30           N  
ATOM   1318  CA  ALA A 173       8.339 -17.120  -1.592  1.00 97.30           C  
ATOM   1319  C   ALA A 173       9.876 -16.997  -1.591  1.00 97.30           C  
ATOM   1320  CB  ALA A 173       7.665 -15.985  -0.813  1.00 97.30           C  
ATOM   1321  O   ALA A 173      10.434 -16.540  -2.587  1.00 97.30           O  
ATOM   1322  N   ILE A 174      10.570 -17.463  -0.543  1.00 97.83           N  
ATOM   1323  CA  ILE A 174      12.042 -17.485  -0.469  1.00 97.83           C  
ATOM   1324  C   ILE A 174      12.619 -18.325  -1.611  1.00 97.83           C  
ATOM   1325  CB  ILE A 174      12.531 -17.984   0.918  1.00 97.83           C  
ATOM   1326  O   ILE A 174      13.516 -17.860  -2.313  1.00 97.83           O  
ATOM   1327  CG1 ILE A 174      12.260 -16.926   2.010  1.00 97.83           C  
ATOM   1328  CG2 ILE A 174      14.038 -18.313   0.901  1.00 97.83           C  
ATOM   1329  CD1 ILE A 174      12.429 -17.426   3.451  1.00 97.83           C  
ATOM   1330  N   ILE A 175      12.082 -19.526  -1.843  1.00 97.78           N  
ATOM   1331  CA  ILE A 175      12.533 -20.411  -2.928  1.00 97.78           C  
ATOM   1332  C   ILE A 175      12.360 -19.724  -4.292  1.00 97.78           C  
ATOM   1333  CB  ILE A 175      11.789 -21.767  -2.856  1.00 97.78           C  
ATOM   1334  O   ILE A 175      13.293 -19.688  -5.098  1.00 97.78           O  
ATOM   1335  CG1 ILE A 175      12.154 -22.526  -1.557  1.00 97.78           C  
ATOM   1336  CG2 ILE A 175      12.121 -22.642  -4.081  1.00 97.78           C  
ATOM   1337  CD1 ILE A 175      11.203 -23.685  -1.230  1.00 97.78           C  
ATOM   1338  N   LEU A 176      11.197 -19.114  -4.545  1.00 97.27           N  
ATOM   1339  CA  LEU A 176      10.923 -18.434  -5.817  1.00 97.27           C  
ATOM   1340  C   LEU A 176      11.795 -17.181  -6.011  1.00 97.27           C  
ATOM   1341  CB  LEU A 176       9.433 -18.063  -5.917  1.00 97.27           C  
ATOM   1342  O   LEU A 176      12.230 -16.900  -7.134  1.00 97.27           O  
ATOM   1343  CG  LEU A 176       8.424 -19.217  -5.771  1.00 97.27           C  
ATOM   1344  CD1 LEU A 176       7.013 -18.630  -5.785  1.00 97.27           C  
ATOM   1345  CD2 LEU A 176       8.502 -20.309  -6.836  1.00 97.27           C  
ATOM   1346  N   VAL A 177      12.079 -16.440  -4.936  1.00 96.17           N  
ATOM   1347  CA  VAL A 177      12.999 -15.293  -4.942  1.00 96.17           C  
ATOM   1348  C   VAL A 177      14.411 -15.750  -5.287  1.00 96.17           C  
ATOM   1349  CB  VAL A 177      12.949 -14.538  -3.596  1.00 96.17           C  
ATOM   1350  O   VAL A 177      15.002 -15.192  -6.211  1.00 96.17           O  
ATOM   1351  CG1 VAL A 177      14.146 -13.608  -3.355  1.00 96.17           C  
ATOM   1352  CG2 VAL A 177      11.686 -13.670  -3.547  1.00 96.17           C  
ATOM   1353  N   ILE A 178      14.917 -16.803  -4.633  1.00 95.78           N  
ATOM   1354  CA  ILE A 178      16.245 -17.366  -4.919  1.00 95.78           C  
ATOM   1355  C   ILE A 178      16.362 -17.752  -6.393  1.00 95.78           C  
ATOM   1356  CB  ILE A 178      16.558 -18.562  -3.988  1.00 95.78           C  
ATOM   1357  O   ILE A 178      17.400 -17.527  -6.998  1.00 95.78           O  
ATOM   1358  CG1 ILE A 178      16.785 -18.062  -2.545  1.00 95.78           C  
ATOM   1359  CG2 ILE A 178      17.809 -19.340  -4.452  1.00 95.78           C  
ATOM   1360  CD1 ILE A 178      16.758 -19.176  -1.492  1.00 95.78           C  
ATOM   1361  N   TRP A 179      15.314 -18.284  -7.018  1.00 93.53           N  
ATOM   1362  CA  TRP A 179      15.383 -18.667  -8.429  1.00 93.53           C  
ATOM   1363  C   TRP A 179      15.277 -17.496  -9.409  1.00 93.53           C  
ATOM   1364  CB  TRP A 179      14.311 -19.722  -8.697  1.00 93.53           C  
ATOM   1365  O   TRP A 179      15.818 -17.572 -10.516  1.00 93.53           O  
ATOM   1366  CG  TRP A 179      14.523 -21.038  -8.016  1.00 93.53           C  
ATOM   1367  CD1 TRP A 179      15.667 -21.476  -7.433  1.00 93.53           C  
ATOM   1368  CD2 TRP A 179      13.562 -22.123  -7.858  1.00 93.53           C  
ATOM   1369  CE2 TRP A 179      14.207 -23.204  -7.186  1.00 93.53           C  
ATOM   1370  CE3 TRP A 179      12.212 -22.304  -8.227  1.00 93.53           C  
ATOM   1371  NE1 TRP A 179      15.482 -22.749  -6.938  1.00 93.53           N  
ATOM   1372  CH2 TRP A 179      12.212 -24.563  -7.293  1.00 93.53           C  
ATOM   1373  CZ2 TRP A 179      13.554 -24.411  -6.907  1.00 93.53           C  
ATOM   1374  CZ3 TRP A 179      11.543 -23.512  -7.947  1.00 93.53           C  
ATOM   1375  N   THR A 180      14.585 -16.410  -9.053  1.00 93.32           N  
ATOM   1376  CA  THR A 180      14.170 -15.412 -10.052  1.00 93.32           C  
ATOM   1377  C   THR A 180      14.709 -14.005  -9.874  1.00 93.32           C  
ATOM   1378  CB  THR A 180      12.656 -15.352 -10.210  1.00 93.32           C  
ATOM   1379  O   THR A 180      14.842 -13.315 -10.887  1.00 93.32           O  
ATOM   1380  CG2 THR A 180      12.072 -16.677 -10.661  1.00 93.32           C  
ATOM   1381  OG1 THR A 180      11.990 -14.948  -9.041  1.00 93.32           O  
ATOM   1382  N   PHE A 181      15.063 -13.585  -8.659  1.00 91.49           N  
ATOM   1383  CA  PHE A 181      15.473 -12.208  -8.344  1.00 91.49           C  
ATOM   1384  C   PHE A 181      16.952 -11.962  -8.676  1.00 91.49           C  
ATOM   1385  CB  PHE A 181      15.096 -11.865  -6.895  1.00 91.49           C  
ATOM   1386  O   PHE A 181      17.737 -11.489  -7.861  1.00 91.49           O  
ATOM   1387  CG  PHE A 181      13.653 -11.461  -6.639  1.00 91.49           C  
ATOM   1388  CD1 PHE A 181      12.579 -11.960  -7.405  1.00 91.49           C  
ATOM   1389  CD2 PHE A 181      13.385 -10.567  -5.584  1.00 91.49           C  
ATOM   1390  CE1 PHE A 181      11.258 -11.585  -7.109  1.00 91.49           C  
ATOM   1391  CE2 PHE A 181      12.065 -10.190  -5.289  1.00 91.49           C  
ATOM   1392  CZ  PHE A 181      11.000 -10.699  -6.051  1.00 91.49           C  
ATOM   1393  N   HIS A 182      17.317 -12.317  -9.903  1.00 89.93           N  
ATOM   1394  CA  HIS A 182      18.618 -12.075 -10.502  1.00 89.93           C  
ATOM   1395  C   HIS A 182      18.408 -11.171 -11.713  1.00 89.93           C  
ATOM   1396  CB  HIS A 182      19.238 -13.416 -10.917  1.00 89.93           C  
ATOM   1397  O   HIS A 182      17.951 -11.666 -12.760  1.00 89.93           O  
ATOM   1398  CG  HIS A 182      19.484 -14.368  -9.781  1.00 89.93           C  
ATOM   1399  CD2 HIS A 182      20.535 -14.307  -8.909  1.00 89.93           C  
ATOM   1400  ND1 HIS A 182      18.795 -15.530  -9.509  1.00 89.93           N  
ATOM   1401  CE1 HIS A 182      19.455 -16.167  -8.528  1.00 89.93           C  
ATOM   1402  NE2 HIS A 182      20.517 -15.458  -8.127  1.00 89.93           N  
ATOM   1403  N   PHE A 183      18.706  -9.877 -11.564  1.00 87.82           N  
ATOM   1404  CA  PHE A 183      18.546  -8.882 -12.625  1.00 87.82           C  
ATOM   1405  C   PHE A 183      19.908  -8.347 -13.109  1.00 87.82           C  
ATOM   1406  CB  PHE A 183      17.593  -7.765 -12.182  1.00 87.82           C  
ATOM   1407  O   PHE A 183      20.816  -8.175 -12.295  1.00 87.82           O  
ATOM   1408  CG  PHE A 183      16.272  -8.285 -11.644  1.00 87.82           C  
ATOM   1409  CD1 PHE A 183      15.331  -8.893 -12.494  1.00 87.82           C  
ATOM   1410  CD2 PHE A 183      16.017  -8.213 -10.269  1.00 87.82           C  
ATOM   1411  CE1 PHE A 183      14.156  -9.451 -11.957  1.00 87.82           C  
ATOM   1412  CE2 PHE A 183      14.838  -8.759  -9.727  1.00 87.82           C  
ATOM   1413  CZ  PHE A 183      13.910  -9.387 -10.574  1.00 87.82           C  
ATOM   1414  N   PRO A 184      20.083  -8.088 -14.422  1.00 74.16           N  
ATOM   1415  CA  PRO A 184      21.376  -7.676 -14.985  1.00 74.16           C  
ATOM   1416  C   PRO A 184      21.890  -6.330 -14.457  1.00 74.16           C  
ATOM   1417  CB  PRO A 184      21.162  -7.605 -16.503  1.00 74.16           C  
ATOM   1418  O   PRO A 184      23.089  -6.153 -14.292  1.00 74.16           O  
ATOM   1419  CG  PRO A 184      19.952  -8.498 -16.754  1.00 74.16           C  
ATOM   1420  CD  PRO A 184      19.120  -8.305 -15.494  1.00 74.16           C  
ATOM   1421  N   GLU A 185      20.982  -5.400 -14.157  1.00 64.14           N  
ATOM   1422  CA  GLU A 185      21.276  -4.007 -13.777  1.00 64.14           C  
ATOM   1423  C   GLU A 185      21.587  -3.840 -12.274  1.00 64.14           C  
ATOM   1424  CB  GLU A 185      20.101  -3.120 -14.222  1.00 64.14           C  
ATOM   1425  O   GLU A 185      21.493  -2.750 -11.705  1.00 64.14           O  
ATOM   1426  CG  GLU A 185      19.901  -3.109 -15.749  1.00 64.14           C  
ATOM   1427  CD  GLU A 185      18.565  -2.481 -16.179  1.00 64.14           C  
ATOM   1428  OE1 GLU A 185      18.304  -2.501 -17.400  1.00 64.14           O  
ATOM   1429  OE2 GLU A 185      17.789  -2.043 -15.296  1.00 64.14           O  
ATOM   1430  N   GLU A 186      21.952  -4.923 -11.584  1.00 65.34           N  
ATOM   1431  CA  GLU A 186      22.376  -4.896 -10.180  1.00 65.34           C  
ATOM   1432  C   GLU A 186      23.841  -4.465 -10.036  1.00 65.34           C  
ATOM   1433  CB  GLU A 186      22.065  -6.225  -9.478  1.00 65.34           C  
ATOM   1434  O   GLU A 186      24.654  -5.127  -9.390  1.00 65.34           O  
ATOM   1435  CG  GLU A 186      20.559  -6.408  -9.263  1.00 65.34           C  
ATOM   1436  CD  GLU A 186      20.262  -7.726  -8.546  1.00 65.34           C  
ATOM   1437  OE1 GLU A 186      19.371  -8.465  -9.019  1.00 65.34           O  
ATOM   1438  OE2 GLU A 186      20.866  -7.961  -7.473  1.00 65.34           O  
ATOM   1439  N   GLU A 187      24.189  -3.327 -10.627  1.00 55.85           N  
ATOM   1440  CA  GLU A 187      25.455  -2.663 -10.351  1.00 55.85           C  
ATOM   1441  C   GLU A 187      25.425  -2.106  -8.916  1.00 55.85           C  
ATOM   1442  CB  GLU A 187      25.740  -1.614 -11.439  1.00 55.85           C  
ATOM   1443  O   GLU A 187      24.883  -1.036  -8.631  1.00 55.85           O  
ATOM   1444  CG  GLU A 187      26.493  -2.247 -12.625  1.00 55.85           C  
ATOM   1445  CD  GLU A 187      27.108  -1.226 -13.597  1.00 55.85           C  
ATOM   1446  OE1 GLU A 187      27.549  -1.673 -14.678  1.00 55.85           O  
ATOM   1447  OE2 GLU A 187      27.198  -0.032 -13.231  1.00 55.85           O  
ATOM   1448  N   THR A 188      25.988  -2.864  -7.969  1.00 59.77           N  
ATOM   1449  CA  THR A 188      26.222  -2.432  -6.582  1.00 59.77           C  
ATOM   1450  C   THR A 188      27.382  -1.434  -6.560  1.00 59.77           C  
ATOM   1451  CB  THR A 188      26.501  -3.628  -5.649  1.00 59.77           C  
ATOM   1452  O   THR A 188      28.505  -1.776  -6.193  1.00 59.77           O  
ATOM   1453  CG2 THR A 188      25.293  -4.552  -5.495  1.00 59.77           C  
ATOM   1454  OG1 THR A 188      27.570  -4.404  -6.144  1.00 59.77           O  
ATOM   1455  N   VAL A 189      27.153  -0.213  -7.047  1.00 51.96           N  
ATOM   1456  CA  VAL A 189      28.233   0.757  -7.320  1.00 51.96           C  
ATOM   1457  C   VAL A 189      28.312   1.873  -6.280  1.00 51.96           C  
ATOM   1458  CB  VAL A 189      28.198   1.229  -8.794  1.00 51.96           C  
ATOM   1459  O   VAL A 189      29.175   2.743  -6.381  1.00 51.96           O  
ATOM   1460  CG1 VAL A 189      29.263   2.265  -9.188  1.00 51.96           C  
ATOM   1461  CG2 VAL A 189      28.487   0.027  -9.700  1.00 51.96           C  
ATOM   1462  N   ALA A 190      27.520   1.846  -5.201  1.00 57.98           N  
ATOM   1463  CA  ALA A 190      27.664   2.836  -4.136  1.00 57.98           C  
ATOM   1464  C   ALA A 190      28.957   2.625  -3.305  1.00 57.98           C  
ATOM   1465  CB  ALA A 190      26.376   2.903  -3.308  1.00 57.98           C  
ATOM   1466  O   ALA A 190      28.917   2.258  -2.134  1.00 57.98           O  
ATOM   1467  N   LYS A 191      30.120   2.960  -3.890  1.00 61.76           N  
ATOM   1468  CA  LYS A 191      31.370   3.311  -3.187  1.00 61.76           C  
ATOM   1469  C   LYS A 191      31.224   4.614  -2.387  1.00 61.76           C  
ATOM   1470  CB  LYS A 191      32.532   3.451  -4.193  1.00 61.76           C  
ATOM   1471  O   LYS A 191      32.146   5.021  -1.686  1.00 61.76           O  
ATOM   1472  CG  LYS A 191      32.953   2.130  -4.855  1.00 61.76           C  
ATOM   1473  CD  LYS A 191      34.202   2.338  -5.730  1.00 61.76           C  
ATOM   1474  CE  LYS A 191      34.636   1.016  -6.376  1.00 61.76           C  
ATOM   1475  NZ  LYS A 191      35.837   1.184  -7.234  1.00 61.76           N  
ATOM   1476  N   SER A 192      30.084   5.291  -2.519  1.00 68.87           N  
ATOM   1477  CA  SER A 192      29.793   6.541  -1.835  1.00 68.87           C  
ATOM   1478  C   SER A 192      29.522   6.339  -0.342  1.00 68.87           C  
ATOM   1479  CB  SER A 192      28.628   7.263  -2.504  1.00 68.87           C  
ATOM   1480  O   SER A 192      28.973   5.316   0.097  1.00 68.87           O  
ATOM   1481  OG  SER A 192      28.598   8.572  -1.985  1.00 68.87           O  
ATOM   1482  N   LYS A 193      29.900   7.357   0.438  1.00 77.99           N  
ATOM   1483  CA  LYS A 193      29.662   7.424   1.882  1.00 77.99           C  
ATOM   1484  C   LYS A 193      28.162   7.346   2.169  1.00 77.99           C  
ATOM   1485  CB  LYS A 193      30.274   8.702   2.480  1.00 77.99           C  
ATOM   1486  O   LYS A 193      27.344   7.874   1.423  1.00 77.99           O  
ATOM   1487  CG  LYS A 193      31.812   8.689   2.445  1.00 77.99           C  
ATOM   1488  CD  LYS A 193      32.395   9.913   3.166  1.00 77.99           C  
ATOM   1489  CE  LYS A 193      33.929   9.870   3.136  1.00 77.99           C  
ATOM   1490  NZ  LYS A 193      34.532  11.023   3.854  1.00 77.99           N  
ATOM   1491  N   PHE A 194      27.821   6.651   3.245  1.00 82.79           N  
ATOM   1492  CA  PHE A 194      26.455   6.553   3.741  1.00 82.79           C  
ATOM   1493  C   PHE A 194      26.029   7.891   4.345  1.00 82.79           C  
ATOM   1494  CB  PHE A 194      26.413   5.410   4.756  1.00 82.79           C  
ATOM   1495  O   PHE A 194      26.729   8.421   5.211  1.00 82.79           O  
ATOM   1496  CG  PHE A 194      25.035   5.071   5.269  1.00 82.79           C  
ATOM   1497  CD1 PHE A 194      24.602   5.570   6.507  1.00 82.79           C  
ATOM   1498  CD2 PHE A 194      24.212   4.195   4.542  1.00 82.79           C  
ATOM   1499  CE1 PHE A 194      23.372   5.159   7.045  1.00 82.79           C  
ATOM   1500  CE2 PHE A 194      22.990   3.772   5.083  1.00 82.79           C  
ATOM   1501  CZ  PHE A 194      22.580   4.237   6.338  1.00 82.79           C  
ATOM   1502  N   ASP A 195      24.906   8.439   3.885  1.00 88.26           N  
ATOM   1503  CA  ASP A 195      24.383   9.702   4.396  1.00 88.26           C  
ATOM   1504  C   ASP A 195      23.667   9.501   5.739  1.00 88.26           C  
ATOM   1505  CB  ASP A 195      23.509  10.394   3.350  1.00 88.26           C  
ATOM   1506  O   ASP A 195      22.444   9.388   5.832  1.00 88.26           O  
ATOM   1507  CG  ASP A 195      22.998  11.735   3.881  1.00 88.26           C  
ATOM   1508  OD1 ASP A 195      23.564  12.265   4.875  1.00 88.26           O  
ATOM   1509  OD2 ASP A 195      22.018  12.226   3.307  1.00 88.26           O  
ATOM   1510  N   THR A 196      24.458   9.445   6.811  1.00 89.31           N  
ATOM   1511  CA  THR A 196      23.948   9.331   8.183  1.00 89.31           C  
ATOM   1512  C   THR A 196      23.111  10.541   8.591  1.00 89.31           C  
ATOM   1513  CB  THR A 196      25.095   9.193   9.196  1.00 89.31           C  
ATOM   1514  O   THR A 196      22.180  10.399   9.385  1.00 89.31           O  
ATOM   1515  CG2 THR A 196      25.879   7.894   9.046  1.00 89.31           C  
ATOM   1516  OG1 THR A 196      26.031  10.237   9.046  1.00 89.31           O  
ATOM   1517  N   LYS A 197      23.419  11.730   8.059  1.00 92.15           N  
ATOM   1518  CA  LYS A 197      22.746  12.976   8.431  1.00 92.15           C  
ATOM   1519  C   LYS A 197      21.360  13.057   7.798  1.00 92.15           C  
ATOM   1520  CB  LYS A 197      23.633  14.171   8.062  1.00 92.15           C  
ATOM   1521  O   LYS A 197      20.401  13.310   8.527  1.00 92.15           O  
ATOM   1522  CG  LYS A 197      23.052  15.480   8.615  1.00 92.15           C  
ATOM   1523  CD  LYS A 197      23.947  16.667   8.252  1.00 92.15           C  
ATOM   1524  CE  LYS A 197      23.314  17.963   8.764  1.00 92.15           C  
ATOM   1525  NZ  LYS A 197      24.119  19.146   8.374  1.00 92.15           N  
ATOM   1526  N   GLY A 198      21.250  12.810   6.492  1.00 92.88           N  
ATOM   1527  CA  GLY A 198      19.969  12.728   5.789  1.00 92.88           C  
ATOM   1528  C   GLY A 198      19.084  11.633   6.371  1.00 92.88           C  
ATOM   1529  O   GLY A 198      17.942  11.905   6.734  1.00 92.88           O  
ATOM   1530  N   LEU A 199      19.644  10.443   6.623  1.00 93.28           N  
ATOM   1531  CA  LEU A 199      18.922   9.353   7.285  1.00 93.28           C  
ATOM   1532  C   LEU A 199      18.373   9.758   8.660  1.00 93.28           C  
ATOM   1533  CB  LEU A 199      19.846   8.127   7.373  1.00 93.28           C  
ATOM   1534  O   LEU A 199      17.205   9.512   8.956  1.00 93.28           O  
ATOM   1535  CG  LEU A 199      19.142   6.908   7.998  1.00 93.28           C  
ATOM   1536  CD1 LEU A 199      19.692   5.621   7.402  1.00 93.28           C  
ATOM   1537  CD2 LEU A 199      19.359   6.787   9.514  1.00 93.28           C  
ATOM   1538  N   THR A 200      19.194  10.387   9.504  1.00 94.17           N  
ATOM   1539  CA  THR A 200      18.768  10.791  10.853  1.00 94.17           C  
ATOM   1540  C   THR A 200      17.650  11.826  10.783  1.00 94.17           C  
ATOM   1541  CB  THR A 200      19.941  11.343  11.675  1.00 94.17           C  
ATOM   1542  O   THR A 200      16.617  11.658  11.427  1.00 94.17           O  
ATOM   1543  CG2 THR A 200      19.535  11.693  13.107  1.00 94.17           C  
ATOM   1544  OG1 THR A 200      20.961  10.379  11.777  1.00 94.17           O  
ATOM   1545  N   LEU A 201      17.815  12.874   9.968  1.00 95.24           N  
ATOM   1546  CA  LEU A 201      16.788  13.904   9.782  1.00 95.24           C  
ATOM   1547  C   LEU A 201      15.489  13.312   9.228  1.00 95.24           C  
ATOM   1548  CB  LEU A 201      17.326  14.990   8.836  1.00 95.24           C  
ATOM   1549  O   LEU A 201      14.404  13.682   9.672  1.00 95.24           O  
ATOM   1550  CG  LEU A 201      18.386  15.912   9.455  1.00 95.24           C  
ATOM   1551  CD1 LEU A 201      18.966  16.822   8.371  1.00 95.24           C  
ATOM   1552  CD2 LEU A 201      17.802  16.805  10.553  1.00 95.24           C  
ATOM   1553  N   PHE A 202      15.600  12.361   8.303  1.00 94.35           N  
ATOM   1554  CA  PHE A 202      14.462  11.666   7.730  1.00 94.35           C  
ATOM   1555  C   PHE A 202      13.690  10.858   8.782  1.00 94.35           C  
ATOM   1556  CB  PHE A 202      14.958  10.793   6.576  1.00 94.35           C  
ATOM   1557  O   PHE A 202      12.469  10.977   8.872  1.00 94.35           O  
ATOM   1558  CG  PHE A 202      13.813  10.134   5.864  1.00 94.35           C  
ATOM   1559  CD1 PHE A 202      13.307   8.916   6.340  1.00 94.35           C  
ATOM   1560  CD2 PHE A 202      13.190  10.797   4.795  1.00 94.35           C  
ATOM   1561  CE1 PHE A 202      12.159   8.378   5.753  1.00 94.35           C  
ATOM   1562  CE2 PHE A 202      12.044  10.258   4.203  1.00 94.35           C  
ATOM   1563  CZ  PHE A 202      11.538   9.045   4.684  1.00 94.35           C  
ATOM   1564  N   TYR A 203      14.371  10.083   9.630  1.00 94.57           N  
ATOM   1565  CA  TYR A 203      13.690   9.321  10.682  1.00 94.57           C  
ATOM   1566  C   TYR A 203      13.139  10.188  11.807  1.00 94.57           C  
ATOM   1567  CB  TYR A 203      14.592   8.214  11.235  1.00 94.57           C  
ATOM   1568  O   TYR A 203      12.090   9.855  12.352  1.00 94.57           O  
ATOM   1569  CG  TYR A 203      14.591   7.014  10.323  1.00 94.57           C  
ATOM   1570  CD1 TYR A 203      13.386   6.316  10.119  1.00 94.57           C  
ATOM   1571  CD2 TYR A 203      15.747   6.663   9.606  1.00 94.57           C  
ATOM   1572  CE1 TYR A 203      13.320   5.335   9.123  1.00 94.57           C  
ATOM   1573  CE2 TYR A 203      15.693   5.645   8.639  1.00 94.57           C  
ATOM   1574  OH  TYR A 203      14.339   4.173   7.336  1.00 94.57           O  
ATOM   1575  CZ  TYR A 203      14.462   5.017   8.376  1.00 94.57           C  
ATOM   1576  N   VAL A 204      13.772  11.323  12.115  1.00 95.71           N  
ATOM   1577  CA  VAL A 204      13.177  12.322  13.013  1.00 95.71           C  
ATOM   1578  C   VAL A 204      11.881  12.866  12.406  1.00 95.71           C  
ATOM   1579  CB  VAL A 204      14.178  13.446  13.337  1.00 95.71           C  
ATOM   1580  O   VAL A 204      10.862  12.910  13.088  1.00 95.71           O  
ATOM   1581  CG1 VAL A 204      13.529  14.593  14.121  1.00 95.71           C  
ATOM   1582  CG2 VAL A 204      15.332  12.917  14.201  1.00 95.71           C  
ATOM   1583  N   PHE A 205      11.881  13.214  11.116  1.00 94.95           N  
ATOM   1584  CA  PHE A 205      10.682  13.666  10.406  1.00 94.95           C  
ATOM   1585  C   PHE A 205       9.550  12.627  10.441  1.00 94.95           C  
ATOM   1586  CB  PHE A 205      11.068  14.028   8.966  1.00 94.95           C  
ATOM   1587  O   PHE A 205       8.425  12.954  10.821  1.00 94.95           O  
ATOM   1588  CG  PHE A 205       9.897  14.150   8.019  1.00 94.95           C  
ATOM   1589  CD1 PHE A 205       9.703  13.211   6.989  1.00 94.95           C  
ATOM   1590  CD2 PHE A 205       8.996  15.211   8.181  1.00 94.95           C  
ATOM   1591  CE1 PHE A 205       8.630  13.367   6.095  1.00 94.95           C  
ATOM   1592  CE2 PHE A 205       7.934  15.378   7.280  1.00 94.95           C  
ATOM   1593  CZ  PHE A 205       7.763  14.465   6.224  1.00 94.95           C  
ATOM   1594  N   ILE A 206       9.846  11.370  10.102  1.00 92.05           N  
ATOM   1595  CA  ILE A 206       8.855  10.287  10.128  1.00 92.05           C  
ATOM   1596  C   ILE A 206       8.376   9.993  11.548  1.00 92.05           C  
ATOM   1597  CB  ILE A 206       9.423   9.031   9.437  1.00 92.05           C  
ATOM   1598  O   ILE A 206       7.179   9.803  11.749  1.00 92.05           O  
ATOM   1599  CG1 ILE A 206       9.661   9.262   7.930  1.00 92.05           C  
ATOM   1600  CG2 ILE A 206       8.523   7.799   9.632  1.00 92.05           C  
ATOM   1601  CD1 ILE A 206       8.434   9.686   7.113  1.00 92.05           C  
ATOM   1602  N   GLY A 207       9.271  10.004  12.537  1.00 91.78           N  
ATOM   1603  CA  GLY A 207       8.917   9.826  13.943  1.00 91.78           C  
ATOM   1604  C   GLY A 207       7.946  10.897  14.436  1.00 91.78           C  
ATOM   1605  O   GLY A 207       6.983  10.572  15.124  1.00 91.78           O  
ATOM   1606  N   LEU A 208       8.139  12.154  14.024  1.00 93.14           N  
ATOM   1607  CA  LEU A 208       7.223  13.253  14.336  1.00 93.14           C  
ATOM   1608  C   LEU A 208       5.865  13.079  13.647  1.00 93.14           C  
ATOM   1609  CB  LEU A 208       7.874  14.586  13.945  1.00 93.14           C  
ATOM   1610  O   LEU A 208       4.835  13.173  14.306  1.00 93.14           O  
ATOM   1611  CG  LEU A 208       9.075  14.968  14.823  1.00 93.14           C  
ATOM   1612  CD1 LEU A 208       9.853  16.092  14.145  1.00 93.14           C  
ATOM   1613  CD2 LEU A 208       8.628  15.432  16.209  1.00 93.14           C  
ATOM   1614  N   ILE A 209       5.841  12.743  12.353  1.00 91.02           N  
ATOM   1615  CA  ILE A 209       4.580  12.451  11.652  1.00 91.02           C  
ATOM   1616  C   ILE A 209       3.829  11.305  12.335  1.00 91.02           C  
ATOM   1617  CB  ILE A 209       4.835  12.168  10.154  1.00 91.02           C  
ATOM   1618  O   ILE A 209       2.640  11.428  12.618  1.00 91.02           O  
ATOM   1619  CG1 ILE A 209       5.145  13.509   9.460  1.00 91.02           C  
ATOM   1620  CG2 ILE A 209       3.636  11.464   9.486  1.00 91.02           C  
ATOM   1621  CD1 ILE A 209       5.309  13.419   7.943  1.00 91.02           C  
ATOM   1622  N   MET A 210       4.509  10.197  12.629  1.00 87.34           N  
ATOM   1623  CA  MET A 210       3.893   9.040  13.278  1.00 87.34           C  
ATOM   1624  C   MET A 210       3.402   9.379  14.684  1.00 87.34           C  
ATOM   1625  CB  MET A 210       4.879   7.867  13.314  1.00 87.34           C  
ATOM   1626  O   MET A 210       2.290   8.999  15.036  1.00 87.34           O  
ATOM   1627  CG  MET A 210       5.140   7.246  11.936  1.00 87.34           C  
ATOM   1628  SD  MET A 210       3.853   6.129  11.302  1.00 87.34           S  
ATOM   1629  CE  MET A 210       2.722   7.269  10.466  1.00 87.34           C  
ATOM   1630  N   PHE A 211       4.171  10.139  15.467  1.00 87.87           N  
ATOM   1631  CA  PHE A 211       3.729  10.611  16.777  1.00 87.87           C  
ATOM   1632  C   PHE A 211       2.456  11.454  16.661  1.00 87.87           C  
ATOM   1633  CB  PHE A 211       4.858  11.399  17.451  1.00 87.87           C  
ATOM   1634  O   PHE A 211       1.483  11.189  17.362  1.00 87.87           O  
ATOM   1635  CG  PHE A 211       4.457  11.962  18.799  1.00 87.87           C  
ATOM   1636  CD1 PHE A 211       3.890  13.246  18.883  1.00 87.87           C  
ATOM   1637  CD2 PHE A 211       4.595  11.183  19.962  1.00 87.87           C  
ATOM   1638  CE1 PHE A 211       3.475  13.758  20.122  1.00 87.87           C  
ATOM   1639  CE2 PHE A 211       4.176  11.693  21.204  1.00 87.87           C  
ATOM   1640  CZ  PHE A 211       3.618  12.981  21.285  1.00 87.87           C  
ATOM   1641  N   ALA A 212       2.429  12.420  15.740  1.00 87.37           N  
ATOM   1642  CA  ALA A 212       1.277  13.289  15.536  1.00 87.37           C  
ATOM   1643  C   ALA A 212       0.016  12.527  15.095  1.00 87.37           C  
ATOM   1644  CB  ALA A 212       1.664  14.345  14.498  1.00 87.37           C  
ATOM   1645  O   ALA A 212      -1.096  12.925  15.441  1.00 87.37           O  
ATOM   1646  N   LEU A 213       0.187  11.438  14.338  1.00 82.17           N  
ATOM   1647  CA  LEU A 213      -0.907  10.607  13.835  1.00 82.17           C  
ATOM   1648  C   LEU A 213      -1.420   9.582  14.847  1.00 82.17           C  
ATOM   1649  CB  LEU A 213      -0.428   9.884  12.567  1.00 82.17           C  
ATOM   1650  O   LEU A 213      -2.603   9.251  14.828  1.00 82.17           O  
ATOM   1651  CG  LEU A 213      -0.242  10.817  11.363  1.00 82.17           C  
ATOM   1652  CD1 LEU A 213       0.457  10.036  10.253  1.00 82.17           C  
ATOM   1653  CD2 LEU A 213      -1.578  11.363  10.859  1.00 82.17           C  
ATOM   1654  N   LEU A 214      -0.538   9.054  15.694  1.00 79.46           N  
ATOM   1655  CA  LEU A 214      -0.855   7.952  16.602  1.00 79.46           C  
ATOM   1656  C   LEU A 214      -1.163   8.419  18.027  1.00 79.46           C  
ATOM   1657  CB  LEU A 214       0.306   6.948  16.586  1.00 79.46           C  
ATOM   1658  O   LEU A 214      -1.810   7.686  18.774  1.00 79.46           O  
ATOM   1659  CG  LEU A 214       0.559   6.291  15.215  1.00 79.46           C  
ATOM   1660  CD1 LEU A 214       1.845   5.477  15.306  1.00 79.46           C  
ATOM   1661  CD2 LEU A 214      -0.590   5.372  14.795  1.00 79.46           C  
ATOM   1662  N   ASN A 215      -0.722   9.615  18.426  1.00 81.54           N  
ATOM   1663  CA  ASN A 215      -1.028  10.150  19.746  1.00 81.54           C  
ATOM   1664  C   ASN A 215      -2.511  10.538  19.847  1.00 81.54           C  
ATOM   1665  CB  ASN A 215      -0.089  11.316  20.075  1.00 81.54           C  
ATOM   1666  O   ASN A 215      -2.996  11.432  19.154  1.00 81.54           O  
ATOM   1667  CG  ASN A 215      -0.435  11.946  21.414  1.00 81.54           C  
ATOM   1668  ND2 ASN A 215      -0.636  13.237  21.490  1.00 81.54           N  
ATOM   1669  OD1 ASN A 215      -0.587  11.272  22.417  1.00 81.54           O  
ATOM   1670  N   GLN A 216      -3.222   9.880  20.761  1.00 72.26           N  
ATOM   1671  CA  GLN A 216      -4.658  10.075  20.983  1.00 72.26           C  
ATOM   1672  C   GLN A 216      -4.971  11.039  22.140  1.00 72.26           C  
ATOM   1673  CB  GLN A 216      -5.319   8.705  21.211  1.00 72.26           C  
ATOM   1674  O   GLN A 216      -6.130  11.384  22.342  1.00 72.26           O  
ATOM   1675  CG  GLN A 216      -5.235   7.801  19.970  1.00 72.26           C  
ATOM   1676  CD  GLN A 216      -5.913   6.448  20.160  1.00 72.26           C  
ATOM   1677  NE2 GLN A 216      -6.102   5.696  19.098  1.00 72.26           N  
ATOM   1678  OE1 GLN A 216      -6.279   6.029  21.246  1.00 72.26           O  
ATOM   1679  N   GLN A 217      -3.971  11.464  22.921  1.00 73.58           N  
ATOM   1680  CA  GLN A 217      -4.213  12.134  24.207  1.00 73.58           C  
ATOM   1681  C   GLN A 217      -4.325  13.661  24.118  1.00 73.58           C  
ATOM   1682  CB  GLN A 217      -3.106  11.747  25.198  1.00 73.58           C  
ATOM   1683  O   GLN A 217      -5.174  14.251  24.779  1.00 73.58           O  
ATOM   1684  CG  GLN A 217      -3.183  10.271  25.617  1.00 73.58           C  
ATOM   1685  CD  GLN A 217      -2.106   9.892  26.630  1.00 73.58           C  
ATOM   1686  NE2 GLN A 217      -2.202   8.731  27.239  1.00 73.58           N  
ATOM   1687  OE1 GLN A 217      -1.162  10.614  26.897  1.00 73.58           O  
ATOM   1688  N   LEU A 218      -3.457  14.321  23.343  1.00 80.39           N  
ATOM   1689  CA  LEU A 218      -3.292  15.781  23.382  1.00 80.39           C  
ATOM   1690  C   LEU A 218      -3.143  16.356  21.972  1.00 80.39           C  
ATOM   1691  CB  LEU A 218      -2.077  16.129  24.265  1.00 80.39           C  
ATOM   1692  O   LEU A 218      -2.068  16.298  21.374  1.00 80.39           O  
ATOM   1693  CG  LEU A 218      -2.388  16.150  25.777  1.00 80.39           C  
ATOM   1694  CD1 LEU A 218      -1.240  15.540  26.577  1.00 80.39           C  
ATOM   1695  CD2 LEU A 218      -2.610  17.584  26.266  1.00 80.39           C  
ATOM   1696  N   LEU A 219      -4.207  16.992  21.476  1.00 83.58           N  
ATOM   1697  CA  LEU A 219      -4.252  17.595  20.138  1.00 83.58           C  
ATOM   1698  C   LEU A 219      -3.176  18.678  19.944  1.00 83.58           C  
ATOM   1699  CB  LEU A 219      -5.684  18.116  19.909  1.00 83.58           C  
ATOM   1700  O   LEU A 219      -2.586  18.776  18.870  1.00 83.58           O  
ATOM   1701  CG  LEU A 219      -6.012  18.458  18.440  1.00 83.58           C  
ATOM   1702  CD1 LEU A 219      -7.486  18.156  18.160  1.00 83.58           C  
ATOM   1703  CD2 LEU A 219      -5.772  19.933  18.110  1.00 83.58           C  
ATOM   1704  N   LEU A 220      -2.856  19.433  21.003  1.00 88.56           N  
ATOM   1705  CA  LEU A 220      -1.773  20.420  20.989  1.00 88.56           C  
ATOM   1706  C   LEU A 220      -0.413  19.777  20.676  1.00 88.56           C  
ATOM   1707  CB  LEU A 220      -1.738  21.151  22.345  1.00 88.56           C  
ATOM   1708  O   LEU A 220       0.344  20.317  19.872  1.00 88.56           O  
ATOM   1709  CG  LEU A 220      -0.648  22.240  22.442  1.00 88.56           C  
ATOM   1710  CD1 LEU A 220      -0.902  23.397  21.473  1.00 88.56           C  
ATOM   1711  CD2 LEU A 220      -0.597  22.797  23.862  1.00 88.56           C  
ATOM   1712  N   LEU A 221      -0.111  18.616  21.269  1.00 90.36           N  
ATOM   1713  CA  LEU A 221       1.139  17.901  20.998  1.00 90.36           C  
ATOM   1714  C   LEU A 221       1.185  17.393  19.555  1.00 90.36           C  
ATOM   1715  CB  LEU A 221       1.334  16.738  21.987  1.00 90.36           C  
ATOM   1716  O   LEU A 221       2.238  17.465  18.927  1.00 90.36           O  
ATOM   1717  CG  LEU A 221       1.571  17.137  23.452  1.00 90.36           C  
ATOM   1718  CD1 LEU A 221       1.801  15.875  24.284  1.00 90.36           C  
ATOM   1719  CD2 LEU A 221       2.799  18.034  23.622  1.00 90.36           C  
ATOM   1720  N   ASN A 222       0.051  16.951  19.004  1.00 88.00           N  
ATOM   1721  CA  ASN A 222      -0.032  16.516  17.607  1.00 88.00           C  
ATOM   1722  C   ASN A 222       0.262  17.684  16.664  1.00 88.00           C  
ATOM   1723  CB  ASN A 222      -1.412  15.894  17.310  1.00 88.00           C  
ATOM   1724  O   ASN A 222       1.069  17.557  15.747  1.00 88.00           O  
ATOM   1725  CG  ASN A 222      -1.704  14.667  18.149  1.00 88.00           C  
ATOM   1726  ND2 ASN A 222      -2.857  14.064  18.006  1.00 88.00           N  
ATOM   1727  OD1 ASN A 222      -0.903  14.262  18.967  1.00 88.00           O  
ATOM   1728  N   PHE A 223      -0.337  18.848  16.929  1.00 89.82           N  
ATOM   1729  CA  PHE A 223      -0.120  20.055  16.135  1.00 89.82           C  
ATOM   1730  C   PHE A 223       1.332  20.549  16.207  1.00 89.82           C  
ATOM   1731  CB  PHE A 223      -1.105  21.130  16.599  1.00 89.82           C  
ATOM   1732  O   PHE A 223       1.947  20.814  15.174  1.00 89.82           O  
ATOM   1733  CG  PHE A 223      -1.096  22.357  15.715  1.00 89.82           C  
ATOM   1734  CD1 PHE A 223      -0.502  23.552  16.158  1.00 89.82           C  
ATOM   1735  CD2 PHE A 223      -1.685  22.298  14.438  1.00 89.82           C  
ATOM   1736  CE1 PHE A 223      -0.525  24.691  15.335  1.00 89.82           C  
ATOM   1737  CE2 PHE A 223      -1.678  23.429  13.604  1.00 89.82           C  
ATOM   1738  CZ  PHE A 223      -1.096  24.626  14.053  1.00 89.82           C  
ATOM   1739  N   LEU A 224       1.915  20.605  17.410  1.00 92.94           N  
ATOM   1740  CA  LEU A 224       3.328  20.949  17.601  1.00 92.94           C  
ATOM   1741  C   LEU A 224       4.254  19.959  16.887  1.00 92.94           C  
ATOM   1742  CB  LEU A 224       3.651  20.973  19.105  1.00 92.94           C  
ATOM   1743  O   LEU A 224       5.238  20.367  16.272  1.00 92.94           O  
ATOM   1744  CG  LEU A 224       3.077  22.184  19.859  1.00 92.94           C  
ATOM   1745  CD1 LEU A 224       3.264  21.977  21.362  1.00 92.94           C  
ATOM   1746  CD2 LEU A 224       3.776  23.487  19.461  1.00 92.94           C  
ATOM   1747  N   SER A 225       3.922  18.670  16.929  1.00 92.71           N  
ATOM   1748  CA  SER A 225       4.683  17.628  16.249  1.00 92.71           C  
ATOM   1749  C   SER A 225       4.612  17.766  14.724  1.00 92.71           C  
ATOM   1750  CB  SER A 225       4.194  16.266  16.725  1.00 92.71           C  
ATOM   1751  O   SER A 225       5.647  17.675  14.068  1.00 92.71           O  
ATOM   1752  OG  SER A 225       5.073  15.269  16.269  1.00 92.71           O  
ATOM   1753  N   PHE A 226       3.450  18.112  14.152  1.00 91.59           N  
ATOM   1754  CA  PHE A 226       3.331  18.442  12.726  1.00 91.59           C  
ATOM   1755  C   PHE A 226       4.140  19.684  12.335  1.00 91.59           C  
ATOM   1756  CB  PHE A 226       1.860  18.639  12.328  1.00 91.59           C  
ATOM   1757  O   PHE A 226       4.840  19.655  11.323  1.00 91.59           O  
ATOM   1758  CG  PHE A 226       1.115  17.357  12.022  1.00 91.59           C  
ATOM   1759  CD1 PHE A 226       1.545  16.534  10.964  1.00 91.59           C  
ATOM   1760  CD2 PHE A 226      -0.028  17.003  12.762  1.00 91.59           C  
ATOM   1761  CE1 PHE A 226       0.855  15.346  10.667  1.00 91.59           C  
ATOM   1762  CE2 PHE A 226      -0.722  15.817  12.462  1.00 91.59           C  
ATOM   1763  CZ  PHE A 226      -0.276  14.988  11.419  1.00 91.59           C  
ATOM   1764  N   ILE A 227       4.096  20.760  13.131  1.00 93.61           N  
ATOM   1765  CA  ILE A 227       4.921  21.954  12.882  1.00 93.61           C  
ATOM   1766  C   ILE A 227       6.402  21.577  12.889  1.00 93.61           C  
ATOM   1767  CB  ILE A 227       4.624  23.069  13.911  1.00 93.61           C  
ATOM   1768  O   ILE A 227       7.142  21.936  11.971  1.00 93.61           O  
ATOM   1769  CG1 ILE A 227       3.220  23.652  13.656  1.00 93.61           C  
ATOM   1770  CG2 ILE A 227       5.682  24.194  13.815  1.00 93.61           C  
ATOM   1771  CD1 ILE A 227       2.717  24.559  14.783  1.00 93.61           C  
ATOM   1772  N   LEU A 228       6.837  20.819  13.897  1.00 95.81           N  
ATOM   1773  CA  LEU A 228       8.221  20.380  13.998  1.00 95.81           C  
ATOM   1774  C   LEU A 228       8.604  19.461  12.830  1.00 95.81           C  
ATOM   1775  CB  LEU A 228       8.433  19.729  15.373  1.00 95.81           C  
ATOM   1776  O   LEU A 228       9.693  19.610  12.282  1.00 95.81           O  
ATOM   1777  CG  LEU A 228       9.903  19.403  15.694  1.00 95.81           C  
ATOM   1778  CD1 LEU A 228      10.809  20.635  15.670  1.00 95.81           C  
ATOM   1779  CD2 LEU A 228       9.992  18.785  17.088  1.00 95.81           C  
ATOM   1780  N   ALA A 229       7.706  18.579  12.382  1.00 94.98           N  
ATOM   1781  CA  ALA A 229       7.918  17.745  11.203  1.00 94.98           C  
ATOM   1782  C   ALA A 229       8.144  18.600   9.947  1.00 94.98           C  
ATOM   1783  CB  ALA A 229       6.731  16.790  11.023  1.00 94.98           C  
ATOM   1784  O   ALA A 229       9.073  18.330   9.191  1.00 94.98           O  
ATOM   1785  N   ILE A 230       7.373  19.675   9.748  1.00 94.31           N  
ATOM   1786  CA  ILE A 230       7.570  20.611   8.628  1.00 94.31           C  
ATOM   1787  C   ILE A 230       8.944  21.289   8.722  1.00 94.31           C  
ATOM   1788  CB  ILE A 230       6.419  21.644   8.568  1.00 94.31           C  
ATOM   1789  O   ILE A 230       9.668  21.362   7.728  1.00 94.31           O  
ATOM   1790  CG1 ILE A 230       5.082  20.949   8.224  1.00 94.31           C  
ATOM   1791  CG2 ILE A 230       6.709  22.742   7.524  1.00 94.31           C  
ATOM   1792  CD1 ILE A 230       3.849  21.821   8.498  1.00 94.31           C  
ATOM   1793  N   VAL A 231       9.346  21.743   9.914  1.00 95.05           N  
ATOM   1794  CA  VAL A 231      10.671  22.350  10.136  1.00 95.05           C  
ATOM   1795  C   VAL A 231      11.797  21.363   9.817  1.00 95.05           C  
ATOM   1796  CB  VAL A 231      10.791  22.905  11.569  1.00 95.05           C  
ATOM   1797  O   VAL A 231      12.743  21.713   9.104  1.00 95.05           O  
ATOM   1798  CG1 VAL A 231      12.203  23.423  11.873  1.00 95.05           C  
ATOM   1799  CG2 VAL A 231       9.827  24.080  11.779  1.00 95.05           C  
ATOM   1800  N   VAL A 232      11.686  20.118  10.283  1.00 95.50           N  
ATOM   1801  CA  VAL A 232      12.673  19.064  10.010  1.00 95.50           C  
ATOM   1802  C   VAL A 232      12.686  18.695   8.527  1.00 95.50           C  
ATOM   1803  CB  VAL A 232      12.440  17.832  10.903  1.00 95.50           C  
ATOM   1804  O   VAL A 232      13.768  18.558   7.966  1.00 95.50           O  
ATOM   1805  CG1 VAL A 232      13.416  16.694  10.576  1.00 95.50           C  
ATOM   1806  CG2 VAL A 232      12.672  18.184  12.380  1.00 95.50           C  
ATOM   1807  N   ALA A 233      11.534  18.625   7.857  1.00 93.56           N  
ATOM   1808  CA  ALA A 233      11.453  18.377   6.418  1.00 93.56           C  
ATOM   1809  C   ALA A 233      12.135  19.487   5.601  1.00 93.56           C  
ATOM   1810  CB  ALA A 233       9.982  18.231   6.020  1.00 93.56           C  
ATOM   1811  O   ALA A 233      12.878  19.199   4.663  1.00 93.56           O  
ATOM   1812  N   MET A 234      11.956  20.758   5.981  1.00 93.86           N  
ATOM   1813  CA  MET A 234      12.669  21.877   5.354  1.00 93.86           C  
ATOM   1814  C   MET A 234      14.183  21.790   5.577  1.00 93.86           C  
ATOM   1815  CB  MET A 234      12.164  23.216   5.904  1.00 93.86           C  
ATOM   1816  O   MET A 234      14.961  22.085   4.667  1.00 93.86           O  
ATOM   1817  CG  MET A 234      10.753  23.575   5.434  1.00 93.86           C  
ATOM   1818  SD  MET A 234      10.250  25.259   5.886  1.00 93.86           S  
ATOM   1819  CE  MET A 234      10.188  25.134   7.694  1.00 93.86           C  
ATOM   1820  N   CYS A 235      14.613  21.389   6.777  1.00 93.63           N  
ATOM   1821  CA  CYS A 235      16.024  21.165   7.088  1.00 93.63           C  
ATOM   1822  C   CYS A 235      16.602  20.016   6.250  1.00 93.63           C  
ATOM   1823  CB  CYS A 235      16.161  20.905   8.593  1.00 93.63           C  
ATOM   1824  O   CYS A 235      17.623  20.199   5.590  1.00 93.63           O  
ATOM   1825  SG  CYS A 235      17.919  20.817   9.039  1.00 93.63           S  
ATOM   1826  N   LEU A 236      15.909  18.875   6.208  1.00 93.99           N  
ATOM   1827  CA  LEU A 236      16.254  17.713   5.393  1.00 93.99           C  
ATOM   1828  C   LEU A 236      16.417  18.111   3.924  1.00 93.99           C  
ATOM   1829  CB  LEU A 236      15.159  16.646   5.578  1.00 93.99           C  
ATOM   1830  O   LEU A 236      17.457  17.850   3.333  1.00 93.99           O  
ATOM   1831  CG  LEU A 236      15.362  15.393   4.709  1.00 93.99           C  
ATOM   1832  CD1 LEU A 236      16.561  14.566   5.162  1.00 93.99           C  
ATOM   1833  CD2 LEU A 236      14.117  14.520   4.781  1.00 93.99           C  
ATOM   1834  N   PHE A 237      15.444  18.830   3.363  1.00 93.00           N  
ATOM   1835  CA  PHE A 237      15.489  19.279   1.973  1.00 93.00           C  
ATOM   1836  C   PHE A 237      16.690  20.186   1.674  1.00 93.00           C  
ATOM   1837  CB  PHE A 237      14.169  19.983   1.653  1.00 93.00           C  
ATOM   1838  O   PHE A 237      17.298  20.080   0.611  1.00 93.00           O  
ATOM   1839  CG  PHE A 237      14.012  20.385   0.201  1.00 93.00           C  
ATOM   1840  CD1 PHE A 237      14.170  21.728  -0.183  1.00 93.00           C  
ATOM   1841  CD2 PHE A 237      13.620  19.428  -0.751  1.00 93.00           C  
ATOM   1842  CE1 PHE A 237      13.873  22.116  -1.501  1.00 93.00           C  
ATOM   1843  CE2 PHE A 237      13.393  19.806  -2.085  1.00 93.00           C  
ATOM   1844  CZ  PHE A 237      13.509  21.152  -2.461  1.00 93.00           C  
ATOM   1845  N   LYS A 238      17.065  21.072   2.607  1.00 92.66           N  
ATOM   1846  CA  LYS A 238      18.263  21.915   2.468  1.00 92.66           C  
ATOM   1847  C   LYS A 238      19.553  21.104   2.559  1.00 92.66           C  
ATOM   1848  CB  LYS A 238      18.266  23.023   3.528  1.00 92.66           C  
ATOM   1849  O   LYS A 238      20.475  21.374   1.802  1.00 92.66           O  
ATOM   1850  CG  LYS A 238      17.245  24.127   3.225  1.00 92.66           C  
ATOM   1851  CD  LYS A 238      17.274  25.181   4.338  1.00 92.66           C  
ATOM   1852  CE  LYS A 238      16.247  26.282   4.058  1.00 92.66           C  
ATOM   1853  NZ  LYS A 238      16.279  27.338   5.102  1.00 92.66           N  
ATOM   1854  N   VAL A 239      19.626  20.137   3.472  1.00 92.14           N  
ATOM   1855  CA  VAL A 239      20.815  19.295   3.657  1.00 92.14           C  
ATOM   1856  C   VAL A 239      21.031  18.400   2.438  1.00 92.14           C  
ATOM   1857  CB  VAL A 239      20.710  18.487   4.966  1.00 92.14           C  
ATOM   1858  O   VAL A 239      22.104  18.445   1.844  1.00 92.14           O  
ATOM   1859  CG1 VAL A 239      21.811  17.428   5.108  1.00 92.14           C  
ATOM   1860  CG2 VAL A 239      20.839  19.429   6.175  1.00 92.14           C  
ATOM   1861  N   GLU A 240      20.003  17.662   2.023  1.00 92.16           N  
ATOM   1862  CA  GLU A 240      20.071  16.660   0.949  1.00 92.16           C  
ATOM   1863  C   GLU A 240      20.418  17.270  -0.416  1.00 92.16           C  
ATOM   1864  CB  GLU A 240      18.716  15.934   0.875  1.00 92.16           C  
ATOM   1865  O   GLU A 240      21.080  16.639  -1.235  1.00 92.16           O  
ATOM   1866  CG  GLU A 240      18.434  15.020   2.082  1.00 92.16           C  
ATOM   1867  CD  GLU A 240      19.162  13.674   2.007  1.00 92.16           C  
ATOM   1868  OE1 GLU A 240      18.659  12.698   2.606  1.00 92.16           O  
ATOM   1869  OE2 GLU A 240      20.189  13.608   1.311  1.00 92.16           O  
ATOM   1870  N   LYS A 241      20.062  18.541  -0.651  1.00 89.38           N  
ATOM   1871  CA  LYS A 241      20.452  19.279  -1.866  1.00 89.38           C  
ATOM   1872  C   LYS A 241      21.960  19.404  -2.073  1.00 89.38           C  
ATOM   1873  CB  LYS A 241      19.859  20.690  -1.818  1.00 89.38           C  
ATOM   1874  O   LYS A 241      22.393  19.623  -3.200  1.00 89.38           O  
ATOM   1875  CG  LYS A 241      18.457  20.704  -2.414  1.00 89.38           C  
ATOM   1876  CD  LYS A 241      17.911  22.127  -2.361  1.00 89.38           C  
ATOM   1877  CE  LYS A 241      16.577  22.130  -3.089  1.00 89.38           C  
ATOM   1878  NZ  LYS A 241      16.035  23.502  -3.194  1.00 89.38           N  
ATOM   1879  N   HIS A 242      22.742  19.330  -1.000  1.00 87.46           N  
ATOM   1880  CA  HIS A 242      24.191  19.522  -1.037  1.00 87.46           C  
ATOM   1881  C   HIS A 242      24.972  18.217  -0.836  1.00 87.46           C  
ATOM   1882  CB  HIS A 242      24.570  20.602  -0.016  1.00 87.46           C  
ATOM   1883  O   HIS A 242      26.203  18.235  -0.841  1.00 87.46           O  
ATOM   1884  CG  HIS A 242      23.951  21.944  -0.323  1.00 87.46           C  
ATOM   1885  CD2 HIS A 242      23.054  22.633   0.448  1.00 87.46           C  
ATOM   1886  ND1 HIS A 242      24.183  22.704  -1.445  1.00 87.46           N  
ATOM   1887  CE1 HIS A 242      23.450  23.825  -1.350  1.00 87.46           C  
ATOM   1888  NE2 HIS A 242      22.737  23.827  -0.212  1.00 87.46           N  
ATOM   1889  N   VAL A 243      24.281  17.087  -0.659  1.00 86.59           N  
ATOM   1890  CA  VAL A 243      24.901  15.771  -0.483  1.00 86.59           C  
ATOM   1891  C   VAL A 243      25.041  15.096  -1.847  1.00 86.59           C  
ATOM   1892  CB  VAL A 243      24.107  14.919   0.527  1.00 86.59           C  
ATOM   1893  O   VAL A 243      24.128  15.114  -2.664  1.00 86.59           O  
ATOM   1894  CG1 VAL A 243      24.732  13.532   0.712  1.00 86.59           C  
ATOM   1895  CG2 VAL A 243      24.101  15.575   1.915  1.00 86.59           C  
ATOM   1896  N   SER A 244      26.198  14.484  -2.109  1.00 82.26           N  
ATOM   1897  CA  SER A 244      26.477  13.820  -3.393  1.00 82.26           C  
ATOM   1898  C   SER A 244      25.723  12.499  -3.577  1.00 82.26           C  
ATOM   1899  CB  SER A 244      27.980  13.574  -3.522  1.00 82.26           C  
ATOM   1900  O   SER A 244      25.370  12.134  -4.693  1.00 82.26           O  
ATOM   1901  OG  SER A 244      28.467  12.822  -2.419  1.00 82.26           O  
ATOM   1902  N   SER A 245      25.478  11.773  -2.486  1.00 85.45           N  
ATOM   1903  CA  SER A 245      24.682  10.542  -2.455  1.00 85.45           C  
ATOM   1904  C   SER A 245      23.605  10.661  -1.375  1.00 85.45           C  
ATOM   1905  CB  SER A 245      25.595   9.340  -2.241  1.00 85.45           C  
ATOM   1906  O   SER A 245      23.745  10.036  -0.320  1.00 85.45           O  
ATOM   1907  OG  SER A 245      24.841   8.155  -2.109  1.00 85.45           O  
ATOM   1908  N   PRO A 246      22.571  11.481  -1.622  1.00 90.14           N  
ATOM   1909  CA  PRO A 246      21.542  11.781  -0.636  1.00 90.14           C  
ATOM   1910  C   PRO A 246      20.773  10.522  -0.222  1.00 90.14           C  
ATOM   1911  CB  PRO A 246      20.643  12.814  -1.325  1.00 90.14           C  
ATOM   1912  O   PRO A 246      20.586   9.612  -1.047  1.00 90.14           O  
ATOM   1913  CG  PRO A 246      20.795  12.533  -2.809  1.00 90.14           C  
ATOM   1914  CD  PRO A 246      22.258  12.124  -2.896  1.00 90.14           C  
ATOM   1915  N   PHE A 247      20.318  10.447   1.033  1.00 91.16           N  
ATOM   1916  CA  PHE A 247      19.410   9.372   1.450  1.00 91.16           C  
ATOM   1917  C   PHE A 247      18.053   9.546   0.762  1.00 91.16           C  
ATOM   1918  CB  PHE A 247      19.271   9.313   2.978  1.00 91.16           C  
ATOM   1919  O   PHE A 247      17.559   8.606   0.138  1.00 91.16           O  
ATOM   1920  CG  PHE A 247      18.269   8.272   3.447  1.00 91.16           C  
ATOM   1921  CD1 PHE A 247      16.974   8.660   3.843  1.00 91.16           C  
ATOM   1922  CD2 PHE A 247      18.617   6.908   3.444  1.00 91.16           C  
ATOM   1923  CE1 PHE A 247      16.038   7.687   4.241  1.00 91.16           C  
ATOM   1924  CE2 PHE A 247      17.683   5.937   3.848  1.00 91.16           C  
ATOM   1925  CZ  PHE A 247      16.395   6.328   4.250  1.00 91.16           C  
ATOM   1926  N   LEU A 248      17.504  10.765   0.803  1.00 92.19           N  
ATOM   1927  CA  LEU A 248      16.326  11.189   0.048  1.00 92.19           C  
ATOM   1928  C   LEU A 248      16.746  12.022  -1.179  1.00 92.19           C  
ATOM   1929  CB  LEU A 248      15.380  11.953   0.991  1.00 92.19           C  
ATOM   1930  O   LEU A 248      17.152  13.171  -1.007  1.00 92.19           O  
ATOM   1931  CG  LEU A 248      14.110  12.490   0.301  1.00 92.19           C  
ATOM   1932  CD1 LEU A 248      13.210  11.388  -0.253  1.00 92.19           C  
ATOM   1933  CD2 LEU A 248      13.282  13.298   1.298  1.00 92.19           C  
ATOM   1934  N   PRO A 249      16.611  11.511  -2.421  1.00 91.99           N  
ATOM   1935  CA  PRO A 249      17.004  12.216  -3.648  1.00 91.99           C  
ATOM   1936  C   PRO A 249      16.090  13.404  -3.986  1.00 91.99           C  
ATOM   1937  CB  PRO A 249      17.044  11.152  -4.760  1.00 91.99           C  
ATOM   1938  O   PRO A 249      15.333  13.388  -4.950  1.00 91.99           O  
ATOM   1939  CG  PRO A 249      17.137   9.842  -3.996  1.00 91.99           C  
ATOM   1940  CD  PRO A 249      16.322  10.126  -2.748  1.00 91.99           C  
ATOM   1941  N   VAL A 250      16.163  14.480  -3.203  1.00 92.45           N  
ATOM   1942  CA  VAL A 250      15.276  15.651  -3.321  1.00 92.45           C  
ATOM   1943  C   VAL A 250      15.328  16.342  -4.688  1.00 92.45           C  
ATOM   1944  CB  VAL A 250      15.554  16.672  -2.209  1.00 92.45           C  
ATOM   1945  O   VAL A 250      14.382  17.027  -5.065  1.00 92.45           O  
ATOM   1946  CG1 VAL A 250      15.201  16.088  -0.838  1.00 92.45           C  
ATOM   1947  CG2 VAL A 250      17.000  17.182  -2.195  1.00 92.45           C  
ATOM   1948  N   VAL A 251      16.416  16.153  -5.440  1.00 92.13           N  
ATOM   1949  CA  VAL A 251      16.605  16.694  -6.796  1.00 92.13           C  
ATOM   1950  C   VAL A 251      15.722  15.980  -7.831  1.00 92.13           C  
ATOM   1951  CB  VAL A 251      18.098  16.630  -7.188  1.00 92.13           C  
ATOM   1952  O   VAL A 251      15.366  16.582  -8.839  1.00 92.13           O  
ATOM   1953  CG1 VAL A 251      18.380  17.257  -8.559  1.00 92.13           C  
ATOM   1954  CG2 VAL A 251      18.970  17.376  -6.162  1.00 92.13           C  
ATOM   1955  N   GLU A 252      15.304  14.739  -7.565  1.00 93.35           N  
ATOM   1956  CA  GLU A 252      14.415  13.970  -8.448  1.00 93.35           C  
ATOM   1957  C   GLU A 252      12.954  14.455  -8.369  1.00 93.35           C  
ATOM   1958  CB  GLU A 252      14.496  12.473  -8.097  1.00 93.35           C  
ATOM   1959  O   GLU A 252      12.153  14.147  -9.247  1.00 93.35           O  
ATOM   1960  CG  GLU A 252      15.900  11.847  -8.211  1.00 93.35           C  
ATOM   1961  CD  GLU A 252      16.433  11.683  -9.645  1.00 93.35           C  
ATOM   1962  OE1 GLU A 252      17.673  11.577  -9.792  1.00 93.35           O  
ATOM   1963  OE2 GLU A 252      15.634  11.532 -10.592  1.00 93.35           O  
ATOM   1964  N   PHE A 253      12.576  15.245  -7.353  1.00 93.18           N  
ATOM   1965  CA  PHE A 253      11.214  15.776  -7.206  1.00 93.18           C  
ATOM   1966  C   PHE A 253      10.936  16.910  -8.200  1.00 93.18           C  
ATOM   1967  CB  PHE A 253      10.922  16.182  -5.757  1.00 93.18           C  
ATOM   1968  O   PHE A 253      10.889  18.094  -7.865  1.00 93.18           O  
ATOM   1969  CG  PHE A 253      10.681  15.005  -4.838  1.00 93.18           C  
ATOM   1970  CD1 PHE A 253       9.372  14.544  -4.603  1.00 93.18           C  
ATOM   1971  CD2 PHE A 253      11.769  14.353  -4.235  1.00 93.18           C  
ATOM   1972  CE1 PHE A 253       9.156  13.447  -3.749  1.00 93.18           C  
ATOM   1973  CE2 PHE A 253      11.555  13.273  -3.362  1.00 93.18           C  
ATOM   1974  CZ  PHE A 253      10.246  12.821  -3.118  1.00 93.18           C  
ATOM   1975  N   ASN A 254      10.704  16.529  -9.453  1.00 91.68           N  
ATOM   1976  CA  ASN A 254      10.149  17.410 -10.467  1.00 91.68           C  
ATOM   1977  C   ASN A 254       8.629  17.603 -10.248  1.00 91.68           C  
ATOM   1978  CB  ASN A 254      10.575  16.884 -11.854  1.00 91.68           C  
ATOM   1979  O   ASN A 254       8.007  16.996  -9.370  1.00 91.68           O  
ATOM   1980  CG  ASN A 254       9.879  15.603 -12.279  1.00 91.68           C  
ATOM   1981  ND2 ASN A 254      10.572  14.679 -12.895  1.00 91.68           N  
ATOM   1982  OD1 ASN A 254       8.681  15.461 -12.104  1.00 91.68           O  
ATOM   1983  N   ARG A 255       8.000  18.465 -11.054  1.00 91.46           N  
ATOM   1984  CA  ARG A 255       6.563  18.776 -10.945  1.00 91.46           C  
ATOM   1985  C   ARG A 255       5.659  17.545 -11.103  1.00 91.46           C  
ATOM   1986  CB  ARG A 255       6.235  19.851 -11.987  1.00 91.46           C  
ATOM   1987  O   ARG A 255       4.654  17.452 -10.407  1.00 91.46           O  
ATOM   1988  CG  ARG A 255       4.834  20.449 -11.818  1.00 91.46           C  
ATOM   1989  CD  ARG A 255       4.663  21.565 -12.852  1.00 91.46           C  
ATOM   1990  NE  ARG A 255       3.380  22.251 -12.679  1.00 91.46           N  
ATOM   1991  NH1 ARG A 255       3.701  23.960 -14.162  1.00 91.46           N  
ATOM   1992  NH2 ARG A 255       1.815  23.869 -12.978  1.00 91.46           N  
ATOM   1993  CZ  ARG A 255       2.968  23.350 -13.278  1.00 91.46           C  
ATOM   1994  N   SER A 256       6.012  16.626 -12.001  1.00 92.74           N  
ATOM   1995  CA  SER A 256       5.256  15.398 -12.281  1.00 92.74           C  
ATOM   1996  C   SER A 256       5.356  14.421 -11.108  1.00 92.74           C  
ATOM   1997  CB  SER A 256       5.793  14.785 -13.580  1.00 92.74           C  
ATOM   1998  O   SER A 256       4.335  14.042 -10.539  1.00 92.74           O  
ATOM   1999  OG  SER A 256       5.189  13.560 -13.915  1.00 92.74           O  
ATOM   2000  N   ILE A 257       6.577  14.127 -10.653  1.00 95.49           N  
ATOM   2001  CA  ILE A 257       6.836  13.260  -9.497  1.00 95.49           C  
ATOM   2002  C   ILE A 257       6.170  13.826  -8.237  1.00 95.49           C  
ATOM   2003  CB  ILE A 257       8.361  13.035  -9.344  1.00 95.49           C  
ATOM   2004  O   ILE A 257       5.490  13.099  -7.522  1.00 95.49           O  
ATOM   2005  CG1 ILE A 257       8.837  12.118 -10.499  1.00 95.49           C  
ATOM   2006  CG2 ILE A 257       8.715  12.408  -7.983  1.00 95.49           C  
ATOM   2007  CD1 ILE A 257      10.349  11.894 -10.601  1.00 95.49           C  
ATOM   2008  N   THR A 258       6.266  15.134  -7.992  1.00 95.56           N  
ATOM   2009  CA  THR A 258       5.614  15.763  -6.830  1.00 95.56           C  
ATOM   2010  C   THR A 258       4.092  15.594  -6.861  1.00 95.56           C  
ATOM   2011  CB  THR A 258       5.967  17.253  -6.745  1.00 95.56           C  
ATOM   2012  O   THR A 258       3.492  15.245  -5.845  1.00 95.56           O  
ATOM   2013  CG2 THR A 258       5.406  17.917  -5.487  1.00 95.56           C  
ATOM   2014  OG1 THR A 258       7.364  17.420  -6.702  1.00 95.56           O  
ATOM   2015  N   LEU A 259       3.458  15.797  -8.023  1.00 96.06           N  
ATOM   2016  CA  LEU A 259       2.018  15.575  -8.188  1.00 96.06           C  
ATOM   2017  C   LEU A 259       1.628  14.114  -7.965  1.00 96.06           C  
ATOM   2018  CB  LEU A 259       1.568  16.029  -9.588  1.00 96.06           C  
ATOM   2019  O   LEU A 259       0.606  13.856  -7.334  1.00 96.06           O  
ATOM   2020  CG  LEU A 259       1.434  17.551  -9.732  1.00 96.06           C  
ATOM   2021  CD1 LEU A 259       1.196  17.910 -11.200  1.00 96.06           C  
ATOM   2022  CD2 LEU A 259       0.262  18.094  -8.915  1.00 96.06           C  
ATOM   2023  N   VAL A 260       2.444  13.173  -8.436  1.00 96.63           N  
ATOM   2024  CA  VAL A 260       2.239  11.736  -8.227  1.00 96.63           C  
ATOM   2025  C   VAL A 260       2.330  11.365  -6.748  1.00 96.63           C  
ATOM   2026  CB  VAL A 260       3.232  10.942  -9.091  1.00 96.63           C  
ATOM   2027  O   VAL A 260       1.440  10.693  -6.247  1.00 96.63           O  
ATOM   2028  CG1 VAL A 260       3.373   9.495  -8.636  1.00 96.63           C  
ATOM   2029  CG2 VAL A 260       2.752  10.952 -10.546  1.00 96.63           C  
ATOM   2030  N   PHE A 261       3.324  11.859  -6.007  1.00 96.60           N  
ATOM   2031  CA  PHE A 261       3.432  11.596  -4.566  1.00 96.60           C  
ATOM   2032  C   PHE A 261       2.227  12.136  -3.775  1.00 96.60           C  
ATOM   2033  CB  PHE A 261       4.750  12.186  -4.040  1.00 96.60           C  
ATOM   2034  O   PHE A 261       1.732  11.470  -2.867  1.00 96.60           O  
ATOM   2035  CG  PHE A 261       5.914  11.213  -4.063  1.00 96.60           C  
ATOM   2036  CD1 PHE A 261       6.265  10.532  -2.887  1.00 96.60           C  
ATOM   2037  CD2 PHE A 261       6.652  10.972  -5.236  1.00 96.60           C  
ATOM   2038  CE1 PHE A 261       7.339   9.629  -2.875  1.00 96.60           C  
ATOM   2039  CE2 PHE A 261       7.735  10.076  -5.228  1.00 96.60           C  
ATOM   2040  CZ  PHE A 261       8.082   9.403  -4.046  1.00 96.60           C  
ATOM   2041  N   ILE A 262       1.721  13.324  -4.127  1.00 96.70           N  
ATOM   2042  CA  ILE A 262       0.502  13.877  -3.513  1.00 96.70           C  
ATOM   2043  C   ILE A 262      -0.721  13.027  -3.883  1.00 96.70           C  
ATOM   2044  CB  ILE A 262       0.312  15.356  -3.925  1.00 96.70           C  
ATOM   2045  O   ILE A 262      -1.558  12.737  -3.027  1.00 96.70           O  
ATOM   2046  CG1 ILE A 262       1.456  16.230  -3.359  1.00 96.70           C  
ATOM   2047  CG2 ILE A 262      -1.048  15.896  -3.436  1.00 96.70           C  
ATOM   2048  CD1 ILE A 262       1.529  17.630  -3.984  1.00 96.70           C  
ATOM   2049  N   THR A 263      -0.817  12.620  -5.151  1.00 97.54           N  
ATOM   2050  CA  THR A 263      -1.922  11.800  -5.663  1.00 97.54           C  
ATOM   2051  C   THR A 263      -1.960  10.440  -4.977  1.00 97.54           C  
ATOM   2052  CB  THR A 263      -1.847  11.644  -7.190  1.00 97.54           C  
ATOM   2053  O   THR A 263      -3.022  10.045  -4.499  1.00 97.54           O  
ATOM   2054  CG2 THR A 263      -3.034  10.870  -7.750  1.00 97.54           C  
ATOM   2055  OG1 THR A 263      -1.873  12.926  -7.790  1.00 97.54           O  
ATOM   2056  N   ASP A 264      -0.818   9.770  -4.844  1.00 96.21           N  
ATOM   2057  CA  ASP A 264      -0.698   8.470  -4.187  1.00 96.21           C  
ATOM   2058  C   ASP A 264      -1.086   8.539  -2.705  1.00 96.21           C  
ATOM   2059  CB  ASP A 264       0.734   7.958  -4.358  1.00 96.21           C  
ATOM   2060  O   ASP A 264      -1.904   7.739  -2.249  1.00 96.21           O  
ATOM   2061  CG  ASP A 264       0.899   6.574  -3.728  1.00 96.21           C  
ATOM   2062  OD1 ASP A 264       0.422   5.587  -4.338  1.00 96.21           O  
ATOM   2063  OD2 ASP A 264       1.496   6.504  -2.632  1.00 96.21           O  
ATOM   2064  N   LEU A 265      -0.596   9.549  -1.972  1.00 95.74           N  
ATOM   2065  CA  LEU A 265      -0.940   9.759  -0.562  1.00 95.74           C  
ATOM   2066  C   LEU A 265      -2.457   9.908  -0.368  1.00 95.74           C  
ATOM   2067  CB  LEU A 265      -0.213  11.019  -0.049  1.00 95.74           C  
ATOM   2068  O   LEU A 265      -3.056   9.226   0.465  1.00 95.74           O  
ATOM   2069  CG  LEU A 265      -0.392  11.265   1.463  1.00 95.74           C  
ATOM   2070  CD1 LEU A 265       0.470  10.320   2.298  1.00 95.74           C  
ATOM   2071  CD2 LEU A 265       0.007  12.697   1.816  1.00 95.74           C  
ATOM   2072  N   LEU A 266      -3.081  10.799  -1.144  1.00 97.41           N  
ATOM   2073  CA  LEU A 266      -4.516  11.080  -1.062  1.00 97.41           C  
ATOM   2074  C   LEU A 266      -5.360   9.885  -1.524  1.00 97.41           C  
ATOM   2075  CB  LEU A 266      -4.819  12.336  -1.897  1.00 97.41           C  
ATOM   2076  O   LEU A 266      -6.379   9.567  -0.913  1.00 97.41           O  
ATOM   2077  CG  LEU A 266      -4.298  13.658  -1.298  1.00 97.41           C  
ATOM   2078  CD1 LEU A 266      -4.652  14.822  -2.226  1.00 97.41           C  
ATOM   2079  CD2 LEU A 266      -4.898  13.963   0.076  1.00 97.41           C  
ATOM   2080  N   THR A 267      -4.910   9.178  -2.558  1.00 96.39           N  
ATOM   2081  CA  THR A 267      -5.581   7.979  -3.068  1.00 96.39           C  
ATOM   2082  C   THR A 267      -5.493   6.826  -2.070  1.00 96.39           C  
ATOM   2083  CB  THR A 267      -5.003   7.578  -4.430  1.00 96.39           C  
ATOM   2084  O   THR A 267      -6.481   6.119  -1.880  1.00 96.39           O  
ATOM   2085  CG2 THR A 267      -5.728   6.391  -5.055  1.00 96.39           C  
ATOM   2086  OG1 THR A 267      -5.170   8.656  -5.317  1.00 96.39           O  
ATOM   2087  N   ALA A 268      -4.368   6.665  -1.365  1.00 94.10           N  
ATOM   2088  CA  ALA A 268      -4.224   5.695  -0.281  1.00 94.10           C  
ATOM   2089  C   ALA A 268      -5.124   6.006   0.920  1.00 94.10           C  
ATOM   2090  CB  ALA A 268      -2.741   5.596   0.092  1.00 94.10           C  
ATOM   2091  O   ALA A 268      -5.710   5.080   1.486  1.00 94.10           O  
ATOM   2092  N   ILE A 269      -5.320   7.288   1.245  1.00 94.49           N  
ATOM   2093  CA  ILE A 269      -6.315   7.713   2.239  1.00 94.49           C  
ATOM   2094  C   ILE A 269      -7.724   7.286   1.805  1.00 94.49           C  
ATOM   2095  CB  ILE A 269      -6.208   9.234   2.507  1.00 94.49           C  
ATOM   2096  O   ILE A 269      -8.449   6.665   2.586  1.00 94.49           O  
ATOM   2097  CG1 ILE A 269      -4.917   9.550   3.291  1.00 94.49           C  
ATOM   2098  CG2 ILE A 269      -7.447   9.765   3.252  1.00 94.49           C  
ATOM   2099  CD1 ILE A 269      -4.548  11.037   3.323  1.00 94.49           C  
ATOM   2100  N   CYS A 270      -8.104   7.560   0.552  1.00 96.27           N  
ATOM   2101  CA  CYS A 270      -9.396   7.139   0.010  1.00 96.27           C  
ATOM   2102  C   CYS A 270      -9.558   5.616   0.019  1.00 96.27           C  
ATOM   2103  CB  CYS A 270      -9.575   7.682  -1.414  1.00 96.27           C  
ATOM   2104  O   CYS A 270     -10.600   5.126   0.448  1.00 96.27           O  
ATOM   2105  SG  CYS A 270      -9.736   9.485  -1.389  1.00 96.27           S  
ATOM   2106  N   LEU A 271      -8.538   4.864  -0.409  1.00 92.44           N  
ATOM   2107  CA  LEU A 271      -8.587   3.404  -0.490  1.00 92.44           C  
ATOM   2108  C   LEU A 271      -8.912   2.766   0.865  1.00 92.44           C  
ATOM   2109  CB  LEU A 271      -7.252   2.872  -1.048  1.00 92.44           C  
ATOM   2110  O   LEU A 271      -9.677   1.806   0.910  1.00 92.44           O  
ATOM   2111  CG  LEU A 271      -7.238   1.340  -1.222  1.00 92.44           C  
ATOM   2112  CD1 LEU A 271      -8.220   0.874  -2.300  1.00 92.44           C  
ATOM   2113  CD2 LEU A 271      -5.847   0.831  -1.590  1.00 92.44           C  
ATOM   2114  N   MET A 272      -8.387   3.306   1.968  1.00 88.53           N  
ATOM   2115  CA  MET A 272      -8.721   2.815   3.311  1.00 88.53           C  
ATOM   2116  C   MET A 272     -10.189   3.030   3.672  1.00 88.53           C  
ATOM   2117  CB  MET A 272      -7.832   3.484   4.357  1.00 88.53           C  
ATOM   2118  O   MET A 272     -10.784   2.163   4.305  1.00 88.53           O  
ATOM   2119  CG  MET A 272      -6.390   3.016   4.212  1.00 88.53           C  
ATOM   2120  SD  MET A 272      -6.094   1.255   4.537  1.00 88.53           S  
ATOM   2121  CE  MET A 272      -5.356   0.772   2.954  1.00 88.53           C  
ATOM   2122  N   GLY A 273     -10.800   4.128   3.220  1.00 89.02           N  
ATOM   2123  CA  GLY A 273     -12.239   4.354   3.371  1.00 89.02           C  
ATOM   2124  C   GLY A 273     -13.071   3.244   2.723  1.00 89.02           C  
ATOM   2125  O   GLY A 273     -14.006   2.735   3.336  1.00 89.02           O  
ATOM   2126  N   PHE A 274     -12.679   2.805   1.523  1.00 90.71           N  
ATOM   2127  CA  PHE A 274     -13.335   1.693   0.830  1.00 90.71           C  
ATOM   2128  C   PHE A 274     -13.026   0.342   1.485  1.00 90.71           C  
ATOM   2129  CB  PHE A 274     -12.962   1.685  -0.661  1.00 90.71           C  
ATOM   2130  O   PHE A 274     -13.942  -0.395   1.829  1.00 90.71           O  
ATOM   2131  CG  PHE A 274     -13.669   2.752  -1.473  1.00 90.71           C  
ATOM   2132  CD1 PHE A 274     -14.778   2.429  -2.273  1.00 90.71           C  
ATOM   2133  CD2 PHE A 274     -13.224   4.078  -1.432  1.00 90.71           C  
ATOM   2134  CE1 PHE A 274     -15.456   3.427  -2.997  1.00 90.71           C  
ATOM   2135  CE2 PHE A 274     -13.876   5.071  -2.171  1.00 90.71           C  
ATOM   2136  CZ  PHE A 274     -15.003   4.756  -2.948  1.00 90.71           C  
ATOM   2137  N   ASN A 275     -11.749   0.013   1.682  1.00 83.65           N  
ATOM   2138  CA  ASN A 275     -11.341  -1.321   2.126  1.00 83.65           C  
ATOM   2139  C   ASN A 275     -11.681  -1.623   3.589  1.00 83.65           C  
ATOM   2140  CB  ASN A 275      -9.835  -1.504   1.874  1.00 83.65           C  
ATOM   2141  O   ASN A 275     -11.915  -2.784   3.907  1.00 83.65           O  
ATOM   2142  CG  ASN A 275      -9.508  -1.907   0.448  1.00 83.65           C  
ATOM   2143  ND2 ASN A 275      -8.282  -1.712   0.028  1.00 83.65           N  
ATOM   2144  OD1 ASN A 275     -10.311  -2.436  -0.300  1.00 83.65           O  
ATOM   2145  N   LEU A 276     -11.698  -0.622   4.474  1.00 82.73           N  
ATOM   2146  CA  LEU A 276     -12.018  -0.833   5.888  1.00 82.73           C  
ATOM   2147  C   LEU A 276     -13.505  -0.623   6.164  1.00 82.73           C  
ATOM   2148  CB  LEU A 276     -11.153   0.070   6.786  1.00 82.73           C  
ATOM   2149  O   LEU A 276     -14.149  -1.494   6.741  1.00 82.73           O  
ATOM   2150  CG  LEU A 276      -9.639  -0.195   6.701  1.00 82.73           C  
ATOM   2151  CD1 LEU A 276      -8.892   0.841   7.540  1.00 82.73           C  
ATOM   2152  CD2 LEU A 276      -9.270  -1.589   7.217  1.00 82.73           C  
ATOM   2153  N   TYR A 277     -14.072   0.506   5.735  1.00 88.24           N  
ATOM   2154  CA  TYR A 277     -15.382   0.931   6.237  1.00 88.24           C  
ATOM   2155  C   TYR A 277     -16.570   0.492   5.387  1.00 88.24           C  
ATOM   2156  CB  TYR A 277     -15.377   2.433   6.533  1.00 88.24           C  
ATOM   2157  O   TYR A 277     -17.676   0.418   5.918  1.00 88.24           O  
ATOM   2158  CG  TYR A 277     -14.473   2.748   7.704  1.00 88.24           C  
ATOM   2159  CD1 TYR A 277     -14.888   2.389   9.000  1.00 88.24           C  
ATOM   2160  CD2 TYR A 277     -13.184   3.271   7.491  1.00 88.24           C  
ATOM   2161  CE1 TYR A 277     -14.006   2.519  10.085  1.00 88.24           C  
ATOM   2162  CE2 TYR A 277     -12.294   3.396   8.575  1.00 88.24           C  
ATOM   2163  OH  TYR A 277     -11.806   2.998  10.885  1.00 88.24           O  
ATOM   2164  CZ  TYR A 277     -12.697   2.989   9.863  1.00 88.24           C  
ATOM   2165  N   ILE A 278     -16.379   0.122   4.116  1.00 90.14           N  
ATOM   2166  CA  ILE A 278     -17.446  -0.551   3.361  1.00 90.14           C  
ATOM   2167  C   ILE A 278     -17.752  -1.933   3.944  1.00 90.14           C  
ATOM   2168  CB  ILE A 278     -17.184  -0.591   1.843  1.00 90.14           C  
ATOM   2169  O   ILE A 278     -18.922  -2.172   4.232  1.00 90.14           O  
ATOM   2170  CG1 ILE A 278     -17.149   0.869   1.352  1.00 90.14           C  
ATOM   2171  CG2 ILE A 278     -18.254  -1.421   1.108  1.00 90.14           C  
ATOM   2172  CD1 ILE A 278     -16.982   1.021  -0.151  1.00 90.14           C  
ATOM   2173  N   PRO A 279     -16.781  -2.839   4.179  1.00 88.05           N  
ATOM   2174  CA  PRO A 279     -17.114  -4.135   4.764  1.00 88.05           C  
ATOM   2175  C   PRO A 279     -17.707  -4.000   6.168  1.00 88.05           C  
ATOM   2176  CB  PRO A 279     -15.844  -4.984   4.741  1.00 88.05           C  
ATOM   2177  O   PRO A 279     -18.653  -4.718   6.476  1.00 88.05           O  
ATOM   2178  CG  PRO A 279     -14.711  -4.020   4.398  1.00 88.05           C  
ATOM   2179  CD  PRO A 279     -15.363  -2.748   3.857  1.00 88.05           C  
ATOM   2180  N   VAL A 280     -17.222  -3.054   6.981  1.00 87.96           N  
ATOM   2181  CA  VAL A 280     -17.809  -2.757   8.299  1.00 87.96           C  
ATOM   2182  C   VAL A 280     -19.263  -2.296   8.157  1.00 87.96           C  
ATOM   2183  CB  VAL A 280     -16.948  -1.731   9.060  1.00 87.96           C  
ATOM   2184  O   VAL A 280     -20.140  -2.871   8.789  1.00 87.96           O  
ATOM   2185  CG1 VAL A 280     -17.583  -1.264  10.368  1.00 87.96           C  
ATOM   2186  CG2 VAL A 280     -15.589  -2.335   9.437  1.00 87.96           C  
ATOM   2187  N   TYR A 281     -19.562  -1.354   7.258  1.00 89.88           N  
ATOM   2188  CA  TYR A 281     -20.934  -0.905   6.993  1.00 89.88           C  
ATOM   2189  C   TYR A 281     -21.854  -2.039   6.519  1.00 89.88           C  
ATOM   2190  CB  TYR A 281     -20.886   0.196   5.931  1.00 89.88           C  
ATOM   2191  O   TYR A 281     -22.984  -2.171   6.987  1.00 89.88           O  
ATOM   2192  CG  TYR A 281     -22.246   0.668   5.454  1.00 89.88           C  
ATOM   2193  CD1 TYR A 281     -22.845   0.080   4.320  1.00 89.88           C  
ATOM   2194  CD2 TYR A 281     -22.909   1.695   6.146  1.00 89.88           C  
ATOM   2195  CE1 TYR A 281     -24.119   0.503   3.896  1.00 89.88           C  
ATOM   2196  CE2 TYR A 281     -24.170   2.139   5.706  1.00 89.88           C  
ATOM   2197  OH  TYR A 281     -26.021   1.938   4.203  1.00 89.88           O  
ATOM   2198  CZ  TYR A 281     -24.787   1.528   4.596  1.00 89.88           C  
ATOM   2199  N   LEU A 282     -21.375  -2.872   5.592  1.00 91.24           N  
ATOM   2200  CA  LEU A 282     -22.126  -4.012   5.064  1.00 91.24           C  
ATOM   2201  C   LEU A 282     -22.467  -5.030   6.164  1.00 91.24           C  
ATOM   2202  CB  LEU A 282     -21.285  -4.679   3.965  1.00 91.24           C  
ATOM   2203  O   LEU A 282     -23.549  -5.615   6.140  1.00 91.24           O  
ATOM   2204  CG  LEU A 282     -21.140  -3.888   2.651  1.00 91.24           C  
ATOM   2205  CD1 LEU A 282     -20.214  -4.662   1.719  1.00 91.24           C  
ATOM   2206  CD2 LEU A 282     -22.458  -3.651   1.923  1.00 91.24           C  
ATOM   2207  N   GLN A 283     -21.567  -5.233   7.125  1.00 89.93           N  
ATOM   2208  CA  GLN A 283     -21.783  -6.147   8.245  1.00 89.93           C  
ATOM   2209  C   GLN A 283     -22.680  -5.522   9.320  1.00 89.93           C  
ATOM   2210  CB  GLN A 283     -20.426  -6.583   8.818  1.00 89.93           C  
ATOM   2211  O   GLN A 283     -23.697  -6.103   9.684  1.00 89.93           O  
ATOM   2212  CG  GLN A 283     -19.651  -7.488   7.848  1.00 89.93           C  
ATOM   2213  CD  GLN A 283     -18.247  -7.783   8.347  1.00 89.93           C  
ATOM   2214  NE2 GLN A 283     -17.224  -7.354   7.644  1.00 89.93           N  
ATOM   2215  OE1 GLN A 283     -18.035  -8.430   9.356  1.00 89.93           O  
ATOM   2216  N   GLU A 284     -22.352  -4.319   9.791  1.00 88.51           N  
ATOM   2217  CA  GLU A 284     -23.049  -3.670  10.907  1.00 88.51           C  
ATOM   2218  C   GLU A 284     -24.442  -3.152  10.530  1.00 88.51           C  
ATOM   2219  CB  GLU A 284     -22.211  -2.498  11.440  1.00 88.51           C  
ATOM   2220  O   GLU A 284     -25.372  -3.274  11.323  1.00 88.51           O  
ATOM   2221  CG  GLU A 284     -20.912  -2.932  12.135  1.00 88.51           C  
ATOM   2222  CD  GLU A 284     -20.107  -1.736  12.674  1.00 88.51           C  
ATOM   2223  OE1 GLU A 284     -19.226  -1.981  13.528  1.00 88.51           O  
ATOM   2224  OE2 GLU A 284     -20.338  -0.585  12.214  1.00 88.51           O  
ATOM   2225  N   GLN A 285     -24.609  -2.566   9.337  1.00 88.90           N  
ATOM   2226  CA  GLN A 285     -25.878  -1.941   8.936  1.00 88.90           C  
ATOM   2227  C   GLN A 285     -26.738  -2.810   8.025  1.00 88.90           C  
ATOM   2228  CB  GLN A 285     -25.651  -0.583   8.265  1.00 88.90           C  
ATOM   2229  O   GLN A 285     -27.964  -2.730   8.102  1.00 88.90           O  
ATOM   2230  CG  GLN A 285     -25.009   0.430   9.219  1.00 88.90           C  
ATOM   2231  CD  GLN A 285     -25.231   1.870   8.776  1.00 88.90           C  
ATOM   2232  NE2 GLN A 285     -24.293   2.751   9.049  1.00 88.90           N  
ATOM   2233  OE1 GLN A 285     -26.226   2.254   8.182  1.00 88.90           O  
ATOM   2234  N   LEU A 286     -26.129  -3.618   7.151  1.00 91.02           N  
ATOM   2235  CA  LEU A 286     -26.878  -4.519   6.265  1.00 91.02           C  
ATOM   2236  C   LEU A 286     -26.924  -5.966   6.774  1.00 91.02           C  
ATOM   2237  CB  LEU A 286     -26.384  -4.417   4.810  1.00 91.02           C  
ATOM   2238  O   LEU A 286     -27.566  -6.799   6.137  1.00 91.02           O  
ATOM   2239  CG  LEU A 286     -26.409  -3.011   4.188  1.00 91.02           C  
ATOM   2240  CD1 LEU A 286     -25.989  -3.130   2.724  1.00 91.02           C  
ATOM   2241  CD2 LEU A 286     -27.795  -2.361   4.213  1.00 91.02           C  
ATOM   2242  N   GLY A 287     -26.279  -6.271   7.906  1.00 89.78           N  
ATOM   2243  CA  GLY A 287     -26.329  -7.593   8.537  1.00 89.78           C  
ATOM   2244  C   GLY A 287     -25.679  -8.704   7.710  1.00 89.78           C  
ATOM   2245  O   GLY A 287     -26.014  -9.874   7.891  1.00 89.78           O  
ATOM   2246  N   LEU A 288     -24.796  -8.362   6.765  1.00 91.15           N  
ATOM   2247  CA  LEU A 288     -24.097  -9.354   5.955  1.00 91.15           C  
ATOM   2248  C   LEU A 288     -23.012 -10.057   6.772  1.00 91.15           C  
ATOM   2249  CB  LEU A 288     -23.518  -8.709   4.683  1.00 91.15           C  
ATOM   2250  O   LEU A 288     -22.371  -9.466   7.634  1.00 91.15           O  
ATOM   2251  CG  LEU A 288     -24.574  -8.192   3.689  1.00 91.15           C  
ATOM   2252  CD1 LEU A 288     -23.871  -7.623   2.456  1.00 91.15           C  
ATOM   2253  CD2 LEU A 288     -25.519  -9.293   3.197  1.00 91.15           C  
ATOM   2254  N   SER A 289     -22.751 -11.319   6.450  1.00 88.43           N  
ATOM   2255  CA  SER A 289     -21.577 -12.028   6.972  1.00 88.43           C  
ATOM   2256  C   SER A 289     -20.264 -11.428   6.433  1.00 88.43           C  
ATOM   2257  CB  SER A 289     -21.658 -13.520   6.637  1.00 88.43           C  
ATOM   2258  O   SER A 289     -20.263 -10.819   5.353  1.00 88.43           O  
ATOM   2259  OG  SER A 289     -21.668 -13.702   5.236  1.00 88.43           O  
ATOM   2260  N   PRO A 290     -19.113 -11.660   7.098  1.00 82.20           N  
ATOM   2261  CA  PRO A 290     -17.804 -11.238   6.594  1.00 82.20           C  
ATOM   2262  C   PRO A 290     -17.539 -11.699   5.154  1.00 82.20           C  
ATOM   2263  CB  PRO A 290     -16.781 -11.823   7.573  1.00 82.20           C  
ATOM   2264  O   PRO A 290     -17.124 -10.896   4.318  1.00 82.20           O  
ATOM   2265  CG  PRO A 290     -17.556 -11.919   8.885  1.00 82.20           C  
ATOM   2266  CD  PRO A 290     -18.980 -12.236   8.432  1.00 82.20           C  
ATOM   2267  N   LEU A 291     -17.875 -12.954   4.828  1.00 85.22           N  
ATOM   2268  CA  LEU A 291     -17.731 -13.507   3.479  1.00 85.22           C  
ATOM   2269  C   LEU A 291     -18.600 -12.763   2.454  1.00 85.22           C  
ATOM   2270  CB  LEU A 291     -18.072 -15.010   3.516  1.00 85.22           C  
ATOM   2271  O   LEU A 291     -18.111 -12.381   1.393  1.00 85.22           O  
ATOM   2272  CG  LEU A 291     -17.955 -15.716   2.149  1.00 85.22           C  
ATOM   2273  CD1 LEU A 291     -16.524 -15.690   1.608  1.00 85.22           C  
ATOM   2274  CD2 LEU A 291     -18.399 -17.171   2.281  1.00 85.22           C  
ATOM   2275  N   GLN A 292     -19.874 -12.517   2.772  1.00 90.48           N  
ATOM   2276  CA  GLN A 292     -20.770 -11.758   1.894  1.00 90.48           C  
ATOM   2277  C   GLN A 292     -20.278 -10.320   1.693  1.00 90.48           C  
ATOM   2278  CB  GLN A 292     -22.183 -11.751   2.481  1.00 90.48           C  
ATOM   2279  O   GLN A 292     -20.311  -9.822   0.570  1.00 90.48           O  
ATOM   2280  CG  GLN A 292     -22.910 -13.096   2.319  1.00 90.48           C  
ATOM   2281  CD  GLN A 292     -24.145 -13.182   3.210  1.00 90.48           C  
ATOM   2282  NE2 GLN A 292     -25.172 -13.900   2.822  1.00 90.48           N  
ATOM   2283  OE1 GLN A 292     -24.180 -12.641   4.303  1.00 90.48           O  
ATOM   2284  N   SER A 293     -19.770  -9.669   2.744  1.00 88.88           N  
ATOM   2285  CA  SER A 293     -19.201  -8.321   2.636  1.00 88.88           C  
ATOM   2286  C   SER A 293     -17.958  -8.285   1.733  1.00 88.88           C  
ATOM   2287  CB  SER A 293     -18.925  -7.744   4.029  1.00 88.88           C  
ATOM   2288  O   SER A 293     -17.841  -7.403   0.882  1.00 88.88           O  
ATOM   2289  OG  SER A 293     -17.733  -8.232   4.610  1.00 88.88           O  
ATOM   2290  N   GLY A 294     -17.085  -9.296   1.827  1.00 86.70           N  
ATOM   2291  CA  GLY A 294     -15.933  -9.457   0.939  1.00 86.70           C  
ATOM   2292  C   GLY A 294     -16.347  -9.667  -0.520  1.00 86.70           C  
ATOM   2293  O   GLY A 294     -15.779  -9.046  -1.418  1.00 86.70           O  
ATOM   2294  N   LEU A 295     -17.390 -10.469  -0.770  1.00 90.35           N  
ATOM   2295  CA  LEU A 295     -17.931 -10.693  -2.117  1.00 90.35           C  
ATOM   2296  C   LEU A 295     -18.518  -9.422  -2.749  1.00 90.35           C  
ATOM   2297  CB  LEU A 295     -18.998 -11.803  -2.079  1.00 90.35           C  
ATOM   2298  O   LEU A 295     -18.395  -9.240  -3.958  1.00 90.35           O  
ATOM   2299  CG  LEU A 295     -18.448 -13.225  -1.874  1.00 90.35           C  
ATOM   2300  CD1 LEU A 295     -19.618 -14.197  -1.705  1.00 90.35           C  
ATOM   2301  CD2 LEU A 295     -17.605 -13.700  -3.059  1.00 90.35           C  
ATOM   2302  N   VAL A 296     -19.112  -8.525  -1.955  1.00 92.38           N  
ATOM   2303  CA  VAL A 296     -19.601  -7.221  -2.443  1.00 92.38           C  
ATOM   2304  C   VAL A 296     -18.445  -6.313  -2.865  1.00 92.38           C  
ATOM   2305  CB  VAL A 296     -20.468  -6.535  -1.372  1.00 92.38           C  
ATOM   2306  O   VAL A 296     -18.586  -5.554  -3.819  1.00 92.38           O  
ATOM   2307  CG1 VAL A 296     -20.865  -5.094  -1.727  1.00 92.38           C  
ATOM   2308  CG2 VAL A 296     -21.772  -7.308  -1.143  1.00 92.38           C  
ATOM   2309  N   ILE A 297     -17.293  -6.404  -2.195  1.00 89.88           N  
ATOM   2310  CA  ILE A 297     -16.105  -5.587  -2.495  1.00 89.88           C  
ATOM   2311  C   ILE A 297     -15.294  -6.164  -3.658  1.00 89.88           C  
ATOM   2312  CB  ILE A 297     -15.261  -5.403  -1.218  1.00 89.88           C  
ATOM   2313  O   ILE A 297     -14.638  -5.415  -4.379  1.00 89.88           O  
ATOM   2314  CG1 ILE A 297     -16.090  -4.636  -0.167  1.00 89.88           C  
ATOM   2315  CG2 ILE A 297     -13.942  -4.647  -1.483  1.00 89.88           C  
ATOM   2316  CD1 ILE A 297     -15.527  -4.817   1.235  1.00 89.88           C  
ATOM   2317  N   PHE A 298     -15.371  -7.475  -3.893  1.00 90.33           N  
ATOM   2318  CA  PHE A 298     -14.606  -8.179  -4.924  1.00 90.33           C  
ATOM   2319  C   PHE A 298     -14.583  -7.520  -6.316  1.00 90.33           C  
ATOM   2320  CB  PHE A 298     -15.149  -9.602  -5.078  1.00 90.33           C  
ATOM   2321  O   PHE A 298     -13.505  -7.472  -6.922  1.00 90.33           O  
ATOM   2322  CG  PHE A 298     -14.273 -10.491  -5.948  1.00 90.33           C  
ATOM   2323  CD1 PHE A 298     -14.844 -11.155  -7.048  1.00 90.33           C  
ATOM   2324  CD2 PHE A 298     -12.892 -10.635  -5.695  1.00 90.33           C  
ATOM   2325  CE1 PHE A 298     -14.053 -11.980  -7.865  1.00 90.33           C  
ATOM   2326  CE2 PHE A 298     -12.110 -11.485  -6.492  1.00 90.33           C  
ATOM   2327  CZ  PHE A 298     -12.689 -12.157  -7.579  1.00 90.33           C  
ATOM   2328  N   PRO A 299     -15.701  -6.978  -6.851  1.00 93.06           N  
ATOM   2329  CA  PRO A 299     -15.699  -6.349  -8.170  1.00 93.06           C  
ATOM   2330  C   PRO A 299     -14.743  -5.160  -8.287  1.00 93.06           C  
ATOM   2331  CB  PRO A 299     -17.144  -5.923  -8.438  1.00 93.06           C  
ATOM   2332  O   PRO A 299     -14.262  -4.894  -9.387  1.00 93.06           O  
ATOM   2333  CG  PRO A 299     -17.939  -6.911  -7.597  1.00 93.06           C  
ATOM   2334  CD  PRO A 299     -17.071  -7.004  -6.350  1.00 93.06           C  
ATOM   2335  N   LEU A 300     -14.400  -4.496  -7.175  1.00 93.59           N  
ATOM   2336  CA  LEU A 300     -13.358  -3.468  -7.133  1.00 93.59           C  
ATOM   2337  C   LEU A 300     -12.019  -4.031  -7.632  1.00 93.59           C  
ATOM   2338  CB  LEU A 300     -13.264  -2.921  -5.694  1.00 93.59           C  
ATOM   2339  O   LEU A 300     -11.396  -3.443  -8.515  1.00 93.59           O  
ATOM   2340  CG  LEU A 300     -12.339  -1.703  -5.510  1.00 93.59           C  
ATOM   2341  CD1 LEU A 300     -12.784  -0.873  -4.306  1.00 93.59           C  
ATOM   2342  CD2 LEU A 300     -10.878  -2.099  -5.273  1.00 93.59           C  
ATOM   2343  N   SER A 301     -11.595  -5.197  -7.129  1.00 91.69           N  
ATOM   2344  CA  SER A 301     -10.357  -5.853  -7.577  1.00 91.69           C  
ATOM   2345  C   SER A 301     -10.442  -6.324  -9.021  1.00 91.69           C  
ATOM   2346  CB  SER A 301     -10.001  -7.059  -6.706  1.00 91.69           C  
ATOM   2347  O   SER A 301      -9.482  -6.169  -9.773  1.00 91.69           O  
ATOM   2348  OG  SER A 301      -9.270  -6.619  -5.592  1.00 91.69           O  
ATOM   2349  N   VAL A 302     -11.588  -6.865  -9.443  1.00 94.51           N  
ATOM   2350  CA  VAL A 302     -11.781  -7.298 -10.836  1.00 94.51           C  
ATOM   2351  C   VAL A 302     -11.642  -6.109 -11.790  1.00 94.51           C  
ATOM   2352  CB  VAL A 302     -13.141  -7.997 -11.017  1.00 94.51           C  
ATOM   2353  O   VAL A 302     -10.919  -6.194 -12.786  1.00 94.51           O  
ATOM   2354  CG1 VAL A 302     -13.373  -8.412 -12.477  1.00 94.51           C  
ATOM   2355  CG2 VAL A 302     -13.226  -9.260 -10.151  1.00 94.51           C  
ATOM   2356  N   ALA A 303     -12.273  -4.980 -11.467  1.00 96.01           N  
ATOM   2357  CA  ALA A 303     -12.184  -3.747 -12.239  1.00 96.01           C  
ATOM   2358  C   ALA A 303     -10.751  -3.192 -12.270  1.00 96.01           C  
ATOM   2359  CB  ALA A 303     -13.168  -2.753 -11.626  1.00 96.01           C  
ATOM   2360  O   ALA A 303     -10.247  -2.849 -13.342  1.00 96.01           O  
ATOM   2361  N   TRP A 304     -10.064  -3.199 -11.123  1.00 94.23           N  
ATOM   2362  CA  TRP A 304      -8.660  -2.804 -11.002  1.00 94.23           C  
ATOM   2363  C   TRP A 304      -7.765  -3.600 -11.962  1.00 94.23           C  
ATOM   2364  CB  TRP A 304      -8.226  -2.980  -9.539  1.00 94.23           C  
ATOM   2365  O   TRP A 304      -7.012  -3.008 -12.742  1.00 94.23           O  
ATOM   2366  CG  TRP A 304      -6.887  -2.441  -9.138  1.00 94.23           C  
ATOM   2367  CD1 TRP A 304      -5.719  -2.552  -9.812  1.00 94.23           C  
ATOM   2368  CD2 TRP A 304      -6.537  -1.801  -7.875  1.00 94.23           C  
ATOM   2369  CE2 TRP A 304      -5.152  -1.461  -7.904  1.00 94.23           C  
ATOM   2370  CE3 TRP A 304      -7.240  -1.531  -6.683  1.00 94.23           C  
ATOM   2371  NE1 TRP A 304      -4.710  -1.906  -9.127  1.00 94.23           N  
ATOM   2372  CH2 TRP A 304      -5.227  -0.630  -5.640  1.00 94.23           C  
ATOM   2373  CZ2 TRP A 304      -4.501  -0.868  -6.819  1.00 94.23           C  
ATOM   2374  CZ3 TRP A 304      -6.590  -0.961  -5.574  1.00 94.23           C  
ATOM   2375  N   ILE A 305      -7.846  -4.937 -11.955  1.00 93.89           N  
ATOM   2376  CA  ILE A 305      -7.063  -5.797 -12.865  1.00 93.89           C  
ATOM   2377  C   ILE A 305      -7.446  -5.518 -14.318  1.00 93.89           C  
ATOM   2378  CB  ILE A 305      -7.283  -7.301 -12.578  1.00 93.89           C  
ATOM   2379  O   ILE A 305      -6.575  -5.349 -15.174  1.00 93.89           O  
ATOM   2380  CG1 ILE A 305      -6.876  -7.685 -11.152  1.00 93.89           C  
ATOM   2381  CG2 ILE A 305      -6.478  -8.177 -13.559  1.00 93.89           C  
ATOM   2382  CD1 ILE A 305      -7.377  -9.081 -10.748  1.00 93.89           C  
ATOM   2383  N   THR A 306      -8.748  -5.462 -14.602  1.00 96.09           N  
ATOM   2384  CA  THR A 306      -9.280  -5.311 -15.963  1.00 96.09           C  
ATOM   2385  C   THR A 306      -8.779  -4.029 -16.613  1.00 96.09           C  
ATOM   2386  CB  THR A 306     -10.813  -5.325 -15.951  1.00 96.09           C  
ATOM   2387  O   THR A 306      -8.335  -4.048 -17.767  1.00 96.09           O  
ATOM   2388  CG2 THR A 306     -11.409  -5.205 -17.354  1.00 96.09           C  
ATOM   2389  OG1 THR A 306     -11.254  -6.555 -15.435  1.00 96.09           O  
ATOM   2390  N   LEU A 307      -8.777  -2.924 -15.869  1.00 96.52           N  
ATOM   2391  CA  LEU A 307      -8.222  -1.665 -16.337  1.00 96.52           C  
ATOM   2392  C   LEU A 307      -6.731  -1.798 -16.667  1.00 96.52           C  
ATOM   2393  CB  LEU A 307      -8.422  -0.630 -15.238  1.00 96.52           C  
ATOM   2394  O   LEU A 307      -6.301  -1.411 -17.749  1.00 96.52           O  
ATOM   2395  CG  LEU A 307      -7.997   0.764 -15.715  1.00 96.52           C  
ATOM   2396  CD1 LEU A 307      -9.114   1.506 -16.443  1.00 96.52           C  
ATOM   2397  CD2 LEU A 307      -7.552   1.545 -14.510  1.00 96.52           C  
ATOM   2398  N   ASN A 308      -5.950  -2.404 -15.774  1.00 95.23           N  
ATOM   2399  CA  ASN A 308      -4.507  -2.569 -15.943  1.00 95.23           C  
ATOM   2400  C   ASN A 308      -4.126  -3.398 -17.172  1.00 95.23           C  
ATOM   2401  CB  ASN A 308      -3.961  -3.187 -14.656  1.00 95.23           C  
ATOM   2402  O   ASN A 308      -3.151  -3.100 -17.865  1.00 95.23           O  
ATOM   2403  CG  ASN A 308      -3.670  -2.071 -13.693  1.00 95.23           C  
ATOM   2404  ND2 ASN A 308      -4.449  -1.855 -12.671  1.00 95.23           N  
ATOM   2405  OD1 ASN A 308      -2.755  -1.316 -13.916  1.00 95.23           O  
ATOM   2406  N   PHE A 309      -4.934  -4.404 -17.503  1.00 96.38           N  
ATOM   2407  CA  PHE A 309      -4.745  -5.199 -18.715  1.00 96.38           C  
ATOM   2408  C   PHE A 309      -4.981  -4.398 -19.995  1.00 96.38           C  
ATOM   2409  CB  PHE A 309      -5.631  -6.446 -18.654  1.00 96.38           C  
ATOM   2410  O   PHE A 309      -4.340  -4.663 -21.019  1.00 96.38           O  
ATOM   2411  CG  PHE A 309      -4.963  -7.612 -17.954  1.00 96.38           C  
ATOM   2412  CD1 PHE A 309      -4.789  -8.832 -18.635  1.00 96.38           C  
ATOM   2413  CD2 PHE A 309      -4.506  -7.488 -16.628  1.00 96.38           C  
ATOM   2414  CE1 PHE A 309      -4.178  -9.921 -17.990  1.00 96.38           C  
ATOM   2415  CE2 PHE A 309      -3.895  -8.574 -15.987  1.00 96.38           C  
ATOM   2416  CZ  PHE A 309      -3.737  -9.793 -16.663  1.00 96.38           C  
ATOM   2417  N   ASN A 310      -5.857  -3.398 -19.926  1.00 96.67           N  
ATOM   2418  CA  ASN A 310      -6.217  -2.533 -21.041  1.00 96.67           C  
ATOM   2419  C   ASN A 310      -5.482  -1.186 -21.027  1.00 96.67           C  
ATOM   2420  CB  ASN A 310      -7.743  -2.394 -21.070  1.00 96.67           C  
ATOM   2421  O   ASN A 310      -5.617  -0.427 -21.983  1.00 96.67           O  
ATOM   2422  CG  ASN A 310      -8.390  -3.707 -21.467  1.00 96.67           C  
ATOM   2423  ND2 ASN A 310      -8.920  -4.450 -20.523  1.00 96.67           N  
ATOM   2424  OD1 ASN A 310      -8.367  -4.098 -22.628  1.00 96.67           O  
ATOM   2425  N   LEU A 311      -4.654  -0.916 -20.014  1.00 95.18           N  
ATOM   2426  CA  LEU A 311      -4.044   0.394 -19.791  1.00 95.18           C  
ATOM   2427  C   LEU A 311      -3.250   0.901 -21.002  1.00 95.18           C  
ATOM   2428  CB  LEU A 311      -3.193   0.318 -18.511  1.00 95.18           C  
ATOM   2429  O   LEU A 311      -3.450   2.024 -21.443  1.00 95.18           O  
ATOM   2430  CG  LEU A 311      -2.528   1.649 -18.123  1.00 95.18           C  
ATOM   2431  CD1 LEU A 311      -3.560   2.764 -18.056  1.00 95.18           C  
ATOM   2432  CD2 LEU A 311      -1.863   1.529 -16.752  1.00 95.18           C  
ATOM   2433  N   HIS A 312      -2.449   0.039 -21.628  1.00 95.49           N  
ATOM   2434  CA  HIS A 312      -1.704   0.383 -22.846  1.00 95.49           C  
ATOM   2435  C   HIS A 312      -2.596   0.825 -24.022  1.00 95.49           C  
ATOM   2436  CB  HIS A 312      -0.843  -0.820 -23.250  1.00 95.49           C  
ATOM   2437  O   HIS A 312      -2.196   1.670 -24.813  1.00 95.49           O  
ATOM   2438  CG  HIS A 312      -1.619  -2.012 -23.774  1.00 95.49           C  
ATOM   2439  CD2 HIS A 312      -1.715  -2.413 -25.083  1.00 95.49           C  
ATOM   2440  ND1 HIS A 312      -2.380  -2.890 -23.031  1.00 95.49           N  
ATOM   2441  CE1 HIS A 312      -2.918  -3.790 -23.866  1.00 95.49           C  
ATOM   2442  NE2 HIS A 312      -2.539  -3.549 -25.131  1.00 95.49           N  
ATOM   2443  N   ARG A 313      -3.814   0.276 -24.142  1.00 96.26           N  
ATOM   2444  CA  ARG A 313      -4.781   0.664 -25.187  1.00 96.26           C  
ATOM   2445  C   ARG A 313      -5.455   1.990 -24.861  1.00 96.26           C  
ATOM   2446  CB  ARG A 313      -5.875  -0.399 -25.364  1.00 96.26           C  
ATOM   2447  O   ARG A 313      -5.792   2.734 -25.775  1.00 96.26           O  
ATOM   2448  CG  ARG A 313      -5.327  -1.779 -25.720  1.00 96.26           C  
ATOM   2449  CD  ARG A 313      -6.472  -2.782 -25.857  1.00 96.26           C  
ATOM   2450  NE  ARG A 313      -5.980  -4.102 -26.286  1.00 96.26           N  
ATOM   2451  NH1 ARG A 313      -7.875  -5.291 -25.757  1.00 96.26           N  
ATOM   2452  NH2 ARG A 313      -6.227  -6.282 -26.891  1.00 96.26           N  
ATOM   2453  CZ  ARG A 313      -6.695  -5.214 -26.309  1.00 96.26           C  
ATOM   2454  N   ILE A 314      -5.676   2.251 -23.574  1.00 95.66           N  
ATOM   2455  CA  ILE A 314      -6.248   3.506 -23.084  1.00 95.66           C  
ATOM   2456  C   ILE A 314      -5.237   4.637 -23.310  1.00 95.66           C  
ATOM   2457  CB  ILE A 314      -6.679   3.360 -21.605  1.00 95.66           C  
ATOM   2458  O   ILE A 314      -5.586   5.646 -23.914  1.00 95.66           O  
ATOM   2459  CG1 ILE A 314      -7.771   2.271 -21.454  1.00 95.66           C  
ATOM   2460  CG2 ILE A 314      -7.210   4.697 -21.064  1.00 95.66           C  
ATOM   2461  CD1 ILE A 314      -8.094   1.902 -20.000  1.00 95.66           C  
ATOM   2462  N   GLU A 315      -3.972   4.432 -22.933  1.00 94.62           N  
ATOM   2463  CA  GLU A 315      -2.887   5.406 -23.137  1.00 94.62           C  
ATOM   2464  C   GLU A 315      -2.549   5.645 -24.613  1.00 94.62           C  
ATOM   2465  CB  GLU A 315      -1.623   4.959 -22.387  1.00 94.62           C  
ATOM   2466  O   GLU A 315      -2.072   6.717 -24.964  1.00 94.62           O  
ATOM   2467  CG  GLU A 315      -1.808   5.058 -20.868  1.00 94.62           C  
ATOM   2468  CD  GLU A 315      -0.510   4.879 -20.072  1.00 94.62           C  
ATOM   2469  OE1 GLU A 315      -0.558   5.036 -18.835  1.00 94.62           O  
ATOM   2470  OE2 GLU A 315       0.589   4.683 -20.632  1.00 94.62           O  
ATOM   2471  N   ALA A 316      -2.845   4.691 -25.501  1.00 95.35           N  
ATOM   2472  CA  ALA A 316      -2.715   4.901 -26.943  1.00 95.35           C  
ATOM   2473  C   ALA A 316      -3.757   5.884 -27.514  1.00 95.35           C  
ATOM   2474  CB  ALA A 316      -2.798   3.538 -27.640  1.00 95.35           C  
ATOM   2475  O   ALA A 316      -3.600   6.343 -28.643  1.00 95.35           O  
ATOM   2476  N   LYS A 317      -4.839   6.173 -26.777  1.00 95.29           N  
ATOM   2477  CA  LYS A 317      -5.966   6.998 -27.249  1.00 95.29           C  
ATOM   2478  C   LYS A 317      -6.186   8.269 -26.438  1.00 95.29           C  
ATOM   2479  CB  LYS A 317      -7.254   6.166 -27.233  1.00 95.29           C  
ATOM   2480  O   LYS A 317      -6.740   9.227 -26.966  1.00 95.29           O  
ATOM   2481  CG  LYS A 317      -7.221   5.009 -28.236  1.00 95.29           C  
ATOM   2482  CD  LYS A 317      -8.582   4.307 -28.251  1.00 95.29           C  
ATOM   2483  CE  LYS A 317      -8.566   3.166 -29.269  1.00 95.29           C  
ATOM   2484  NZ  LYS A 317      -9.917   2.574 -29.426  1.00 95.29           N  
ATOM   2485  N   LEU A 318      -5.824   8.262 -25.160  1.00 94.75           N  
ATOM   2486  CA  LEU A 318      -6.090   9.351 -24.229  1.00 94.75           C  
ATOM   2487  C   LEU A 318      -4.786   9.881 -23.644  1.00 94.75           C  
ATOM   2488  CB  LEU A 318      -7.041   8.875 -23.119  1.00 94.75           C  
ATOM   2489  O   LEU A 318      -3.867   9.120 -23.343  1.00 94.75           O  
ATOM   2490  CG  LEU A 318      -8.429   8.412 -23.593  1.00 94.75           C  
ATOM   2491  CD1 LEU A 318      -9.244   7.960 -22.382  1.00 94.75           C  
ATOM   2492  CD2 LEU A 318      -9.214   9.520 -24.297  1.00 94.75           C  
ATOM   2493  N   SER A 319      -4.735  11.197 -23.446  1.00 94.88           N  
ATOM   2494  CA  SER A 319      -3.593  11.843 -22.808  1.00 94.88           C  
ATOM   2495  C   SER A 319      -3.529  11.504 -21.318  1.00 94.88           C  
ATOM   2496  CB  SER A 319      -3.596  13.351 -23.088  1.00 94.88           C  
ATOM   2497  O   SER A 319      -4.541  11.162 -20.693  1.00 94.88           O  
ATOM   2498  OG  SER A 319      -4.143  14.131 -22.041  1.00 94.88           O  
ATOM   2499  N   ARG A 320      -2.339  11.632 -20.716  1.00 93.92           N  
ATOM   2500  CA  ARG A 320      -2.132  11.307 -19.296  1.00 93.92           C  
ATOM   2501  C   ARG A 320      -3.082  12.124 -18.426  1.00 93.92           C  
ATOM   2502  CB  ARG A 320      -0.665  11.566 -18.914  1.00 93.92           C  
ATOM   2503  O   ARG A 320      -3.734  11.571 -17.540  1.00 93.92           O  
ATOM   2504  CG  ARG A 320      -0.364  11.137 -17.468  1.00 93.92           C  
ATOM   2505  CD  ARG A 320       1.008  11.597 -16.965  1.00 93.92           C  
ATOM   2506  NE  ARG A 320       2.142  11.051 -17.740  1.00 93.92           N  
ATOM   2507  NH1 ARG A 320       3.825  11.827 -16.360  1.00 93.92           N  
ATOM   2508  NH2 ARG A 320       4.380  10.653 -18.107  1.00 93.92           N  
ATOM   2509  CZ  ARG A 320       3.420  11.177 -17.407  1.00 93.92           C  
ATOM   2510  N   LYS A 321      -3.180  13.429 -18.706  1.00 94.97           N  
ATOM   2511  CA  LYS A 321      -4.049  14.347 -17.962  1.00 94.97           C  
ATOM   2512  C   LYS A 321      -5.502  13.884 -18.010  1.00 94.97           C  
ATOM   2513  CB  LYS A 321      -3.892  15.770 -18.522  1.00 94.97           C  
ATOM   2514  O   LYS A 321      -6.148  13.815 -16.969  1.00 94.97           O  
ATOM   2515  CG  LYS A 321      -4.597  16.801 -17.625  1.00 94.97           C  
ATOM   2516  CD  LYS A 321      -4.329  18.242 -18.085  1.00 94.97           C  
ATOM   2517  CE  LYS A 321      -4.947  19.227 -17.083  1.00 94.97           C  
ATOM   2518  NZ  LYS A 321      -4.337  20.577 -17.177  1.00 94.97           N  
ATOM   2519  N   VAL A 322      -5.997  13.525 -19.196  1.00 96.59           N  
ATOM   2520  CA  VAL A 322      -7.386  13.083 -19.384  1.00 96.59           C  
ATOM   2521  C   VAL A 322      -7.685  11.831 -18.561  1.00 96.59           C  
ATOM   2522  CB  VAL A 322      -7.691  12.862 -20.879  1.00 96.59           C  
ATOM   2523  O   VAL A 322      -8.714  11.782 -17.891  1.00 96.59           O  
ATOM   2524  CG1 VAL A 322      -9.087  12.268 -21.104  1.00 96.59           C  
ATOM   2525  CG2 VAL A 322      -7.631  14.195 -21.637  1.00 96.59           C  
ATOM   2526  N   ILE A 323      -6.787  10.844 -18.543  1.00 96.60           N  
ATOM   2527  CA  ILE A 323      -7.041   9.592 -17.819  1.00 96.60           C  
ATOM   2528  C   ILE A 323      -7.037   9.804 -16.293  1.00 96.60           C  
ATOM   2529  CB  ILE A 323      -6.061   8.481 -18.245  1.00 96.60           C  
ATOM   2530  O   ILE A 323      -7.880   9.227 -15.604  1.00 96.60           O  
ATOM   2531  CG1 ILE A 323      -5.987   8.256 -19.772  1.00 96.60           C  
ATOM   2532  CG2 ILE A 323      -6.516   7.158 -17.602  1.00 96.60           C  
ATOM   2533  CD1 ILE A 323      -4.716   7.507 -20.198  1.00 96.60           C  
ATOM   2534  N   TYR A 324      -6.168  10.670 -15.751  1.00 97.71           N  
ATOM   2535  CA  TYR A 324      -6.222  11.032 -14.323  1.00 97.71           C  
ATOM   2536  C   TYR A 324      -7.543  11.715 -13.961  1.00 97.71           C  
ATOM   2537  CB  TYR A 324      -5.035  11.920 -13.920  1.00 97.71           C  
ATOM   2538  O   TYR A 324      -8.194  11.312 -13.001  1.00 97.71           O  
ATOM   2539  CG  TYR A 324      -3.814  11.129 -13.501  1.00 97.71           C  
ATOM   2540  CD1 TYR A 324      -3.747  10.555 -12.216  1.00 97.71           C  
ATOM   2541  CD2 TYR A 324      -2.763  10.931 -14.412  1.00 97.71           C  
ATOM   2542  CE1 TYR A 324      -2.607   9.825 -11.826  1.00 97.71           C  
ATOM   2543  CE2 TYR A 324      -1.645  10.159 -14.045  1.00 97.71           C  
ATOM   2544  OH  TYR A 324      -0.433   8.955 -12.407  1.00 97.71           O  
ATOM   2545  CZ  TYR A 324      -1.554   9.631 -12.744  1.00 97.71           C  
ATOM   2546  N   LEU A 325      -7.988  12.690 -14.761  1.00 97.96           N  
ATOM   2547  CA  LEU A 325      -9.259  13.381 -14.520  1.00 97.96           C  
ATOM   2548  C   LEU A 325     -10.458  12.427 -14.578  1.00 97.96           C  
ATOM   2549  CB  LEU A 325      -9.428  14.526 -15.533  1.00 97.96           C  
ATOM   2550  O   LEU A 325     -11.344  12.506 -13.725  1.00 97.96           O  
ATOM   2551  CG  LEU A 325      -8.406  15.669 -15.398  1.00 97.96           C  
ATOM   2552  CD1 LEU A 325      -8.665  16.712 -16.487  1.00 97.96           C  
ATOM   2553  CD2 LEU A 325      -8.461  16.362 -14.040  1.00 97.96           C  
ATOM   2554  N   LEU A 326     -10.467  11.495 -15.535  1.00 97.97           N  
ATOM   2555  CA  LEU A 326     -11.475  10.436 -15.606  1.00 97.97           C  
ATOM   2556  C   LEU A 326     -11.431   9.535 -14.370  1.00 97.97           C  
ATOM   2557  CB  LEU A 326     -11.271   9.599 -16.881  1.00 97.97           C  
ATOM   2558  O   LEU A 326     -12.479   9.242 -13.806  1.00 97.97           O  
ATOM   2559  CG  LEU A 326     -11.696  10.297 -18.184  1.00 97.97           C  
ATOM   2560  CD1 LEU A 326     -11.276   9.434 -19.375  1.00 97.97           C  
ATOM   2561  CD2 LEU A 326     -13.210  10.507 -18.257  1.00 97.97           C  
ATOM   2562  N   SER A 327     -10.243   9.144 -13.912  1.00 97.96           N  
ATOM   2563  CA  SER A 327     -10.084   8.291 -12.727  1.00 97.96           C  
ATOM   2564  C   SER A 327     -10.633   8.974 -11.473  1.00 97.96           C  
ATOM   2565  CB  SER A 327      -8.618   7.894 -12.537  1.00 97.96           C  
ATOM   2566  O   SER A 327     -11.494   8.417 -10.797  1.00 97.96           O  
ATOM   2567  OG  SER A 327      -8.155   7.240 -13.703  1.00 97.96           O  
ATOM   2568  N   PHE A 328     -10.255  10.230 -11.219  1.00 98.40           N  
ATOM   2569  CA  PHE A 328     -10.791  10.988 -10.084  1.00 98.40           C  
ATOM   2570  C   PHE A 328     -12.302  11.212 -10.187  1.00 98.40           C  
ATOM   2571  CB  PHE A 328     -10.084  12.339  -9.979  1.00 98.40           C  
ATOM   2572  O   PHE A 328     -13.000  11.183  -9.176  1.00 98.40           O  
ATOM   2573  CG  PHE A 328      -8.573  12.298  -9.910  1.00 98.40           C  
ATOM   2574  CD1 PHE A 328      -7.904  11.297  -9.178  1.00 98.40           C  
ATOM   2575  CD2 PHE A 328      -7.830  13.281 -10.586  1.00 98.40           C  
ATOM   2576  CE1 PHE A 328      -6.500  11.276  -9.135  1.00 98.40           C  
ATOM   2577  CE2 PHE A 328      -6.430  13.254 -10.545  1.00 98.40           C  
ATOM   2578  CZ  PHE A 328      -5.763  12.261  -9.811  1.00 98.40           C  
ATOM   2579  N   THR A 329     -12.826  11.384 -11.403  1.00 98.36           N  
ATOM   2580  CA  THR A 329     -14.269  11.513 -11.634  1.00 98.36           C  
ATOM   2581  C   THR A 329     -14.995  10.199 -11.349  1.00 98.36           C  
ATOM   2582  CB  THR A 329     -14.553  11.999 -13.061  1.00 98.36           C  
ATOM   2583  O   THR A 329     -16.044  10.219 -10.716  1.00 98.36           O  
ATOM   2584  CG2 THR A 329     -16.050  12.135 -13.356  1.00 98.36           C  
ATOM   2585  OG1 THR A 329     -13.945  13.255 -13.259  1.00 98.36           O  
ATOM   2586  N   LEU A 330     -14.439   9.049 -11.737  1.00 98.23           N  
ATOM   2587  CA  LEU A 330     -15.001   7.739 -11.396  1.00 98.23           C  
ATOM   2588  C   LEU A 330     -15.032   7.517  -9.880  1.00 98.23           C  
ATOM   2589  CB  LEU A 330     -14.190   6.628 -12.086  1.00 98.23           C  
ATOM   2590  O   LEU A 330     -16.040   7.039  -9.358  1.00 98.23           O  
ATOM   2591  CG  LEU A 330     -14.380   6.542 -13.609  1.00 98.23           C  
ATOM   2592  CD1 LEU A 330     -13.352   5.570 -14.189  1.00 98.23           C  
ATOM   2593  CD2 LEU A 330     -15.770   6.027 -13.980  1.00 98.23           C  
ATOM   2594  N   LEU A 331     -13.971   7.914  -9.168  1.00 97.56           N  
ATOM   2595  CA  LEU A 331     -13.934   7.843  -7.707  1.00 97.56           C  
ATOM   2596  C   LEU A 331     -14.995   8.751  -7.071  1.00 97.56           C  
ATOM   2597  CB  LEU A 331     -12.520   8.189  -7.214  1.00 97.56           C  
ATOM   2598  O   LEU A 331     -15.759   8.284  -6.227  1.00 97.56           O  
ATOM   2599  CG  LEU A 331     -12.289   7.920  -5.716  1.00 97.56           C  
ATOM   2600  CD1 LEU A 331     -12.487   6.446  -5.346  1.00 97.56           C  
ATOM   2601  CD2 LEU A 331     -10.856   8.305  -5.343  1.00 97.56           C  
ATOM   2602  N   LEU A 332     -15.101   9.999  -7.534  1.00 97.83           N  
ATOM   2603  CA  LEU A 332     -16.112  10.964  -7.095  1.00 97.83           C  
ATOM   2604  C   LEU A 332     -17.541  10.455  -7.334  1.00 97.83           C  
ATOM   2605  CB  LEU A 332     -15.868  12.285  -7.849  1.00 97.83           C  
ATOM   2606  O   LEU A 332     -18.384  10.508  -6.445  1.00 97.83           O  
ATOM   2607  CG  LEU A 332     -16.885  13.398  -7.549  1.00 97.83           C  
ATOM   2608  CD1 LEU A 332     -16.875  13.781  -6.073  1.00 97.83           C  
ATOM   2609  CD2 LEU A 332     -16.552  14.637  -8.379  1.00 97.83           C  
ATOM   2610  N   VAL A 333     -17.822   9.937  -8.529  1.00 97.36           N  
ATOM   2611  CA  VAL A 333     -19.140   9.390  -8.872  1.00 97.36           C  
ATOM   2612  C   VAL A 333     -19.453   8.182  -7.992  1.00 97.36           C  
ATOM   2613  CB  VAL A 333     -19.208   9.054 -10.374  1.00 97.36           C  
ATOM   2614  O   VAL A 333     -20.560   8.086  -7.466  1.00 97.36           O  
ATOM   2615  CG1 VAL A 333     -20.462   8.259 -10.746  1.00 97.36           C  
ATOM   2616  CG2 VAL A 333     -19.238  10.340 -11.213  1.00 97.36           C  
ATOM   2617  N   SER A 334     -18.479   7.295  -7.759  1.00 96.20           N  
ATOM   2618  CA  SER A 334     -18.675   6.135  -6.886  1.00 96.20           C  
ATOM   2619  C   SER A 334     -19.026   6.534  -5.451  1.00 96.20           C  
ATOM   2620  CB  SER A 334     -17.450   5.214  -6.920  1.00 96.20           C  
ATOM   2621  O   SER A 334     -19.941   5.958  -4.859  1.00 96.20           O  
ATOM   2622  OG  SER A 334     -16.371   5.672  -6.128  1.00 96.20           O  
ATOM   2623  N   SER A 335     -18.355   7.555  -4.906  1.00 94.40           N  
ATOM   2624  CA  SER A 335     -18.601   8.004  -3.541  1.00 94.40           C  
ATOM   2625  C   SER A 335     -19.947   8.713  -3.414  1.00 94.40           C  
ATOM   2626  CB  SER A 335     -17.441   8.859  -3.025  1.00 94.40           C  
ATOM   2627  O   SER A 335     -20.681   8.438  -2.464  1.00 94.40           O  
ATOM   2628  OG  SER A 335     -17.280  10.057  -3.752  1.00 94.40           O  
ATOM   2629  N   ILE A 336     -20.327   9.544  -4.390  1.00 93.96           N  
ATOM   2630  CA  ILE A 336     -21.636  10.213  -4.428  1.00 93.96           C  
ATOM   2631  C   ILE A 336     -22.775   9.193  -4.511  1.00 93.96           C  
ATOM   2632  CB  ILE A 336     -21.688  11.226  -5.597  1.00 93.96           C  
ATOM   2633  O   ILE A 336     -23.726   9.276  -3.736  1.00 93.96           O  
ATOM   2634  CG1 ILE A 336     -20.770  12.431  -5.291  1.00 93.96           C  
ATOM   2635  CG2 ILE A 336     -23.125  11.716  -5.856  1.00 93.96           C  
ATOM   2636  CD1 ILE A 336     -20.574  13.372  -6.488  1.00 93.96           C  
ATOM   2637  N   ILE A 337     -22.679   8.210  -5.412  1.00 93.55           N  
ATOM   2638  CA  ILE A 337     -23.743   7.220  -5.611  1.00 93.55           C  
ATOM   2639  C   ILE A 337     -23.999   6.418  -4.325  1.00 93.55           C  
ATOM   2640  CB  ILE A 337     -23.424   6.314  -6.822  1.00 93.55           C  
ATOM   2641  O   ILE A 337     -25.153   6.266  -3.927  1.00 93.55           O  
ATOM   2642  CG1 ILE A 337     -23.517   7.082  -8.158  1.00 93.55           C  
ATOM   2643  CG2 ILE A 337     -24.425   5.156  -6.865  1.00 93.55           C  
ATOM   2644  CD1 ILE A 337     -22.971   6.281  -9.351  1.00 93.55           C  
ATOM   2645  N   ILE A 338     -22.953   5.934  -3.643  1.00 91.12           N  
ATOM   2646  CA  ILE A 338     -23.135   5.201  -2.377  1.00 91.12           C  
ATOM   2647  C   ILE A 338     -23.646   6.146  -1.273  1.00 91.12           C  
ATOM   2648  CB  ILE A 338     -21.848   4.444  -1.970  1.00 91.12           C  
ATOM   2649  O   ILE A 338     -24.486   5.745  -0.465  1.00 91.12           O  
ATOM   2650  CG1 ILE A 338     -21.404   3.418  -3.032  1.00 91.12           C  
ATOM   2651  CG2 ILE A 338     -22.065   3.716  -0.626  1.00 91.12           C  
ATOM   2652  CD1 ILE A 338     -19.989   2.858  -2.812  1.00 91.12           C  
ATOM   2653  N   SER A 339     -23.230   7.420  -1.277  1.00 87.54           N  
ATOM   2654  CA  SER A 339     -23.680   8.419  -0.293  1.00 87.54           C  
ATOM   2655  C   SER A 339     -25.186   8.699  -0.351  1.00 87.54           C  
ATOM   2656  CB  SER A 339     -22.920   9.743  -0.436  1.00 87.54           C  
ATOM   2657  O   SER A 339     -25.748   9.095   0.666  1.00 87.54           O  
ATOM   2658  OG  SER A 339     -21.540   9.548  -0.205  1.00 87.54           O  
ATOM   2659  N   PHE A 340     -25.865   8.424  -1.471  1.00 86.39           N  
ATOM   2660  CA  PHE A 340     -27.331   8.493  -1.580  1.00 86.39           C  
ATOM   2661  C   PHE A 340     -28.079   7.331  -0.894  1.00 86.39           C  
ATOM   2662  CB  PHE A 340     -27.738   8.660  -3.054  1.00 86.39           C  
ATOM   2663  O   PHE A 340     -29.304   7.258  -0.973  1.00 86.39           O  
ATOM   2664  CG  PHE A 340     -27.551  10.067  -3.584  1.00 86.39           C  
ATOM   2665  CD1 PHE A 340     -28.328  11.117  -3.057  1.00 86.39           C  
ATOM   2666  CD2 PHE A 340     -26.637  10.331  -4.621  1.00 86.39           C  
ATOM   2667  CE1 PHE A 340     -28.184  12.424  -3.552  1.00 86.39           C  
ATOM   2668  CE2 PHE A 340     -26.511  11.636  -5.130  1.00 86.39           C  
ATOM   2669  CZ  PHE A 340     -27.274  12.684  -4.590  1.00 86.39           C  
ATOM   2670  N   GLY A 341     -27.378   6.435  -0.190  1.00 82.16           N  
ATOM   2671  CA  GLY A 341     -28.011   5.432   0.672  1.00 82.16           C  
ATOM   2672  C   GLY A 341     -28.502   4.195  -0.067  1.00 82.16           C  
ATOM   2673  O   GLY A 341     -29.539   3.631   0.287  1.00 82.16           O  
ATOM   2674  N   ILE A 342     -27.759   3.746  -1.082  1.00 85.71           N  
ATOM   2675  CA  ILE A 342     -28.005   2.446  -1.712  1.00 85.71           C  
ATOM   2676  C   ILE A 342     -27.880   1.348  -0.654  1.00 85.71           C  
ATOM   2677  CB  ILE A 342     -27.031   2.192  -2.880  1.00 85.71           C  
ATOM   2678  O   ILE A 342     -26.805   1.125  -0.106  1.00 85.71           O  
ATOM   2679  CG1 ILE A 342     -27.278   3.241  -3.983  1.00 85.71           C  
ATOM   2680  CG2 ILE A 342     -27.197   0.765  -3.439  1.00 85.71           C  
ATOM   2681  CD1 ILE A 342     -26.424   3.027  -5.231  1.00 85.71           C  
ATOM   2682  N   LYS A 343     -28.976   0.624  -0.413  1.00 84.96           N  
ATOM   2683  CA  LYS A 343     -29.010  -0.502   0.535  1.00 84.96           C  
ATOM   2684  C   LYS A 343     -28.832  -1.865  -0.127  1.00 84.96           C  
ATOM   2685  CB  LYS A 343     -30.306  -0.466   1.358  1.00 84.96           C  
ATOM   2686  O   LYS A 343     -28.559  -2.836   0.565  1.00 84.96           O  
ATOM   2687  CG  LYS A 343     -30.447   0.836   2.159  1.00 84.96           C  
ATOM   2688  CD  LYS A 343     -31.648   0.780   3.105  1.00 84.96           C  
ATOM   2689  CE  LYS A 343     -31.750   2.110   3.857  1.00 84.96           C  
ATOM   2690  NZ  LYS A 343     -32.863   2.100   4.838  1.00 84.96           N  
ATOM   2691  N   LEU A 344     -29.013  -1.969  -1.449  1.00 92.36           N  
ATOM   2692  CA  LEU A 344     -28.925  -3.257  -2.140  1.00 92.36           C  
ATOM   2693  C   LEU A 344     -27.448  -3.636  -2.361  1.00 92.36           C  
ATOM   2694  CB  LEU A 344     -29.733  -3.233  -3.452  1.00 92.36           C  
ATOM   2695  O   LEU A 344     -26.771  -2.939  -3.123  1.00 92.36           O  
ATOM   2696  CG  LEU A 344     -29.941  -4.634  -4.068  1.00 92.36           C  
ATOM   2697  CD1 LEU A 344     -30.814  -5.533  -3.189  1.00 92.36           C  
ATOM   2698  CD2 LEU A 344     -30.646  -4.535  -5.419  1.00 92.36           C  
ATOM   2699  N   PRO A 345     -26.945  -4.749  -1.788  1.00 91.85           N  
ATOM   2700  CA  PRO A 345     -25.525  -5.105  -1.869  1.00 91.85           C  
ATOM   2701  C   PRO A 345     -25.011  -5.259  -3.304  1.00 91.85           C  
ATOM   2702  CB  PRO A 345     -25.392  -6.415  -1.086  1.00 91.85           C  
ATOM   2703  O   PRO A 345     -23.895  -4.855  -3.612  1.00 91.85           O  
ATOM   2704  CG  PRO A 345     -26.538  -6.353  -0.083  1.00 91.85           C  
ATOM   2705  CD  PRO A 345     -27.634  -5.663  -0.880  1.00 91.85           C  
ATOM   2706  N   VAL A 346     -25.849  -5.774  -4.209  1.00 93.09           N  
ATOM   2707  CA  VAL A 346     -25.513  -5.923  -5.634  1.00 93.09           C  
ATOM   2708  C   VAL A 346     -25.277  -4.567  -6.303  1.00 93.09           C  
ATOM   2709  CB  VAL A 346     -26.619  -6.712  -6.365  1.00 93.09           C  
ATOM   2710  O   VAL A 346     -24.346  -4.429  -7.091  1.00 93.09           O  
ATOM   2711  CG1 VAL A 346     -26.348  -6.844  -7.867  1.00 93.09           C  
ATOM   2712  CG2 VAL A 346     -26.755  -8.127  -5.784  1.00 93.09           C  
ATOM   2713  N   LEU A 347     -26.068  -3.541  -5.970  1.00 93.95           N  
ATOM   2714  CA  LEU A 347     -25.859  -2.195  -6.509  1.00 93.95           C  
ATOM   2715  C   LEU A 347     -24.578  -1.568  -5.957  1.00 93.95           C  
ATOM   2716  CB  LEU A 347     -27.071  -1.297  -6.218  1.00 93.95           C  
ATOM   2717  O   LEU A 347     -23.830  -0.973  -6.727  1.00 93.95           O  
ATOM   2718  CG  LEU A 347     -28.332  -1.624  -7.026  1.00 93.95           C  
ATOM   2719  CD1 LEU A 347     -29.487  -0.736  -6.555  1.00 93.95           C  
ATOM   2720  CD2 LEU A 347     -28.150  -1.410  -8.528  1.00 93.95           C  
ATOM   2721  N   ILE A 348     -24.280  -1.756  -4.666  1.00 94.70           N  
ATOM   2722  CA  ILE A 348     -22.996  -1.329  -4.084  1.00 94.70           C  
ATOM   2723  C   ILE A 348     -21.841  -1.990  -4.849  1.00 94.70           C  
ATOM   2724  CB  ILE A 348     -22.933  -1.634  -2.567  1.00 94.70           C  
ATOM   2725  O   ILE A 348     -20.921  -1.302  -5.283  1.00 94.70           O  
ATOM   2726  CG1 ILE A 348     -24.049  -0.874  -1.812  1.00 94.70           C  
ATOM   2727  CG2 ILE A 348     -21.548  -1.269  -1.998  1.00 94.70           C  
ATOM   2728  CD1 ILE A 348     -24.163  -1.243  -0.328  1.00 94.70           C  
ATOM   2729  N   ALA A 349     -21.932  -3.297  -5.104  1.00 94.44           N  
ATOM   2730  CA  ALA A 349     -20.928  -4.055  -5.846  1.00 94.44           C  
ATOM   2731  C   ALA A 349     -20.695  -3.499  -7.268  1.00 94.44           C  
ATOM   2732  CB  ALA A 349     -21.375  -5.524  -5.852  1.00 94.44           C  
ATOM   2733  O   ALA A 349     -19.549  -3.343  -7.692  1.00 94.44           O  
ATOM   2734  N   PHE A 350     -21.762  -3.125  -7.988  1.00 95.31           N  
ATOM   2735  CA  PHE A 350     -21.650  -2.467  -9.297  1.00 95.31           C  
ATOM   2736  C   PHE A 350     -20.998  -1.083  -9.214  1.00 95.31           C  
ATOM   2737  CB  PHE A 350     -23.027  -2.358  -9.969  1.00 95.31           C  
ATOM   2738  O   PHE A 350     -20.188  -0.737 -10.071  1.00 95.31           O  
ATOM   2739  CG  PHE A 350     -23.434  -3.599 -10.734  1.00 95.31           C  
ATOM   2740  CD1 PHE A 350     -22.744  -3.947 -11.911  1.00 95.31           C  
ATOM   2741  CD2 PHE A 350     -24.504  -4.397 -10.295  1.00 95.31           C  
ATOM   2742  CE1 PHE A 350     -23.104  -5.102 -12.628  1.00 95.31           C  
ATOM   2743  CE2 PHE A 350     -24.863  -5.555 -11.008  1.00 95.31           C  
ATOM   2744  CZ  PHE A 350     -24.160  -5.909 -12.172  1.00 95.31           C  
ATOM   2745  N   VAL A 351     -21.302  -0.294  -8.183  1.00 95.97           N  
ATOM   2746  CA  VAL A 351     -20.694   1.033  -7.999  1.00 95.97           C  
ATOM   2747  C   VAL A 351     -19.205   0.923  -7.660  1.00 95.97           C  
ATOM   2748  CB  VAL A 351     -21.463   1.833  -6.936  1.00 95.97           C  
ATOM   2749  O   VAL A 351     -18.403   1.738  -8.120  1.00 95.97           O  
ATOM   2750  CG1 VAL A 351     -20.816   3.200  -6.704  1.00 95.97           C  
ATOM   2751  CG2 VAL A 351     -22.898   2.100  -7.404  1.00 95.97           C  
ATOM   2752  N   LEU A 352     -18.801  -0.124  -6.937  1.00 95.29           N  
ATOM   2753  CA  LEU A 352     -17.400  -0.392  -6.605  1.00 95.29           C  
ATOM   2754  C   LEU A 352     -16.521  -0.725  -7.814  1.00 95.29           C  
ATOM   2755  CB  LEU A 352     -17.333  -1.501  -5.543  1.00 95.29           C  
ATOM   2756  O   LEU A 352     -15.304  -0.547  -7.739  1.00 95.29           O  
ATOM   2757  CG  LEU A 352     -17.829  -1.055  -4.161  1.00 95.29           C  
ATOM   2758  CD1 LEU A 352     -17.798  -2.222  -3.182  1.00 95.29           C  
ATOM   2759  CD2 LEU A 352     -16.947   0.040  -3.581  1.00 95.29           C  
ATOM   2760  N   ILE A 353     -17.111  -1.101  -8.952  1.00 96.54           N  
ATOM   2761  CA  ILE A 353     -16.386  -1.203 -10.227  1.00 96.54           C  
ATOM   2762  C   ILE A 353     -15.786   0.159 -10.600  1.00 96.54           C  
ATOM   2763  CB  ILE A 353     -17.312  -1.745 -11.342  1.00 96.54           C  
ATOM   2764  O   ILE A 353     -14.628   0.215 -11.003  1.00 96.54           O  
ATOM   2765  CG1 ILE A 353     -17.755  -3.186 -10.990  1.00 96.54           C  
ATOM   2766  CG2 ILE A 353     -16.665  -1.693 -12.741  1.00 96.54           C  
ATOM   2767  CD1 ILE A 353     -18.770  -3.792 -11.965  1.00 96.54           C  
ATOM   2768  N   LEU A 354     -16.520   1.263 -10.416  1.00 97.69           N  
ATOM   2769  CA  LEU A 354     -16.034   2.612 -10.737  1.00 97.69           C  
ATOM   2770  C   LEU A 354     -14.814   2.982  -9.879  1.00 97.69           C  
ATOM   2771  CB  LEU A 354     -17.157   3.646 -10.533  1.00 97.69           C  
ATOM   2772  O   LEU A 354     -13.803   3.452 -10.404  1.00 97.69           O  
ATOM   2773  CG  LEU A 354     -18.477   3.384 -11.277  1.00 97.69           C  
ATOM   2774  CD1 LEU A 354     -19.471   4.495 -10.937  1.00 97.69           C  
ATOM   2775  CD2 LEU A 354     -18.307   3.343 -12.796  1.00 97.69           C  
ATOM   2776  N   ALA A 355     -14.879   2.696  -8.575  1.00 96.23           N  
ATOM   2777  CA  ALA A 355     -13.757   2.891  -7.661  1.00 96.23           C  
ATOM   2778  C   ALA A 355     -12.554   2.014  -8.054  1.00 96.23           C  
ATOM   2779  CB  ALA A 355     -14.232   2.602  -6.233  1.00 96.23           C  
ATOM   2780  O   ALA A 355     -11.424   2.497  -8.096  1.00 96.23           O  
ATOM   2781  N   GLY A 356     -12.791   0.750  -8.415  1.00 95.74           N  
ATOM   2782  CA  GLY A 356     -11.749  -0.175  -8.863  1.00 95.74           C  
ATOM   2783  C   GLY A 356     -11.050   0.264 -10.149  1.00 95.74           C  
ATOM   2784  O   GLY A 356      -9.825   0.185 -10.233  1.00 95.74           O  
ATOM   2785  N   LEU A 357     -11.795   0.795 -11.124  1.00 97.17           N  
ATOM   2786  CA  LEU A 357     -11.217   1.415 -12.321  1.00 97.17           C  
ATOM   2787  C   LEU A 357     -10.366   2.641 -11.956  1.00 97.17           C  
ATOM   2788  CB  LEU A 357     -12.327   1.820 -13.311  1.00 97.17           C  
ATOM   2789  O   LEU A 357      -9.268   2.789 -12.477  1.00 97.17           O  
ATOM   2790  CG  LEU A 357     -13.133   0.677 -13.954  1.00 97.17           C  
ATOM   2791  CD1 LEU A 357     -14.223   1.261 -14.852  1.00 97.17           C  
ATOM   2792  CD2 LEU A 357     -12.283  -0.277 -14.791  1.00 97.17           C  
ATOM   2793  N   SER A 358     -10.817   3.493 -11.034  1.00 97.36           N  
ATOM   2794  CA  SER A 358     -10.018   4.641 -10.583  1.00 97.36           C  
ATOM   2795  C   SER A 358      -8.699   4.205  -9.936  1.00 97.36           C  
ATOM   2796  CB  SER A 358     -10.825   5.499  -9.610  1.00 97.36           C  
ATOM   2797  O   SER A 358      -7.616   4.572 -10.401  1.00 97.36           O  
ATOM   2798  OG  SER A 358      -9.993   6.523  -9.109  1.00 97.36           O  
ATOM   2799  N   PHE A 359      -8.775   3.374  -8.890  1.00 94.95           N  
ATOM   2800  CA  PHE A 359      -7.594   2.898  -8.169  1.00 94.95           C  
ATOM   2801  C   PHE A 359      -6.639   2.134  -9.087  1.00 94.95           C  
ATOM   2802  CB  PHE A 359      -8.026   2.011  -6.992  1.00 94.95           C  
ATOM   2803  O   PHE A 359      -5.425   2.305  -8.990  1.00 94.95           O  
ATOM   2804  CG  PHE A 359      -8.731   2.741  -5.865  1.00 94.95           C  
ATOM   2805  CD1 PHE A 359      -8.118   3.853  -5.261  1.00 94.95           C  
ATOM   2806  CD2 PHE A 359      -9.978   2.295  -5.388  1.00 94.95           C  
ATOM   2807  CE1 PHE A 359      -8.755   4.535  -4.209  1.00 94.95           C  
ATOM   2808  CE2 PHE A 359     -10.618   2.976  -4.336  1.00 94.95           C  
ATOM   2809  CZ  PHE A 359     -10.009   4.099  -3.752  1.00 94.95           C  
ATOM   2810  N   GLY A 360      -7.180   1.349 -10.022  1.00 94.91           N  
ATOM   2811  CA  GLY A 360      -6.385   0.592 -10.974  1.00 94.91           C  
ATOM   2812  C   GLY A 360      -5.467   1.451 -11.832  1.00 94.91           C  
ATOM   2813  O   GLY A 360      -4.336   1.032 -12.085  1.00 94.91           O  
ATOM   2814  N   TYR A 361      -5.923   2.632 -12.257  1.00 95.72           N  
ATOM   2815  CA  TYR A 361      -5.112   3.525 -13.081  1.00 95.72           C  
ATOM   2816  C   TYR A 361      -4.114   4.258 -12.210  1.00 95.72           C  
ATOM   2817  CB  TYR A 361      -5.971   4.540 -13.846  1.00 95.72           C  
ATOM   2818  O   TYR A 361      -2.918   4.195 -12.484  1.00 95.72           O  
ATOM   2819  CG  TYR A 361      -5.146   5.548 -14.608  1.00 95.72           C  
ATOM   2820  CD1 TYR A 361      -5.039   6.868 -14.147  1.00 95.72           C  
ATOM   2821  CD2 TYR A 361      -4.460   5.154 -15.768  1.00 95.72           C  
ATOM   2822  CE1 TYR A 361      -4.272   7.794 -14.867  1.00 95.72           C  
ATOM   2823  CE2 TYR A 361      -3.669   6.076 -16.485  1.00 95.72           C  
ATOM   2824  OH  TYR A 361      -2.863   8.330 -16.725  1.00 95.72           O  
ATOM   2825  CZ  TYR A 361      -3.585   7.408 -16.035  1.00 95.72           C  
ATOM   2826  N   ILE A 362      -4.612   4.908 -11.154  1.00 96.61           N  
ATOM   2827  CA  ILE A 362      -3.813   5.790 -10.310  1.00 96.61           C  
ATOM   2828  C   ILE A 362      -2.626   5.018  -9.735  1.00 96.61           C  
ATOM   2829  CB  ILE A 362      -4.688   6.441  -9.219  1.00 96.61           C  
ATOM   2830  O   ILE A 362      -1.491   5.389  -9.999  1.00 96.61           O  
ATOM   2831  CG1 ILE A 362      -5.772   7.351  -9.845  1.00 96.61           C  
ATOM   2832  CG2 ILE A 362      -3.796   7.264  -8.280  1.00 96.61           C  
ATOM   2833  CD1 ILE A 362      -6.886   7.721  -8.858  1.00 96.61           C  
ATOM   2834  N   TYR A 363      -2.852   3.878  -9.073  1.00 93.55           N  
ATOM   2835  CA  TYR A 363      -1.758   3.134  -8.440  1.00 93.55           C  
ATOM   2836  C   TYR A 363      -0.717   2.610  -9.421  1.00 93.55           C  
ATOM   2837  CB  TYR A 363      -2.312   1.946  -7.652  1.00 93.55           C  
ATOM   2838  O   TYR A 363       0.481   2.648  -9.141  1.00 93.55           O  
ATOM   2839  CG  TYR A 363      -2.750   2.326  -6.264  1.00 93.55           C  
ATOM   2840  CD1 TYR A 363      -1.778   2.752  -5.340  1.00 93.55           C  
ATOM   2841  CD2 TYR A 363      -4.108   2.294  -5.908  1.00 93.55           C  
ATOM   2842  CE1 TYR A 363      -2.163   3.133  -4.047  1.00 93.55           C  
ATOM   2843  CE2 TYR A 363      -4.497   2.649  -4.607  1.00 93.55           C  
ATOM   2844  OH  TYR A 363      -3.884   3.393  -2.425  1.00 93.55           O  
ATOM   2845  CZ  TYR A 363      -3.520   3.060  -3.679  1.00 93.55           C  
ATOM   2846  N   THR A 364      -1.153   2.081 -10.563  1.00 95.65           N  
ATOM   2847  CA  THR A 364      -0.197   1.556 -11.537  1.00 95.65           C  
ATOM   2848  C   THR A 364       0.564   2.687 -12.202  1.00 95.65           C  
ATOM   2849  CB  THR A 364      -0.885   0.682 -12.576  1.00 95.65           C  
ATOM   2850  O   THR A 364       1.781   2.589 -12.357  1.00 95.65           O  
ATOM   2851  CG2 THR A 364       0.083   0.181 -13.656  1.00 95.65           C  
ATOM   2852  OG1 THR A 364      -1.392  -0.447 -11.913  1.00 95.65           O  
ATOM   2853  N   LYS A 365      -0.125   3.761 -12.596  1.00 95.78           N  
ATOM   2854  CA  LYS A 365       0.500   4.849 -13.336  1.00 95.78           C  
ATOM   2855  C   LYS A 365       1.388   5.714 -12.451  1.00 95.78           C  
ATOM   2856  CB  LYS A 365      -0.557   5.670 -14.090  1.00 95.78           C  
ATOM   2857  O   LYS A 365       2.479   6.046 -12.900  1.00 95.78           O  
ATOM   2858  CG  LYS A 365       0.070   6.649 -15.097  1.00 95.78           C  
ATOM   2859  CD  LYS A 365       0.969   5.938 -16.120  1.00 95.78           C  
ATOM   2860  CE  LYS A 365       1.362   6.852 -17.280  1.00 95.78           C  
ATOM   2861  NZ  LYS A 365       1.905   6.044 -18.401  1.00 95.78           N  
ATOM   2862  N   ASP A 366       0.990   5.991 -11.213  1.00 96.33           N  
ATOM   2863  CA  ASP A 366       1.802   6.709 -10.225  1.00 96.33           C  
ATOM   2864  C   ASP A 366       3.147   6.003 -10.024  1.00 96.33           C  
ATOM   2865  CB  ASP A 366       1.029   6.811  -8.892  1.00 96.33           C  
ATOM   2866  O   ASP A 366       4.212   6.576 -10.258  1.00 96.33           O  
ATOM   2867  CG  ASP A 366      -0.051   7.905  -8.877  1.00 96.33           C  
ATOM   2868  OD1 ASP A 366      -0.250   8.565  -9.923  1.00 96.33           O  
ATOM   2869  OD2 ASP A 366      -0.656   8.127  -7.810  1.00 96.33           O  
ATOM   2870  N   SER A 367       3.099   4.709  -9.712  1.00 95.67           N  
ATOM   2871  CA  SER A 367       4.290   3.882  -9.531  1.00 95.67           C  
ATOM   2872  C   SER A 367       5.147   3.820 -10.808  1.00 95.67           C  
ATOM   2873  CB  SER A 367       3.799   2.523  -9.039  1.00 95.67           C  
ATOM   2874  O   SER A 367       6.358   4.027 -10.749  1.00 95.67           O  
ATOM   2875  OG  SER A 367       4.840   1.600  -8.782  1.00 95.67           O  
ATOM   2876  N   VAL A 368       4.548   3.653 -11.993  1.00 96.33           N  
ATOM   2877  CA  VAL A 368       5.282   3.677 -13.275  1.00 96.33           C  
ATOM   2878  C   VAL A 368       5.926   5.035 -13.559  1.00 96.33           C  
ATOM   2879  CB  VAL A 368       4.362   3.269 -14.438  1.00 96.33           C  
ATOM   2880  O   VAL A 368       7.041   5.072 -14.069  1.00 96.33           O  
ATOM   2881  CG1 VAL A 368       4.957   3.561 -15.828  1.00 96.33           C  
ATOM   2882  CG2 VAL A 368       4.059   1.766 -14.358  1.00 96.33           C  
ATOM   2883  N   ILE A 369       5.261   6.150 -13.254  1.00 95.83           N  
ATOM   2884  CA  ILE A 369       5.830   7.487 -13.458  1.00 95.83           C  
ATOM   2885  C   ILE A 369       7.077   7.654 -12.596  1.00 95.83           C  
ATOM   2886  CB  ILE A 369       4.779   8.589 -13.194  1.00 95.83           C  
ATOM   2887  O   ILE A 369       8.111   8.060 -13.118  1.00 95.83           O  
ATOM   2888  CG1 ILE A 369       3.781   8.637 -14.372  1.00 95.83           C  
ATOM   2889  CG2 ILE A 369       5.458   9.962 -13.025  1.00 95.83           C  
ATOM   2890  CD1 ILE A 369       2.524   9.454 -14.058  1.00 95.83           C  
ATOM   2891  N   VAL A 370       7.030   7.267 -11.317  1.00 96.91           N  
ATOM   2892  CA  VAL A 370       8.223   7.318 -10.457  1.00 96.91           C  
ATOM   2893  C   VAL A 370       9.327   6.397 -10.998  1.00 96.91           C  
ATOM   2894  CB  VAL A 370       7.877   7.006  -8.986  1.00 96.91           C  
ATOM   2895  O   VAL A 370      10.493   6.786 -11.002  1.00 96.91           O  
ATOM   2896  CG1 VAL A 370       9.107   7.148  -8.078  1.00 96.91           C  
ATOM   2897  CG2 VAL A 370       6.830   7.983  -8.437  1.00 96.91           C  
ATOM   2898  N   GLN A 371       8.985   5.220 -11.533  1.00 95.15           N  
ATOM   2899  CA  GLN A 371       9.953   4.285 -12.128  1.00 95.15           C  
ATOM   2900  C   GLN A 371      10.607   4.772 -13.435  1.00 95.15           C  
ATOM   2901  CB  GLN A 371       9.257   2.961 -12.468  1.00 95.15           C  
ATOM   2902  O   GLN A 371      11.716   4.334 -13.752  1.00 95.15           O  
ATOM   2903  CG  GLN A 371       8.839   2.085 -11.284  1.00 95.15           C  
ATOM   2904  CD  GLN A 371       7.903   0.956 -11.709  1.00 95.15           C  
ATOM   2905  NE2 GLN A 371       7.455   0.127 -10.797  1.00 95.15           N  
ATOM   2906  OE1 GLN A 371       7.590   0.750 -12.879  1.00 95.15           O  
ATOM   2907  N   GLU A 372       9.905   5.558 -14.255  1.00 95.05           N  
ATOM   2908  CA  GLU A 372      10.370   5.994 -15.584  1.00 95.05           C  
ATOM   2909  C   GLU A 372      10.940   7.418 -15.587  1.00 95.05           C  
ATOM   2910  CB  GLU A 372       9.232   5.883 -16.619  1.00 95.05           C  
ATOM   2911  O   GLU A 372      11.833   7.703 -16.377  1.00 95.05           O  
ATOM   2912  CG  GLU A 372       8.744   4.454 -16.929  1.00 95.05           C  
ATOM   2913  CD  GLU A 372       9.842   3.509 -17.432  1.00 95.05           C  
ATOM   2914  OE1 GLU A 372       9.847   2.323 -17.013  1.00 95.05           O  
ATOM   2915  OE2 GLU A 372      10.771   3.924 -18.143  1.00 95.05           O  
ATOM   2916  N   GLU A 373      10.451   8.310 -14.722  1.00 95.29           N  
ATOM   2917  CA  GLU A 373      10.880   9.717 -14.683  1.00 95.29           C  
ATOM   2918  C   GLU A 373      11.983   9.993 -13.647  1.00 95.29           C  
ATOM   2919  CB  GLU A 373       9.669  10.656 -14.495  1.00 95.29           C  
ATOM   2920  O   GLU A 373      12.545  11.087 -13.646  1.00 95.29           O  
ATOM   2921  CG  GLU A 373       8.675  10.577 -15.672  1.00 95.29           C  
ATOM   2922  CD  GLU A 373       7.492  11.559 -15.585  1.00 95.29           C  
ATOM   2923  OE1 GLU A 373       6.520  11.395 -16.372  1.00 95.29           O  
ATOM   2924  OE2 GLU A 373       7.474  12.470 -14.725  1.00 95.29           O  
ATOM   2925  N   THR A 374      12.318   9.019 -12.792  1.00 94.89           N  
ATOM   2926  CA  THR A 374      13.492   9.089 -11.904  1.00 94.89           C  
ATOM   2927  C   THR A 374      14.742   8.600 -12.633  1.00 94.89           C  
ATOM   2928  CB  THR A 374      13.305   8.244 -10.635  1.00 94.89           C  
ATOM   2929  O   THR A 374      14.685   7.632 -13.397  1.00 94.89           O  
ATOM   2930  CG2 THR A 374      14.450   8.399  -9.639  1.00 94.89           C  
ATOM   2931  OG1 THR A 374      12.134   8.605  -9.940  1.00 94.89           O  
ATOM   2932  N   SER A 375      15.900   9.195 -12.340  1.00 92.42           N  
ATOM   2933  CA  SER A 375      17.184   8.690 -12.836  1.00 92.42           C  
ATOM   2934  C   SER A 375      17.424   7.206 -12.470  1.00 92.42           C  
ATOM   2935  CB  SER A 375      18.339   9.572 -12.347  1.00 92.42           C  
ATOM   2936  O   SER A 375      17.085   6.771 -11.362  1.00 92.42           O  
ATOM   2937  OG  SER A 375      18.588   9.420 -10.964  1.00 92.42           O  
ATOM   2938  N   PRO A 376      18.062   6.395 -13.344  1.00 88.65           N  
ATOM   2939  CA  PRO A 376      18.325   4.977 -13.063  1.00 88.65           C  
ATOM   2940  C   PRO A 376      19.076   4.735 -11.746  1.00 88.65           C  
ATOM   2941  CB  PRO A 376      19.140   4.473 -14.260  1.00 88.65           C  
ATOM   2942  O   PRO A 376      18.805   3.763 -11.040  1.00 88.65           O  
ATOM   2943  CG  PRO A 376      18.674   5.371 -15.403  1.00 88.65           C  
ATOM   2944  CD  PRO A 376      18.437   6.714 -14.717  1.00 88.65           C  
ATOM   2945  N   LEU A 377      19.973   5.659 -11.383  1.00 87.58           N  
ATOM   2946  CA  LEU A 377      20.753   5.607 -10.148  1.00 87.58           C  
ATOM   2947  C   LEU A 377      19.878   5.753  -8.891  1.00 87.58           C  
ATOM   2948  CB  LEU A 377      21.821   6.716 -10.219  1.00 87.58           C  
ATOM   2949  O   LEU A 377      20.142   5.100  -7.883  1.00 87.58           O  
ATOM   2950  CG  LEU A 377      22.797   6.740  -9.027  1.00 87.58           C  
ATOM   2951  CD1 LEU A 377      23.664   5.481  -8.965  1.00 87.58           C  
ATOM   2952  CD2 LEU A 377      23.719   7.953  -9.142  1.00 87.58           C  
ATOM   2953  N   GLN A 378      18.842   6.597  -8.944  1.00 91.19           N  
ATOM   2954  CA  GLN A 378      18.000   6.927  -7.789  1.00 91.19           C  
ATOM   2955  C   GLN A 378      16.651   6.202  -7.778  1.00 91.19           C  
ATOM   2956  CB  GLN A 378      17.811   8.450  -7.698  1.00 91.19           C  
ATOM   2957  O   GLN A 378      15.960   6.230  -6.758  1.00 91.19           O  
ATOM   2958  CG  GLN A 378      19.126   9.232  -7.546  1.00 91.19           C  
ATOM   2959  CD  GLN A 378      19.940   8.890  -6.297  1.00 91.19           C  
ATOM   2960  NE2 GLN A 378      21.171   9.343  -6.227  1.00 91.19           N  
ATOM   2961  OE1 GLN A 378      19.513   8.226  -5.363  1.00 91.19           O  
ATOM   2962  N   MET A 379      16.287   5.502  -8.860  1.00 93.45           N  
ATOM   2963  CA  MET A 379      14.996   4.819  -9.016  1.00 93.45           C  
ATOM   2964  C   MET A 379      14.639   3.955  -7.800  1.00 93.45           C  
ATOM   2965  CB  MET A 379      15.019   4.015 -10.328  1.00 93.45           C  
ATOM   2966  O   MET A 379      13.562   4.105  -7.231  1.00 93.45           O  
ATOM   2967  CG  MET A 379      13.709   3.263 -10.613  1.00 93.45           C  
ATOM   2968  SD  MET A 379      13.479   1.667  -9.763  1.00 93.45           S  
ATOM   2969  CE  MET A 379      14.727   0.655 -10.603  1.00 93.45           C  
ATOM   2970  N   LYS A 380      15.563   3.116  -7.314  1.00 93.12           N  
ATOM   2971  CA  LYS A 380      15.324   2.239  -6.150  1.00 93.12           C  
ATOM   2972  C   LYS A 380      15.010   3.024  -4.869  1.00 93.12           C  
ATOM   2973  CB  LYS A 380      16.549   1.341  -5.929  1.00 93.12           C  
ATOM   2974  O   LYS A 380      14.151   2.601  -4.091  1.00 93.12           O  
ATOM   2975  CG  LYS A 380      16.768   0.307  -7.049  1.00 93.12           C  
ATOM   2976  CD  LYS A 380      18.208  -0.218  -6.976  1.00 93.12           C  
ATOM   2977  CE  LYS A 380      18.471  -1.411  -7.901  1.00 93.12           C  
ATOM   2978  NZ  LYS A 380      19.883  -1.866  -7.784  1.00 93.12           N  
ATOM   2979  N   LYS A 381      15.673   4.169  -4.654  1.00 93.13           N  
ATOM   2980  CA  LYS A 381      15.408   5.062  -3.516  1.00 93.13           C  
ATOM   2981  C   LYS A 381      14.042   5.714  -3.658  1.00 93.13           C  
ATOM   2982  CB  LYS A 381      16.516   6.113  -3.334  1.00 93.13           C  
ATOM   2983  O   LYS A 381      13.215   5.572  -2.764  1.00 93.13           O  
ATOM   2984  CG  LYS A 381      17.908   5.512  -3.095  1.00 93.13           C  
ATOM   2985  CD  LYS A 381      18.841   6.551  -2.460  1.00 93.13           C  
ATOM   2986  CE  LYS A 381      20.307   6.141  -2.590  1.00 93.13           C  
ATOM   2987  NZ  LYS A 381      21.167   6.950  -1.700  1.00 93.13           N  
ATOM   2988  N   MET A 382      13.764   6.323  -4.808  1.00 95.25           N  
ATOM   2989  CA  MET A 382      12.479   6.977  -5.069  1.00 95.25           C  
ATOM   2990  C   MET A 382      11.297   6.012  -4.966  1.00 95.25           C  
ATOM   2991  CB  MET A 382      12.506   7.665  -6.437  1.00 95.25           C  
ATOM   2992  O   MET A 382      10.291   6.358  -4.357  1.00 95.25           O  
ATOM   2993  CG  MET A 382      13.440   8.882  -6.430  1.00 95.25           C  
ATOM   2994  SD  MET A 382      13.017  10.181  -5.241  1.00 95.25           S  
ATOM   2995  CE  MET A 382      11.530  10.822  -6.058  1.00 95.25           C  
ATOM   2996  N   MET A 383      11.431   4.775  -5.450  1.00 94.68           N  
ATOM   2997  CA  MET A 383      10.390   3.752  -5.308  1.00 94.68           C  
ATOM   2998  C   MET A 383      10.187   3.286  -3.862  1.00 94.68           C  
ATOM   2999  CB  MET A 383      10.724   2.548  -6.191  1.00 94.68           C  
ATOM   3000  O   MET A 383       9.067   2.964  -3.470  1.00 94.68           O  
ATOM   3001  CG  MET A 383      10.614   2.842  -7.689  1.00 94.68           C  
ATOM   3002  SD  MET A 383       9.101   3.673  -8.211  1.00 94.68           S  
ATOM   3003  CE  MET A 383       7.863   2.449  -7.762  1.00 94.68           C  
ATOM   3004  N   SER A 384      11.247   3.281  -3.054  1.00 93.62           N  
ATOM   3005  CA  SER A 384      11.153   2.979  -1.620  1.00 93.62           C  
ATOM   3006  C   SER A 384      10.433   4.097  -0.858  1.00 93.62           C  
ATOM   3007  CB  SER A 384      12.550   2.751  -1.050  1.00 93.62           C  
ATOM   3008  O   SER A 384       9.582   3.822  -0.011  1.00 93.62           O  
ATOM   3009  OG  SER A 384      13.143   1.648  -1.704  1.00 93.62           O  
ATOM   3010  N   PHE A 385      10.699   5.361  -1.210  1.00 93.07           N  
ATOM   3011  CA  PHE A 385       9.942   6.505  -0.693  1.00 93.07           C  
ATOM   3012  C   PHE A 385       8.494   6.515  -1.184  1.00 93.07           C  
ATOM   3013  CB  PHE A 385      10.633   7.824  -1.053  1.00 93.07           C  
ATOM   3014  O   PHE A 385       7.598   6.788  -0.395  1.00 93.07           O  
ATOM   3015  CG  PHE A 385      11.939   8.032  -0.321  1.00 93.07           C  
ATOM   3016  CD1 PHE A 385      11.949   8.189   1.078  1.00 93.07           C  
ATOM   3017  CD2 PHE A 385      13.151   8.039  -1.031  1.00 93.07           C  
ATOM   3018  CE1 PHE A 385      13.173   8.326   1.757  1.00 93.07           C  
ATOM   3019  CE2 PHE A 385      14.369   8.136  -0.343  1.00 93.07           C  
ATOM   3020  CZ  PHE A 385      14.381   8.289   1.050  1.00 93.07           C  
ATOM   3021  N   TYR A 386       8.243   6.161  -2.444  1.00 94.43           N  
ATOM   3022  CA  TYR A 386       6.888   6.011  -2.975  1.00 94.43           C  
ATOM   3023  C   TYR A 386       6.098   4.960  -2.179  1.00 94.43           C  
ATOM   3024  CB  TYR A 386       6.980   5.658  -4.464  1.00 94.43           C  
ATOM   3025  O   TYR A 386       4.989   5.223  -1.718  1.00 94.43           O  
ATOM   3026  CG  TYR A 386       5.638   5.360  -5.086  1.00 94.43           C  
ATOM   3027  CD1 TYR A 386       5.215   4.025  -5.237  1.00 94.43           C  
ATOM   3028  CD2 TYR A 386       4.785   6.420  -5.439  1.00 94.43           C  
ATOM   3029  CE1 TYR A 386       3.925   3.751  -5.724  1.00 94.43           C  
ATOM   3030  CE2 TYR A 386       3.490   6.145  -5.913  1.00 94.43           C  
ATOM   3031  OH  TYR A 386       1.778   4.520  -6.406  1.00 94.43           O  
ATOM   3032  CZ  TYR A 386       3.052   4.810  -6.042  1.00 94.43           C  
ATOM   3033  N   GLY A 387       6.709   3.801  -1.899  1.00 91.33           N  
ATOM   3034  CA  GLY A 387       6.114   2.786  -1.028  1.00 91.33           C  
ATOM   3035  C   GLY A 387       5.806   3.310   0.380  1.00 91.33           C  
ATOM   3036  O   GLY A 387       4.770   2.974   0.954  1.00 91.33           O  
ATOM   3037  N   LEU A 388       6.680   4.148   0.952  1.00 91.47           N  
ATOM   3038  CA  LEU A 388       6.412   4.823   2.224  1.00 91.47           C  
ATOM   3039  C   LEU A 388       5.202   5.756   2.132  1.00 91.47           C  
ATOM   3040  CB  LEU A 388       7.668   5.572   2.695  1.00 91.47           C  
ATOM   3041  O   LEU A 388       4.355   5.703   3.018  1.00 91.47           O  
ATOM   3042  CG  LEU A 388       7.377   6.532   3.861  1.00 91.47           C  
ATOM   3043  CD1 LEU A 388       7.095   5.785   5.155  1.00 91.47           C  
ATOM   3044  CD2 LEU A 388       8.542   7.461   4.091  1.00 91.47           C  
ATOM   3045  N   THR A 389       5.110   6.601   1.107  1.00 91.52           N  
ATOM   3046  CA  THR A 389       3.991   7.537   0.938  1.00 91.52           C  
ATOM   3047  C   THR A 389       2.658   6.802   0.886  1.00 91.52           C  
ATOM   3048  CB  THR A 389       4.201   8.386  -0.316  1.00 91.52           C  
ATOM   3049  O   THR A 389       1.734   7.183   1.605  1.00 91.52           O  
ATOM   3050  CG2 THR A 389       3.085   9.393  -0.557  1.00 91.52           C  
ATOM   3051  OG1 THR A 389       5.371   9.143  -0.112  1.00 91.52           O  
ATOM   3052  N   LYS A 390       2.600   5.676   0.171  1.00 89.05           N  
ATOM   3053  CA  LYS A 390       1.436   4.789   0.164  1.00 89.05           C  
ATOM   3054  C   LYS A 390       1.079   4.276   1.561  1.00 89.05           C  
ATOM   3055  CB  LYS A 390       1.723   3.645  -0.813  1.00 89.05           C  
ATOM   3056  O   LYS A 390      -0.085   4.312   1.955  1.00 89.05           O  
ATOM   3057  CG  LYS A 390       0.531   2.691  -0.913  1.00 89.05           C  
ATOM   3058  CD  LYS A 390       0.780   1.654  -2.005  1.00 89.05           C  
ATOM   3059  CE  LYS A 390      -0.403   0.685  -2.028  1.00 89.05           C  
ATOM   3060  NZ  LYS A 390      -0.316  -0.227  -3.188  1.00 89.05           N  
ATOM   3061  N   ASN A 391       2.069   3.814   2.324  1.00 87.58           N  
ATOM   3062  CA  ASN A 391       1.855   3.273   3.670  1.00 87.58           C  
ATOM   3063  C   ASN A 391       1.469   4.355   4.690  1.00 87.58           C  
ATOM   3064  CB  ASN A 391       3.105   2.478   4.089  1.00 87.58           C  
ATOM   3065  O   ASN A 391       0.598   4.124   5.528  1.00 87.58           O  
ATOM   3066  CG  ASN A 391       3.202   1.150   3.354  1.00 87.58           C  
ATOM   3067  ND2 ASN A 391       4.319   0.467   3.408  1.00 87.58           N  
ATOM   3068  OD1 ASN A 391       2.261   0.666   2.752  1.00 87.58           O  
ATOM   3069  N   LEU A 392       2.044   5.554   4.583  1.00 88.95           N  
ATOM   3070  CA  LEU A 392       1.619   6.718   5.358  1.00 88.95           C  
ATOM   3071  C   LEU A 392       0.188   7.111   5.003  1.00 88.95           C  
ATOM   3072  CB  LEU A 392       2.568   7.904   5.117  1.00 88.95           C  
ATOM   3073  O   LEU A 392      -0.616   7.309   5.905  1.00 88.95           O  
ATOM   3074  CG  LEU A 392       3.957   7.759   5.756  1.00 88.95           C  
ATOM   3075  CD1 LEU A 392       4.806   8.970   5.371  1.00 88.95           C  
ATOM   3076  CD2 LEU A 392       3.896   7.690   7.282  1.00 88.95           C  
ATOM   3077  N   GLY A 393      -0.159   7.165   3.717  1.00 91.61           N  
ATOM   3078  CA  GLY A 393      -1.518   7.462   3.269  1.00 91.61           C  
ATOM   3079  C   GLY A 393      -2.528   6.433   3.773  1.00 91.61           C  
ATOM   3080  O   GLY A 393      -3.597   6.810   4.241  1.00 91.61           O  
ATOM   3081  N   ALA A 394      -2.167   5.148   3.788  1.00 88.02           N  
ATOM   3082  CA  ALA A 394      -2.991   4.104   4.389  1.00 88.02           C  
ATOM   3083  C   ALA A 394      -3.149   4.286   5.912  1.00 88.02           C  
ATOM   3084  CB  ALA A 394      -2.390   2.739   4.039  1.00 88.02           C  
ATOM   3085  O   ALA A 394      -4.257   4.220   6.433  1.00 88.02           O  
ATOM   3086  N   SER A 395      -2.072   4.579   6.642  1.00 84.38           N  
ATOM   3087  CA  SER A 395      -2.138   4.790   8.096  1.00 84.38           C  
ATOM   3088  C   SER A 395      -2.952   6.038   8.469  1.00 84.38           C  
ATOM   3089  CB  SER A 395      -0.716   4.867   8.652  1.00 84.38           C  
ATOM   3090  O   SER A 395      -3.860   5.974   9.302  1.00 84.38           O  
ATOM   3091  OG  SER A 395      -0.732   5.098  10.045  1.00 84.38           O  
ATOM   3092  N   ILE A 396      -2.694   7.160   7.793  1.00 88.02           N  
ATOM   3093  CA  ILE A 396      -3.464   8.401   7.926  1.00 88.02           C  
ATOM   3094  C   ILE A 396      -4.929   8.134   7.572  1.00 88.02           C  
ATOM   3095  CB  ILE A 396      -2.863   9.498   7.014  1.00 88.02           C  
ATOM   3096  O   ILE A 396      -5.831   8.527   8.308  1.00 88.02           O  
ATOM   3097  CG1 ILE A 396      -1.449   9.895   7.482  1.00 88.02           C  
ATOM   3098  CG2 ILE A 396      -3.757  10.749   7.009  1.00 88.02           C  
ATOM   3099  CD1 ILE A 396      -0.643  10.714   6.468  1.00 88.02           C  
ATOM   3100  N   GLY A 397      -5.160   7.425   6.467  1.00 89.34           N  
ATOM   3101  CA  GLY A 397      -6.480   7.069   5.973  1.00 89.34           C  
ATOM   3102  C   GLY A 397      -7.268   6.232   6.960  1.00 89.34           C  
ATOM   3103  O   GLY A 397      -8.409   6.571   7.240  1.00 89.34           O  
ATOM   3104  N   SER A 398      -6.672   5.195   7.553  1.00 83.84           N  
ATOM   3105  CA  SER A 398      -7.363   4.388   8.562  1.00 83.84           C  
ATOM   3106  C   SER A 398      -7.817   5.226   9.758  1.00 83.84           C  
ATOM   3107  CB  SER A 398      -6.509   3.199   9.016  1.00 83.84           C  
ATOM   3108  O   SER A 398      -8.943   5.065  10.220  1.00 83.84           O  
ATOM   3109  OG  SER A 398      -5.247   3.542   9.563  1.00 83.84           O  
ATOM   3110  N   THR A 399      -6.994   6.179  10.207  1.00 82.83           N  
ATOM   3111  CA  THR A 399      -7.327   7.047  11.344  1.00 82.83           C  
ATOM   3112  C   THR A 399      -8.400   8.072  10.981  1.00 82.83           C  
ATOM   3113  CB  THR A 399      -6.070   7.750  11.874  1.00 82.83           C  
ATOM   3114  O   THR A 399      -9.406   8.179  11.681  1.00 82.83           O  
ATOM   3115  CG2 THR A 399      -6.343   8.598  13.115  1.00 82.83           C  
ATOM   3116  OG1 THR A 399      -5.120   6.783  12.249  1.00 82.83           O  
ATOM   3117  N   ILE A 400      -8.221   8.812   9.880  1.00 87.42           N  
ATOM   3118  CA  ILE A 400      -9.178   9.838   9.438  1.00 87.42           C  
ATOM   3119  C   ILE A 400     -10.524   9.196   9.108  1.00 87.42           C  
ATOM   3120  CB  ILE A 400      -8.624  10.644   8.238  1.00 87.42           C  
ATOM   3121  O   ILE A 400     -11.559   9.670   9.571  1.00 87.42           O  
ATOM   3122  CG1 ILE A 400      -7.416  11.498   8.690  1.00 87.42           C  
ATOM   3123  CG2 ILE A 400      -9.714  11.543   7.616  1.00 87.42           C  
ATOM   3124  CD1 ILE A 400      -6.775  12.321   7.565  1.00 87.42           C  
ATOM   3125  N   MET A 401     -10.524   8.103   8.344  1.00 89.41           N  
ATOM   3126  CA  MET A 401     -11.758   7.424   7.955  1.00 89.41           C  
ATOM   3127  C   MET A 401     -12.444   6.777   9.159  1.00 89.41           C  
ATOM   3128  CB  MET A 401     -11.499   6.414   6.828  1.00 89.41           C  
ATOM   3129  O   MET A 401     -13.667   6.803   9.226  1.00 89.41           O  
ATOM   3130  CG  MET A 401     -10.943   7.082   5.561  1.00 89.41           C  
ATOM   3131  SD  MET A 401     -12.020   8.335   4.823  1.00 89.41           S  
ATOM   3132  CE  MET A 401     -10.966   8.870   3.461  1.00 89.41           C  
ATOM   3133  N   GLY A 402     -11.689   6.294  10.151  1.00 84.87           N  
ATOM   3134  CA  GLY A 402     -12.260   5.804  11.405  1.00 84.87           C  
ATOM   3135  C   GLY A 402     -12.908   6.880  12.248  1.00 84.87           C  
ATOM   3136  O   GLY A 402     -14.013   6.676  12.747  1.00 84.87           O  
ATOM   3137  N   TYR A 403     -12.272   8.046  12.345  1.00 86.07           N  
ATOM   3138  CA  TYR A 403     -12.888   9.198  12.988  1.00 86.07           C  
ATOM   3139  C   TYR A 403     -14.178   9.596  12.266  1.00 86.07           C  
ATOM   3140  CB  TYR A 403     -11.888  10.355  13.053  1.00 86.07           C  
ATOM   3141  O   TYR A 403     -15.216   9.696  12.906  1.00 86.07           O  
ATOM   3142  CG  TYR A 403     -12.458  11.574  13.747  1.00 86.07           C  
ATOM   3143  CD1 TYR A 403     -12.936  12.661  12.990  1.00 86.07           C  
ATOM   3144  CD2 TYR A 403     -12.548  11.599  15.152  1.00 86.07           C  
ATOM   3145  CE1 TYR A 403     -13.489  13.780  13.641  1.00 86.07           C  
ATOM   3146  CE2 TYR A 403     -13.114  12.710  15.805  1.00 86.07           C  
ATOM   3147  OH  TYR A 403     -14.140  14.877  15.667  1.00 86.07           O  
ATOM   3148  CZ  TYR A 403     -13.588  13.802  15.047  1.00 86.07           C  
ATOM   3149  N   LEU A 404     -14.146   9.738  10.936  1.00 90.94           N  
ATOM   3150  CA  LEU A 404     -15.321  10.089  10.131  1.00 90.94           C  
ATOM   3151  C   LEU A 404     -16.455   9.062  10.253  1.00 90.94           C  
ATOM   3152  CB  LEU A 404     -14.899  10.239   8.661  1.00 90.94           C  
ATOM   3153  O   LEU A 404     -17.616   9.456  10.357  1.00 90.94           O  
ATOM   3154  CG  LEU A 404     -14.022  11.468   8.370  1.00 90.94           C  
ATOM   3155  CD1 LEU A 404     -13.517  11.362   6.934  1.00 90.94           C  
ATOM   3156  CD2 LEU A 404     -14.787  12.783   8.520  1.00 90.94           C  
ATOM   3157  N   TYR A 405     -16.130   7.766  10.281  1.00 89.00           N  
ATOM   3158  CA  TYR A 405     -17.109   6.696  10.470  1.00 89.00           C  
ATOM   3159  C   TYR A 405     -17.743   6.724  11.868  1.00 89.00           C  
ATOM   3160  CB  TYR A 405     -16.458   5.333  10.192  1.00 89.00           C  
ATOM   3161  O   TYR A 405     -18.902   6.370  12.015  1.00 89.00           O  
ATOM   3162  CG  TYR A 405     -17.447   4.178  10.145  1.00 89.00           C  
ATOM   3163  CD1 TYR A 405     -17.745   3.444  11.310  1.00 89.00           C  
ATOM   3164  CD2 TYR A 405     -18.069   3.835   8.928  1.00 89.00           C  
ATOM   3165  CE1 TYR A 405     -18.672   2.382  11.268  1.00 89.00           C  
ATOM   3166  CE2 TYR A 405     -18.993   2.769   8.883  1.00 89.00           C  
ATOM   3167  OH  TYR A 405     -20.248   1.062  10.020  1.00 89.00           O  
ATOM   3168  CZ  TYR A 405     -19.312   2.050  10.058  1.00 89.00           C  
ATOM   3169  N   ALA A 406     -17.030   7.175  12.902  1.00 87.84           N  
ATOM   3170  CA  ALA A 406     -17.590   7.273  14.250  1.00 87.84           C  
ATOM   3171  C   ALA A 406     -18.555   8.465  14.437  1.00 87.84           C  
ATOM   3172  CB  ALA A 406     -16.424   7.319  15.244  1.00 87.84           C  
ATOM   3173  O   ALA A 406     -19.314   8.496  15.409  1.00 87.84           O  
ATOM   3174  N   ILE A 407     -18.538   9.460  13.539  1.00 88.75           N  
ATOM   3175  CA  ILE A 407     -19.416  10.634  13.634  1.00 88.75           C  
ATOM   3176  C   ILE A 407     -20.857  10.233  13.267  1.00 88.75           C  
ATOM   3177  CB  ILE A 407     -18.897  11.821  12.787  1.00 88.75           C  
ATOM   3178  O   ILE A 407     -21.141   9.778  12.158  1.00 88.75           O  
ATOM   3179  CG1 ILE A 407     -17.462  12.244  13.161  1.00 88.75           C  
ATOM   3180  CG2 ILE A 407     -19.793  13.057  12.964  1.00 88.75           C  
ATOM   3181  CD1 ILE A 407     -16.857  13.270  12.195  1.00 88.75           C  
ATOM   3182  N   GLN A 408     -21.786  10.463  14.201  1.00 85.92           N  
ATOM   3183  CA  GLN A 408     -23.216  10.132  14.070  1.00 85.92           C  
ATOM   3184  C   GLN A 408     -24.046  11.186  13.313  1.00 85.92           C  
ATOM   3185  CB  GLN A 408     -23.814   9.898  15.464  1.00 85.92           C  
ATOM   3186  O   GLN A 408     -25.249  11.023  13.125  1.00 85.92           O  
ATOM   3187  CG  GLN A 408     -23.201   8.686  16.180  1.00 85.92           C  
ATOM   3188  CD  GLN A 408     -23.849   8.423  17.535  1.00 85.92           C  
ATOM   3189  NE2 GLN A 408     -23.469   7.361  18.207  1.00 85.92           N  
ATOM   3190  OE1 GLN A 408     -24.694   9.155  18.024  1.00 85.92           O  
ATOM   3191  N   SER A 409     -23.420  12.273  12.875  1.00 84.75           N  
ATOM   3192  CA  SER A 409     -24.014  13.329  12.056  1.00 84.75           C  
ATOM   3193  C   SER A 409     -23.208  13.519  10.770  1.00 84.75           C  
ATOM   3194  CB  SER A 409     -24.121  14.626  12.866  1.00 84.75           C  
ATOM   3195  O   SER A 409     -22.021  13.207  10.717  1.00 84.75           O  
ATOM   3196  OG  SER A 409     -22.852  15.052  13.328  1.00 84.75           O  
ATOM   3197  N   GLY A 410     -23.848  14.004   9.710  1.00 80.18           N  
ATOM   3198  CA  GLY A 410     -23.194  14.175   8.416  1.00 80.18           C  
ATOM   3199  C   GLY A 410     -24.138  14.726   7.361  1.00 80.18           C  
ATOM   3200  O   GLY A 410     -25.352  14.588   7.488  1.00 80.18           O  
ATOM   3201  N   ILE A 411     -23.580  15.336   6.312  1.00 76.96           N  
ATOM   3202  CA  ILE A 411     -24.350  15.981   5.231  1.00 76.96           C  
ATOM   3203  C   ILE A 411     -25.254  14.967   4.517  1.00 76.96           C  
ATOM   3204  CB  ILE A 411     -23.391  16.669   4.227  1.00 76.96           C  
ATOM   3205  O   ILE A 411     -26.410  15.260   4.230  1.00 76.96           O  
ATOM   3206  CG1 ILE A 411     -22.572  17.778   4.932  1.00 76.96           C  
ATOM   3207  CG2 ILE A 411     -24.163  17.252   3.026  1.00 76.96           C  
ATOM   3208  CD1 ILE A 411     -21.455  18.378   4.068  1.00 76.96           C  
ATOM   3209  N   PHE A 412     -24.726  13.771   4.254  1.00 80.09           N  
ATOM   3210  CA  PHE A 412     -25.443  12.688   3.573  1.00 80.09           C  
ATOM   3211  C   PHE A 412     -25.911  11.576   4.524  1.00 80.09           C  
ATOM   3212  CB  PHE A 412     -24.554  12.143   2.448  1.00 80.09           C  
ATOM   3213  O   PHE A 412     -26.544  10.622   4.083  1.00 80.09           O  
ATOM   3214  CG  PHE A 412     -24.265  13.149   1.352  1.00 80.09           C  
ATOM   3215  CD1 PHE A 412     -25.233  13.417   0.368  1.00 80.09           C  
ATOM   3216  CD2 PHE A 412     -23.033  13.822   1.313  1.00 80.09           C  
ATOM   3217  CE1 PHE A 412     -24.959  14.344  -0.654  1.00 80.09           C  
ATOM   3218  CE2 PHE A 412     -22.749  14.737   0.286  1.00 80.09           C  
ATOM   3219  CZ  PHE A 412     -23.715  14.998  -0.700  1.00 80.09           C  
ATOM   3220  N   GLY A 413     -25.596  11.682   5.817  1.00 83.39           N  
ATOM   3221  CA  GLY A 413     -25.863  10.657   6.824  1.00 83.39           C  
ATOM   3222  C   GLY A 413     -24.640  10.336   7.693  1.00 83.39           C  
ATOM   3223  O   GLY A 413     -23.562  10.886   7.467  1.00 83.39           O  
ATOM   3224  N   PRO A 414     -24.798   9.457   8.694  1.00 87.15           N  
ATOM   3225  CA  PRO A 414     -23.719   9.046   9.592  1.00 87.15           C  
ATOM   3226  C   PRO A 414     -22.774   8.013   8.956  1.00 87.15           C  
ATOM   3227  CB  PRO A 414     -24.456   8.465  10.803  1.00 87.15           C  
ATOM   3228  O   PRO A 414     -23.014   7.501   7.860  1.00 87.15           O  
ATOM   3229  CG  PRO A 414     -25.709   7.842  10.193  1.00 87.15           C  
ATOM   3230  CD  PRO A 414     -26.056   8.821   9.073  1.00 87.15           C  
ATOM   3231  N   ASN A 415     -21.736   7.616   9.692  1.00 88.77           N  
ATOM   3232  CA  ASN A 415     -20.931   6.425   9.408  1.00 88.77           C  
ATOM   3233  C   ASN A 415     -20.269   6.448   8.014  1.00 88.77           C  
ATOM   3234  CB  ASN A 415     -21.758   5.155   9.734  1.00 88.77           C  
ATOM   3235  O   ASN A 415     -19.474   7.339   7.705  1.00 88.77           O  
ATOM   3236  CG  ASN A 415     -22.331   5.127  11.146  1.00 88.77           C  
ATOM   3237  ND2 ASN A 415     -23.426   4.438  11.370  1.00 88.77           N  
ATOM   3238  OD1 ASN A 415     -21.851   5.742  12.074  1.00 88.77           O  
ATOM   3239  N   LEU A 416     -20.589   5.481   7.143  1.00 90.66           N  
ATOM   3240  CA  LEU A 416     -19.985   5.355   5.811  1.00 90.66           C  
ATOM   3241  C   LEU A 416     -20.214   6.596   4.931  1.00 90.66           C  
ATOM   3242  CB  LEU A 416     -20.534   4.081   5.136  1.00 90.66           C  
ATOM   3243  O   LEU A 416     -19.367   6.934   4.107  1.00 90.66           O  
ATOM   3244  CG  LEU A 416     -19.926   3.787   3.749  1.00 90.66           C  
ATOM   3245  CD1 LEU A 416     -18.423   3.510   3.830  1.00 90.66           C  
ATOM   3246  CD2 LEU A 416     -20.597   2.583   3.093  1.00 90.66           C  
ATOM   3247  N   HIS A 417     -21.318   7.316   5.124  1.00 91.85           N  
ATOM   3248  CA  HIS A 417     -21.625   8.514   4.342  1.00 91.85           C  
ATOM   3249  C   HIS A 417     -20.611   9.641   4.600  1.00 91.85           C  
ATOM   3250  CB  HIS A 417     -23.054   8.955   4.670  1.00 91.85           C  
ATOM   3251  O   HIS A 417     -20.223  10.348   3.668  1.00 91.85           O  
ATOM   3252  CG  HIS A 417     -24.098   7.938   4.289  1.00 91.85           C  
ATOM   3253  CD2 HIS A 417     -24.545   6.884   5.043  1.00 91.85           C  
ATOM   3254  ND1 HIS A 417     -24.803   7.907   3.111  1.00 91.85           N  
ATOM   3255  CE1 HIS A 417     -25.636   6.861   3.155  1.00 91.85           C  
ATOM   3256  NE2 HIS A 417     -25.516   6.196   4.313  1.00 91.85           N  
ATOM   3257  N   ASN A 418     -20.099   9.767   5.829  1.00 92.67           N  
ATOM   3258  CA  ASN A 418     -19.038  10.722   6.166  1.00 92.67           C  
ATOM   3259  C   ASN A 418     -17.704  10.352   5.511  1.00 92.67           C  
ATOM   3260  CB  ASN A 418     -18.896  10.780   7.693  1.00 92.67           C  
ATOM   3261  O   ASN A 418     -17.024  11.212   4.947  1.00 92.67           O  
ATOM   3262  CG  ASN A 418     -20.037  11.522   8.348  1.00 92.67           C  
ATOM   3263  ND2 ASN A 418     -20.351  11.197   9.575  1.00 92.67           N  
ATOM   3264  OD1 ASN A 418     -20.616  12.426   7.769  1.00 92.67           O  
ATOM   3265  N   VAL A 419     -17.362   9.061   5.526  1.00 93.03           N  
ATOM   3266  CA  VAL A 419     -16.174   8.514   4.849  1.00 93.03           C  
ATOM   3267  C   VAL A 419     -16.217   8.845   3.353  1.00 93.03           C  
ATOM   3268  CB  VAL A 419     -16.097   6.991   5.092  1.00 93.03           C  
ATOM   3269  O   VAL A 419     -15.262   9.388   2.798  1.00 93.03           O  
ATOM   3270  CG1 VAL A 419     -15.015   6.273   4.281  1.00 93.03           C  
ATOM   3271  CG2 VAL A 419     -15.854   6.696   6.576  1.00 93.03           C  
ATOM   3272  N   LEU A 420     -17.348   8.590   2.696  1.00 94.87           N  
ATOM   3273  CA  LEU A 420     -17.509   8.830   1.261  1.00 94.87           C  
ATOM   3274  C   LEU A 420     -17.600  10.316   0.899  1.00 94.87           C  
ATOM   3275  CB  LEU A 420     -18.747   8.079   0.783  1.00 94.87           C  
ATOM   3276  O   LEU A 420     -17.114  10.716  -0.160  1.00 94.87           O  
ATOM   3277  CG  LEU A 420     -18.606   6.553   0.870  1.00 94.87           C  
ATOM   3278  CD1 LEU A 420     -19.960   5.976   0.513  1.00 94.87           C  
ATOM   3279  CD2 LEU A 420     -17.545   5.985  -0.077  1.00 94.87           C  
ATOM   3280  N   SER A 421     -18.135  11.147   1.793  1.00 93.25           N  
ATOM   3281  CA  SER A 421     -18.094  12.606   1.648  1.00 93.25           C  
ATOM   3282  C   SER A 421     -16.653  13.114   1.613  1.00 93.25           C  
ATOM   3283  CB  SER A 421     -18.830  13.289   2.800  1.00 93.25           C  
ATOM   3284  O   SER A 421     -16.295  13.907   0.743  1.00 93.25           O  
ATOM   3285  OG  SER A 421     -20.179  12.889   2.826  1.00 93.25           O  
ATOM   3286  N   ALA A 422     -15.788  12.610   2.498  1.00 94.25           N  
ATOM   3287  CA  ALA A 422     -14.370  12.954   2.475  1.00 94.25           C  
ATOM   3288  C   ALA A 422     -13.677  12.460   1.196  1.00 94.25           C  
ATOM   3289  CB  ALA A 422     -13.705  12.407   3.735  1.00 94.25           C  
ATOM   3290  O   ALA A 422     -12.904  13.206   0.597  1.00 94.25           O  
ATOM   3291  N   VAL A 423     -13.999  11.252   0.718  1.00 96.04           N  
ATOM   3292  CA  VAL A 423     -13.519  10.759  -0.587  1.00 96.04           C  
ATOM   3293  C   VAL A 423     -13.944  11.692  -1.724  1.00 96.04           C  
ATOM   3294  CB  VAL A 423     -14.024   9.330  -0.865  1.00 96.04           C  
ATOM   3295  O   VAL A 423     -13.129  11.993  -2.596  1.00 96.04           O  
ATOM   3296  CG1 VAL A 423     -13.733   8.863  -2.299  1.00 96.04           C  
ATOM   3297  CG2 VAL A 423     -13.392   8.318   0.100  1.00 96.04           C  
ATOM   3298  N   ALA A 424     -15.193  12.167  -1.727  1.00 96.14           N  
ATOM   3299  CA  ALA A 424     -15.684  13.101  -2.738  1.00 96.14           C  
ATOM   3300  C   ALA A 424     -14.879  14.412  -2.723  1.00 96.14           C  
ATOM   3301  CB  ALA A 424     -17.183  13.344  -2.513  1.00 96.14           C  
ATOM   3302  O   ALA A 424     -14.398  14.853  -3.766  1.00 96.14           O  
ATOM   3303  N   VAL A 425     -14.650  14.989  -1.539  1.00 96.07           N  
ATOM   3304  CA  VAL A 425     -13.842  16.210  -1.373  1.00 96.07           C  
ATOM   3305  C   VAL A 425     -12.405  16.002  -1.855  1.00 96.07           C  
ATOM   3306  CB  VAL A 425     -13.870  16.686   0.093  1.00 96.07           C  
ATOM   3307  O   VAL A 425     -11.890  16.825  -2.612  1.00 96.07           O  
ATOM   3308  CG1 VAL A 425     -12.916  17.861   0.346  1.00 96.07           C  
ATOM   3309  CG2 VAL A 425     -15.278  17.155   0.482  1.00 96.07           C  
ATOM   3310  N   ILE A 426     -11.767  14.889  -1.478  1.00 97.14           N  
ATOM   3311  CA  ILE A 426     -10.407  14.556  -1.926  1.00 97.14           C  
ATOM   3312  C   ILE A 426     -10.361  14.404  -3.452  1.00 97.14           C  
ATOM   3313  CB  ILE A 426      -9.892  13.289  -1.203  1.00 97.14           C  
ATOM   3314  O   ILE A 426      -9.457  14.936  -4.094  1.00 97.14           O  
ATOM   3315  CG1 ILE A 426      -9.659  13.576   0.300  1.00 97.14           C  
ATOM   3316  CG2 ILE A 426      -8.578  12.805  -1.843  1.00 97.14           C  
ATOM   3317  CD1 ILE A 426      -9.463  12.312   1.150  1.00 97.14           C  
ATOM   3318  N   SER A 427     -11.356  13.741  -4.045  1.00 97.72           N  
ATOM   3319  CA  SER A 427     -11.440  13.540  -5.497  1.00 97.72           C  
ATOM   3320  C   SER A 427     -11.571  14.869  -6.247  1.00 97.72           C  
ATOM   3321  CB  SER A 427     -12.618  12.628  -5.853  1.00 97.72           C  
ATOM   3322  O   SER A 427     -10.869  15.092  -7.231  1.00 97.72           O  
ATOM   3323  OG  SER A 427     -12.516  11.385  -5.189  1.00 97.72           O  
ATOM   3324  N   ILE A 428     -12.402  15.793  -5.750  1.00 97.58           N  
ATOM   3325  CA  ILE A 428     -12.517  17.155  -6.295  1.00 97.58           C  
ATOM   3326  C   ILE A 428     -11.182  17.899  -6.161  1.00 97.58           C  
ATOM   3327  CB  ILE A 428     -13.668  17.921  -5.601  1.00 97.58           C  
ATOM   3328  O   ILE A 428     -10.722  18.518  -7.121  1.00 97.58           O  
ATOM   3329  CG1 ILE A 428     -15.031  17.284  -5.956  1.00 97.58           C  
ATOM   3330  CG2 ILE A 428     -13.672  19.409  -6.008  1.00 97.58           C  
ATOM   3331  CD1 ILE A 428     -16.175  17.724  -5.034  1.00 97.58           C  
ATOM   3332  N   GLY A 429     -10.528  17.803  -5.001  1.00 97.58           N  
ATOM   3333  CA  GLY A 429      -9.210  18.392  -4.769  1.00 97.58           C  
ATOM   3334  C   GLY A 429      -8.158  17.891  -5.762  1.00 97.58           C  
ATOM   3335  O   GLY A 429      -7.422  18.696  -6.328  1.00 97.58           O  
ATOM   3336  N   LEU A 430      -8.131  16.584  -6.040  1.00 97.74           N  
ATOM   3337  CA  LEU A 430      -7.240  15.973  -7.031  1.00 97.74           C  
ATOM   3338  C   LEU A 430      -7.546  16.439  -8.461  1.00 97.74           C  
ATOM   3339  CB  LEU A 430      -7.327  14.441  -6.923  1.00 97.74           C  
ATOM   3340  O   LEU A 430      -6.615  16.747  -9.206  1.00 97.74           O  
ATOM   3341  CG  LEU A 430      -6.616  13.850  -5.694  1.00 97.74           C  
ATOM   3342  CD1 LEU A 430      -6.937  12.361  -5.565  1.00 97.74           C  
ATOM   3343  CD2 LEU A 430      -5.097  14.002  -5.803  1.00 97.74           C  
ATOM   3344  N   ILE A 431      -8.825  16.568  -8.832  1.00 97.84           N  
ATOM   3345  CA  ILE A 431      -9.238  17.137 -10.126  1.00 97.84           C  
ATOM   3346  C   ILE A 431      -8.689  18.558 -10.274  1.00 97.84           C  
ATOM   3347  CB  ILE A 431     -10.779  17.093 -10.285  1.00 97.84           C  
ATOM   3348  O   ILE A 431      -8.004  18.852 -11.254  1.00 97.84           O  
ATOM   3349  CG1 ILE A 431     -11.239  15.635 -10.482  1.00 97.84           C  
ATOM   3350  CG2 ILE A 431     -11.277  17.962 -11.457  1.00 97.84           C  
ATOM   3351  CD1 ILE A 431     -12.748  15.413 -10.312  1.00 97.84           C  
ATOM   3352  N   VAL A 432      -8.935  19.430  -9.292  1.00 97.07           N  
ATOM   3353  CA  VAL A 432      -8.457  20.822  -9.314  1.00 97.07           C  
ATOM   3354  C   VAL A 432      -6.931  20.869  -9.371  1.00 97.07           C  
ATOM   3355  CB  VAL A 432      -8.992  21.602  -8.096  1.00 97.07           C  
ATOM   3356  O   VAL A 432      -6.365  21.584 -10.201  1.00 97.07           O  
ATOM   3357  CG1 VAL A 432      -8.393  23.012  -8.002  1.00 97.07           C  
ATOM   3358  CG2 VAL A 432     -10.516  21.759  -8.182  1.00 97.07           C  
ATOM   3359  N   LEU A 433      -6.259  20.064  -8.544  1.00 95.90           N  
ATOM   3360  CA  LEU A 433      -4.804  19.974  -8.501  1.00 95.90           C  
ATOM   3361  C   LEU A 433      -4.234  19.611  -9.880  1.00 95.90           C  
ATOM   3362  CB  LEU A 433      -4.403  18.944  -7.428  1.00 95.90           C  
ATOM   3363  O   LEU A 433      -3.339  20.293 -10.373  1.00 95.90           O  
ATOM   3364  CG  LEU A 433      -2.889  18.845  -7.185  1.00 95.90           C  
ATOM   3365  CD1 LEU A 433      -2.366  20.029  -6.371  1.00 95.90           C  
ATOM   3366  CD2 LEU A 433      -2.562  17.565  -6.417  1.00 95.90           C  
ATOM   3367  N   TRP A 434      -4.773  18.592 -10.546  1.00 96.12           N  
ATOM   3368  CA  TRP A 434      -4.297  18.173 -11.865  1.00 96.12           C  
ATOM   3369  C   TRP A 434      -4.672  19.151 -12.982  1.00 96.12           C  
ATOM   3370  CB  TRP A 434      -4.797  16.758 -12.155  1.00 96.12           C  
ATOM   3371  O   TRP A 434      -3.873  19.374 -13.894  1.00 96.12           O  
ATOM   3372  CG  TRP A 434      -3.911  15.694 -11.589  1.00 96.12           C  
ATOM   3373  CD1 TRP A 434      -3.811  15.332 -10.288  1.00 96.12           C  
ATOM   3374  CD2 TRP A 434      -2.954  14.861 -12.308  1.00 96.12           C  
ATOM   3375  CE2 TRP A 434      -2.315  13.998 -11.370  1.00 96.12           C  
ATOM   3376  CE3 TRP A 434      -2.551  14.768 -13.659  1.00 96.12           C  
ATOM   3377  NE1 TRP A 434      -2.891  14.310 -10.160  1.00 96.12           N  
ATOM   3378  CH2 TRP A 434      -0.905  13.058 -13.088  1.00 96.12           C  
ATOM   3379  CZ2 TRP A 434      -1.314  13.098 -11.746  1.00 96.12           C  
ATOM   3380  CZ3 TRP A 434      -1.530  13.881 -14.045  1.00 96.12           C  
ATOM   3381  N   VAL A 435      -5.840  19.796 -12.922  1.00 95.22           N  
ATOM   3382  CA  VAL A 435      -6.215  20.838 -13.891  1.00 95.22           C  
ATOM   3383  C   VAL A 435      -5.228  22.004 -13.841  1.00 95.22           C  
ATOM   3384  CB  VAL A 435      -7.668  21.310 -13.684  1.00 95.22           C  
ATOM   3385  O   VAL A 435      -4.719  22.397 -14.895  1.00 95.22           O  
ATOM   3386  CG1 VAL A 435      -7.995  22.579 -14.485  1.00 95.22           C  
ATOM   3387  CG2 VAL A 435      -8.644  20.228 -14.162  1.00 95.22           C  
ATOM   3388  N   VAL A 436      -4.925  22.503 -12.638  1.00 93.58           N  
ATOM   3389  CA  VAL A 436      -4.087  23.690 -12.408  1.00 93.58           C  
ATOM   3390  C   VAL A 436      -2.601  23.376 -12.559  1.00 93.58           C  
ATOM   3391  CB  VAL A 436      -4.375  24.268 -11.004  1.00 93.58           C  
ATOM   3392  O   VAL A 436      -1.855  24.120 -13.204  1.00 93.58           O  
ATOM   3393  CG1 VAL A 436      -3.449  25.438 -10.644  1.00 93.58           C  
ATOM   3394  CG2 VAL A 436      -5.818  24.781 -10.909  1.00 93.58           C  
ATOM   3395  N   PHE A 437      -2.145  22.277 -11.956  1.00 91.54           N  
ATOM   3396  CA  PHE A 437      -0.722  22.007 -11.819  1.00 91.54           C  
ATOM   3397  C   PHE A 437      -0.165  21.029 -12.845  1.00 91.54           C  
ATOM   3398  CB  PHE A 437      -0.346  21.608 -10.392  1.00 91.54           C  
ATOM   3399  O   PHE A 437       1.041  21.064 -13.062  1.00 91.54           O  
ATOM   3400  CG  PHE A 437      -0.538  22.714  -9.378  1.00 91.54           C  
ATOM   3401  CD1 PHE A 437       0.479  23.662  -9.150  1.00 91.54           C  
ATOM   3402  CD2 PHE A 437      -1.738  22.794  -8.653  1.00 91.54           C  
ATOM   3403  CE1 PHE A 437       0.292  24.678  -8.196  1.00 91.54           C  
ATOM   3404  CE2 PHE A 437      -1.920  23.798  -7.689  1.00 91.54           C  
ATOM   3405  CZ  PHE A 437      -0.905  24.741  -7.461  1.00 91.54           C  
ATOM   3406  N   PHE A 438      -0.961  20.202 -13.518  1.00 90.15           N  
ATOM   3407  CA  PHE A 438      -0.417  19.349 -14.571  1.00 90.15           C  
ATOM   3408  C   PHE A 438      -0.437  20.085 -15.918  1.00 90.15           C  
ATOM   3409  CB  PHE A 438      -1.108  17.985 -14.594  1.00 90.15           C  
ATOM   3410  O   PHE A 438      -1.499  20.347 -16.498  1.00 90.15           O  
ATOM   3411  CG  PHE A 438      -0.340  16.982 -15.423  1.00 90.15           C  
ATOM   3412  CD1 PHE A 438      -0.699  16.771 -16.765  1.00 90.15           C  
ATOM   3413  CD2 PHE A 438       0.763  16.302 -14.876  1.00 90.15           C  
ATOM   3414  CE1 PHE A 438       0.044  15.890 -17.567  1.00 90.15           C  
ATOM   3415  CE2 PHE A 438       1.520  15.433 -15.681  1.00 90.15           C  
ATOM   3416  CZ  PHE A 438       1.169  15.242 -17.030  1.00 90.15           C  
ATOM   3417  N   LYS A 439       0.759  20.427 -16.415  1.00 81.58           N  
ATOM   3418  CA  LYS A 439       0.974  20.922 -17.779  1.00 81.58           C  
ATOM   3419  C   LYS A 439       1.531  19.776 -18.612  1.00 81.58           C  
ATOM   3420  CB  LYS A 439       1.908  22.144 -17.805  1.00 81.58           C  
ATOM   3421  O   LYS A 439       2.616  19.282 -18.320  1.00 81.58           O  
ATOM   3422  CG  LYS A 439       1.266  23.394 -17.180  1.00 81.58           C  
ATOM   3423  CD  LYS A 439       2.115  24.646 -17.459  1.00 81.58           C  
ATOM   3424  CE  LYS A 439       1.437  25.904 -16.893  1.00 81.58           C  
ATOM   3425  NZ  LYS A 439       2.150  27.150 -17.286  1.00 81.58           N  
ATOM   3426  N   GLU A 440       0.771  19.354 -19.614  1.00 72.90           N  
ATOM   3427  CA  GLU A 440       1.218  18.346 -20.571  1.00 72.90           C  
ATOM   3428  C   GLU A 440       2.408  18.933 -21.345  1.00 72.90           C  
ATOM   3429  CB  GLU A 440       0.011  17.946 -21.447  1.00 72.90           C  
ATOM   3430  O   GLU A 440       2.324  20.058 -21.843  1.00 72.90           O  
ATOM   3431  CG  GLU A 440       0.102  16.549 -22.088  1.00 72.90           C  
ATOM   3432  CD  GLU A 440      -1.212  15.747 -21.943  1.00 72.90           C  
ATOM   3433  OE1 GLU A 440      -1.141  14.564 -21.534  1.00 72.90           O  
ATOM   3434  OE2 GLU A 440      -2.318  16.301 -22.138  1.00 72.90           O  
ATOM   3435  N   GLN A 441       3.542  18.228 -21.380  1.00 62.88           N  
ATOM   3436  CA  GLN A 441       4.633  18.625 -22.266  1.00 62.88           C  
ATOM   3437  C   GLN A 441       4.117  18.466 -23.696  1.00 62.88           C  
ATOM   3438  CB  GLN A 441       5.897  17.786 -22.011  1.00 62.88           C  
ATOM   3439  O   GLN A 441       3.769  17.358 -24.104  1.00 62.88           O  
ATOM   3440  CG  GLN A 441       6.671  18.266 -20.772  1.00 62.88           C  
ATOM   3441  CD  GLN A 441       7.926  17.436 -20.500  1.00 62.88           C  
ATOM   3442  NE2 GLN A 441       8.906  17.973 -19.806  1.00 62.88           N  
ATOM   3443  OE1 GLN A 441       8.050  16.288 -20.882  1.00 62.88           O  
ATOM   3444  N   SER A 442       4.003  19.574 -24.430  1.00 45.62           N  
ATOM   3445  CA  SER A 442       3.621  19.560 -25.840  1.00 45.62           C  
ATOM   3446  C   SER A 442       4.533  18.590 -26.585  1.00 45.62           C  
ATOM   3447  CB  SER A 442       3.748  20.969 -26.438  1.00 45.62           C  
ATOM   3448  O   SER A 442       5.751  18.756 -26.564  1.00 45.62           O  
ATOM   3449  OG  SER A 442       5.015  21.519 -26.130  1.00 45.62           O  
ATOM   3450  N   SER A 443       3.954  17.604 -27.265  1.00 43.22           N  
ATOM   3451  CA  SER A 443       4.649  16.586 -28.064  1.00 43.22           C  
ATOM   3452  C   SER A 443       5.372  17.140 -29.307  1.00 43.22           C  
ATOM   3453  CB  SER A 443       3.643  15.487 -28.436  1.00 43.22           C  
ATOM   3454  O   SER A 443       5.633  16.395 -30.242  1.00 43.22           O  
ATOM   3455  OG  SER A 443       2.497  16.056 -29.046  1.00 43.22           O  
ATOM   3456  N   GLN A 444       5.710  18.431 -29.335  1.00 36.38           N  
ATOM   3457  CA  GLN A 444       6.347  19.131 -30.454  1.00 36.38           C  
ATOM   3458  C   GLN A 444       7.888  19.111 -30.416  1.00 36.38           C  
ATOM   3459  CB  GLN A 444       5.781  20.561 -30.561  1.00 36.38           C  
ATOM   3460  O   GLN A 444       8.517  19.965 -31.022  1.00 36.38           O  
ATOM   3461  CG  GLN A 444       4.370  20.590 -31.160  1.00 36.38           C  
ATOM   3462  CD  GLN A 444       3.906  22.013 -31.460  1.00 36.38           C  
ATOM   3463  NE2 GLN A 444       3.045  22.200 -32.434  1.00 36.38           N  
ATOM   3464  OE1 GLN A 444       4.276  22.976 -30.810  1.00 36.38           O  
ATOM   3465  N   SER A 445       8.530  18.161 -29.728  1.00 38.24           N  
ATOM   3466  CA  SER A 445      10.003  18.043 -29.744  1.00 38.24           C  
ATOM   3467  C   SER A 445      10.514  16.654 -30.146  1.00 38.24           C  
ATOM   3468  CB  SER A 445      10.606  18.549 -28.428  1.00 38.24           C  
ATOM   3469  O   SER A 445      11.550  16.210 -29.651  1.00 38.24           O  
ATOM   3470  OG  SER A 445      10.469  17.574 -27.413  1.00 38.24           O  
ATOM   3471  N   LYS A 446       9.760  15.928 -30.980  1.00 34.09           N  
ATOM   3472  CA  LYS A 446      10.191  14.645 -31.570  1.00 34.09           C  
ATOM   3473  C   LYS A 446      10.077  14.593 -33.102  1.00 34.09           C  
ATOM   3474  CB  LYS A 446       9.508  13.454 -30.871  1.00 34.09           C  
ATOM   3475  O   LYS A 446      10.084  13.500 -33.661  1.00 34.09           O  
ATOM   3476  CG  LYS A 446      10.226  13.050 -29.576  1.00 34.09           C  
ATOM   3477  CD  LYS A 446       9.736  11.670 -29.124  1.00 34.09           C  
ATOM   3478  CE  LYS A 446      10.515  11.212 -27.891  1.00 34.09           C  
ATOM   3479  NZ  LYS A 446      10.153   9.824 -27.517  1.00 34.09           N  
ATOM   3480  N   GLU A 447      10.002  15.749 -33.751  1.00 34.32           N  
ATOM   3481  CA  GLU A 447      10.499  15.915 -35.127  1.00 34.32           C  
ATOM   3482  C   GLU A 447      11.921  16.465 -35.037  1.00 34.32           C  
ATOM   3483  CB  GLU A 447       9.581  16.845 -35.938  1.00 34.32           C  
ATOM   3484  O   GLU A 447      12.781  15.974 -35.801  1.00 34.32           O  
ATOM   3485  CG  GLU A 447       8.229  16.189 -36.267  1.00 34.32           C  
ATOM   3486  CD  GLU A 447       7.290  17.066 -37.123  1.00 34.32           C  
ATOM   3487  OE1 GLU A 447       6.245  16.522 -37.554  1.00 34.32           O  
ATOM   3488  OE2 GLU A 447       7.568  18.274 -37.312  1.00 34.32           O  
ATOM   3489  OXT GLU A 447      12.117  17.287 -34.106  1.00 34.32           O  
TER    3490      GLU A 447                                                      
ENDMDL                                                                          
END                                                                             
