# Supplementary material for: Cryo‐EM structure of antibacterial efflux transporter QacA from Staphylococcus aureus reveals a novel extracellular loop with allosteric role
Source: EMBO J. 2023 Jul 17;42(16):e113418. doi: 10.15252/embj.2023113418 (PMC10425836; doi:10.15252/embj.2023113418)
Supplement: Supplementary file 4 — Source Data for Expanded View [file EMBJ-42-e113418-s008.zip › Expanded view source data/Figure EV2/AF2 models/AF-Q9C1B3-Tri12.pdb]

HEADER                                            01-JUN-22                     
TITLE     ALPHAFOLD MONOMER V2.0 PREDICTION FOR TRICHOTHECENE EFFLUX PUMP TRI12 
TITLE    2 (Q9C1B3)                                                             
COMPND    MOL_ID: 1;                                                            
COMPND   2 MOLECULE: TRICHOTHECENE EFFLUX PUMP TRI12;                           
COMPND   3 CHAIN: A                                                             
SOURCE    MOL_ID: 1;                                                            
SOURCE   2 ORGANISM_SCIENTIFIC: FUSARIUM SPOROTRICHIOIDES;                      
SOURCE   3 ORGANISM_TAXID: 5514                                                 
REMARK   1                                                                      
REMARK   1 REFERENCE 1                                                          
REMARK   1  AUTH   JOHN JUMPER, RICHARD EVANS, ALEXANDER PRITZEL, TIM GREEN,    
REMARK   1  AUTH 2 MICHAEL FIGURNOV, OLAF RONNEBERGER, KATHRYN TUNYASUVUNAKOOL, 
REMARK   1  AUTH 3 RUSS BATES, AUGUSTIN ZIDEK, ANNA POTAPENKO, ALEX BRIDGLAND,  
REMARK   1  AUTH 4 CLEMENS MEYER, SIMON A A KOHL, ANDREW J BALLARD,             
REMARK   1  AUTH 5 ANDREW COWIE, BERNARDINO ROMERA-PAREDES, STANISLAV NIKOLOV,  
REMARK   1  AUTH 6 RISHUB JAIN, JONAS ADLER, TREVOR BACK, STIG PETERSEN,        
REMARK   1  AUTH 7 DAVID REIMAN, ELLEN CLANCY, MICHAL ZIELINSKI,                
REMARK   1  AUTH 8 MARTIN STEINEGGER, MICHALINA PACHOLSKA, TAMAS BERGHAMMER,    
REMARK   1  AUTH 9 DAVID SILVER, ORIOL VINYALS, ANDREW W SENIOR,                
REMARK   1  AUTH10 KORAY KAVUKCUOGLU, PUSHMEET KOHLI, DEMIS HASSABIS            
REMARK   1  TITL   HIGHLY ACCURATE PROTEIN STRUCTURE PREDICTION WITH ALPHAFOLD  
REMARK   1  REF    NATURE                        V. 596   583 2021              
REMARK   1  REFN                   ISSN 0028-0836                               
REMARK   1  PMID   34265844                                                     
REMARK   1  DOI    10.1038/s41586-021-03819-2                                   
REMARK   1                                                                      
REMARK   1 DISCLAIMERS                                                          
REMARK   1 ALPHAFOLD DATA, COPYRIGHT (2021) DEEPMIND TECHNOLOGIES LIMITED. THE  
REMARK   1 INFORMATION PROVIDED IS THEORETICAL MODELLING ONLY AND CAUTION SHOULD
REMARK   1 BE EXERCISED IN ITS USE. IT IS PROVIDED "AS-IS" WITHOUT ANY WARRANTY 
REMARK   1 OF ANY KIND, WHETHER EXPRESSED OR IMPLIED. NO WARRANTY IS GIVEN THAT 
REMARK   1 USE OF THE INFORMATION SHALL NOT INFRINGE THE RIGHTS OF ANY THIRD    
REMARK   1 PARTY. THE INFORMATION IS NOT INTENDED TO BE A SUBSTITUTE FOR        
REMARK   1 PROFESSIONAL MEDICAL ADVICE, DIAGNOSIS, OR TREATMENT, AND DOES NOT   
REMARK   1 CONSTITUTE MEDICAL OR OTHER PROFESSIONAL ADVICE. IT IS AVAILABLE FOR 
REMARK   1 ACADEMIC AND COMMERCIAL PURPOSES, UNDER CC-BY 4.0 LICENCE.           
DBREF  XXXX A    1   598  UNP    Q9C1B3   TRI12_FUSSP      1    598             
SEQRES   1 A  598  MET THR VAL VAL VAL PRO GLU GLU GLY LEU ASP LEU GLU          
SEQRES   2 A  598  SER GLN PRO ASP ASP ARG MET ARG ALA LYS ALA LEU ALA          
SEQRES   3 A  598  THR SER ALA ALA GLU LEU PRO ASP GLY TYR TYR ARG SER          
SEQRES   4 A  598  PRO ARG ILE VAL ALA SER PHE ALA ALA PHE SER MET ASN          
SEQRES   5 A  598  VAL VAL ALA THR TYR PHE VAL LEU GLN ALA SER ALA SER          
SEQRES   6 A  598  ALA LEU PRO ASN ILE LEU GLN ASP VAL GLY GLN SER GLU          
SEQRES   7 A  598  ASN SER SER LEU PHE SER THR LEU TRP THR THR GLY GLN          
SEQRES   8 A  598  ALA VAL SER ILE LEU MET MET GLY ARG LEU THR ASP ARG          
SEQRES   9 A  598  PHE GLY ARG ARG PRO PHE VAL ILE LEU THR HIS ILE LEU          
SEQRES  10 A  598  GLY LEU VAL GLY ALA ILE VAL GLY CYS THR ALA THR LYS          
SEQRES  11 A  598  PHE ASN THR LEU LEU ALA ALA MET THR MET LEU GLY VAL          
SEQRES  12 A  598  ALA ALA GLY PRO ALA GLY ALA SER PRO LEU PHE ILE GLY          
SEQRES  13 A  598  GLU LEU MET SER ASN LYS THR LYS PHE LEU GLY LEU LEU          
SEQRES  14 A  598  ILE VAL SER ALA PRO VAL VAL ALA THR ASN GLY LEU SER          
SEQRES  15 A  598  PRO TYR LEU GLY GLN ARG LEU ALA ILE GLN GLY SER TRP          
SEQRES  16 A  598  ARG TRP ILE PHE TYR ILE TYR ILE ILE MET SER THR ILE          
SEQRES  17 A  598  ALA VAL THR LEU ILE ILE ILE TRP TYR TYR PRO PRO SER          
SEQRES  18 A  598  PHE ALA GLN LEU HIS GLY LYS LYS VAL SER LYS ARG GLU          
SEQRES  19 A  598  GLU LEU ALA LYS VAL ASP TRP ILE GLY ILE ILE LEU VAL          
SEQRES  20 A  598  ILE ALA GLY THR SER LEU PHE LEU LEU GLY VAL SER TRP          
SEQRES  21 A  598  GLY GLY GLN PRO ASN ASN PRO TRP ASN SER ALA LYS VAL          
SEQRES  22 A  598  ILE GLY LEU ILE SER SER GLY ALA GLY THR LEU VAL ILE          
SEQRES  23 A  598  PHE ALA LEU TYR GLU VAL TYR GLY LYS PRO GLU ARG PRO          
SEQRES  24 A  598  MET VAL PRO PRO SER LEU PHE LYS ASP THR ARG GLY PHE          
SEQRES  25 A  598  VAL CYS ILE LEU ILE ILE SER SER ILE MET GLY SER MET          
SEQRES  26 A  598  HIS LEU SER LEU VAL ILE MET TYR PRO GLN GLN VAL VAL          
SEQRES  27 A  598  ASN ILE PHE GLY SER SER LEU LYS ASN TRP GLU GLU THR          
SEQRES  28 A  598  ALA TRP MET SER ALA THR ALA SER PHE GLY THR GLY ALA          
SEQRES  29 A  598  GLY VAL VAL VAL LEU GLY SER LEU PHE HIS LEU VAL ARG          
SEQRES  30 A  598  HIS ILE ARG TRP GLN ILE LEU VAL GLY ALA MET TRP LEU          
SEQRES  31 A  598  THR ALA PHE LEU GLY ALA MET SER SER ILE ASN ARG ASP          
SEQRES  32 A  598  ASN LYS ASN SER ALA ILE ALA LEU SER VAL MET THR GLY          
SEQRES  33 A  598  PHE VAL VAL ALA TRP ALA GLN ASP ILE THR MET LEU LEU          
SEQRES  34 A  598  VAL GLN PHE ILE THR THR ASP GLU ASN LEU GLY VAL ALA          
SEQRES  35 A  598  PHE ALA VAL VAL ALA ALA ALA ARG PRO PHE ALA GLY SER          
SEQRES  36 A  598  ILE PHE THR ALA ALA PHE ILE SER VAL TYR THR ASN ARG          
SEQRES  37 A  598  TYR PRO ARG GLU LEU ALA THR HIS LEU SER SER ALA LEU          
SEQRES  38 A  598  ARG GLY THR GLY PHE PRO GLN GLY SER PHE SER SER LEU          
SEQRES  39 A  598  LEU GLU ALA ALA LYS SER GLY ARG MET GLU ALA VAL ASN          
SEQRES  40 A  598  ALA LEU PRO GLY MET THR THR GLU ILE SER SER VAL VAL          
SEQRES  41 A  598  SER GLN ALA MET ALA ASP SER TYR THR ALA SER TYR ALA          
SEQRES  42 A  598  ASN VAL TYR TYR PHE ALA MET ALA LEU GLY VAL ILE PRO          
SEQRES  43 A  598  ILE ILE ALA SER LEU CYS MET ARG ASP LEU ASP CYS TYR          
SEQRES  44 A  598  LEU THR ASP HIS VAL PRO HIS GLN LEU TYR ASP ARG LYS          
SEQRES  45 A  598  ASN ALA HIS LYS ASP VAL LEU GLU GLY ASN SER GLU SER          
SEQRES  46 A  598  GLN PRO SER PRO ILE ILE LEU SER MET ALA ASP LYS GLU          
CRYST1    1.000    1.000    1.000  90.00  90.00  90.00 P 1           1          
ORIGX1      1.000000  0.000000  0.000000        0.00000                         
ORIGX2      0.000000  1.000000  0.000000        0.00000                         
ORIGX3      0.000000  0.000000  1.000000        0.00000                         
SCALE1      1.000000  0.000000  0.000000        0.00000                         
SCALE2      0.000000  1.000000  0.000000        0.00000                         
SCALE3      0.000000  0.000000  1.000000        0.00000                         
MODEL        1                                                                  
ATOM      1  N   MET A   1       2.645  27.789 -35.780  1.00 32.71           N  
ATOM      2  CA  MET A   1       3.215  28.185 -34.476  1.00 32.71           C  
ATOM      3  C   MET A   1       3.920  26.963 -33.918  1.00 32.71           C  
ATOM      4  CB  MET A   1       2.122  28.728 -33.528  1.00 32.71           C  
ATOM      5  O   MET A   1       3.266  26.082 -33.376  1.00 32.71           O  
ATOM      6  CG  MET A   1       2.432  30.141 -33.031  1.00 32.71           C  
ATOM      7  SD  MET A   1       1.069  30.827 -32.055  1.00 32.71           S  
ATOM      8  CE  MET A   1       1.708  32.487 -31.707  1.00 32.71           C  
ATOM      9  N   THR A   2       5.216  26.836 -34.188  1.00 27.70           N  
ATOM     10  CA  THR A   2       6.054  25.755 -33.661  1.00 27.70           C  
ATOM     11  C   THR A   2       6.225  26.039 -32.175  1.00 27.70           C  
ATOM     12  CB  THR A   2       7.416  25.702 -34.391  1.00 27.70           C  
ATOM     13  O   THR A   2       6.972  26.936 -31.798  1.00 27.70           O  
ATOM     14  CG2 THR A   2       7.925  24.270 -34.538  1.00 27.70           C  
ATOM     15  OG1 THR A   2       7.293  26.231 -35.698  1.00 27.70           O  
ATOM     16  N   VAL A   3       5.421  25.387 -31.337  1.00 26.90           N  
ATOM     17  CA  VAL A   3       5.553  25.505 -29.885  1.00 26.90           C  
ATOM     18  C   VAL A   3       6.843  24.784 -29.522  1.00 26.90           C  
ATOM     19  CB  VAL A   3       4.325  24.938 -29.145  1.00 26.90           C  
ATOM     20  O   VAL A   3       6.896  23.558 -29.546  1.00 26.90           O  
ATOM     21  CG1 VAL A   3       4.487  25.025 -27.623  1.00 26.90           C  
ATOM     22  CG2 VAL A   3       3.058  25.720 -29.528  1.00 26.90           C  
ATOM     23  N   VAL A   4       7.894  25.561 -29.263  1.00 28.07           N  
ATOM     24  CA  VAL A   4       9.111  25.084 -28.609  1.00 28.07           C  
ATOM     25  C   VAL A   4       8.672  24.582 -27.236  1.00 28.07           C  
ATOM     26  CB  VAL A   4      10.160  26.212 -28.511  1.00 28.07           C  
ATOM     27  O   VAL A   4       8.256  25.369 -26.386  1.00 28.07           O  
ATOM     28  CG1 VAL A   4      11.438  25.744 -27.808  1.00 28.07           C  
ATOM     29  CG2 VAL A   4      10.547  26.722 -29.909  1.00 28.07           C  
ATOM     30  N   VAL A   5       8.654  23.261 -27.062  1.00 34.27           N  
ATOM     31  CA  VAL A   5       8.410  22.632 -25.763  1.00 34.27           C  
ATOM     32  C   VAL A   5       9.603  23.011 -24.883  1.00 34.27           C  
ATOM     33  CB  VAL A   5       8.280  21.101 -25.894  1.00 34.27           C  
ATOM     34  O   VAL A   5      10.732  22.739 -25.291  1.00 34.27           O  
ATOM     35  CG1 VAL A   5       8.022  20.430 -24.539  1.00 34.27           C  
ATOM     36  CG2 VAL A   5       7.117  20.725 -26.825  1.00 34.27           C  
ATOM     37  N   PRO A   6       9.410  23.674 -23.731  1.00 34.86           N  
ATOM     38  CA  PRO A   6      10.527  23.938 -22.838  1.00 34.86           C  
ATOM     39  C   PRO A   6      11.102  22.592 -22.378  1.00 34.86           C  
ATOM     40  CB  PRO A   6       9.950  24.796 -21.703  1.00 34.86           C  
ATOM     41  O   PRO A   6      10.365  21.775 -21.831  1.00 34.86           O  
ATOM     42  CG  PRO A   6       8.453  24.481 -21.708  1.00 34.86           C  
ATOM     43  CD  PRO A   6       8.148  24.110 -23.158  1.00 34.86           C  
ATOM     44  N   GLU A   7      12.407  22.369 -22.571  1.00 41.88           N  
ATOM     45  CA  GLU A   7      13.155  21.213 -22.031  1.00 41.88           C  
ATOM     46  C   GLU A   7      13.202  21.194 -20.481  1.00 41.88           C  
ATOM     47  CB  GLU A   7      14.580  21.138 -22.649  1.00 41.88           C  
ATOM     48  O   GLU A   7      13.906  20.389 -19.887  1.00 41.88           O  
ATOM     49  CG  GLU A   7      14.662  20.354 -23.976  1.00 41.88           C  
ATOM     50  CD  GLU A   7      16.114  19.988 -24.367  1.00 41.88           C  
ATOM     51  OE1 GLU A   7      16.350  18.814 -24.781  1.00 41.88           O  
ATOM     52  OE2 GLU A   7      16.990  20.867 -24.238  1.00 41.88           O  
ATOM     53  N   GLU A   8      12.415  22.028 -19.794  1.00 48.29           N  
ATOM     54  CA  GLU A   8      12.318  22.110 -18.331  1.00 48.29           C  
ATOM     55  C   GLU A   8      11.436  20.998 -17.723  1.00 48.29           C  
ATOM     56  CB  GLU A   8      11.812  23.498 -17.900  1.00 48.29           C  
ATOM     57  O   GLU A   8      10.570  21.256 -16.882  1.00 48.29           O  
ATOM     58  CG  GLU A   8      12.731  24.676 -18.238  1.00 48.29           C  
ATOM     59  CD  GLU A   8      12.176  25.995 -17.663  1.00 48.29           C  
ATOM     60  OE1 GLU A   8      12.987  26.931 -17.488  1.00 48.29           O  
ATOM     61  OE2 GLU A   8      10.941  26.089 -17.403  1.00 48.29           O  
ATOM     62  N   GLY A   9      11.644  19.747 -18.140  1.00 52.18           N  
ATOM     63  CA  GLY A   9      11.242  18.604 -17.322  1.00 52.18           C  
ATOM     64  C   GLY A   9      12.066  18.590 -16.033  1.00 52.18           C  
ATOM     65  O   GLY A   9      13.169  19.135 -15.982  1.00 52.18           O  
ATOM     66  N   LEU A  10      11.541  18.002 -14.960  1.00 55.71           N  
ATOM     67  CA  LEU A  10      12.282  17.914 -13.709  1.00 55.71           C  
ATOM     68  C   LEU A  10      13.488  16.971 -13.871  1.00 55.71           C  
ATOM     69  CB  LEU A  10      11.328  17.524 -12.575  1.00 55.71           C  
ATOM     70  O   LEU A  10      13.370  15.755 -13.714  1.00 55.71           O  
ATOM     71  CG  LEU A  10      11.983  17.814 -11.213  1.00 55.71           C  
ATOM     72  CD1 LEU A  10      11.208  18.882 -10.452  1.00 55.71           C  
ATOM     73  CD2 LEU A  10      12.011  16.566 -10.362  1.00 55.71           C  
ATOM     74  N   ASP A  11      14.637  17.559 -14.196  1.00 54.61           N  
ATOM     75  CA  ASP A  11      15.908  16.878 -14.412  1.00 54.61           C  
ATOM     76  C   ASP A  11      16.445  16.328 -13.087  1.00 54.61           C  
ATOM     77  CB  ASP A  11      16.900  17.837 -15.101  1.00 54.61           C  
ATOM     78  O   ASP A  11      17.146  16.986 -12.314  1.00 54.61           O  
ATOM     79  CG  ASP A  11      17.013  17.646 -16.615  1.00 54.61           C  
ATOM     80  OD1 ASP A  11      16.187  16.926 -17.210  1.00 54.61           O  
ATOM     81  OD2 ASP A  11      18.069  18.071 -17.135  1.00 54.61           O  
ATOM     82  N   LEU A  12      16.094  15.077 -12.810  1.00 58.75           N  
ATOM     83  CA  LEU A  12      16.792  14.276 -11.816  1.00 58.75           C  
ATOM     84  C   LEU A  12      18.176  13.920 -12.386  1.00 58.75           C  
ATOM     85  CB  LEU A  12      15.908  13.069 -11.447  1.00 58.75           C  
ATOM     86  O   LEU A  12      18.309  13.772 -13.600  1.00 58.75           O  
ATOM     87  CG  LEU A  12      14.512  13.446 -10.898  1.00 58.75           C  
ATOM     88  CD1 LEU A  12      13.653  12.216 -10.602  1.00 58.75           C  
ATOM     89  CD2 LEU A  12      14.660  14.245  -9.613  1.00 58.75           C  
ATOM     90  N   GLU A  13      19.206  13.832 -11.536  1.00 56.66           N  
ATOM     91  CA  GLU A  13      20.590  13.476 -11.910  1.00 56.66           C  
ATOM     92  C   GLU A  13      20.650  12.049 -12.494  1.00 56.66           C  
ATOM     93  CB  GLU A  13      21.533  13.608 -10.693  1.00 56.66           C  
ATOM     94  O   GLU A  13      21.032  11.083 -11.837  1.00 56.66           O  
ATOM     95  CG  GLU A  13      21.796  15.054 -10.234  1.00 56.66           C  
ATOM     96  CD  GLU A  13      22.670  15.148  -8.964  1.00 56.66           C  
ATOM     97  OE1 GLU A  13      22.971  16.294  -8.554  1.00 56.66           O  
ATOM     98  OE2 GLU A  13      22.980  14.099  -8.357  1.00 56.66           O  
ATOM     99  N   SER A  14      20.194  11.891 -13.729  1.00 60.19           N  
ATOM    100  CA  SER A  14      20.273  10.676 -14.521  1.00 60.19           C  
ATOM    101  C   SER A  14      21.559  10.669 -15.332  1.00 60.19           C  
ATOM    102  CB  SER A  14      19.052  10.528 -15.425  1.00 60.19           C  
ATOM    103  O   SER A  14      22.106  11.714 -15.695  1.00 60.19           O  
ATOM    104  OG  SER A  14      18.705  11.766 -16.004  1.00 60.19           O  
ATOM    105  N   GLN A  15      22.067   9.467 -15.604  1.00 68.08           N  
ATOM    106  CA  GLN A  15      23.265   9.322 -16.417  1.00 68.08           C  
ATOM    107  C   GLN A  15      22.966   9.803 -17.846  1.00 68.08           C  
ATOM    108  CB  GLN A  15      23.778   7.874 -16.382  1.00 68.08           C  
ATOM    109  O   GLN A  15      21.893   9.506 -18.373  1.00 68.08           O  
ATOM    110  CG  GLN A  15      24.246   7.495 -14.968  1.00 68.08           C  
ATOM    111  CD  GLN A  15      24.979   6.159 -14.895  1.00 68.08           C  
ATOM    112  NE2 GLN A  15      25.752   5.930 -13.856  1.00 68.08           N  
ATOM    113  OE1 GLN A  15      24.905   5.290 -15.741  1.00 68.08           O  
ATOM    114  N   PRO A  16      23.894  10.520 -18.502  1.00 68.56           N  
ATOM    115  CA  PRO A  16      23.683  11.015 -19.864  1.00 68.56           C  
ATOM    116  C   PRO A  16      23.381   9.882 -20.861  1.00 68.56           C  
ATOM    117  CB  PRO A  16      24.961  11.786 -20.215  1.00 68.56           C  
ATOM    118  O   PRO A  16      22.611  10.081 -21.799  1.00 68.56           O  
ATOM    119  CG  PRO A  16      26.017  11.230 -19.259  1.00 68.56           C  
ATOM    120  CD  PRO A  16      25.213  10.883 -18.013  1.00 68.56           C  
ATOM    121  N   ASP A  17      23.916   8.682 -20.617  1.00 69.22           N  
ATOM    122  CA  ASP A  17      23.624   7.480 -21.403  1.00 69.22           C  
ATOM    123  C   ASP A  17      22.162   7.026 -21.249  1.00 69.22           C  
ATOM    124  CB  ASP A  17      24.574   6.344 -20.980  1.00 69.22           C  
ATOM    125  O   ASP A  17      21.515   6.703 -22.247  1.00 69.22           O  
ATOM    126  CG  ASP A  17      26.039   6.535 -21.400  1.00 69.22           C  
ATOM    127  OD1 ASP A  17      26.363   7.574 -22.014  1.00 69.22           O  
ATOM    128  OD2 ASP A  17      26.832   5.608 -21.117  1.00 69.22           O  
ATOM    129  N   ASP A  18      21.620   7.046 -20.024  1.00 69.44           N  
ATOM    130  CA  ASP A  18      20.215   6.715 -19.742  1.00 69.44           C  
ATOM    131  C   ASP A  18      19.287   7.749 -20.401  1.00 69.44           C  
ATOM    132  CB  ASP A  18      19.940   6.651 -18.224  1.00 69.44           C  
ATOM    133  O   ASP A  18      18.329   7.371 -21.077  1.00 69.44           O  
ATOM    134  CG  ASP A  18      20.600   5.494 -17.457  1.00 69.44           C  
ATOM    135  OD1 ASP A  18      21.068   4.521 -18.089  1.00 69.44           O  
ATOM    136  OD2 ASP A  18      20.617   5.577 -16.196  1.00 69.44           O  
ATOM    137  N   ARG A  19      19.637   9.043 -20.319  1.00 68.67           N  
ATOM    138  CA  ARG A  19      18.931  10.143 -21.005  1.00 68.67           C  
ATOM    139  C   ARG A  19      18.869   9.922 -22.506  1.00 68.67           C  
ATOM    140  CB  ARG A  19      19.628  11.489 -20.731  1.00 68.67           C  
ATOM    141  O   ARG A  19      17.808  10.055 -23.114  1.00 68.67           O  
ATOM    142  CG  ARG A  19      19.256  12.060 -19.370  1.00 68.67           C  
ATOM    143  CD  ARG A  19      19.981  13.363 -19.041  1.00 68.67           C  
ATOM    144  NE  ARG A  19      19.674  13.789 -17.666  1.00 68.67           N  
ATOM    145  NH1 ARG A  19      19.769  16.064 -17.913  1.00 68.67           N  
ATOM    146  NH2 ARG A  19      19.189  15.215 -15.957  1.00 68.67           N  
ATOM    147  CZ  ARG A  19      19.551  15.009 -17.187  1.00 68.67           C  
ATOM    148  N   MET A  20      20.005   9.592 -23.117  1.00 68.45           N  
ATOM    149  CA  MET A  20      20.098   9.370 -24.558  1.00 68.45           C  
ATOM    150  C   MET A  20      19.260   8.162 -24.989  1.00 68.45           C  
ATOM    151  CB  MET A  20      21.572   9.201 -24.939  1.00 68.45           C  
ATOM    152  O   MET A  20      18.548   8.230 -25.990  1.00 68.45           O  
ATOM    153  CG  MET A  20      21.768   9.206 -26.459  1.00 68.45           C  
ATOM    154  SD  MET A  20      23.468   8.883 -27.003  1.00 68.45           S  
ATOM    155  CE  MET A  20      24.339  10.300 -26.276  1.00 68.45           C  
ATOM    156  N   ARG A  21      19.290   7.075 -24.210  1.00 70.05           N  
ATOM    157  CA  ARG A  21      18.474   5.876 -24.448  1.00 70.05           C  
ATOM    158  C   ARG A  21      16.988   6.150 -24.257  1.00 70.05           C  
ATOM    159  CB  ARG A  21      18.926   4.757 -23.505  1.00 70.05           C  
ATOM    160  O   ARG A  21      16.194   5.696 -25.073  1.00 70.05           O  
ATOM    161  CG  ARG A  21      20.307   4.212 -23.884  1.00 70.05           C  
ATOM    162  CD  ARG A  21      20.840   3.356 -22.732  1.00 70.05           C  
ATOM    163  NE  ARG A  21      22.124   2.720 -23.075  1.00 70.05           N  
ATOM    164  NH1 ARG A  21      21.194   0.935 -24.119  1.00 70.05           N  
ATOM    165  NH2 ARG A  21      23.392   1.200 -24.228  1.00 70.05           N  
ATOM    166  CZ  ARG A  21      22.243   1.620 -23.782  1.00 70.05           C  
ATOM    167  N   ALA A  22      16.609   6.913 -23.234  1.00 67.54           N  
ATOM    168  CA  ALA A  22      15.230   7.325 -23.000  1.00 67.54           C  
ATOM    169  C   ALA A  22      14.710   8.187 -24.157  1.00 67.54           C  
ATOM    170  CB  ALA A  22      15.145   8.047 -21.652  1.00 67.54           C  
ATOM    171  O   ALA A  22      13.660   7.876 -24.711  1.00 67.54           O  
ATOM    172  N   LYS A  23      15.491   9.179 -24.613  1.00 71.87           N  
ATOM    173  CA  LYS A  23      15.171   9.977 -25.809  1.00 71.87           C  
ATOM    174  C   LYS A  23      15.062   9.113 -27.076  1.00 71.87           C  
ATOM    175  CB  LYS A  23      16.191  11.123 -25.997  1.00 71.87           C  
ATOM    176  O   LYS A  23      14.211   9.389 -27.909  1.00 71.87           O  
ATOM    177  CG  LYS A  23      16.011  12.292 -25.000  1.00 71.87           C  
ATOM    178  CD  LYS A  23      16.913  13.510 -25.319  1.00 71.87           C  
ATOM    179  CE  LYS A  23      16.613  14.706 -24.380  1.00 71.87           C  
ATOM    180  NZ  LYS A  23      17.226  16.006 -24.809  1.00 71.87           N  
ATOM    181  N   ALA A  24      15.878   8.064 -27.213  1.00 65.72           N  
ATOM    182  CA  ALA A  24      15.813   7.129 -28.344  1.00 65.72           C  
ATOM    183  C   ALA A  24      14.640   6.129 -28.262  1.00 65.72           C  
ATOM    184  CB  ALA A  24      17.156   6.392 -28.438  1.00 65.72           C  
ATOM    185  O   ALA A  24      14.226   5.579 -29.281  1.00 65.72           O  
ATOM    186  N   LEU A  25      14.133   5.855 -27.057  1.00 69.99           N  
ATOM    187  CA  LEU A  25      12.962   5.006 -26.811  1.00 69.99           C  
ATOM    188  C   LEU A  25      11.646   5.777 -26.928  1.00 69.99           C  
ATOM    189  CB  LEU A  25      13.070   4.402 -25.400  1.00 69.99           C  
ATOM    190  O   LEU A  25      10.623   5.173 -27.262  1.00 69.99           O  
ATOM    191  CG  LEU A  25      14.054   3.230 -25.278  1.00 69.99           C  
ATOM    192  CD1 LEU A  25      14.277   2.887 -23.805  1.00 69.99           C  
ATOM    193  CD2 LEU A  25      13.490   1.983 -25.962  1.00 69.99           C  
ATOM    194  N   ALA A  26      11.678   7.071 -26.619  1.00 69.12           N  
ATOM    195  CA  ALA A  26      10.559   7.969 -26.796  1.00 69.12           C  
ATOM    196  C   ALA A  26      10.256   8.164 -28.283  1.00 69.12           C  
ATOM    197  CB  ALA A  26      10.854   9.292 -26.097  1.00 69.12           C  
ATOM    198  O   ALA A  26      11.129   8.105 -29.148  1.00 69.12           O  
ATOM    199  N   THR A  27       8.985   8.357 -28.606  1.00 69.52           N  
ATOM    200  CA  THR A  27       8.532   8.488 -29.991  1.00 69.52           C  
ATOM    201  C   THR A  27       7.359   9.453 -30.066  1.00 69.52           C  
ATOM    202  CB  THR A  27       8.148   7.111 -30.545  1.00 69.52           C  
ATOM    203  O   THR A  27       6.617   9.623 -29.099  1.00 69.52           O  
ATOM    204  CG2 THR A  27       7.813   7.119 -32.028  1.00 69.52           C  
ATOM    205  OG1 THR A  27       9.197   6.183 -30.392  1.00 69.52           O  
ATOM    206  N   SER A  28       7.160  10.094 -31.214  1.00 70.09           N  
ATOM    207  CA  SER A  28       5.945  10.873 -31.452  1.00 70.09           C  
ATOM    208  C   SER A  28       4.785   9.957 -31.844  1.00 70.09           C  
ATOM    209  CB  SER A  28       6.212  11.916 -32.531  1.00 70.09           C  
ATOM    210  O   SER A  28       4.971   8.972 -32.554  1.00 70.09           O  
ATOM    211  OG  SER A  28       5.067  12.726 -32.726  1.00 70.09           O  
ATOM    212  N   ALA A  29       3.552  10.293 -31.462  1.00 70.66           N  
ATOM    213  CA  ALA A  29       2.368   9.529 -31.856  1.00 70.66           C  
ATOM    214  C   ALA A  29       2.231   9.360 -33.384  1.00 70.66           C  
ATOM    215  CB  ALA A  29       1.123  10.208 -31.274  1.00 70.66           C  
ATOM    216  O   ALA A  29       1.627   8.390 -33.833  1.00 70.66           O  
ATOM    217  N   ALA A  30       2.802  10.281 -34.171  1.00 69.27           N  
ATOM    218  CA  ALA A  30       2.821  10.230 -35.635  1.00 69.27           C  
ATOM    219  C   ALA A  30       3.795   9.187 -36.219  1.00 69.27           C  
ATOM    220  CB  ALA A  30       3.169  11.636 -36.139  1.00 69.27           C  
ATOM    221  O   ALA A  30       3.654   8.808 -37.376  1.00 69.27           O  
ATOM    222  N   GLU A  31       4.775   8.733 -35.437  1.00 74.42           N  
ATOM    223  CA  GLU A  31       5.790   7.748 -35.842  1.00 74.42           C  
ATOM    224  C   GLU A  31       5.417   6.320 -35.404  1.00 74.42           C  
ATOM    225  CB  GLU A  31       7.137   8.172 -35.240  1.00 74.42           C  
ATOM    226  O   GLU A  31       6.113   5.355 -35.725  1.00 74.42           O  
ATOM    227  CG  GLU A  31       7.712   9.455 -35.857  1.00 74.42           C  
ATOM    228  CD  GLU A  31       8.934  10.002 -35.098  1.00 74.42           C  
ATOM    229  OE1 GLU A  31       9.529  10.972 -35.613  1.00 74.42           O  
ATOM    230  OE2 GLU A  31       9.210   9.533 -33.972  1.00 74.42           O  
ATOM    231  N   LEU A  32       4.308   6.165 -34.670  1.00 74.03           N  
ATOM    232  CA  LEU A  32       3.787   4.856 -34.294  1.00 74.03           C  
ATOM    233  C   LEU A  32       3.253   4.110 -35.528  1.00 74.03           C  
ATOM    234  CB  LEU A  32       2.682   5.001 -33.235  1.00 74.03           C  
ATOM    235  O   LEU A  32       2.625   4.726 -36.388  1.00 74.03           O  
ATOM    236  CG  LEU A  32       3.179   5.425 -31.844  1.00 74.03           C  
ATOM    237  CD1 LEU A  32       1.976   5.734 -30.953  1.00 74.03           C  
ATOM    238  CD2 LEU A  32       3.959   4.305 -31.162  1.00 74.03           C  
ATOM    239  N   PRO A  33       3.416   2.774 -35.601  1.00 75.32           N  
ATOM    240  CA  PRO A  33       2.835   1.978 -36.677  1.00 75.32           C  
ATOM    241  C   PRO A  33       1.323   2.197 -36.811  1.00 75.32           C  
ATOM    242  CB  PRO A  33       3.151   0.520 -36.327  1.00 75.32           C  
ATOM    243  O   PRO A  33       0.608   2.257 -35.804  1.00 75.32           O  
ATOM    244  CG  PRO A  33       4.390   0.619 -35.437  1.00 75.32           C  
ATOM    245  CD  PRO A  33       4.196   1.940 -34.701  1.00 75.32           C  
ATOM    246  N   ASP A  34       0.815   2.228 -38.045  1.00 73.24           N  
ATOM    247  CA  ASP A  34      -0.623   2.330 -38.296  1.00 73.24           C  
ATOM    248  C   ASP A  34      -1.386   1.227 -37.548  1.00 73.24           C  
ATOM    249  CB  ASP A  34      -0.935   2.265 -39.799  1.00 73.24           C  
ATOM    250  O   ASP A  34      -1.104   0.032 -37.662  1.00 73.24           O  
ATOM    251  CG  ASP A  34      -0.624   3.560 -40.553  1.00 73.24           C  
ATOM    252  OD1 ASP A  34      -0.684   4.630 -39.913  1.00 73.24           O  
ATOM    253  OD2 ASP A  34      -0.402   3.454 -41.778  1.00 73.24           O  
ATOM    254  N   GLY A  35      -2.360   1.633 -36.730  1.00 76.50           N  
ATOM    255  CA  GLY A  35      -3.127   0.707 -35.900  1.00 76.50           C  
ATOM    256  C   GLY A  35      -2.401   0.202 -34.648  1.00 76.50           C  
ATOM    257  O   GLY A  35      -2.884  -0.758 -34.049  1.00 76.50           O  
ATOM    258  N   TYR A  36      -1.314   0.847 -34.198  1.00 80.08           N  
ATOM    259  CA  TYR A  36      -0.596   0.517 -32.955  1.00 80.08           C  
ATOM    260  C   TYR A  36      -1.558   0.273 -31.783  1.00 80.08           C  
ATOM    261  CB  TYR A  36       0.408   1.639 -32.634  1.00 80.08           C  
ATOM    262  O   TYR A  36      -1.566  -0.818 -31.208  1.00 80.08           O  
ATOM    263  CG  TYR A  36       1.187   1.463 -31.345  1.00 80.08           C  
ATOM    264  CD1 TYR A  36       0.900   2.274 -30.230  1.00 80.08           C  
ATOM    265  CD2 TYR A  36       2.229   0.517 -31.276  1.00 80.08           C  
ATOM    266  CE1 TYR A  36       1.649   2.141 -29.045  1.00 80.08           C  
ATOM    267  CE2 TYR A  36       2.953   0.347 -30.078  1.00 80.08           C  
ATOM    268  OH  TYR A  36       3.270   0.934 -27.771  1.00 80.08           O  
ATOM    269  CZ  TYR A  36       2.650   1.150 -28.957  1.00 80.08           C  
ATOM    270  N   TYR A  37      -2.472   1.216 -31.522  1.00 79.22           N  
ATOM    271  CA  TYR A  37      -3.483   1.123 -30.458  1.00 79.22           C  
ATOM    272  C   TYR A  37      -4.503  -0.014 -30.627  1.00 79.22           C  
ATOM    273  CB  TYR A  37      -4.196   2.476 -30.331  1.00 79.22           C  
ATOM    274  O   TYR A  37      -5.099  -0.452 -29.647  1.00 79.22           O  
ATOM    275  CG  TYR A  37      -3.278   3.649 -30.024  1.00 79.22           C  
ATOM    276  CD1 TYR A  37      -2.324   3.550 -28.993  1.00 79.22           C  
ATOM    277  CD2 TYR A  37      -3.364   4.840 -30.772  1.00 79.22           C  
ATOM    278  CE1 TYR A  37      -1.483   4.637 -28.691  1.00 79.22           C  
ATOM    279  CE2 TYR A  37      -2.539   5.938 -30.453  1.00 79.22           C  
ATOM    280  OH  TYR A  37      -0.819   6.905 -29.082  1.00 79.22           O  
ATOM    281  CZ  TYR A  37      -1.611   5.847 -29.396  1.00 79.22           C  
ATOM    282  N   ARG A  38      -4.693  -0.521 -31.852  1.00 78.84           N  
ATOM    283  CA  ARG A  38      -5.550  -1.680 -32.156  1.00 78.84           C  
ATOM    284  C   ARG A  38      -4.771  -2.991 -32.234  1.00 78.84           C  
ATOM    285  CB  ARG A  38      -6.331  -1.436 -33.455  1.00 78.84           C  
ATOM    286  O   ARG A  38      -5.373  -4.042 -32.441  1.00 78.84           O  
ATOM    287  CG  ARG A  38      -7.353  -0.304 -33.310  1.00 78.84           C  
ATOM    288  CD  ARG A  38      -8.175  -0.189 -34.596  1.00 78.84           C  
ATOM    289  NE  ARG A  38      -9.213   0.852 -34.480  1.00 78.84           N  
ATOM    290  NH1 ARG A  38      -9.964   0.752 -36.649  1.00 78.84           N  
ATOM    291  NH2 ARG A  38     -10.897   2.195 -35.225  1.00 78.84           N  
ATOM    292  CZ  ARG A  38     -10.017   1.259 -35.448  1.00 78.84           C  
ATOM    293  N   SER A  39      -3.448  -2.953 -32.078  1.00 83.16           N  
ATOM    294  CA  SER A  39      -2.636  -4.161 -32.108  1.00 83.16           C  
ATOM    295  C   SER A  39      -3.037  -5.097 -30.959  1.00 83.16           C  
ATOM    296  CB  SER A  39      -1.137  -3.840 -32.082  1.00 83.16           C  
ATOM    297  O   SER A  39      -3.282  -4.638 -29.836  1.00 83.16           O  
ATOM    298  OG  SER A  39      -0.728  -3.374 -30.813  1.00 83.16           O  
ATOM    299  N   PRO A  40      -3.064  -6.424 -31.184  1.00 82.77           N  
ATOM    300  CA  PRO A  40      -3.447  -7.383 -30.149  1.00 82.77           C  
ATOM    301  C   PRO A  40      -2.540  -7.298 -28.915  1.00 82.77           C  
ATOM    302  CB  PRO A  40      -3.376  -8.758 -30.824  1.00 82.77           C  
ATOM    303  O   PRO A  40      -2.988  -7.594 -27.815  1.00 82.77           O  
ATOM    304  CG  PRO A  40      -2.418  -8.548 -31.998  1.00 82.77           C  
ATOM    305  CD  PRO A  40      -2.710  -7.111 -32.416  1.00 82.77           C  
ATOM    306  N   ARG A  41      -1.292  -6.830 -29.069  1.00 83.07           N  
ATOM    307  CA  ARG A  41      -0.340  -6.615 -27.966  1.00 83.07           C  
ATOM    308  C   ARG A  41      -0.809  -5.537 -27.002  1.00 83.07           C  
ATOM    309  CB  ARG A  41       1.042  -6.236 -28.521  1.00 83.07           C  
ATOM    310  O   ARG A  41      -0.821  -5.775 -25.796  1.00 83.07           O  
ATOM    311  CG  ARG A  41       1.707  -7.416 -29.229  1.00 83.07           C  
ATOM    312  CD  ARG A  41       3.000  -7.005 -29.927  1.00 83.07           C  
ATOM    313  NE  ARG A  41       3.503  -8.133 -30.726  1.00 83.07           N  
ATOM    314  NH1 ARG A  41       5.029  -6.979 -31.997  1.00 83.07           N  
ATOM    315  NH2 ARG A  41       4.633  -9.136 -32.404  1.00 83.07           N  
ATOM    316  CZ  ARG A  41       4.386  -8.072 -31.700  1.00 83.07           C  
ATOM    317  N   ILE A  42      -1.206  -4.375 -27.520  1.00 83.77           N  
ATOM    318  CA  ILE A  42      -1.693  -3.275 -26.683  1.00 83.77           C  
ATOM    319  C   ILE A  42      -3.038  -3.643 -26.087  1.00 83.77           C  
ATOM    320  CB  ILE A  42      -1.767  -1.956 -27.466  1.00 83.77           C  
ATOM    321  O   ILE A  42      -3.196  -3.553 -24.875  1.00 83.77           O  
ATOM    322  CG1 ILE A  42      -0.324  -1.573 -27.828  1.00 83.77           C  
ATOM    323  CG2 ILE A  42      -2.429  -0.843 -26.627  1.00 83.77           C  
ATOM    324  CD1 ILE A  42      -0.239  -0.238 -28.534  1.00 83.77           C  
ATOM    325  N   VAL A  43      -3.969  -4.136 -26.906  1.00 86.23           N  
ATOM    326  CA  VAL A  43      -5.308  -4.509 -26.436  1.00 86.23           C  
ATOM    327  C   VAL A  43      -5.227  -5.576 -25.340  1.00 86.23           C  
ATOM    328  CB  VAL A  43      -6.191  -4.962 -27.613  1.00 86.23           C  
ATOM    329  O   VAL A  43      -5.848  -5.414 -24.292  1.00 86.23           O  
ATOM    330  CG1 VAL A  43      -7.577  -5.415 -27.138  1.00 86.23           C  
ATOM    331  CG2 VAL A  43      -6.397  -3.819 -28.619  1.00 86.23           C  
ATOM    332  N   ALA A  44      -4.413  -6.622 -25.518  1.00 87.52           N  
ATOM    333  CA  ALA A  44      -4.215  -7.650 -24.496  1.00 87.52           C  
ATOM    334  C   ALA A  44      -3.513  -7.112 -23.241  1.00 87.52           C  
ATOM    335  CB  ALA A  44      -3.430  -8.822 -25.092  1.00 87.52           C  
ATOM    336  O   ALA A  44      -3.887  -7.497 -22.137  1.00 87.52           O  
ATOM    337  N   SER A  45      -2.535  -6.210 -23.382  1.00 86.81           N  
ATOM    338  CA  SER A  45      -1.852  -5.595 -22.233  1.00 86.81           C  
ATOM    339  C   SER A  45      -2.805  -4.710 -21.424  1.00 86.81           C  
ATOM    340  CB  SER A  45      -0.640  -4.774 -22.680  1.00 86.81           C  
ATOM    341  O   SER A  45      -2.851  -4.810 -20.202  1.00 86.81           O  
ATOM    342  OG  SER A  45       0.288  -5.591 -23.367  1.00 86.81           O  
ATOM    343  N   PHE A  46      -3.624  -3.901 -22.099  1.00 88.45           N  
ATOM    344  CA  PHE A  46      -4.646  -3.056 -21.478  1.00 88.45           C  
ATOM    345  C   PHE A  46      -5.719  -3.904 -20.795  1.00 88.45           C  
ATOM    346  CB  PHE A  46      -5.269  -2.140 -22.541  1.00 88.45           C  
ATOM    347  O   PHE A  46      -6.069  -3.640 -19.646  1.00 88.45           O  
ATOM    348  CG  PHE A  46      -4.492  -0.862 -22.792  1.00 88.45           C  
ATOM    349  CD1 PHE A  46      -5.149   0.376 -22.673  1.00 88.45           C  
ATOM    350  CD2 PHE A  46      -3.116  -0.888 -23.101  1.00 88.45           C  
ATOM    351  CE1 PHE A  46      -4.429   1.568 -22.838  1.00 88.45           C  
ATOM    352  CE2 PHE A  46      -2.397   0.307 -23.257  1.00 88.45           C  
ATOM    353  CZ  PHE A  46      -3.054   1.535 -23.110  1.00 88.45           C  
ATOM    354  N   ALA A  47      -6.187  -4.965 -21.458  1.00 89.67           N  
ATOM    355  CA  ALA A  47      -7.118  -5.922 -20.869  1.00 89.67           C  
ATOM    356  C   ALA A  47      -6.520  -6.607 -19.631  1.00 89.67           C  
ATOM    357  CB  ALA A  47      -7.519  -6.947 -21.936  1.00 89.67           C  
ATOM    358  O   ALA A  47      -7.219  -6.784 -18.637  1.00 89.67           O  
ATOM    359  N   ALA A  48      -5.229  -6.947 -19.653  1.00 90.10           N  
ATOM    360  CA  ALA A  48      -4.554  -7.565 -18.519  1.00 90.10           C  
ATOM    361  C   ALA A  48      -4.418  -6.615 -17.324  1.00 90.10           C  
ATOM    362  CB  ALA A  48      -3.189  -8.075 -18.967  1.00 90.10           C  
ATOM    363  O   ALA A  48      -4.746  -7.004 -16.204  1.00 90.10           O  
ATOM    364  N   PHE A  49      -3.993  -5.367 -17.553  1.00 89.57           N  
ATOM    365  CA  PHE A  49      -3.943  -4.354 -16.497  1.00 89.57           C  
ATOM    366  C   PHE A  49      -5.335  -4.054 -15.947  1.00 89.57           C  
ATOM    367  CB  PHE A  49      -3.261  -3.074 -16.999  1.00 89.57           C  
ATOM    368  O   PHE A  49      -5.501  -4.002 -14.734  1.00 89.57           O  
ATOM    369  CG  PHE A  49      -1.761  -3.208 -17.172  1.00 89.57           C  
ATOM    370  CD1 PHE A  49      -0.959  -3.570 -16.072  1.00 89.57           C  
ATOM    371  CD2 PHE A  49      -1.159  -2.954 -18.418  1.00 89.57           C  
ATOM    372  CE1 PHE A  49       0.430  -3.707 -16.225  1.00 89.57           C  
ATOM    373  CE2 PHE A  49       0.232  -3.086 -18.570  1.00 89.57           C  
ATOM    374  CZ  PHE A  49       1.024  -3.464 -17.474  1.00 89.57           C  
ATOM    375  N   SER A  50      -6.351  -3.957 -16.808  1.00 90.44           N  
ATOM    376  CA  SER A  50      -7.737  -3.767 -16.371  1.00 90.44           C  
ATOM    377  C   SER A  50      -8.202  -4.921 -15.497  1.00 90.44           C  
ATOM    378  CB  SER A  50      -8.652  -3.595 -17.582  1.00 90.44           C  
ATOM    379  O   SER A  50      -8.628  -4.703 -14.367  1.00 90.44           O  
ATOM    380  OG  SER A  50      -9.937  -3.221 -17.141  1.00 90.44           O  
ATOM    381  N   MET A  51      -8.015  -6.159 -15.954  1.00 90.60           N  
ATOM    382  CA  MET A  51      -8.365  -7.356 -15.193  1.00 90.60           C  
ATOM    383  C   MET A  51      -7.646  -7.409 -13.839  1.00 90.60           C  
ATOM    384  CB  MET A  51      -8.018  -8.587 -16.042  1.00 90.60           C  
ATOM    385  O   MET A  51      -8.255  -7.760 -12.830  1.00 90.60           O  
ATOM    386  CG  MET A  51      -8.583  -9.883 -15.458  1.00 90.60           C  
ATOM    387  SD  MET A  51     -10.392  -9.997 -15.474  1.00 90.60           S  
ATOM    388  CE  MET A  51     -10.731 -10.106 -17.250  1.00 90.60           C  
ATOM    389  N   ASN A  52      -6.366  -7.028 -13.793  1.00 90.18           N  
ATOM    390  CA  ASN A  52      -5.599  -6.981 -12.553  1.00 90.18           C  
ATOM    391  C   ASN A  52      -6.123  -5.917 -11.578  1.00 90.18           C  
ATOM    392  CB  ASN A  52      -4.115  -6.757 -12.879  1.00 90.18           C  
ATOM    393  O   ASN A  52      -6.303  -6.210 -10.394  1.00 90.18           O  
ATOM    394  CG  ASN A  52      -3.324  -6.536 -11.605  1.00 90.18           C  
ATOM    395  ND2 ASN A  52      -3.229  -7.524 -10.749  1.00 90.18           N  
ATOM    396  OD1 ASN A  52      -2.840  -5.454 -11.331  1.00 90.18           O  
ATOM    397  N   VAL A  53      -6.396  -4.704 -12.063  1.00 89.43           N  
ATOM    398  CA  VAL A  53      -6.953  -3.615 -11.251  1.00 89.43           C  
ATOM    399  C   VAL A  53      -8.327  -4.009 -10.712  1.00 89.43           C  
ATOM    400  CB  VAL A  53      -7.016  -2.316 -12.076  1.00 89.43           C  
ATOM    401  O   VAL A  53      -8.582  -3.873  -9.515  1.00 89.43           O  
ATOM    402  CG1 VAL A  53      -7.675  -1.182 -11.293  1.00 89.43           C  
ATOM    403  CG2 VAL A  53      -5.610  -1.812 -12.416  1.00 89.43           C  
ATOM    404  N   VAL A  54      -9.177  -4.581 -11.567  1.00 91.09           N  
ATOM    405  CA  VAL A  54     -10.497  -5.096 -11.195  1.00 91.09           C  
ATOM    406  C   VAL A  54     -10.382  -6.161 -10.104  1.00 91.09           C  
ATOM    407  CB  VAL A  54     -11.227  -5.651 -12.432  1.00 91.09           C  
ATOM    408  O   VAL A  54     -11.027  -6.030  -9.066  1.00 91.09           O  
ATOM    409  CG1 VAL A  54     -12.540  -6.299 -12.019  1.00 91.09           C  
ATOM    410  CG2 VAL A  54     -11.627  -4.552 -13.424  1.00 91.09           C  
ATOM    411  N   ALA A  55      -9.542  -7.182 -10.295  1.00 92.02           N  
ATOM    412  CA  ALA A  55      -9.357  -8.253  -9.317  1.00 92.02           C  
ATOM    413  C   ALA A  55      -8.880  -7.700  -7.966  1.00 92.02           C  
ATOM    414  CB  ALA A  55      -8.348  -9.259  -9.885  1.00 92.02           C  
ATOM    415  O   ALA A  55      -9.415  -8.048  -6.913  1.00 92.02           O  
ATOM    416  N   THR A  56      -7.898  -6.801  -8.006  1.00 90.72           N  
ATOM    417  CA  THR A  56      -7.262  -6.203  -6.829  1.00 90.72           C  
ATOM    418  C   THR A  56      -8.240  -5.362  -6.008  1.00 90.72           C  
ATOM    419  CB  THR A  56      -6.052  -5.378  -7.284  1.00 90.72           C  
ATOM    420  O   THR A  56      -8.311  -5.514  -4.790  1.00 90.72           O  
ATOM    421  CG2 THR A  56      -5.324  -4.713  -6.132  1.00 90.72           C  
ATOM    422  OG1 THR A  56      -5.119  -6.227  -7.912  1.00 90.72           O  
ATOM    423  N   TYR A  57      -9.044  -4.513  -6.650  1.00 86.07           N  
ATOM    424  CA  TYR A  57     -10.062  -3.746  -5.931  1.00 86.07           C  
ATOM    425  C   TYR A  57     -11.249  -4.607  -5.489  1.00 86.07           C  
ATOM    426  CB  TYR A  57     -10.506  -2.540  -6.765  1.00 86.07           C  
ATOM    427  O   TYR A  57     -11.772  -4.379  -4.397  1.00 86.07           O  
ATOM    428  CG  TYR A  57      -9.494  -1.410  -6.754  1.00 86.07           C  
ATOM    429  CD1 TYR A  57      -9.202  -0.752  -5.543  1.00 86.07           C  
ATOM    430  CD2 TYR A  57      -8.850  -1.007  -7.937  1.00 86.07           C  
ATOM    431  CE1 TYR A  57      -8.248   0.282  -5.507  1.00 86.07           C  
ATOM    432  CE2 TYR A  57      -7.914   0.047  -7.911  1.00 86.07           C  
ATOM    433  OH  TYR A  57      -6.669   1.671  -6.654  1.00 86.07           O  
ATOM    434  CZ  TYR A  57      -7.600   0.681  -6.695  1.00 86.07           C  
ATOM    435  N   PHE A  58     -11.629  -5.620  -6.276  1.00 90.15           N  
ATOM    436  CA  PHE A  58     -12.677  -6.568  -5.902  1.00 90.15           C  
ATOM    437  C   PHE A  58     -12.335  -7.295  -4.604  1.00 90.15           C  
ATOM    438  CB  PHE A  58     -12.931  -7.574  -7.034  1.00 90.15           C  
ATOM    439  O   PHE A  58     -13.132  -7.265  -3.670  1.00 90.15           O  
ATOM    440  CG  PHE A  58     -13.934  -8.652  -6.666  1.00 90.15           C  
ATOM    441  CD1 PHE A  58     -13.492  -9.906  -6.202  1.00 90.15           C  
ATOM    442  CD2 PHE A  58     -15.314  -8.386  -6.735  1.00 90.15           C  
ATOM    443  CE1 PHE A  58     -14.424 -10.878  -5.798  1.00 90.15           C  
ATOM    444  CE2 PHE A  58     -16.245  -9.357  -6.330  1.00 90.15           C  
ATOM    445  CZ  PHE A  58     -15.801 -10.604  -5.861  1.00 90.15           C  
ATOM    446  N   VAL A  59     -11.145  -7.904  -4.504  1.00 91.35           N  
ATOM    447  CA  VAL A  59     -10.769  -8.662  -3.301  1.00 91.35           C  
ATOM    448  C   VAL A  59     -10.730  -7.764  -2.067  1.00 91.35           C  
ATOM    449  CB  VAL A  59      -9.468  -9.466  -3.493  1.00 91.35           C  
ATOM    450  O   VAL A  59     -11.251  -8.169  -1.033  1.00 91.35           O  
ATOM    451  CG1 VAL A  59      -8.220  -8.602  -3.660  1.00 91.35           C  
ATOM    452  CG2 VAL A  59      -9.211 -10.438  -2.335  1.00 91.35           C  
ATOM    453  N   LEU A  60     -10.212  -6.533  -2.168  1.00 87.06           N  
ATOM    454  CA  LEU A  60     -10.189  -5.583  -1.051  1.00 87.06           C  
ATOM    455  C   LEU A  60     -11.607  -5.222  -0.593  1.00 87.06           C  
ATOM    456  CB  LEU A  60      -9.397  -4.329  -1.467  1.00 87.06           C  
ATOM    457  O   LEU A  60     -11.928  -5.344   0.586  1.00 87.06           O  
ATOM    458  CG  LEU A  60      -9.391  -3.207  -0.406  1.00 87.06           C  
ATOM    459  CD1 LEU A  60      -8.706  -3.638   0.890  1.00 87.06           C  
ATOM    460  CD2 LEU A  60      -8.689  -1.972  -0.968  1.00 87.06           C  
ATOM    461  N   GLN A  61     -12.467  -4.788  -1.515  1.00 83.59           N  
ATOM    462  CA  GLN A  61     -13.792  -4.279  -1.161  1.00 83.59           C  
ATOM    463  C   GLN A  61     -14.773  -5.387  -0.776  1.00 83.59           C  
ATOM    464  CB  GLN A  61     -14.356  -3.458  -2.318  1.00 83.59           C  
ATOM    465  O   GLN A  61     -15.487  -5.258   0.220  1.00 83.59           O  
ATOM    466  CG  GLN A  61     -13.583  -2.148  -2.512  1.00 83.59           C  
ATOM    467  CD  GLN A  61     -14.285  -1.229  -3.495  1.00 83.59           C  
ATOM    468  NE2 GLN A  61     -13.808  -0.021  -3.667  1.00 83.59           N  
ATOM    469  OE1 GLN A  61     -15.292  -1.549  -4.094  1.00 83.59           O  
ATOM    470  N   ALA A  62     -14.793  -6.493  -1.522  1.00 86.73           N  
ATOM    471  CA  ALA A  62     -15.654  -7.626  -1.213  1.00 86.73           C  
ATOM    472  C   ALA A  62     -15.272  -8.240   0.140  1.00 86.73           C  
ATOM    473  CB  ALA A  62     -15.578  -8.645  -2.354  1.00 86.73           C  
ATOM    474  O   ALA A  62     -16.154  -8.490   0.962  1.00 86.73           O  
ATOM    475  N   SER A  63     -13.976  -8.414   0.424  1.00 86.50           N  
ATOM    476  CA  SER A  63     -13.544  -8.969   1.711  1.00 86.50           C  
ATOM    477  C   SER A  63     -13.766  -8.008   2.883  1.00 86.50           C  
ATOM    478  CB  SER A  63     -12.101  -9.455   1.655  1.00 86.50           C  
ATOM    479  O   SER A  63     -14.223  -8.454   3.934  1.00 86.50           O  
ATOM    480  OG  SER A  63     -11.199  -8.378   1.542  1.00 86.50           O  
ATOM    481  N   ALA A  64     -13.566  -6.697   2.695  1.00 80.96           N  
ATOM    482  CA  ALA A  64     -13.902  -5.692   3.705  1.00 80.96           C  
ATOM    483  C   ALA A  64     -15.404  -5.695   4.043  1.00 80.96           C  
ATOM    484  CB  ALA A  64     -13.441  -4.316   3.210  1.00 80.96           C  
ATOM    485  O   ALA A  64     -15.773  -5.611   5.213  1.00 80.96           O  
ATOM    486  N   SER A  65     -16.278  -5.861   3.043  1.00 78.53           N  
ATOM    487  CA  SER A  65     -17.733  -5.948   3.256  1.00 78.53           C  
ATOM    488  C   SER A  65     -18.178  -7.245   3.945  1.00 78.53           C  
ATOM    489  CB  SER A  65     -18.458  -5.779   1.919  1.00 78.53           C  
ATOM    490  O   SER A  65     -19.166  -7.252   4.677  1.00 78.53           O  
ATOM    491  OG  SER A  65     -18.387  -6.948   1.126  1.00 78.53           O  
ATOM    492  N   ALA A  66     -17.436  -8.335   3.737  1.00 84.38           N  
ATOM    493  CA  ALA A  66     -17.682  -9.644   4.333  1.00 84.38           C  
ATOM    494  C   ALA A  66     -17.027  -9.812   5.715  1.00 84.38           C  
ATOM    495  CB  ALA A  66     -17.184 -10.703   3.346  1.00 84.38           C  
ATOM    496  O   ALA A  66     -17.234 -10.841   6.359  1.00 84.38           O  
ATOM    497  N   LEU A  67     -16.248  -8.829   6.183  1.00 83.51           N  
ATOM    498  CA  LEU A  67     -15.426  -8.933   7.390  1.00 83.51           C  
ATOM    499  C   LEU A  67     -16.201  -9.391   8.643  1.00 83.51           C  
ATOM    500  CB  LEU A  67     -14.667  -7.608   7.601  1.00 83.51           C  
ATOM    501  O   LEU A  67     -15.689 -10.274   9.333  1.00 83.51           O  
ATOM    502  CG  LEU A  67     -13.682  -7.616   8.784  1.00 83.51           C  
ATOM    503  CD1 LEU A  67     -12.552  -8.627   8.581  1.00 83.51           C  
ATOM    504  CD2 LEU A  67     -13.059  -6.230   8.949  1.00 83.51           C  
ATOM    505  N   PRO A  68     -17.425  -8.897   8.940  1.00 77.36           N  
ATOM    506  CA  PRO A  68     -18.191  -9.381  10.093  1.00 77.36           C  
ATOM    507  C   PRO A  68     -18.492 -10.885  10.029  1.00 77.36           C  
ATOM    508  CB  PRO A  68     -19.480  -8.550  10.112  1.00 77.36           C  
ATOM    509  O   PRO A  68     -18.346 -11.584  11.028  1.00 77.36           O  
ATOM    510  CG  PRO A  68     -19.092  -7.270   9.375  1.00 77.36           C  
ATOM    511  CD  PRO A  68     -18.128  -7.784   8.312  1.00 77.36           C  
ATOM    512  N   ASN A  69     -18.837 -11.396   8.846  1.00 80.10           N  
ATOM    513  CA  ASN A  69     -19.133 -12.814   8.626  1.00 80.10           C  
ATOM    514  C   ASN A  69     -17.854 -13.667   8.664  1.00 80.10           C  
ATOM    515  CB  ASN A  69     -19.845 -12.951   7.274  1.00 80.10           C  
ATOM    516  O   ASN A  69     -17.853 -14.765   9.213  1.00 80.10           O  
ATOM    517  CG  ASN A  69     -21.182 -12.231   7.221  1.00 80.10           C  
ATOM    518  ND2 ASN A  69     -21.523 -11.619   6.112  1.00 80.10           N  
ATOM    519  OD1 ASN A  69     -21.930 -12.167   8.175  1.00 80.10           O  
ATOM    520  N   ILE A  70     -16.739 -13.145   8.139  1.00 84.21           N  
ATOM    521  CA  ILE A  70     -15.425 -13.800   8.231  1.00 84.21           C  
ATOM    522  C   ILE A  70     -15.015 -13.964   9.702  1.00 84.21           C  
ATOM    523  CB  ILE A  70     -14.367 -13.006   7.430  1.00 84.21           C  
ATOM    524  O   ILE A  70     -14.538 -15.027  10.092  1.00 84.21           O  
ATOM    525  CG1 ILE A  70     -14.681 -13.041   5.916  1.00 84.21           C  
ATOM    526  CG2 ILE A  70     -12.953 -13.562   7.673  1.00 84.21           C  
ATOM    527  CD1 ILE A  70     -13.824 -12.101   5.057  1.00 84.21           C  
ATOM    528  N   LEU A  71     -15.225 -12.937  10.533  1.00 83.93           N  
ATOM    529  CA  LEU A  71     -14.937 -12.991  11.970  1.00 83.93           C  
ATOM    530  C   LEU A  71     -15.847 -13.975  12.721  1.00 83.93           C  
ATOM    531  CB  LEU A  71     -15.071 -11.579  12.566  1.00 83.93           C  
ATOM    532  O   LEU A  71     -15.411 -14.558  13.711  1.00 83.93           O  
ATOM    533  CG  LEU A  71     -13.940 -10.615  12.170  1.00 83.93           C  
ATOM    534  CD1 LEU A  71     -14.339  -9.183  12.528  1.00 83.93           C  
ATOM    535  CD2 LEU A  71     -12.638 -10.936  12.907  1.00 83.93           C  
ATOM    536  N   GLN A  72     -17.086 -14.179  12.264  1.00 81.80           N  
ATOM    537  CA  GLN A  72     -17.984 -15.190  12.831  1.00 81.80           C  
ATOM    538  C   GLN A  72     -17.537 -16.623  12.495  1.00 81.80           C  
ATOM    539  CB  GLN A  72     -19.423 -14.942  12.357  1.00 81.80           C  
ATOM    540  O   GLN A  72     -17.586 -17.476  13.375  1.00 81.80           O  
ATOM    541  CG  GLN A  72     -20.075 -13.726  13.037  1.00 81.80           C  
ATOM    542  CD  GLN A  72     -21.474 -13.428  12.497  1.00 81.80           C  
ATOM    543  NE2 GLN A  72     -22.172 -12.460  13.048  1.00 81.80           N  
ATOM    544  OE1 GLN A  72     -21.978 -14.056  11.585  1.00 81.80           O  
ATOM    545  N   ASP A  73     -17.061 -16.878  11.270  1.00 84.59           N  
ATOM    546  CA  ASP A  73     -16.604 -18.212  10.830  1.00 84.59           C  
ATOM    547  C   ASP A  73     -15.219 -18.583  11.394  1.00 84.59           C  
ATOM    548  CB  ASP A  73     -16.593 -18.247   9.286  1.00 84.59           C  
ATOM    549  O   ASP A  73     -14.981 -19.702  11.838  1.00 84.59           O  
ATOM    550  CG  ASP A  73     -16.304 -19.637   8.685  1.00 84.59           C  
ATOM    551  OD1 ASP A  73     -16.912 -20.619   9.147  1.00 84.59           O  
ATOM    552  OD2 ASP A  73     -15.521 -19.715   7.695  1.00 84.59           O  
ATOM    553  N   VAL A  74     -14.281 -17.632  11.389  1.00 84.22           N  
ATOM    554  CA  VAL A  74     -12.862 -17.872  11.716  1.00 84.22           C  
ATOM    555  C   VAL A  74     -12.538 -17.598  13.196  1.00 84.22           C  
ATOM    556  CB  VAL A  74     -11.994 -17.051  10.741  1.00 84.22           C  
ATOM    557  O   VAL A  74     -11.482 -17.993  13.700  1.00 84.22           O  
ATOM    558  CG1 VAL A  74     -10.500 -17.210  10.988  1.00 84.22           C  
ATOM    559  CG2 VAL A  74     -12.230 -17.479   9.285  1.00 84.22           C  
ATOM    560  N   GLY A  75     -13.449 -16.935  13.906  1.00 78.97           N  
ATOM    561  CA  GLY A  75     -13.277 -16.488  15.284  1.00 78.97           C  
ATOM    562  C   GLY A  75     -12.898 -15.010  15.374  1.00 78.97           C  
ATOM    563  O   GLY A  75     -12.135 -14.475  14.562  1.00 78.97           O  
ATOM    564  N   GLN A  76     -13.439 -14.342  16.396  1.00 71.20           N  
ATOM    565  CA  GLN A  76     -13.168 -12.931  16.645  1.00 71.20           C  
ATOM    566  C   GLN A  76     -11.689 -12.718  16.979  1.00 71.20           C  
ATOM    567  CB  GLN A  76     -14.067 -12.374  17.759  1.00 71.20           C  
ATOM    568  O   GLN A  76     -11.079 -13.479  17.729  1.00 71.20           O  
ATOM    569  CG  GLN A  76     -15.554 -12.400  17.375  1.00 71.20           C  
ATOM    570  CD  GLN A  76     -16.450 -11.670  18.374  1.00 71.20           C  
ATOM    571  NE2 GLN A  76     -17.751 -11.747  18.209  1.00 71.20           N  
ATOM    572  OE1 GLN A  76     -16.018 -11.011  19.304  1.00 71.20           O  
ATOM    573  N   SER A  77     -11.116 -11.651  16.430  1.00 70.99           N  
ATOM    574  CA  SER A  77      -9.750 -11.232  16.716  1.00 70.99           C  
ATOM    575  C   SER A  77      -9.733  -9.754  17.067  1.00 70.99           C  
ATOM    576  CB  SER A  77      -8.857 -11.504  15.507  1.00 70.99           C  
ATOM    577  O   SER A  77     -10.330  -8.934  16.364  1.00 70.99           O  
ATOM    578  OG  SER A  77      -7.508 -11.195  15.810  1.00 70.99           O  
ATOM    579  N   GLU A  78      -8.980  -9.405  18.109  1.00 69.00           N  
ATOM    580  CA  GLU A  78      -8.664  -8.010  18.440  1.00 69.00           C  
ATOM    581  C   GLU A  78      -7.957  -7.296  17.275  1.00 69.00           C  
ATOM    582  CB  GLU A  78      -7.775  -7.963  19.691  1.00 69.00           C  
ATOM    583  O   GLU A  78      -8.052  -6.084  17.131  1.00 69.00           O  
ATOM    584  CG  GLU A  78      -8.443  -8.591  20.925  1.00 69.00           C  
ATOM    585  CD  GLU A  78      -7.644  -8.367  22.218  1.00 69.00           C  
ATOM    586  OE1 GLU A  78      -8.216  -8.645  23.292  1.00 69.00           O  
ATOM    587  OE2 GLU A  78      -6.495  -7.875  22.142  1.00 69.00           O  
ATOM    588  N   ASN A  79      -7.317  -8.056  16.380  1.00 72.21           N  
ATOM    589  CA  ASN A  79      -6.597  -7.541  15.221  1.00 72.21           C  
ATOM    590  C   ASN A  79      -7.484  -7.319  13.983  1.00 72.21           C  
ATOM    591  CB  ASN A  79      -5.427  -8.490  14.927  1.00 72.21           C  
ATOM    592  O   ASN A  79      -6.958  -7.149  12.885  1.00 72.21           O  
ATOM    593  CG  ASN A  79      -4.394  -8.525  16.033  1.00 72.21           C  
ATOM    594  ND2 ASN A  79      -3.760  -9.656  16.235  1.00 72.21           N  
ATOM    595  OD1 ASN A  79      -4.113  -7.547  16.701  1.00 72.21           O  
ATOM    596  N   SER A  80      -8.814  -7.332  14.115  1.00 70.43           N  
ATOM    597  CA  SER A  80      -9.743  -7.155  12.983  1.00 70.43           C  
ATOM    598  C   SER A  80      -9.510  -5.864  12.192  1.00 70.43           C  
ATOM    599  CB  SER A  80     -11.195  -7.230  13.455  1.00 70.43           C  
ATOM    600  O   SER A  80      -9.611  -5.865  10.967  1.00 70.43           O  
ATOM    601  OG  SER A  80     -11.438  -6.292  14.482  1.00 70.43           O  
ATOM    602  N   SER A  81      -9.093  -4.790  12.863  1.00 69.69           N  
ATOM    603  CA  SER A  81      -8.729  -3.523  12.222  1.00 69.69           C  
ATOM    604  C   SER A  81      -7.532  -3.631  11.274  1.00 69.69           C  
ATOM    605  CB  SER A  81      -8.360  -2.521  13.305  1.00 69.69           C  
ATOM    606  O   SER A  81      -7.423  -2.848  10.335  1.00 69.69           O  
ATOM    607  OG  SER A  81      -7.151  -2.945  13.925  1.00 69.69           O  
ATOM    608  N   LEU A  82      -6.613  -4.574  11.524  1.00 78.60           N  
ATOM    609  CA  LEU A  82      -5.394  -4.737  10.728  1.00 78.60           C  
ATOM    610  C   LEU A  82      -5.690  -5.265   9.332  1.00 78.60           C  
ATOM    611  CB  LEU A  82      -4.391  -5.670  11.432  1.00 78.60           C  
ATOM    612  O   LEU A  82      -4.841  -5.144   8.454  1.00 78.60           O  
ATOM    613  CG  LEU A  82      -3.852  -5.146  12.767  1.00 78.60           C  
ATOM    614  CD1 LEU A  82      -2.779  -6.094  13.304  1.00 78.60           C  
ATOM    615  CD2 LEU A  82      -3.217  -3.769  12.595  1.00 78.60           C  
ATOM    616  N   PHE A  83      -6.885  -5.816   9.121  1.00 82.40           N  
ATOM    617  CA  PHE A  83      -7.296  -6.398   7.856  1.00 82.40           C  
ATOM    618  C   PHE A  83      -7.096  -5.428   6.681  1.00 82.40           C  
ATOM    619  CB  PHE A  83      -8.752  -6.844   8.013  1.00 82.40           C  
ATOM    620  O   PHE A  83      -6.372  -5.742   5.738  1.00 82.40           O  
ATOM    621  CG  PHE A  83      -9.232  -7.632   6.827  1.00 82.40           C  
ATOM    622  CD1 PHE A  83      -9.828  -6.969   5.741  1.00 82.40           C  
ATOM    623  CD2 PHE A  83      -9.015  -9.021   6.786  1.00 82.40           C  
ATOM    624  CE1 PHE A  83     -10.197  -7.695   4.600  1.00 82.40           C  
ATOM    625  CE2 PHE A  83      -9.387  -9.740   5.642  1.00 82.40           C  
ATOM    626  CZ  PHE A  83      -9.969  -9.078   4.554  1.00 82.40           C  
ATOM    627  N   SER A  84      -7.648  -4.215   6.779  1.00 77.51           N  
ATOM    628  CA  SER A  84      -7.506  -3.186   5.739  1.00 77.51           C  
ATOM    629  C   SER A  84      -6.160  -2.455   5.815  1.00 77.51           C  
ATOM    630  CB  SER A  84      -8.658  -2.181   5.831  1.00 77.51           C  
ATOM    631  O   SER A  84      -5.604  -2.077   4.786  1.00 77.51           O  
ATOM    632  OG  SER A  84      -9.902  -2.855   5.743  1.00 77.51           O  
ATOM    633  N   THR A  85      -5.602  -2.282   7.016  1.00 77.76           N  
ATOM    634  CA  THR A  85      -4.335  -1.558   7.225  1.00 77.76           C  
ATOM    635  C   THR A  85      -3.136  -2.292   6.627  1.00 77.76           C  
ATOM    636  CB  THR A  85      -4.096  -1.322   8.722  1.00 77.76           C  
ATOM    637  O   THR A  85      -2.259  -1.665   6.032  1.00 77.76           O  
ATOM    638  CG2 THR A  85      -2.872  -0.449   9.000  1.00 77.76           C  
ATOM    639  OG1 THR A  85      -5.226  -0.666   9.246  1.00 77.76           O  
ATOM    640  N   LEU A  86      -3.075  -3.623   6.751  1.00 84.83           N  
ATOM    641  CA  LEU A  86      -1.988  -4.417   6.167  1.00 84.83           C  
ATOM    642  C   LEU A  86      -1.998  -4.341   4.642  1.00 84.83           C  
ATOM    643  CB  LEU A  86      -2.101  -5.878   6.628  1.00 84.83           C  
ATOM    644  O   LEU A  86      -0.932  -4.277   4.027  1.00 84.83           O  
ATOM    645  CG  LEU A  86      -1.733  -6.089   8.106  1.00 84.83           C  
ATOM    646  CD1 LEU A  86      -2.044  -7.530   8.496  1.00 84.83           C  
ATOM    647  CD2 LEU A  86      -0.255  -5.824   8.397  1.00 84.83           C  
ATOM    648  N   TRP A  87      -3.190  -4.279   4.044  1.00 86.76           N  
ATOM    649  CA  TRP A  87      -3.328  -4.054   2.614  1.00 86.76           C  
ATOM    650  C   TRP A  87      -2.762  -2.692   2.203  1.00 86.76           C  
ATOM    651  CB  TRP A  87      -4.793  -4.174   2.197  1.00 86.76           C  
ATOM    652  O   TRP A  87      -1.898  -2.627   1.330  1.00 86.76           O  
ATOM    653  CG  TRP A  87      -4.998  -3.900   0.747  1.00 86.76           C  
ATOM    654  CD1 TRP A  87      -4.986  -2.683   0.153  1.00 86.76           C  
ATOM    655  CD2 TRP A  87      -5.248  -4.862  -0.311  1.00 86.76           C  
ATOM    656  CE2 TRP A  87      -5.368  -4.145  -1.534  1.00 86.76           C  
ATOM    657  CE3 TRP A  87      -5.461  -6.255  -0.344  1.00 86.76           C  
ATOM    658  NE1 TRP A  87      -5.136  -2.829  -1.206  1.00 86.76           N  
ATOM    659  CH2 TRP A  87      -5.893  -6.164  -2.745  1.00 86.76           C  
ATOM    660  CZ2 TRP A  87      -5.693  -4.776  -2.732  1.00 86.76           C  
ATOM    661  CZ3 TRP A  87      -5.807  -6.892  -1.548  1.00 86.76           C  
ATOM    662  N   THR A  88      -3.227  -1.600   2.823  1.00 80.92           N  
ATOM    663  CA  THR A  88      -2.826  -0.237   2.426  1.00 80.92           C  
ATOM    664  C   THR A  88      -1.339   0.006   2.656  1.00 80.92           C  
ATOM    665  CB  THR A  88      -3.634   0.846   3.158  1.00 80.92           C  
ATOM    666  O   THR A  88      -0.683   0.631   1.823  1.00 80.92           O  
ATOM    667  CG2 THR A  88      -5.114   0.808   2.779  1.00 80.92           C  
ATOM    668  OG1 THR A  88      -3.540   0.703   4.554  1.00 80.92           O  
ATOM    669  N   THR A  89      -0.789  -0.552   3.736  1.00 82.61           N  
ATOM    670  CA  THR A  89       0.645  -0.509   4.048  1.00 82.61           C  
ATOM    671  C   THR A  89       1.461  -1.270   3.004  1.00 82.61           C  
ATOM    672  CB  THR A  89       0.908  -1.103   5.439  1.00 82.61           C  
ATOM    673  O   THR A  89       2.411  -0.722   2.444  1.00 82.61           O  
ATOM    674  CG2 THR A  89       2.371  -0.982   5.855  1.00 82.61           C  
ATOM    675  OG1 THR A  89       0.148  -0.441   6.423  1.00 82.61           O  
ATOM    676  N   GLY A  90       1.069  -2.513   2.694  1.00 87.51           N  
ATOM    677  CA  GLY A  90       1.740  -3.326   1.678  1.00 87.51           C  
ATOM    678  C   GLY A  90       1.683  -2.679   0.293  1.00 87.51           C  
ATOM    679  O   GLY A  90       2.680  -2.676  -0.430  1.00 87.51           O  
ATOM    680  N   GLN A  91       0.549  -2.060  -0.045  1.00 88.44           N  
ATOM    681  CA  GLN A  91       0.366  -1.352  -1.308  1.00 88.44           C  
ATOM    682  C   GLN A  91       1.280  -0.128  -1.402  1.00 88.44           C  
ATOM    683  CB  GLN A  91      -1.115  -0.980  -1.472  1.00 88.44           C  
ATOM    684  O   GLN A  91       1.952   0.039  -2.416  1.00 88.44           O  
ATOM    685  CG  GLN A  91      -1.363  -0.314  -2.831  1.00 88.44           C  
ATOM    686  CD  GLN A  91      -2.830  -0.005  -3.094  1.00 88.44           C  
ATOM    687  NE2 GLN A  91      -3.252  -0.076  -4.338  1.00 88.44           N  
ATOM    688  OE1 GLN A  91      -3.622   0.302  -2.215  1.00 88.44           O  
ATOM    689  N   ALA A  92       1.345   0.701  -0.356  1.00 84.14           N  
ATOM    690  CA  ALA A  92       2.201   1.888  -0.324  1.00 84.14           C  
ATOM    691  C   ALA A  92       3.679   1.529  -0.543  1.00 84.14           C  
ATOM    692  CB  ALA A  92       2.004   2.594   1.024  1.00 84.14           C  
ATOM    693  O   ALA A  92       4.345   2.102  -1.405  1.00 84.14           O  
ATOM    694  N   VAL A  93       4.160   0.523   0.192  1.00 85.78           N  
ATOM    695  CA  VAL A  93       5.523  -0.006   0.065  1.00 85.78           C  
ATOM    696  C   VAL A  93       5.784  -0.516  -1.349  1.00 85.78           C  
ATOM    697  CB  VAL A  93       5.732  -1.129   1.097  1.00 85.78           C  
ATOM    698  O   VAL A  93       6.792  -0.166  -1.962  1.00 85.78           O  
ATOM    699  CG1 VAL A  93       6.953  -1.997   0.773  1.00 85.78           C  
ATOM    700  CG2 VAL A  93       5.872  -0.525   2.501  1.00 85.78           C  
ATOM    701  N   SER A  94       4.867  -1.322  -1.881  1.00 89.47           N  
ATOM    702  CA  SER A  94       5.030  -1.928  -3.198  1.00 89.47           C  
ATOM    703  C   SER A  94       5.051  -0.892  -4.319  1.00 89.47           C  
ATOM    704  CB  SER A  94       3.922  -2.947  -3.413  1.00 89.47           C  
ATOM    705  O   SER A  94       5.866  -1.016  -5.227  1.00 89.47           O  
ATOM    706  OG  SER A  94       4.121  -3.650  -4.620  1.00 89.47           O  
ATOM    707  N   ILE A  95       4.235   0.167  -4.238  1.00 88.14           N  
ATOM    708  CA  ILE A  95       4.250   1.279  -5.203  1.00 88.14           C  
ATOM    709  C   ILE A  95       5.608   1.987  -5.197  1.00 88.14           C  
ATOM    710  CB  ILE A  95       3.091   2.265  -4.920  1.00 88.14           C  
ATOM    711  O   ILE A  95       6.189   2.188  -6.264  1.00 88.14           O  
ATOM    712  CG1 ILE A  95       1.739   1.614  -5.278  1.00 88.14           C  
ATOM    713  CG2 ILE A  95       3.245   3.570  -5.716  1.00 88.14           C  
ATOM    714  CD1 ILE A  95       0.506   2.402  -4.817  1.00 88.14           C  
ATOM    715  N   LEU A  96       6.145   2.325  -4.018  1.00 85.33           N  
ATOM    716  CA  LEU A  96       7.448   2.993  -3.922  1.00 85.33           C  
ATOM    717  C   LEU A  96       8.582   2.123  -4.465  1.00 85.33           C  
ATOM    718  CB  LEU A  96       7.763   3.383  -2.477  1.00 85.33           C  
ATOM    719  O   LEU A  96       9.419   2.594  -5.237  1.00 85.33           O  
ATOM    720  CG  LEU A  96       6.893   4.489  -1.890  1.00 85.33           C  
ATOM    721  CD1 LEU A  96       7.145   4.657  -0.397  1.00 85.33           C  
ATOM    722  CD2 LEU A  96       7.190   5.834  -2.564  1.00 85.33           C  
ATOM    723  N   MET A  97       8.589   0.841  -4.090  1.00 85.65           N  
ATOM    724  CA  MET A  97       9.545  -0.130  -4.618  1.00 85.65           C  
ATOM    725  C   MET A  97       9.414  -0.259  -6.132  1.00 85.65           C  
ATOM    726  CB  MET A  97       9.311  -1.500  -3.977  1.00 85.65           C  
ATOM    727  O   MET A  97      10.423  -0.312  -6.834  1.00 85.65           O  
ATOM    728  CG  MET A  97       9.773  -1.551  -2.521  1.00 85.65           C  
ATOM    729  SD  MET A  97       9.597  -3.194  -1.776  1.00 85.65           S  
ATOM    730  CE  MET A  97      10.955  -4.067  -2.601  1.00 85.65           C  
ATOM    731  N   MET A  98       8.179  -0.282  -6.636  1.00 86.18           N  
ATOM    732  CA  MET A  98       7.914  -0.396  -8.056  1.00 86.18           C  
ATOM    733  C   MET A  98       8.565   0.747  -8.818  1.00 86.18           C  
ATOM    734  CB  MET A  98       6.413  -0.433  -8.345  1.00 86.18           C  
ATOM    735  O   MET A  98       9.306   0.451  -9.745  1.00 86.18           O  
ATOM    736  CG  MET A  98       6.204  -0.816  -9.804  1.00 86.18           C  
ATOM    737  SD  MET A  98       4.556  -0.472 -10.393  1.00 86.18           S  
ATOM    738  CE  MET A  98       4.944   0.986 -11.397  1.00 86.18           C  
ATOM    739  N   GLY A  99       8.344   2.011  -8.444  1.00 82.12           N  
ATOM    740  CA  GLY A  99       8.868   3.156  -9.198  1.00 82.12           C  
ATOM    741  C   GLY A  99      10.348   3.001  -9.536  1.00 82.12           C  
ATOM    742  O   GLY A  99      10.722   2.867 -10.699  1.00 82.12           O  
ATOM    743  N   ARG A 100      11.176   2.854  -8.500  1.00 79.85           N  
ATOM    744  CA  ARG A 100      12.632   2.726  -8.635  1.00 79.85           C  
ATOM    745  C   ARG A 100      13.095   1.419  -9.261  1.00 79.85           C  
ATOM    746  CB  ARG A 100      13.257   2.898  -7.244  1.00 79.85           C  
ATOM    747  O   ARG A 100      13.948   1.430 -10.148  1.00 79.85           O  
ATOM    748  CG  ARG A 100      13.350   4.373  -6.857  1.00 79.85           C  
ATOM    749  CD  ARG A 100      14.539   4.987  -7.593  1.00 79.85           C  
ATOM    750  NE  ARG A 100      14.644   6.422  -7.360  1.00 79.85           N  
ATOM    751  NH1 ARG A 100      16.481   6.752  -8.710  1.00 79.85           N  
ATOM    752  NH2 ARG A 100      15.528   8.463  -7.728  1.00 79.85           N  
ATOM    753  CZ  ARG A 100      15.542   7.198  -7.931  1.00 79.85           C  
ATOM    754  N   LEU A 101      12.572   0.285  -8.792  1.00 83.03           N  
ATOM    755  CA  LEU A 101      13.025  -1.017  -9.280  1.00 83.03           C  
ATOM    756  C   LEU A 101      12.609  -1.237 -10.730  1.00 83.03           C  
ATOM    757  CB  LEU A 101      12.490  -2.155  -8.396  1.00 83.03           C  
ATOM    758  O   LEU A 101      13.344  -1.871 -11.479  1.00 83.03           O  
ATOM    759  CG  LEU A 101      13.078  -2.179  -6.974  1.00 83.03           C  
ATOM    760  CD1 LEU A 101      12.365  -3.251  -6.153  1.00 83.03           C  
ATOM    761  CD2 LEU A 101      14.572  -2.511  -6.979  1.00 83.03           C  
ATOM    762  N   THR A 102      11.455  -0.722 -11.145  1.00 82.10           N  
ATOM    763  CA  THR A 102      10.961  -0.950 -12.502  1.00 82.10           C  
ATOM    764  C   THR A 102      11.512   0.021 -13.534  1.00 82.10           C  
ATOM    765  CB  THR A 102       9.444  -1.048 -12.578  1.00 82.10           C  
ATOM    766  O   THR A 102      11.661  -0.404 -14.677  1.00 82.10           O  
ATOM    767  CG2 THR A 102       8.893  -2.158 -11.710  1.00 82.10           C  
ATOM    768  OG1 THR A 102       8.764   0.104 -12.202  1.00 82.10           O  
ATOM    769  N   ASP A 103      11.912   1.237 -13.140  1.00 76.57           N  
ATOM    770  CA  ASP A 103      12.720   2.123 -13.998  1.00 76.57           C  
ATOM    771  C   ASP A 103      14.056   1.447 -14.359  1.00 76.57           C  
ATOM    772  CB  ASP A 103      12.969   3.478 -13.292  1.00 76.57           C  
ATOM    773  O   ASP A 103      14.526   1.522 -15.491  1.00 76.57           O  
ATOM    774  CG  ASP A 103      11.725   4.374 -13.204  1.00 76.57           C  
ATOM    775  OD1 ASP A 103      10.707   4.044 -13.842  1.00 76.57           O  
ATOM    776  OD2 ASP A 103      11.716   5.359 -12.440  1.00 76.57           O  
ATOM    777  N   ARG A 104      14.644   0.698 -13.412  1.00 76.22           N  
ATOM    778  CA  ARG A 104      15.961   0.065 -13.584  1.00 76.22           C  
ATOM    779  C   ARG A 104      15.911  -1.339 -14.181  1.00 76.22           C  
ATOM    780  CB  ARG A 104      16.751   0.130 -12.266  1.00 76.22           C  
ATOM    781  O   ARG A 104      16.549  -1.620 -15.188  1.00 76.22           O  
ATOM    782  CG  ARG A 104      17.070   1.572 -11.821  1.00 76.22           C  
ATOM    783  CD  ARG A 104      18.003   2.273 -12.816  1.00 76.22           C  
ATOM    784  NE  ARG A 104      18.302   3.674 -12.466  1.00 76.22           N  
ATOM    785  NH1 ARG A 104      19.860   3.936 -14.140  1.00 76.22           N  
ATOM    786  NH2 ARG A 104      19.191   5.712 -13.018  1.00 76.22           N  
ATOM    787  CZ  ARG A 104      19.115   4.426 -13.194  1.00 76.22           C  
ATOM    788  N   PHE A 105      15.149  -2.253 -13.590  1.00 78.68           N  
ATOM    789  CA  PHE A 105      15.096  -3.657 -14.024  1.00 78.68           C  
ATOM    790  C   PHE A 105      14.106  -3.915 -15.167  1.00 78.68           C  
ATOM    791  CB  PHE A 105      14.857  -4.567 -12.816  1.00 78.68           C  
ATOM    792  O   PHE A 105      14.047  -5.032 -15.698  1.00 78.68           O  
ATOM    793  CG  PHE A 105      16.015  -4.518 -11.843  1.00 78.68           C  
ATOM    794  CD1 PHE A 105      17.233  -5.136 -12.186  1.00 78.68           C  
ATOM    795  CD2 PHE A 105      15.911  -3.786 -10.646  1.00 78.68           C  
ATOM    796  CE1 PHE A 105      18.348  -5.004 -11.345  1.00 78.68           C  
ATOM    797  CE2 PHE A 105      17.028  -3.645  -9.811  1.00 78.68           C  
ATOM    798  CZ  PHE A 105      18.243  -4.242 -10.173  1.00 78.68           C  
ATOM    799  N   GLY A 106      13.350  -2.888 -15.555  1.00 77.04           N  
ATOM    800  CA  GLY A 106      12.228  -2.972 -16.474  1.00 77.04           C  
ATOM    801  C   GLY A 106      10.918  -3.335 -15.769  1.00 77.04           C  
ATOM    802  O   GLY A 106      10.882  -3.960 -14.705  1.00 77.04           O  
ATOM    803  N   ARG A 107       9.806  -2.967 -16.411  1.00 82.11           N  
ATOM    804  CA  ARG A 107       8.443  -3.078 -15.862  1.00 82.11           C  
ATOM    805  C   ARG A 107       7.970  -4.534 -15.718  1.00 82.11           C  
ATOM    806  CB  ARG A 107       7.496  -2.219 -16.733  1.00 82.11           C  
ATOM    807  O   ARG A 107       7.445  -4.935 -14.683  1.00 82.11           O  
ATOM    808  CG  ARG A 107       7.891  -0.729 -16.923  1.00 82.11           C  
ATOM    809  CD  ARG A 107       7.569   0.159 -15.715  1.00 82.11           C  
ATOM    810  NE  ARG A 107       7.875   1.577 -15.935  1.00 82.11           N  
ATOM    811  NH1 ARG A 107       8.730   2.195 -13.867  1.00 82.11           N  
ATOM    812  NH2 ARG A 107       8.645   3.652 -15.432  1.00 82.11           N  
ATOM    813  CZ  ARG A 107       8.400   2.442 -15.087  1.00 82.11           C  
ATOM    814  N   ARG A 108       8.193  -5.362 -16.744  1.00 83.27           N  
ATOM    815  CA  ARG A 108       7.649  -6.732 -16.847  1.00 83.27           C  
ATOM    816  C   ARG A 108       8.011  -7.693 -15.696  1.00 83.27           C  
ATOM    817  CB  ARG A 108       8.026  -7.315 -18.214  1.00 83.27           C  
ATOM    818  O   ARG A 108       7.086  -8.311 -15.169  1.00 83.27           O  
ATOM    819  CG  ARG A 108       7.364  -8.672 -18.486  1.00 83.27           C  
ATOM    820  CD  ARG A 108       7.900  -9.205 -19.808  1.00 83.27           C  
ATOM    821  NE  ARG A 108       7.269 -10.477 -20.197  1.00 83.27           N  
ATOM    822  NH1 ARG A 108       8.738 -10.867 -21.884  1.00 83.27           N  
ATOM    823  NH2 ARG A 108       7.059 -12.285 -21.587  1.00 83.27           N  
ATOM    824  CZ  ARG A 108       7.683 -11.212 -21.208  1.00 83.27           C  
ATOM    825  N   PRO A 109       9.289  -7.893 -15.306  1.00 85.43           N  
ATOM    826  CA  PRO A 109       9.631  -8.903 -14.298  1.00 85.43           C  
ATOM    827  C   PRO A 109       9.023  -8.589 -12.928  1.00 85.43           C  
ATOM    828  CB  PRO A 109      11.163  -8.930 -14.244  1.00 85.43           C  
ATOM    829  O   PRO A 109       8.556  -9.496 -12.243  1.00 85.43           O  
ATOM    830  CG  PRO A 109      11.573  -7.546 -14.745  1.00 85.43           C  
ATOM    831  CD  PRO A 109      10.499  -7.235 -15.783  1.00 85.43           C  
ATOM    832  N   PHE A 110       8.976  -7.310 -12.554  1.00 86.41           N  
ATOM    833  CA  PHE A 110       8.400  -6.878 -11.286  1.00 86.41           C  
ATOM    834  C   PHE A 110       6.889  -7.111 -11.240  1.00 86.41           C  
ATOM    835  CB  PHE A 110       8.719  -5.401 -11.105  1.00 86.41           C  
ATOM    836  O   PHE A 110       6.378  -7.650 -10.258  1.00 86.41           O  
ATOM    837  CG  PHE A 110       8.346  -4.861  -9.743  1.00 86.41           C  
ATOM    838  CD1 PHE A 110       7.050  -4.365  -9.505  1.00 86.41           C  
ATOM    839  CD2 PHE A 110       9.291  -4.880  -8.701  1.00 86.41           C  
ATOM    840  CE1 PHE A 110       6.704  -3.890  -8.229  1.00 86.41           C  
ATOM    841  CE2 PHE A 110       8.939  -4.406  -7.425  1.00 86.41           C  
ATOM    842  CZ  PHE A 110       7.648  -3.904  -7.191  1.00 86.41           C  
ATOM    843  N   VAL A 111       6.181  -6.770 -12.324  1.00 87.17           N  
ATOM    844  CA  VAL A 111       4.738  -7.016 -12.449  1.00 87.17           C  
ATOM    845  C   VAL A 111       4.439  -8.514 -12.340  1.00 87.17           C  
ATOM    846  CB  VAL A 111       4.196  -6.414 -13.761  1.00 87.17           C  
ATOM    847  O   VAL A 111       3.547  -8.901 -11.596  1.00 87.17           O  
ATOM    848  CG1 VAL A 111       2.717  -6.732 -13.973  1.00 87.17           C  
ATOM    849  CG2 VAL A 111       4.300  -4.884 -13.755  1.00 87.17           C  
ATOM    850  N   ILE A 112       5.213  -9.384 -12.996  1.00 89.72           N  
ATOM    851  CA  ILE A 112       5.005 -10.839 -12.900  1.00 89.72           C  
ATOM    852  C   ILE A 112       5.252 -11.346 -11.468  1.00 89.72           C  
ATOM    853  CB  ILE A 112       5.870 -11.578 -13.945  1.00 89.72           C  
ATOM    854  O   ILE A 112       4.429 -12.087 -10.934  1.00 89.72           O  
ATOM    855  CG1 ILE A 112       5.387 -11.236 -15.375  1.00 89.72           C  
ATOM    856  CG2 ILE A 112       5.820 -13.104 -13.730  1.00 89.72           C  
ATOM    857  CD1 ILE A 112       6.361 -11.676 -16.475  1.00 89.72           C  
ATOM    858  N   LEU A 113       6.352 -10.933 -10.827  1.00 91.00           N  
ATOM    859  CA  LEU A 113       6.714 -11.389  -9.479  1.00 91.00           C  
ATOM    860  C   LEU A 113       5.655 -11.011  -8.434  1.00 91.00           C  
ATOM    861  CB  LEU A 113       8.087 -10.793  -9.118  1.00 91.00           C  
ATOM    862  O   LEU A 113       5.250 -11.839  -7.620  1.00 91.00           O  
ATOM    863  CG  LEU A 113       8.601 -11.186  -7.719  1.00 91.00           C  
ATOM    864  CD1 LEU A 113       8.823 -12.694  -7.593  1.00 91.00           C  
ATOM    865  CD2 LEU A 113       9.925 -10.475  -7.444  1.00 91.00           C  
ATOM    866  N   THR A 114       5.186  -9.768  -8.480  1.00 90.15           N  
ATOM    867  CA  THR A 114       4.151  -9.251  -7.572  1.00 90.15           C  
ATOM    868  C   THR A 114       2.803  -9.935  -7.780  1.00 90.15           C  
ATOM    869  CB  THR A 114       3.974  -7.741  -7.745  1.00 90.15           C  
ATOM    870  O   THR A 114       2.118 -10.226  -6.804  1.00 90.15           O  
ATOM    871  CG2 THR A 114       5.132  -6.948  -7.148  1.00 90.15           C  
ATOM    872  OG1 THR A 114       3.929  -7.437  -9.115  1.00 90.15           O  
ATOM    873  N   HIS A 115       2.436 -10.282  -9.015  1.00 90.73           N  
ATOM    874  CA  HIS A 115       1.216 -11.052  -9.245  1.00 90.73           C  
ATOM    875  C   HIS A 115       1.322 -12.498  -8.750  1.00 90.73           C  
ATOM    876  CB  HIS A 115       0.871 -11.095 -10.720  1.00 90.73           C  
ATOM    877  O   HIS A 115       0.361 -13.009  -8.180  1.00 90.73           O  
ATOM    878  CG  HIS A 115       0.253  -9.859 -11.303  1.00 90.73           C  
ATOM    879  CD2 HIS A 115      -0.985  -9.785 -11.874  1.00 90.73           C  
ATOM    880  ND1 HIS A 115       0.852  -8.639 -11.479  1.00 90.73           N  
ATOM    881  CE1 HIS A 115       0.002  -7.847 -12.147  1.00 90.73           C  
ATOM    882  NE2 HIS A 115      -1.116  -8.520 -12.443  1.00 90.73           N  
ATOM    883  N   ILE A 116       2.472 -13.160  -8.932  1.00 92.80           N  
ATOM    884  CA  ILE A 116       2.703 -14.498  -8.364  1.00 92.80           C  
ATOM    885  C   ILE A 116       2.567 -14.435  -6.839  1.00 92.80           C  
ATOM    886  CB  ILE A 116       4.074 -15.063  -8.802  1.00 92.80           C  
ATOM    887  O   ILE A 116       1.887 -15.272  -6.251  1.00 92.80           O  
ATOM    888  CG1 ILE A 116       4.065 -15.365 -10.319  1.00 92.80           C  
ATOM    889  CG2 ILE A 116       4.424 -16.345  -8.018  1.00 92.80           C  
ATOM    890  CD1 ILE A 116       5.457 -15.645 -10.900  1.00 92.80           C  
ATOM    891  N   LEU A 117       3.134 -13.403  -6.204  1.00 94.00           N  
ATOM    892  CA  LEU A 117       2.969 -13.165  -4.770  1.00 94.00           C  
ATOM    893  C   LEU A 117       1.491 -12.975  -4.386  1.00 94.00           C  
ATOM    894  CB  LEU A 117       3.820 -11.947  -4.372  1.00 94.00           C  
ATOM    895  O   LEU A 117       1.048 -13.533  -3.384  1.00 94.00           O  
ATOM    896  CG  LEU A 117       3.849 -11.678  -2.858  1.00 94.00           C  
ATOM    897  CD1 LEU A 117       4.638 -12.757  -2.116  1.00 94.00           C  
ATOM    898  CD2 LEU A 117       4.515 -10.330  -2.594  1.00 94.00           C  
ATOM    899  N   GLY A 118       0.721 -12.250  -5.200  1.00 93.24           N  
ATOM    900  CA  GLY A 118      -0.721 -12.072  -5.017  1.00 93.24           C  
ATOM    901  C   GLY A 118      -1.508 -13.376  -5.130  1.00 93.24           C  
ATOM    902  O   GLY A 118      -2.390 -13.627  -4.314  1.00 93.24           O  
ATOM    903  N   LEU A 119      -1.165 -14.244  -6.088  1.00 94.58           N  
ATOM    904  CA  LEU A 119      -1.770 -15.572  -6.227  1.00 94.58           C  
ATOM    905  C   LEU A 119      -1.488 -16.444  -5.000  1.00 94.58           C  
ATOM    906  CB  LEU A 119      -1.263 -16.258  -7.510  1.00 94.58           C  
ATOM    907  O   LEU A 119      -2.414 -17.045  -4.460  1.00 94.58           O  
ATOM    908  CG  LEU A 119      -1.805 -15.660  -8.819  1.00 94.58           C  
ATOM    909  CD1 LEU A 119      -1.099 -16.303 -10.013  1.00 94.58           C  
ATOM    910  CD2 LEU A 119      -3.307 -15.902  -8.969  1.00 94.58           C  
ATOM    911  N   VAL A 120      -0.243 -16.464  -4.511  1.00 95.64           N  
ATOM    912  CA  VAL A 120       0.102 -17.178  -3.270  1.00 95.64           C  
ATOM    913  C   VAL A 120      -0.667 -16.589  -2.084  1.00 95.64           C  
ATOM    914  CB  VAL A 120       1.622 -17.177  -3.008  1.00 95.64           C  
ATOM    915  O   VAL A 120      -1.267 -17.341  -1.320  1.00 95.64           O  
ATOM    916  CG1 VAL A 120       1.967 -17.938  -1.720  1.00 95.64           C  
ATOM    917  CG2 VAL A 120       2.392 -17.882  -4.133  1.00 95.64           C  
ATOM    918  N   GLY A 121      -0.730 -15.259  -1.963  1.00 94.35           N  
ATOM    919  CA  GLY A 121      -1.503 -14.576  -0.922  1.00 94.35           C  
ATOM    920  C   GLY A 121      -2.990 -14.938  -0.951  1.00 94.35           C  
ATOM    921  O   GLY A 121      -3.576 -15.220   0.090  1.00 94.35           O  
ATOM    922  N   ALA A 122      -3.596 -15.021  -2.136  1.00 93.87           N  
ATOM    923  CA  ALA A 122      -4.991 -15.425  -2.286  1.00 93.87           C  
ATOM    924  C   ALA A 122      -5.233 -16.903  -1.940  1.00 93.87           C  
ATOM    925  CB  ALA A 122      -5.432 -15.105  -3.711  1.00 93.87           C  
ATOM    926  O   ALA A 122      -6.253 -17.216  -1.329  1.00 93.87           O  
ATOM    927  N   ILE A 123      -4.293 -17.801  -2.267  1.00 95.10           N  
ATOM    928  CA  ILE A 123      -4.349 -19.220  -1.871  1.00 95.10           C  
ATOM    929  C   ILE A 123      -4.257 -19.358  -0.345  1.00 95.10           C  
ATOM    930  CB  ILE A 123      -3.240 -20.031  -2.584  1.00 95.10           C  
ATOM    931  O   ILE A 123      -5.009 -20.123   0.260  1.00 95.10           O  
ATOM    932  CG1 ILE A 123      -3.506 -20.105  -4.105  1.00 95.10           C  
ATOM    933  CG2 ILE A 123      -3.140 -21.461  -2.014  1.00 95.10           C  
ATOM    934  CD1 ILE A 123      -2.279 -20.537  -4.921  1.00 95.10           C  
ATOM    935  N   VAL A 124      -3.378 -18.589   0.303  1.00 94.06           N  
ATOM    936  CA  VAL A 124      -3.307 -18.531   1.773  1.00 94.06           C  
ATOM    937  C   VAL A 124      -4.611 -17.966   2.355  1.00 94.06           C  
ATOM    938  CB  VAL A 124      -2.075 -17.723   2.233  1.00 94.06           C  
ATOM    939  O   VAL A 124      -5.107 -18.472   3.358  1.00 94.06           O  
ATOM    940  CG1 VAL A 124      -2.009 -17.586   3.760  1.00 94.06           C  
ATOM    941  CG2 VAL A 124      -0.766 -18.407   1.806  1.00 94.06           C  
ATOM    942  N   GLY A 125      -5.211 -16.962   1.707  1.00 90.85           N  
ATOM    943  CA  GLY A 125      -6.475 -16.354   2.130  1.00 90.85           C  
ATOM    944  C   GLY A 125      -7.677 -17.301   2.053  1.00 90.85           C  
ATOM    945  O   GLY A 125      -8.451 -17.376   3.005  1.00 90.85           O  
ATOM    946  N   CYS A 126      -7.825 -18.073   0.969  1.00 91.13           N  
ATOM    947  CA  CYS A 126      -8.950 -19.006   0.825  1.00 91.13           C  
ATOM    948  C   CYS A 126      -8.841 -20.233   1.746  1.00 91.13           C  
ATOM    949  CB  CYS A 126      -9.129 -19.406  -0.650  1.00 91.13           C  
ATOM    950  O   CYS A 126      -9.862 -20.796   2.148  1.00 91.13           O  
ATOM    951  SG  CYS A 126      -7.814 -20.498  -1.250  1.00 91.13           S  
ATOM    952  N   THR A 127      -7.619 -20.627   2.118  1.00 91.31           N  
ATOM    953  CA  THR A 127      -7.343 -21.765   3.011  1.00 91.31           C  
ATOM    954  C   THR A 127      -7.244 -21.372   4.490  1.00 91.31           C  
ATOM    955  CB  THR A 127      -6.082 -22.529   2.573  1.00 91.31           C  
ATOM    956  O   THR A 127      -7.082 -22.242   5.347  1.00 91.31           O  
ATOM    957  CG2 THR A 127      -6.216 -23.153   1.184  1.00 91.31           C  
ATOM    958  OG1 THR A 127      -4.960 -21.684   2.516  1.00 91.31           O  
ATOM    959  N   ALA A 128      -7.376 -20.083   4.822  1.00 88.70           N  
ATOM    960  CA  ALA A 128      -7.225 -19.596   6.187  1.00 88.70           C  
ATOM    961  C   ALA A 128      -8.301 -20.170   7.131  1.00 88.70           C  
ATOM    962  CB  ALA A 128      -7.214 -18.061   6.184  1.00 88.70           C  
ATOM    963  O   ALA A 128      -9.506 -20.054   6.891  1.00 88.70           O  
ATOM    964  N   THR A 129      -7.847 -20.772   8.233  1.00 85.79           N  
ATOM    965  CA  THR A 129      -8.682 -21.272   9.343  1.00 85.79           C  
ATOM    966  C   THR A 129      -8.567 -20.419  10.603  1.00 85.79           C  
ATOM    967  CB  THR A 129      -8.295 -22.709   9.711  1.00 85.79           C  
ATOM    968  O   THR A 129      -9.370 -20.562  11.516  1.00 85.79           O  
ATOM    969  CG2 THR A 129      -8.556 -23.689   8.570  1.00 85.79           C  
ATOM    970  OG1 THR A 129      -6.915 -22.775  10.011  1.00 85.79           O  
ATOM    971  N   LYS A 130      -7.567 -19.530  10.660  1.00 87.39           N  
ATOM    972  CA  LYS A 130      -7.330 -18.575  11.747  1.00 87.39           C  
ATOM    973  C   LYS A 130      -7.255 -17.165  11.180  1.00 87.39           C  
ATOM    974  CB  LYS A 130      -6.027 -18.910  12.490  1.00 87.39           C  
ATOM    975  O   LYS A 130      -6.683 -16.958  10.109  1.00 87.39           O  
ATOM    976  CG  LYS A 130      -6.082 -20.257  13.223  1.00 87.39           C  
ATOM    977  CD  LYS A 130      -4.760 -20.524  13.955  1.00 87.39           C  
ATOM    978  CE  LYS A 130      -4.830 -21.880  14.663  1.00 87.39           C  
ATOM    979  NZ  LYS A 130      -3.564 -22.207  15.366  1.00 87.39           N  
ATOM    980  N   PHE A 131      -7.738 -16.183  11.938  1.00 86.56           N  
ATOM    981  CA  PHE A 131      -7.795 -14.800  11.465  1.00 86.56           C  
ATOM    982  C   PHE A 131      -6.392 -14.227  11.211  1.00 86.56           C  
ATOM    983  CB  PHE A 131      -8.593 -13.959  12.465  1.00 86.56           C  
ATOM    984  O   PHE A 131      -6.162 -13.542  10.222  1.00 86.56           O  
ATOM    985  CG  PHE A 131      -8.921 -12.590  11.916  1.00 86.56           C  
ATOM    986  CD1 PHE A 131      -8.139 -11.478  12.273  1.00 86.56           C  
ATOM    987  CD2 PHE A 131      -9.973 -12.443  10.992  1.00 86.56           C  
ATOM    988  CE1 PHE A 131      -8.419 -10.222  11.716  1.00 86.56           C  
ATOM    989  CE2 PHE A 131     -10.242 -11.187  10.424  1.00 86.56           C  
ATOM    990  CZ  PHE A 131      -9.464 -10.076  10.786  1.00 86.56           C  
ATOM    991  N   ASN A 132      -5.403 -14.607  12.025  1.00 87.48           N  
ATOM    992  CA  ASN A 132      -4.011 -14.190  11.825  1.00 87.48           C  
ATOM    993  C   ASN A 132      -3.400 -14.724  10.513  1.00 87.48           C  
ATOM    994  CB  ASN A 132      -3.174 -14.628  13.038  1.00 87.48           C  
ATOM    995  O   ASN A 132      -2.567 -14.052   9.912  1.00 87.48           O  
ATOM    996  CG  ASN A 132      -3.542 -13.919  14.332  1.00 87.48           C  
ATOM    997  ND2 ASN A 132      -3.030 -14.388  15.445  1.00 87.48           N  
ATOM    998  OD1 ASN A 132      -4.288 -12.956  14.378  1.00 87.48           O  
ATOM    999  N   THR A 133      -3.822 -15.901  10.036  1.00 91.26           N  
ATOM   1000  CA  THR A 133      -3.403 -16.417   8.720  1.00 91.26           C  
ATOM   1001  C   THR A 133      -3.989 -15.565   7.595  1.00 91.26           C  
ATOM   1002  CB  THR A 133      -3.835 -17.881   8.544  1.00 91.26           C  
ATOM   1003  O   THR A 133      -3.308 -15.281   6.612  1.00 91.26           O  
ATOM   1004  CG2 THR A 133      -3.299 -18.515   7.261  1.00 91.26           C  
ATOM   1005  OG1 THR A 133      -3.346 -18.657   9.616  1.00 91.26           O  
ATOM   1006  N   LEU A 134      -5.222 -15.086   7.769  1.00 90.87           N  
ATOM   1007  CA  LEU A 134      -5.862 -14.169   6.833  1.00 90.87           C  
ATOM   1008  C   LEU A 134      -5.181 -12.789   6.816  1.00 90.87           C  
ATOM   1009  CB  LEU A 134      -7.348 -14.078   7.205  1.00 90.87           C  
ATOM   1010  O   LEU A 134      -5.049 -12.184   5.757  1.00 90.87           O  
ATOM   1011  CG  LEU A 134      -8.198 -13.370   6.148  1.00 90.87           C  
ATOM   1012  CD1 LEU A 134      -8.242 -14.145   4.832  1.00 90.87           C  
ATOM   1013  CD2 LEU A 134      -9.621 -13.241   6.682  1.00 90.87           C  
ATOM   1014  N   LEU A 135      -4.679 -12.318   7.961  1.00 90.03           N  
ATOM   1015  CA  LEU A 135      -3.859 -11.104   8.026  1.00 90.03           C  
ATOM   1016  C   LEU A 135      -2.558 -11.250   7.221  1.00 90.03           C  
ATOM   1017  CB  LEU A 135      -3.567 -10.738   9.492  1.00 90.03           C  
ATOM   1018  O   LEU A 135      -2.214 -10.345   6.466  1.00 90.03           O  
ATOM   1019  CG  LEU A 135      -4.794 -10.306  10.314  1.00 90.03           C  
ATOM   1020  CD1 LEU A 135      -4.353  -9.964  11.735  1.00 90.03           C  
ATOM   1021  CD2 LEU A 135      -5.507  -9.087   9.726  1.00 90.03           C  
ATOM   1022  N   ALA A 136      -1.881 -12.402   7.304  1.00 91.58           N  
ATOM   1023  CA  ALA A 136      -0.703 -12.677   6.476  1.00 91.58           C  
ATOM   1024  C   ALA A 136      -1.043 -12.673   4.972  1.00 91.58           C  
ATOM   1025  CB  ALA A 136      -0.080 -14.008   6.917  1.00 91.58           C  
ATOM   1026  O   ALA A 136      -0.311 -12.083   4.174  1.00 91.58           O  
ATOM   1027  N   ALA A 137      -2.187 -13.254   4.590  1.00 93.54           N  
ATOM   1028  CA  ALA A 137      -2.696 -13.182   3.220  1.00 93.54           C  
ATOM   1029  C   ALA A 137      -2.945 -11.731   2.769  1.00 93.54           C  
ATOM   1030  CB  ALA A 137      -3.971 -14.025   3.118  1.00 93.54           C  
ATOM   1031  O   ALA A 137      -2.554 -11.361   1.662  1.00 93.54           O  
ATOM   1032  N   MET A 138      -3.528 -10.887   3.630  1.00 91.67           N  
ATOM   1033  CA  MET A 138      -3.750  -9.463   3.344  1.00 91.67           C  
ATOM   1034  C   MET A 138      -2.447  -8.685   3.163  1.00 91.67           C  
ATOM   1035  CB  MET A 138      -4.598  -8.803   4.444  1.00 91.67           C  
ATOM   1036  O   MET A 138      -2.379  -7.827   2.286  1.00 91.67           O  
ATOM   1037  CG  MET A 138      -6.071  -9.194   4.342  1.00 91.67           C  
ATOM   1038  SD  MET A 138      -6.855  -8.647   2.799  1.00 91.67           S  
ATOM   1039  CE  MET A 138      -7.595 -10.207   2.279  1.00 91.67           C  
ATOM   1040  N   THR A 139      -1.392  -9.000   3.919  1.00 91.77           N  
ATOM   1041  CA  THR A 139      -0.068  -8.397   3.701  1.00 91.77           C  
ATOM   1042  C   THR A 139       0.483  -8.754   2.320  1.00 91.77           C  
ATOM   1043  CB  THR A 139       0.936  -8.838   4.776  1.00 91.77           C  
ATOM   1044  O   THR A 139       0.925  -7.870   1.589  1.00 91.77           O  
ATOM   1045  CG2 THR A 139       2.238  -8.043   4.710  1.00 91.77           C  
ATOM   1046  OG1 THR A 139       0.409  -8.631   6.062  1.00 91.77           O  
ATOM   1047  N   MET A 140       0.418 -10.031   1.925  1.00 93.99           N  
ATOM   1048  CA  MET A 140       0.892 -10.479   0.608  1.00 93.99           C  
ATOM   1049  C   MET A 140       0.090  -9.847  -0.534  1.00 93.99           C  
ATOM   1050  CB  MET A 140       0.808 -12.007   0.504  1.00 93.99           C  
ATOM   1051  O   MET A 140       0.671  -9.387  -1.516  1.00 93.99           O  
ATOM   1052  CG  MET A 140       1.747 -12.713   1.485  1.00 93.99           C  
ATOM   1053  SD  MET A 140       1.640 -14.520   1.427  1.00 93.99           S  
ATOM   1054  CE  MET A 140       2.541 -14.816  -0.110  1.00 93.99           C  
ATOM   1055  N   LEU A 141      -1.235  -9.783  -0.388  1.00 93.49           N  
ATOM   1056  CA  LEU A 141      -2.118  -9.155  -1.366  1.00 93.49           C  
ATOM   1057  C   LEU A 141      -1.919  -7.637  -1.443  1.00 93.49           C  
ATOM   1058  CB  LEU A 141      -3.574  -9.481  -1.026  1.00 93.49           C  
ATOM   1059  O   LEU A 141      -1.915  -7.091  -2.541  1.00 93.49           O  
ATOM   1060  CG  LEU A 141      -4.003 -10.930  -1.292  1.00 93.49           C  
ATOM   1061  CD1 LEU A 141      -5.359 -11.193  -0.638  1.00 93.49           C  
ATOM   1062  CD2 LEU A 141      -4.146 -11.191  -2.791  1.00 93.49           C  
ATOM   1063  N   GLY A 142      -1.674  -6.969  -0.312  1.00 91.13           N  
ATOM   1064  CA  GLY A 142      -1.303  -5.556  -0.275  1.00 91.13           C  
ATOM   1065  C   GLY A 142      -0.032  -5.285  -1.076  1.00 91.13           C  
ATOM   1066  O   GLY A 142      -0.016  -4.408  -1.935  1.00 91.13           O  
ATOM   1067  N   VAL A 143       1.018  -6.091  -0.878  1.00 92.06           N  
ATOM   1068  CA  VAL A 143       2.254  -5.988  -1.677  1.00 92.06           C  
ATOM   1069  C   VAL A 143       1.983  -6.287  -3.158  1.00 92.06           C  
ATOM   1070  CB  VAL A 143       3.370  -6.890  -1.112  1.00 92.06           C  
ATOM   1071  O   VAL A 143       2.505  -5.604  -4.038  1.00 92.06           O  
ATOM   1072  CG1 VAL A 143       4.652  -6.819  -1.955  1.00 92.06           C  
ATOM   1073  CG2 VAL A 143       3.761  -6.460   0.309  1.00 92.06           C  
ATOM   1074  N   ALA A 144       1.121  -7.251  -3.471  1.00 92.46           N  
ATOM   1075  CA  ALA A 144       0.722  -7.539  -4.848  1.00 92.46           C  
ATOM   1076  C   ALA A 144      -0.142  -6.436  -5.494  1.00 92.46           C  
ATOM   1077  CB  ALA A 144      -0.005  -8.878  -4.852  1.00 92.46           C  
ATOM   1078  O   ALA A 144      -0.180  -6.328  -6.719  1.00 92.46           O  
ATOM   1079  N   ALA A 145      -0.806  -5.596  -4.696  1.00 90.03           N  
ATOM   1080  CA  ALA A 145      -1.662  -4.505  -5.159  1.00 90.03           C  
ATOM   1081  C   ALA A 145      -0.890  -3.260  -5.630  1.00 90.03           C  
ATOM   1082  CB  ALA A 145      -2.638  -4.151  -4.033  1.00 90.03           C  
ATOM   1083  O   ALA A 145      -1.496  -2.334  -6.177  1.00 90.03           O  
ATOM   1084  N   GLY A 146       0.433  -3.214  -5.429  1.00 88.00           N  
ATOM   1085  CA  GLY A 146       1.274  -2.104  -5.884  1.00 88.00           C  
ATOM   1086  C   GLY A 146       1.196  -1.859  -7.397  1.00 88.00           C  
ATOM   1087  O   GLY A 146       0.772  -0.775  -7.796  1.00 88.00           O  
ATOM   1088  N   PRO A 147       1.503  -2.857  -8.252  1.00 86.43           N  
ATOM   1089  CA  PRO A 147       1.364  -2.733  -9.704  1.00 86.43           C  
ATOM   1090  C   PRO A 147      -0.044  -2.364 -10.175  1.00 86.43           C  
ATOM   1091  CB  PRO A 147       1.753  -4.084 -10.297  1.00 86.43           C  
ATOM   1092  O   PRO A 147      -0.180  -1.615 -11.136  1.00 86.43           O  
ATOM   1093  CG  PRO A 147       2.511  -4.801  -9.193  1.00 86.43           C  
ATOM   1094  CD  PRO A 147       2.172  -4.094  -7.889  1.00 86.43           C  
ATOM   1095  N   ALA A 148      -1.091  -2.849  -9.500  1.00 86.14           N  
ATOM   1096  CA  ALA A 148      -2.464  -2.454  -9.810  1.00 86.14           C  
ATOM   1097  C   ALA A 148      -2.670  -0.951  -9.556  1.00 86.14           C  
ATOM   1098  CB  ALA A 148      -3.420  -3.286  -8.953  1.00 86.14           C  
ATOM   1099  O   ALA A 148      -3.202  -0.237 -10.405  1.00 86.14           O  
ATOM   1100  N   GLY A 149      -2.183  -0.453  -8.412  1.00 83.16           N  
ATOM   1101  CA  GLY A 149      -2.200   0.973  -8.073  1.00 83.16           C  
ATOM   1102  C   GLY A 149      -1.333   1.832  -8.996  1.00 83.16           C  
ATOM   1103  O   GLY A 149      -1.621   3.009  -9.181  1.00 83.16           O  
ATOM   1104  N   ALA A 150      -0.313   1.241  -9.614  1.00 85.94           N  
ATOM   1105  CA  ALA A 150       0.560   1.909 -10.566  1.00 85.94           C  
ATOM   1106  C   ALA A 150       0.218   1.637 -12.038  1.00 85.94           C  
ATOM   1107  CB  ALA A 150       1.987   1.551 -10.210  1.00 85.94           C  
ATOM   1108  O   ALA A 150       0.959   2.038 -12.934  1.00 85.94           O  
ATOM   1109  N   SER A 151      -0.934   1.022 -12.312  1.00 84.18           N  
ATOM   1110  CA  SER A 151      -1.448   0.871 -13.673  1.00 84.18           C  
ATOM   1111  C   SER A 151      -1.514   2.184 -14.471  1.00 84.18           C  
ATOM   1112  CB  SER A 151      -2.792   0.139 -13.683  1.00 84.18           C  
ATOM   1113  O   SER A 151      -1.177   2.130 -15.657  1.00 84.18           O  
ATOM   1114  OG  SER A 151      -3.760   0.800 -12.900  1.00 84.18           O  
ATOM   1115  N   PRO A 152      -1.811   3.371 -13.884  1.00 84.19           N  
ATOM   1116  CA  PRO A 152      -1.779   4.621 -14.643  1.00 84.19           C  
ATOM   1117  C   PRO A 152      -0.384   4.988 -15.169  1.00 84.19           C  
ATOM   1118  CB  PRO A 152      -2.330   5.705 -13.708  1.00 84.19           C  
ATOM   1119  O   PRO A 152      -0.298   5.688 -16.176  1.00 84.19           O  
ATOM   1120  CG  PRO A 152      -3.109   4.933 -12.648  1.00 84.19           C  
ATOM   1121  CD  PRO A 152      -2.302   3.648 -12.535  1.00 84.19           C  
ATOM   1122  N   LEU A 153       0.697   4.507 -14.539  1.00 85.42           N  
ATOM   1123  CA  LEU A 153       2.061   4.658 -15.054  1.00 85.42           C  
ATOM   1124  C   LEU A 153       2.263   3.799 -16.303  1.00 85.42           C  
ATOM   1125  CB  LEU A 153       3.083   4.292 -13.963  1.00 85.42           C  
ATOM   1126  O   LEU A 153       2.617   4.321 -17.351  1.00 85.42           O  
ATOM   1127  CG  LEU A 153       4.549   4.394 -14.416  1.00 85.42           C  
ATOM   1128  CD1 LEU A 153       4.979   5.827 -14.698  1.00 85.42           C  
ATOM   1129  CD2 LEU A 153       5.443   3.814 -13.328  1.00 85.42           C  
ATOM   1130  N   PHE A 154       1.980   2.494 -16.222  1.00 84.36           N  
ATOM   1131  CA  PHE A 154       2.193   1.578 -17.352  1.00 84.36           C  
ATOM   1132  C   PHE A 154       1.369   1.972 -18.582  1.00 84.36           C  
ATOM   1133  CB  PHE A 154       1.814   0.145 -16.951  1.00 84.36           C  
ATOM   1134  O   PHE A 154       1.823   1.848 -19.714  1.00 84.36           O  
ATOM   1135  CG  PHE A 154       2.472  -0.411 -15.704  1.00 84.36           C  
ATOM   1136  CD1 PHE A 154       3.861  -0.306 -15.505  1.00 84.36           C  
ATOM   1137  CD2 PHE A 154       1.684  -1.079 -14.751  1.00 84.36           C  
ATOM   1138  CE1 PHE A 154       4.446  -0.886 -14.359  1.00 84.36           C  
ATOM   1139  CE2 PHE A 154       2.268  -1.645 -13.609  1.00 84.36           C  
ATOM   1140  CZ  PHE A 154       3.653  -1.563 -13.425  1.00 84.36           C  
ATOM   1141  N   ILE A 155       0.142   2.450 -18.366  1.00 83.43           N  
ATOM   1142  CA  ILE A 155      -0.733   2.931 -19.438  1.00 83.43           C  
ATOM   1143  C   ILE A 155      -0.228   4.264 -19.980  1.00 83.43           C  
ATOM   1144  CB  ILE A 155      -2.160   3.091 -18.898  1.00 83.43           C  
ATOM   1145  O   ILE A 155      -0.216   4.470 -21.193  1.00 83.43           O  
ATOM   1146  CG1 ILE A 155      -2.733   1.739 -18.433  1.00 83.43           C  
ATOM   1147  CG2 ILE A 155      -3.096   3.711 -19.945  1.00 83.43           C  
ATOM   1148  CD1 ILE A 155      -3.866   1.964 -17.433  1.00 83.43           C  
ATOM   1149  N   GLY A 156       0.187   5.162 -19.085  1.00 80.18           N  
ATOM   1150  CA  GLY A 156       0.700   6.469 -19.454  1.00 80.18           C  
ATOM   1151  C   GLY A 156       1.995   6.392 -20.258  1.00 80.18           C  
ATOM   1152  O   GLY A 156       2.191   7.210 -21.143  1.00 80.18           O  
ATOM   1153  N   GLU A 157       2.831   5.378 -20.053  1.00 81.97           N  
ATOM   1154  CA  GLU A 157       4.026   5.146 -20.874  1.00 81.97           C  
ATOM   1155  C   GLU A 157       3.708   4.742 -22.319  1.00 81.97           C  
ATOM   1156  CB  GLU A 157       4.874   4.049 -20.223  1.00 81.97           C  
ATOM   1157  O   GLU A 157       4.457   5.091 -23.225  1.00 81.97           O  
ATOM   1158  CG  GLU A 157       5.593   4.581 -18.987  1.00 81.97           C  
ATOM   1159  CD  GLU A 157       6.470   3.522 -18.317  1.00 81.97           C  
ATOM   1160  OE1 GLU A 157       7.513   3.914 -17.771  1.00 81.97           O  
ATOM   1161  OE2 GLU A 157       6.147   2.310 -18.288  1.00 81.97           O  
ATOM   1162  N   LEU A 158       2.603   4.019 -22.537  1.00 79.06           N  
ATOM   1163  CA  LEU A 158       2.221   3.448 -23.837  1.00 79.06           C  
ATOM   1164  C   LEU A 158       1.324   4.362 -24.684  1.00 79.06           C  
ATOM   1165  CB  LEU A 158       1.504   2.110 -23.587  1.00 79.06           C  
ATOM   1166  O   LEU A 158       1.054   4.067 -25.852  1.00 79.06           O  
ATOM   1167  CG  LEU A 158       2.378   1.022 -22.944  1.00 79.06           C  
ATOM   1168  CD1 LEU A 158       1.521  -0.229 -22.728  1.00 79.06           C  
ATOM   1169  CD2 LEU A 158       3.579   0.668 -23.822  1.00 79.06           C  
ATOM   1170  N   MET A 159       0.803   5.427 -24.082  1.00 78.99           N  
ATOM   1171  CA  MET A 159      -0.134   6.368 -24.687  1.00 78.99           C  
ATOM   1172  C   MET A 159       0.556   7.713 -24.920  1.00 78.99           C  
ATOM   1173  CB  MET A 159      -1.347   6.541 -23.767  1.00 78.99           C  
ATOM   1174  O   MET A 159       1.454   8.101 -24.176  1.00 78.99           O  
ATOM   1175  CG  MET A 159      -2.193   5.289 -23.519  1.00 78.99           C  
ATOM   1176  SD  MET A 159      -3.490   4.942 -24.736  1.00 78.99           S  
ATOM   1177  CE  MET A 159      -2.597   3.808 -25.813  1.00 78.99           C  
ATOM   1178  N   SER A 160       0.105   8.462 -25.927  1.00 75.04           N  
ATOM   1179  CA  SER A 160       0.605   9.827 -26.128  1.00 75.04           C  
ATOM   1180  C   SER A 160       0.108  10.746 -25.018  1.00 75.04           C  
ATOM   1181  CB  SER A 160       0.212  10.362 -27.505  1.00 75.04           C  
ATOM   1182  O   SER A 160      -1.004  10.535 -24.533  1.00 75.04           O  
ATOM   1183  OG  SER A 160      -1.188  10.567 -27.638  1.00 75.04           O  
ATOM   1184  N   ASN A 161       0.857  11.789 -24.639  1.00 74.78           N  
ATOM   1185  CA  ASN A 161       0.462  12.718 -23.564  1.00 74.78           C  
ATOM   1186  C   ASN A 161      -0.994  13.221 -23.698  1.00 74.78           C  
ATOM   1187  CB  ASN A 161       1.464  13.887 -23.453  1.00 74.78           C  
ATOM   1188  O   ASN A 161      -1.709  13.300 -22.700  1.00 74.78           O  
ATOM   1189  CG  ASN A 161       2.800  13.557 -22.808  1.00 74.78           C  
ATOM   1190  ND2 ASN A 161       3.739  14.465 -22.850  1.00 74.78           N  
ATOM   1191  OD1 ASN A 161       3.008  12.518 -22.212  1.00 74.78           O  
ATOM   1192  N   LYS A 162      -1.480  13.459 -24.926  1.00 72.92           N  
ATOM   1193  CA  LYS A 162      -2.890  13.811 -25.207  1.00 72.92           C  
ATOM   1194  C   LYS A 162      -3.898  12.682 -24.956  1.00 72.92           C  
ATOM   1195  CB  LYS A 162      -3.026  14.258 -26.668  1.00 72.92           C  
ATOM   1196  O   LYS A 162      -5.028  12.956 -24.562  1.00 72.92           O  
ATOM   1197  CG  LYS A 162      -2.359  15.610 -26.943  1.00 72.92           C  
ATOM   1198  CD  LYS A 162      -2.446  15.931 -28.437  1.00 72.92           C  
ATOM   1199  CE  LYS A 162      -1.447  17.021 -28.833  1.00 72.92           C  
ATOM   1200  NZ  LYS A 162      -1.266  17.050 -30.304  1.00 72.92           N  
ATOM   1201  N   THR A 163      -3.528  11.430 -25.220  1.00 79.58           N  
ATOM   1202  CA  THR A 163      -4.421  10.260 -25.144  1.00 79.58           C  
ATOM   1203  C   THR A 163      -4.235   9.422 -23.879  1.00 79.58           C  
ATOM   1204  CB  THR A 163      -4.323   9.366 -26.390  1.00 79.58           C  
ATOM   1205  O   THR A 163      -5.035   8.515 -23.650  1.00 79.58           O  
ATOM   1206  CG2 THR A 163      -4.691  10.112 -27.673  1.00 79.58           C  
ATOM   1207  OG1 THR A 163      -3.026   8.840 -26.531  1.00 79.58           O  
ATOM   1208  N   LYS A 164      -3.262   9.745 -23.006  1.00 81.62           N  
ATOM   1209  CA  LYS A 164      -3.019   9.021 -21.739  1.00 81.62           C  
ATOM   1210  C   LYS A 164      -4.286   8.843 -20.914  1.00 81.62           C  
ATOM   1211  CB  LYS A 164      -1.953   9.704 -20.859  1.00 81.62           C  
ATOM   1212  O   LYS A 164      -4.534   7.751 -20.407  1.00 81.62           O  
ATOM   1213  CG  LYS A 164      -0.535   9.654 -21.432  1.00 81.62           C  
ATOM   1214  CD  LYS A 164       0.549  10.030 -20.414  1.00 81.62           C  
ATOM   1215  CE  LYS A 164       1.883  10.123 -21.161  1.00 81.62           C  
ATOM   1216  NZ  LYS A 164       3.034  10.457 -20.281  1.00 81.62           N  
ATOM   1217  N   PHE A 165      -5.119   9.883 -20.834  1.00 76.69           N  
ATOM   1218  CA  PHE A 165      -6.377   9.797 -20.098  1.00 76.69           C  
ATOM   1219  C   PHE A 165      -7.355   8.802 -20.744  1.00 76.69           C  
ATOM   1220  CB  PHE A 165      -7.004  11.190 -19.916  1.00 76.69           C  
ATOM   1221  O   PHE A 165      -7.981   8.017 -20.040  1.00 76.69           O  
ATOM   1222  CG  PHE A 165      -8.023  11.153 -18.796  1.00 76.69           C  
ATOM   1223  CD1 PHE A 165      -9.237  10.480 -18.997  1.00 76.69           C  
ATOM   1224  CD2 PHE A 165      -7.670  11.584 -17.503  1.00 76.69           C  
ATOM   1225  CE1 PHE A 165      -9.993  10.081 -17.891  1.00 76.69           C  
ATOM   1226  CE2 PHE A 165      -8.491  11.277 -16.404  1.00 76.69           C  
ATOM   1227  CZ  PHE A 165      -9.635  10.489 -16.595  1.00 76.69           C  
ATOM   1228  N   LEU A 166      -7.464   8.776 -22.077  1.00 81.81           N  
ATOM   1229  CA  LEU A 166      -8.318   7.809 -22.777  1.00 81.81           C  
ATOM   1230  C   LEU A 166      -7.842   6.370 -22.534  1.00 81.81           C  
ATOM   1231  CB  LEU A 166      -8.351   8.149 -24.278  1.00 81.81           C  
ATOM   1232  O   LEU A 166      -8.660   5.476 -22.329  1.00 81.81           O  
ATOM   1233  CG  LEU A 166      -9.263   7.229 -25.111  1.00 81.81           C  
ATOM   1234  CD1 LEU A 166     -10.725   7.317 -24.673  1.00 81.81           C  
ATOM   1235  CD2 LEU A 166      -9.173   7.620 -26.585  1.00 81.81           C  
ATOM   1236  N   GLY A 167      -6.526   6.152 -22.496  1.00 82.12           N  
ATOM   1237  CA  GLY A 167      -5.967   4.858 -22.122  1.00 82.12           C  
ATOM   1238  C   GLY A 167      -6.339   4.451 -20.697  1.00 82.12           C  
ATOM   1239  O   GLY A 167      -6.777   3.321 -20.472  1.00 82.12           O  
ATOM   1240  N   LEU A 168      -6.224   5.382 -19.743  1.00 83.35           N  
ATOM   1241  CA  LEU A 168      -6.624   5.151 -18.356  1.00 83.35           C  
ATOM   1242  C   LEU A 168      -8.122   4.855 -18.252  1.00 83.35           C  
ATOM   1243  CB  LEU A 168      -6.219   6.363 -17.500  1.00 83.35           C  
ATOM   1244  O   LEU A 168      -8.518   3.928 -17.554  1.00 83.35           O  
ATOM   1245  CG  LEU A 168      -6.565   6.208 -16.008  1.00 83.35           C  
ATOM   1246  CD1 LEU A 168      -5.903   4.983 -15.377  1.00 83.35           C  
ATOM   1247  CD2 LEU A 168      -6.077   7.437 -15.252  1.00 83.35           C  
ATOM   1248  N   LEU A 169      -8.949   5.580 -19.004  1.00 82.79           N  
ATOM   1249  CA  LEU A 169     -10.389   5.367 -19.070  1.00 82.79           C  
ATOM   1250  C   LEU A 169     -10.738   3.949 -19.538  1.00 82.79           C  
ATOM   1251  CB  LEU A 169     -10.991   6.436 -19.999  1.00 82.79           C  
ATOM   1252  O   LEU A 169     -11.585   3.304 -18.928  1.00 82.79           O  
ATOM   1253  CG  LEU A 169     -12.503   6.293 -20.206  1.00 82.79           C  
ATOM   1254  CD1 LEU A 169     -13.241   6.470 -18.894  1.00 82.79           C  
ATOM   1255  CD2 LEU A 169     -13.012   7.347 -21.184  1.00 82.79           C  
ATOM   1256  N   ILE A 170     -10.077   3.444 -20.584  1.00 84.59           N  
ATOM   1257  CA  ILE A 170     -10.308   2.085 -21.102  1.00 84.59           C  
ATOM   1258  C   ILE A 170      -9.990   1.032 -20.033  1.00 84.59           C  
ATOM   1259  CB  ILE A 170      -9.485   1.863 -22.394  1.00 84.59           C  
ATOM   1260  O   ILE A 170     -10.728   0.058 -19.888  1.00 84.59           O  
ATOM   1261  CG1 ILE A 170     -10.063   2.722 -23.541  1.00 84.59           C  
ATOM   1262  CG2 ILE A 170      -9.468   0.379 -22.819  1.00 84.59           C  
ATOM   1263  CD1 ILE A 170      -9.114   2.872 -24.737  1.00 84.59           C  
ATOM   1264  N   VAL A 171      -8.917   1.231 -19.265  1.00 84.64           N  
ATOM   1265  CA  VAL A 171      -8.514   0.296 -18.207  1.00 84.64           C  
ATOM   1266  C   VAL A 171      -9.403   0.405 -16.967  1.00 84.64           C  
ATOM   1267  CB  VAL A 171      -7.025   0.482 -17.871  1.00 84.64           C  
ATOM   1268  O   VAL A 171      -9.730  -0.620 -16.363  1.00 84.64           O  
ATOM   1269  CG1 VAL A 171      -6.603  -0.386 -16.683  1.00 84.64           C  
ATOM   1270  CG2 VAL A 171      -6.186   0.057 -19.089  1.00 84.64           C  
ATOM   1271  N   SER A 172      -9.829   1.615 -16.608  1.00 82.51           N  
ATOM   1272  CA  SER A 172     -10.633   1.890 -15.415  1.00 82.51           C  
ATOM   1273  C   SER A 172     -12.135   1.677 -15.623  1.00 82.51           C  
ATOM   1274  CB  SER A 172     -10.363   3.314 -14.914  1.00 82.51           C  
ATOM   1275  O   SER A 172     -12.847   1.441 -14.650  1.00 82.51           O  
ATOM   1276  OG  SER A 172      -9.017   3.425 -14.493  1.00 82.51           O  
ATOM   1277  N   ALA A 173     -12.650   1.698 -16.857  1.00 83.19           N  
ATOM   1278  CA  ALA A 173     -14.083   1.532 -17.122  1.00 83.19           C  
ATOM   1279  C   ALA A 173     -14.665   0.215 -16.553  1.00 83.19           C  
ATOM   1280  CB  ALA A 173     -14.367   1.730 -18.620  1.00 83.19           C  
ATOM   1281  O   ALA A 173     -15.701   0.272 -15.889  1.00 83.19           O  
ATOM   1282  N   PRO A 174     -14.015  -0.961 -16.687  1.00 85.18           N  
ATOM   1283  CA  PRO A 174     -14.488  -2.195 -16.043  1.00 85.18           C  
ATOM   1284  C   PRO A 174     -14.411  -2.168 -14.507  1.00 85.18           C  
ATOM   1285  CB  PRO A 174     -13.608  -3.311 -16.619  1.00 85.18           C  
ATOM   1286  O   PRO A 174     -15.179  -2.851 -13.819  1.00 85.18           O  
ATOM   1287  CG  PRO A 174     -13.150  -2.744 -17.960  1.00 85.18           C  
ATOM   1288  CD  PRO A 174     -12.936  -1.277 -17.613  1.00 85.18           C  
ATOM   1289  N   VAL A 175     -13.501  -1.358 -13.955  1.00 80.93           N  
ATOM   1290  CA  VAL A 175     -13.347  -1.177 -12.506  1.00 80.93           C  
ATOM   1291  C   VAL A 175     -14.584  -0.501 -11.931  1.00 80.93           C  
ATOM   1292  CB  VAL A 175     -12.071  -0.387 -12.146  1.00 80.93           C  
ATOM   1293  O   VAL A 175     -14.995  -0.882 -10.846  1.00 80.93           O  
ATOM   1294  CG1 VAL A 175     -11.823  -0.360 -10.632  1.00 80.93           C  
ATOM   1295  CG2 VAL A 175     -10.826  -0.987 -12.810  1.00 80.93           C  
ATOM   1296  N   VAL A 176     -15.237   0.407 -12.664  1.00 78.83           N  
ATOM   1297  CA  VAL A 176     -16.473   1.094 -12.236  1.00 78.83           C  
ATOM   1298  C   VAL A 176     -17.572   0.111 -11.846  1.00 78.83           C  
ATOM   1299  CB  VAL A 176     -17.001   2.004 -13.362  1.00 78.83           C  
ATOM   1300  O   VAL A 176     -18.091   0.162 -10.731  1.00 78.83           O  
ATOM   1301  CG1 VAL A 176     -18.359   2.648 -13.029  1.00 78.83           C  
ATOM   1302  CG2 VAL A 176     -15.931   3.027 -13.748  1.00 78.83           C  
ATOM   1303  N   ALA A 177     -17.899  -0.812 -12.754  1.00 80.72           N  
ATOM   1304  CA  ALA A 177     -18.939  -1.805 -12.516  1.00 80.72           C  
ATOM   1305  C   ALA A 177     -18.559  -2.725 -11.351  1.00 80.72           C  
ATOM   1306  CB  ALA A 177     -19.161  -2.595 -13.811  1.00 80.72           C  
ATOM   1307  O   ALA A 177     -19.383  -3.026 -10.489  1.00 80.72           O  
ATOM   1308  N   THR A 178     -17.290  -3.131 -11.290  1.00 80.44           N  
ATOM   1309  CA  THR A 178     -16.840  -4.064 -10.259  1.00 80.44           C  
ATOM   1310  C   THR A 178     -16.765  -3.406  -8.886  1.00 80.44           C  
ATOM   1311  CB  THR A 178     -15.509  -4.719 -10.628  1.00 80.44           C  
ATOM   1312  O   THR A 178     -17.204  -4.012  -7.918  1.00 80.44           O  
ATOM   1313  CG2 THR A 178     -15.218  -5.874  -9.664  1.00 80.44           C  
ATOM   1314  OG1 THR A 178     -15.589  -5.236 -11.940  1.00 80.44           O  
ATOM   1315  N   ASN A 179     -16.282  -2.169  -8.776  1.00 76.88           N  
ATOM   1316  CA  ASN A 179     -16.193  -1.420  -7.519  1.00 76.88           C  
ATOM   1317  C   ASN A 179     -17.584  -1.214  -6.900  1.00 76.88           C  
ATOM   1318  CB  ASN A 179     -15.500  -0.077  -7.811  1.00 76.88           C  
ATOM   1319  O   ASN A 179     -17.782  -1.460  -5.714  1.00 76.88           O  
ATOM   1320  CG  ASN A 179     -14.835   0.519  -6.594  1.00 76.88           C  
ATOM   1321  ND2 ASN A 179     -13.534   0.358  -6.499  1.00 76.88           N  
ATOM   1322  OD1 ASN A 179     -15.440   1.124  -5.726  1.00 76.88           O  
ATOM   1323  N   GLY A 180     -18.576  -0.857  -7.724  1.00 78.91           N  
ATOM   1324  CA  GLY A 180     -19.977  -0.774  -7.301  1.00 78.91           C  
ATOM   1325  C   GLY A 180     -20.537  -2.112  -6.814  1.00 78.91           C  
ATOM   1326  O   GLY A 180     -21.164  -2.185  -5.762  1.00 78.91           O  
ATOM   1327  N   LEU A 181     -20.279  -3.199  -7.545  1.00 84.92           N  
ATOM   1328  CA  LEU A 181     -20.825  -4.522  -7.222  1.00 84.92           C  
ATOM   1329  C   LEU A 181     -20.051  -5.272  -6.125  1.00 84.92           C  
ATOM   1330  CB  LEU A 181     -20.907  -5.352  -8.514  1.00 84.92           C  
ATOM   1331  O   LEU A 181     -20.582  -6.230  -5.564  1.00 84.92           O  
ATOM   1332  CG  LEU A 181     -21.918  -4.819  -9.549  1.00 84.92           C  
ATOM   1333  CD1 LEU A 181     -21.776  -5.613 -10.848  1.00 84.92           C  
ATOM   1334  CD2 LEU A 181     -23.365  -4.942  -9.065  1.00 84.92           C  
ATOM   1335  N   SER A 182     -18.820  -4.866  -5.799  1.00 84.01           N  
ATOM   1336  CA  SER A 182     -17.934  -5.604  -4.885  1.00 84.01           C  
ATOM   1337  C   SER A 182     -18.506  -5.749  -3.472  1.00 84.01           C  
ATOM   1338  CB  SER A 182     -16.527  -4.999  -4.820  1.00 84.01           C  
ATOM   1339  O   SER A 182     -18.517  -6.880  -2.982  1.00 84.01           O  
ATOM   1340  OG  SER A 182     -15.863  -5.165  -6.046  1.00 84.01           O  
ATOM   1341  N   PRO A 183     -19.036  -4.694  -2.814  1.00 79.37           N  
ATOM   1342  CA  PRO A 183     -19.656  -4.844  -1.497  1.00 79.37           C  
ATOM   1343  C   PRO A 183     -20.889  -5.756  -1.517  1.00 79.37           C  
ATOM   1344  CB  PRO A 183     -20.014  -3.425  -1.036  1.00 79.37           C  
ATOM   1345  O   PRO A 183     -21.069  -6.576  -0.620  1.00 79.37           O  
ATOM   1346  CG  PRO A 183     -19.067  -2.533  -1.834  1.00 79.37           C  
ATOM   1347  CD  PRO A 183     -18.962  -3.278  -3.160  1.00 79.37           C  
ATOM   1348  N   TYR A 184     -21.717  -5.663  -2.564  1.00 83.93           N  
ATOM   1349  CA  TYR A 184     -22.902  -6.513  -2.720  1.00 83.93           C  
ATOM   1350  C   TYR A 184     -22.520  -7.985  -2.903  1.00 83.93           C  
ATOM   1351  CB  TYR A 184     -23.756  -6.004  -3.893  1.00 83.93           C  
ATOM   1352  O   TYR A 184     -23.031  -8.857  -2.200  1.00 83.93           O  
ATOM   1353  CG  TYR A 184     -24.954  -6.889  -4.189  1.00 83.93           C  
ATOM   1354  CD1 TYR A 184     -24.856  -7.909  -5.156  1.00 83.93           C  
ATOM   1355  CD2 TYR A 184     -26.153  -6.720  -3.470  1.00 83.93           C  
ATOM   1356  CE1 TYR A 184     -25.948  -8.769  -5.383  1.00 83.93           C  
ATOM   1357  CE2 TYR A 184     -27.242  -7.586  -3.683  1.00 83.93           C  
ATOM   1358  OH  TYR A 184     -28.161  -9.493  -4.840  1.00 83.93           O  
ATOM   1359  CZ  TYR A 184     -27.138  -8.620  -4.637  1.00 83.93           C  
ATOM   1360  N   LEU A 185     -21.584  -8.269  -3.813  1.00 86.61           N  
ATOM   1361  CA  LEU A 185     -21.093  -9.624  -4.052  1.00 86.61           C  
ATOM   1362  C   LEU A 185     -20.367 -10.181  -2.825  1.00 86.61           C  
ATOM   1363  CB  LEU A 185     -20.179  -9.633  -5.289  1.00 86.61           C  
ATOM   1364  O   LEU A 185     -20.572 -11.343  -2.489  1.00 86.61           O  
ATOM   1365  CG  LEU A 185     -20.914  -9.414  -6.625  1.00 86.61           C  
ATOM   1366  CD1 LEU A 185     -19.892  -9.304  -7.757  1.00 86.61           C  
ATOM   1367  CD2 LEU A 185     -21.874 -10.561  -6.956  1.00 86.61           C  
ATOM   1368  N   GLY A 186     -19.574  -9.366  -2.127  1.00 83.92           N  
ATOM   1369  CA  GLY A 186     -18.893  -9.758  -0.896  1.00 83.92           C  
ATOM   1370  C   GLY A 186     -19.870 -10.167   0.205  1.00 83.92           C  
ATOM   1371  O   GLY A 186     -19.751 -11.267   0.746  1.00 83.92           O  
ATOM   1372  N   GLN A 187     -20.887  -9.345   0.481  1.00 80.00           N  
ATOM   1373  CA  GLN A 187     -21.926  -9.680   1.459  1.00 80.00           C  
ATOM   1374  C   GLN A 187     -22.749 -10.900   1.037  1.00 80.00           C  
ATOM   1375  CB  GLN A 187     -22.852  -8.482   1.695  1.00 80.00           C  
ATOM   1376  O   GLN A 187     -22.959 -11.804   1.845  1.00 80.00           O  
ATOM   1377  CG  GLN A 187     -22.149  -7.380   2.499  1.00 80.00           C  
ATOM   1378  CD  GLN A 187     -23.078  -6.224   2.849  1.00 80.00           C  
ATOM   1379  NE2 GLN A 187     -22.564  -5.175   3.451  1.00 80.00           N  
ATOM   1380  OE1 GLN A 187     -24.274  -6.239   2.619  1.00 80.00           O  
ATOM   1381  N   ARG A 188     -23.156 -10.987  -0.235  1.00 86.98           N  
ATOM   1382  CA  ARG A 188     -23.917 -12.133  -0.748  1.00 86.98           C  
ATOM   1383  C   ARG A 188     -23.137 -13.440  -0.626  1.00 86.98           C  
ATOM   1384  CB  ARG A 188     -24.323 -11.861  -2.200  1.00 86.98           C  
ATOM   1385  O   ARG A 188     -23.687 -14.432  -0.155  1.00 86.98           O  
ATOM   1386  CG  ARG A 188     -25.252 -12.967  -2.712  1.00 86.98           C  
ATOM   1387  CD  ARG A 188     -25.750 -12.633  -4.114  1.00 86.98           C  
ATOM   1388  NE  ARG A 188     -26.626 -13.703  -4.612  1.00 86.98           N  
ATOM   1389  NH1 ARG A 188     -26.927 -12.851  -6.720  1.00 86.98           N  
ATOM   1390  NH2 ARG A 188     -27.854 -14.811  -6.164  1.00 86.98           N  
ATOM   1391  CZ  ARG A 188     -27.127 -13.784  -5.829  1.00 86.98           C  
ATOM   1392  N   LEU A 189     -21.862 -13.442  -1.021  1.00 88.34           N  
ATOM   1393  CA  LEU A 189     -20.981 -14.607  -0.903  1.00 88.34           C  
ATOM   1394  C   LEU A 189     -20.745 -15.000   0.553  1.00 88.34           C  
ATOM   1395  CB  LEU A 189     -19.627 -14.318  -1.574  1.00 88.34           C  
ATOM   1396  O   LEU A 189     -20.540 -16.176   0.827  1.00 88.34           O  
ATOM   1397  CG  LEU A 189     -19.658 -14.312  -3.112  1.00 88.34           C  
ATOM   1398  CD1 LEU A 189     -18.301 -13.840  -3.638  1.00 88.34           C  
ATOM   1399  CD2 LEU A 189     -19.950 -15.700  -3.686  1.00 88.34           C  
ATOM   1400  N   ALA A 190     -20.777 -14.044   1.476  1.00 82.72           N  
ATOM   1401  CA  ALA A 190     -20.591 -14.312   2.891  1.00 82.72           C  
ATOM   1402  C   ALA A 190     -21.855 -14.845   3.590  1.00 82.72           C  
ATOM   1403  CB  ALA A 190     -20.069 -13.026   3.520  1.00 82.72           C  
ATOM   1404  O   ALA A 190     -21.723 -15.653   4.500  1.00 82.72           O  
ATOM   1405  N   ILE A 191     -23.052 -14.412   3.173  1.00 82.34           N  
ATOM   1406  CA  ILE A 191     -24.334 -14.815   3.783  1.00 82.34           C  
ATOM   1407  C   ILE A 191     -24.896 -16.090   3.138  1.00 82.34           C  
ATOM   1408  CB  ILE A 191     -25.357 -13.653   3.704  1.00 82.34           C  
ATOM   1409  O   ILE A 191     -25.330 -16.999   3.837  1.00 82.34           O  
ATOM   1410  CG1 ILE A 191     -24.877 -12.428   4.519  1.00 82.34           C  
ATOM   1411  CG2 ILE A 191     -26.749 -14.093   4.204  1.00 82.34           C  
ATOM   1412  CD1 ILE A 191     -25.676 -11.147   4.241  1.00 82.34           C  
ATOM   1413  N   GLN A 192     -24.935 -16.148   1.803  1.00 83.49           N  
ATOM   1414  CA  GLN A 192     -25.558 -17.250   1.052  1.00 83.49           C  
ATOM   1415  C   GLN A 192     -24.547 -18.294   0.565  1.00 83.49           C  
ATOM   1416  CB  GLN A 192     -26.320 -16.692  -0.163  1.00 83.49           C  
ATOM   1417  O   GLN A 192     -24.936 -19.388   0.162  1.00 83.49           O  
ATOM   1418  CG  GLN A 192     -27.500 -15.786   0.209  1.00 83.49           C  
ATOM   1419  CD  GLN A 192     -28.267 -15.266  -1.009  1.00 83.49           C  
ATOM   1420  NE2 GLN A 192     -29.407 -14.649  -0.785  1.00 83.49           N  
ATOM   1421  OE1 GLN A 192     -27.862 -15.366  -2.166  1.00 83.49           O  
ATOM   1422  N   GLY A 193     -23.262 -17.943   0.532  1.00 84.06           N  
ATOM   1423  CA  GLY A 193     -22.201 -18.784  -0.008  1.00 84.06           C  
ATOM   1424  C   GLY A 193     -21.085 -19.029   1.000  1.00 84.06           C  
ATOM   1425  O   GLY A 193     -21.291 -19.050   2.208  1.00 84.06           O  
ATOM   1426  N   SER A 194     -19.871 -19.199   0.478  1.00 88.51           N  
ATOM   1427  CA  SER A 194     -18.656 -19.160   1.287  1.00 88.51           C  
ATOM   1428  C   SER A 194     -17.864 -17.905   0.946  1.00 88.51           C  
ATOM   1429  CB  SER A 194     -17.820 -20.420   1.059  1.00 88.51           C  
ATOM   1430  O   SER A 194     -17.519 -17.692  -0.218  1.00 88.51           O  
ATOM   1431  OG  SER A 194     -16.713 -20.425   1.941  1.00 88.51           O  
ATOM   1432  N   TRP A 195     -17.488 -17.122   1.959  1.00 89.69           N  
ATOM   1433  CA  TRP A 195     -16.617 -15.949   1.807  1.00 89.69           C  
ATOM   1434  C   TRP A 195     -15.272 -16.286   1.135  1.00 89.69           C  
ATOM   1435  CB  TRP A 195     -16.394 -15.325   3.190  1.00 89.69           C  
ATOM   1436  O   TRP A 195     -14.647 -15.422   0.521  1.00 89.69           O  
ATOM   1437  CG  TRP A 195     -15.719 -16.224   4.184  1.00 89.69           C  
ATOM   1438  CD1 TRP A 195     -16.340 -16.972   5.126  1.00 89.69           C  
ATOM   1439  CD2 TRP A 195     -14.286 -16.470   4.360  1.00 89.69           C  
ATOM   1440  CE2 TRP A 195     -14.120 -17.390   5.436  1.00 89.69           C  
ATOM   1441  CE3 TRP A 195     -13.108 -16.003   3.732  1.00 89.69           C  
ATOM   1442  NE1 TRP A 195     -15.398 -17.675   5.848  1.00 89.69           N  
ATOM   1443  CH2 TRP A 195     -11.713 -17.355   5.220  1.00 89.69           C  
ATOM   1444  CZ2 TRP A 195     -12.864 -17.825   5.870  1.00 89.69           C  
ATOM   1445  CZ3 TRP A 195     -11.837 -16.449   4.153  1.00 89.69           C  
ATOM   1446  N   ARG A 196     -14.849 -17.560   1.166  1.00 91.79           N  
ATOM   1447  CA  ARG A 196     -13.646 -18.062   0.479  1.00 91.79           C  
ATOM   1448  C   ARG A 196     -13.694 -17.856  -1.040  1.00 91.79           C  
ATOM   1449  CB  ARG A 196     -13.437 -19.545   0.835  1.00 91.79           C  
ATOM   1450  O   ARG A 196     -12.646 -17.698  -1.663  1.00 91.79           O  
ATOM   1451  CG  ARG A 196     -13.099 -19.722   2.325  1.00 91.79           C  
ATOM   1452  CD  ARG A 196     -12.965 -21.198   2.717  1.00 91.79           C  
ATOM   1453  NE  ARG A 196     -12.319 -21.328   4.037  1.00 91.79           N  
ATOM   1454  NH1 ARG A 196     -14.155 -20.992   5.409  1.00 91.79           N  
ATOM   1455  NH2 ARG A 196     -12.150 -21.223   6.313  1.00 91.79           N  
ATOM   1456  CZ  ARG A 196     -12.876 -21.193   5.234  1.00 91.79           C  
ATOM   1457  N   TRP A 197     -14.888 -17.774  -1.638  1.00 92.35           N  
ATOM   1458  CA  TRP A 197     -15.065 -17.475  -3.065  1.00 92.35           C  
ATOM   1459  C   TRP A 197     -14.549 -16.103  -3.485  1.00 92.35           C  
ATOM   1460  CB  TRP A 197     -16.528 -17.649  -3.474  1.00 92.35           C  
ATOM   1461  O   TRP A 197     -14.148 -15.950  -4.636  1.00 92.35           O  
ATOM   1462  CG  TRP A 197     -16.882 -19.055  -3.831  1.00 92.35           C  
ATOM   1463  CD1 TRP A 197     -17.485 -19.960  -3.030  1.00 92.35           C  
ATOM   1464  CD2 TRP A 197     -16.647 -19.731  -5.101  1.00 92.35           C  
ATOM   1465  CE2 TRP A 197     -17.145 -21.064  -5.000  1.00 92.35           C  
ATOM   1466  CE3 TRP A 197     -16.068 -19.345  -6.329  1.00 92.35           C  
ATOM   1467  NE1 TRP A 197     -17.640 -21.151  -3.716  1.00 92.35           N  
ATOM   1468  CH2 TRP A 197     -16.500 -21.554  -7.280  1.00 92.35           C  
ATOM   1469  CZ2 TRP A 197     -17.078 -21.970  -6.068  1.00 92.35           C  
ATOM   1470  CZ3 TRP A 197     -15.996 -20.247  -7.408  1.00 92.35           C  
ATOM   1471  N   ILE A 198     -14.468 -15.137  -2.566  1.00 91.81           N  
ATOM   1472  CA  ILE A 198     -13.876 -13.823  -2.848  1.00 91.81           C  
ATOM   1473  C   ILE A 198     -12.419 -13.991  -3.316  1.00 91.81           C  
ATOM   1474  CB  ILE A 198     -13.993 -12.919  -1.598  1.00 91.81           C  
ATOM   1475  O   ILE A 198     -11.995 -13.382  -4.299  1.00 91.81           O  
ATOM   1476  CG1 ILE A 198     -15.478 -12.697  -1.215  1.00 91.81           C  
ATOM   1477  CG2 ILE A 198     -13.293 -11.575  -1.859  1.00 91.81           C  
ATOM   1478  CD1 ILE A 198     -15.680 -12.052   0.161  1.00 91.81           C  
ATOM   1479  N   PHE A 199     -11.675 -14.891  -2.669  1.00 93.09           N  
ATOM   1480  CA  PHE A 199     -10.294 -15.211  -3.023  1.00 93.09           C  
ATOM   1481  C   PHE A 199     -10.192 -16.098  -4.270  1.00 93.09           C  
ATOM   1482  CB  PHE A 199      -9.618 -15.874  -1.822  1.00 93.09           C  
ATOM   1483  O   PHE A 199      -9.299 -15.883  -5.087  1.00 93.09           O  
ATOM   1484  CG  PHE A 199      -9.498 -14.965  -0.620  1.00 93.09           C  
ATOM   1485  CD1 PHE A 199      -8.540 -13.936  -0.625  1.00 93.09           C  
ATOM   1486  CD2 PHE A 199     -10.372 -15.108   0.474  1.00 93.09           C  
ATOM   1487  CE1 PHE A 199      -8.466 -13.043   0.454  1.00 93.09           C  
ATOM   1488  CE2 PHE A 199     -10.301 -14.206   1.549  1.00 93.09           C  
ATOM   1489  CZ  PHE A 199      -9.353 -13.171   1.535  1.00 93.09           C  
ATOM   1490  N   TYR A 200     -11.111 -17.050  -4.472  1.00 93.62           N  
ATOM   1491  CA  TYR A 200     -11.130 -17.856  -5.702  1.00 93.62           C  
ATOM   1492  C   TYR A 200     -11.372 -17.002  -6.954  1.00 93.62           C  
ATOM   1493  CB  TYR A 200     -12.162 -18.991  -5.607  1.00 93.62           C  
ATOM   1494  O   TYR A 200     -10.688 -17.191  -7.958  1.00 93.62           O  
ATOM   1495  CG  TYR A 200     -11.817 -20.089  -4.614  1.00 93.62           C  
ATOM   1496  CD1 TYR A 200     -10.571 -20.743  -4.699  1.00 93.62           C  
ATOM   1497  CD2 TYR A 200     -12.752 -20.502  -3.643  1.00 93.62           C  
ATOM   1498  CE1 TYR A 200     -10.250 -21.775  -3.798  1.00 93.62           C  
ATOM   1499  CE2 TYR A 200     -12.431 -21.523  -2.730  1.00 93.62           C  
ATOM   1500  OH  TYR A 200     -10.857 -23.159  -1.945  1.00 93.62           O  
ATOM   1501  CZ  TYR A 200     -11.175 -22.160  -2.808  1.00 93.62           C  
ATOM   1502  N   ILE A 201     -12.274 -16.016  -6.885  1.00 92.81           N  
ATOM   1503  CA  ILE A 201     -12.512 -15.063  -7.982  1.00 92.81           C  
ATOM   1504  C   ILE A 201     -11.236 -14.269  -8.284  1.00 92.81           C  
ATOM   1505  CB  ILE A 201     -13.705 -14.141  -7.641  1.00 92.81           C  
ATOM   1506  O   ILE A 201     -10.838 -14.167  -9.445  1.00 92.81           O  
ATOM   1507  CG1 ILE A 201     -15.021 -14.953  -7.624  1.00 92.81           C  
ATOM   1508  CG2 ILE A 201     -13.822 -12.980  -8.649  1.00 92.81           C  
ATOM   1509  CD1 ILE A 201     -16.185 -14.219  -6.944  1.00 92.81           C  
ATOM   1510  N   TYR A 202     -10.542 -13.782  -7.249  1.00 93.39           N  
ATOM   1511  CA  TYR A 202      -9.254 -13.110  -7.422  1.00 93.39           C  
ATOM   1512  C   TYR A 202      -8.219 -14.008  -8.113  1.00 93.39           C  
ATOM   1513  CB  TYR A 202      -8.729 -12.627  -6.067  1.00 93.39           C  
ATOM   1514  O   TYR A 202      -7.557 -13.560  -9.047  1.00 93.39           O  
ATOM   1515  CG  TYR A 202      -7.371 -11.958  -6.164  1.00 93.39           C  
ATOM   1516  CD1 TYR A 202      -6.194 -12.723  -6.081  1.00 93.39           C  
ATOM   1517  CD2 TYR A 202      -7.285 -10.577  -6.393  1.00 93.39           C  
ATOM   1518  CE1 TYR A 202      -4.937 -12.103  -6.194  1.00 93.39           C  
ATOM   1519  CE2 TYR A 202      -6.031  -9.949  -6.522  1.00 93.39           C  
ATOM   1520  OH  TYR A 202      -3.636 -10.117  -6.522  1.00 93.39           O  
ATOM   1521  CZ  TYR A 202      -4.852 -10.712  -6.407  1.00 93.39           C  
ATOM   1522  N   ILE A 203      -8.096 -15.277  -7.702  1.00 93.85           N  
ATOM   1523  CA  ILE A 203      -7.160 -16.236  -8.312  1.00 93.85           C  
ATOM   1524  C   ILE A 203      -7.462 -16.408  -9.801  1.00 93.85           C  
ATOM   1525  CB  ILE A 203      -7.181 -17.591  -7.562  1.00 93.85           C  
ATOM   1526  O   ILE A 203      -6.541 -16.335 -10.613  1.00 93.85           O  
ATOM   1527  CG1 ILE A 203      -6.545 -17.431  -6.165  1.00 93.85           C  
ATOM   1528  CG2 ILE A 203      -6.433 -18.693  -8.341  1.00 93.85           C  
ATOM   1529  CD1 ILE A 203      -6.828 -18.599  -5.210  1.00 93.85           C  
ATOM   1530  N   ILE A 204      -8.732 -16.588 -10.176  1.00 94.24           N  
ATOM   1531  CA  ILE A 204      -9.141 -16.764 -11.576  1.00 94.24           C  
ATOM   1532  C   ILE A 204      -8.751 -15.534 -12.404  1.00 94.24           C  
ATOM   1533  CB  ILE A 204     -10.658 -17.064 -11.655  1.00 94.24           C  
ATOM   1534  O   ILE A 204      -8.046 -15.654 -13.407  1.00 94.24           O  
ATOM   1535  CG1 ILE A 204     -10.967 -18.443 -11.025  1.00 94.24           C  
ATOM   1536  CG2 ILE A 204     -11.160 -17.034 -13.112  1.00 94.24           C  
ATOM   1537  CD1 ILE A 204     -12.453 -18.652 -10.702  1.00 94.24           C  
ATOM   1538  N   MET A 205      -9.154 -14.343 -11.959  1.00 92.69           N  
ATOM   1539  CA  MET A 205      -8.910 -13.099 -12.694  1.00 92.69           C  
ATOM   1540  C   MET A 205      -7.419 -12.756 -12.770  1.00 92.69           C  
ATOM   1541  CB  MET A 205      -9.680 -11.954 -12.030  1.00 92.69           C  
ATOM   1542  O   MET A 205      -6.915 -12.397 -13.835  1.00 92.69           O  
ATOM   1543  CG  MET A 205     -11.194 -12.162 -12.083  1.00 92.69           C  
ATOM   1544  SD  MET A 205     -12.131 -10.831 -11.295  1.00 92.69           S  
ATOM   1545  CE  MET A 205     -12.076  -9.617 -12.630  1.00 92.69           C  
ATOM   1546  N   SER A 206      -6.693 -12.918 -11.661  1.00 91.70           N  
ATOM   1547  CA  SER A 206      -5.256 -12.653 -11.591  1.00 91.70           C  
ATOM   1548  C   SER A 206      -4.457 -13.648 -12.440  1.00 91.70           C  
ATOM   1549  CB  SER A 206      -4.801 -12.649 -10.129  1.00 91.70           C  
ATOM   1550  O   SER A 206      -3.550 -13.240 -13.159  1.00 91.70           O  
ATOM   1551  OG  SER A 206      -3.459 -12.215 -10.031  1.00 91.70           O  
ATOM   1552  N   THR A 207      -4.835 -14.931 -12.476  1.00 92.63           N  
ATOM   1553  CA  THR A 207      -4.172 -15.934 -13.334  1.00 92.63           C  
ATOM   1554  C   THR A 207      -4.332 -15.595 -14.817  1.00 92.63           C  
ATOM   1555  CB  THR A 207      -4.716 -17.347 -13.073  1.00 92.63           C  
ATOM   1556  O   THR A 207      -3.365 -15.680 -15.580  1.00 92.63           O  
ATOM   1557  CG2 THR A 207      -3.982 -18.423 -13.873  1.00 92.63           C  
ATOM   1558  OG1 THR A 207      -4.544 -17.684 -11.720  1.00 92.63           O  
ATOM   1559  N   ILE A 208      -5.525 -15.154 -15.231  1.00 92.67           N  
ATOM   1560  CA  ILE A 208      -5.773 -14.688 -16.602  1.00 92.67           C  
ATOM   1561  C   ILE A 208      -4.920 -13.446 -16.901  1.00 92.67           C  
ATOM   1562  CB  ILE A 208      -7.283 -14.433 -16.825  1.00 92.67           C  
ATOM   1563  O   ILE A 208      -4.230 -13.413 -17.921  1.00 92.67           O  
ATOM   1564  CG1 ILE A 208      -8.078 -15.757 -16.727  1.00 92.67           C  
ATOM   1565  CG2 ILE A 208      -7.532 -13.776 -18.198  1.00 92.67           C  
ATOM   1566  CD1 ILE A 208      -9.593 -15.558 -16.589  1.00 92.67           C  
ATOM   1567  N   ALA A 209      -4.900 -12.460 -15.998  1.00 90.49           N  
ATOM   1568  CA  ALA A 209      -4.110 -11.238 -16.158  1.00 90.49           C  
ATOM   1569  C   ALA A 209      -2.605 -11.531 -16.298  1.00 90.49           C  
ATOM   1570  CB  ALA A 209      -4.394 -10.308 -14.973  1.00 90.49           C  
ATOM   1571  O   ALA A 209      -1.968 -11.062 -17.241  1.00 90.49           O  
ATOM   1572  N   VAL A 210      -2.041 -12.371 -15.423  1.00 89.99           N  
ATOM   1573  CA  VAL A 210      -0.630 -12.790 -15.488  1.00 89.99           C  
ATOM   1574  C   VAL A 210      -0.323 -13.504 -16.792  1.00 89.99           C  
ATOM   1575  CB  VAL A 210      -0.269 -13.721 -14.319  1.00 89.99           C  
ATOM   1576  O   VAL A 210       0.701 -13.230 -17.412  1.00 89.99           O  
ATOM   1577  CG1 VAL A 210       1.144 -14.312 -14.425  1.00 89.99           C  
ATOM   1578  CG2 VAL A 210      -0.282 -12.932 -13.029  1.00 89.99           C  
ATOM   1579  N   THR A 211      -1.208 -14.395 -17.235  1.00 91.25           N  
ATOM   1580  CA  THR A 211      -1.026 -15.137 -18.487  1.00 91.25           C  
ATOM   1581  C   THR A 211      -0.976 -14.183 -19.680  1.00 91.25           C  
ATOM   1582  CB  THR A 211      -2.139 -16.178 -18.658  1.00 91.25           C  
ATOM   1583  O   THR A 211      -0.082 -14.287 -20.520  1.00 91.25           O  
ATOM   1584  CG2 THR A 211      -1.946 -17.035 -19.906  1.00 91.25           C  
ATOM   1585  OG1 THR A 211      -2.128 -17.059 -17.560  1.00 91.25           O  
ATOM   1586  N   LEU A 212      -1.869 -13.190 -19.722  1.00 88.81           N  
ATOM   1587  CA  LEU A 212      -1.857 -12.156 -20.758  1.00 88.81           C  
ATOM   1588  C   LEU A 212      -0.584 -11.297 -20.705  1.00 88.81           C  
ATOM   1589  CB  LEU A 212      -3.117 -11.287 -20.626  1.00 88.81           C  
ATOM   1590  O   LEU A 212       0.021 -11.052 -21.749  1.00 88.81           O  
ATOM   1591  CG  LEU A 212      -4.443 -11.980 -20.984  1.00 88.81           C  
ATOM   1592  CD1 LEU A 212      -5.602 -11.038 -20.657  1.00 88.81           C  
ATOM   1593  CD2 LEU A 212      -4.515 -12.347 -22.468  1.00 88.81           C  
ATOM   1594  N   ILE A 213      -0.121 -10.906 -19.513  1.00 86.30           N  
ATOM   1595  CA  ILE A 213       1.131 -10.150 -19.326  1.00 86.30           C  
ATOM   1596  C   ILE A 213       2.341 -10.972 -19.791  1.00 86.30           C  
ATOM   1597  CB  ILE A 213       1.266  -9.706 -17.847  1.00 86.30           C  
ATOM   1598  O   ILE A 213       3.225 -10.463 -20.478  1.00 86.30           O  
ATOM   1599  CG1 ILE A 213       0.228  -8.605 -17.544  1.00 86.30           C  
ATOM   1600  CG2 ILE A 213       2.673  -9.178 -17.505  1.00 86.30           C  
ATOM   1601  CD1 ILE A 213      -0.039  -8.379 -16.052  1.00 86.30           C  
ATOM   1602  N   ILE A 214       2.392 -12.263 -19.468  1.00 86.44           N  
ATOM   1603  CA  ILE A 214       3.486 -13.138 -19.894  1.00 86.44           C  
ATOM   1604  C   ILE A 214       3.508 -13.281 -21.421  1.00 86.44           C  
ATOM   1605  CB  ILE A 214       3.408 -14.502 -19.170  1.00 86.44           C  
ATOM   1606  O   ILE A 214       4.594 -13.274 -21.997  1.00 86.44           O  
ATOM   1607  CG1 ILE A 214       3.772 -14.315 -17.679  1.00 86.44           C  
ATOM   1608  CG2 ILE A 214       4.360 -15.536 -19.806  1.00 86.44           C  
ATOM   1609  CD1 ILE A 214       3.504 -15.554 -16.817  1.00 86.44           C  
ATOM   1610  N   ILE A 215       2.353 -13.388 -22.081  1.00 85.65           N  
ATOM   1611  CA  ILE A 215       2.284 -13.671 -23.522  1.00 85.65           C  
ATOM   1612  C   ILE A 215       2.405 -12.410 -24.386  1.00 85.65           C  
ATOM   1613  CB  ILE A 215       1.000 -14.469 -23.845  1.00 85.65           C  
ATOM   1614  O   ILE A 215       2.990 -12.484 -25.466  1.00 85.65           O  
ATOM   1615  CG1 ILE A 215       1.026 -15.845 -23.138  1.00 85.65           C  
ATOM   1616  CG2 ILE A 215       0.839 -14.694 -25.363  1.00 85.65           C  
ATOM   1617  CD1 ILE A 215      -0.314 -16.586 -23.199  1.00 85.65           C  
ATOM   1618  N   TRP A 216       1.871 -11.267 -23.947  1.00 81.10           N  
ATOM   1619  CA  TRP A 216       1.686 -10.094 -24.813  1.00 81.10           C  
ATOM   1620  C   TRP A 216       2.420  -8.833 -24.351  1.00 81.10           C  
ATOM   1621  CB  TRP A 216       0.184  -9.832 -24.973  1.00 81.10           C  
ATOM   1622  O   TRP A 216       2.713  -7.975 -25.185  1.00 81.10           O  
ATOM   1623  CG  TRP A 216      -0.561 -10.917 -25.690  1.00 81.10           C  
ATOM   1624  CD1 TRP A 216      -1.291 -11.897 -25.113  1.00 81.10           C  
ATOM   1625  CD2 TRP A 216      -0.655 -11.148 -27.128  1.00 81.10           C  
ATOM   1626  CE2 TRP A 216      -1.456 -12.305 -27.354  1.00 81.10           C  
ATOM   1627  CE3 TRP A 216      -0.147 -10.487 -28.264  1.00 81.10           C  
ATOM   1628  NE1 TRP A 216      -1.824 -12.717 -26.091  1.00 81.10           N  
ATOM   1629  CH2 TRP A 216      -1.206 -12.099 -29.756  1.00 81.10           C  
ATOM   1630  CZ2 TRP A 216      -1.729 -12.783 -28.644  1.00 81.10           C  
ATOM   1631  CZ3 TRP A 216      -0.417 -10.951 -29.565  1.00 81.10           C  
ATOM   1632  N   TYR A 217       2.768  -8.722 -23.066  1.00 79.22           N  
ATOM   1633  CA  TYR A 217       3.392  -7.516 -22.522  1.00 79.22           C  
ATOM   1634  C   TYR A 217       4.922  -7.585 -22.617  1.00 79.22           C  
ATOM   1635  CB  TYR A 217       2.884  -7.267 -21.098  1.00 79.22           C  
ATOM   1636  O   TYR A 217       5.601  -8.182 -21.777  1.00 79.22           O  
ATOM   1637  CG  TYR A 217       3.332  -5.954 -20.499  1.00 79.22           C  
ATOM   1638  CD1 TYR A 217       4.148  -5.934 -19.350  1.00 79.22           C  
ATOM   1639  CD2 TYR A 217       2.910  -4.747 -21.085  1.00 79.22           C  
ATOM   1640  CE1 TYR A 217       4.521  -4.706 -18.769  1.00 79.22           C  
ATOM   1641  CE2 TYR A 217       3.309  -3.522 -20.526  1.00 79.22           C  
ATOM   1642  OH  TYR A 217       4.441  -2.297 -18.831  1.00 79.22           O  
ATOM   1643  CZ  TYR A 217       4.105  -3.496 -19.367  1.00 79.22           C  
ATOM   1644  N   TYR A 218       5.471  -6.956 -23.659  1.00 74.86           N  
ATOM   1645  CA  TYR A 218       6.911  -6.817 -23.908  1.00 74.86           C  
ATOM   1646  C   TYR A 218       7.315  -5.328 -23.929  1.00 74.86           C  
ATOM   1647  CB  TYR A 218       7.300  -7.566 -25.193  1.00 74.86           C  
ATOM   1648  O   TYR A 218       7.565  -4.776 -25.003  1.00 74.86           O  
ATOM   1649  CG  TYR A 218       7.280  -9.079 -25.070  1.00 74.86           C  
ATOM   1650  CD1 TYR A 218       8.478  -9.793 -24.868  1.00 74.86           C  
ATOM   1651  CD2 TYR A 218       6.065  -9.777 -25.188  1.00 74.86           C  
ATOM   1652  CE1 TYR A 218       8.464 -11.200 -24.785  1.00 74.86           C  
ATOM   1653  CE2 TYR A 218       6.046 -11.176 -25.057  1.00 74.86           C  
ATOM   1654  OH  TYR A 218       7.210 -13.241 -24.692  1.00 74.86           O  
ATOM   1655  CZ  TYR A 218       7.236 -11.891 -24.853  1.00 74.86           C  
ATOM   1656  N   PRO A 219       7.353  -4.666 -22.754  1.00 69.83           N  
ATOM   1657  CA  PRO A 219       7.915  -3.321 -22.619  1.00 69.83           C  
ATOM   1658  C   PRO A 219       9.436  -3.342 -22.852  1.00 69.83           C  
ATOM   1659  CB  PRO A 219       7.563  -2.897 -21.186  1.00 69.83           C  
ATOM   1660  O   PRO A 219      10.018  -4.438 -22.901  1.00 69.83           O  
ATOM   1661  CG  PRO A 219       7.623  -4.217 -20.430  1.00 69.83           C  
ATOM   1662  CD  PRO A 219       7.019  -5.193 -21.436  1.00 69.83           C  
ATOM   1663  N   PRO A 220      10.087  -2.163 -22.946  1.00 59.38           N  
ATOM   1664  CA  PRO A 220      11.529  -2.078 -23.101  1.00 59.38           C  
ATOM   1665  C   PRO A 220      12.269  -2.983 -22.111  1.00 59.38           C  
ATOM   1666  CB  PRO A 220      11.911  -0.606 -22.929  1.00 59.38           C  
ATOM   1667  O   PRO A 220      12.021  -2.944 -20.900  1.00 59.38           O  
ATOM   1668  CG  PRO A 220      10.633   0.152 -23.279  1.00 59.38           C  
ATOM   1669  CD  PRO A 220       9.502  -0.826 -22.954  1.00 59.38           C  
ATOM   1670  N   SER A 221      13.140  -3.859 -22.615  1.00 62.33           N  
ATOM   1671  CA  SER A 221      13.895  -4.752 -21.734  1.00 62.33           C  
ATOM   1672  C   SER A 221      15.048  -4.014 -21.056  1.00 62.33           C  
ATOM   1673  CB  SER A 221      14.361  -6.021 -22.451  1.00 62.33           C  
ATOM   1674  O   SER A 221      15.479  -2.954 -21.499  1.00 62.33           O  
ATOM   1675  OG  SER A 221      15.488  -5.796 -23.267  1.00 62.33           O  
ATOM   1676  N   PHE A 222      15.611  -4.613 -20.004  1.00 61.48           N  
ATOM   1677  CA  PHE A 222      16.810  -4.097 -19.332  1.00 61.48           C  
ATOM   1678  C   PHE A 222      17.937  -3.713 -20.311  1.00 61.48           C  
ATOM   1679  CB  PHE A 222      17.307  -5.180 -18.367  1.00 61.48           C  
ATOM   1680  O   PHE A 222      18.593  -2.695 -20.127  1.00 61.48           O  
ATOM   1681  CG  PHE A 222      18.484  -4.733 -17.531  1.00 61.48           C  
ATOM   1682  CD1 PHE A 222      19.806  -4.991 -17.934  1.00 61.48           C  
ATOM   1683  CD2 PHE A 222      18.246  -3.973 -16.379  1.00 61.48           C  
ATOM   1684  CE1 PHE A 222      20.874  -4.487 -17.174  1.00 61.48           C  
ATOM   1685  CE2 PHE A 222      19.313  -3.476 -15.615  1.00 61.48           C  
ATOM   1686  CZ  PHE A 222      20.634  -3.732 -16.014  1.00 61.48           C  
ATOM   1687  N   ALA A 223      18.118  -4.503 -21.378  1.00 56.97           N  
ATOM   1688  CA  ALA A 223      19.131  -4.254 -22.400  1.00 56.97           C  
ATOM   1689  C   ALA A 223      18.828  -3.017 -23.261  1.00 56.97           C  
ATOM   1690  CB  ALA A 223      19.247  -5.508 -23.275  1.00 56.97           C  
ATOM   1691  O   ALA A 223      19.751  -2.409 -23.785  1.00 56.97           O  
ATOM   1692  N   GLN A 224      17.559  -2.635 -23.404  1.00 61.24           N  
ATOM   1693  CA  GLN A 224      17.169  -1.393 -24.073  1.00 61.24           C  
ATOM   1694  C   GLN A 224      17.354  -0.186 -23.148  1.00 61.24           C  
ATOM   1695  CB  GLN A 224      15.720  -1.520 -24.568  1.00 61.24           C  
ATOM   1696  O   GLN A 224      17.846   0.847 -23.590  1.00 61.24           O  
ATOM   1697  CG  GLN A 224      15.662  -2.448 -25.787  1.00 61.24           C  
ATOM   1698  CD  GLN A 224      14.250  -2.757 -26.258  1.00 61.24           C  
ATOM   1699  NE2 GLN A 224      13.999  -2.774 -27.545  1.00 61.24           N  
ATOM   1700  OE1 GLN A 224      13.362  -3.038 -25.476  1.00 61.24           O  
ATOM   1701  N   LEU A 225      17.030  -0.348 -21.861  1.00 61.19           N  
ATOM   1702  CA  LEU A 225      17.115   0.715 -20.855  1.00 61.19           C  
ATOM   1703  C   LEU A 225      18.560   1.105 -20.498  1.00 61.19           C  
ATOM   1704  CB  LEU A 225      16.327   0.277 -19.607  1.00 61.19           C  
ATOM   1705  O   LEU A 225      18.855   2.288 -20.471  1.00 61.19           O  
ATOM   1706  CG  LEU A 225      14.799   0.330 -19.793  1.00 61.19           C  
ATOM   1707  CD1 LEU A 225      14.113  -0.627 -18.816  1.00 61.19           C  
ATOM   1708  CD2 LEU A 225      14.260   1.739 -19.552  1.00 61.19           C  
ATOM   1709  N   HIS A 226      19.461   0.138 -20.273  1.00 59.18           N  
ATOM   1710  CA  HIS A 226      20.837   0.398 -19.785  1.00 59.18           C  
ATOM   1711  C   HIS A 226      21.931  -0.099 -20.740  1.00 59.18           C  
ATOM   1712  CB  HIS A 226      21.033  -0.258 -18.409  1.00 59.18           C  
ATOM   1713  O   HIS A 226      23.123   0.119 -20.525  1.00 59.18           O  
ATOM   1714  CG  HIS A 226      20.041   0.202 -17.379  1.00 59.18           C  
ATOM   1715  CD2 HIS A 226      20.185   1.240 -16.494  1.00 59.18           C  
ATOM   1716  ND1 HIS A 226      18.753  -0.255 -17.265  1.00 59.18           N  
ATOM   1717  CE1 HIS A 226      18.117   0.533 -16.390  1.00 59.18           C  
ATOM   1718  NE2 HIS A 226      18.959   1.417 -15.837  1.00 59.18           N  
ATOM   1719  N   GLY A 227      21.547  -0.812 -21.798  1.00 58.59           N  
ATOM   1720  CA  GLY A 227      22.487  -1.457 -22.706  1.00 58.59           C  
ATOM   1721  C   GLY A 227      22.955  -2.807 -22.211  1.00 58.59           C  
ATOM   1722  O   GLY A 227      22.654  -3.249 -21.104  1.00 58.59           O  
ATOM   1723  N   LYS A 228      23.733  -3.486 -23.051  1.00 61.54           N  
ATOM   1724  CA  LYS A 228      24.337  -4.779 -22.692  1.00 61.54           C  
ATOM   1725  C   LYS A 228      25.567  -4.653 -21.793  1.00 61.54           C  
ATOM   1726  CB  LYS A 228      24.686  -5.546 -23.967  1.00 61.54           C  
ATOM   1727  O   LYS A 228      26.010  -5.657 -21.245  1.00 61.54           O  
ATOM   1728  CG  LYS A 228      23.432  -5.984 -24.731  1.00 61.54           C  
ATOM   1729  CD  LYS A 228      23.886  -6.690 -26.005  1.00 61.54           C  
ATOM   1730  CE  LYS A 228      22.700  -7.066 -26.887  1.00 61.54           C  
ATOM   1731  NZ  LYS A 228      23.172  -7.192 -28.282  1.00 61.54           N  
ATOM   1732  N   LYS A 229      26.129  -3.446 -21.662  1.00 59.09           N  
ATOM   1733  CA  LYS A 229      27.370  -3.199 -20.913  1.00 59.09           C  
ATOM   1734  C   LYS A 229      27.172  -3.210 -19.396  1.00 59.09           C  
ATOM   1735  CB  LYS A 229      28.017  -1.883 -21.373  1.00 59.09           C  
ATOM   1736  O   LYS A 229      28.120  -3.516 -18.685  1.00 59.09           O  
ATOM   1737  CG  LYS A 229      28.510  -1.942 -22.829  1.00 59.09           C  
ATOM   1738  CD  LYS A 229      29.248  -0.649 -23.202  1.00 59.09           C  
ATOM   1739  CE  LYS A 229      29.718  -0.684 -24.661  1.00 59.09           C  
ATOM   1740  NZ  LYS A 229      30.379   0.589 -25.047  1.00 59.09           N  
ATOM   1741  N   VAL A 230      25.967  -2.914 -18.906  1.00 65.17           N  
ATOM   1742  CA  VAL A 230      25.666  -2.894 -17.467  1.00 65.17           C  
ATOM   1743  C   VAL A 230      25.178  -4.270 -17.024  1.00 65.17           C  
ATOM   1744  CB  VAL A 230      24.656  -1.783 -17.123  1.00 65.17           C  
ATOM   1745  O   VAL A 230      24.229  -4.820 -17.586  1.00 65.17           O  
ATOM   1746  CG1 VAL A 230      24.402  -1.713 -15.612  1.00 65.17           C  
ATOM   1747  CG2 VAL A 230      25.175  -0.412 -17.580  1.00 65.17           C  
ATOM   1748  N   SER A 231      25.801  -4.850 -15.997  1.00 73.36           N  
ATOM   1749  CA  SER A 231      25.325  -6.111 -15.426  1.00 73.36           C  
ATOM   1750  C   SER A 231      24.148  -5.866 -14.480  1.00 73.36           C  
ATOM   1751  CB  SER A 231      26.466  -6.826 -14.708  1.00 73.36           C  
ATOM   1752  O   SER A 231      24.207  -5.008 -13.602  1.00 73.36           O  
ATOM   1753  OG  SER A 231      26.033  -8.070 -14.173  1.00 73.36           O  
ATOM   1754  N   LYS A 232      23.093  -6.692 -14.559  1.00 72.95           N  
ATOM   1755  CA  LYS A 232      21.954  -6.632 -13.615  1.00 72.95           C  
ATOM   1756  C   LYS A 232      22.389  -6.706 -12.147  1.00 72.95           C  
ATOM   1757  CB  LYS A 232      20.965  -7.776 -13.877  1.00 72.95           C  
ATOM   1758  O   LYS A 232      21.709  -6.168 -11.283  1.00 72.95           O  
ATOM   1759  CG  LYS A 232      20.203  -7.622 -15.197  1.00 72.95           C  
ATOM   1760  CD  LYS A 232      19.188  -8.761 -15.335  1.00 72.95           C  
ATOM   1761  CE  LYS A 232      18.410  -8.598 -16.640  1.00 72.95           C  
ATOM   1762  NZ  LYS A 232      17.396  -9.669 -16.790  1.00 72.95           N  
ATOM   1763  N   ARG A 233      23.496  -7.402 -11.859  1.00 73.68           N  
ATOM   1764  CA  ARG A 233      24.035  -7.536 -10.497  1.00 73.68           C  
ATOM   1765  C   ARG A 233      24.656  -6.237  -9.992  1.00 73.68           C  
ATOM   1766  CB  ARG A 233      25.071  -8.663 -10.434  1.00 73.68           C  
ATOM   1767  O   ARG A 233      24.446  -5.896  -8.835  1.00 73.68           O  
ATOM   1768  CG  ARG A 233      24.432 -10.051 -10.549  1.00 73.68           C  
ATOM   1769  CD  ARG A 233      25.511 -11.121 -10.349  1.00 73.68           C  
ATOM   1770  NE  ARG A 233      24.937 -12.479 -10.296  1.00 73.68           N  
ATOM   1771  NH1 ARG A 233      26.879 -13.574  -9.740  1.00 73.68           N  
ATOM   1772  NH2 ARG A 233      24.984 -14.731  -9.946  1.00 73.68           N  
ATOM   1773  CZ  ARG A 233      25.600 -13.583  -9.997  1.00 73.68           C  
ATOM   1774  N   GLU A 234      25.373  -5.523 -10.852  1.00 75.92           N  
ATOM   1775  CA  GLU A 234      25.937  -4.208 -10.524  1.00 75.92           C  
ATOM   1776  C   GLU A 234      24.813  -3.207 -10.270  1.00 75.92           C  
ATOM   1777  CB  GLU A 234      26.807  -3.714 -11.685  1.00 75.92           C  
ATOM   1778  O   GLU A 234      24.843  -2.464  -9.294  1.00 75.92           O  
ATOM   1779  CG  GLU A 234      28.072  -4.566 -11.861  1.00 75.92           C  
ATOM   1780  CD  GLU A 234      28.796  -4.297 -13.187  1.00 75.92           C  
ATOM   1781  OE1 GLU A 234      29.870  -4.908 -13.358  1.00 75.92           O  
ATOM   1782  OE2 GLU A 234      28.215  -3.605 -14.054  1.00 75.92           O  
ATOM   1783  N   GLU A 235      23.764  -3.263 -11.089  1.00 75.07           N  
ATOM   1784  CA  GLU A 235      22.605  -2.391 -10.938  1.00 75.07           C  
ATOM   1785  C   GLU A 235      21.828  -2.663  -9.641  1.00 75.07           C  
ATOM   1786  CB  GLU A 235      21.732  -2.531 -12.202  1.00 75.07           C  
ATOM   1787  O   GLU A 235      21.348  -1.725  -9.009  1.00 75.07           O  
ATOM   1788  CG  GLU A 235      20.957  -1.265 -12.583  1.00 75.07           C  
ATOM   1789  CD  GLU A 235      21.853  -0.110 -13.050  1.00 75.07           C  
ATOM   1790  OE1 GLU A 235      21.295   0.949 -13.378  1.00 75.07           O  
ATOM   1791  OE2 GLU A 235      23.073  -0.103 -12.771  1.00 75.07           O  
ATOM   1792  N   LEU A 236      21.766  -3.930  -9.208  1.00 77.90           N  
ATOM   1793  CA  LEU A 236      21.151  -4.358  -7.945  1.00 77.90           C  
ATOM   1794  C   LEU A 236      21.974  -3.972  -6.715  1.00 77.90           C  
ATOM   1795  CB  LEU A 236      20.923  -5.880  -8.008  1.00 77.90           C  
ATOM   1796  O   LEU A 236      21.398  -3.667  -5.671  1.00 77.90           O  
ATOM   1797  CG  LEU A 236      19.997  -6.430  -6.908  1.00 77.90           C  
ATOM   1798  CD1 LEU A 236      18.547  -5.990  -7.128  1.00 77.90           C  
ATOM   1799  CD2 LEU A 236      20.032  -7.959  -6.932  1.00 77.90           C  
ATOM   1800  N   ALA A 237      23.303  -3.968  -6.833  1.00 75.01           N  
ATOM   1801  CA  ALA A 237      24.195  -3.522  -5.766  1.00 75.01           C  
ATOM   1802  C   ALA A 237      24.074  -2.012  -5.505  1.00 75.01           C  
ATOM   1803  CB  ALA A 237      25.627  -3.921  -6.136  1.00 75.01           C  
ATOM   1804  O   ALA A 237      24.244  -1.573  -4.374  1.00 75.01           O  
ATOM   1805  N   LYS A 238      23.722  -1.236  -6.537  1.00 78.50           N  
ATOM   1806  CA  LYS A 238      23.484   0.214  -6.461  1.00 78.50           C  
ATOM   1807  C   LYS A 238      22.073   0.594  -5.993  1.00 78.50           C  
ATOM   1808  CB  LYS A 238      23.766   0.822  -7.837  1.00 78.50           C  
ATOM   1809  O   LYS A 238      21.758   1.779  -5.918  1.00 78.50           O  
ATOM   1810  CG  LYS A 238      25.236   0.746  -8.259  1.00 78.50           C  
ATOM   1811  CD  LYS A 238      25.361   1.285  -9.686  1.00 78.50           C  
ATOM   1812  CE  LYS A 238      26.802   1.178 -10.171  1.00 78.50           C  
ATOM   1813  NZ  LYS A 238      26.902   1.597 -11.588  1.00 78.50           N  
ATOM   1814  N   VAL A 239      21.186  -0.376  -5.751  1.00 79.34           N  
ATOM   1815  CA  VAL A 239      19.855  -0.098  -5.188  1.00 79.34           C  
ATOM   1816  C   VAL A 239      20.014   0.323  -3.731  1.00 79.34           C  
ATOM   1817  CB  VAL A 239      18.906  -1.306  -5.312  1.00 79.34           C  
ATOM   1818  O   VAL A 239      20.707  -0.341  -2.963  1.00 79.34           O  
ATOM   1819  CG1 VAL A 239      17.566  -1.093  -4.595  1.00 79.34           C  
ATOM   1820  CG2 VAL A 239      18.579  -1.593  -6.781  1.00 79.34           C  
ATOM   1821  N   ASP A 240      19.331   1.397  -3.342  1.00 83.16           N  
ATOM   1822  CA  ASP A 240      19.304   1.870  -1.961  1.00 83.16           C  
ATOM   1823  C   ASP A 240      18.463   0.946  -1.057  1.00 83.16           C  
ATOM   1824  CB  ASP A 240      18.841   3.331  -1.932  1.00 83.16           C  
ATOM   1825  O   ASP A 240      17.297   1.197  -0.745  1.00 83.16           O  
ATOM   1826  CG  ASP A 240      18.888   3.908  -0.518  1.00 83.16           C  
ATOM   1827  OD1 ASP A 240      19.455   3.238   0.381  1.00 83.16           O  
ATOM   1828  OD2 ASP A 240      18.328   5.007  -0.337  1.00 83.16           O  
ATOM   1829  N   TRP A 241      19.062  -0.173  -0.645  1.00 82.57           N  
ATOM   1830  CA  TRP A 241      18.440  -1.139   0.262  1.00 82.57           C  
ATOM   1831  C   TRP A 241      18.189  -0.562   1.656  1.00 82.57           C  
ATOM   1832  CB  TRP A 241      19.323  -2.387   0.358  1.00 82.57           C  
ATOM   1833  O   TRP A 241      17.230  -0.963   2.314  1.00 82.57           O  
ATOM   1834  CG  TRP A 241      19.385  -3.184  -0.905  1.00 82.57           C  
ATOM   1835  CD1 TRP A 241      20.408  -3.202  -1.790  1.00 82.57           C  
ATOM   1836  CD2 TRP A 241      18.344  -4.026  -1.479  1.00 82.57           C  
ATOM   1837  CE2 TRP A 241      18.823  -4.549  -2.715  1.00 82.57           C  
ATOM   1838  CE3 TRP A 241      17.032  -4.379  -1.090  1.00 82.57           C  
ATOM   1839  NE1 TRP A 241      20.080  -4.001  -2.867  1.00 82.57           N  
ATOM   1840  CH2 TRP A 241      16.750  -5.744  -3.095  1.00 82.57           C  
ATOM   1841  CZ2 TRP A 241      18.049  -5.404  -3.509  1.00 82.57           C  
ATOM   1842  CZ3 TRP A 241      16.241  -5.226  -1.890  1.00 82.57           C  
ATOM   1843  N   ILE A 242      19.024   0.383   2.098  1.00 85.84           N  
ATOM   1844  CA  ILE A 242      18.885   1.034   3.404  1.00 85.84           C  
ATOM   1845  C   ILE A 242      17.646   1.929   3.383  1.00 85.84           C  
ATOM   1846  CB  ILE A 242      20.169   1.811   3.772  1.00 85.84           C  
ATOM   1847  O   ILE A 242      16.787   1.788   4.254  1.00 85.84           O  
ATOM   1848  CG1 ILE A 242      21.368   0.836   3.871  1.00 85.84           C  
ATOM   1849  CG2 ILE A 242      19.974   2.576   5.096  1.00 85.84           C  
ATOM   1850  CD1 ILE A 242      22.718   1.512   4.140  1.00 85.84           C  
ATOM   1851  N   GLY A 243      17.504   2.770   2.356  1.00 83.57           N  
ATOM   1852  CA  GLY A 243      16.317   3.589   2.128  1.00 83.57           C  
ATOM   1853  C   GLY A 243      15.046   2.746   2.047  1.00 83.57           C  
ATOM   1854  O   GLY A 243      14.084   3.022   2.762  1.00 83.57           O  
ATOM   1855  N   ILE A 244      15.066   1.646   1.284  1.00 84.01           N  
ATOM   1856  CA  ILE A 244      13.930   0.712   1.197  1.00 84.01           C  
ATOM   1857  C   ILE A 244      13.559   0.159   2.580  1.00 84.01           C  
ATOM   1858  CB  ILE A 244      14.222  -0.415   0.176  1.00 84.01           C  
ATOM   1859  O   ILE A 244      12.390   0.207   2.962  1.00 84.01           O  
ATOM   1860  CG1 ILE A 244      14.241   0.149  -1.262  1.00 84.01           C  
ATOM   1861  CG2 ILE A 244      13.175  -1.543   0.259  1.00 84.01           C  
ATOM   1862  CD1 ILE A 244      14.820  -0.821  -2.301  1.00 84.01           C  
ATOM   1863  N   ILE A 245      14.524  -0.342   3.358  1.00 86.99           N  
ATOM   1864  CA  ILE A 245      14.258  -0.896   4.696  1.00 86.99           C  
ATOM   1865  C   ILE A 245      13.691   0.176   5.633  1.00 86.99           C  
ATOM   1866  CB  ILE A 245      15.534  -1.556   5.271  1.00 86.99           C  
ATOM   1867  O   ILE A 245      12.722  -0.096   6.343  1.00 86.99           O  
ATOM   1868  CG1 ILE A 245      15.827  -2.871   4.511  1.00 86.99           C  
ATOM   1869  CG2 ILE A 245      15.391  -1.853   6.780  1.00 86.99           C  
ATOM   1870  CD1 ILE A 245      17.253  -3.399   4.724  1.00 86.99           C  
ATOM   1871  N   LEU A 246      14.251   1.388   5.622  1.00 88.45           N  
ATOM   1872  CA  LEU A 246      13.794   2.492   6.466  1.00 88.45           C  
ATOM   1873  C   LEU A 246      12.374   2.937   6.107  1.00 88.45           C  
ATOM   1874  CB  LEU A 246      14.768   3.674   6.353  1.00 88.45           C  
ATOM   1875  O   LEU A 246      11.550   3.110   7.003  1.00 88.45           O  
ATOM   1876  CG  LEU A 246      16.141   3.471   7.015  1.00 88.45           C  
ATOM   1877  CD1 LEU A 246      17.048   4.647   6.649  1.00 88.45           C  
ATOM   1878  CD2 LEU A 246      16.033   3.414   8.541  1.00 88.45           C  
ATOM   1879  N   VAL A 247      12.047   3.065   4.818  1.00 85.25           N  
ATOM   1880  CA  VAL A 247      10.689   3.410   4.368  1.00 85.25           C  
ATOM   1881  C   VAL A 247       9.698   2.322   4.740  1.00 85.25           C  
ATOM   1882  CB  VAL A 247      10.642   3.633   2.850  1.00 85.25           C  
ATOM   1883  O   VAL A 247       8.617   2.635   5.238  1.00 85.25           O  
ATOM   1884  CG1 VAL A 247       9.221   3.790   2.300  1.00 85.25           C  
ATOM   1885  CG2 VAL A 247      11.373   4.915   2.502  1.00 85.25           C  
ATOM   1886  N   ILE A 248      10.050   1.051   4.524  1.00 85.40           N  
ATOM   1887  CA  ILE A 248       9.188  -0.085   4.862  1.00 85.40           C  
ATOM   1888  C   ILE A 248       8.930  -0.115   6.363  1.00 85.40           C  
ATOM   1889  CB  ILE A 248       9.802  -1.413   4.365  1.00 85.40           C  
ATOM   1890  O   ILE A 248       7.772  -0.167   6.778  1.00 85.40           O  
ATOM   1891  CG1 ILE A 248       9.734  -1.437   2.829  1.00 85.40           C  
ATOM   1892  CG2 ILE A 248       9.039  -2.629   4.934  1.00 85.40           C  
ATOM   1893  CD1 ILE A 248      10.418  -2.641   2.172  1.00 85.40           C  
ATOM   1894  N   ALA A 249       9.986  -0.057   7.175  1.00 88.24           N  
ATOM   1895  CA  ALA A 249       9.878  -0.087   8.626  1.00 88.24           C  
ATOM   1896  C   ALA A 249       9.114   1.136   9.150  1.00 88.24           C  
ATOM   1897  CB  ALA A 249      11.287  -0.188   9.221  1.00 88.24           C  
ATOM   1898  O   ALA A 249       8.148   0.980   9.893  1.00 88.24           O  
ATOM   1899  N   GLY A 250       9.486   2.342   8.716  1.00 87.35           N  
ATOM   1900  CA  GLY A 250       8.869   3.594   9.149  1.00 87.35           C  
ATOM   1901  C   GLY A 250       7.396   3.688   8.767  1.00 87.35           C  
ATOM   1902  O   GLY A 250       6.558   3.938   9.631  1.00 87.35           O  
ATOM   1903  N   THR A 251       7.060   3.402   7.505  1.00 84.10           N  
ATOM   1904  CA  THR A 251       5.671   3.409   7.021  1.00 84.10           C  
ATOM   1905  C   THR A 251       4.843   2.346   7.733  1.00 84.10           C  
ATOM   1906  CB  THR A 251       5.589   3.194   5.500  1.00 84.10           C  
ATOM   1907  O   THR A 251       3.749   2.645   8.202  1.00 84.10           O  
ATOM   1908  CG2 THR A 251       4.163   3.322   4.968  1.00 84.10           C  
ATOM   1909  OG1 THR A 251       6.367   4.156   4.837  1.00 84.10           O  
ATOM   1910  N   SER A 252       5.367   1.126   7.887  1.00 84.66           N  
ATOM   1911  CA  SER A 252       4.629   0.043   8.547  1.00 84.66           C  
ATOM   1912  C   SER A 252       4.382   0.329  10.025  1.00 84.66           C  
ATOM   1913  CB  SER A 252       5.343  -1.304   8.402  1.00 84.66           C  
ATOM   1914  O   SER A 252       3.252   0.187  10.481  1.00 84.66           O  
ATOM   1915  OG  SER A 252       5.560  -1.616   7.042  1.00 84.66           O  
ATOM   1916  N   LEU A 253       5.401   0.769  10.772  1.00 87.33           N  
ATOM   1917  CA  LEU A 253       5.269   1.100  12.196  1.00 87.33           C  
ATOM   1918  C   LEU A 253       4.315   2.275  12.414  1.00 87.33           C  
ATOM   1919  CB  LEU A 253       6.652   1.439  12.781  1.00 87.33           C  
ATOM   1920  O   LEU A 253       3.456   2.220  13.293  1.00 87.33           O  
ATOM   1921  CG  LEU A 253       7.601   0.239  12.938  1.00 87.33           C  
ATOM   1922  CD1 LEU A 253       8.991   0.746  13.325  1.00 87.33           C  
ATOM   1923  CD2 LEU A 253       7.128  -0.732  14.020  1.00 87.33           C  
ATOM   1924  N   PHE A 254       4.433   3.313  11.585  1.00 86.03           N  
ATOM   1925  CA  PHE A 254       3.593   4.496  11.685  1.00 86.03           C  
ATOM   1926  C   PHE A 254       2.128   4.176  11.370  1.00 86.03           C  
ATOM   1927  CB  PHE A 254       4.158   5.577  10.762  1.00 86.03           C  
ATOM   1928  O   PHE A 254       1.245   4.496  12.165  1.00 86.03           O  
ATOM   1929  CG  PHE A 254       3.452   6.897  10.908  1.00 86.03           C  
ATOM   1930  CD1 PHE A 254       2.474   7.270   9.975  1.00 86.03           C  
ATOM   1931  CD2 PHE A 254       3.768   7.754  11.978  1.00 86.03           C  
ATOM   1932  CE1 PHE A 254       1.835   8.506  10.112  1.00 86.03           C  
ATOM   1933  CE2 PHE A 254       3.112   8.990  12.113  1.00 86.03           C  
ATOM   1934  CZ  PHE A 254       2.137   9.367  11.178  1.00 86.03           C  
ATOM   1935  N   LEU A 255       1.861   3.477  10.259  1.00 81.07           N  
ATOM   1936  CA  LEU A 255       0.505   3.078   9.873  1.00 81.07           C  
ATOM   1937  C   LEU A 255      -0.112   2.085  10.863  1.00 81.07           C  
ATOM   1938  CB  LEU A 255       0.513   2.503   8.443  1.00 81.07           C  
ATOM   1939  O   LEU A 255      -1.302   2.181  11.165  1.00 81.07           O  
ATOM   1940  CG  LEU A 255       0.808   3.530   7.329  1.00 81.07           C  
ATOM   1941  CD1 LEU A 255       0.631   2.875   5.960  1.00 81.07           C  
ATOM   1942  CD2 LEU A 255      -0.118   4.738   7.429  1.00 81.07           C  
ATOM   1943  N   LEU A 256       0.690   1.179  11.427  1.00 81.17           N  
ATOM   1944  CA  LEU A 256       0.250   0.265  12.478  1.00 81.17           C  
ATOM   1945  C   LEU A 256      -0.145   1.017  13.756  1.00 81.17           C  
ATOM   1946  CB  LEU A 256       1.373  -0.755  12.741  1.00 81.17           C  
ATOM   1947  O   LEU A 256      -1.216   0.767  14.310  1.00 81.17           O  
ATOM   1948  CG  LEU A 256       1.008  -1.866  13.737  1.00 81.17           C  
ATOM   1949  CD1 LEU A 256      -0.157  -2.696  13.214  1.00 81.17           C  
ATOM   1950  CD2 LEU A 256       2.207  -2.789  13.945  1.00 81.17           C  
ATOM   1951  N   GLY A 257       0.684   1.969  14.196  1.00 80.28           N  
ATOM   1952  CA  GLY A 257       0.404   2.804  15.363  1.00 80.28           C  
ATOM   1953  C   GLY A 257      -0.871   3.629  15.192  1.00 80.28           C  
ATOM   1954  O   GLY A 257      -1.729   3.636  16.072  1.00 80.28           O  
ATOM   1955  N   VAL A 258      -1.037   4.245  14.022  1.00 80.03           N  
ATOM   1956  CA  VAL A 258      -2.240   5.001  13.648  1.00 80.03           C  
ATOM   1957  C   VAL A 258      -3.485   4.105  13.599  1.00 80.03           C  
ATOM   1958  CB  VAL A 258      -1.976   5.700  12.302  1.00 80.03           C  
ATOM   1959  O   VAL A 258      -4.554   4.524  14.031  1.00 80.03           O  
ATOM   1960  CG1 VAL A 258      -3.226   6.284  11.662  1.00 80.03           C  
ATOM   1961  CG2 VAL A 258      -0.995   6.868  12.473  1.00 80.03           C  
ATOM   1962  N   SER A 259      -3.362   2.865  13.118  1.00 72.06           N  
ATOM   1963  CA  SER A 259      -4.489   1.930  13.016  1.00 72.06           C  
ATOM   1964  C   SER A 259      -4.955   1.361  14.359  1.00 72.06           C  
ATOM   1965  CB  SER A 259      -4.110   0.779  12.089  1.00 72.06           C  
ATOM   1966  O   SER A 259      -6.136   1.025  14.486  1.00 72.06           O  
ATOM   1967  OG  SER A 259      -5.183  -0.142  11.969  1.00 72.06           O  
ATOM   1968  N   TRP A 260      -4.054   1.188  15.329  1.00 73.98           N  
ATOM   1969  CA  TRP A 260      -4.411   0.746  16.683  1.00 73.98           C  
ATOM   1970  C   TRP A 260      -4.887   1.887  17.575  1.00 73.98           C  
ATOM   1971  CB  TRP A 260      -3.224   0.023  17.323  1.00 73.98           C  
ATOM   1972  O   TRP A 260      -5.637   1.642  18.521  1.00 73.98           O  
ATOM   1973  CG  TRP A 260      -2.984  -1.386  16.876  1.00 73.98           C  
ATOM   1974  CD1 TRP A 260      -3.828  -2.164  16.156  1.00 73.98           C  
ATOM   1975  CD2 TRP A 260      -1.844  -2.237  17.198  1.00 73.98           C  
ATOM   1976  CE2 TRP A 260      -2.061  -3.523  16.622  1.00 73.98           C  
ATOM   1977  CE3 TRP A 260      -0.665  -2.061  17.953  1.00 73.98           C  
ATOM   1978  NE1 TRP A 260      -3.298  -3.430  16.028  1.00 73.98           N  
ATOM   1979  CH2 TRP A 260       0.032  -4.359  17.496  1.00 73.98           C  
ATOM   1980  CZ2 TRP A 260      -1.143  -4.573  16.758  1.00 73.98           C  
ATOM   1981  CZ3 TRP A 260       0.263  -3.111  18.103  1.00 73.98           C  
ATOM   1982  N   GLY A 261      -4.476   3.119  17.277  1.00 71.16           N  
ATOM   1983  CA  GLY A 261      -4.940   4.297  17.989  1.00 71.16           C  
ATOM   1984  C   GLY A 261      -6.460   4.448  17.920  1.00 71.16           C  
ATOM   1985  O   GLY A 261      -7.074   4.348  16.860  1.00 71.16           O  
ATOM   1986  N   GLY A 262      -7.079   4.679  19.077  1.00 66.64           N  
ATOM   1987  CA  GLY A 262      -8.516   4.946  19.182  1.00 66.64           C  
ATOM   1988  C   GLY A 262      -9.389   3.703  19.325  1.00 66.64           C  
ATOM   1989  O   GLY A 262     -10.599   3.838  19.491  1.00 66.64           O  
ATOM   1990  N   GLN A 263      -8.802   2.505  19.321  1.00 67.07           N  
ATOM   1991  CA  GLN A 263      -9.541   1.289  19.648  1.00 67.07           C  
ATOM   1992  C   GLN A 263      -9.811   1.195  21.154  1.00 67.07           C  
ATOM   1993  CB  GLN A 263      -8.782   0.054  19.178  1.00 67.07           C  
ATOM   1994  O   GLN A 263      -8.967   1.626  21.942  1.00 67.07           O  
ATOM   1995  CG  GLN A 263      -8.681   0.062  17.657  1.00 67.07           C  
ATOM   1996  CD  GLN A 263      -8.019  -1.185  17.126  1.00 67.07           C  
ATOM   1997  NE2 GLN A 263      -7.626  -1.135  15.887  1.00 67.07           N  
ATOM   1998  OE1 GLN A 263      -7.834  -2.192  17.785  1.00 67.07           O  
ATOM   1999  N   PRO A 264     -10.922   0.562  21.583  1.00 61.90           N  
ATOM   2000  CA  PRO A 264     -11.250   0.412  23.003  1.00 61.90           C  
ATOM   2001  C   PRO A 264     -10.119  -0.210  23.839  1.00 61.90           C  
ATOM   2002  CB  PRO A 264     -12.511  -0.458  23.032  1.00 61.90           C  
ATOM   2003  O   PRO A 264      -9.877   0.222  24.962  1.00 61.90           O  
ATOM   2004  CG  PRO A 264     -13.182  -0.163  21.692  1.00 61.90           C  
ATOM   2005  CD  PRO A 264     -11.998   0.037  20.751  1.00 61.90           C  
ATOM   2006  N   ASN A 265      -9.381  -1.170  23.267  1.00 66.79           N  
ATOM   2007  CA  ASN A 265      -8.278  -1.863  23.944  1.00 66.79           C  
ATOM   2008  C   ASN A 265      -6.948  -1.089  23.901  1.00 66.79           C  
ATOM   2009  CB  ASN A 265      -8.117  -3.268  23.326  1.00 66.79           C  
ATOM   2010  O   ASN A 265      -6.040  -1.378  24.676  1.00 66.79           O  
ATOM   2011  CG  ASN A 265      -9.291  -4.199  23.587  1.00 66.79           C  
ATOM   2012  ND2 ASN A 265      -9.224  -5.412  23.095  1.00 66.79           N  
ATOM   2013  OD1 ASN A 265     -10.272  -3.854  24.223  1.00 66.79           O  
ATOM   2014  N   ASN A 266      -6.815  -0.113  22.999  1.00 68.56           N  
ATOM   2015  CA  ASN A 266      -5.598   0.666  22.787  1.00 68.56           C  
ATOM   2016  C   ASN A 266      -5.962   2.155  22.659  1.00 68.56           C  
ATOM   2017  CB  ASN A 266      -4.844   0.123  21.561  1.00 68.56           C  
ATOM   2018  O   ASN A 266      -5.971   2.704  21.550  1.00 68.56           O  
ATOM   2019  CG  ASN A 266      -4.193  -1.227  21.803  1.00 68.56           C  
ATOM   2020  ND2 ASN A 266      -4.346  -2.146  20.879  1.00 68.56           N  
ATOM   2021  OD1 ASN A 266      -3.496  -1.454  22.785  1.00 68.56           O  
ATOM   2022  N   PRO A 267      -6.263   2.839  23.782  1.00 74.92           N  
ATOM   2023  CA  PRO A 267      -6.494   4.277  23.750  1.00 74.92           C  
ATOM   2024  C   PRO A 267      -5.270   4.989  23.163  1.00 74.92           C  
ATOM   2025  CB  PRO A 267      -6.777   4.686  25.200  1.00 74.92           C  
ATOM   2026  O   PRO A 267      -4.145   4.505  23.279  1.00 74.92           O  
ATOM   2027  CG  PRO A 267      -6.085   3.600  26.026  1.00 74.92           C  
ATOM   2028  CD  PRO A 267      -6.254   2.354  25.158  1.00 74.92           C  
ATOM   2029  N   TRP A 268      -5.467   6.171  22.578  1.00 76.44           N  
ATOM   2030  CA  TRP A 268      -4.378   6.973  21.999  1.00 76.44           C  
ATOM   2031  C   TRP A 268      -3.226   7.256  22.979  1.00 76.44           C  
ATOM   2032  CB  TRP A 268      -4.972   8.283  21.464  1.00 76.44           C  
ATOM   2033  O   TRP A 268      -2.091   7.429  22.553  1.00 76.44           O  
ATOM   2034  CG  TRP A 268      -5.764   8.122  20.205  1.00 76.44           C  
ATOM   2035  CD1 TRP A 268      -7.113   8.113  20.080  1.00 76.44           C  
ATOM   2036  CD2 TRP A 268      -5.237   7.936  18.856  1.00 76.44           C  
ATOM   2037  CE2 TRP A 268      -6.330   7.752  17.963  1.00 76.44           C  
ATOM   2038  CE3 TRP A 268      -3.939   7.886  18.300  1.00 76.44           C  
ATOM   2039  NE1 TRP A 268      -7.447   7.916  18.751  1.00 76.44           N  
ATOM   2040  CH2 TRP A 268      -4.847   7.415  16.081  1.00 76.44           C  
ATOM   2041  CZ2 TRP A 268      -6.143   7.450  16.607  1.00 76.44           C  
ATOM   2042  CZ3 TRP A 268      -3.750   7.654  16.924  1.00 76.44           C  
ATOM   2043  N   ASN A 269      -3.505   7.241  24.288  1.00 81.07           N  
ATOM   2044  CA  ASN A 269      -2.513   7.407  25.354  1.00 81.07           C  
ATOM   2045  C   ASN A 269      -1.785   6.100  25.750  1.00 81.07           C  
ATOM   2046  CB  ASN A 269      -3.213   8.076  26.551  1.00 81.07           C  
ATOM   2047  O   ASN A 269      -1.013   6.067  26.704  1.00 81.07           O  
ATOM   2048  CG  ASN A 269      -2.237   8.767  27.490  1.00 81.07           C  
ATOM   2049  ND2 ASN A 269      -2.668   9.103  28.682  1.00 81.07           N  
ATOM   2050  OD1 ASN A 269      -1.107   9.072  27.159  1.00 81.07           O  
ATOM   2051  N   SER A 270      -2.057   4.986  25.069  1.00 82.24           N  
ATOM   2052  CA  SER A 270      -1.366   3.720  25.306  1.00 82.24           C  
ATOM   2053  C   SER A 270       0.090   3.834  24.863  1.00 82.24           C  
ATOM   2054  CB  SER A 270      -2.071   2.578  24.568  1.00 82.24           C  
ATOM   2055  O   SER A 270       0.375   4.236  23.732  1.00 82.24           O  
ATOM   2056  OG  SER A 270      -1.396   1.346  24.766  1.00 82.24           O  
ATOM   2057  N   ALA A 271       1.017   3.396  25.722  1.00 86.52           N  
ATOM   2058  CA  ALA A 271       2.449   3.367  25.419  1.00 86.52           C  
ATOM   2059  C   ALA A 271       2.761   2.608  24.115  1.00 86.52           C  
ATOM   2060  CB  ALA A 271       3.181   2.738  26.612  1.00 86.52           C  
ATOM   2061  O   ALA A 271       3.702   2.960  23.409  1.00 86.52           O  
ATOM   2062  N   LYS A 272       1.937   1.610  23.752  1.00 83.66           N  
ATOM   2063  CA  LYS A 272       2.057   0.872  22.484  1.00 83.66           C  
ATOM   2064  C   LYS A 272       1.791   1.764  21.267  1.00 83.66           C  
ATOM   2065  CB  LYS A 272       1.100  -0.332  22.469  1.00 83.66           C  
ATOM   2066  O   LYS A 272       2.566   1.738  20.319  1.00 83.66           O  
ATOM   2067  CG  LYS A 272       1.438  -1.405  23.516  1.00 83.66           C  
ATOM   2068  CD  LYS A 272       0.447  -2.572  23.401  1.00 83.66           C  
ATOM   2069  CE  LYS A 272       0.705  -3.639  24.471  1.00 83.66           C  
ATOM   2070  NZ  LYS A 272      -0.334  -4.701  24.426  1.00 83.66           N  
ATOM   2071  N   VAL A 273       0.720   2.560  21.298  1.00 82.95           N  
ATOM   2072  CA  VAL A 273       0.322   3.444  20.187  1.00 82.95           C  
ATOM   2073  C   VAL A 273       1.338   4.570  20.028  1.00 82.95           C  
ATOM   2074  CB  VAL A 273      -1.101   4.000  20.410  1.00 82.95           C  
ATOM   2075  O   VAL A 273       1.869   4.770  18.938  1.00 82.95           O  
ATOM   2076  CG1 VAL A 273      -1.492   5.045  19.360  1.00 82.95           C  
ATOM   2077  CG2 VAL A 273      -2.131   2.864  20.365  1.00 82.95           C  
ATOM   2078  N   ILE A 274       1.681   5.245  21.129  1.00 88.30           N  
ATOM   2079  CA  ILE A 274       2.674   6.326  21.124  1.00 88.30           C  
ATOM   2080  C   ILE A 274       4.045   5.794  20.696  1.00 88.30           C  
ATOM   2081  CB  ILE A 274       2.732   7.025  22.501  1.00 88.30           C  
ATOM   2082  O   ILE A 274       4.712   6.429  19.882  1.00 88.30           O  
ATOM   2083  CG1 ILE A 274       1.374   7.697  22.810  1.00 88.30           C  
ATOM   2084  CG2 ILE A 274       3.871   8.066  22.529  1.00 88.30           C  
ATOM   2085  CD1 ILE A 274       1.261   8.271  24.228  1.00 88.30           C  
ATOM   2086  N   GLY A 275       4.453   4.620  21.185  1.00 89.47           N  
ATOM   2087  CA  GLY A 275       5.707   3.976  20.800  1.00 89.47           C  
ATOM   2088  C   GLY A 275       5.782   3.662  19.304  1.00 89.47           C  
ATOM   2089  O   GLY A 275       6.783   3.985  18.666  1.00 89.47           O  
ATOM   2090  N   LEU A 276       4.722   3.101  18.714  1.00 88.34           N  
ATOM   2091  CA  LEU A 276       4.663   2.796  17.278  1.00 88.34           C  
ATOM   2092  C   LEU A 276       4.644   4.055  16.404  1.00 88.34           C  
ATOM   2093  CB  LEU A 276       3.421   1.941  16.993  1.00 88.34           C  
ATOM   2094  O   LEU A 276       5.388   4.136  15.431  1.00 88.34           O  
ATOM   2095  CG  LEU A 276       3.535   0.481  17.454  1.00 88.34           C  
ATOM   2096  CD1 LEU A 276       2.173  -0.183  17.283  1.00 88.34           C  
ATOM   2097  CD2 LEU A 276       4.561  -0.309  16.642  1.00 88.34           C  
ATOM   2098  N   ILE A 277       3.849   5.062  16.775  1.00 87.55           N  
ATOM   2099  CA  ILE A 277       3.782   6.330  16.036  1.00 87.55           C  
ATOM   2100  C   ILE A 277       5.119   7.068  16.125  1.00 87.55           C  
ATOM   2101  CB  ILE A 277       2.607   7.195  16.544  1.00 87.55           C  
ATOM   2102  O   ILE A 277       5.621   7.535  15.108  1.00 87.55           O  
ATOM   2103  CG1 ILE A 277       1.276   6.501  16.178  1.00 87.55           C  
ATOM   2104  CG2 ILE A 277       2.641   8.615  15.947  1.00 87.55           C  
ATOM   2105  CD1 ILE A 277       0.032   7.183  16.754  1.00 87.55           C  
ATOM   2106  N   SER A 278       5.725   7.139  17.313  1.00 90.38           N  
ATOM   2107  CA  SER A 278       6.982   7.868  17.526  1.00 90.38           C  
ATOM   2108  C   SER A 278       8.166   7.169  16.858  1.00 90.38           C  
ATOM   2109  CB  SER A 278       7.281   8.054  19.017  1.00 90.38           C  
ATOM   2110  O   SER A 278       8.987   7.832  16.233  1.00 90.38           O  
ATOM   2111  OG  SER A 278       6.190   8.657  19.680  1.00 90.38           O  
ATOM   2112  N   SER A 279       8.246   5.835  16.935  1.00 91.89           N  
ATOM   2113  CA  SER A 279       9.288   5.061  16.242  1.00 91.89           C  
ATOM   2114  C   SER A 279       9.106   5.073  14.723  1.00 91.89           C  
ATOM   2115  CB  SER A 279       9.351   3.616  16.750  1.00 91.89           C  
ATOM   2116  O   SER A 279      10.086   5.241  14.000  1.00 91.89           O  
ATOM   2117  OG  SER A 279       8.111   2.958  16.598  1.00 91.89           O  
ATOM   2118  N   GLY A 280       7.870   4.966  14.227  1.00 88.18           N  
ATOM   2119  CA  GLY A 280       7.550   5.061  12.805  1.00 88.18           C  
ATOM   2120  C   GLY A 280       7.844   6.447  12.229  1.00 88.18           C  
ATOM   2121  O   GLY A 280       8.575   6.556  11.248  1.00 88.18           O  
ATOM   2122  N   ALA A 281       7.369   7.512  12.884  1.00 89.21           N  
ATOM   2123  CA  ALA A 281       7.681   8.891  12.508  1.00 89.21           C  
ATOM   2124  C   ALA A 281       9.185   9.172  12.612  1.00 89.21           C  
ATOM   2125  CB  ALA A 281       6.882   9.856  13.392  1.00 89.21           C  
ATOM   2126  O   ALA A 281       9.761   9.746  11.694  1.00 89.21           O  
ATOM   2127  N   GLY A 282       9.840   8.709  13.680  1.00 92.46           N  
ATOM   2128  CA  GLY A 282      11.287   8.818  13.851  1.00 92.46           C  
ATOM   2129  C   GLY A 282      12.057   8.132  12.725  1.00 92.46           C  
ATOM   2130  O   GLY A 282      12.987   8.715  12.182  1.00 92.46           O  
ATOM   2131  N   THR A 283      11.631   6.940  12.305  1.00 90.61           N  
ATOM   2132  CA  THR A 283      12.265   6.198  11.205  1.00 90.61           C  
ATOM   2133  C   THR A 283      12.021   6.874   9.855  1.00 90.61           C  
ATOM   2134  CB  THR A 283      11.785   4.740  11.178  1.00 90.61           C  
ATOM   2135  O   THR A 283      12.932   6.924   9.037  1.00 90.61           O  
ATOM   2136  CG2 THR A 283      12.514   3.896  10.131  1.00 90.61           C  
ATOM   2137  OG1 THR A 283      12.008   4.128  12.427  1.00 90.61           O  
ATOM   2138  N   LEU A 284      10.841   7.461   9.629  1.00 87.12           N  
ATOM   2139  CA  LEU A 284      10.569   8.270   8.435  1.00 87.12           C  
ATOM   2140  C   LEU A 284      11.388   9.571   8.410  1.00 87.12           C  
ATOM   2141  CB  LEU A 284       9.065   8.576   8.345  1.00 87.12           C  
ATOM   2142  O   LEU A 284      11.860   9.972   7.350  1.00 87.12           O  
ATOM   2143  CG  LEU A 284       8.184   7.366   7.986  1.00 87.12           C  
ATOM   2144  CD1 LEU A 284       6.713   7.769   8.070  1.00 87.12           C  
ATOM   2145  CD2 LEU A 284       8.461   6.837   6.577  1.00 87.12           C  
ATOM   2146  N   VAL A 285      11.611  10.209   9.563  1.00 88.59           N  
ATOM   2147  CA  VAL A 285      12.521  11.361   9.676  1.00 88.59           C  
ATOM   2148  C   VAL A 285      13.959  10.924   9.409  1.00 88.59           C  
ATOM   2149  CB  VAL A 285      12.387  12.058  11.044  1.00 88.59           C  
ATOM   2150  O   VAL A 285      14.651  11.580   8.641  1.00 88.59           O  
ATOM   2151  CG1 VAL A 285      13.465  13.127  11.270  1.00 88.59           C  
ATOM   2152  CG2 VAL A 285      11.030  12.765  11.161  1.00 88.59           C  
ATOM   2153  N   ILE A 286      14.402   9.795   9.969  1.00 90.41           N  
ATOM   2154  CA  ILE A 286      15.725   9.219   9.687  1.00 90.41           C  
ATOM   2155  C   ILE A 286      15.866   8.904   8.198  1.00 90.41           C  
ATOM   2156  CB  ILE A 286      15.986   7.970  10.559  1.00 90.41           C  
ATOM   2157  O   ILE A 286      16.908   9.199   7.631  1.00 90.41           O  
ATOM   2158  CG1 ILE A 286      16.174   8.383  12.036  1.00 90.41           C  
ATOM   2159  CG2 ILE A 286      17.232   7.193  10.087  1.00 90.41           C  
ATOM   2160  CD1 ILE A 286      16.031   7.214  13.020  1.00 90.41           C  
ATOM   2161  N   PHE A 287      14.831   8.367   7.553  1.00 87.40           N  
ATOM   2162  CA  PHE A 287      14.809   8.146   6.110  1.00 87.40           C  
ATOM   2163  C   PHE A 287      14.975   9.457   5.330  1.00 87.40           C  
ATOM   2164  CB  PHE A 287      13.508   7.433   5.725  1.00 87.40           C  
ATOM   2165  O   PHE A 287      15.862   9.552   4.488  1.00 87.40           O  
ATOM   2166  CG  PHE A 287      13.278   7.408   4.235  1.00 87.40           C  
ATOM   2167  CD1 PHE A 287      12.278   8.220   3.667  1.00 87.40           C  
ATOM   2168  CD2 PHE A 287      14.135   6.656   3.410  1.00 87.40           C  
ATOM   2169  CE1 PHE A 287      12.116   8.256   2.272  1.00 87.40           C  
ATOM   2170  CE2 PHE A 287      13.971   6.695   2.016  1.00 87.40           C  
ATOM   2171  CZ  PHE A 287      12.953   7.482   1.453  1.00 87.40           C  
ATOM   2172  N   ALA A 288      14.196  10.493   5.655  1.00 84.89           N  
ATOM   2173  CA  ALA A 288      14.315  11.794   5.001  1.00 84.89           C  
ATOM   2174  C   ALA A 288      15.710  12.417   5.204  1.00 84.89           C  
ATOM   2175  CB  ALA A 288      13.203  12.706   5.533  1.00 84.89           C  
ATOM   2176  O   ALA A 288      16.302  12.943   4.265  1.00 84.89           O  
ATOM   2177  N   LEU A 289      16.271  12.318   6.414  1.00 86.80           N  
ATOM   2178  CA  LEU A 289      17.633  12.769   6.709  1.00 86.80           C  
ATOM   2179  C   LEU A 289      18.677  11.932   5.955  1.00 86.80           C  
ATOM   2180  CB  LEU A 289      17.885  12.706   8.227  1.00 86.80           C  
ATOM   2181  O   LEU A 289      19.641  12.486   5.435  1.00 86.80           O  
ATOM   2182  CG  LEU A 289      17.063  13.692   9.080  1.00 86.80           C  
ATOM   2183  CD1 LEU A 289      17.300  13.400  10.563  1.00 86.80           C  
ATOM   2184  CD2 LEU A 289      17.440  15.147   8.830  1.00 86.80           C  
ATOM   2185  N   TYR A 290      18.487  10.618   5.864  1.00 87.99           N  
ATOM   2186  CA  TYR A 290      19.369   9.714   5.134  1.00 87.99           C  
ATOM   2187  C   TYR A 290      19.390  10.037   3.637  1.00 87.99           C  
ATOM   2188  CB  TYR A 290      18.941   8.263   5.391  1.00 87.99           C  
ATOM   2189  O   TYR A 290      20.465  10.115   3.052  1.00 87.99           O  
ATOM   2190  CG  TYR A 290      19.735   7.258   4.588  1.00 87.99           C  
ATOM   2191  CD1 TYR A 290      19.181   6.687   3.427  1.00 87.99           C  
ATOM   2192  CD2 TYR A 290      21.052   6.942   4.972  1.00 87.99           C  
ATOM   2193  CE1 TYR A 290      19.948   5.801   2.652  1.00 87.99           C  
ATOM   2194  CE2 TYR A 290      21.823   6.061   4.191  1.00 87.99           C  
ATOM   2195  OH  TYR A 290      22.023   4.663   2.256  1.00 87.99           O  
ATOM   2196  CZ  TYR A 290      21.270   5.492   3.023  1.00 87.99           C  
ATOM   2197  N   GLU A 291      18.244  10.317   3.021  1.00 83.70           N  
ATOM   2198  CA  GLU A 291      18.208  10.684   1.603  1.00 83.70           C  
ATOM   2199  C   GLU A 291      18.777  12.076   1.325  1.00 83.70           C  
ATOM   2200  CB  GLU A 291      16.783  10.604   1.069  1.00 83.70           C  
ATOM   2201  O   GLU A 291      19.451  12.276   0.314  1.00 83.70           O  
ATOM   2202  CG  GLU A 291      16.329   9.149   0.942  1.00 83.70           C  
ATOM   2203  CD  GLU A 291      15.170   9.048  -0.041  1.00 83.70           C  
ATOM   2204  OE1 GLU A 291      15.130   8.064  -0.812  1.00 83.70           O  
ATOM   2205  OE2 GLU A 291      14.324   9.960  -0.057  1.00 83.70           O  
ATOM   2206  N   VAL A 292      18.551  13.039   2.224  1.00 81.83           N  
ATOM   2207  CA  VAL A 292      19.058  14.409   2.060  1.00 81.83           C  
ATOM   2208  C   VAL A 292      20.567  14.492   2.319  1.00 81.83           C  
ATOM   2209  CB  VAL A 292      18.261  15.386   2.947  1.00 81.83           C  
ATOM   2210  O   VAL A 292      21.286  15.128   1.546  1.00 81.83           O  
ATOM   2211  CG1 VAL A 292      18.860  16.798   2.960  1.00 81.83           C  
ATOM   2212  CG2 VAL A 292      16.817  15.524   2.439  1.00 81.83           C  
ATOM   2213  N   TYR A 293      21.064  13.865   3.391  1.00 82.77           N  
ATOM   2214  CA  TYR A 293      22.462  13.983   3.826  1.00 82.77           C  
ATOM   2215  C   TYR A 293      23.346  12.817   3.390  1.00 82.77           C  
ATOM   2216  CB  TYR A 293      22.533  14.137   5.351  1.00 82.77           C  
ATOM   2217  O   TYR A 293      24.523  13.027   3.106  1.00 82.77           O  
ATOM   2218  CG  TYR A 293      21.927  15.425   5.866  1.00 82.77           C  
ATOM   2219  CD1 TYR A 293      22.608  16.640   5.662  1.00 82.77           C  
ATOM   2220  CD2 TYR A 293      20.691  15.418   6.540  1.00 82.77           C  
ATOM   2221  CE1 TYR A 293      22.061  17.848   6.133  1.00 82.77           C  
ATOM   2222  CE2 TYR A 293      20.134  16.626   6.994  1.00 82.77           C  
ATOM   2223  OH  TYR A 293      20.277  18.993   7.268  1.00 82.77           O  
ATOM   2224  CZ  TYR A 293      20.820  17.838   6.803  1.00 82.77           C  
ATOM   2225  N   GLY A 294      22.800  11.602   3.332  1.00 75.32           N  
ATOM   2226  CA  GLY A 294      23.541  10.403   2.941  1.00 75.32           C  
ATOM   2227  C   GLY A 294      23.883  10.364   1.455  1.00 75.32           C  
ATOM   2228  O   GLY A 294      24.828   9.672   1.090  1.00 75.32           O  
ATOM   2229  N   LYS A 295      23.155  11.125   0.619  1.00 71.88           N  
ATOM   2230  CA  LYS A 295      23.325  11.187  -0.843  1.00 71.88           C  
ATOM   2231  C   LYS A 295      23.569   9.793  -1.450  1.00 71.88           C  
ATOM   2232  CB  LYS A 295      24.445  12.171  -1.219  1.00 71.88           C  
ATOM   2233  O   LYS A 295      24.608   9.585  -2.083  1.00 71.88           O  
ATOM   2234  CG  LYS A 295      24.159  13.617  -0.808  1.00 71.88           C  
ATOM   2235  CD  LYS A 295      25.305  14.495  -1.319  1.00 71.88           C  
ATOM   2236  CE  LYS A 295      25.067  15.953  -0.937  1.00 71.88           C  
ATOM   2237  NZ  LYS A 295      26.148  16.810  -1.480  1.00 71.88           N  
ATOM   2238  N   PRO A 296      22.661   8.820  -1.225  1.00 71.98           N  
ATOM   2239  CA  PRO A 296      22.795   7.505  -1.844  1.00 71.98           C  
ATOM   2240  C   PRO A 296      22.908   7.673  -3.364  1.00 71.98           C  
ATOM   2241  CB  PRO A 296      21.545   6.721  -1.422  1.00 71.98           C  
ATOM   2242  O   PRO A 296      22.262   8.553  -3.930  1.00 71.98           O  
ATOM   2243  CG  PRO A 296      20.516   7.818  -1.167  1.00 71.98           C  
ATOM   2244  CD  PRO A 296      21.351   8.956  -0.595  1.00 71.98           C  
ATOM   2245  N   GLU A 297      23.699   6.828  -4.037  1.00 66.51           N  
ATOM   2246  CA  GLU A 297      23.910   6.929  -5.496  1.00 66.51           C  
ATOM   2247  C   GLU A 297      22.587   6.936  -6.281  1.00 66.51           C  
ATOM   2248  CB  GLU A 297      24.753   5.744  -6.006  1.00 66.51           C  
ATOM   2249  O   GLU A 297      22.504   7.476  -7.383  1.00 66.51           O  
ATOM   2250  CG  GLU A 297      26.221   5.751  -5.551  1.00 66.51           C  
ATOM   2251  CD  GLU A 297      27.062   4.639  -6.215  1.00 66.51           C  
ATOM   2252  OE1 GLU A 297      28.276   4.584  -5.920  1.00 66.51           O  
ATOM   2253  OE2 GLU A 297      26.510   3.850  -7.024  1.00 66.51           O  
ATOM   2254  N   ARG A 298      21.539   6.314  -5.721  1.00 70.32           N  
ATOM   2255  CA  ARG A 298      20.198   6.220  -6.305  1.00 70.32           C  
ATOM   2256  C   ARG A 298      19.128   6.401  -5.221  1.00 70.32           C  
ATOM   2257  CB  ARG A 298      20.065   4.873  -7.031  1.00 70.32           C  
ATOM   2258  O   ARG A 298      18.568   5.398  -4.777  1.00 70.32           O  
ATOM   2259  CG  ARG A 298      21.053   4.785  -8.193  1.00 70.32           C  
ATOM   2260  CD  ARG A 298      20.867   3.491  -8.962  1.00 70.32           C  
ATOM   2261  NE  ARG A 298      21.759   3.495 -10.124  1.00 70.32           N  
ATOM   2262  NH1 ARG A 298      21.762   1.244 -10.477  1.00 70.32           N  
ATOM   2263  NH2 ARG A 298      22.863   2.577 -11.872  1.00 70.32           N  
ATOM   2264  CZ  ARG A 298      22.118   2.444 -10.817  1.00 70.32           C  
ATOM   2265  N   PRO A 299      18.828   7.647  -4.799  1.00 75.71           N  
ATOM   2266  CA  PRO A 299      17.879   7.905  -3.714  1.00 75.71           C  
ATOM   2267  C   PRO A 299      16.492   7.404  -4.089  1.00 75.71           C  
ATOM   2268  CB  PRO A 299      17.883   9.425  -3.509  1.00 75.71           C  
ATOM   2269  O   PRO A 299      16.042   7.649  -5.205  1.00 75.71           O  
ATOM   2270  CG  PRO A 299      18.312   9.975  -4.868  1.00 75.71           C  
ATOM   2271  CD  PRO A 299      19.256   8.903  -5.408  1.00 75.71           C  
ATOM   2272  N   MET A 300      15.786   6.735  -3.183  1.00 75.42           N  
ATOM   2273  CA  MET A 300      14.443   6.224  -3.450  1.00 75.42           C  
ATOM   2274  C   MET A 300      13.480   7.366  -3.801  1.00 75.42           C  
ATOM   2275  CB  MET A 300      13.993   5.387  -2.248  1.00 75.42           C  
ATOM   2276  O   MET A 300      12.779   7.269  -4.812  1.00 75.42           O  
ATOM   2277  CG  MET A 300      12.684   4.626  -2.445  1.00 75.42           C  
ATOM   2278  SD  MET A 300      12.498   3.391  -1.129  1.00 75.42           S  
ATOM   2279  CE  MET A 300      10.826   2.800  -1.395  1.00 75.42           C  
ATOM   2280  N   VAL A 301      13.544   8.477  -3.064  1.00 81.60           N  
ATOM   2281  CA  VAL A 301      12.811   9.723  -3.304  1.00 81.60           C  
ATOM   2282  C   VAL A 301      13.801  10.885  -3.480  1.00 81.60           C  
ATOM   2283  CB  VAL A 301      11.805   9.999  -2.166  1.00 81.60           C  
ATOM   2284  O   VAL A 301      14.272  11.473  -2.514  1.00 81.60           O  
ATOM   2285  CG1 VAL A 301      10.948  11.222  -2.506  1.00 81.60           C  
ATOM   2286  CG2 VAL A 301      10.906   8.781  -1.910  1.00 81.60           C  
ATOM   2287  N   PRO A 302      14.141  11.278  -4.720  1.00 80.14           N  
ATOM   2288  CA  PRO A 302      15.052  12.391  -4.951  1.00 80.14           C  
ATOM   2289  C   PRO A 302      14.564  13.674  -4.279  1.00 80.14           C  
ATOM   2290  CB  PRO A 302      15.126  12.596  -6.460  1.00 80.14           C  
ATOM   2291  O   PRO A 302      13.476  14.154  -4.617  1.00 80.14           O  
ATOM   2292  CG  PRO A 302      14.799  11.217  -6.976  1.00 80.14           C  
ATOM   2293  CD  PRO A 302      13.793  10.651  -5.972  1.00 80.14           C  
ATOM   2294  N   PRO A 303      15.380  14.307  -3.420  1.00 79.36           N  
ATOM   2295  CA  PRO A 303      15.038  15.602  -2.839  1.00 79.36           C  
ATOM   2296  C   PRO A 303      14.804  16.689  -3.902  1.00 79.36           C  
ATOM   2297  CB  PRO A 303      16.209  15.945  -1.913  1.00 79.36           C  
ATOM   2298  O   PRO A 303      14.097  17.663  -3.655  1.00 79.36           O  
ATOM   2299  CG  PRO A 303      16.788  14.580  -1.537  1.00 79.36           C  
ATOM   2300  CD  PRO A 303      16.594  13.773  -2.815  1.00 79.36           C  
ATOM   2301  N   SER A 304      15.360  16.520  -5.107  1.00 79.00           N  
ATOM   2302  CA  SER A 304      15.127  17.392  -6.263  1.00 79.00           C  
ATOM   2303  C   SER A 304      13.675  17.407  -6.746  1.00 79.00           C  
ATOM   2304  CB  SER A 304      16.059  17.018  -7.420  1.00 79.00           C  
ATOM   2305  O   SER A 304      13.260  18.443  -7.257  1.00 79.00           O  
ATOM   2306  OG  SER A 304      16.186  15.618  -7.509  1.00 79.00           O  
ATOM   2307  N   LEU A 305      12.881  16.350  -6.516  1.00 81.57           N  
ATOM   2308  CA  LEU A 305      11.434  16.359  -6.796  1.00 81.57           C  
ATOM   2309  C   LEU A 305      10.725  17.485  -6.029  1.00 81.57           C  
ATOM   2310  CB  LEU A 305      10.803  15.006  -6.418  1.00 81.57           C  
ATOM   2311  O   LEU A 305       9.855  18.164  -6.565  1.00 81.57           O  
ATOM   2312  CG  LEU A 305      11.183  13.776  -7.265  1.00 81.57           C  
ATOM   2313  CD1 LEU A 305      10.570  12.525  -6.638  1.00 81.57           C  
ATOM   2314  CD2 LEU A 305      10.674  13.836  -8.703  1.00 81.57           C  
ATOM   2315  N   PHE A 306      11.138  17.731  -4.785  1.00 83.10           N  
ATOM   2316  CA  PHE A 306      10.528  18.740  -3.920  1.00 83.10           C  
ATOM   2317  C   PHE A 306      10.998  20.171  -4.207  1.00 83.10           C  
ATOM   2318  CB  PHE A 306      10.764  18.360  -2.455  1.00 83.10           C  
ATOM   2319  O   PHE A 306      10.452  21.107  -3.626  1.00 83.10           O  
ATOM   2320  CG  PHE A 306      10.122  17.047  -2.060  1.00 83.10           C  
ATOM   2321  CD1 PHE A 306       8.751  17.001  -1.748  1.00 83.10           C  
ATOM   2322  CD2 PHE A 306      10.894  15.875  -1.983  1.00 83.10           C  
ATOM   2323  CE1 PHE A 306       8.155  15.789  -1.361  1.00 83.10           C  
ATOM   2324  CE2 PHE A 306      10.300  14.668  -1.580  1.00 83.10           C  
ATOM   2325  CZ  PHE A 306       8.929  14.619  -1.280  1.00 83.10           C  
ATOM   2326  N   LYS A 307      11.981  20.367  -5.101  1.00 82.19           N  
ATOM   2327  CA  LYS A 307      12.389  21.712  -5.543  1.00 82.19           C  
ATOM   2328  C   LYS A 307      11.336  22.358  -6.445  1.00 82.19           C  
ATOM   2329  CB  LYS A 307      13.748  21.675  -6.257  1.00 82.19           C  
ATOM   2330  O   LYS A 307      11.217  23.581  -6.444  1.00 82.19           O  
ATOM   2331  CG  LYS A 307      14.919  21.327  -5.325  1.00 82.19           C  
ATOM   2332  CD  LYS A 307      16.234  21.356  -6.117  1.00 82.19           C  
ATOM   2333  CE  LYS A 307      17.437  21.024  -5.228  1.00 82.19           C  
ATOM   2334  NZ  LYS A 307      18.700  21.021  -6.015  1.00 82.19           N  
ATOM   2335  N   ASP A 308      10.560  21.563  -7.185  1.00 83.85           N  
ATOM   2336  CA  ASP A 308       9.434  22.071  -7.969  1.00 83.85           C  
ATOM   2337  C   ASP A 308       8.166  22.180  -7.113  1.00 83.85           C  
ATOM   2338  CB  ASP A 308       9.227  21.259  -9.245  1.00 83.85           C  
ATOM   2339  O   ASP A 308       7.288  21.311  -7.084  1.00 83.85           O  
ATOM   2340  CG  ASP A 308       8.032  21.775 -10.053  1.00 83.85           C  
ATOM   2341  OD1 ASP A 308       7.648  22.963  -9.887  1.00 83.85           O  
ATOM   2342  OD2 ASP A 308       7.418  20.952 -10.761  1.00 83.85           O  
ATOM   2343  N   THR A 309       8.070  23.299  -6.398  1.00 81.20           N  
ATOM   2344  CA  THR A 309       6.946  23.579  -5.502  1.00 81.20           C  
ATOM   2345  C   THR A 309       5.624  23.772  -6.255  1.00 81.20           C  
ATOM   2346  CB  THR A 309       7.238  24.815  -4.636  1.00 81.20           C  
ATOM   2347  O   THR A 309       4.557  23.478  -5.715  1.00 81.20           O  
ATOM   2348  CG2 THR A 309       6.320  24.913  -3.418  1.00 81.20           C  
ATOM   2349  OG1 THR A 309       8.553  24.757  -4.139  1.00 81.20           O  
ATOM   2350  N   ARG A 310       5.662  24.276  -7.500  1.00 82.00           N  
ATOM   2351  CA  ARG A 310       4.453  24.652  -8.262  1.00 82.00           C  
ATOM   2352  C   ARG A 310       3.926  23.539  -9.167  1.00 82.00           C  
ATOM   2353  CB  ARG A 310       4.686  25.940  -9.064  1.00 82.00           C  
ATOM   2354  O   ARG A 310       2.738  23.561  -9.483  1.00 82.00           O  
ATOM   2355  CG  ARG A 310       4.882  27.164  -8.156  1.00 82.00           C  
ATOM   2356  CD  ARG A 310       4.935  28.464  -8.967  1.00 82.00           C  
ATOM   2357  NE  ARG A 310       3.616  28.812  -9.531  1.00 82.00           N  
ATOM   2358  NH1 ARG A 310       4.300  30.598 -10.809  1.00 82.00           N  
ATOM   2359  NH2 ARG A 310       2.150  29.979 -10.811  1.00 82.00           N  
ATOM   2360  CZ  ARG A 310       3.364  29.795 -10.378  1.00 82.00           C  
ATOM   2361  N   GLY A 311       4.762  22.595  -9.589  1.00 84.40           N  
ATOM   2362  CA  GLY A 311       4.329  21.377 -10.274  1.00 84.40           C  
ATOM   2363  C   GLY A 311       4.202  20.217  -9.293  1.00 84.40           C  
ATOM   2364  O   GLY A 311       3.104  19.927  -8.811  1.00 84.40           O  
ATOM   2365  N   PHE A 312       5.326  19.573  -8.973  1.00 86.87           N  
ATOM   2366  CA  PHE A 312       5.355  18.319  -8.212  1.00 86.87           C  
ATOM   2367  C   PHE A 312       4.702  18.411  -6.823  1.00 86.87           C  
ATOM   2368  CB  PHE A 312       6.802  17.820  -8.099  1.00 86.87           C  
ATOM   2369  O   PHE A 312       3.825  17.606  -6.504  1.00 86.87           O  
ATOM   2370  CG  PHE A 312       6.904  16.451  -7.456  1.00 86.87           C  
ATOM   2371  CD1 PHE A 312       7.168  16.330  -6.078  1.00 86.87           C  
ATOM   2372  CD2 PHE A 312       6.699  15.295  -8.232  1.00 86.87           C  
ATOM   2373  CE1 PHE A 312       7.213  15.060  -5.476  1.00 86.87           C  
ATOM   2374  CE2 PHE A 312       6.744  14.025  -7.632  1.00 86.87           C  
ATOM   2375  CZ  PHE A 312       6.995  13.911  -6.255  1.00 86.87           C  
ATOM   2376  N   VAL A 313       5.076  19.396  -5.995  1.00 89.15           N  
ATOM   2377  CA  VAL A 313       4.574  19.488  -4.605  1.00 89.15           C  
ATOM   2378  C   VAL A 313       3.070  19.775  -4.559  1.00 89.15           C  
ATOM   2379  CB  VAL A 313       5.350  20.539  -3.791  1.00 89.15           C  
ATOM   2380  O   VAL A 313       2.355  19.177  -3.754  1.00 89.15           O  
ATOM   2381  CG1 VAL A 313       4.829  20.683  -2.355  1.00 89.15           C  
ATOM   2382  CG2 VAL A 313       6.841  20.186  -3.713  1.00 89.15           C  
ATOM   2383  N   CYS A 314       2.560  20.639  -5.442  1.00 89.97           N  
ATOM   2384  CA  CYS A 314       1.121  20.899  -5.538  1.00 89.97           C  
ATOM   2385  C   CYS A 314       0.351  19.625  -5.923  1.00 89.97           C  
ATOM   2386  CB  CYS A 314       0.857  22.040  -6.532  1.00 89.97           C  
ATOM   2387  O   CYS A 314      -0.626  19.284  -5.255  1.00 89.97           O  
ATOM   2388  SG  CYS A 314       1.376  23.630  -5.822  1.00 89.97           S  
ATOM   2389  N   ILE A 315       0.817  18.885  -6.938  1.00 89.90           N  
ATOM   2390  CA  ILE A 315       0.211  17.609  -7.357  1.00 89.90           C  
ATOM   2391  C   ILE A 315       0.237  16.593  -6.210  1.00 89.90           C  
ATOM   2392  CB  ILE A 315       0.929  17.059  -8.612  1.00 89.90           C  
ATOM   2393  O   ILE A 315      -0.776  15.946  -5.946  1.00 89.90           O  
ATOM   2394  CG1 ILE A 315       0.661  17.972  -9.830  1.00 89.90           C  
ATOM   2395  CG2 ILE A 315       0.479  15.624  -8.950  1.00 89.90           C  
ATOM   2396  CD1 ILE A 315       1.595  17.670 -11.007  1.00 89.90           C  
ATOM   2397  N   LEU A 316       1.360  16.486  -5.494  1.00 91.05           N  
ATOM   2398  CA  LEU A 316       1.521  15.590  -4.350  1.00 91.05           C  
ATOM   2399  C   LEU A 316       0.498  15.886  -3.242  1.00 91.05           C  
ATOM   2400  CB  LEU A 316       2.964  15.731  -3.834  1.00 91.05           C  
ATOM   2401  O   LEU A 316      -0.156  14.963  -2.752  1.00 91.05           O  
ATOM   2402  CG  LEU A 316       3.300  14.826  -2.638  1.00 91.05           C  
ATOM   2403  CD1 LEU A 316       3.338  13.359  -3.047  1.00 91.05           C  
ATOM   2404  CD2 LEU A 316       4.666  15.204  -2.077  1.00 91.05           C  
ATOM   2405  N   ILE A 317       0.331  17.158  -2.863  1.00 91.24           N  
ATOM   2406  CA  ILE A 317      -0.626  17.582  -1.827  1.00 91.24           C  
ATOM   2407  C   ILE A 317      -2.062  17.286  -2.268  1.00 91.24           C  
ATOM   2408  CB  ILE A 317      -0.429  19.079  -1.485  1.00 91.24           C  
ATOM   2409  O   ILE A 317      -2.826  16.690  -1.507  1.00 91.24           O  
ATOM   2410  CG1 ILE A 317       0.920  19.285  -0.758  1.00 91.24           C  
ATOM   2411  CG2 ILE A 317      -1.580  19.611  -0.606  1.00 91.24           C  
ATOM   2412  CD1 ILE A 317       1.335  20.757  -0.628  1.00 91.24           C  
ATOM   2413  N   ILE A 318      -2.423  17.658  -3.501  1.00 91.04           N  
ATOM   2414  CA  ILE A 318      -3.767  17.428  -4.049  1.00 91.04           C  
ATOM   2415  C   ILE A 318      -4.068  15.925  -4.070  1.00 91.04           C  
ATOM   2416  CB  ILE A 318      -3.901  18.074  -5.449  1.00 91.04           C  
ATOM   2417  O   ILE A 318      -5.096  15.501  -3.542  1.00 91.04           O  
ATOM   2418  CG1 ILE A 318      -3.779  19.613  -5.358  1.00 91.04           C  
ATOM   2419  CG2 ILE A 318      -5.251  17.736  -6.105  1.00 91.04           C  
ATOM   2420  CD1 ILE A 318      -3.490  20.283  -6.706  1.00 91.04           C  
ATOM   2421  N   SER A 319      -3.146  15.112  -4.595  1.00 90.51           N  
ATOM   2422  CA  SER A 319      -3.296  13.655  -4.672  1.00 90.51           C  
ATOM   2423  C   SER A 319      -3.444  13.016  -3.290  1.00 90.51           C  
ATOM   2424  CB  SER A 319      -2.083  13.044  -5.378  1.00 90.51           C  
ATOM   2425  O   SER A 319      -4.312  12.166  -3.079  1.00 90.51           O  
ATOM   2426  OG  SER A 319      -2.415  11.757  -5.846  1.00 90.51           O  
ATOM   2427  N   SER A 320      -2.649  13.470  -2.317  1.00 89.91           N  
ATOM   2428  CA  SER A 320      -2.660  12.943  -0.949  1.00 89.91           C  
ATOM   2429  C   SER A 320      -3.978  13.228  -0.229  1.00 89.91           C  
ATOM   2430  CB  SER A 320      -1.504  13.536  -0.141  1.00 89.91           C  
ATOM   2431  O   SER A 320      -4.549  12.324   0.380  1.00 89.91           O  
ATOM   2432  OG  SER A 320      -0.270  13.195  -0.729  1.00 89.91           O  
ATOM   2433  N   ILE A 321      -4.486  14.463  -0.309  1.00 90.66           N  
ATOM   2434  CA  ILE A 321      -5.718  14.865   0.385  1.00 90.66           C  
ATOM   2435  C   ILE A 321      -6.966  14.341  -0.330  1.00 90.66           C  
ATOM   2436  CB  ILE A 321      -5.775  16.397   0.575  1.00 90.66           C  
ATOM   2437  O   ILE A 321      -7.844  13.761   0.303  1.00 90.66           O  
ATOM   2438  CG1 ILE A 321      -4.586  16.962   1.389  1.00 90.66           C  
ATOM   2439  CG2 ILE A 321      -7.101  16.794   1.247  1.00 90.66           C  
ATOM   2440  CD1 ILE A 321      -4.478  16.460   2.834  1.00 90.66           C  
ATOM   2441  N   MET A 322      -7.062  14.481  -1.654  1.00 87.93           N  
ATOM   2442  CA  MET A 322      -8.228  13.966  -2.388  1.00 87.93           C  
ATOM   2443  C   MET A 322      -8.266  12.433  -2.351  1.00 87.93           C  
ATOM   2444  CB  MET A 322      -8.228  14.488  -3.829  1.00 87.93           C  
ATOM   2445  O   MET A 322      -9.323  11.824  -2.183  1.00 87.93           O  
ATOM   2446  CG  MET A 322      -8.318  16.018  -3.857  1.00 87.93           C  
ATOM   2447  SD  MET A 322      -8.549  16.718  -5.505  1.00 87.93           S  
ATOM   2448  CE  MET A 322     -10.345  16.538  -5.646  1.00 87.93           C  
ATOM   2449  N   GLY A 323      -7.095  11.799  -2.414  1.00 84.83           N  
ATOM   2450  CA  GLY A 323      -6.937  10.365  -2.239  1.00 84.83           C  
ATOM   2451  C   GLY A 323      -7.290   9.864  -0.836  1.00 84.83           C  
ATOM   2452  O   GLY A 323      -7.832   8.763  -0.704  1.00 84.83           O  
ATOM   2453  N   SER A 324      -7.037  10.660   0.208  1.00 84.22           N  
ATOM   2454  CA  SER A 324      -7.431  10.308   1.574  1.00 84.22           C  
ATOM   2455  C   SER A 324      -8.934  10.440   1.798  1.00 84.22           C  
ATOM   2456  CB  SER A 324      -6.640  11.118   2.605  1.00 84.22           C  
ATOM   2457  O   SER A 324      -9.540   9.563   2.420  1.00 84.22           O  
ATOM   2458  OG  SER A 324      -7.077  12.455   2.692  1.00 84.22           O  
ATOM   2459  N   MET A 325      -9.558  11.463   1.211  1.00 85.37           N  
ATOM   2460  CA  MET A 325     -11.013  11.619   1.175  1.00 85.37           C  
ATOM   2461  C   MET A 325     -11.690  10.455   0.457  1.00 85.37           C  
ATOM   2462  CB  MET A 325     -11.378  12.926   0.471  1.00 85.37           C  
ATOM   2463  O   MET A 325     -12.722   9.981   0.924  1.00 85.37           O  
ATOM   2464  CG  MET A 325     -10.985  14.133   1.311  1.00 85.37           C  
ATOM   2465  SD  MET A 325     -11.296  15.682   0.447  1.00 85.37           S  
ATOM   2466  CE  MET A 325     -10.990  16.785   1.830  1.00 85.37           C  
ATOM   2467  N   HIS A 326     -11.088   9.941  -0.622  1.00 83.00           N  
ATOM   2468  CA  HIS A 326     -11.582   8.741  -1.296  1.00 83.00           C  
ATOM   2469  C   HIS A 326     -11.634   7.540  -0.360  1.00 83.00           C  
ATOM   2470  CB  HIS A 326     -10.697   8.384  -2.506  1.00 83.00           C  
ATOM   2471  O   HIS A 326     -12.684   6.917  -0.203  1.00 83.00           O  
ATOM   2472  CG  HIS A 326     -11.222   7.248  -3.354  1.00 83.00           C  
ATOM   2473  CD2 HIS A 326     -12.439   6.618  -3.279  1.00 83.00           C  
ATOM   2474  ND1 HIS A 326     -10.527   6.636  -4.368  1.00 83.00           N  
ATOM   2475  CE1 HIS A 326     -11.292   5.660  -4.877  1.00 83.00           C  
ATOM   2476  NE2 HIS A 326     -12.461   5.597  -4.232  1.00 83.00           N  
ATOM   2477  N   LEU A 327     -10.498   7.219   0.263  1.00 76.27           N  
ATOM   2478  CA  LEU A 327     -10.403   6.055   1.135  1.00 76.27           C  
ATOM   2479  C   LEU A 327     -11.389   6.175   2.305  1.00 76.27           C  
ATOM   2480  CB  LEU A 327      -8.944   5.919   1.603  1.00 76.27           C  
ATOM   2481  O   LEU A 327     -12.065   5.210   2.652  1.00 76.27           O  
ATOM   2482  CG  LEU A 327      -8.647   4.564   2.266  1.00 76.27           C  
ATOM   2483  CD1 LEU A 327      -8.733   3.402   1.271  1.00 76.27           C  
ATOM   2484  CD2 LEU A 327      -7.237   4.580   2.851  1.00 76.27           C  
ATOM   2485  N   SER A 328     -11.536   7.387   2.836  1.00 77.62           N  
ATOM   2486  CA  SER A 328     -12.444   7.688   3.941  1.00 77.62           C  
ATOM   2487  C   SER A 328     -13.912   7.572   3.535  1.00 77.62           C  
ATOM   2488  CB  SER A 328     -12.147   9.079   4.490  1.00 77.62           C  
ATOM   2489  O   SER A 328     -14.692   6.987   4.279  1.00 77.62           O  
ATOM   2490  OG  SER A 328     -10.765   9.151   4.784  1.00 77.62           O  
ATOM   2491  N   LEU A 329     -14.292   8.043   2.341  1.00 81.02           N  
ATOM   2492  CA  LEU A 329     -15.647   7.884   1.806  1.00 81.02           C  
ATOM   2493  C   LEU A 329     -16.003   6.401   1.644  1.00 81.02           C  
ATOM   2494  CB  LEU A 329     -15.754   8.639   0.465  1.00 81.02           C  
ATOM   2495  O   LEU A 329     -17.061   5.975   2.096  1.00 81.02           O  
ATOM   2496  CG  LEU A 329     -17.155   8.598  -0.178  1.00 81.02           C  
ATOM   2497  CD1 LEU A 329     -18.169   9.432   0.609  1.00 81.02           C  
ATOM   2498  CD2 LEU A 329     -17.081   9.144  -1.605  1.00 81.02           C  
ATOM   2499  N   VAL A 330     -15.107   5.605   1.054  1.00 75.38           N  
ATOM   2500  CA  VAL A 330     -15.338   4.170   0.807  1.00 75.38           C  
ATOM   2501  C   VAL A 330     -15.435   3.369   2.108  1.00 75.38           C  
ATOM   2502  CB  VAL A 330     -14.244   3.604  -0.121  1.00 75.38           C  
ATOM   2503  O   VAL A 330     -16.176   2.393   2.162  1.00 75.38           O  
ATOM   2504  CG1 VAL A 330     -14.306   2.080  -0.296  1.00 75.38           C  
ATOM   2505  CG2 VAL A 330     -14.378   4.214  -1.522  1.00 75.38           C  
ATOM   2506  N   ILE A 331     -14.721   3.769   3.164  1.00 73.89           N  
ATOM   2507  CA  ILE A 331     -14.758   3.080   4.463  1.00 73.89           C  
ATOM   2508  C   ILE A 331     -15.948   3.542   5.311  1.00 73.89           C  
ATOM   2509  CB  ILE A 331     -13.405   3.253   5.192  1.00 73.89           C  
ATOM   2510  O   ILE A 331     -16.672   2.715   5.865  1.00 73.89           O  
ATOM   2511  CG1 ILE A 331     -12.303   2.489   4.420  1.00 73.89           C  
ATOM   2512  CG2 ILE A 331     -13.476   2.750   6.648  1.00 73.89           C  
ATOM   2513  CD1 ILE A 331     -10.882   2.784   4.911  1.00 73.89           C  
ATOM   2514  N   MET A 332     -16.159   4.853   5.432  1.00 76.55           N  
ATOM   2515  CA  MET A 332     -17.124   5.406   6.383  1.00 76.55           C  
ATOM   2516  C   MET A 332     -18.547   5.436   5.854  1.00 76.55           C  
ATOM   2517  CB  MET A 332     -16.727   6.817   6.811  1.00 76.55           C  
ATOM   2518  O   MET A 332     -19.469   5.295   6.651  1.00 76.55           O  
ATOM   2519  CG  MET A 332     -15.396   6.800   7.553  1.00 76.55           C  
ATOM   2520  SD  MET A 332     -15.036   8.367   8.348  1.00 76.55           S  
ATOM   2521  CE  MET A 332     -16.083   8.246   9.825  1.00 76.55           C  
ATOM   2522  N   TYR A 333     -18.754   5.593   4.544  1.00 81.53           N  
ATOM   2523  CA  TYR A 333     -20.107   5.661   3.999  1.00 81.53           C  
ATOM   2524  C   TYR A 333     -20.882   4.345   4.188  1.00 81.53           C  
ATOM   2525  CB  TYR A 333     -20.085   6.152   2.550  1.00 81.53           C  
ATOM   2526  O   TYR A 333     -21.991   4.407   4.718  1.00 81.53           O  
ATOM   2527  CG  TYR A 333     -21.465   6.300   1.967  1.00 81.53           C  
ATOM   2528  CD1 TYR A 333     -21.936   5.363   1.032  1.00 81.53           C  
ATOM   2529  CD2 TYR A 333     -22.284   7.368   2.379  1.00 81.53           C  
ATOM   2530  CE1 TYR A 333     -23.224   5.512   0.496  1.00 81.53           C  
ATOM   2531  CE2 TYR A 333     -23.582   7.504   1.855  1.00 81.53           C  
ATOM   2532  OH  TYR A 333     -25.301   6.721   0.382  1.00 81.53           O  
ATOM   2533  CZ  TYR A 333     -24.061   6.565   0.918  1.00 81.53           C  
ATOM   2534  N   PRO A 334     -20.323   3.147   3.906  1.00 78.23           N  
ATOM   2535  CA  PRO A 334     -21.006   1.893   4.233  1.00 78.23           C  
ATOM   2536  C   PRO A 334     -21.320   1.755   5.729  1.00 78.23           C  
ATOM   2537  CB  PRO A 334     -20.072   0.776   3.758  1.00 78.23           C  
ATOM   2538  O   PRO A 334     -22.401   1.301   6.097  1.00 78.23           O  
ATOM   2539  CG  PRO A 334     -19.264   1.440   2.648  1.00 78.23           C  
ATOM   2540  CD  PRO A 334     -19.095   2.863   3.172  1.00 78.23           C  
ATOM   2541  N   GLN A 335     -20.411   2.196   6.607  1.00 75.56           N  
ATOM   2542  CA  GLN A 335     -20.658   2.201   8.053  1.00 75.56           C  
ATOM   2543  C   GLN A 335     -21.789   3.162   8.434  1.00 75.56           C  
ATOM   2544  CB  GLN A 335     -19.380   2.575   8.814  1.00 75.56           C  
ATOM   2545  O   GLN A 335     -22.646   2.810   9.238  1.00 75.56           O  
ATOM   2546  CG  GLN A 335     -18.285   1.509   8.700  1.00 75.56           C  
ATOM   2547  CD  GLN A 335     -17.040   1.888   9.496  1.00 75.56           C  
ATOM   2548  NE2 GLN A 335     -16.293   0.922   9.984  1.00 75.56           N  
ATOM   2549  OE1 GLN A 335     -16.719   3.046   9.718  1.00 75.56           O  
ATOM   2550  N   GLN A 336     -21.832   4.348   7.829  1.00 81.03           N  
ATOM   2551  CA  GLN A 336     -22.901   5.320   8.027  1.00 81.03           C  
ATOM   2552  C   GLN A 336     -24.251   4.754   7.577  1.00 81.03           C  
ATOM   2553  CB  GLN A 336     -22.544   6.608   7.271  1.00 81.03           C  
ATOM   2554  O   GLN A 336     -25.243   4.916   8.284  1.00 81.03           O  
ATOM   2555  CG  GLN A 336     -23.590   7.704   7.502  1.00 81.03           C  
ATOM   2556  CD  GLN A 336     -23.308   8.989   6.741  1.00 81.03           C  
ATOM   2557  NE2 GLN A 336     -24.073  10.037   6.959  1.00 81.03           N  
ATOM   2558  OE1 GLN A 336     -22.410   9.082   5.925  1.00 81.03           O  
ATOM   2559  N   VAL A 337     -24.284   4.054   6.439  1.00 80.36           N  
ATOM   2560  CA  VAL A 337     -25.494   3.406   5.924  1.00 80.36           C  
ATOM   2561  C   VAL A 337     -26.016   2.362   6.913  1.00 80.36           C  
ATOM   2562  CB  VAL A 337     -25.252   2.812   4.524  1.00 80.36           C  
ATOM   2563  O   VAL A 337     -27.192   2.394   7.269  1.00 80.36           O  
ATOM   2564  CG1 VAL A 337     -26.419   1.944   4.044  1.00 80.36           C  
ATOM   2565  CG2 VAL A 337     -25.066   3.930   3.490  1.00 80.36           C  
ATOM   2566  N   VAL A 338     -25.142   1.482   7.409  1.00 76.89           N  
ATOM   2567  CA  VAL A 338     -25.505   0.448   8.393  1.00 76.89           C  
ATOM   2568  C   VAL A 338     -25.955   1.067   9.722  1.00 76.89           C  
ATOM   2569  CB  VAL A 338     -24.327  -0.523   8.613  1.00 76.89           C  
ATOM   2570  O   VAL A 338     -26.960   0.640  10.279  1.00 76.89           O  
ATOM   2571  CG1 VAL A 338     -24.604  -1.546   9.724  1.00 76.89           C  
ATOM   2572  CG2 VAL A 338     -24.014  -1.331   7.346  1.00 76.89           C  
ATOM   2573  N   ASN A 339     -25.257   2.085  10.224  1.00 75.79           N  
ATOM   2574  CA  ASN A 339     -25.517   2.649  11.552  1.00 75.79           C  
ATOM   2575  C   ASN A 339     -26.754   3.564  11.596  1.00 75.79           C  
ATOM   2576  CB  ASN A 339     -24.250   3.382  12.024  1.00 75.79           C  
ATOM   2577  O   ASN A 339     -27.469   3.571  12.594  1.00 75.79           O  
ATOM   2578  CG  ASN A 339     -23.088   2.451  12.336  1.00 75.79           C  
ATOM   2579  ND2 ASN A 339     -21.876   2.955  12.352  1.00 75.79           N  
ATOM   2580  OD1 ASN A 339     -23.227   1.265  12.581  1.00 75.79           O  
ATOM   2581  N   ILE A 340     -27.024   4.329  10.530  1.00 78.33           N  
ATOM   2582  CA  ILE A 340     -28.173   5.252  10.467  1.00 78.33           C  
ATOM   2583  C   ILE A 340     -29.426   4.544   9.942  1.00 78.33           C  
ATOM   2584  CB  ILE A 340     -27.831   6.507   9.626  1.00 78.33           C  
ATOM   2585  O   ILE A 340     -30.512   4.735  10.484  1.00 78.33           O  
ATOM   2586  CG1 ILE A 340     -26.659   7.282  10.276  1.00 78.33           C  
ATOM   2587  CG2 ILE A 340     -29.059   7.428   9.463  1.00 78.33           C  
ATOM   2588  CD1 ILE A 340     -26.239   8.538   9.502  1.00 78.33           C  
ATOM   2589  N   PHE A 341     -29.295   3.730   8.889  1.00 76.73           N  
ATOM   2590  CA  PHE A 341     -30.438   3.117   8.204  1.00 76.73           C  
ATOM   2591  C   PHE A 341     -30.615   1.628   8.524  1.00 76.73           C  
ATOM   2592  CB  PHE A 341     -30.361   3.382   6.691  1.00 76.73           C  
ATOM   2593  O   PHE A 341     -31.614   1.040   8.124  1.00 76.73           O  
ATOM   2594  CG  PHE A 341     -30.264   4.846   6.304  1.00 76.73           C  
ATOM   2595  CD1 PHE A 341     -31.412   5.658   6.288  1.00 76.73           C  
ATOM   2596  CD2 PHE A 341     -29.019   5.405   5.973  1.00 76.73           C  
ATOM   2597  CE1 PHE A 341     -31.309   7.018   5.945  1.00 76.73           C  
ATOM   2598  CE2 PHE A 341     -28.909   6.767   5.639  1.00 76.73           C  
ATOM   2599  CZ  PHE A 341     -30.060   7.574   5.621  1.00 76.73           C  
ATOM   2600  N   GLY A 342     -29.710   0.993   9.275  1.00 67.11           N  
ATOM   2601  CA  GLY A 342     -29.788  -0.446   9.555  1.00 67.11           C  
ATOM   2602  C   GLY A 342     -31.092  -0.899  10.218  1.00 67.11           C  
ATOM   2603  O   GLY A 342     -31.519  -2.023   9.984  1.00 67.11           O  
ATOM   2604  N   SER A 343     -31.757  -0.035  10.994  1.00 59.41           N  
ATOM   2605  CA  SER A 343     -33.068  -0.337  11.590  1.00 59.41           C  
ATOM   2606  C   SER A 343     -34.256  -0.066  10.662  1.00 59.41           C  
ATOM   2607  CB  SER A 343     -33.241   0.443  12.895  1.00 59.41           C  
ATOM   2608  O   SER A 343     -35.330  -0.629  10.873  1.00 59.41           O  
ATOM   2609  OG  SER A 343     -33.141   1.837  12.676  1.00 59.41           O  
ATOM   2610  N   SER A 344     -34.092   0.777   9.637  1.00 59.57           N  
ATOM   2611  CA  SER A 344     -35.152   1.112   8.676  1.00 59.57           C  
ATOM   2612  C   SER A 344     -35.133   0.224   7.430  1.00 59.57           C  
ATOM   2613  CB  SER A 344     -35.083   2.598   8.307  1.00 59.57           C  
ATOM   2614  O   SER A 344     -36.163   0.059   6.773  1.00 59.57           O  
ATOM   2615  OG  SER A 344     -33.875   2.943   7.656  1.00 59.57           O  
ATOM   2616  N   LEU A 345     -33.986  -0.379   7.113  1.00 63.27           N  
ATOM   2617  CA  LEU A 345     -33.811  -1.265   5.967  1.00 63.27           C  
ATOM   2618  C   LEU A 345     -34.213  -2.698   6.336  1.00 63.27           C  
ATOM   2619  CB  LEU A 345     -32.363  -1.163   5.455  1.00 63.27           C  
ATOM   2620  O   LEU A 345     -33.618  -3.331   7.202  1.00 63.27           O  
ATOM   2621  CG  LEU A 345     -31.961   0.252   4.989  1.00 63.27           C  
ATOM   2622  CD1 LEU A 345     -30.479   0.294   4.629  1.00 63.27           C  
ATOM   2623  CD2 LEU A 345     -32.750   0.750   3.782  1.00 63.27           C  
ATOM   2624  N   LYS A 346     -35.234  -3.225   5.653  1.00 62.52           N  
ATOM   2625  CA  LYS A 346     -35.802  -4.557   5.935  1.00 62.52           C  
ATOM   2626  C   LYS A 346     -34.905  -5.709   5.479  1.00 62.52           C  
ATOM   2627  CB  LYS A 346     -37.187  -4.676   5.281  1.00 62.52           C  
ATOM   2628  O   LYS A 346     -34.972  -6.792   6.050  1.00 62.52           O  
ATOM   2629  CG  LYS A 346     -38.208  -3.717   5.911  1.00 62.52           C  
ATOM   2630  CD  LYS A 346     -39.586  -3.900   5.268  1.00 62.52           C  
ATOM   2631  CE  LYS A 346     -40.586  -2.946   5.928  1.00 62.52           C  
ATOM   2632  NZ  LYS A 346     -41.940  -3.091   5.341  1.00 62.52           N  
ATOM   2633  N   ASN A 347     -34.084  -5.475   4.453  1.00 72.53           N  
ATOM   2634  CA  ASN A 347     -33.292  -6.497   3.776  1.00 72.53           C  
ATOM   2635  C   ASN A 347     -31.815  -6.094   3.723  1.00 72.53           C  
ATOM   2636  CB  ASN A 347     -33.856  -6.709   2.358  1.00 72.53           C  
ATOM   2637  O   ASN A 347     -31.493  -4.944   3.422  1.00 72.53           O  
ATOM   2638  CG  ASN A 347     -35.264  -7.283   2.332  1.00 72.53           C  
ATOM   2639  ND2 ASN A 347     -35.992  -7.068   1.264  1.00 72.53           N  
ATOM   2640  OD1 ASN A 347     -35.726  -7.944   3.243  1.00 72.53           O  
ATOM   2641  N   TRP A 348     -30.918  -7.067   3.910  1.00 72.24           N  
ATOM   2642  CA  TRP A 348     -29.467  -6.877   3.758  1.00 72.24           C  
ATOM   2643  C   TRP A 348     -29.089  -6.339   2.363  1.00 72.24           C  
ATOM   2644  CB  TRP A 348     -28.758  -8.211   4.049  1.00 72.24           C  
ATOM   2645  O   TRP A 348     -28.129  -5.582   2.228  1.00 72.24           O  
ATOM   2646  CG  TRP A 348     -29.015  -9.301   3.049  1.00 72.24           C  
ATOM   2647  CD1 TRP A 348     -30.028 -10.198   3.085  1.00 72.24           C  
ATOM   2648  CD2 TRP A 348     -28.278  -9.578   1.817  1.00 72.24           C  
ATOM   2649  CE2 TRP A 348     -28.934 -10.644   1.132  1.00 72.24           C  
ATOM   2650  CE3 TRP A 348     -27.146  -9.008   1.192  1.00 72.24           C  
ATOM   2651  NE1 TRP A 348     -29.992 -10.982   1.948  1.00 72.24           N  
ATOM   2652  CH2 TRP A 348     -27.393 -10.502  -0.724  1.00 72.24           C  
ATOM   2653  CZ2 TRP A 348     -28.509 -11.103  -0.122  1.00 72.24           C  
ATOM   2654  CZ3 TRP A 348     -26.704  -9.468  -0.064  1.00 72.24           C  
ATOM   2655  N   GLU A 349     -29.882  -6.670   1.337  1.00 78.33           N  
ATOM   2656  CA  GLU A 349     -29.686  -6.209  -0.040  1.00 78.33           C  
ATOM   2657  C   GLU A 349     -29.803  -4.689  -0.176  1.00 78.33           C  
ATOM   2658  CB  GLU A 349     -30.717  -6.862  -0.974  1.00 78.33           C  
ATOM   2659  O   GLU A 349     -29.018  -4.082  -0.901  1.00 78.33           O  
ATOM   2660  CG  GLU A 349     -30.586  -8.389  -1.019  1.00 78.33           C  
ATOM   2661  CD  GLU A 349     -31.495  -9.049  -2.064  1.00 78.33           C  
ATOM   2662  OE1 GLU A 349     -31.219 -10.227  -2.387  1.00 78.33           O  
ATOM   2663  OE2 GLU A 349     -32.426  -8.374  -2.555  1.00 78.33           O  
ATOM   2664  N   GLU A 350     -30.741  -4.049   0.529  1.00 77.17           N  
ATOM   2665  CA  GLU A 350     -30.898  -2.594   0.444  1.00 77.17           C  
ATOM   2666  C   GLU A 350     -29.704  -1.865   1.066  1.00 77.17           C  
ATOM   2667  CB  GLU A 350     -32.184  -2.118   1.123  1.00 77.17           C  
ATOM   2668  O   GLU A 350     -29.239  -0.865   0.519  1.00 77.17           O  
ATOM   2669  CG  GLU A 350     -33.472  -2.546   0.407  1.00 77.17           C  
ATOM   2670  CD  GLU A 350     -34.714  -1.843   0.986  1.00 77.17           C  
ATOM   2671  OE1 GLU A 350     -35.807  -2.440   0.906  1.00 77.17           O  
ATOM   2672  OE2 GLU A 350     -34.582  -0.690   1.474  1.00 77.17           O  
ATOM   2673  N   THR A 351     -29.166  -2.389   2.169  1.00 73.04           N  
ATOM   2674  CA  THR A 351     -27.953  -1.869   2.817  1.00 73.04           C  
ATOM   2675  C   THR A 351     -26.743  -1.994   1.896  1.00 73.04           C  
ATOM   2676  CB  THR A 351     -27.693  -2.643   4.116  1.00 73.04           C  
ATOM   2677  O   THR A 351     -25.939  -1.063   1.786  1.00 73.04           O  
ATOM   2678  CG2 THR A 351     -26.569  -2.055   4.959  1.00 73.04           C  
ATOM   2679  OG1 THR A 351     -28.852  -2.610   4.916  1.00 73.04           O  
ATOM   2680  N   ALA A 352     -26.630  -3.123   1.194  1.00 74.07           N  
ATOM   2681  CA  ALA A 352     -25.574  -3.363   0.222  1.00 74.07           C  
ATOM   2682  C   ALA A 352     -25.672  -2.407  -0.978  1.00 74.07           C  
ATOM   2683  CB  ALA A 352     -25.655  -4.825  -0.216  1.00 74.07           C  
ATOM   2684  O   ALA A 352     -24.679  -1.778  -1.341  1.00 74.07           O  
ATOM   2685  N   TRP A 353     -26.869  -2.244  -1.553  1.00 80.35           N  
ATOM   2686  CA  TRP A 353     -27.103  -1.323  -2.670  1.00 80.35           C  
ATOM   2687  C   TRP A 353     -26.868   0.129  -2.285  1.00 80.35           C  
ATOM   2688  CB  TRP A 353     -28.524  -1.491  -3.212  1.00 80.35           C  
ATOM   2689  O   TRP A 353     -26.257   0.866  -3.052  1.00 80.35           O  
ATOM   2690  CG  TRP A 353     -28.670  -2.650  -4.138  1.00 80.35           C  
ATOM   2691  CD1 TRP A 353     -29.448  -3.737  -3.944  1.00 80.35           C  
ATOM   2692  CD2 TRP A 353     -28.010  -2.851  -5.424  1.00 80.35           C  
ATOM   2693  CE2 TRP A 353     -28.419  -4.115  -5.942  1.00 80.35           C  
ATOM   2694  CE3 TRP A 353     -27.112  -2.089  -6.204  1.00 80.35           C  
ATOM   2695  NE1 TRP A 353     -29.296  -4.611  -5.001  1.00 80.35           N  
ATOM   2696  CH2 TRP A 353     -27.058  -3.827  -7.921  1.00 80.35           C  
ATOM   2697  CZ2 TRP A 353     -27.952  -4.608  -7.168  1.00 80.35           C  
ATOM   2698  CZ3 TRP A 353     -26.645  -2.571  -7.443  1.00 80.35           C  
ATOM   2699  N   MET A 354     -27.304   0.530  -1.092  1.00 79.84           N  
ATOM   2700  CA  MET A 354     -27.070   1.879  -0.599  1.00 79.84           C  
ATOM   2701  C   MET A 354     -25.587   2.114  -0.318  1.00 79.84           C  
ATOM   2702  CB  MET A 354     -27.965   2.141   0.613  1.00 79.84           C  
ATOM   2703  O   MET A 354     -25.092   3.172  -0.645  1.00 79.84           O  
ATOM   2704  CG  MET A 354     -27.904   3.606   1.045  1.00 79.84           C  
ATOM   2705  SD  MET A 354     -29.116   4.020   2.326  1.00 79.84           S  
ATOM   2706  CE  MET A 354     -28.751   5.783   2.492  1.00 79.84           C  
ATOM   2707  N   SER A 355     -24.833   1.132   0.179  1.00 77.15           N  
ATOM   2708  CA  SER A 355     -23.375   1.271   0.338  1.00 77.15           C  
ATOM   2709  C   SER A 355     -22.644   1.365  -1.008  1.00 77.15           C  
ATOM   2710  CB  SER A 355     -22.823   0.086   1.127  1.00 77.15           C  
ATOM   2711  O   SER A 355     -21.634   2.058  -1.130  1.00 77.15           O  
ATOM   2712  OG  SER A 355     -23.436   0.009   2.398  1.00 77.15           O  
ATOM   2713  N   ALA A 356     -23.170   0.690  -2.033  1.00 81.59           N  
ATOM   2714  CA  ALA A 356     -22.613   0.682  -3.378  1.00 81.59           C  
ATOM   2715  C   ALA A 356     -22.768   2.021  -4.119  1.00 81.59           C  
ATOM   2716  CB  ALA A 356     -23.270  -0.460  -4.160  1.00 81.59           C  
ATOM   2717  O   ALA A 356     -22.042   2.257  -5.085  1.00 81.59           O  
ATOM   2718  N   THR A 357     -23.668   2.920  -3.698  1.00 84.04           N  
ATOM   2719  CA  THR A 357     -23.919   4.189  -4.409  1.00 84.04           C  
ATOM   2720  C   THR A 357     -22.686   5.085  -4.454  1.00 84.04           C  
ATOM   2721  CB  THR A 357     -25.073   4.990  -3.796  1.00 84.04           C  
ATOM   2722  O   THR A 357     -22.417   5.686  -5.493  1.00 84.04           O  
ATOM   2723  CG2 THR A 357     -26.395   4.231  -3.843  1.00 84.04           C  
ATOM   2724  OG1 THR A 357     -24.797   5.272  -2.457  1.00 84.04           O  
ATOM   2725  N   ALA A 358     -21.888   5.124  -3.381  1.00 81.59           N  
ATOM   2726  CA  ALA A 358     -20.623   5.855  -3.364  1.00 81.59           C  
ATOM   2727  C   ALA A 358     -19.628   5.283  -4.389  1.00 81.59           C  
ATOM   2728  CB  ALA A 358     -20.052   5.831  -1.942  1.00 81.59           C  
ATOM   2729  O   ALA A 358     -19.011   6.044  -5.133  1.00 81.59           O  
ATOM   2730  N   SER A 359     -19.527   3.952  -4.482  1.00 80.95           N  
ATOM   2731  CA  SER A 359     -18.659   3.252  -5.440  1.00 80.95           C  
ATOM   2732  C   SER A 359     -19.122   3.390  -6.898  1.00 80.95           C  
ATOM   2733  CB  SER A 359     -18.592   1.768  -5.084  1.00 80.95           C  
ATOM   2734  O   SER A 359     -18.308   3.490  -7.815  1.00 80.95           O  
ATOM   2735  OG  SER A 359     -17.975   1.557  -3.832  1.00 80.95           O  
ATOM   2736  N   PHE A 360     -20.435   3.434  -7.143  1.00 83.29           N  
ATOM   2737  CA  PHE A 360     -20.963   3.767  -8.469  1.00 83.29           C  
ATOM   2738  C   PHE A 360     -20.703   5.232  -8.822  1.00 83.29           C  
ATOM   2739  CB  PHE A 360     -22.460   3.445  -8.552  1.00 83.29           C  
ATOM   2740  O   PHE A 360     -20.337   5.523  -9.959  1.00 83.29           O  
ATOM   2741  CG  PHE A 360     -22.748   1.978  -8.792  1.00 83.29           C  
ATOM   2742  CD1 PHE A 360     -22.381   1.387 -10.017  1.00 83.29           C  
ATOM   2743  CD2 PHE A 360     -23.386   1.201  -7.809  1.00 83.29           C  
ATOM   2744  CE1 PHE A 360     -22.638   0.024 -10.250  1.00 83.29           C  
ATOM   2745  CE2 PHE A 360     -23.634  -0.163  -8.037  1.00 83.29           C  
ATOM   2746  CZ  PHE A 360     -23.263  -0.752  -9.259  1.00 83.29           C  
ATOM   2747  N   GLY A 361     -20.835   6.140  -7.849  1.00 85.01           N  
ATOM   2748  CA  GLY A 361     -20.483   7.548  -7.996  1.00 85.01           C  
ATOM   2749  C   GLY A 361     -19.029   7.723  -8.416  1.00 85.01           C  
ATOM   2750  O   GLY A 361     -18.769   8.350  -9.440  1.00 85.01           O  
ATOM   2751  N   THR A 362     -18.087   7.112  -7.690  1.00 83.77           N  
ATOM   2752  CA  THR A 362     -16.651   7.178  -8.016  1.00 83.77           C  
ATOM   2753  C   THR A 362     -16.350   6.680  -9.416  1.00 83.77           C  
ATOM   2754  CB  THR A 362     -15.776   6.435  -6.996  1.00 83.77           C  
ATOM   2755  O   THR A 362     -15.654   7.357 -10.173  1.00 83.77           O  
ATOM   2756  CG2 THR A 362     -15.765   7.092  -5.618  1.00 83.77           C  
ATOM   2757  OG1 THR A 362     -16.189   5.111  -6.831  1.00 83.77           O  
ATOM   2758  N   GLY A 363     -16.918   5.542  -9.804  1.00 81.84           N  
ATOM   2759  CA  GLY A 363     -16.670   5.013 -11.131  1.00 81.84           C  
ATOM   2760  C   GLY A 363     -17.314   5.832 -12.259  1.00 81.84           C  
ATOM   2761  O   GLY A 363     -16.657   6.107 -13.264  1.00 81.84           O  
ATOM   2762  N   ALA A 364     -18.558   6.297 -12.090  1.00 84.49           N  
ATOM   2763  CA  ALA A 364     -19.204   7.194 -13.055  1.00 84.49           C  
ATOM   2764  C   ALA A 364     -18.402   8.493 -13.235  1.00 84.49           C  
ATOM   2765  CB  ALA A 364     -20.633   7.482 -12.579  1.00 84.49           C  
ATOM   2766  O   ALA A 364     -18.239   8.980 -14.352  1.00 84.49           O  
ATOM   2767  N   GLY A 365     -17.836   8.990 -12.139  1.00 84.58           N  
ATOM   2768  CA  GLY A 365     -16.930  10.124 -12.097  1.00 84.58           C  
ATOM   2769  C   GLY A 365     -15.713  10.000 -13.000  1.00 84.58           C  
ATOM   2770  O   GLY A 365     -15.485  10.846 -13.866  1.00 84.58           O  
ATOM   2771  N   VAL A 366     -14.955   8.911 -12.831  1.00 83.59           N  
ATOM   2772  CA  VAL A 366     -13.770   8.607 -13.653  1.00 83.59           C  
ATOM   2773  C   VAL A 366     -14.136   8.548 -15.134  1.00 83.59           C  
ATOM   2774  CB  VAL A 366     -13.114   7.283 -13.211  1.00 83.59           C  
ATOM   2775  O   VAL A 366     -13.391   9.059 -15.967  1.00 83.59           O  
ATOM   2776  CG1 VAL A 366     -11.958   6.851 -14.123  1.00 83.59           C  
ATOM   2777  CG2 VAL A 366     -12.541   7.416 -11.798  1.00 83.59           C  
ATOM   2778  N   VAL A 367     -15.296   7.975 -15.470  1.00 82.71           N  
ATOM   2779  CA  VAL A 367     -15.724   7.833 -16.865  1.00 82.71           C  
ATOM   2780  C   VAL A 367     -16.142   9.161 -17.480  1.00 82.71           C  
ATOM   2781  CB  VAL A 367     -16.800   6.743 -17.018  1.00 82.71           C  
ATOM   2782  O   VAL A 367     -15.673   9.522 -18.562  1.00 82.71           O  
ATOM   2783  CG1 VAL A 367     -17.387   6.666 -18.435  1.00 82.71           C  
ATOM   2784  CG2 VAL A 367     -16.202   5.368 -16.694  1.00 82.71           C  
ATOM   2785  N   VAL A 368     -17.006   9.905 -16.794  1.00 84.08           N  
ATOM   2786  CA  VAL A 368     -17.586  11.138 -17.327  1.00 84.08           C  
ATOM   2787  C   VAL A 368     -16.577  12.278 -17.267  1.00 84.08           C  
ATOM   2788  CB  VAL A 368     -18.900  11.491 -16.615  1.00 84.08           C  
ATOM   2789  O   VAL A 368     -16.176  12.779 -18.315  1.00 84.08           O  
ATOM   2790  CG1 VAL A 368     -19.467  12.819 -17.140  1.00 84.08           C  
ATOM   2791  CG2 VAL A 368     -19.966  10.406 -16.834  1.00 84.08           C  
ATOM   2792  N   LEU A 369     -16.109  12.666 -16.075  1.00 82.28           N  
ATOM   2793  CA  LEU A 369     -15.169  13.789 -15.924  1.00 82.28           C  
ATOM   2794  C   LEU A 369     -13.839  13.505 -16.611  1.00 82.28           C  
ATOM   2795  CB  LEU A 369     -14.908  14.076 -14.442  1.00 82.28           C  
ATOM   2796  O   LEU A 369     -13.197  14.404 -17.152  1.00 82.28           O  
ATOM   2797  CG  LEU A 369     -16.141  14.529 -13.660  1.00 82.28           C  
ATOM   2798  CD1 LEU A 369     -15.761  14.699 -12.197  1.00 82.28           C  
ATOM   2799  CD2 LEU A 369     -16.692  15.861 -14.178  1.00 82.28           C  
ATOM   2800  N   GLY A 370     -13.462  12.233 -16.651  1.00 75.95           N  
ATOM   2801  CA  GLY A 370     -12.299  11.800 -17.387  1.00 75.95           C  
ATOM   2802  C   GLY A 370     -12.404  12.008 -18.893  1.00 75.95           C  
ATOM   2803  O   GLY A 370     -11.479  12.515 -19.526  1.00 75.95           O  
ATOM   2804  N   SER A 371     -13.566  11.710 -19.472  1.00 74.72           N  
ATOM   2805  CA  SER A 371     -13.831  12.015 -20.879  1.00 74.72           C  
ATOM   2806  C   SER A 371     -13.834  13.523 -21.145  1.00 74.72           C  
ATOM   2807  CB  SER A 371     -15.156  11.399 -21.325  1.00 74.72           C  
ATOM   2808  O   SER A 371     -13.427  13.941 -22.222  1.00 74.72           O  
ATOM   2809  OG  SER A 371     -15.121   9.996 -21.165  1.00 74.72           O  
ATOM   2810  N   LEU A 372     -14.207  14.368 -20.177  1.00 75.22           N  
ATOM   2811  CA  LEU A 372     -14.133  15.827 -20.338  1.00 75.22           C  
ATOM   2812  C   LEU A 372     -12.694  16.378 -20.341  1.00 75.22           C  
ATOM   2813  CB  LEU A 372     -14.982  16.542 -19.270  1.00 75.22           C  
ATOM   2814  O   LEU A 372     -12.478  17.479 -20.856  1.00 75.22           O  
ATOM   2815  CG  LEU A 372     -16.478  16.660 -19.623  1.00 75.22           C  
ATOM   2816  CD1 LEU A 372     -17.291  15.434 -19.221  1.00 75.22           C  
ATOM   2817  CD2 LEU A 372     -17.088  17.864 -18.907  1.00 75.22           C  
ATOM   2818  N   PHE A 373     -11.710  15.631 -19.825  1.00 70.86           N  
ATOM   2819  CA  PHE A 373     -10.328  16.100 -19.653  1.00 70.86           C  
ATOM   2820  C   PHE A 373      -9.713  16.642 -20.952  1.00 70.86           C  
ATOM   2821  CB  PHE A 373      -9.473  14.955 -19.088  1.00 70.86           C  
ATOM   2822  O   PHE A 373      -9.198  17.762 -20.980  1.00 70.86           O  
ATOM   2823  CG  PHE A 373      -8.018  15.320 -18.872  1.00 70.86           C  
ATOM   2824  CD1 PHE A 373      -7.030  14.879 -19.774  1.00 70.86           C  
ATOM   2825  CD2 PHE A 373      -7.651  16.127 -17.782  1.00 70.86           C  
ATOM   2826  CE1 PHE A 373      -5.682  15.232 -19.579  1.00 70.86           C  
ATOM   2827  CE2 PHE A 373      -6.301  16.472 -17.588  1.00 70.86           C  
ATOM   2828  CZ  PHE A 373      -5.318  16.026 -18.481  1.00 70.86           C  
ATOM   2829  N   HIS A 374      -9.828  15.883 -22.048  1.00 66.60           N  
ATOM   2830  CA  HIS A 374      -9.265  16.255 -23.350  1.00 66.60           C  
ATOM   2831  C   HIS A 374     -10.054  17.364 -24.067  1.00 66.60           C  
ATOM   2832  CB  HIS A 374      -9.126  15.003 -24.232  1.00 66.60           C  
ATOM   2833  O   HIS A 374      -9.510  18.015 -24.959  1.00 66.60           O  
ATOM   2834  CG  HIS A 374     -10.432  14.429 -24.731  1.00 66.60           C  
ATOM   2835  CD2 HIS A 374     -10.984  14.621 -25.970  1.00 66.60           C  
ATOM   2836  ND1 HIS A 374     -11.294  13.613 -24.036  1.00 66.60           N  
ATOM   2837  CE1 HIS A 374     -12.342  13.338 -24.829  1.00 66.60           C  
ATOM   2838  NE2 HIS A 374     -12.195  13.926 -26.023  1.00 66.60           N  
ATOM   2839  N   LEU A 375     -11.314  17.593 -23.678  1.00 70.11           N  
ATOM   2840  CA  LEU A 375     -12.204  18.554 -24.328  1.00 70.11           C  
ATOM   2841  C   LEU A 375     -12.052  19.968 -23.751  1.00 70.11           C  
ATOM   2842  CB  LEU A 375     -13.650  18.031 -24.221  1.00 70.11           C  
ATOM   2843  O   LEU A 375     -11.989  20.932 -24.506  1.00 70.11           O  
ATOM   2844  CG  LEU A 375     -14.680  18.853 -25.019  1.00 70.11           C  
ATOM   2845  CD1 LEU A 375     -14.417  18.803 -26.526  1.00 70.11           C  
ATOM   2846  CD2 LEU A 375     -16.083  18.304 -24.762  1.00 70.11           C  
ATOM   2847  N   VAL A 376     -11.973  20.099 -22.422  1.00 71.37           N  
ATOM   2848  CA  VAL A 376     -12.038  21.409 -21.742  1.00 71.37           C  
ATOM   2849  C   VAL A 376     -10.675  22.132 -21.689  1.00 71.37           C  
ATOM   2850  CB  VAL A 376     -12.750  21.258 -20.373  1.00 71.37           C  
ATOM   2851  O   VAL A 376     -10.639  23.319 -21.392  1.00 71.37           O  
ATOM   2852  CG1 VAL A 376     -12.879  22.561 -19.572  1.00 71.37           C  
ATOM   2853  CG2 VAL A 376     -14.171  20.695 -20.543  1.00 71.37           C  
ATOM   2854  N   ARG A 377      -9.554  21.455 -22.007  1.00 68.67           N  
ATOM   2855  CA  ARG A 377      -8.191  22.023 -22.212  1.00 68.67           C  
ATOM   2856  C   ARG A 377      -7.679  23.056 -21.178  1.00 68.67           C  
ATOM   2857  CB  ARG A 377      -8.025  22.503 -23.674  1.00 68.67           C  
ATOM   2858  O   ARG A 377      -6.824  23.869 -21.502  1.00 68.67           O  
ATOM   2859  CG  ARG A 377      -7.748  21.337 -24.632  1.00 68.67           C  
ATOM   2860  CD  ARG A 377      -7.362  21.851 -26.027  1.00 68.67           C  
ATOM   2861  NE  ARG A 377      -6.342  20.985 -26.651  1.00 68.67           N  
ATOM   2862  NH1 ARG A 377      -6.138  22.124 -28.630  1.00 68.67           N  
ATOM   2863  NH2 ARG A 377      -4.772  20.410 -28.193  1.00 68.67           N  
ATOM   2864  CZ  ARG A 377      -5.761  21.174 -27.820  1.00 68.67           C  
ATOM   2865  N   HIS A 378      -8.142  22.973 -19.931  1.00 78.22           N  
ATOM   2866  CA  HIS A 378      -7.726  23.838 -18.820  1.00 78.22           C  
ATOM   2867  C   HIS A 378      -7.561  23.024 -17.535  1.00 78.22           C  
ATOM   2868  CB  HIS A 378      -8.744  24.973 -18.647  1.00 78.22           C  
ATOM   2869  O   HIS A 378      -8.419  23.042 -16.648  1.00 78.22           O  
ATOM   2870  CG  HIS A 378      -8.706  25.972 -19.766  1.00 78.22           C  
ATOM   2871  CD2 HIS A 378      -9.758  26.381 -20.538  1.00 78.22           C  
ATOM   2872  ND1 HIS A 378      -7.581  26.622 -20.220  1.00 78.22           N  
ATOM   2873  CE1 HIS A 378      -7.956  27.418 -21.234  1.00 78.22           C  
ATOM   2874  NE2 HIS A 378      -9.276  27.315 -21.460  1.00 78.22           N  
ATOM   2875  N   ILE A 379      -6.464  22.274 -17.442  1.00 79.59           N  
ATOM   2876  CA  ILE A 379      -6.246  21.254 -16.402  1.00 79.59           C  
ATOM   2877  C   ILE A 379      -6.361  21.846 -14.990  1.00 79.59           C  
ATOM   2878  CB  ILE A 379      -4.863  20.608 -16.630  1.00 79.59           C  
ATOM   2879  O   ILE A 379      -7.006  21.270 -14.110  1.00 79.59           O  
ATOM   2880  CG1 ILE A 379      -4.861  19.813 -17.958  1.00 79.59           C  
ATOM   2881  CG2 ILE A 379      -4.457  19.708 -15.450  1.00 79.59           C  
ATOM   2882  CD1 ILE A 379      -3.488  19.259 -18.359  1.00 79.59           C  
ATOM   2883  N   ARG A 380      -5.769  23.025 -14.773  1.00 82.05           N  
ATOM   2884  CA  ARG A 380      -5.771  23.694 -13.466  1.00 82.05           C  
ATOM   2885  C   ARG A 380      -7.178  24.061 -13.003  1.00 82.05           C  
ATOM   2886  CB  ARG A 380      -4.857  24.918 -13.549  1.00 82.05           C  
ATOM   2887  O   ARG A 380      -7.531  23.804 -11.854  1.00 82.05           O  
ATOM   2888  CG  ARG A 380      -4.731  25.649 -12.206  1.00 82.05           C  
ATOM   2889  CD  ARG A 380      -3.824  26.844 -12.444  1.00 82.05           C  
ATOM   2890  NE  ARG A 380      -3.787  27.787 -11.319  1.00 82.05           N  
ATOM   2891  NH1 ARG A 380      -2.912  29.459 -12.613  1.00 82.05           N  
ATOM   2892  NH2 ARG A 380      -3.459  29.896 -10.501  1.00 82.05           N  
ATOM   2893  CZ  ARG A 380      -3.387  29.035 -11.471  1.00 82.05           C  
ATOM   2894  N   TRP A 381      -7.994  24.607 -13.903  1.00 84.19           N  
ATOM   2895  CA  TRP A 381      -9.379  24.966 -13.604  1.00 84.19           C  
ATOM   2896  C   TRP A 381     -10.250  23.738 -13.359  1.00 84.19           C  
ATOM   2897  CB  TRP A 381      -9.948  25.826 -14.733  1.00 84.19           C  
ATOM   2898  O   TRP A 381     -11.084  23.766 -12.458  1.00 84.19           O  
ATOM   2899  CG  TRP A 381      -9.442  27.231 -14.714  1.00 84.19           C  
ATOM   2900  CD1 TRP A 381      -8.502  27.763 -15.528  1.00 84.19           C  
ATOM   2901  CD2 TRP A 381      -9.840  28.302 -13.806  1.00 84.19           C  
ATOM   2902  CE2 TRP A 381      -9.088  29.469 -14.129  1.00 84.19           C  
ATOM   2903  CE3 TRP A 381     -10.765  28.400 -12.744  1.00 84.19           C  
ATOM   2904  NE1 TRP A 381      -8.292  29.084 -15.187  1.00 84.19           N  
ATOM   2905  CH2 TRP A 381     -10.165  30.739 -12.373  1.00 84.19           C  
ATOM   2906  CZ2 TRP A 381      -9.240  30.675 -13.430  1.00 84.19           C  
ATOM   2907  CZ3 TRP A 381     -10.925  29.605 -12.034  1.00 84.19           C  
ATOM   2908  N   GLN A 382     -10.024  22.645 -14.091  1.00 85.37           N  
ATOM   2909  CA  GLN A 382     -10.733  21.390 -13.841  1.00 85.37           C  
ATOM   2910  C   GLN A 382     -10.458  20.874 -12.423  1.00 85.37           C  
ATOM   2911  CB  GLN A 382     -10.335  20.331 -14.876  1.00 85.37           C  
ATOM   2912  O   GLN A 382     -11.398  20.527 -11.710  1.00 85.37           O  
ATOM   2913  CG  GLN A 382     -10.801  20.632 -16.306  1.00 85.37           C  
ATOM   2914  CD  GLN A 382     -10.270  19.590 -17.287  1.00 85.37           C  
ATOM   2915  NE2 GLN A 382     -10.113  19.929 -18.546  1.00 85.37           N  
ATOM   2916  OE1 GLN A 382      -9.981  18.456 -16.947  1.00 85.37           O  
ATOM   2917  N   ILE A 383      -9.192  20.854 -11.986  1.00 86.00           N  
ATOM   2918  CA  ILE A 383      -8.838  20.393 -10.635  1.00 86.00           C  
ATOM   2919  C   ILE A 383      -9.401  21.328  -9.568  1.00 86.00           C  
ATOM   2920  CB  ILE A 383      -7.315  20.204 -10.487  1.00 86.00           C  
ATOM   2921  O   ILE A 383      -9.925  20.843  -8.570  1.00 86.00           O  
ATOM   2922  CG1 ILE A 383      -6.900  18.992 -11.344  1.00 86.00           C  
ATOM   2923  CG2 ILE A 383      -6.929  19.947  -9.015  1.00 86.00           C  
ATOM   2924  CD1 ILE A 383      -5.394  18.793 -11.486  1.00 86.00           C  
ATOM   2925  N   LEU A 384      -9.354  22.646  -9.781  1.00 89.73           N  
ATOM   2926  CA  LEU A 384      -9.940  23.616  -8.856  1.00 89.73           C  
ATOM   2927  C   LEU A 384     -11.452  23.398  -8.697  1.00 89.73           C  
ATOM   2928  CB  LEU A 384      -9.615  25.031  -9.362  1.00 89.73           C  
ATOM   2929  O   LEU A 384     -11.948  23.298  -7.576  1.00 89.73           O  
ATOM   2930  CG  LEU A 384     -10.212  26.159  -8.500  1.00 89.73           C  
ATOM   2931  CD1 LEU A 384      -9.610  26.219  -7.101  1.00 89.73           C  
ATOM   2932  CD2 LEU A 384      -9.977  27.501  -9.184  1.00 89.73           C  
ATOM   2933  N   VAL A 385     -12.183  23.273  -9.810  1.00 90.35           N  
ATOM   2934  CA  VAL A 385     -13.625  22.979  -9.803  1.00 90.35           C  
ATOM   2935  C   VAL A 385     -13.896  21.638  -9.129  1.00 90.35           C  
ATOM   2936  CB  VAL A 385     -14.206  23.027 -11.229  1.00 90.35           C  
ATOM   2937  O   VAL A 385     -14.809  21.545  -8.312  1.00 90.35           O  
ATOM   2938  CG1 VAL A 385     -15.659  22.535 -11.290  1.00 90.35           C  
ATOM   2939  CG2 VAL A 385     -14.200  24.469 -11.757  1.00 90.35           C  
ATOM   2940  N   GLY A 386     -13.069  20.625  -9.392  1.00 89.49           N  
ATOM   2941  CA  GLY A 386     -13.157  19.332  -8.725  1.00 89.49           C  
ATOM   2942  C   GLY A 386     -12.933  19.420  -7.212  1.00 89.49           C  
ATOM   2943  O   GLY A 386     -13.715  18.884  -6.434  1.00 89.49           O  
ATOM   2944  N   ALA A 387     -11.914  20.145  -6.756  1.00 89.90           N  
ATOM   2945  CA  ALA A 387     -11.639  20.327  -5.333  1.00 89.90           C  
ATOM   2946  C   ALA A 387     -12.770  21.095  -4.623  1.00 89.90           C  
ATOM   2947  CB  ALA A 387     -10.279  21.019  -5.186  1.00 89.90           C  
ATOM   2948  O   ALA A 387     -13.182  20.711  -3.526  1.00 89.90           O  
ATOM   2949  N   MET A 388     -13.325  22.132  -5.262  1.00 92.34           N  
ATOM   2950  CA  MET A 388     -14.484  22.871  -4.745  1.00 92.34           C  
ATOM   2951  C   MET A 388     -15.738  21.997  -4.680  1.00 92.34           C  
ATOM   2952  CB  MET A 388     -14.765  24.108  -5.606  1.00 92.34           C  
ATOM   2953  O   MET A 388     -16.410  21.976  -3.651  1.00 92.34           O  
ATOM   2954  CG  MET A 388     -13.694  25.191  -5.440  1.00 92.34           C  
ATOM   2955  SD  MET A 388     -14.076  26.764  -6.263  1.00 92.34           S  
ATOM   2956  CE  MET A 388     -14.251  26.233  -7.987  1.00 92.34           C  
ATOM   2957  N   TRP A 389     -16.030  21.240  -5.742  1.00 93.02           N  
ATOM   2958  CA  TRP A 389     -17.151  20.301  -5.785  1.00 93.02           C  
ATOM   2959  C   TRP A 389     -17.014  19.254  -4.685  1.00 93.02           C  
ATOM   2960  CB  TRP A 389     -17.203  19.645  -7.169  1.00 93.02           C  
ATOM   2961  O   TRP A 389     -17.933  19.064  -3.893  1.00 93.02           O  
ATOM   2962  CG  TRP A 389     -18.355  18.723  -7.444  1.00 93.02           C  
ATOM   2963  CD1 TRP A 389     -18.715  17.632  -6.726  1.00 93.02           C  
ATOM   2964  CD2 TRP A 389     -19.236  18.726  -8.607  1.00 93.02           C  
ATOM   2965  CE2 TRP A 389     -20.162  17.647  -8.482  1.00 93.02           C  
ATOM   2966  CE3 TRP A 389     -19.320  19.516  -9.774  1.00 93.02           C  
ATOM   2967  NE1 TRP A 389     -19.785  17.002  -7.326  1.00 93.02           N  
ATOM   2968  CH2 TRP A 389     -21.222  18.212 -10.581  1.00 93.02           C  
ATOM   2969  CZ2 TRP A 389     -21.155  17.396  -9.439  1.00 93.02           C  
ATOM   2970  CZ3 TRP A 389     -20.299  19.260 -10.752  1.00 93.02           C  
ATOM   2971  N   LEU A 390     -15.850  18.611  -4.586  1.00 90.25           N  
ATOM   2972  CA  LEU A 390     -15.587  17.609  -3.564  1.00 90.25           C  
ATOM   2973  C   LEU A 390     -15.830  18.172  -2.160  1.00 90.25           C  
ATOM   2974  CB  LEU A 390     -14.148  17.088  -3.732  1.00 90.25           C  
ATOM   2975  O   LEU A 390     -16.557  17.572  -1.373  1.00 90.25           O  
ATOM   2976  CG  LEU A 390     -13.745  16.073  -2.650  1.00 90.25           C  
ATOM   2977  CD1 LEU A 390     -14.779  14.959  -2.575  1.00 90.25           C  
ATOM   2978  CD2 LEU A 390     -12.380  15.466  -2.960  1.00 90.25           C  
ATOM   2979  N   THR A 391     -15.279  19.349  -1.868  1.00 89.89           N  
ATOM   2980  CA  THR A 391     -15.429  20.008  -0.563  1.00 89.89           C  
ATOM   2981  C   THR A 391     -16.888  20.370  -0.272  1.00 89.89           C  
ATOM   2982  CB  THR A 391     -14.544  21.260  -0.495  1.00 89.89           C  
ATOM   2983  O   THR A 391     -17.365  20.147   0.840  1.00 89.89           O  
ATOM   2984  CG2 THR A 391     -14.503  21.875   0.902  1.00 89.89           C  
ATOM   2985  OG1 THR A 391     -13.218  20.912  -0.812  1.00 89.89           O  
ATOM   2986  N   ALA A 392     -17.623  20.875  -1.267  1.00 92.48           N  
ATOM   2987  CA  ALA A 392     -19.026  21.252  -1.122  1.00 92.48           C  
ATOM   2988  C   ALA A 392     -19.935  20.039  -0.876  1.00 92.48           C  
ATOM   2989  CB  ALA A 392     -19.455  22.030  -2.372  1.00 92.48           C  
ATOM   2990  O   ALA A 392     -20.769  20.074   0.028  1.00 92.48           O  
ATOM   2991  N   PHE A 393     -19.761  18.949  -1.629  1.00 90.21           N  
ATOM   2992  CA  PHE A 393     -20.593  17.750  -1.490  1.00 90.21           C  
ATOM   2993  C   PHE A 393     -20.202  16.886  -0.283  1.00 90.21           C  
ATOM   2994  CB  PHE A 393     -20.610  16.961  -2.802  1.00 90.21           C  
ATOM   2995  O   PHE A 393     -21.090  16.348   0.377  1.00 90.21           O  
ATOM   2996  CG  PHE A 393     -21.537  17.544  -3.850  1.00 90.21           C  
ATOM   2997  CD1 PHE A 393     -22.900  17.200  -3.849  1.00 90.21           C  
ATOM   2998  CD2 PHE A 393     -21.057  18.429  -4.828  1.00 90.21           C  
ATOM   2999  CE1 PHE A 393     -23.759  17.708  -4.841  1.00 90.21           C  
ATOM   3000  CE2 PHE A 393     -21.901  18.914  -5.838  1.00 90.21           C  
ATOM   3001  CZ  PHE A 393     -23.255  18.547  -5.850  1.00 90.21           C  
ATOM   3002  N   LEU A 394     -18.916  16.838   0.098  1.00 85.97           N  
ATOM   3003  CA  LEU A 394     -18.508  16.321   1.413  1.00 85.97           C  
ATOM   3004  C   LEU A 394     -19.123  17.139   2.545  1.00 85.97           C  
ATOM   3005  CB  LEU A 394     -16.979  16.355   1.579  1.00 85.97           C  
ATOM   3006  O   LEU A 394     -19.506  16.572   3.559  1.00 85.97           O  
ATOM   3007  CG  LEU A 394     -16.248  15.174   0.931  1.00 85.97           C  
ATOM   3008  CD1 LEU A 394     -14.755  15.475   0.879  1.00 85.97           C  
ATOM   3009  CD2 LEU A 394     -16.432  13.875   1.723  1.00 85.97           C  
ATOM   3010  N   GLY A 395     -19.250  18.455   2.382  1.00 86.02           N  
ATOM   3011  CA  GLY A 395     -19.957  19.285   3.347  1.00 86.02           C  
ATOM   3012  C   GLY A 395     -21.448  19.004   3.393  1.00 86.02           C  
ATOM   3013  O   GLY A 395     -22.007  18.852   4.471  1.00 86.02           O  
ATOM   3014  N   ALA A 396     -22.085  18.846   2.235  1.00 88.99           N  
ATOM   3015  CA  ALA A 396     -23.501  18.517   2.146  1.00 88.99           C  
ATOM   3016  C   ALA A 396     -23.833  17.152   2.777  1.00 88.99           C  
ATOM   3017  CB  ALA A 396     -23.914  18.588   0.675  1.00 88.99           C  
ATOM   3018  O   ALA A 396     -24.938  16.981   3.290  1.00 88.99           O  
ATOM   3019  N   MET A 397     -22.888  16.205   2.821  1.00 84.61           N  
ATOM   3020  CA  MET A 397     -23.045  14.929   3.538  1.00 84.61           C  
ATOM   3021  C   MET A 397     -23.355  15.082   5.029  1.00 84.61           C  
ATOM   3022  CB  MET A 397     -21.764  14.101   3.430  1.00 84.61           C  
ATOM   3023  O   MET A 397     -23.969  14.189   5.612  1.00 84.61           O  
ATOM   3024  CG  MET A 397     -21.591  13.475   2.062  1.00 84.61           C  
ATOM   3025  SD  MET A 397     -22.738  12.114   1.917  1.00 84.61           S  
ATOM   3026  CE  MET A 397     -22.076  11.398   0.454  1.00 84.61           C  
ATOM   3027  N   SER A 398     -22.984  16.208   5.649  1.00 84.43           N  
ATOM   3028  CA  SER A 398     -23.333  16.486   7.046  1.00 84.43           C  
ATOM   3029  C   SER A 398     -24.841  16.666   7.264  1.00 84.43           C  
ATOM   3030  CB  SER A 398     -22.571  17.716   7.548  1.00 84.43           C  
ATOM   3031  O   SER A 398     -25.308  16.522   8.389  1.00 84.43           O  
ATOM   3032  OG  SER A 398     -23.153  18.895   7.037  1.00 84.43           O  
ATOM   3033  N   SER A 399     -25.612  16.925   6.198  1.00 84.31           N  
ATOM   3034  CA  SER A 399     -27.074  17.082   6.238  1.00 84.31           C  
ATOM   3035  C   SER A 399     -27.857  15.760   6.202  1.00 84.31           C  
ATOM   3036  CB  SER A 399     -27.540  18.012   5.111  1.00 84.31           C  
ATOM   3037  O   SER A 399     -29.093  15.772   6.193  1.00 84.31           O  
ATOM   3038  OG  SER A 399     -27.471  17.387   3.840  1.00 84.31           O  
ATOM   3039  N   ILE A 400     -27.169  14.612   6.143  1.00 80.48           N  
ATOM   3040  CA  ILE A 400     -27.820  13.299   6.091  1.00 80.48           C  
ATOM   3041  C   ILE A 400     -28.434  12.959   7.448  1.00 80.48           C  
ATOM   3042  CB  ILE A 400     -26.867  12.194   5.592  1.00 80.48           C  
ATOM   3043  O   ILE A 400     -27.752  12.537   8.382  1.00 80.48           O  
ATOM   3044  CG1 ILE A 400     -26.517  12.474   4.119  1.00 80.48           C  
ATOM   3045  CG2 ILE A 400     -27.537  10.806   5.733  1.00 80.48           C  
ATOM   3046  CD1 ILE A 400     -25.441  11.544   3.564  1.00 80.48           C  
ATOM   3047  N   ASN A 401     -29.758  13.063   7.499  1.00 74.83           N  
ATOM   3048  CA  ASN A 401     -30.583  12.642   8.623  1.00 74.83           C  
ATOM   3049  C   ASN A 401     -31.294  11.318   8.309  1.00 74.83           C  
ATOM   3050  CB  ASN A 401     -31.573  13.773   8.955  1.00 74.83           C  
ATOM   3051  O   ASN A 401     -31.436  10.941   7.141  1.00 74.83           O  
ATOM   3052  CG  ASN A 401     -30.894  15.063   9.389  1.00 74.83           C  
ATOM   3053  ND2 ASN A 401     -31.594  16.170   9.337  1.00 74.83           N  
ATOM   3054  OD1 ASN A 401     -29.749  15.112   9.792  1.00 74.83           O  
ATOM   3055  N   ARG A 402     -31.809  10.658   9.352  1.00 70.01           N  
ATOM   3056  CA  ARG A 402     -32.580   9.403   9.269  1.00 70.01           C  
ATOM   3057  C   ARG A 402     -33.736   9.427   8.255  1.00 70.01           C  
ATOM   3058  CB  ARG A 402     -33.090   9.049  10.680  1.00 70.01           C  
ATOM   3059  O   ARG A 402     -34.032   8.404   7.645  1.00 70.01           O  
ATOM   3060  CG  ARG A 402     -34.104  10.070  11.221  1.00 70.01           C  
ATOM   3061  CD  ARG A 402     -34.660   9.667  12.579  1.00 70.01           C  
ATOM   3062  NE  ARG A 402     -35.788  10.539  12.935  1.00 70.01           N  
ATOM   3063  NH1 ARG A 402     -35.634  10.296  15.212  1.00 70.01           N  
ATOM   3064  NH2 ARG A 402     -37.437  11.245  14.318  1.00 70.01           N  
ATOM   3065  CZ  ARG A 402     -36.272  10.691  14.151  1.00 70.01           C  
ATOM   3066  N   ASP A 403     -34.352  10.591   8.043  1.00 72.94           N  
ATOM   3067  CA  ASP A 403     -35.538  10.741   7.190  1.00 72.94           C  
ATOM   3068  C   ASP A 403     -35.182  10.922   5.702  1.00 72.94           C  
ATOM   3069  CB  ASP A 403     -36.386  11.913   7.717  1.00 72.94           C  
ATOM   3070  O   ASP A 403     -35.996  10.671   4.815  1.00 72.94           O  
ATOM   3071  CG  ASP A 403     -36.807  11.718   9.181  1.00 72.94           C  
ATOM   3072  OD1 ASP A 403     -37.278  10.613   9.527  1.00 72.94           O  
ATOM   3073  OD2 ASP A 403     -36.580  12.646   9.988  1.00 72.94           O  
ATOM   3074  N   ASN A 404     -33.938  11.306   5.397  1.00 79.81           N  
ATOM   3075  CA  ASN A 404     -33.535  11.723   4.057  1.00 79.81           C  
ATOM   3076  C   ASN A 404     -32.687  10.658   3.336  1.00 79.81           C  
ATOM   3077  CB  ASN A 404     -32.887  13.114   4.124  1.00 79.81           C  
ATOM   3078  O   ASN A 404     -31.585  10.931   2.858  1.00 79.81           O  
ATOM   3079  CG  ASN A 404     -33.839  14.242   4.469  1.00 79.81           C  
ATOM   3080  ND2 ASN A 404     -33.322  15.384   4.859  1.00 79.81           N  
ATOM   3081  OD1 ASN A 404     -35.044  14.152   4.326  1.00 79.81           O  
ATOM   3082  N   LYS A 405     -33.219   9.435   3.186  1.00 79.97           N  
ATOM   3083  CA  LYS A 405     -32.554   8.344   2.432  1.00 79.97           C  
ATOM   3084  C   LYS A 405     -32.175   8.769   1.005  1.00 79.97           C  
ATOM   3085  CB  LYS A 405     -33.455   7.090   2.433  1.00 79.97           C  
ATOM   3086  O   LYS A 405     -31.072   8.488   0.539  1.00 79.97           O  
ATOM   3087  CG  LYS A 405     -32.819   5.862   1.743  1.00 79.97           C  
ATOM   3088  CD  LYS A 405     -33.728   4.617   1.826  1.00 79.97           C  
ATOM   3089  CE  LYS A 405     -33.130   3.393   1.098  1.00 79.97           C  
ATOM   3090  NZ  LYS A 405     -33.986   2.170   1.217  1.00 79.97           N  
ATOM   3091  N   ASN A 406     -33.063   9.496   0.324  1.00 84.30           N  
ATOM   3092  CA  ASN A 406     -32.844   9.931  -1.059  1.00 84.30           C  
ATOM   3093  C   ASN A 406     -31.706  10.953  -1.182  1.00 84.30           C  
ATOM   3094  CB  ASN A 406     -34.155  10.498  -1.632  1.00 84.30           C  
ATOM   3095  O   ASN A 406     -30.932  10.881  -2.137  1.00 84.30           O  
ATOM   3096  CG  ASN A 406     -35.244   9.452  -1.799  1.00 84.30           C  
ATOM   3097  ND2 ASN A 406     -36.456   9.872  -2.073  1.00 84.30           N  
ATOM   3098  OD1 ASN A 406     -35.032   8.259  -1.673  1.00 84.30           O  
ATOM   3099  N   SER A 407     -31.563  11.874  -0.218  1.00 84.34           N  
ATOM   3100  CA  SER A 407     -30.442  12.820  -0.238  1.00 84.34           C  
ATOM   3101  C   SER A 407     -29.127  12.108   0.060  1.00 84.34           C  
ATOM   3102  CB  SER A 407     -30.642  14.005   0.712  1.00 84.34           C  
ATOM   3103  O   SER A 407     -28.134  12.410  -0.589  1.00 84.34           O  
ATOM   3104  OG  SER A 407     -30.419  13.626   2.049  1.00 84.34           O  
ATOM   3105  N   ALA A 408     -29.119  11.109   0.949  1.00 82.86           N  
ATOM   3106  CA  ALA A 408     -27.928  10.314   1.233  1.00 82.86           C  
ATOM   3107  C   ALA A 408     -27.411   9.578  -0.009  1.00 82.86           C  
ATOM   3108  CB  ALA A 408     -28.250   9.334   2.365  1.00 82.86           C  
ATOM   3109  O   ALA A 408     -26.205   9.560  -0.261  1.00 82.86           O  
ATOM   3110  N   ILE A 409     -28.318   9.012  -0.811  1.00 84.95           N  
ATOM   3111  CA  ILE A 409     -27.975   8.378  -2.089  1.00 84.95           C  
ATOM   3112  C   ILE A 409     -27.432   9.430  -3.059  1.00 84.95           C  
ATOM   3113  CB  ILE A 409     -29.190   7.620  -2.668  1.00 84.95           C  
ATOM   3114  O   ILE A 409     -26.315   9.282  -3.551  1.00 84.95           O  
ATOM   3115  CG1 ILE A 409     -29.525   6.409  -1.766  1.00 84.95           C  
ATOM   3116  CG2 ILE A 409     -28.916   7.184  -4.122  1.00 84.95           C  
ATOM   3117  CD1 ILE A 409     -30.871   5.747  -2.084  1.00 84.95           C  
ATOM   3118  N   ALA A 410     -28.172  10.515  -3.288  1.00 88.90           N  
ATOM   3119  CA  ALA A 410     -27.789  11.542  -4.252  1.00 88.90           C  
ATOM   3120  C   ALA A 410     -26.431  12.176  -3.900  1.00 88.90           C  
ATOM   3121  CB  ALA A 410     -28.933  12.562  -4.319  1.00 88.90           C  
ATOM   3122  O   ALA A 410     -25.516  12.198  -4.720  1.00 88.90           O  
ATOM   3123  N   LEU A 411     -26.252  12.607  -2.651  1.00 89.01           N  
ATOM   3124  CA  LEU A 411     -25.005  13.199  -2.175  1.00 89.01           C  
ATOM   3125  C   LEU A 411     -23.838  12.213  -2.272  1.00 89.01           C  
ATOM   3126  CB  LEU A 411     -25.194  13.716  -0.740  1.00 89.01           C  
ATOM   3127  O   LEU A 411     -22.752  12.623  -2.662  1.00 89.01           O  
ATOM   3128  CG  LEU A 411     -26.166  14.908  -0.622  1.00 89.01           C  
ATOM   3129  CD1 LEU A 411     -26.387  15.223   0.854  1.00 89.01           C  
ATOM   3130  CD2 LEU A 411     -25.628  16.149  -1.333  1.00 89.01           C  
ATOM   3131  N   SER A 412     -24.040  10.919  -1.991  1.00 86.71           N  
ATOM   3132  CA  SER A 412     -22.973   9.905  -2.125  1.00 86.71           C  
ATOM   3133  C   SER A 412     -22.487   9.716  -3.539  1.00 86.71           C  
ATOM   3134  CB  SER A 412     -23.400   8.578  -1.510  1.00 86.71           C  
ATOM   3135  O   SER A 412     -21.276   9.638  -3.759  1.00 86.71           O  
ATOM   3136  OG  SER A 412     -24.368   7.928  -2.306  1.00 86.71           O  
ATOM   3137  N   VAL A 413     -23.414   9.734  -4.491  1.00 87.71           N  
ATOM   3138  CA  VAL A 413     -23.081   9.654  -5.902  1.00 87.71           C  
ATOM   3139  C   VAL A 413     -22.317  10.909  -6.307  1.00 87.71           C  
ATOM   3140  CB  VAL A 413     -24.342   9.416  -6.747  1.00 87.71           C  
ATOM   3141  O   VAL A 413     -21.234  10.776  -6.866  1.00 87.71           O  
ATOM   3142  CG1 VAL A 413     -24.035   9.442  -8.247  1.00 87.71           C  
ATOM   3143  CG2 VAL A 413     -24.949   8.042  -6.428  1.00 87.71           C  
ATOM   3144  N   MET A 414     -22.800  12.111  -5.964  1.00 90.05           N  
ATOM   3145  CA  MET A 414     -22.125  13.364  -6.332  1.00 90.05           C  
ATOM   3146  C   MET A 414     -20.765  13.567  -5.656  1.00 90.05           C  
ATOM   3147  CB  MET A 414     -23.008  14.586  -6.044  1.00 90.05           C  
ATOM   3148  O   MET A 414     -19.859  14.101  -6.296  1.00 90.05           O  
ATOM   3149  CG  MET A 414     -23.966  14.908  -7.195  1.00 90.05           C  
ATOM   3150  SD  MET A 414     -25.545  14.028  -7.212  1.00 90.05           S  
ATOM   3151  CE  MET A 414     -26.380  14.956  -5.898  1.00 90.05           C  
ATOM   3152  N   THR A 415     -20.598  13.151  -4.398  1.00 88.17           N  
ATOM   3153  CA  THR A 415     -19.294  13.176  -3.724  1.00 88.17           C  
ATOM   3154  C   THR A 415     -18.348  12.182  -4.387  1.00 88.17           C  
ATOM   3155  CB  THR A 415     -19.415  12.873  -2.222  1.00 88.17           C  
ATOM   3156  O   THR A 415     -17.236  12.552  -4.759  1.00 88.17           O  
ATOM   3157  CG2 THR A 415     -18.073  12.996  -1.511  1.00 88.17           C  
ATOM   3158  OG1 THR A 415     -20.240  13.826  -1.605  1.00 88.17           O  
ATOM   3159  N   GLY A 416     -18.796  10.940  -4.606  1.00 86.29           N  
ATOM   3160  CA  GLY A 416     -18.006   9.918  -5.291  1.00 86.29           C  
ATOM   3161  C   GLY A 416     -17.561  10.370  -6.684  1.00 86.29           C  
ATOM   3162  O   GLY A 416     -16.392  10.210  -7.030  1.00 86.29           O  
ATOM   3163  N   PHE A 417     -18.455  11.020  -7.434  1.00 87.94           N  
ATOM   3164  CA  PHE A 417     -18.260  11.445  -8.824  1.00 87.94           C  
ATOM   3165  C   PHE A 417     -16.988  12.257  -9.074  1.00 87.94           C  
ATOM   3166  CB  PHE A 417     -19.495  12.239  -9.263  1.00 87.94           C  
ATOM   3167  O   PHE A 417     -16.371  12.134 -10.124  1.00 87.94           O  
ATOM   3168  CG  PHE A 417     -19.659  12.350 -10.758  1.00 87.94           C  
ATOM   3169  CD1 PHE A 417     -19.279  13.525 -11.429  1.00 87.94           C  
ATOM   3170  CD2 PHE A 417     -20.242  11.284 -11.469  1.00 87.94           C  
ATOM   3171  CE1 PHE A 417     -19.517  13.648 -12.806  1.00 87.94           C  
ATOM   3172  CE2 PHE A 417     -20.472  11.405 -12.849  1.00 87.94           C  
ATOM   3173  CZ  PHE A 417     -20.129  12.597 -13.507  1.00 87.94           C  
ATOM   3174  N   VAL A 418     -16.542  13.072  -8.124  1.00 88.09           N  
ATOM   3175  CA  VAL A 418     -15.335  13.887  -8.329  1.00 88.09           C  
ATOM   3176  C   VAL A 418     -14.093  13.266  -7.703  1.00 88.09           C  
ATOM   3177  CB  VAL A 418     -15.594  15.310  -7.845  1.00 88.09           C  
ATOM   3178  O   VAL A 418     -12.999  13.388  -8.253  1.00 88.09           O  
ATOM   3179  CG1 VAL A 418     -14.344  16.170  -7.967  1.00 88.09           C  
ATOM   3180  CG2 VAL A 418     -16.670  15.957  -8.723  1.00 88.09           C  
ATOM   3181  N   VAL A 419     -14.258  12.563  -6.582  1.00 84.51           N  
ATOM   3182  CA  VAL A 419     -13.166  11.982  -5.791  1.00 84.51           C  
ATOM   3183  C   VAL A 419     -12.209  11.136  -6.628  1.00 84.51           C  
ATOM   3184  CB  VAL A 419     -13.778  11.122  -4.672  1.00 84.51           C  
ATOM   3185  O   VAL A 419     -10.996  11.340  -6.577  1.00 84.51           O  
ATOM   3186  CG1 VAL A 419     -12.837  10.108  -4.060  1.00 84.51           C  
ATOM   3187  CG2 VAL A 419     -14.213  11.977  -3.494  1.00 84.51           C  
ATOM   3188  N   ALA A 420     -12.738  10.164  -7.373  1.00 80.09           N  
ATOM   3189  CA  ALA A 420     -11.892   9.182  -8.049  1.00 80.09           C  
ATOM   3190  C   ALA A 420     -11.243   9.756  -9.311  1.00 80.09           C  
ATOM   3191  CB  ALA A 420     -12.715   7.928  -8.312  1.00 80.09           C  
ATOM   3192  O   ALA A 420     -10.059   9.528  -9.546  1.00 80.09           O  
ATOM   3193  N   TRP A 421     -11.972  10.587 -10.061  1.00 85.68           N  
ATOM   3194  CA  TRP A 421     -11.397  11.330 -11.181  1.00 85.68           C  
ATOM   3195  C   TRP A 421     -10.221  12.204 -10.730  1.00 85.68           C  
ATOM   3196  CB  TRP A 421     -12.487  12.186 -11.829  1.00 85.68           C  
ATOM   3197  O   TRP A 421      -9.153  12.180 -11.341  1.00 85.68           O  
ATOM   3198  CG  TRP A 421     -11.955  13.198 -12.790  1.00 85.68           C  
ATOM   3199  CD1 TRP A 421     -11.547  12.952 -14.053  1.00 85.68           C  
ATOM   3200  CD2 TRP A 421     -11.688  14.610 -12.548  1.00 85.68           C  
ATOM   3201  CE2 TRP A 421     -11.128  15.168 -13.735  1.00 85.68           C  
ATOM   3202  CE3 TRP A 421     -11.845  15.464 -11.436  1.00 85.68           C  
ATOM   3203  NE1 TRP A 421     -11.091  14.121 -14.629  1.00 85.68           N  
ATOM   3204  CH2 TRP A 421     -10.860  17.315 -12.677  1.00 85.68           C  
ATOM   3205  CZ2 TRP A 421     -10.739  16.509 -13.818  1.00 85.68           C  
ATOM   3206  CZ3 TRP A 421     -11.420  16.803 -11.497  1.00 85.68           C  
ATOM   3207  N   ALA A 422     -10.390  12.936  -9.628  1.00 84.54           N  
ATOM   3208  CA  ALA A 422      -9.362  13.838  -9.134  1.00 84.54           C  
ATOM   3209  C   ALA A 422      -8.141  13.110  -8.544  1.00 84.54           C  
ATOM   3210  CB  ALA A 422     -10.002  14.746  -8.108  1.00 84.54           C  
ATOM   3211  O   ALA A 422      -7.019  13.611  -8.593  1.00 84.54           O  
ATOM   3212  N   GLN A 423      -8.331  11.901  -8.020  1.00 81.53           N  
ATOM   3213  CA  GLN A 423      -7.220  11.028  -7.661  1.00 81.53           C  
ATOM   3214  C   GLN A 423      -6.420  10.629  -8.912  1.00 81.53           C  
ATOM   3215  CB  GLN A 423      -7.797   9.808  -6.939  1.00 81.53           C  
ATOM   3216  O   GLN A 423      -5.201  10.779  -8.943  1.00 81.53           O  
ATOM   3217  CG  GLN A 423      -6.749   8.748  -6.584  1.00 81.53           C  
ATOM   3218  CD  GLN A 423      -7.379   7.370  -6.647  1.00 81.53           C  
ATOM   3219  NE2 GLN A 423      -6.996   6.516  -7.564  1.00 81.53           N  
ATOM   3220  OE1 GLN A 423      -8.241   7.028  -5.854  1.00 81.53           O  
ATOM   3221  N   ASP A 424      -7.096  10.141  -9.946  1.00 83.06           N  
ATOM   3222  CA  ASP A 424      -6.452   9.559 -11.124  1.00 83.06           C  
ATOM   3223  C   ASP A 424      -5.771  10.609 -12.014  1.00 83.06           C  
ATOM   3224  CB  ASP A 424      -7.520   8.763 -11.884  1.00 83.06           C  
ATOM   3225  O   ASP A 424      -4.675  10.381 -12.528  1.00 83.06           O  
ATOM   3226  CG  ASP A 424      -7.868   7.422 -11.216  1.00 83.06           C  
ATOM   3227  OD1 ASP A 424      -7.140   7.001 -10.280  1.00 83.06           O  
ATOM   3228  OD2 ASP A 424      -8.868   6.811 -11.652  1.00 83.06           O  
ATOM   3229  N   ILE A 425      -6.359  11.803 -12.134  1.00 85.25           N  
ATOM   3230  CA  ILE A 425      -5.767  12.907 -12.900  1.00 85.25           C  
ATOM   3231  C   ILE A 425      -4.414  13.330 -12.317  1.00 85.25           C  
ATOM   3232  CB  ILE A 425      -6.766  14.077 -13.020  1.00 85.25           C  
ATOM   3233  O   ILE A 425      -3.464  13.513 -13.068  1.00 85.25           O  
ATOM   3234  CG1 ILE A 425      -6.349  15.085 -14.106  1.00 85.25           C  
ATOM   3235  CG2 ILE A 425      -6.953  14.804 -11.681  1.00 85.25           C  
ATOM   3236  CD1 ILE A 425      -7.483  16.075 -14.404  1.00 85.25           C  
ATOM   3237  N   THR A 426      -4.267  13.408 -10.989  1.00 86.12           N  
ATOM   3238  CA  THR A 426      -2.989  13.805 -10.364  1.00 86.12           C  
ATOM   3239  C   THR A 426      -1.856  12.820 -10.662  1.00 86.12           C  
ATOM   3240  CB  THR A 426      -3.116  14.001  -8.847  1.00 86.12           C  
ATOM   3241  O   THR A 426      -0.719  13.238 -10.878  1.00 86.12           O  
ATOM   3242  CG2 THR A 426      -4.015  15.181  -8.491  1.00 86.12           C  
ATOM   3243  OG1 THR A 426      -3.575  12.846  -8.177  1.00 86.12           O  
ATOM   3244  N   MET A 427      -2.173  11.525 -10.770  1.00 85.24           N  
ATOM   3245  CA  MET A 427      -1.225  10.476 -11.166  1.00 85.24           C  
ATOM   3246  C   MET A 427      -0.834  10.540 -12.649  1.00 85.24           C  
ATOM   3247  CB  MET A 427      -1.846   9.106 -10.886  1.00 85.24           C  
ATOM   3248  O   MET A 427       0.224  10.044 -13.037  1.00 85.24           O  
ATOM   3249  CG  MET A 427      -2.068   8.816  -9.407  1.00 85.24           C  
ATOM   3250  SD  MET A 427      -2.613   7.109  -9.148  1.00 85.24           S  
ATOM   3251  CE  MET A 427      -3.147   7.239  -7.431  1.00 85.24           C  
ATOM   3252  N   LEU A 428      -1.669  11.140 -13.495  1.00 84.81           N  
ATOM   3253  CA  LEU A 428      -1.312  11.433 -14.882  1.00 84.81           C  
ATOM   3254  C   LEU A 428      -0.476  12.711 -14.986  1.00 84.81           C  
ATOM   3255  CB  LEU A 428      -2.586  11.523 -15.733  1.00 84.81           C  
ATOM   3256  O   LEU A 428       0.486  12.744 -15.743  1.00 84.81           O  
ATOM   3257  CG  LEU A 428      -3.264  10.166 -15.991  1.00 84.81           C  
ATOM   3258  CD1 LEU A 428      -4.590  10.419 -16.702  1.00 84.81           C  
ATOM   3259  CD2 LEU A 428      -2.408   9.265 -16.884  1.00 84.81           C  
ATOM   3260  N   LEU A 429      -0.784  13.745 -14.202  1.00 85.66           N  
ATOM   3261  CA  LEU A 429      -0.066  15.022 -14.263  1.00 85.66           C  
ATOM   3262  C   LEU A 429       1.399  14.915 -13.841  1.00 85.66           C  
ATOM   3263  CB  LEU A 429      -0.784  16.070 -13.407  1.00 85.66           C  
ATOM   3264  O   LEU A 429       2.251  15.566 -14.443  1.00 85.66           O  
ATOM   3265  CG  LEU A 429      -2.173  16.468 -13.920  1.00 85.66           C  
ATOM   3266  CD1 LEU A 429      -2.744  17.539 -13.004  1.00 85.66           C  
ATOM   3267  CD2 LEU A 429      -2.190  16.960 -15.363  1.00 85.66           C  
ATOM   3268  N   VAL A 430       1.715  14.063 -12.861  1.00 86.22           N  
ATOM   3269  CA  VAL A 430       3.115  13.814 -12.474  1.00 86.22           C  
ATOM   3270  C   VAL A 430       3.941  13.244 -13.636  1.00 86.22           C  
ATOM   3271  CB  VAL A 430       3.193  12.934 -11.215  1.00 86.22           C  
ATOM   3272  O   VAL A 430       5.133  13.527 -13.744  1.00 86.22           O  
ATOM   3273  CG1 VAL A 430       2.714  11.502 -11.446  1.00 86.22           C  
ATOM   3274  CG2 VAL A 430       4.608  12.900 -10.637  1.00 86.22           C  
ATOM   3275  N   GLN A 431       3.297  12.521 -14.558  1.00 84.42           N  
ATOM   3276  CA  GLN A 431       3.944  11.961 -15.746  1.00 84.42           C  
ATOM   3277  C   GLN A 431       4.217  12.989 -16.850  1.00 84.42           C  
ATOM   3278  CB  GLN A 431       3.100  10.814 -16.321  1.00 84.42           C  
ATOM   3279  O   GLN A 431       4.834  12.649 -17.853  1.00 84.42           O  
ATOM   3280  CG  GLN A 431       2.959   9.627 -15.368  1.00 84.42           C  
ATOM   3281  CD  GLN A 431       2.110   8.549 -16.016  1.00 84.42           C  
ATOM   3282  NE2 GLN A 431       0.985   8.202 -15.432  1.00 84.42           N  
ATOM   3283  OE1 GLN A 431       2.423   8.044 -17.081  1.00 84.42           O  
ATOM   3284  N   PHE A 432       3.717  14.219 -16.716  1.00 81.89           N  
ATOM   3285  CA  PHE A 432       3.965  15.296 -17.676  1.00 81.89           C  
ATOM   3286  C   PHE A 432       5.135  16.190 -17.277  1.00 81.89           C  
ATOM   3287  CB  PHE A 432       2.687  16.128 -17.832  1.00 81.89           C  
ATOM   3288  O   PHE A 432       5.780  16.767 -18.143  1.00 81.89           O  
ATOM   3289  CG  PHE A 432       1.486  15.409 -18.420  1.00 81.89           C  
ATOM   3290  CD1 PHE A 432       1.642  14.389 -19.379  1.00 81.89           C  
ATOM   3291  CD2 PHE A 432       0.191  15.809 -18.044  1.00 81.89           C  
ATOM   3292  CE1 PHE A 432       0.514  13.765 -19.930  1.00 81.89           C  
ATOM   3293  CE2 PHE A 432      -0.939  15.176 -18.594  1.00 81.89           C  
ATOM   3294  CZ  PHE A 432      -0.777  14.148 -19.536  1.00 81.89           C  
ATOM   3295  N   ILE A 433       5.402  16.310 -15.976  1.00 80.69           N  
ATOM   3296  CA  ILE A 433       6.436  17.204 -15.436  1.00 80.69           C  
ATOM   3297  C   ILE A 433       7.800  16.528 -15.266  1.00 80.69           C  
ATOM   3298  CB  ILE A 433       5.964  17.820 -14.102  1.00 80.69           C  
ATOM   3299  O   ILE A 433       8.772  17.192 -14.918  1.00 80.69           O  
ATOM   3300  CG1 ILE A 433       5.637  16.735 -13.053  1.00 80.69           C  
ATOM   3301  CG2 ILE A 433       4.743  18.723 -14.349  1.00 80.69           C  
ATOM   3302  CD1 ILE A 433       5.497  17.286 -11.634  1.00 80.69           C  
ATOM   3303  N   THR A 434       7.880  15.211 -15.447  1.00 77.65           N  
ATOM   3304  CA  THR A 434       9.082  14.417 -15.164  1.00 77.65           C  
ATOM   3305  C   THR A 434       9.678  13.843 -16.439  1.00 77.65           C  
ATOM   3306  CB  THR A 434       8.801  13.331 -14.117  1.00 77.65           C  
ATOM   3307  O   THR A 434       8.964  13.607 -17.411  1.00 77.65           O  
ATOM   3308  CG2 THR A 434       8.549  13.976 -12.748  1.00 77.65           C  
ATOM   3309  OG1 THR A 434       7.673  12.547 -14.437  1.00 77.65           O  
ATOM   3310  N   THR A 435      10.999  13.654 -16.448  1.00 75.62           N  
ATOM   3311  CA  THR A 435      11.694  13.039 -17.582  1.00 75.62           C  
ATOM   3312  C   THR A 435      11.352  11.550 -17.682  1.00 75.62           C  
ATOM   3313  CB  THR A 435      13.217  13.267 -17.518  1.00 75.62           C  
ATOM   3314  O   THR A 435      11.181  10.881 -16.661  1.00 75.62           O  
ATOM   3315  CG2 THR A 435      13.565  14.754 -17.515  1.00 75.62           C  
ATOM   3316  OG1 THR A 435      13.829  12.705 -16.374  1.00 75.62           O  
ATOM   3317  N   ASP A 436      11.265  11.018 -18.908  1.00 74.41           N  
ATOM   3318  CA  ASP A 436      10.784   9.648 -19.183  1.00 74.41           C  
ATOM   3319  C   ASP A 436      11.556   8.560 -18.409  1.00 74.41           C  
ATOM   3320  CB  ASP A 436      10.896   9.362 -20.692  1.00 74.41           C  
ATOM   3321  O   ASP A 436      11.002   7.555 -17.978  1.00 74.41           O  
ATOM   3322  CG  ASP A 436      10.006  10.245 -21.571  1.00 74.41           C  
ATOM   3323  OD1 ASP A 436       8.887  10.615 -21.156  1.00 74.41           O  
ATOM   3324  OD2 ASP A 436      10.431  10.557 -22.701  1.00 74.41           O  
ATOM   3325  N   GLU A 437      12.841   8.793 -18.171  1.00 71.20           N  
ATOM   3326  CA  GLU A 437      13.768   7.917 -17.441  1.00 71.20           C  
ATOM   3327  C   GLU A 437      13.529   7.852 -15.923  1.00 71.20           C  
ATOM   3328  CB  GLU A 437      15.219   8.356 -17.717  1.00 71.20           C  
ATOM   3329  O   GLU A 437      13.876   6.851 -15.298  1.00 71.20           O  
ATOM   3330  CG  GLU A 437      15.332   9.831 -18.134  1.00 71.20           C  
ATOM   3331  CD  GLU A 437      16.719  10.394 -17.949  1.00 71.20           C  
ATOM   3332  OE1 GLU A 437      16.782  11.615 -17.698  1.00 71.20           O  
ATOM   3333  OE2 GLU A 437      17.707   9.638 -17.937  1.00 71.20           O  
ATOM   3334  N   ASN A 438      12.940   8.888 -15.315  1.00 78.40           N  
ATOM   3335  CA  ASN A 438      12.612   8.906 -13.881  1.00 78.40           C  
ATOM   3336  C   ASN A 438      11.100   8.978 -13.621  1.00 78.40           C  
ATOM   3337  CB  ASN A 438      13.364  10.033 -13.176  1.00 78.40           C  
ATOM   3338  O   ASN A 438      10.656   9.290 -12.507  1.00 78.40           O  
ATOM   3339  CG  ASN A 438      14.867   9.945 -13.316  1.00 78.40           C  
ATOM   3340  ND2 ASN A 438      15.442  10.792 -14.136  1.00 78.40           N  
ATOM   3341  OD1 ASN A 438      15.533   9.157 -12.658  1.00 78.40           O  
ATOM   3342  N   LEU A 439      10.313   8.688 -14.657  1.00 82.33           N  
ATOM   3343  CA  LEU A 439       8.860   8.722 -14.640  1.00 82.33           C  
ATOM   3344  C   LEU A 439       8.292   7.837 -13.525  1.00 82.33           C  
ATOM   3345  CB  LEU A 439       8.392   8.232 -16.020  1.00 82.33           C  
ATOM   3346  O   LEU A 439       7.376   8.244 -12.804  1.00 82.33           O  
ATOM   3347  CG  LEU A 439       6.903   8.474 -16.289  1.00 82.33           C  
ATOM   3348  CD1 LEU A 439       6.661   9.951 -16.553  1.00 82.33           C  
ATOM   3349  CD2 LEU A 439       6.441   7.687 -17.510  1.00 82.33           C  
ATOM   3350  N   GLY A 440       8.859   6.639 -13.344  1.00 82.92           N  
ATOM   3351  CA  GLY A 440       8.393   5.690 -12.341  1.00 82.92           C  
ATOM   3352  C   GLY A 440       8.670   6.147 -10.920  1.00 82.92           C  
ATOM   3353  O   GLY A 440       7.792   6.008 -10.070  1.00 82.92           O  
ATOM   3354  N   VAL A 441       9.836   6.740 -10.650  1.00 85.11           N  
ATOM   3355  CA  VAL A 441      10.156   7.329  -9.340  1.00 85.11           C  
ATOM   3356  C   VAL A 441       9.151   8.409  -8.957  1.00 85.11           C  
ATOM   3357  CB  VAL A 441      11.561   7.953  -9.310  1.00 85.11           C  
ATOM   3358  O   VAL A 441       8.543   8.335  -7.890  1.00 85.11           O  
ATOM   3359  CG1 VAL A 441      11.924   8.379  -7.885  1.00 85.11           C  
ATOM   3360  CG2 VAL A 441      12.633   6.995  -9.818  1.00 85.11           C  
ATOM   3361  N   ALA A 442       8.959   9.409  -9.819  1.00 86.67           N  
ATOM   3362  CA  ALA A 442       8.095  10.543  -9.514  1.00 86.67           C  
ATOM   3363  C   ALA A 442       6.637  10.107  -9.332  1.00 86.67           C  
ATOM   3364  CB  ALA A 442       8.238  11.557 -10.641  1.00 86.67           C  
ATOM   3365  O   ALA A 442       5.975  10.505  -8.369  1.00 86.67           O  
ATOM   3366  N   PHE A 443       6.166   9.224 -10.216  1.00 89.09           N  
ATOM   3367  CA  PHE A 443       4.852   8.610 -10.105  1.00 89.09           C  
ATOM   3368  C   PHE A 443       4.682   7.872  -8.779  1.00 89.09           C  
ATOM   3369  CB  PHE A 443       4.652   7.651 -11.280  1.00 89.09           C  
ATOM   3370  O   PHE A 443       3.688   8.071  -8.083  1.00 89.09           O  
ATOM   3371  CG  PHE A 443       3.311   6.960 -11.242  1.00 89.09           C  
ATOM   3372  CD1 PHE A 443       3.115   5.818 -10.442  1.00 89.09           C  
ATOM   3373  CD2 PHE A 443       2.238   7.497 -11.968  1.00 89.09           C  
ATOM   3374  CE1 PHE A 443       1.834   5.261 -10.315  1.00 89.09           C  
ATOM   3375  CE2 PHE A 443       0.976   6.895 -11.896  1.00 89.09           C  
ATOM   3376  CZ  PHE A 443       0.759   5.796 -11.046  1.00 89.09           C  
ATOM   3377  N   ALA A 444       5.649   7.032  -8.413  1.00 87.63           N  
ATOM   3378  CA  ALA A 444       5.561   6.201  -7.225  1.00 87.63           C  
ATOM   3379  C   ALA A 444       5.488   7.026  -5.939  1.00 87.63           C  
ATOM   3380  CB  ALA A 444       6.750   5.250  -7.214  1.00 87.63           C  
ATOM   3381  O   ALA A 444       4.725   6.676  -5.043  1.00 87.63           O  
ATOM   3382  N   VAL A 445       6.215   8.143  -5.860  1.00 88.19           N  
ATOM   3383  CA  VAL A 445       6.163   9.052  -4.704  1.00 88.19           C  
ATOM   3384  C   VAL A 445       4.763   9.644  -4.537  1.00 88.19           C  
ATOM   3385  CB  VAL A 445       7.222  10.156  -4.846  1.00 88.19           C  
ATOM   3386  O   VAL A 445       4.198   9.583  -3.445  1.00 88.19           O  
ATOM   3387  CG1 VAL A 445       7.149  11.184  -3.708  1.00 88.19           C  
ATOM   3388  CG2 VAL A 445       8.625   9.546  -4.820  1.00 88.19           C  
ATOM   3389  N   VAL A 446       4.162  10.148  -5.621  1.00 89.65           N  
ATOM   3390  CA  VAL A 446       2.791  10.690  -5.593  1.00 89.65           C  
ATOM   3391  C   VAL A 446       1.771   9.592  -5.279  1.00 89.65           C  
ATOM   3392  CB  VAL A 446       2.462  11.418  -6.913  1.00 89.65           C  
ATOM   3393  O   VAL A 446       0.914   9.757  -4.409  1.00 89.65           O  
ATOM   3394  CG1 VAL A 446       1.007  11.899  -6.977  1.00 89.65           C  
ATOM   3395  CG2 VAL A 446       3.354  12.655  -7.076  1.00 89.65           C  
ATOM   3396  N   ALA A 447       1.888   8.439  -5.936  1.00 88.01           N  
ATOM   3397  CA  ALA A 447       0.961   7.327  -5.778  1.00 88.01           C  
ATOM   3398  C   ALA A 447       1.046   6.661  -4.394  1.00 88.01           C  
ATOM   3399  CB  ALA A 447       1.205   6.338  -6.921  1.00 88.01           C  
ATOM   3400  O   ALA A 447       0.032   6.172  -3.900  1.00 88.01           O  
ATOM   3401  N   ALA A 448       2.211   6.661  -3.742  1.00 85.27           N  
ATOM   3402  CA  ALA A 448       2.390   6.123  -2.394  1.00 85.27           C  
ATOM   3403  C   ALA A 448       1.989   7.102  -1.284  1.00 85.27           C  
ATOM   3404  CB  ALA A 448       3.845   5.735  -2.236  1.00 85.27           C  
ATOM   3405  O   ALA A 448       1.546   6.671  -0.216  1.00 85.27           O  
ATOM   3406  N   ALA A 449       2.070   8.411  -1.538  1.00 85.58           N  
ATOM   3407  CA  ALA A 449       1.576   9.418  -0.604  1.00 85.58           C  
ATOM   3408  C   ALA A 449       0.060   9.290  -0.368  1.00 85.58           C  
ATOM   3409  CB  ALA A 449       1.964  10.794  -1.137  1.00 85.58           C  
ATOM   3410  O   ALA A 449      -0.414   9.518   0.744  1.00 85.58           O  
ATOM   3411  N   ARG A 450      -0.698   8.820  -1.372  1.00 83.51           N  
ATOM   3412  CA  ARG A 450      -2.139   8.532  -1.274  1.00 83.51           C  
ATOM   3413  C   ARG A 450      -2.493   7.533  -0.156  1.00 83.51           C  
ATOM   3414  CB  ARG A 450      -2.681   8.108  -2.652  1.00 83.51           C  
ATOM   3415  O   ARG A 450      -3.243   7.925   0.734  1.00 83.51           O  
ATOM   3416  CG  ARG A 450      -4.154   7.665  -2.608  1.00 83.51           C  
ATOM   3417  CD  ARG A 450      -4.493   6.643  -3.689  1.00 83.51           C  
ATOM   3418  NE  ARG A 450      -5.848   6.104  -3.468  1.00 83.51           N  
ATOM   3419  NH1 ARG A 450      -5.915   4.746  -5.314  1.00 83.51           N  
ATOM   3420  NH2 ARG A 450      -7.691   4.863  -3.959  1.00 83.51           N  
ATOM   3421  CZ  ARG A 450      -6.476   5.239  -4.244  1.00 83.51           C  
ATOM   3422  N   PRO A 451      -2.074   6.250  -0.177  1.00 78.78           N  
ATOM   3423  CA  PRO A 451      -2.419   5.298   0.881  1.00 78.78           C  
ATOM   3424  C   PRO A 451      -1.830   5.692   2.242  1.00 78.78           C  
ATOM   3425  CB  PRO A 451      -1.898   3.937   0.401  1.00 78.78           C  
ATOM   3426  O   PRO A 451      -2.454   5.411   3.269  1.00 78.78           O  
ATOM   3427  CG  PRO A 451      -0.785   4.298  -0.579  1.00 78.78           C  
ATOM   3428  CD  PRO A 451      -1.307   5.580  -1.211  1.00 78.78           C  
ATOM   3429  N   PHE A 452      -0.685   6.388   2.258  1.00 80.72           N  
ATOM   3430  CA  PHE A 452      -0.094   6.936   3.477  1.00 80.72           C  
ATOM   3431  C   PHE A 452      -1.011   7.986   4.124  1.00 80.72           C  
ATOM   3432  CB  PHE A 452       1.296   7.501   3.157  1.00 80.72           C  
ATOM   3433  O   PHE A 452      -1.493   7.784   5.238  1.00 80.72           O  
ATOM   3434  CG  PHE A 452       2.059   7.939   4.388  1.00 80.72           C  
ATOM   3435  CD1 PHE A 452       2.199   9.302   4.710  1.00 80.72           C  
ATOM   3436  CD2 PHE A 452       2.627   6.963   5.223  1.00 80.72           C  
ATOM   3437  CE1 PHE A 452       2.915   9.680   5.861  1.00 80.72           C  
ATOM   3438  CE2 PHE A 452       3.338   7.338   6.375  1.00 80.72           C  
ATOM   3439  CZ  PHE A 452       3.479   8.699   6.696  1.00 80.72           C  
ATOM   3440  N   ALA A 453      -1.348   9.054   3.393  1.00 84.76           N  
ATOM   3441  CA  ALA A 453      -2.286  10.082   3.841  1.00 84.76           C  
ATOM   3442  C   ALA A 453      -3.678   9.496   4.119  1.00 84.76           C  
ATOM   3443  CB  ALA A 453      -2.344  11.179   2.772  1.00 84.76           C  
ATOM   3444  O   ALA A 453      -4.300   9.814   5.129  1.00 84.76           O  
ATOM   3445  N   GLY A 454      -4.149   8.589   3.260  1.00 81.24           N  
ATOM   3446  CA  GLY A 454      -5.420   7.887   3.408  1.00 81.24           C  
ATOM   3447  C   GLY A 454      -5.556   7.193   4.749  1.00 81.24           C  
ATOM   3448  O   GLY A 454      -6.566   7.378   5.420  1.00 81.24           O  
ATOM   3449  N   SER A 455      -4.536   6.460   5.180  1.00 77.33           N  
ATOM   3450  CA  SER A 455      -4.571   5.743   6.456  1.00 77.33           C  
ATOM   3451  C   SER A 455      -4.542   6.700   7.659  1.00 77.33           C  
ATOM   3452  CB  SER A 455      -3.400   4.767   6.501  1.00 77.33           C  
ATOM   3453  O   SER A 455      -5.303   6.510   8.607  1.00 77.33           O  
ATOM   3454  OG  SER A 455      -3.430   3.863   5.406  1.00 77.33           O  
ATOM   3455  N   ILE A 456      -3.741   7.774   7.594  1.00 82.18           N  
ATOM   3456  CA  ILE A 456      -3.670   8.825   8.629  1.00 82.18           C  
ATOM   3457  C   ILE A 456      -5.021   9.503   8.818  1.00 82.18           C  
ATOM   3458  CB  ILE A 456      -2.598   9.878   8.275  1.00 82.18           C  
ATOM   3459  O   ILE A 456      -5.547   9.567   9.930  1.00 82.18           O  
ATOM   3460  CG1 ILE A 456      -1.212   9.218   8.239  1.00 82.18           C  
ATOM   3461  CG2 ILE A 456      -2.586  11.040   9.290  1.00 82.18           C  
ATOM   3462  CD1 ILE A 456      -0.153  10.111   7.578  1.00 82.18           C  
ATOM   3463  N   PHE A 457      -5.597  10.001   7.724  1.00 84.21           N  
ATOM   3464  CA  PHE A 457      -6.853  10.730   7.791  1.00 84.21           C  
ATOM   3465  C   PHE A 457      -8.023   9.801   8.103  1.00 84.21           C  
ATOM   3466  CB  PHE A 457      -7.063  11.555   6.520  1.00 84.21           C  
ATOM   3467  O   PHE A 457      -8.871  10.194   8.893  1.00 84.21           O  
ATOM   3468  CG  PHE A 457      -6.116  12.737   6.403  1.00 84.21           C  
ATOM   3469  CD1 PHE A 457      -6.189  13.781   7.345  1.00 84.21           C  
ATOM   3470  CD2 PHE A 457      -5.159  12.806   5.375  1.00 84.21           C  
ATOM   3471  CE1 PHE A 457      -5.313  14.875   7.258  1.00 84.21           C  
ATOM   3472  CE2 PHE A 457      -4.278  13.896   5.290  1.00 84.21           C  
ATOM   3473  CZ  PHE A 457      -4.360  14.937   6.228  1.00 84.21           C  
ATOM   3474  N   THR A 458      -8.033   8.553   7.616  1.00 78.58           N  
ATOM   3475  CA  THR A 458      -9.048   7.554   8.007  1.00 78.58           C  
ATOM   3476  C   THR A 458      -9.065   7.352   9.524  1.00 78.58           C  
ATOM   3477  CB  THR A 458      -8.843   6.205   7.302  1.00 78.58           C  
ATOM   3478  O   THR A 458     -10.130   7.396  10.137  1.00 78.58           O  
ATOM   3479  CG2 THR A 458      -9.916   5.181   7.668  1.00 78.58           C  
ATOM   3480  OG1 THR A 458      -8.930   6.362   5.907  1.00 78.58           O  
ATOM   3481  N   ALA A 459      -7.903   7.201  10.164  1.00 78.39           N  
ATOM   3482  CA  ALA A 459      -7.834   7.080  11.619  1.00 78.39           C  
ATOM   3483  C   ALA A 459      -8.249   8.369  12.347  1.00 78.39           C  
ATOM   3484  CB  ALA A 459      -6.417   6.681  11.992  1.00 78.39           C  
ATOM   3485  O   ALA A 459      -8.914   8.301  13.384  1.00 78.39           O  
ATOM   3486  N   ALA A 460      -7.919   9.543  11.798  1.00 83.76           N  
ATOM   3487  CA  ALA A 460      -8.396  10.821  12.322  1.00 83.76           C  
ATOM   3488  C   ALA A 460      -9.930  10.921  12.239  1.00 83.76           C  
ATOM   3489  CB  ALA A 460      -7.699  11.969  11.583  1.00 83.76           C  
ATOM   3490  O   ALA A 460     -10.572  11.270  13.228  1.00 83.76           O  
ATOM   3491  N   PHE A 461     -10.532  10.534  11.111  1.00 82.90           N  
ATOM   3492  CA  PHE A 461     -11.981  10.503  10.924  1.00 82.90           C  
ATOM   3493  C   PHE A 461     -12.672   9.533  11.895  1.00 82.90           C  
ATOM   3494  CB  PHE A 461     -12.307  10.130   9.474  1.00 82.90           C  
ATOM   3495  O   PHE A 461     -13.636   9.916  12.562  1.00 82.90           O  
ATOM   3496  CG  PHE A 461     -11.972  11.152   8.404  1.00 82.90           C  
ATOM   3497  CD1 PHE A 461     -12.488  12.455   8.477  1.00 82.90           C  
ATOM   3498  CD2 PHE A 461     -11.188  10.799   7.294  1.00 82.90           C  
ATOM   3499  CE1 PHE A 461     -12.194  13.393   7.476  1.00 82.90           C  
ATOM   3500  CE2 PHE A 461     -10.870  11.745   6.304  1.00 82.90           C  
ATOM   3501  CZ  PHE A 461     -11.382  13.044   6.388  1.00 82.90           C  
ATOM   3502  N   ILE A 462     -12.144   8.312  12.051  1.00 78.00           N  
ATOM   3503  CA  ILE A 462     -12.638   7.330  13.031  1.00 78.00           C  
ATOM   3504  C   ILE A 462     -12.497   7.865  14.462  1.00 78.00           C  
ATOM   3505  CB  ILE A 462     -11.909   5.974  12.862  1.00 78.00           C  
ATOM   3506  O   ILE A 462     -13.383   7.655  15.289  1.00 78.00           O  
ATOM   3507  CG1 ILE A 462     -12.310   5.316  11.521  1.00 78.00           C  
ATOM   3508  CG2 ILE A 462     -12.224   5.011  14.027  1.00 78.00           C  
ATOM   3509  CD1 ILE A 462     -11.443   4.109  11.137  1.00 78.00           C  
ATOM   3510  N   SER A 463     -11.421   8.588  14.773  1.00 79.22           N  
ATOM   3511  CA  SER A 463     -11.201   9.167  16.105  1.00 79.22           C  
ATOM   3512  C   SER A 463     -12.156  10.309  16.415  1.00 79.22           C  
ATOM   3513  CB  SER A 463      -9.777   9.689  16.239  1.00 79.22           C  
ATOM   3514  O   SER A 463     -12.695  10.370  17.519  1.00 79.22           O  
ATOM   3515  OG  SER A 463      -8.911   8.597  16.124  1.00 79.22           O  
ATOM   3516  N   VAL A 464     -12.402  11.199  15.449  1.00 84.62           N  
ATOM   3517  CA  VAL A 464     -13.408  12.266  15.573  1.00 84.62           C  
ATOM   3518  C   VAL A 464     -14.776  11.649  15.853  1.00 84.62           C  
ATOM   3519  CB  VAL A 464     -13.437  13.151  14.308  1.00 84.62           C  
ATOM   3520  O   VAL A 464     -15.454  12.072  16.788  1.00 84.62           O  
ATOM   3521  CG1 VAL A 464     -14.627  14.121  14.294  1.00 84.62           C  
ATOM   3522  CG2 VAL A 464     -12.165  14.005  14.218  1.00 84.62           C  
ATOM   3523  N   TYR A 465     -15.133  10.602  15.109  1.00 81.15           N  
ATOM   3524  CA  TYR A 465     -16.358   9.838  15.318  1.00 81.15           C  
ATOM   3525  C   TYR A 465     -16.419   9.186  16.712  1.00 81.15           C  
ATOM   3526  CB  TYR A 465     -16.454   8.804  14.194  1.00 81.15           C  
ATOM   3527  O   TYR A 465     -17.357   9.432  17.467  1.00 81.15           O  
ATOM   3528  CG  TYR A 465     -17.549   7.791  14.394  1.00 81.15           C  
ATOM   3529  CD1 TYR A 465     -17.223   6.502  14.858  1.00 81.15           C  
ATOM   3530  CD2 TYR A 465     -18.883   8.142  14.119  1.00 81.15           C  
ATOM   3531  CE1 TYR A 465     -18.235   5.544  15.020  1.00 81.15           C  
ATOM   3532  CE2 TYR A 465     -19.898   7.186  14.282  1.00 81.15           C  
ATOM   3533  OH  TYR A 465     -20.519   4.934  14.779  1.00 81.15           O  
ATOM   3534  CZ  TYR A 465     -19.567   5.885  14.713  1.00 81.15           C  
ATOM   3535  N   THR A 466     -15.398   8.418  17.099  1.00 77.79           N  
ATOM   3536  CA  THR A 466     -15.378   7.625  18.344  1.00 77.79           C  
ATOM   3537  C   THR A 466     -15.346   8.499  19.600  1.00 77.79           C  
ATOM   3538  CB  THR A 466     -14.184   6.653  18.352  1.00 77.79           C  
ATOM   3539  O   THR A 466     -15.945   8.146  20.611  1.00 77.79           O  
ATOM   3540  CG2 THR A 466     -14.197   5.685  19.535  1.00 77.79           C  
ATOM   3541  OG1 THR A 466     -14.212   5.864  17.185  1.00 77.79           O  
ATOM   3542  N   ASN A 467     -14.707   9.671  19.543  1.00 82.02           N  
ATOM   3543  CA  ASN A 467     -14.687  10.620  20.660  1.00 82.02           C  
ATOM   3544  C   ASN A 467     -16.015  11.375  20.820  1.00 82.02           C  
ATOM   3545  CB  ASN A 467     -13.531  11.610  20.446  1.00 82.02           C  
ATOM   3546  O   ASN A 467     -16.359  11.797  21.926  1.00 82.02           O  
ATOM   3547  CG  ASN A 467     -12.163  10.994  20.679  1.00 82.02           C  
ATOM   3548  ND2 ASN A 467     -11.134  11.543  20.080  1.00 82.02           N  
ATOM   3549  OD1 ASN A 467     -11.983  10.051  21.429  1.00 82.02           O  
ATOM   3550  N   ARG A 468     -16.755  11.588  19.724  1.00 83.31           N  
ATOM   3551  CA  ARG A 468     -18.024  12.329  19.736  1.00 83.31           C  
ATOM   3552  C   ARG A 468     -19.222  11.431  20.009  1.00 83.31           C  
ATOM   3553  CB  ARG A 468     -18.187  13.105  18.419  1.00 83.31           C  
ATOM   3554  O   ARG A 468     -20.101  11.841  20.763  1.00 83.31           O  
ATOM   3555  CG  ARG A 468     -17.209  14.285  18.296  1.00 83.31           C  
ATOM   3556  CD  ARG A 468     -17.578  15.417  19.263  1.00 83.31           C  
ATOM   3557  NE  ARG A 468     -16.658  16.562  19.141  1.00 83.31           N  
ATOM   3558  NH1 ARG A 468     -17.995  18.091  20.208  1.00 83.31           N  
ATOM   3559  NH2 ARG A 468     -16.005  18.727  19.404  1.00 83.31           N  
ATOM   3560  CZ  ARG A 468     -16.887  17.784  19.586  1.00 83.31           C  
ATOM   3561  N   TYR A 469     -19.215  10.205  19.494  1.00 82.14           N  
ATOM   3562  CA  TYR A 469     -20.351   9.293  19.585  1.00 82.14           C  
ATOM   3563  C   TYR A 469     -20.874   9.075  21.014  1.00 82.14           C  
ATOM   3564  CB  TYR A 469     -20.035   7.987  18.841  1.00 82.14           C  
ATOM   3565  O   TYR A 469     -22.067   9.277  21.220  1.00 82.14           O  
ATOM   3566  CG  TYR A 469     -21.144   6.966  18.953  1.00 82.14           C  
ATOM   3567  CD1 TYR A 469     -20.979   5.806  19.738  1.00 82.14           C  
ATOM   3568  CD2 TYR A 469     -22.363   7.202  18.292  1.00 82.14           C  
ATOM   3569  CE1 TYR A 469     -22.033   4.878  19.851  1.00 82.14           C  
ATOM   3570  CE2 TYR A 469     -23.425   6.290  18.428  1.00 82.14           C  
ATOM   3571  OH  TYR A 469     -24.297   4.252  19.332  1.00 82.14           O  
ATOM   3572  CZ  TYR A 469     -23.263   5.125  19.205  1.00 82.14           C  
ATOM   3573  N   PRO A 470     -20.048   8.792  22.044  1.00 81.26           N  
ATOM   3574  CA  PRO A 470     -20.548   8.623  23.412  1.00 81.26           C  
ATOM   3575  C   PRO A 470     -21.243   9.871  23.976  1.00 81.26           C  
ATOM   3576  CB  PRO A 470     -19.316   8.260  24.251  1.00 81.26           C  
ATOM   3577  O   PRO A 470     -22.181   9.754  24.764  1.00 81.26           O  
ATOM   3578  CG  PRO A 470     -18.348   7.654  23.239  1.00 81.26           C  
ATOM   3579  CD  PRO A 470     -18.633   8.468  21.983  1.00 81.26           C  
ATOM   3580  N   ARG A 471     -20.786  11.067  23.579  1.00 84.11           N  
ATOM   3581  CA  ARG A 471     -21.343  12.351  24.024  1.00 84.11           C  
ATOM   3582  C   ARG A 471     -22.680  12.646  23.346  1.00 84.11           C  
ATOM   3583  CB  ARG A 471     -20.312  13.459  23.764  1.00 84.11           C  
ATOM   3584  O   ARG A 471     -23.626  13.042  24.028  1.00 84.11           O  
ATOM   3585  CG  ARG A 471     -20.816  14.827  24.234  1.00 84.11           C  
ATOM   3586  CD  ARG A 471     -19.768  15.904  23.957  1.00 84.11           C  
ATOM   3587  NE  ARG A 471     -20.286  17.232  24.323  1.00 84.11           N  
ATOM   3588  NH1 ARG A 471     -18.354  18.421  23.994  1.00 84.11           N  
ATOM   3589  NH2 ARG A 471     -20.201  19.475  24.685  1.00 84.11           N  
ATOM   3590  CZ  ARG A 471     -19.614  18.367  24.331  1.00 84.11           C  
ATOM   3591  N   GLU A 472     -22.756  12.442  22.033  1.00 84.26           N  
ATOM   3592  CA  GLU A 472     -24.003  12.601  21.277  1.00 84.26           C  
ATOM   3593  C   GLU A 472     -25.031  11.560  21.732  1.00 84.26           C  
ATOM   3594  CB  GLU A 472     -23.740  12.506  19.762  1.00 84.26           C  
ATOM   3595  O   GLU A 472     -26.168  11.910  22.039  1.00 84.26           O  
ATOM   3596  CG  GLU A 472     -22.798  13.591  19.201  1.00 84.26           C  
ATOM   3597  CD  GLU A 472     -23.184  15.033  19.570  1.00 84.26           C  
ATOM   3598  OE1 GLU A 472     -22.245  15.859  19.712  1.00 84.26           O  
ATOM   3599  OE2 GLU A 472     -24.387  15.298  19.764  1.00 84.26           O  
ATOM   3600  N   LEU A 473     -24.599  10.310  21.928  1.00 83.52           N  
ATOM   3601  CA  LEU A 473     -25.438   9.218  22.414  1.00 83.52           C  
ATOM   3602  C   LEU A 473     -26.078   9.529  23.772  1.00 83.52           C  
ATOM   3603  CB  LEU A 473     -24.598   7.930  22.439  1.00 83.52           C  
ATOM   3604  O   LEU A 473     -27.286   9.378  23.933  1.00 83.52           O  
ATOM   3605  CG  LEU A 473     -25.399   6.674  22.800  1.00 83.52           C  
ATOM   3606  CD1 LEU A 473     -26.430   6.325  21.727  1.00 83.52           C  
ATOM   3607  CD2 LEU A 473     -24.443   5.494  22.968  1.00 83.52           C  
ATOM   3608  N   ALA A 474     -25.303  10.019  24.743  1.00 83.41           N  
ATOM   3609  CA  ALA A 474     -25.843  10.410  26.045  1.00 83.41           C  
ATOM   3610  C   ALA A 474     -26.858  11.565  25.936  1.00 83.41           C  
ATOM   3611  CB  ALA A 474     -24.671  10.778  26.960  1.00 83.41           C  
ATOM   3612  O   ALA A 474     -27.869  11.586  26.643  1.00 83.41           O  
ATOM   3613  N   THR A 475     -26.616  12.513  25.029  1.00 86.78           N  
ATOM   3614  CA  THR A 475     -27.467  13.694  24.836  1.00 86.78           C  
ATOM   3615  C   THR A 475     -28.786  13.326  24.149  1.00 86.78           C  
ATOM   3616  CB  THR A 475     -26.710  14.777  24.052  1.00 86.78           C  
ATOM   3617  O   THR A 475     -29.857  13.680  24.644  1.00 86.78           O  
ATOM   3618  CG2 THR A 475     -27.499  16.083  23.969  1.00 86.78           C  
ATOM   3619  OG1 THR A 475     -25.486  15.057  24.703  1.00 86.78           O  
ATOM   3620  N   HIS A 476     -28.742  12.556  23.061  1.00 84.08           N  
ATOM   3621  CA  HIS A 476     -29.939  12.131  22.334  1.00 84.08           C  
ATOM   3622  C   HIS A 476     -30.751  11.089  23.105  1.00 84.08           C  
ATOM   3623  CB  HIS A 476     -29.547  11.608  20.953  1.00 84.08           C  
ATOM   3624  O   HIS A 476     -31.970  11.227  23.166  1.00 84.08           O  
ATOM   3625  CG  HIS A 476     -29.173  12.705  19.992  1.00 84.08           C  
ATOM   3626  CD2 HIS A 476     -27.918  13.023  19.550  1.00 84.08           C  
ATOM   3627  ND1 HIS A 476     -30.052  13.558  19.362  1.00 84.08           N  
ATOM   3628  CE1 HIS A 476     -29.339  14.374  18.569  1.00 84.08           C  
ATOM   3629  NE2 HIS A 476     -28.035  14.090  18.658  1.00 84.08           N  
ATOM   3630  N   LEU A 477     -30.119  10.109  23.768  1.00 81.74           N  
ATOM   3631  CA  LEU A 477     -30.849   9.144  24.602  1.00 81.74           C  
ATOM   3632  C   LEU A 477     -31.535   9.829  25.788  1.00 81.74           C  
ATOM   3633  CB  LEU A 477     -29.926   8.026  25.120  1.00 81.74           C  
ATOM   3634  O   LEU A 477     -32.702   9.559  26.057  1.00 81.74           O  
ATOM   3635  CG  LEU A 477     -29.465   6.994  24.079  1.00 81.74           C  
ATOM   3636  CD1 LEU A 477     -28.485   6.030  24.751  1.00 81.74           C  
ATOM   3637  CD2 LEU A 477     -30.627   6.158  23.543  1.00 81.74           C  
ATOM   3638  N   SER A 478     -30.855  10.747  26.483  1.00 81.82           N  
ATOM   3639  CA  SER A 478     -31.476  11.484  27.596  1.00 81.82           C  
ATOM   3640  C   SER A 478     -32.590  12.426  27.130  1.00 81.82           C  
ATOM   3641  CB  SER A 478     -30.437  12.270  28.397  1.00 81.82           C  
ATOM   3642  O   SER A 478     -33.538  12.676  27.870  1.00 81.82           O  
ATOM   3643  OG  SER A 478     -29.833  13.270  27.605  1.00 81.82           O  
ATOM   3644  N   SER A 479     -32.508  12.959  25.908  1.00 83.08           N  
ATOM   3645  CA  SER A 479     -33.580  13.748  25.296  1.00 83.08           C  
ATOM   3646  C   SER A 479     -34.774  12.883  24.889  1.00 83.08           C  
ATOM   3647  CB  SER A 479     -33.036  14.526  24.097  1.00 83.08           C  
ATOM   3648  O   SER A 479     -35.906  13.238  25.188  1.00 83.08           O  
ATOM   3649  OG  SER A 479     -33.926  15.574  23.778  1.00 83.08           O  
ATOM   3650  N   ALA A 480     -34.531  11.730  24.268  1.00 79.97           N  
ATOM   3651  CA  ALA A 480     -35.578  10.840  23.773  1.00 79.97           C  
ATOM   3652  C   ALA A 480     -36.311  10.095  24.900  1.00 79.97           C  
ATOM   3653  CB  ALA A 480     -34.922   9.875  22.783  1.00 79.97           C  
ATOM   3654  O   ALA A 480     -37.513   9.860  24.815  1.00 79.97           O  
ATOM   3655  N   LEU A 481     -35.613   9.757  25.990  1.00 77.89           N  
ATOM   3656  CA  LEU A 481     -36.216   9.061  27.129  1.00 77.89           C  
ATOM   3657  C   LEU A 481     -36.983   9.995  28.075  1.00 77.89           C  
ATOM   3658  CB  LEU A 481     -35.143   8.259  27.880  1.00 77.89           C  
ATOM   3659  O   LEU A 481     -37.769   9.500  28.889  1.00 77.89           O  
ATOM   3660  CG  LEU A 481     -34.565   7.096  27.054  1.00 77.89           C  
ATOM   3661  CD1 LEU A 481     -33.341   6.545  27.772  1.00 77.89           C  
ATOM   3662  CD2 LEU A 481     -35.559   5.952  26.852  1.00 77.89           C  
ATOM   3663  N   ARG A 482     -36.809  11.323  27.960  1.00 72.81           N  
ATOM   3664  CA  ARG A 482     -37.587  12.336  28.698  1.00 72.81           C  
ATOM   3665  C   ARG A 482     -39.059  12.286  28.258  1.00 72.81           C  
ATOM   3666  CB  ARG A 482     -36.965  13.742  28.514  1.00 72.81           C  
ATOM   3667  O   ARG A 482     -39.479  13.020  27.376  1.00 72.81           O  
ATOM   3668  CG  ARG A 482     -35.926  14.081  29.593  1.00 72.81           C  
ATOM   3669  CD  ARG A 482     -35.341  15.494  29.429  1.00 72.81           C  
ATOM   3670  NE  ARG A 482     -34.232  15.557  28.459  1.00 72.81           N  
ATOM   3671  NH1 ARG A 482     -33.912  17.832  28.543  1.00 72.81           N  
ATOM   3672  NH2 ARG A 482     -32.572  16.586  27.268  1.00 72.81           N  
ATOM   3673  CZ  ARG A 482     -33.580  16.651  28.092  1.00 72.81           C  
ATOM   3674  N   GLY A 483     -39.830  11.398  28.887  1.00 69.68           N  
ATOM   3675  CA  GLY A 483     -41.261  11.187  28.625  1.00 69.68           C  
ATOM   3676  C   GLY A 483     -41.691   9.717  28.551  1.00 69.68           C  
ATOM   3677  O   GLY A 483     -42.874   9.430  28.663  1.00 69.68           O  
ATOM   3678  N   THR A 484     -40.746   8.779  28.433  1.00 68.90           N  
ATOM   3679  CA  THR A 484     -41.040   7.338  28.246  1.00 68.90           C  
ATOM   3680  C   THR A 484     -41.208   6.549  29.552  1.00 68.90           C  
ATOM   3681  CB  THR A 484     -39.966   6.666  27.377  1.00 68.90           C  
ATOM   3682  O   THR A 484     -41.455   5.348  29.523  1.00 68.90           O  
ATOM   3683  CG2 THR A 484     -39.879   7.273  25.976  1.00 68.90           C  
ATOM   3684  OG1 THR A 484     -38.702   6.793  27.999  1.00 68.90           O  
ATOM   3685  N   GLY A 485     -41.041   7.195  30.714  1.00 69.00           N  
ATOM   3686  CA  GLY A 485     -41.109   6.534  32.025  1.00 69.00           C  
ATOM   3687  C   GLY A 485     -39.959   5.557  32.314  1.00 69.00           C  
ATOM   3688  O   GLY A 485     -40.010   4.843  33.314  1.00 69.00           O  
ATOM   3689  N   PHE A 486     -38.922   5.517  31.468  1.00 69.56           N  
ATOM   3690  CA  PHE A 486     -37.792   4.605  31.635  1.00 69.56           C  
ATOM   3691  C   PHE A 486     -37.034   4.872  32.956  1.00 69.56           C  
ATOM   3692  CB  PHE A 486     -36.862   4.695  30.421  1.00 69.56           C  
ATOM   3693  O   PHE A 486     -36.718   6.033  33.251  1.00 69.56           O  
ATOM   3694  CG  PHE A 486     -35.775   3.635  30.411  1.00 69.56           C  
ATOM   3695  CD1 PHE A 486     -34.469   3.948  30.834  1.00 69.56           C  
ATOM   3696  CD2 PHE A 486     -36.076   2.324  29.995  1.00 69.56           C  
ATOM   3697  CE1 PHE A 486     -33.468   2.960  30.820  1.00 69.56           C  
ATOM   3698  CE2 PHE A 486     -35.078   1.334  29.994  1.00 69.56           C  
ATOM   3699  CZ  PHE A 486     -33.771   1.652  30.402  1.00 69.56           C  
ATOM   3700  N   PRO A 487     -36.705   3.836  33.756  1.00 69.21           N  
ATOM   3701  CA  PRO A 487     -36.011   4.010  35.029  1.00 69.21           C  
ATOM   3702  C   PRO A 487     -34.643   4.680  34.846  1.00 69.21           C  
ATOM   3703  CB  PRO A 487     -35.875   2.604  35.634  1.00 69.21           C  
ATOM   3704  O   PRO A 487     -33.754   4.129  34.195  1.00 69.21           O  
ATOM   3705  CG  PRO A 487     -36.964   1.792  34.939  1.00 69.21           C  
ATOM   3706  CD  PRO A 487     -37.059   2.437  33.562  1.00 69.21           C  
ATOM   3707  N   GLN A 488     -34.423   5.838  35.479  1.00 68.35           N  
ATOM   3708  CA  GLN A 488     -33.137   6.551  35.396  1.00 68.35           C  
ATOM   3709  C   GLN A 488     -31.950   5.701  35.886  1.00 68.35           C  
ATOM   3710  CB  GLN A 488     -33.193   7.865  36.190  1.00 68.35           C  
ATOM   3711  O   GLN A 488     -30.846   5.830  35.361  1.00 68.35           O  
ATOM   3712  CG  GLN A 488     -34.072   8.936  35.526  1.00 68.35           C  
ATOM   3713  CD  GLN A 488     -33.950  10.301  36.204  1.00 68.35           C  
ATOM   3714  NE2 GLN A 488     -34.597  11.320  35.682  1.00 68.35           N  
ATOM   3715  OE1 GLN A 488     -33.281  10.490  37.204  1.00 68.35           O  
ATOM   3716  N   GLY A 489     -32.178   4.780  36.832  1.00 69.22           N  
ATOM   3717  CA  GLY A 489     -31.151   3.851  37.323  1.00 69.22           C  
ATOM   3718  C   GLY A 489     -30.613   2.887  36.256  1.00 69.22           C  
ATOM   3719  O   GLY A 489     -29.465   2.460  36.344  1.00 69.22           O  
ATOM   3720  N   SER A 490     -31.396   2.597  35.213  1.00 74.66           N  
ATOM   3721  CA  SER A 490     -31.007   1.724  34.096  1.00 74.66           C  
ATOM   3722  C   SER A 490     -30.425   2.497  32.906  1.00 74.66           C  
ATOM   3723  CB  SER A 490     -32.204   0.871  33.662  1.00 74.66           C  
ATOM   3724  O   SER A 490     -30.081   1.902  31.888  1.00 74.66           O  
ATOM   3725  OG  SER A 490     -32.672   0.103  34.757  1.00 74.66           O  
ATOM   3726  N   PHE A 491     -30.286   3.826  33.000  1.00 78.70           N  
ATOM   3727  CA  PHE A 491     -29.735   4.632  31.907  1.00 78.70           C  
ATOM   3728  C   PHE A 491     -28.262   4.303  31.629  1.00 78.70           C  
ATOM   3729  CB  PHE A 491     -29.912   6.121  32.223  1.00 78.70           C  
ATOM   3730  O   PHE A 491     -27.847   4.275  30.476  1.00 78.70           O  
ATOM   3731  CG  PHE A 491     -29.478   7.029  31.089  1.00 78.70           C  
ATOM   3732  CD1 PHE A 491     -28.227   7.675  31.126  1.00 78.70           C  
ATOM   3733  CD2 PHE A 491     -30.320   7.207  29.976  1.00 78.70           C  
ATOM   3734  CE1 PHE A 491     -27.825   8.500  30.059  1.00 78.70           C  
ATOM   3735  CE2 PHE A 491     -29.920   8.037  28.914  1.00 78.70           C  
ATOM   3736  CZ  PHE A 491     -28.673   8.682  28.952  1.00 78.70           C  
ATOM   3737  N   SER A 492     -27.477   4.001  32.669  1.00 77.15           N  
ATOM   3738  CA  SER A 492     -26.063   3.631  32.510  1.00 77.15           C  
ATOM   3739  C   SER A 492     -25.901   2.302  31.761  1.00 77.15           C  
ATOM   3740  CB  SER A 492     -25.385   3.566  33.881  1.00 77.15           C  
ATOM   3741  O   SER A 492     -25.121   2.216  30.815  1.00 77.15           O  
ATOM   3742  OG  SER A 492     -23.994   3.403  33.718  1.00 77.15           O  
ATOM   3743  N   SER A 493     -26.698   1.284  32.107  1.00 76.67           N  
ATOM   3744  CA  SER A 493     -26.679  -0.003  31.401  1.00 76.67           C  
ATOM   3745  C   SER A 493     -27.197   0.120  29.969  1.00 76.67           C  
ATOM   3746  CB  SER A 493     -27.474  -1.064  32.168  1.00 76.67           C  
ATOM   3747  O   SER A 493     -26.647  -0.512  29.070  1.00 76.67           O  
ATOM   3748  OG  SER A 493     -28.786  -0.625  32.460  1.00 76.67           O  
ATOM   3749  N   LEU A 494     -28.196   0.979  29.735  1.00 78.12           N  
ATOM   3750  CA  LEU A 494     -28.655   1.316  28.390  1.00 78.12           C  
ATOM   3751  C   LEU A 494     -27.574   2.011  27.568  1.00 78.12           C  
ATOM   3752  CB  LEU A 494     -29.924   2.172  28.486  1.00 78.12           C  
ATOM   3753  O   LEU A 494     -27.387   1.666  26.407  1.00 78.12           O  
ATOM   3754  CG  LEU A 494     -30.513   2.519  27.109  1.00 78.12           C  
ATOM   3755  CD1 LEU A 494     -30.972   1.273  26.361  1.00 78.12           C  
ATOM   3756  CD2 LEU A 494     -31.709   3.439  27.299  1.00 78.12           C  
ATOM   3757  N   LEU A 495     -26.847   2.958  28.159  1.00 77.87           N  
ATOM   3758  CA  LEU A 495     -25.769   3.663  27.480  1.00 77.87           C  
ATOM   3759  C   LEU A 495     -24.638   2.700  27.098  1.00 77.87           C  
ATOM   3760  CB  LEU A 495     -25.282   4.814  28.376  1.00 77.87           C  
ATOM   3761  O   LEU A 495     -24.152   2.766  25.975  1.00 77.87           O  
ATOM   3762  CG  LEU A 495     -24.244   5.723  27.698  1.00 77.87           C  
ATOM   3763  CD1 LEU A 495     -24.841   6.524  26.540  1.00 77.87           C  
ATOM   3764  CD2 LEU A 495     -23.670   6.713  28.712  1.00 77.87           C  
ATOM   3765  N   GLU A 496     -24.250   1.779  27.982  1.00 77.39           N  
ATOM   3766  CA  GLU A 496     -23.252   0.744  27.671  1.00 77.39           C  
ATOM   3767  C   GLU A 496     -23.739  -0.232  26.589  1.00 77.39           C  
ATOM   3768  CB  GLU A 496     -22.844  -0.006  28.952  1.00 77.39           C  
ATOM   3769  O   GLU A 496     -23.005  -0.538  25.645  1.00 77.39           O  
ATOM   3770  CG  GLU A 496     -22.016   0.848  29.930  1.00 77.39           C  
ATOM   3771  CD  GLU A 496     -20.770   1.467  29.277  1.00 77.39           C  
ATOM   3772  OE1 GLU A 496     -20.545   2.693  29.442  1.00 77.39           O  
ATOM   3773  OE2 GLU A 496     -20.073   0.765  28.516  1.00 77.39           O  
ATOM   3774  N   ALA A 497     -25.002  -0.660  26.649  1.00 75.03           N  
ATOM   3775  CA  ALA A 497     -25.594  -1.494  25.607  1.00 75.03           C  
ATOM   3776  C   ALA A 497     -25.656  -0.761  24.256  1.00 75.03           C  
ATOM   3777  CB  ALA A 497     -26.981  -1.946  26.067  1.00 75.03           C  
ATOM   3778  O   ALA A 497     -25.272  -1.320  23.229  1.00 75.03           O  
ATOM   3779  N   ALA A 498     -26.060   0.509  24.244  1.00 75.68           N  
ATOM   3780  CA  ALA A 498     -26.141   1.331  23.041  1.00 75.68           C  
ATOM   3781  C   ALA A 498     -24.752   1.696  22.481  1.00 75.68           C  
ATOM   3782  CB  ALA A 498     -26.983   2.566  23.372  1.00 75.68           C  
ATOM   3783  O   ALA A 498     -24.567   1.767  21.263  1.00 75.68           O  
ATOM   3784  N   LYS A 499     -23.729   1.842  23.335  1.00 72.19           N  
ATOM   3785  CA  LYS A 499     -22.328   1.988  22.900  1.00 72.19           C  
ATOM   3786  C   LYS A 499     -21.844   0.783  22.099  1.00 72.19           C  
ATOM   3787  CB  LYS A 499     -21.402   2.176  24.105  1.00 72.19           C  
ATOM   3788  O   LYS A 499     -21.040   0.956  21.189  1.00 72.19           O  
ATOM   3789  CG  LYS A 499     -21.363   3.613  24.635  1.00 72.19           C  
ATOM   3790  CD  LYS A 499     -20.563   3.594  25.940  1.00 72.19           C  
ATOM   3791  CE  LYS A 499     -20.511   4.954  26.627  1.00 72.19           C  
ATOM   3792  NZ  LYS A 499     -19.853   4.801  27.945  1.00 72.19           N  
ATOM   3793  N   SER A 500     -22.352  -0.416  22.396  1.00 67.69           N  
ATOM   3794  CA  SER A 500     -22.005  -1.628  21.645  1.00 67.69           C  
ATOM   3795  C   SER A 500     -22.542  -1.641  20.205  1.00 67.69           C  
ATOM   3796  CB  SER A 500     -22.447  -2.882  22.409  1.00 67.69           C  
ATOM   3797  O   SER A 500     -22.166  -2.522  19.431  1.00 67.69           O  
ATOM   3798  OG  SER A 500     -23.808  -3.193  22.191  1.00 67.69           O  
ATOM   3799  N   GLY A 501     -23.432  -0.701  19.848  1.00 65.45           N  
ATOM   3800  CA  GLY A 501     -24.064  -0.598  18.528  1.00 65.45           C  
ATOM   3801  C   GLY A 501     -25.036  -1.737  18.201  1.00 65.45           C  
ATOM   3802  O   GLY A 501     -25.605  -1.767  17.114  1.00 65.45           O  
ATOM   3803  N   ARG A 502     -25.240  -2.689  19.121  1.00 64.75           N  
ATOM   3804  CA  ARG A 502     -26.091  -3.863  18.917  1.00 64.75           C  
ATOM   3805  C   ARG A 502     -27.442  -3.669  19.590  1.00 64.75           C  
ATOM   3806  CB  ARG A 502     -25.367  -5.126  19.413  1.00 64.75           C  
ATOM   3807  O   ARG A 502     -27.542  -3.708  20.815  1.00 64.75           O  
ATOM   3808  CG  ARG A 502     -24.271  -5.545  18.423  1.00 64.75           C  
ATOM   3809  CD  ARG A 502     -23.545  -6.822  18.866  1.00 64.75           C  
ATOM   3810  NE  ARG A 502     -22.323  -6.518  19.636  1.00 64.75           N  
ATOM   3811  NH1 ARG A 502     -22.613  -7.992  21.378  1.00 64.75           N  
ATOM   3812  NH2 ARG A 502     -20.718  -6.823  21.215  1.00 64.75           N  
ATOM   3813  CZ  ARG A 502     -21.896  -7.110  20.737  1.00 64.75           C  
ATOM   3814  N   MET A 503     -28.495  -3.565  18.779  1.00 66.38           N  
ATOM   3815  CA  MET A 503     -29.878  -3.532  19.271  1.00 66.38           C  
ATOM   3816  C   MET A 503     -30.245  -4.783  20.083  1.00 66.38           C  
ATOM   3817  CB  MET A 503     -30.862  -3.355  18.104  1.00 66.38           C  
ATOM   3818  O   MET A 503     -31.097  -4.707  20.955  1.00 66.38           O  
ATOM   3819  CG  MET A 503     -30.831  -1.943  17.504  1.00 66.38           C  
ATOM   3820  SD  MET A 503     -31.255  -0.580  18.633  1.00 66.38           S  
ATOM   3821  CE  MET A 503     -32.952  -1.016  19.112  1.00 66.38           C  
ATOM   3822  N   GLU A 504     -29.574  -5.919  19.870  1.00 67.14           N  
ATOM   3823  CA  GLU A 504     -29.741  -7.124  20.697  1.00 67.14           C  
ATOM   3824  C   GLU A 504     -29.382  -6.880  22.167  1.00 67.14           C  
ATOM   3825  CB  GLU A 504     -28.842  -8.243  20.165  1.00 67.14           C  
ATOM   3826  O   GLU A 504     -30.130  -7.272  23.059  1.00 67.14           O  
ATOM   3827  CG  GLU A 504     -29.246  -8.723  18.766  1.00 67.14           C  
ATOM   3828  CD  GLU A 504     -28.308  -9.817  18.237  1.00 67.14           C  
ATOM   3829  OE1 GLU A 504     -28.640 -10.374  17.170  1.00 67.14           O  
ATOM   3830  OE2 GLU A 504     -27.244 -10.040  18.864  1.00 67.14           O  
ATOM   3831  N   ALA A 505     -28.271  -6.180  22.426  1.00 67.58           N  
ATOM   3832  CA  ALA A 505     -27.853  -5.837  23.783  1.00 67.58           C  
ATOM   3833  C   ALA A 505     -28.812  -4.824  24.422  1.00 67.58           C  
ATOM   3834  CB  ALA A 505     -26.419  -5.293  23.729  1.00 67.58           C  
ATOM   3835  O   ALA A 505     -29.067  -4.878  25.621  1.00 67.58           O  
ATOM   3836  N   VAL A 506     -29.364  -3.924  23.606  1.00 68.66           N  
ATOM   3837  CA  VAL A 506     -30.365  -2.936  24.017  1.00 68.66           C  
ATOM   3838  C   VAL A 506     -31.681  -3.629  24.387  1.00 68.66           C  
ATOM   3839  CB  VAL A 506     -30.536  -1.895  22.894  1.00 68.66           C  
ATOM   3840  O   VAL A 506     -32.212  -3.384  25.464  1.00 68.66           O  
ATOM   3841  CG1 VAL A 506     -31.655  -0.898  23.153  1.00 68.66           C  
ATOM   3842  CG2 VAL A 506     -29.244  -1.087  22.690  1.00 68.66           C  
ATOM   3843  N   ASN A 507     -32.166  -4.548  23.549  1.00 70.49           N  
ATOM   3844  CA  ASN A 507     -33.414  -5.290  23.754  1.00 70.49           C  
ATOM   3845  C   ASN A 507     -33.337  -6.299  24.910  1.00 70.49           C  
ATOM   3846  CB  ASN A 507     -33.778  -6.009  22.444  1.00 70.49           C  
ATOM   3847  O   ASN A 507     -34.369  -6.664  25.466  1.00 70.49           O  
ATOM   3848  CG  ASN A 507     -34.205  -5.075  21.326  1.00 70.49           C  
ATOM   3849  ND2 ASN A 507     -34.147  -5.535  20.097  1.00 70.49           N  
ATOM   3850  OD1 ASN A 507     -34.631  -3.948  21.520  1.00 70.49           O  
ATOM   3851  N   ALA A 508     -32.135  -6.742  25.288  1.00 73.96           N  
ATOM   3852  CA  ALA A 508     -31.925  -7.629  26.430  1.00 73.96           C  
ATOM   3853  C   ALA A 508     -32.109  -6.932  27.795  1.00 73.96           C  
ATOM   3854  CB  ALA A 508     -30.532  -8.256  26.292  1.00 73.96           C  
ATOM   3855  O   ALA A 508     -32.103  -7.603  28.829  1.00 73.96           O  
ATOM   3856  N   LEU A 509     -32.255  -5.600  27.832  1.00 70.38           N  
ATOM   3857  CA  LEU A 509     -32.404  -4.855  29.082  1.00 70.38           C  
ATOM   3858  C   LEU A 509     -33.836  -4.943  29.648  1.00 70.38           C  
ATOM   3859  CB  LEU A 509     -31.965  -3.396  28.892  1.00 70.38           C  
ATOM   3860  O   LEU A 509     -34.809  -4.750  28.914  1.00 70.38           O  
ATOM   3861  CG  LEU A 509     -30.453  -3.243  28.662  1.00 70.38           C  
ATOM   3862  CD1 LEU A 509     -30.153  -1.817  28.226  1.00 70.38           C  
ATOM   3863  CD2 LEU A 509     -29.638  -3.515  29.932  1.00 70.38           C  
ATOM   3864  N   PRO A 510     -33.993  -5.172  30.967  1.00 63.54           N  
ATOM   3865  CA  PRO A 510     -35.306  -5.239  31.603  1.00 63.54           C  
ATOM   3866  C   PRO A 510     -36.031  -3.884  31.521  1.00 63.54           C  
ATOM   3867  CB  PRO A 510     -35.039  -5.693  33.044  1.00 63.54           C  
ATOM   3868  O   PRO A 510     -35.465  -2.850  31.868  1.00 63.54           O  
ATOM   3869  CG  PRO A 510     -33.598  -5.259  33.312  1.00 63.54           C  
ATOM   3870  CD  PRO A 510     -32.933  -5.366  31.944  1.00 63.54           C  
ATOM   3871  N   GLY A 511     -37.293  -3.895  31.072  1.00 66.99           N  
ATOM   3872  CA  GLY A 511     -38.127  -2.693  30.898  1.00 66.99           C  
ATOM   3873  C   GLY A 511     -38.211  -2.158  29.463  1.00 66.99           C  
ATOM   3874  O   GLY A 511     -38.903  -1.172  29.224  1.00 66.99           O  
ATOM   3875  N   MET A 512     -37.550  -2.807  28.501  1.00 65.44           N  
ATOM   3876  CA  MET A 512     -37.683  -2.491  27.077  1.00 65.44           C  
ATOM   3877  C   MET A 512     -39.028  -2.962  26.515  1.00 65.44           C  
ATOM   3878  CB  MET A 512     -36.522  -3.133  26.308  1.00 65.44           C  
ATOM   3879  O   MET A 512     -39.227  -4.146  26.253  1.00 65.44           O  
ATOM   3880  CG  MET A 512     -35.293  -2.236  26.345  1.00 65.44           C  
ATOM   3881  SD  MET A 512     -35.458  -0.819  25.230  1.00 65.44           S  
ATOM   3882  CE  MET A 512     -33.806  -0.149  25.420  1.00 65.44           C  
ATOM   3883  N   THR A 513     -39.955  -2.030  26.295  1.00 75.03           N  
ATOM   3884  CA  THR A 513     -41.128  -2.261  25.439  1.00 75.03           C  
ATOM   3885  C   THR A 513     -40.759  -2.018  23.973  1.00 75.03           C  
ATOM   3886  CB  THR A 513     -42.322  -1.386  25.853  1.00 75.03           C  
ATOM   3887  O   THR A 513     -39.785  -1.325  23.680  1.00 75.03           O  
ATOM   3888  CG2 THR A 513     -42.723  -1.599  27.312  1.00 75.03           C  
ATOM   3889  OG1 THR A 513     -42.016  -0.025  25.671  1.00 75.03           O  
ATOM   3890  N   THR A 514     -41.541  -2.551  23.028  1.00 76.24           N  
ATOM   3891  CA  THR A 514     -41.347  -2.308  21.581  1.00 76.24           C  
ATOM   3892  C   THR A 514     -41.353  -0.814  21.231  1.00 76.24           C  
ATOM   3893  CB  THR A 514     -42.453  -3.012  20.779  1.00 76.24           C  
ATOM   3894  O   THR A 514     -40.674  -0.378  20.305  1.00 76.24           O  
ATOM   3895  CG2 THR A 514     -42.178  -3.070  19.278  1.00 76.24           C  
ATOM   3896  OG1 THR A 514     -42.592  -4.343  21.224  1.00 76.24           O  
ATOM   3897  N   GLU A 515     -42.096  -0.012  21.994  1.00 76.42           N  
ATOM   3898  CA  GLU A 515     -42.131   1.439  21.835  1.00 76.42           C  
ATOM   3899  C   GLU A 515     -40.817   2.083  22.298  1.00 76.42           C  
ATOM   3900  CB  GLU A 515     -43.348   1.968  22.598  1.00 76.42           C  
ATOM   3901  O   GLU A 515     -40.199   2.826  21.535  1.00 76.42           O  
ATOM   3902  CG  GLU A 515     -43.634   3.442  22.292  1.00 76.42           C  
ATOM   3903  CD  GLU A 515     -44.927   3.936  22.959  1.00 76.42           C  
ATOM   3904  OE1 GLU A 515     -45.318   5.083  22.657  1.00 76.42           O  
ATOM   3905  OE2 GLU A 515     -45.506   3.170  23.765  1.00 76.42           O  
ATOM   3906  N   ILE A 516     -40.321   1.724  23.489  1.00 76.47           N  
ATOM   3907  CA  ILE A 516     -39.047   2.236  24.017  1.00 76.47           C  
ATOM   3908  C   ILE A 516     -37.879   1.800  23.126  1.00 76.47           C  
ATOM   3909  CB  ILE A 516     -38.845   1.811  25.492  1.00 76.47           C  
ATOM   3910  O   ILE A 516     -37.005   2.616  22.839  1.00 76.47           O  
ATOM   3911  CG1 ILE A 516     -39.936   2.450  26.383  1.00 76.47           C  
ATOM   3912  CG2 ILE A 516     -37.458   2.237  26.020  1.00 76.47           C  
ATOM   3913  CD1 ILE A 516     -40.000   1.873  27.803  1.00 76.47           C  
ATOM   3914  N   SER A 517     -37.870   0.563  22.619  1.00 74.85           N  
ATOM   3915  CA  SER A 517     -36.809   0.104  21.716  1.00 74.85           C  
ATOM   3916  C   SER A 517     -36.818   0.854  20.380  1.00 74.85           C  
ATOM   3917  CB  SER A 517     -36.876  -1.409  21.504  1.00 74.85           C  
ATOM   3918  O   SER A 517     -35.747   1.163  19.853  1.00 74.85           O  
ATOM   3919  OG  SER A 517     -38.026  -1.792  20.781  1.00 74.85           O  
ATOM   3920  N   SER A 518     -37.995   1.230  19.863  1.00 76.20           N  
ATOM   3921  CA  SER A 518     -38.104   2.074  18.666  1.00 76.20           C  
ATOM   3922  C   SER A 518     -37.568   3.491  18.906  1.00 76.20           C  
ATOM   3923  CB  SER A 518     -39.544   2.092  18.137  1.00 76.20           C  
ATOM   3924  O   SER A 518     -36.796   3.999  18.092  1.00 76.20           O  
ATOM   3925  OG  SER A 518     -40.386   2.982  18.842  1.00 76.20           O  
ATOM   3926  N   VAL A 519     -37.889   4.094  20.058  1.00 81.07           N  
ATOM   3927  CA  VAL A 519     -37.405   5.424  20.460  1.00 81.07           C  
ATOM   3928  C   VAL A 519     -35.892   5.407  20.671  1.00 81.07           C  
ATOM   3929  CB  VAL A 519     -38.139   5.899  21.731  1.00 81.07           C  
ATOM   3930  O   VAL A 519     -35.190   6.307  20.211  1.00 81.07           O  
ATOM   3931  CG1 VAL A 519     -37.548   7.191  22.306  1.00 81.07           C  
ATOM   3932  CG2 VAL A 519     -39.618   6.173  21.436  1.00 81.07           C  
ATOM   3933  N   VAL A 520     -35.364   4.362  21.311  1.00 81.07           N  
ATOM   3934  CA  VAL A 520     -33.921   4.182  21.509  1.00 81.07           C  
ATOM   3935  C   VAL A 520     -33.210   3.973  20.175  1.00 81.07           C  
ATOM   3936  CB  VAL A 520     -33.642   3.037  22.499  1.00 81.07           C  
ATOM   3937  O   VAL A 520     -32.182   4.602  19.946  1.00 81.07           O  
ATOM   3938  CG1 VAL A 520     -32.157   2.658  22.543  1.00 81.07           C  
ATOM   3939  CG2 VAL A 520     -34.048   3.474  23.915  1.00 81.07           C  
ATOM   3940  N   SER A 521     -33.762   3.165  19.265  1.00 77.82           N  
ATOM   3941  CA  SER A 521     -33.184   2.969  17.930  1.00 77.82           C  
ATOM   3942  C   SER A 521     -33.115   4.279  17.141  1.00 77.82           C  
ATOM   3943  CB  SER A 521     -33.999   1.940  17.144  1.00 77.82           C  
ATOM   3944  O   SER A 521     -32.080   4.592  16.554  1.00 77.82           O  
ATOM   3945  OG  SER A 521     -33.354   1.651  15.917  1.00 77.82           O  
ATOM   3946  N   GLN A 522     -34.182   5.081  17.180  1.00 79.93           N  
ATOM   3947  CA  GLN A 522     -34.217   6.400  16.548  1.00 79.93           C  
ATOM   3948  C   GLN A 522     -33.200   7.362  17.172  1.00 79.93           C  
ATOM   3949  CB  GLN A 522     -35.630   6.976  16.670  1.00 79.93           C  
ATOM   3950  O   GLN A 522     -32.455   8.019  16.452  1.00 79.93           O  
ATOM   3951  CG  GLN A 522     -36.617   6.316  15.699  1.00 79.93           C  
ATOM   3952  CD  GLN A 522     -38.028   6.874  15.847  1.00 79.93           C  
ATOM   3953  NE2 GLN A 522     -39.020   6.212  15.295  1.00 79.93           N  
ATOM   3954  OE1 GLN A 522     -38.272   7.920  16.430  1.00 79.93           O  
ATOM   3955  N   ALA A 523     -33.112   7.399  18.503  1.00 82.43           N  
ATOM   3956  CA  ALA A 523     -32.142   8.229  19.208  1.00 82.43           C  
ATOM   3957  C   ALA A 523     -30.692   7.809  18.914  1.00 82.43           C  
ATOM   3958  CB  ALA A 523     -32.455   8.148  20.703  1.00 82.43           C  
ATOM   3959  O   ALA A 523     -29.814   8.665  18.793  1.00 82.43           O  
ATOM   3960  N   MET A 524     -30.427   6.508  18.760  1.00 81.98           N  
ATOM   3961  CA  MET A 524     -29.126   6.005  18.317  1.00 81.98           C  
ATOM   3962  C   MET A 524     -28.815   6.454  16.886  1.00 81.98           C  
ATOM   3963  CB  MET A 524     -29.068   4.474  18.425  1.00 81.98           C  
ATOM   3964  O   MET A 524     -27.720   6.957  16.645  1.00 81.98           O  
ATOM   3965  CG  MET A 524     -28.950   4.006  19.878  1.00 81.98           C  
ATOM   3966  SD  MET A 524     -28.785   2.213  20.090  1.00 81.98           S  
ATOM   3967  CE  MET A 524     -27.112   1.985  19.432  1.00 81.98           C  
ATOM   3968  N   ALA A 525     -29.776   6.351  15.961  1.00 81.26           N  
ATOM   3969  CA  ALA A 525     -29.613   6.827  14.586  1.00 81.26           C  
ATOM   3970  C   ALA A 525     -29.309   8.336  14.527  1.00 81.26           C  
ATOM   3971  CB  ALA A 525     -30.859   6.456  13.773  1.00 81.26           C  
ATOM   3972  O   ALA A 525     -28.371   8.742  13.842  1.00 81.26           O  
ATOM   3973  N   ASP A 526     -30.015   9.155  15.312  1.00 83.47           N  
ATOM   3974  CA  ASP A 526     -29.762  10.601  15.405  1.00 83.47           C  
ATOM   3975  C   ASP A 526     -28.374  10.903  16.001  1.00 83.47           C  
ATOM   3976  CB  ASP A 526     -30.868  11.271  16.238  1.00 83.47           C  
ATOM   3977  O   ASP A 526     -27.656  11.783  15.520  1.00 83.47           O  
ATOM   3978  CG  ASP A 526     -32.251  11.235  15.572  1.00 83.47           C  
ATOM   3979  OD1 ASP A 526     -32.330  11.179  14.327  1.00 83.47           O  
ATOM   3980  OD2 ASP A 526     -33.263  11.279  16.309  1.00 83.47           O  
ATOM   3981  N   SER A 527     -27.942  10.111  16.989  1.00 83.50           N  
ATOM   3982  CA  SER A 527     -26.592  10.201  17.566  1.00 83.50           C  
ATOM   3983  C   SER A 527     -25.509   9.874  16.541  1.00 83.50           C  
ATOM   3984  CB  SER A 527     -26.423   9.231  18.736  1.00 83.50           C  
ATOM   3985  O   SER A 527     -24.461  10.529  16.504  1.00 83.50           O  
ATOM   3986  OG  SER A 527     -27.432   9.408  19.698  1.00 83.50           O  
ATOM   3987  N   TYR A 528     -25.749   8.871  15.689  1.00 84.49           N  
ATOM   3988  CA  TYR A 528     -24.866   8.554  14.574  1.00 84.49           C  
ATOM   3989  C   TYR A 528     -24.833   9.704  13.567  1.00 84.49           C  
ATOM   3990  CB  TYR A 528     -25.269   7.227  13.911  1.00 84.49           C  
ATOM   3991  O   TYR A 528     -23.738  10.146  13.222  1.00 84.49           O  
ATOM   3992  CG  TYR A 528     -24.941   5.983  14.716  1.00 84.49           C  
ATOM   3993  CD1 TYR A 528     -23.618   5.737  15.128  1.00 84.49           C  
ATOM   3994  CD2 TYR A 528     -25.942   5.037  15.013  1.00 84.49           C  
ATOM   3995  CE1 TYR A 528     -23.311   4.568  15.849  1.00 84.49           C  
ATOM   3996  CE2 TYR A 528     -25.628   3.856  15.711  1.00 84.49           C  
ATOM   3997  OH  TYR A 528     -23.980   2.480  16.796  1.00 84.49           O  
ATOM   3998  CZ  TYR A 528     -24.307   3.617  16.128  1.00 84.49           C  
ATOM   3999  N   THR A 529     -25.984  10.248  13.158  1.00 84.26           N  
ATOM   4000  CA  THR A 529     -26.071  11.422  12.271  1.00 84.26           C  
ATOM   4001  C   THR A 529     -25.224  12.591  12.785  1.00 84.26           C  
ATOM   4002  CB  THR A 529     -27.540  11.843  12.085  1.00 84.26           C  
ATOM   4003  O   THR A 529     -24.365  13.088  12.053  1.00 84.26           O  
ATOM   4004  CG2 THR A 529     -27.713  13.241  11.505  1.00 84.26           C  
ATOM   4005  OG1 THR A 529     -28.172  10.984  11.171  1.00 84.26           O  
ATOM   4006  N   ALA A 530     -25.377  12.985  14.054  1.00 85.50           N  
ATOM   4007  CA  ALA A 530     -24.601  14.078  14.648  1.00 85.50           C  
ATOM   4008  C   ALA A 530     -23.091  13.771  14.702  1.00 85.50           C  
ATOM   4009  CB  ALA A 530     -25.165  14.345  16.049  1.00 85.50           C  
ATOM   4010  O   ALA A 530     -22.244  14.638  14.456  1.00 85.50           O  
ATOM   4011  N   SER A 531     -22.730  12.517  14.978  1.00 85.26           N  
ATOM   4012  CA  SER A 531     -21.331  12.082  15.030  1.00 85.26           C  
ATOM   4013  C   SER A 531     -20.677  12.099  13.647  1.00 85.26           C  
ATOM   4014  CB  SER A 531     -21.225  10.691  15.654  1.00 85.26           C  
ATOM   4015  O   SER A 531     -19.564  12.607  13.506  1.00 85.26           O  
ATOM   4016  OG  SER A 531     -21.779  10.717  16.951  1.00 85.26           O  
ATOM   4017  N   TYR A 532     -21.373  11.614  12.615  1.00 85.65           N  
ATOM   4018  CA  TYR A 532     -20.901  11.648  11.229  1.00 85.65           C  
ATOM   4019  C   TYR A 532     -20.832  13.075  10.673  1.00 85.65           C  
ATOM   4020  CB  TYR A 532     -21.775  10.747  10.342  1.00 85.65           C  
ATOM   4021  O   TYR A 532     -19.881  13.395   9.963  1.00 85.65           O  
ATOM   4022  CG  TYR A 532     -21.458   9.266  10.461  1.00 85.65           C  
ATOM   4023  CD1 TYR A 532     -20.230   8.773   9.977  1.00 85.65           C  
ATOM   4024  CD2 TYR A 532     -22.388   8.373  11.028  1.00 85.65           C  
ATOM   4025  CE1 TYR A 532     -19.922   7.403  10.088  1.00 85.65           C  
ATOM   4026  CE2 TYR A 532     -22.077   7.009  11.164  1.00 85.65           C  
ATOM   4027  OH  TYR A 532     -20.544   5.203  10.817  1.00 85.65           O  
ATOM   4028  CZ  TYR A 532     -20.840   6.522  10.697  1.00 85.65           C  
ATOM   4029  N   ALA A 533     -21.753  13.972  11.038  1.00 86.86           N  
ATOM   4030  CA  ALA A 533     -21.689  15.376  10.620  1.00 86.86           C  
ATOM   4031  C   ALA A 533     -20.357  16.043  11.019  1.00 86.86           C  
ATOM   4032  CB  ALA A 533     -22.895  16.118  11.205  1.00 86.86           C  
ATOM   4033  O   ALA A 533     -19.736  16.727  10.207  1.00 86.86           O  
ATOM   4034  N   ASN A 534     -19.859  15.770  12.231  1.00 87.37           N  
ATOM   4035  CA  ASN A 534     -18.559  16.272  12.694  1.00 87.37           C  
ATOM   4036  C   ASN A 534     -17.375  15.737  11.874  1.00 87.37           C  
ATOM   4037  CB  ASN A 534     -18.391  15.928  14.179  1.00 87.37           C  
ATOM   4038  O   ASN A 534     -16.413  16.465  11.622  1.00 87.37           O  
ATOM   4039  CG  ASN A 534     -19.262  16.790  15.070  1.00 87.37           C  
ATOM   4040  ND2 ASN A 534     -20.141  16.205  15.847  1.00 87.37           N  
ATOM   4041  OD1 ASN A 534     -19.132  18.000  15.104  1.00 87.37           O  
ATOM   4042  N   VAL A 535     -17.448  14.480  11.435  1.00 87.51           N  
ATOM   4043  CA  VAL A 535     -16.450  13.878  10.541  1.00 87.51           C  
ATOM   4044  C   VAL A 535     -16.431  14.615   9.202  1.00 87.51           C  
ATOM   4045  CB  VAL A 535     -16.762  12.390  10.319  1.00 87.51           C  
ATOM   4046  O   VAL A 535     -15.360  14.958   8.702  1.00 87.51           O  
ATOM   4047  CG1 VAL A 535     -15.780  11.721   9.364  1.00 87.51           C  
ATOM   4048  CG2 VAL A 535     -16.736  11.604  11.635  1.00 87.51           C  
ATOM   4049  N   TYR A 536     -17.607  14.915   8.650  1.00 87.67           N  
ATOM   4050  CA  TYR A 536     -17.731  15.644   7.391  1.00 87.67           C  
ATOM   4051  C   TYR A 536     -17.263  17.098   7.498  1.00 87.67           C  
ATOM   4052  CB  TYR A 536     -19.167  15.526   6.869  1.00 87.67           C  
ATOM   4053  O   TYR A 536     -16.598  17.575   6.584  1.00 87.67           O  
ATOM   4054  CG  TYR A 536     -19.506  14.127   6.388  1.00 87.67           C  
ATOM   4055  CD1 TYR A 536     -18.728  13.536   5.373  1.00 87.67           C  
ATOM   4056  CD2 TYR A 536     -20.576  13.407   6.957  1.00 87.67           C  
ATOM   4057  CE1 TYR A 536     -18.990  12.219   4.958  1.00 87.67           C  
ATOM   4058  CE2 TYR A 536     -20.847  12.090   6.535  1.00 87.67           C  
ATOM   4059  OH  TYR A 536     -20.272  10.234   5.089  1.00 87.67           O  
ATOM   4060  CZ  TYR A 536     -20.046  11.494   5.536  1.00 87.67           C  
ATOM   4061  N   TYR A 537     -17.480  17.781   8.626  1.00 89.65           N  
ATOM   4062  CA  TYR A 537     -16.892  19.109   8.856  1.00 89.65           C  
ATOM   4063  C   TYR A 537     -15.362  19.075   8.900  1.00 89.65           C  
ATOM   4064  CB  TYR A 537     -17.438  19.720  10.153  1.00 89.65           C  
ATOM   4065  O   TYR A 537     -14.704  19.947   8.332  1.00 89.65           O  
ATOM   4066  CG  TYR A 537     -18.925  20.016  10.148  1.00 89.65           C  
ATOM   4067  CD1 TYR A 537     -19.525  20.625   9.027  1.00 89.65           C  
ATOM   4068  CD2 TYR A 537     -19.707  19.718  11.282  1.00 89.65           C  
ATOM   4069  CE1 TYR A 537     -20.903  20.900   9.025  1.00 89.65           C  
ATOM   4070  CE2 TYR A 537     -21.091  19.974  11.277  1.00 89.65           C  
ATOM   4071  OH  TYR A 537     -23.019  20.830  10.125  1.00 89.65           O  
ATOM   4072  CZ  TYR A 537     -21.689  20.565  10.144  1.00 89.65           C  
ATOM   4073  N   PHE A 538     -14.777  18.045   9.517  1.00 89.72           N  
ATOM   4074  CA  PHE A 538     -13.331  17.843   9.470  1.00 89.72           C  
ATOM   4075  C   PHE A 538     -12.849  17.560   8.035  1.00 89.72           C  
ATOM   4076  CB  PHE A 538     -12.945  16.737  10.460  1.00 89.72           C  
ATOM   4077  O   PHE A 538     -11.841  18.117   7.601  1.00 89.72           O  
ATOM   4078  CG  PHE A 538     -11.454  16.476  10.525  1.00 89.72           C  
ATOM   4079  CD1 PHE A 538     -10.936  15.242  10.098  1.00 89.72           C  
ATOM   4080  CD2 PHE A 538     -10.576  17.469  10.994  1.00 89.72           C  
ATOM   4081  CE1 PHE A 538      -9.553  15.003  10.104  1.00 89.72           C  
ATOM   4082  CE2 PHE A 538      -9.190  17.229  11.016  1.00 89.72           C  
ATOM   4083  CZ  PHE A 538      -8.677  16.001  10.564  1.00 89.72           C  
ATOM   4084  N   ALA A 539     -13.606  16.780   7.255  1.00 88.11           N  
ATOM   4085  CA  ALA A 539     -13.307  16.531   5.845  1.00 88.11           C  
ATOM   4086  C   ALA A 539     -13.389  17.814   4.999  1.00 88.11           C  
ATOM   4087  CB  ALA A 539     -14.248  15.444   5.304  1.00 88.11           C  
ATOM   4088  O   ALA A 539     -12.519  18.049   4.165  1.00 88.11           O  
ATOM   4089  N   MET A 540     -14.376  18.682   5.244  1.00 89.20           N  
ATOM   4090  CA  MET A 540     -14.478  19.989   4.586  1.00 89.20           C  
ATOM   4091  C   MET A 540     -13.252  20.860   4.858  1.00 89.20           C  
ATOM   4092  CB  MET A 540     -15.695  20.770   5.082  1.00 89.20           C  
ATOM   4093  O   MET A 540     -12.720  21.466   3.932  1.00 89.20           O  
ATOM   4094  CG  MET A 540     -17.043  20.253   4.600  1.00 89.20           C  
ATOM   4095  SD  MET A 540     -18.392  21.239   5.308  1.00 89.20           S  
ATOM   4096  CE  MET A 540     -18.241  22.744   4.312  1.00 89.20           C  
ATOM   4097  N   ALA A 541     -12.782  20.903   6.110  1.00 91.66           N  
ATOM   4098  CA  ALA A 541     -11.590  21.666   6.472  1.00 91.66           C  
ATOM   4099  C   ALA A 541     -10.351  21.171   5.708  1.00 91.66           C  
ATOM   4100  CB  ALA A 541     -11.397  21.588   7.991  1.00 91.66           C  
ATOM   4101  O   ALA A 541      -9.565  21.977   5.210  1.00 91.66           O  
ATOM   4102  N   LEU A 542     -10.215  19.851   5.535  1.00 90.75           N  
ATOM   4103  CA  LEU A 542      -9.164  19.269   4.699  1.00 90.75           C  
ATOM   4104  C   LEU A 542      -9.343  19.606   3.214  1.00 90.75           C  
ATOM   4105  CB  LEU A 542      -9.109  17.748   4.920  1.00 90.75           C  
ATOM   4106  O   LEU A 542      -8.347  19.773   2.519  1.00 90.75           O  
ATOM   4107  CG  LEU A 542      -8.650  17.334   6.328  1.00 90.75           C  
ATOM   4108  CD1 LEU A 542      -8.799  15.823   6.480  1.00 90.75           C  
ATOM   4109  CD2 LEU A 542      -7.191  17.711   6.593  1.00 90.75           C  
ATOM   4110  N   GLY A 543     -10.578  19.758   2.731  1.00 89.19           N  
ATOM   4111  CA  GLY A 543     -10.902  20.085   1.335  1.00 89.19           C  
ATOM   4112  C   GLY A 543     -10.460  21.480   0.894  1.00 89.19           C  
ATOM   4113  O   GLY A 543     -10.193  21.707  -0.284  1.00 89.19           O  
ATOM   4114  N   VAL A 544     -10.251  22.395   1.843  1.00 92.39           N  
ATOM   4115  CA  VAL A 544      -9.670  23.719   1.568  1.00 92.39           C  
ATOM   4116  C   VAL A 544      -8.212  23.613   1.093  1.00 92.39           C  
ATOM   4117  CB  VAL A 544      -9.802  24.626   2.809  1.00 92.39           C  
ATOM   4118  O   VAL A 544      -7.768  24.412   0.269  1.00 92.39           O  
ATOM   4119  CG1 VAL A 544      -9.243  26.030   2.556  1.00 92.39           C  
ATOM   4120  CG2 VAL A 544     -11.273  24.788   3.221  1.00 92.39           C  
ATOM   4121  N   ILE A 545      -7.468  22.598   1.542  1.00 93.21           N  
ATOM   4122  CA  ILE A 545      -6.053  22.402   1.193  1.00 93.21           C  
ATOM   4123  C   ILE A 545      -5.852  22.152  -0.318  1.00 93.21           C  
ATOM   4124  CB  ILE A 545      -5.405  21.305   2.072  1.00 93.21           C  
ATOM   4125  O   ILE A 545      -5.073  22.891  -0.925  1.00 93.21           O  
ATOM   4126  CG1 ILE A 545      -5.553  21.637   3.577  1.00 93.21           C  
ATOM   4127  CG2 ILE A 545      -3.922  21.131   1.695  1.00 93.21           C  
ATOM   4128  CD1 ILE A 545      -5.073  20.519   4.511  1.00 93.21           C  
ATOM   4129  N   PRO A 546      -6.528  21.181  -0.974  1.00 91.07           N  
ATOM   4130  CA  PRO A 546      -6.400  20.983  -2.416  1.00 91.07           C  
ATOM   4131  C   PRO A 546      -6.933  22.172  -3.224  1.00 91.07           C  
ATOM   4132  CB  PRO A 546      -7.138  19.679  -2.739  1.00 91.07           C  
ATOM   4133  O   PRO A 546      -6.406  22.428  -4.302  1.00 91.07           O  
ATOM   4134  CG  PRO A 546      -8.142  19.539  -1.604  1.00 91.07           C  
ATOM   4135  CD  PRO A 546      -7.386  20.146  -0.425  1.00 91.07           C  
ATOM   4136  N   ILE A 547      -7.898  22.947  -2.707  1.00 91.97           N  
ATOM   4137  CA  ILE A 547      -8.335  24.199  -3.349  1.00 91.97           C  
ATOM   4138  C   ILE A 547      -7.160  25.185  -3.410  1.00 91.97           C  
ATOM   4139  CB  ILE A 547      -9.576  24.798  -2.643  1.00 91.97           C  
ATOM   4140  O   ILE A 547      -6.803  25.638  -4.497  1.00 91.97           O  
ATOM   4141  CG1 ILE A 547     -10.791  23.855  -2.801  1.00 91.97           C  
ATOM   4142  CG2 ILE A 547      -9.921  26.192  -3.203  1.00 91.97           C  
ATOM   4143  CD1 ILE A 547     -11.995  24.230  -1.927  1.00 91.97           C  
ATOM   4144  N   ILE A 548      -6.491  25.451  -2.283  1.00 92.90           N  
ATOM   4145  CA  ILE A 548      -5.318  26.343  -2.240  1.00 92.90           C  
ATOM   4146  C   ILE A 548      -4.183  25.800  -3.122  1.00 92.90           C  
ATOM   4147  CB  ILE A 548      -4.856  26.565  -0.779  1.00 92.90           C  
ATOM   4148  O   ILE A 548      -3.609  26.544  -3.916  1.00 92.90           O  
ATOM   4149  CG1 ILE A 548      -5.952  27.298   0.032  1.00 92.90           C  
ATOM   4150  CG2 ILE A 548      -3.545  27.377  -0.736  1.00 92.90           C  
ATOM   4151  CD1 ILE A 548      -5.700  27.306   1.545  1.00 92.90           C  
ATOM   4152  N   ALA A 549      -3.889  24.500  -3.047  1.00 90.21           N  
ATOM   4153  CA  ALA A 549      -2.840  23.884  -3.858  1.00 90.21           C  
ATOM   4154  C   ALA A 549      -3.143  23.966  -5.367  1.00 90.21           C  
ATOM   4155  CB  ALA A 549      -2.644  22.443  -3.383  1.00 90.21           C  
ATOM   4156  O   ALA A 549      -2.250  24.262  -6.158  1.00 90.21           O  
ATOM   4157  N   SER A 550      -4.404  23.787  -5.776  1.00 88.56           N  
ATOM   4158  CA  SER A 550      -4.822  23.926  -7.179  1.00 88.56           C  
ATOM   4159  C   SER A 550      -4.718  25.370  -7.689  1.00 88.56           C  
ATOM   4160  CB  SER A 550      -6.232  23.364  -7.372  1.00 88.56           C  
ATOM   4161  O   SER A 550      -4.383  25.594  -8.853  1.00 88.56           O  
ATOM   4162  OG  SER A 550      -7.219  24.175  -6.775  1.00 88.56           O  
ATOM   4163  N   LEU A 551      -4.904  26.365  -6.811  1.00 89.25           N  
ATOM   4164  CA  LEU A 551      -4.646  27.770  -7.131  1.00 89.25           C  
ATOM   4165  C   LEU A 551      -3.149  28.068  -7.283  1.00 89.25           C  
ATOM   4166  CB  LEU A 551      -5.266  28.688  -6.061  1.00 89.25           C  
ATOM   4167  O   LEU A 551      -2.799  28.917  -8.096  1.00 89.25           O  
ATOM   4168  CG  LEU A 551      -6.803  28.722  -6.045  1.00 89.25           C  
ATOM   4169  CD1 LEU A 551      -7.284  29.508  -4.826  1.00 89.25           C  
ATOM   4170  CD2 LEU A 551      -7.376  29.387  -7.300  1.00 89.25           C  
ATOM   4171  N   CYS A 552      -2.260  27.384  -6.563  1.00 88.68           N  
ATOM   4172  CA  CYS A 552      -0.809  27.588  -6.679  1.00 88.68           C  
ATOM   4173  C   CYS A 552      -0.153  26.815  -7.840  1.00 88.68           C  
ATOM   4174  CB  CYS A 552      -0.151  27.243  -5.339  1.00 88.68           C  
ATOM   4175  O   CYS A 552       0.960  27.165  -8.259  1.00 88.68           O  
ATOM   4176  SG  CYS A 552      -0.616  28.495  -4.107  1.00 88.68           S  
ATOM   4177  N   MET A 553      -0.839  25.794  -8.361  1.00 85.23           N  
ATOM   4178  CA  MET A 553      -0.333  24.895  -9.397  1.00 85.23           C  
ATOM   4179  C   MET A 553       0.021  25.639 -10.700  1.00 85.23           C  
ATOM   4180  CB  MET A 553      -1.358  23.772  -9.624  1.00 85.23           C  
ATOM   4181  O   MET A 553      -0.673  26.576 -11.105  1.00 85.23           O  
ATOM   4182  CG  MET A 553      -0.766  22.574 -10.376  1.00 85.23           C  
ATOM   4183  SD  MET A 553      -1.909  21.182 -10.609  1.00 85.23           S  
ATOM   4184  CE  MET A 553      -3.149  21.994 -11.647  1.00 85.23           C  
ATOM   4185  N   ARG A 554       1.117  25.237 -11.362  1.00 80.63           N  
ATOM   4186  CA  ARG A 554       1.495  25.718 -12.708  1.00 80.63           C  
ATOM   4187  C   ARG A 554       0.481  25.218 -13.745  1.00 80.63           C  
ATOM   4188  CB  ARG A 554       2.945  25.280 -13.031  1.00 80.63           C  
ATOM   4189  O   ARG A 554      -0.065  24.126 -13.603  1.00 80.63           O  
ATOM   4190  CG  ARG A 554       3.541  25.851 -14.340  1.00 80.63           C  
ATOM   4191  CD  ARG A 554       5.024  25.451 -14.515  1.00 80.63           C  
ATOM   4192  NE  ARG A 554       5.636  25.976 -15.765  1.00 80.63           N  
ATOM   4193  NH1 ARG A 554       7.844  25.377 -15.363  1.00 80.63           N  
ATOM   4194  NH2 ARG A 554       7.370  26.438 -17.219  1.00 80.63           N  
ATOM   4195  CZ  ARG A 554       6.927  25.929 -16.104  1.00 80.63           C  
ATOM   4196  N   ASP A 555       0.245  25.999 -14.795  1.00 78.10           N  
ATOM   4197  CA  ASP A 555      -0.577  25.542 -15.917  1.00 78.10           C  
ATOM   4198  C   ASP A 555       0.187  24.460 -16.695  1.00 78.10           C  
ATOM   4199  CB  ASP A 555      -1.006  26.724 -16.801  1.00 78.10           C  
ATOM   4200  O   ASP A 555       1.297  24.691 -17.175  1.00 78.10           O  
ATOM   4201  CG  ASP A 555      -1.896  27.723 -16.046  1.00 78.10           C  
ATOM   4202  OD1 ASP A 555      -2.722  27.289 -15.209  1.00 78.10           O  
ATOM   4203  OD2 ASP A 555      -1.699  28.943 -16.222  1.00 78.10           O  
ATOM   4204  N   LEU A 556      -0.396  23.261 -16.771  1.00 72.69           N  
ATOM   4205  CA  LEU A 556       0.210  22.075 -17.394  1.00 72.69           C  
ATOM   4206  C   LEU A 556      -0.282  21.834 -18.826  1.00 72.69           C  
ATOM   4207  CB  LEU A 556      -0.026  20.846 -16.495  1.00 72.69           C  
ATOM   4208  O   LEU A 556       0.108  20.853 -19.456  1.00 72.69           O  
ATOM   4209  CG  LEU A 556       0.704  20.917 -15.143  1.00 72.69           C  
ATOM   4210  CD1 LEU A 556       0.216  19.796 -14.235  1.00 72.69           C  
ATOM   4211  CD2 LEU A 556       2.219  20.789 -15.295  1.00 72.69           C  
ATOM   4212  N   ASP A 557      -1.118  22.730 -19.356  1.00 66.73           N  
ATOM   4213  CA  ASP A 557      -1.736  22.581 -20.678  1.00 66.73           C  
ATOM   4214  C   ASP A 557      -0.682  22.514 -21.804  1.00 66.73           C  
ATOM   4215  CB  ASP A 557      -2.736  23.733 -20.917  1.00 66.73           C  
ATOM   4216  O   ASP A 557      -0.909  21.873 -22.831  1.00 66.73           O  
ATOM   4217  CG  ASP A 557      -3.906  23.795 -19.913  1.00 66.73           C  
ATOM   4218  OD1 ASP A 557      -4.308  22.740 -19.366  1.00 66.73           O  
ATOM   4219  OD2 ASP A 557      -4.395  24.916 -19.649  1.00 66.73           O  
ATOM   4220  N   CYS A 558       0.504  23.104 -21.598  1.00 61.78           N  
ATOM   4221  CA  CYS A 558       1.625  23.046 -22.541  1.00 61.78           C  
ATOM   4222  C   CYS A 558       2.206  21.634 -22.736  1.00 61.78           C  
ATOM   4223  CB  CYS A 558       2.719  24.030 -22.097  1.00 61.78           C  
ATOM   4224  O   CYS A 558       2.765  21.358 -23.796  1.00 61.78           O  
ATOM   4225  SG  CYS A 558       3.283  23.670 -20.406  1.00 61.78           S  
ATOM   4226  N   TYR A 559       2.043  20.730 -21.765  1.00 67.73           N  
ATOM   4227  CA  TYR A 559       2.580  19.367 -21.829  1.00 67.73           C  
ATOM   4228  C   TYR A 559       1.662  18.372 -22.555  1.00 67.73           C  
ATOM   4229  CB  TYR A 559       2.930  18.878 -20.422  1.00 67.73           C  
ATOM   4230  O   TYR A 559       2.035  17.212 -22.742  1.00 67.73           O  
ATOM   4231  CG  TYR A 559       4.063  19.639 -19.764  1.00 67.73           C  
ATOM   4232  CD1 TYR A 559       5.382  19.437 -20.212  1.00 67.73           C  
ATOM   4233  CD2 TYR A 559       3.809  20.528 -18.702  1.00 67.73           C  
ATOM   4234  CE1 TYR A 559       6.447  20.131 -19.610  1.00 67.73           C  
ATOM   4235  CE2 TYR A 559       4.875  21.209 -18.081  1.00 67.73           C  
ATOM   4236  OH  TYR A 559       7.238  21.659 -17.961  1.00 67.73           O  
ATOM   4237  CZ  TYR A 559       6.197  21.010 -18.540  1.00 67.73           C  
ATOM   4238  N   LEU A 560       0.481  18.806 -23.018  1.00 64.26           N  
ATOM   4239  CA  LEU A 560      -0.442  18.002 -23.831  1.00 64.26           C  
ATOM   4240  C   LEU A 560       0.080  17.830 -25.275  1.00 64.26           C  
ATOM   4241  CB  LEU A 560      -1.852  18.622 -23.774  1.00 64.26           C  
ATOM   4242  O   LEU A 560      -0.543  18.268 -26.248  1.00 64.26           O  
ATOM   4243  CG  LEU A 560      -2.562  18.510 -22.411  1.00 64.26           C  
ATOM   4244  CD1 LEU A 560      -3.807  19.401 -22.425  1.00 64.26           C  
ATOM   4245  CD2 LEU A 560      -3.013  17.072 -22.128  1.00 64.26           C  
ATOM   4246  N   THR A 561       1.239  17.189 -25.415  1.00 66.12           N  
ATOM   4247  CA  THR A 561       1.964  16.938 -26.669  1.00 66.12           C  
ATOM   4248  C   THR A 561       1.649  15.554 -27.255  1.00 66.12           C  
ATOM   4249  CB  THR A 561       3.480  17.118 -26.453  1.00 66.12           C  
ATOM   4250  O   THR A 561       0.962  14.732 -26.649  1.00 66.12           O  
ATOM   4251  CG2 THR A 561       3.846  18.530 -25.999  1.00 66.12           C  
ATOM   4252  OG1 THR A 561       3.937  16.221 -25.471  1.00 66.12           O  
ATOM   4253  N   ASP A 562       2.132  15.276 -28.467  1.00 63.22           N  
ATOM   4254  CA  ASP A 562       2.030  13.943 -29.088  1.00 63.22           C  
ATOM   4255  C   ASP A 562       3.128  12.973 -28.611  1.00 63.22           C  
ATOM   4256  CB  ASP A 562       1.971  14.081 -30.619  1.00 63.22           C  
ATOM   4257  O   ASP A 562       3.265  11.886 -29.160  1.00 63.22           O  
ATOM   4258  CG  ASP A 562       0.681  14.778 -31.054  1.00 63.22           C  
ATOM   4259  OD1 ASP A 562      -0.408  14.425 -30.549  1.00 63.22           O  
ATOM   4260  OD2 ASP A 562       0.729  15.813 -31.750  1.00 63.22           O  
ATOM   4261  N   HIS A 563       3.894  13.349 -27.584  1.00 67.60           N  
ATOM   4262  CA  HIS A 563       4.986  12.557 -27.016  1.00 67.60           C  
ATOM   4263  C   HIS A 563       4.486  11.249 -26.399  1.00 67.60           C  
ATOM   4264  CB  HIS A 563       5.690  13.406 -25.956  1.00 67.60           C  
ATOM   4265  O   HIS A 563       3.530  11.260 -25.616  1.00 67.60           O  
ATOM   4266  CG  HIS A 563       6.891  12.731 -25.359  1.00 67.60           C  
ATOM   4267  CD2 HIS A 563       6.981  12.196 -24.108  1.00 67.60           C  
ATOM   4268  ND1 HIS A 563       8.114  12.609 -26.007  1.00 67.60           N  
ATOM   4269  CE1 HIS A 563       8.929  12.023 -25.116  1.00 67.60           C  
ATOM   4270  NE2 HIS A 563       8.275  11.749 -23.979  1.00 67.60           N  
ATOM   4271  N   VAL A 564       5.141  10.140 -26.738  1.00 66.49           N  
ATOM   4272  CA  VAL A 564       4.902   8.793 -26.208  1.00 66.49           C  
ATOM   4273  C   VAL A 564       6.208   8.318 -25.555  1.00 66.49           C  
ATOM   4274  CB  VAL A 564       4.476   7.818 -27.326  1.00 66.49           C  
ATOM   4275  O   VAL A 564       7.184   8.109 -26.279  1.00 66.49           O  
ATOM   4276  CG1 VAL A 564       4.191   6.421 -26.759  1.00 66.49           C  
ATOM   4277  CG2 VAL A 564       3.210   8.278 -28.064  1.00 66.49           C  
ATOM   4278  N   PRO A 565       6.251   8.128 -24.221  1.00 60.77           N  
ATOM   4279  CA  PRO A 565       7.483   7.749 -23.525  1.00 60.77           C  
ATOM   4280  C   PRO A 565       8.065   6.401 -23.974  1.00 60.77           C  
ATOM   4281  CB  PRO A 565       7.119   7.724 -22.036  1.00 60.77           C  
ATOM   4282  O   PRO A 565       9.275   6.274 -24.150  1.00 60.77           O  
ATOM   4283  CG  PRO A 565       5.960   8.711 -21.937  1.00 60.77           C  
ATOM   4284  CD  PRO A 565       5.224   8.511 -23.259  1.00 60.77           C  
ATOM   4285  N   HIS A 566       7.223   5.379 -24.173  1.00 63.92           N  
ATOM   4286  CA  HIS A 566       7.662   4.028 -24.528  1.00 63.92           C  
ATOM   4287  C   HIS A 566       6.693   3.306 -25.476  1.00 63.92           C  
ATOM   4288  CB  HIS A 566       7.850   3.195 -23.246  1.00 63.92           C  
ATOM   4289  O   HIS A 566       5.489   3.556 -25.507  1.00 63.92           O  
ATOM   4290  CG  HIS A 566       8.996   3.624 -22.360  1.00 63.92           C  
ATOM   4291  CD2 HIS A 566       9.011   3.647 -20.992  1.00 63.92           C  
ATOM   4292  ND1 HIS A 566      10.234   4.053 -22.784  1.00 63.92           N  
ATOM   4293  CE1 HIS A 566      10.972   4.323 -21.696  1.00 63.92           C  
ATOM   4294  NE2 HIS A 566      10.279   4.058 -20.584  1.00 63.92           N  
ATOM   4295  N   GLN A 567       7.214   2.317 -26.211  1.00 68.19           N  
ATOM   4296  CA  GLN A 567       6.421   1.432 -27.070  1.00 68.19           C  
ATOM   4297  C   GLN A 567       6.508  -0.043 -26.651  1.00 68.19           C  
ATOM   4298  CB  GLN A 567       6.833   1.582 -28.537  1.00 68.19           C  
ATOM   4299  O   GLN A 567       7.479  -0.473 -26.025  1.00 68.19           O  
ATOM   4300  CG  GLN A 567       6.765   3.021 -29.066  1.00 68.19           C  
ATOM   4301  CD  GLN A 567       7.007   3.060 -30.571  1.00 68.19           C  
ATOM   4302  NE2 GLN A 567       7.289   4.195 -31.137  1.00 68.19           N  
ATOM   4303  OE1 GLN A 567       6.933   2.070 -31.280  1.00 68.19           O  
ATOM   4304  N   LEU A 568       5.509  -0.849 -27.036  1.00 64.75           N  
ATOM   4305  CA  LEU A 568       5.575  -2.311 -26.934  1.00 64.75           C  
ATOM   4306  C   LEU A 568       6.304  -2.911 -28.140  1.00 64.75           C  
ATOM   4307  CB  LEU A 568       4.174  -2.936 -26.797  1.00 64.75           C  
ATOM   4308  O   LEU A 568       5.879  -2.752 -29.286  1.00 64.75           O  
ATOM   4309  CG  LEU A 568       3.458  -2.674 -25.463  1.00 64.75           C  
ATOM   4310  CD1 LEU A 568       2.107  -3.390 -25.458  1.00 64.75           C  
ATOM   4311  CD2 LEU A 568       4.244  -3.182 -24.252  1.00 64.75           C  
ATOM   4312  N   TYR A 569       7.352  -3.687 -27.871  1.00 60.83           N  
ATOM   4313  CA  TYR A 569       8.165  -4.326 -28.903  1.00 60.83           C  
ATOM   4314  C   TYR A 569       7.666  -5.731 -29.248  1.00 60.83           C  
ATOM   4315  CB  TYR A 569       9.640  -4.332 -28.480  1.00 60.83           C  
ATOM   4316  O   TYR A 569       7.014  -6.417 -28.460  1.00 60.83           O  
ATOM   4317  CG  TYR A 569      10.238  -2.943 -28.426  1.00 60.83           C  
ATOM   4318  CD1 TYR A 569      10.774  -2.360 -29.592  1.00 60.83           C  
ATOM   4319  CD2 TYR A 569      10.190  -2.202 -27.229  1.00 60.83           C  
ATOM   4320  CE1 TYR A 569      11.249  -1.037 -29.563  1.00 60.83           C  
ATOM   4321  CE2 TYR A 569      10.651  -0.874 -27.208  1.00 60.83           C  
ATOM   4322  OH  TYR A 569      11.600   1.000 -28.387  1.00 60.83           O  
ATOM   4323  CZ  TYR A 569      11.176  -0.285 -28.375  1.00 60.83           C  
ATOM   4324  N   ASP A 570       8.022  -6.204 -30.443  1.00 58.20           N  
ATOM   4325  CA  ASP A 570       7.930  -7.631 -30.747  1.00 58.20           C  
ATOM   4326  C   ASP A 570       8.871  -8.430 -29.837  1.00 58.20           C  
ATOM   4327  CB  ASP A 570       8.241  -7.884 -32.231  1.00 58.20           C  
ATOM   4328  O   ASP A 570       9.976  -7.978 -29.538  1.00 58.20           O  
ATOM   4329  CG  ASP A 570       7.596  -9.179 -32.728  1.00 58.20           C  
ATOM   4330  OD1 ASP A 570       7.578 -10.177 -31.975  1.00 58.20           O  
ATOM   4331  OD2 ASP A 570       6.983  -9.136 -33.811  1.00 58.20           O  
ATOM   4332  N   ARG A 571       8.491  -9.657 -29.467  1.00 61.63           N  
ATOM   4333  CA  ARG A 571       9.323 -10.585 -28.687  1.00 61.63           C  
ATOM   4334  C   ARG A 571      10.733 -10.721 -29.273  1.00 61.63           C  
ATOM   4335  CB  ARG A 571       8.602 -11.943 -28.627  1.00 61.63           C  
ATOM   4336  O   ARG A 571      11.690 -10.860 -28.519  1.00 61.63           O  
ATOM   4337  CG  ARG A 571       9.408 -13.009 -27.869  1.00 61.63           C  
ATOM   4338  CD  ARG A 571       8.625 -14.320 -27.758  1.00 61.63           C  
ATOM   4339  NE  ARG A 571       9.413 -15.350 -27.053  1.00 61.63           N  
ATOM   4340  NH1 ARG A 571       7.914 -17.077 -27.277  1.00 61.63           N  
ATOM   4341  NH2 ARG A 571       9.849 -17.429 -26.225  1.00 61.63           N  
ATOM   4342  CZ  ARG A 571       9.056 -16.609 -26.856  1.00 61.63           C  
ATOM   4343  N   LYS A 572      10.863 -10.676 -30.605  1.00 56.58           N  
ATOM   4344  CA  LYS A 572      12.157 -10.744 -31.309  1.00 56.58           C  
ATOM   4345  C   LYS A 572      13.001  -9.469 -31.170  1.00 56.58           C  
ATOM   4346  CB  LYS A 572      11.930 -11.055 -32.797  1.00 56.58           C  
ATOM   4347  O   LYS A 572      14.225  -9.558 -31.175  1.00 56.58           O  
ATOM   4348  CG  LYS A 572      11.362 -12.463 -33.042  1.00 56.58           C  
ATOM   4349  CD  LYS A 572      11.249 -12.735 -34.549  1.00 56.58           C  
ATOM   4350  CE  LYS A 572      10.699 -14.141 -34.822  1.00 56.58           C  
ATOM   4351  NZ  LYS A 572      10.582 -14.406 -36.281  1.00 56.58           N  
ATOM   4352  N   ASN A 573      12.365  -8.305 -31.044  1.00 63.83           N  
ATOM   4353  CA  ASN A 573      13.037  -7.001 -31.020  1.00 63.83           C  
ATOM   4354  C   ASN A 573      13.230  -6.451 -29.603  1.00 63.83           C  
ATOM   4355  CB  ASN A 573      12.265  -6.024 -31.920  1.00 63.83           C  
ATOM   4356  O   ASN A 573      14.120  -5.637 -29.398  1.00 63.83           O  
ATOM   4357  CG  ASN A 573      12.367  -6.371 -33.397  1.00 63.83           C  
ATOM   4358  ND2 ASN A 573      11.463  -5.863 -34.201  1.00 63.83           N  
ATOM   4359  OD1 ASN A 573      13.248  -7.093 -33.848  1.00 63.83           O  
ATOM   4360  N   ALA A 574      12.477  -6.948 -28.619  1.00 58.59           N  
ATOM   4361  CA  ALA A 574      12.541  -6.503 -27.226  1.00 58.59           C  
ATOM   4362  C   ALA A 574      13.931  -6.663 -26.576  1.00 58.59           C  
ATOM   4363  CB  ALA A 574      11.475  -7.286 -26.447  1.00 58.59           C  
ATOM   4364  O   ALA A 574      14.196  -6.065 -25.539  1.00 58.59           O  
ATOM   4365  N   HIS A 575      14.824  -7.474 -27.151  1.00 59.35           N  
ATOM   4366  CA  HIS A 575      16.174  -7.724 -26.630  1.00 59.35           C  
ATOM   4367  C   HIS A 575      17.292  -6.973 -27.370  1.00 59.35           C  
ATOM   4368  CB  HIS A 575      16.423  -9.239 -26.632  1.00 59.35           C  
ATOM   4369  O   HIS A 575      18.455  -7.101 -26.985  1.00 59.35           O  
ATOM   4370  CG  HIS A 575      15.491  -9.986 -25.715  1.00 59.35           C  
ATOM   4371  CD2 HIS A 575      14.504 -10.866 -26.072  1.00 59.35           C  
ATOM   4372  ND1 HIS A 575      15.469  -9.882 -24.346  1.00 59.35           N  
ATOM   4373  CE1 HIS A 575      14.501 -10.689 -23.884  1.00 59.35           C  
ATOM   4374  NE2 HIS A 575      13.880 -11.313 -24.898  1.00 59.35           N  
ATOM   4375  N   LYS A 576      16.975  -6.229 -28.437  1.00 59.35           N  
ATOM   4376  CA  LYS A 576      17.972  -5.465 -29.198  1.00 59.35           C  
ATOM   4377  C   LYS A 576      18.231  -4.130 -28.508  1.00 59.35           C  
ATOM   4378  CB  LYS A 576      17.501  -5.254 -30.643  1.00 59.35           C  
ATOM   4379  O   LYS A 576      17.272  -3.448 -28.165  1.00 59.35           O  
ATOM   4380  CG  LYS A 576      17.446  -6.569 -31.436  1.00 59.35           C  
ATOM   4381  CD  LYS A 576      17.080  -6.279 -32.896  1.00 59.35           C  
ATOM   4382  CE  LYS A 576      17.104  -7.555 -33.742  1.00 59.35           C  
ATOM   4383  NZ  LYS A 576      16.777  -7.243 -35.155  1.00 59.35           N  
ATOM   4384  N   ASP A 577      19.500  -3.776 -28.308  1.00 62.22           N  
ATOM   4385  CA  ASP A 577      19.868  -2.442 -27.825  1.00 62.22           C  
ATOM   4386  C   ASP A 577      19.511  -1.420 -28.916  1.00 62.22           C  
ATOM   4387  CB  ASP A 577      21.359  -2.406 -27.424  1.00 62.22           C  
ATOM   4388  O   ASP A 577      19.831  -1.623 -30.089  1.00 62.22           O  
ATOM   4389  CG  ASP A 577      21.783  -1.120 -26.690  1.00 62.22           C  
ATOM   4390  OD1 ASP A 577      21.008  -0.141 -26.698  1.00 62.22           O  
ATOM   4391  OD2 ASP A 577      22.838  -1.101 -26.013  1.00 62.22           O  
ATOM   4392  N   VAL A 578      18.815  -0.351 -28.530  1.00 62.99           N  
ATOM   4393  CA  VAL A 578      18.335   0.696 -29.446  1.00 62.99           C  
ATOM   4394  C   VAL A 578      19.513   1.408 -30.112  1.00 62.99           C  
ATOM   4395  CB  VAL A 578      17.448   1.706 -28.690  1.00 62.99           C  
ATOM   4396  O   VAL A 578      19.420   1.805 -31.269  1.00 62.99           O  
ATOM   4397  CG1 VAL A 578      16.818   2.745 -29.624  1.00 62.99           C  
ATOM   4398  CG2 VAL A 578      16.303   0.998 -27.956  1.00 62.99           C  
ATOM   4399  N   LEU A 579      20.647   1.501 -29.411  1.00 61.83           N  
ATOM   4400  CA  LEU A 579      21.847   2.176 -29.903  1.00 61.83           C  
ATOM   4401  C   LEU A 579      22.792   1.256 -30.703  1.00 61.83           C  
ATOM   4402  CB  LEU A 579      22.552   2.854 -28.713  1.00 61.83           C  
ATOM   4403  O   LEU A 579      23.639   1.760 -31.433  1.00 61.83           O  
ATOM   4404  CG  LEU A 579      21.709   3.911 -27.965  1.00 61.83           C  
ATOM   4405  CD1 LEU A 579      22.522   4.482 -26.803  1.00 61.83           C  
ATOM   4406  CD2 LEU A 579      21.280   5.075 -28.861  1.00 61.83           C  
ATOM   4407  N   GLU A 580      22.653  -0.076 -30.626  1.00 56.74           N  
ATOM   4408  CA  GLU A 580      23.499  -1.021 -31.392  1.00 56.74           C  
ATOM   4409  C   GLU A 580      23.010  -1.231 -32.842  1.00 56.74           C  
ATOM   4410  CB  GLU A 580      23.631  -2.380 -30.663  1.00 56.74           C  
ATOM   4411  O   GLU A 580      23.716  -1.831 -33.647  1.00 56.74           O  
ATOM   4412  CG  GLU A 580      24.535  -2.359 -29.412  1.00 56.74           C  
ATOM   4413  CD  GLU A 580      24.663  -3.734 -28.708  1.00 56.74           C  
ATOM   4414  OE1 GLU A 580      25.574  -3.900 -27.864  1.00 56.74           O  
ATOM   4415  OE2 GLU A 580      23.844  -4.662 -28.959  1.00 56.74           O  
ATOM   4416  N   GLY A 581      21.810  -0.755 -33.202  1.00 45.88           N  
ATOM   4417  CA  GLY A 581      21.166  -1.043 -34.492  1.00 45.88           C  
ATOM   4418  C   GLY A 581      21.552  -0.153 -35.684  1.00 45.88           C  
ATOM   4419  O   GLY A 581      21.124  -0.451 -36.794  1.00 45.88           O  
ATOM   4420  N   ASN A 582      22.347   0.906 -35.490  1.00 37.63           N  
ATOM   4421  CA  ASN A 582      22.616   1.925 -36.523  1.00 37.63           C  
ATOM   4422  C   ASN A 582      23.993   1.830 -37.212  1.00 37.63           C  
ATOM   4423  CB  ASN A 582      22.329   3.330 -35.943  1.00 37.63           C  
ATOM   4424  O   ASN A 582      24.338   2.724 -37.981  1.00 37.63           O  
ATOM   4425  CG  ASN A 582      20.879   3.766 -36.082  1.00 37.63           C  
ATOM   4426  ND2 ASN A 582      20.540   4.921 -35.560  1.00 37.63           N  
ATOM   4427  OD1 ASN A 582      20.033   3.107 -36.657  1.00 37.63           O  
ATOM   4428  N   SER A 583      24.789   0.776 -36.990  1.00 32.75           N  
ATOM   4429  CA  SER A 583      26.116   0.671 -37.626  1.00 32.75           C  
ATOM   4430  C   SER A 583      26.124   0.042 -39.028  1.00 32.75           C  
ATOM   4431  CB  SER A 583      27.126  -0.002 -36.691  1.00 32.75           C  
ATOM   4432  O   SER A 583      27.141   0.146 -39.703  1.00 32.75           O  
ATOM   4433  OG  SER A 583      26.728  -1.316 -36.356  1.00 32.75           O  
ATOM   4434  N   GLU A 584      25.032  -0.579 -39.502  1.00 30.38           N  
ATOM   4435  CA  GLU A 584      25.039  -1.322 -40.786  1.00 30.38           C  
ATOM   4436  C   GLU A 584      23.839  -1.075 -41.725  1.00 30.38           C  
ATOM   4437  CB  GLU A 584      25.266  -2.824 -40.528  1.00 30.38           C  
ATOM   4438  O   GLU A 584      23.792  -1.630 -42.822  1.00 30.38           O  
ATOM   4439  CG  GLU A 584      26.719  -3.119 -40.110  1.00 30.38           C  
ATOM   4440  CD  GLU A 584      27.029  -4.619 -39.986  1.00 30.38           C  
ATOM   4441  OE1 GLU A 584      28.234  -4.958 -40.014  1.00 30.38           O  
ATOM   4442  OE2 GLU A 584      26.076  -5.416 -39.822  1.00 30.38           O  
ATOM   4443  N   SER A 585      22.892  -0.194 -41.389  1.00 30.31           N  
ATOM   4444  CA  SER A 585      21.813   0.186 -42.313  1.00 30.31           C  
ATOM   4445  C   SER A 585      21.399   1.638 -42.102  1.00 30.31           C  
ATOM   4446  CB  SER A 585      20.612  -0.758 -42.177  1.00 30.31           C  
ATOM   4447  O   SER A 585      21.035   2.002 -40.991  1.00 30.31           O  
ATOM   4448  OG  SER A 585      20.067  -0.731 -40.874  1.00 30.31           O  
ATOM   4449  N   GLN A 586      21.503   2.426 -43.177  1.00 25.90           N  
ATOM   4450  CA  GLN A 586      21.188   3.853 -43.340  1.00 25.90           C  
ATOM   4451  C   GLN A 586      20.448   4.542 -42.172  1.00 25.90           C  
ATOM   4452  CB  GLN A 586      20.339   4.014 -44.611  1.00 25.90           C  
ATOM   4453  O   GLN A 586      19.334   4.137 -41.833  1.00 25.90           O  
ATOM   4454  CG  GLN A 586      21.160   3.808 -45.893  1.00 25.90           C  
ATOM   4455  CD  GLN A 586      20.311   3.902 -47.157  1.00 25.90           C  
ATOM   4456  NE2 GLN A 586      20.914   4.148 -48.299  1.00 25.90           N  
ATOM   4457  OE1 GLN A 586      19.106   3.733 -47.164  1.00 25.90           O  
ATOM   4458  N   PRO A 587      20.996   5.642 -41.619  1.00 27.81           N  
ATOM   4459  CA  PRO A 587      20.290   6.426 -40.621  1.00 27.81           C  
ATOM   4460  C   PRO A 587      19.068   7.074 -41.276  1.00 27.81           C  
ATOM   4461  CB  PRO A 587      21.309   7.446 -40.100  1.00 27.81           C  
ATOM   4462  O   PRO A 587      19.194   7.829 -42.243  1.00 27.81           O  
ATOM   4463  CG  PRO A 587      22.247   7.659 -41.288  1.00 27.81           C  
ATOM   4464  CD  PRO A 587      22.224   6.317 -42.018  1.00 27.81           C  
ATOM   4465  N   SER A 588      17.882   6.790 -40.735  1.00 27.02           N  
ATOM   4466  CA  SER A 588      16.711   7.639 -40.953  1.00 27.02           C  
ATOM   4467  C   SER A 588      17.116   9.085 -40.646  1.00 27.02           C  
ATOM   4468  CB  SER A 588      15.572   7.214 -40.022  1.00 27.02           C  
ATOM   4469  O   SER A 588      17.672   9.333 -39.569  1.00 27.02           O  
ATOM   4470  OG  SER A 588      14.456   8.068 -40.165  1.00 27.02           O  
ATOM   4471  N   PRO A 589      16.876  10.051 -41.549  1.00 26.81           N  
ATOM   4472  CA  PRO A 589      17.129  11.443 -41.226  1.00 26.81           C  
ATOM   4473  C   PRO A 589      16.156  11.811 -40.100  1.00 26.81           C  
ATOM   4474  CB  PRO A 589      16.864  12.199 -42.533  1.00 26.81           C  
ATOM   4475  O   PRO A 589      15.009  11.385 -40.176  1.00 26.81           O  
ATOM   4476  CG  PRO A 589      15.773  11.369 -43.216  1.00 26.81           C  
ATOM   4477  CD  PRO A 589      16.064   9.940 -42.755  1.00 26.81           C  
ATOM   4478  N   ILE A 590      16.609  12.525 -39.060  1.00 32.36           N  
ATOM   4479  CA  ILE A 590      15.856  13.552 -38.288  1.00 32.36           C  
ATOM   4480  C   ILE A 590      16.443  13.835 -36.879  1.00 32.36           C  
ATOM   4481  CB  ILE A 590      14.299  13.364 -38.309  1.00 32.36           C  
ATOM   4482  O   ILE A 590      16.177  14.904 -36.349  1.00 32.36           O  
ATOM   4483  CG1 ILE A 590      13.728  13.892 -39.662  1.00 32.36           C  
ATOM   4484  CG2 ILE A 590      13.529  14.111 -37.206  1.00 32.36           C  
ATOM   4485  CD1 ILE A 590      12.401  13.247 -40.083  1.00 32.36           C  
ATOM   4486  N   ILE A 591      17.336  13.026 -36.287  1.00 35.26           N  
ATOM   4487  CA  ILE A 591      17.726  13.236 -34.861  1.00 35.26           C  
ATOM   4488  C   ILE A 591      19.041  14.037 -34.611  1.00 35.26           C  
ATOM   4489  CB  ILE A 591      17.513  11.919 -34.054  1.00 35.26           C  
ATOM   4490  O   ILE A 591      19.392  14.294 -33.467  1.00 35.26           O  
ATOM   4491  CG1 ILE A 591      16.001  11.558 -34.114  1.00 35.26           C  
ATOM   4492  CG2 ILE A 591      17.962  11.991 -32.580  1.00 35.26           C  
ATOM   4493  CD1 ILE A 591      15.563  10.319 -33.323  1.00 35.26           C  
ATOM   4494  N   LEU A 592      19.755  14.552 -35.625  1.00 30.51           N  
ATOM   4495  CA  LEU A 592      21.082  15.195 -35.421  1.00 30.51           C  
ATOM   4496  C   LEU A 592      21.266  16.623 -35.989  1.00 30.51           C  
ATOM   4497  CB  LEU A 592      22.194  14.194 -35.835  1.00 30.51           C  
ATOM   4498  O   LEU A 592      22.354  16.952 -36.448  1.00 30.51           O  
ATOM   4499  CG  LEU A 592      22.627  13.243 -34.703  1.00 30.51           C  
ATOM   4500  CD1 LEU A 592      23.436  12.087 -35.292  1.00 30.51           C  
ATOM   4501  CD2 LEU A 592      23.505  13.945 -33.661  1.00 30.51           C  
ATOM   4502  N   SER A 593      20.260  17.513 -35.955  1.00 28.70           N  
ATOM   4503  CA  SER A 593      20.425  18.889 -36.492  1.00 28.70           C  
ATOM   4504  C   SER A 593      20.130  20.065 -35.545  1.00 28.70           C  
ATOM   4505  CB  SER A 593      19.747  19.047 -37.862  1.00 28.70           C  
ATOM   4506  O   SER A 593      19.838  21.156 -36.032  1.00 28.70           O  
ATOM   4507  OG  SER A 593      18.430  19.545 -37.744  1.00 28.70           O  
ATOM   4508  N   MET A 594      20.202  19.900 -34.220  1.00 32.93           N  
ATOM   4509  CA  MET A 594      19.964  21.019 -33.280  1.00 32.93           C  
ATOM   4510  C   MET A 594      21.083  21.279 -32.256  1.00 32.93           C  
ATOM   4511  CB  MET A 594      18.566  20.910 -32.640  1.00 32.93           C  
ATOM   4512  O   MET A 594      20.867  22.046 -31.329  1.00 32.93           O  
ATOM   4513  CG  MET A 594      17.464  21.247 -33.651  1.00 32.93           C  
ATOM   4514  SD  MET A 594      15.842  21.550 -32.898  1.00 32.93           S  
ATOM   4515  CE  MET A 594      14.940  22.157 -34.344  1.00 32.93           C  
ATOM   4516  N   ALA A 595      22.281  20.710 -32.431  1.00 34.75           N  
ATOM   4517  CA  ALA A 595      23.409  20.940 -31.514  1.00 34.75           C  
ATOM   4518  C   ALA A 595      24.600  21.713 -32.121  1.00 34.75           C  
ATOM   4519  CB  ALA A 595      23.815  19.600 -30.895  1.00 34.75           C  
ATOM   4520  O   ALA A 595      25.556  21.981 -31.408  1.00 34.75           O  
ATOM   4521  N   ASP A 596      24.527  22.125 -33.392  1.00 30.55           N  
ATOM   4522  CA  ASP A 596      25.561  22.930 -34.057  1.00 30.55           C  
ATOM   4523  C   ASP A 596      24.920  24.165 -34.708  1.00 30.55           C  
ATOM   4524  CB  ASP A 596      26.326  22.088 -35.099  1.00 30.55           C  
ATOM   4525  O   ASP A 596      24.622  24.157 -35.906  1.00 30.55           O  
ATOM   4526  CG  ASP A 596      27.401  21.163 -34.522  1.00 30.55           C  
ATOM   4527  OD1 ASP A 596      28.067  21.562 -33.545  1.00 30.55           O  
ATOM   4528  OD2 ASP A 596      27.602  20.089 -35.134  1.00 30.55           O  
ATOM   4529  N   LYS A 597      24.630  25.196 -33.900  1.00 31.21           N  
ATOM   4530  CA  LYS A 597      24.448  26.611 -34.293  1.00 31.21           C  
ATOM   4531  C   LYS A 597      24.156  27.464 -33.046  1.00 31.21           C  
ATOM   4532  CB  LYS A 597      23.338  26.790 -35.358  1.00 31.21           C  
ATOM   4533  O   LYS A 597      22.998  27.600 -32.668  1.00 31.21           O  
ATOM   4534  CG  LYS A 597      23.929  26.979 -36.766  1.00 31.21           C  
ATOM   4535  CD  LYS A 597      22.846  26.830 -37.835  1.00 31.21           C  
ATOM   4536  CE  LYS A 597      23.503  26.791 -39.214  1.00 31.21           C  
ATOM   4537  NZ  LYS A 597      22.481  26.808 -40.283  1.00 31.21           N  
ATOM   4538  N   GLU A 598      25.243  28.011 -32.496  1.00 32.49           N  
ATOM   4539  CA  GLU A 598      25.437  29.167 -31.582  1.00 32.49           C  
ATOM   4540  C   GLU A 598      26.329  28.859 -30.377  1.00 32.49           C  
ATOM   4541  CB  GLU A 598      24.180  29.985 -31.218  1.00 32.49           C  
ATOM   4542  O   GLU A 598      25.989  27.964 -29.574  1.00 32.49           O  
ATOM   4543  CG  GLU A 598      23.735  30.854 -32.414  1.00 32.49           C  
ATOM   4544  CD  GLU A 598      22.631  31.889 -32.112  1.00 32.49           C  
ATOM   4545  OE1 GLU A 598      22.341  32.682 -33.044  1.00 32.49           O  
ATOM   4546  OE2 GLU A 598      22.074  31.918 -30.990  1.00 32.49           O  
ATOM   4547  OXT GLU A 598      27.401  29.509 -30.362  1.00 32.49           O  
TER    4548      GLU A 598                                                      
ENDMDL                                                                          
END                                                                             
