# Supplementary material for: Cryo‐EM structure of antibacterial efflux transporter QacA from Staphylococcus aureus reveals a novel extracellular loop with allosteric role
Source: EMBO J. 2023 Jul 17;42(16):e113418. doi: 10.15252/embj.2023113418 (PMC10425836; doi:10.15252/embj.2023113418)
Supplement: Supplementary file 4 — Source Data for Expanded View [file EMBJ-42-e113418-s008.zip › Expanded view source data/Figure EV2/AF2 models/AF-Q9KIH3-rmrB.pdb]

HEADER                                            01-JUN-22                     
TITLE     ALPHAFOLD MONOMER V2.0 PREDICTION FOR PUTATIVE TRANSPORT PROTEIN RMRB 
TITLE    2 (Q9KIH3)                                                             
COMPND    MOL_ID: 1;                                                            
COMPND   2 MOLECULE: PUTATIVE TRANSPORT PROTEIN RMRB;                           
COMPND   3 CHAIN: A                                                             
SOURCE    MOL_ID: 1;                                                            
SOURCE   2 ORGANISM_SCIENTIFIC: RHIZOBIUM ETLI;                                 
SOURCE   3 ORGANISM_TAXID: 29449                                                
REMARK   1                                                                      
REMARK   1 REFERENCE 1                                                          
REMARK   1  AUTH   JOHN JUMPER, RICHARD EVANS, ALEXANDER PRITZEL, TIM GREEN,    
REMARK   1  AUTH 2 MICHAEL FIGURNOV, OLAF RONNEBERGER, KATHRYN TUNYASUVUNAKOOL, 
REMARK   1  AUTH 3 RUSS BATES, AUGUSTIN ZIDEK, ANNA POTAPENKO, ALEX BRIDGLAND,  
REMARK   1  AUTH 4 CLEMENS MEYER, SIMON A A KOHL, ANDREW J BALLARD,             
REMARK   1  AUTH 5 ANDREW COWIE, BERNARDINO ROMERA-PAREDES, STANISLAV NIKOLOV,  
REMARK   1  AUTH 6 RISHUB JAIN, JONAS ADLER, TREVOR BACK, STIG PETERSEN,        
REMARK   1  AUTH 7 DAVID REIMAN, ELLEN CLANCY, MICHAL ZIELINSKI,                
REMARK   1  AUTH 8 MARTIN STEINEGGER, MICHALINA PACHOLSKA, TAMAS BERGHAMMER,    
REMARK   1  AUTH 9 DAVID SILVER, ORIOL VINYALS, ANDREW W SENIOR,                
REMARK   1  AUTH10 KORAY KAVUKCUOGLU, PUSHMEET KOHLI, DEMIS HASSABIS            
REMARK   1  TITL   HIGHLY ACCURATE PROTEIN STRUCTURE PREDICTION WITH ALPHAFOLD  
REMARK   1  REF    NATURE                        V. 596   583 2021              
REMARK   1  REFN                   ISSN 0028-0836                               
REMARK   1  PMID   34265844                                                     
REMARK   1  DOI    10.1038/s41586-021-03819-2                                   
REMARK   1                                                                      
REMARK   1 DISCLAIMERS                                                          
REMARK   1 ALPHAFOLD DATA, COPYRIGHT (2021) DEEPMIND TECHNOLOGIES LIMITED. THE  
REMARK   1 INFORMATION PROVIDED IS THEORETICAL MODELLING ONLY AND CAUTION SHOULD
REMARK   1 BE EXERCISED IN ITS USE. IT IS PROVIDED "AS-IS" WITHOUT ANY WARRANTY 
REMARK   1 OF ANY KIND, WHETHER EXPRESSED OR IMPLIED. NO WARRANTY IS GIVEN THAT 
REMARK   1 USE OF THE INFORMATION SHALL NOT INFRINGE THE RIGHTS OF ANY THIRD    
REMARK   1 PARTY. THE INFORMATION IS NOT INTENDED TO BE A SUBSTITUTE FOR        
REMARK   1 PROFESSIONAL MEDICAL ADVICE, DIAGNOSIS, OR TREATMENT, AND DOES NOT   
REMARK   1 CONSTITUTE MEDICAL OR OTHER PROFESSIONAL ADVICE. IT IS AVAILABLE FOR 
REMARK   1 ACADEMIC AND COMMERCIAL PURPOSES, UNDER CC-BY 4.0 LICENCE.           
DBREF  XXXX A    1   527  UNP    Q9KIH3   Q9KIH3_RHIET     1    527             
SEQRES   1 A  527  MET SER THR ILE ALA ALA THR ALA VAL ALA ILE ALA GLN          
SEQRES   2 A  527  PRO ARG ALA SER THR ARG ASP TRP ILE ALA VAL LEU ALA          
SEQRES   3 A  527  GLY MET ILE GLY ALA PHE MET ALA ILE LEU ASN ILE GLN          
SEQRES   4 A  527  ILE THR ASN ALA SER LEU LEU ASP ILE GLU GLY GLY ILE          
SEQRES   5 A  527  GLY THR GLY VAL ASP ASN GLY ALA TRP ILE SER THR SER          
SEQRES   6 A  527  TYR LEU ILE GLY GLU ILE VAL VAL ILE PRO LEU THR ALA          
SEQRES   7 A  527  TYR PHE SER SER VAL PHE SER PHE ARG ARG TYR ILE LEU          
SEQRES   8 A  527  VAL ASN SER ILE LEU PHE PRO LEU PHE SER MET ALA CYS          
SEQRES   9 A  527  ALA PHE ALA GLN ASP LEU GLY THR MET ILE LEU LEU ARG          
SEQRES  10 A  527  GLY PHE ARG ALA PHE ALA GLY GLY VAL LEU ILE PRO MET          
SEQRES  11 A  527  ALA PHE THR MET VAL LEU THR LYS LEU PRO LYS SER GLN          
SEQRES  12 A  527  GLN PRO LEU GLY LEU ALA ILE PHE ALA LEU SER VAL THR          
SEQRES  13 A  527  PHE ALA PRO ALA ILE GLY PRO THR ILE GLY GLY TYR LEU          
SEQRES  14 A  527  THR GLU ASN TYR GLY TRP GLN THR ILE PHE PHE ILE ASN          
SEQRES  15 A  527  THR ALA PRO SER LEU ILE MET ALA ASP ALA LEU ALA LEU          
SEQRES  16 A  527  THR LEU ASP LYS GLN PRO MET GLN LEU HIS LEU LEU LYS          
SEQRES  17 A  527  GLU GLY ASP TRP ALA GLY ILE ILE THR MET ALA ILE GLY          
SEQRES  18 A  527  LEU SER ALA LEU GLN THR VAL LEU GLU GLU GLY ASN LYS          
SEQRES  19 A  527  ASP ASP TRP PHE SER SER PRO PHE ILE VAL LYS LEU SER          
SEQRES  20 A  527  ILE VAL ALA PHE VAL PHE LEU ALA ALA PHE ILE TRP ILE          
SEQRES  21 A  527  GLU LEU ARG VAL LYS LYS PRO LEU VAL LYS LEU ARG LEU          
SEQRES  22 A  527  LEU THR GLN ARG ASN PHE GLY ILE GLY VAL LEU VAL ASN          
SEQRES  23 A  527  VAL LEU VAL GLY VAL ALA LEU PHE GLY THR VAL TYR ILE          
SEQRES  24 A  527  LEU PRO GLN TYR LEU GLY GLN VAL GLN ARG TYR ASN ALA          
SEQRES  25 A  527  GLU GLN ILE GLY ASN VAL LEU ALA TRP THR GLY LEU PRO          
SEQRES  26 A  527  LYS VAL LEU LEU ILE PRO LEU VAL PRO VAL LEU MET LYS          
SEQRES  27 A  527  GLY PHE ASP ALA ARG TYR ILE GLY PHE ILE GLY ILE SER          
SEQRES  28 A  527  ILE PHE ALA ILE SER CYS PHE MET ASN ILE MET LEU SER          
SEQRES  29 A  527  ALA ASP ASN ALA GLY ASP GLN PHE TRP ILE PRO ASN ILE          
SEQRES  30 A  527  VAL ARG ALA ILE GLY GLN ALA LEU VAL LEU THR PRO ILE          
SEQRES  31 A  527  THR ALA ILE THR THR ALA GLY ILE ALA PRO VAL ASP ALA          
SEQRES  32 A  527  ALA ALA ALA SER GLY LEU THR ASN MET LEU ARG ASN LEU          
SEQRES  33 A  527  GLY GLY ALA VAL GLY THR ALA SER LEU GLY THR ILE LEU          
SEQRES  34 A  527  THR LYS ARG GLU GLN PHE HIS SER ASN ILE ILE GLY GLN          
SEQRES  35 A  527  SER ILE THR LEU THR ARG ASP GLU VAL ARG ASP ARG LEU          
SEQRES  36 A  527  GLY LYS LEU SER GLY TYR PHE ILE GLN HIS GLY VAL THR          
SEQRES  37 A  527  ASP PRO ALA VAL ALA SER GLN LYS ALA ILE VAL ALA LEU          
SEQRES  38 A  527  GLY GLN THR VAL LYS ARG GLN ALA LEU ILE MET GLY PHE          
SEQRES  39 A  527  SER ASP THR PHE ALA VAL ILE GLY VAL VAL LEU ALA LEU          
SEQRES  40 A  527  ALA ALA ILE ALA LEU LEU LEU THR LYS LYS PRO GLN ALA          
SEQRES  41 A  527  GLY ALA GLY ALA GLY ALA HIS                                  
CRYST1    1.000    1.000    1.000  90.00  90.00  90.00 P 1           1          
ORIGX1      1.000000  0.000000  0.000000        0.00000                         
ORIGX2      0.000000  1.000000  0.000000        0.00000                         
ORIGX3      0.000000  0.000000  1.000000        0.00000                         
SCALE1      1.000000  0.000000  0.000000        0.00000                         
SCALE2      0.000000  1.000000  0.000000        0.00000                         
SCALE3      0.000000  0.000000  1.000000        0.00000                         
MODEL        1                                                                  
ATOM      1  N   MET A   1     -22.988  38.722  55.082  1.00 42.34           N  
ATOM      2  CA  MET A   1     -21.930  38.603  54.057  1.00 42.34           C  
ATOM      3  C   MET A   1     -21.088  37.379  54.382  1.00 42.34           C  
ATOM      4  CB  MET A   1     -21.032  39.854  54.026  1.00 42.34           C  
ATOM      5  O   MET A   1     -20.273  37.445  55.288  1.00 42.34           O  
ATOM      6  CG  MET A   1     -21.618  41.020  53.227  1.00 42.34           C  
ATOM      7  SD  MET A   1     -20.545  42.476  53.296  1.00 42.34           S  
ATOM      8  CE  MET A   1     -21.148  43.428  51.876  1.00 42.34           C  
ATOM      9  N   SER A   2     -21.320  36.261  53.700  1.00 36.91           N  
ATOM     10  CA  SER A   2     -20.440  35.084  53.745  1.00 36.91           C  
ATOM     11  C   SER A   2     -20.657  34.277  52.465  1.00 36.91           C  
ATOM     12  CB  SER A   2     -20.642  34.237  55.012  1.00 36.91           C  
ATOM     13  O   SER A   2     -21.439  33.334  52.396  1.00 36.91           O  
ATOM     14  OG  SER A   2     -22.013  34.049  55.300  1.00 36.91           O  
ATOM     15  N   THR A   3     -20.005  34.726  51.398  1.00 40.16           N  
ATOM     16  CA  THR A   3     -19.896  34.012  50.126  1.00 40.16           C  
ATOM     17  C   THR A   3     -19.005  32.791  50.323  1.00 40.16           C  
ATOM     18  CB  THR A   3     -19.300  34.944  49.055  1.00 40.16           C  
ATOM     19  O   THR A   3     -17.786  32.918  50.426  1.00 40.16           O  
ATOM     20  CG2 THR A   3     -20.367  35.860  48.456  1.00 40.16           C  
ATOM     21  OG1 THR A   3     -18.305  35.766  49.632  1.00 40.16           O  
ATOM     22  N   ILE A   4     -19.616  31.609  50.386  1.00 43.50           N  
ATOM     23  CA  ILE A   4     -18.913  30.331  50.275  1.00 43.50           C  
ATOM     24  C   ILE A   4     -18.465  30.212  48.818  1.00 43.50           C  
ATOM     25  CB  ILE A   4     -19.816  29.161  50.738  1.00 43.50           C  
ATOM     26  O   ILE A   4     -19.267  29.955  47.922  1.00 43.50           O  
ATOM     27  CG1 ILE A   4     -20.201  29.349  52.227  1.00 43.50           C  
ATOM     28  CG2 ILE A   4     -19.106  27.809  50.528  1.00 43.50           C  
ATOM     29  CD1 ILE A   4     -21.216  28.327  52.752  1.00 43.50           C  
ATOM     30  N   ALA A   5     -17.181  30.468  48.574  1.00 41.94           N  
ATOM     31  CA  ALA A   5     -16.547  30.198  47.297  1.00 41.94           C  
ATOM     32  C   ALA A   5     -16.503  28.677  47.099  1.00 41.94           C  
ATOM     33  CB  ALA A   5     -15.156  30.846  47.285  1.00 41.94           C  
ATOM     34  O   ALA A   5     -15.715  27.981  47.737  1.00 41.94           O  
ATOM     35  N   ALA A   6     -17.374  28.160  46.233  1.00 41.22           N  
ATOM     36  CA  ALA A   6     -17.267  26.803  45.729  1.00 41.22           C  
ATOM     37  C   ALA A   6     -15.974  26.706  44.908  1.00 41.22           C  
ATOM     38  CB  ALA A   6     -18.527  26.469  44.918  1.00 41.22           C  
ATOM     39  O   ALA A   6     -15.902  27.155  43.764  1.00 41.22           O  
ATOM     40  N   THR A   7     -14.927  26.154  45.513  1.00 42.72           N  
ATOM     41  CA  THR A   7     -13.729  25.704  44.813  1.00 42.72           C  
ATOM     42  C   THR A   7     -14.145  24.603  43.846  1.00 42.72           C  
ATOM     43  CB  THR A   7     -12.652  25.207  45.801  1.00 42.72           C  
ATOM     44  O   THR A   7     -14.341  23.450  44.225  1.00 42.72           O  
ATOM     45  CG2 THR A   7     -11.651  26.315  46.122  1.00 42.72           C  
ATOM     46  OG1 THR A   7     -13.218  24.811  47.033  1.00 42.72           O  
ATOM     47  N   ALA A   8     -14.314  24.970  42.576  1.00 41.50           N  
ATOM     48  CA  ALA A   8     -14.415  24.020  41.485  1.00 41.50           C  
ATOM     49  C   ALA A   8     -13.112  23.210  41.450  1.00 41.50           C  
ATOM     50  CB  ALA A   8     -14.688  24.782  40.181  1.00 41.50           C  
ATOM     51  O   ALA A   8     -12.091  23.662  40.932  1.00 41.50           O  
ATOM     52  N   VAL A   9     -13.131  22.025  42.060  1.00 40.84           N  
ATOM     53  CA  VAL A   9     -12.072  21.032  41.909  1.00 40.84           C  
ATOM     54  C   VAL A   9     -12.036  20.688  40.426  1.00 40.84           C  
ATOM     55  CB  VAL A   9     -12.332  19.792  42.790  1.00 40.84           C  
ATOM     56  O   VAL A   9     -12.931  20.018  39.913  1.00 40.84           O  
ATOM     57  CG1 VAL A   9     -11.249  18.721  42.593  1.00 40.84           C  
ATOM     58  CG2 VAL A   9     -12.352  20.174  44.277  1.00 40.84           C  
ATOM     59  N   ALA A  10     -11.031  21.196  39.715  1.00 42.19           N  
ATOM     60  CA  ALA A  10     -10.737  20.761  38.363  1.00 42.19           C  
ATOM     61  C   ALA A  10     -10.431  19.261  38.434  1.00 42.19           C  
ATOM     62  CB  ALA A  10      -9.569  21.592  37.813  1.00 42.19           C  
ATOM     63  O   ALA A  10      -9.346  18.864  38.856  1.00 42.19           O  
ATOM     64  N   ILE A  11     -11.414  18.425  38.090  1.00 47.41           N  
ATOM     65  CA  ILE A  11     -11.249  16.976  38.011  1.00 47.41           C  
ATOM     66  C   ILE A  11     -10.150  16.737  36.976  1.00 47.41           C  
ATOM     67  CB  ILE A  11     -12.581  16.274  37.649  1.00 47.41           C  
ATOM     68  O   ILE A  11     -10.363  16.911  35.773  1.00 47.41           O  
ATOM     69  CG1 ILE A  11     -13.678  16.593  38.694  1.00 47.41           C  
ATOM     70  CG2 ILE A  11     -12.363  14.752  37.540  1.00 47.41           C  
ATOM     71  CD1 ILE A  11     -15.071  16.067  38.324  1.00 47.41           C  
ATOM     72  N   ALA A  12      -8.945  16.415  37.448  1.00 50.16           N  
ATOM     73  CA  ALA A  12      -7.825  16.079  36.590  1.00 50.16           C  
ATOM     74  C   ALA A  12      -8.271  14.926  35.688  1.00 50.16           C  
ATOM     75  CB  ALA A  12      -6.614  15.716  37.458  1.00 50.16           C  
ATOM     76  O   ALA A  12      -8.641  13.860  36.181  1.00 50.16           O  
ATOM     77  N   GLN A  13      -8.301  15.155  34.371  1.00 58.41           N  
ATOM     78  CA  GLN A  13      -8.731  14.117  33.442  1.00 58.41           C  
ATOM     79  C   GLN A  13      -7.865  12.867  33.654  1.00 58.41           C  
ATOM     80  CB  GLN A  13      -8.647  14.576  31.983  1.00 58.41           C  
ATOM     81  O   GLN A  13      -6.634  12.998  33.683  1.00 58.41           O  
ATOM     82  CG  GLN A  13      -9.695  15.646  31.647  1.00 58.41           C  
ATOM     83  CD  GLN A  13      -9.946  15.781  30.147  1.00 58.41           C  
ATOM     84  NE2 GLN A  13     -10.849  16.649  29.752  1.00 58.41           N  
ATOM     85  OE1 GLN A  13      -9.357  15.115  29.307  1.00 58.41           O  
ATOM     86  N   PRO A  14      -8.470  11.675  33.808  1.00 68.44           N  
ATOM     87  CA  PRO A  14      -7.720  10.458  34.083  1.00 68.44           C  
ATOM     88  C   PRO A  14      -6.691  10.238  32.970  1.00 68.44           C  
ATOM     89  CB  PRO A  14      -8.763   9.339  34.196  1.00 68.44           C  
ATOM     90  O   PRO A  14      -7.033  10.242  31.787  1.00 68.44           O  
ATOM     91  CG  PRO A  14      -9.987   9.886  33.460  1.00 68.44           C  
ATOM     92  CD  PRO A  14      -9.891  11.391  33.684  1.00 68.44           C  
ATOM     93  N   ARG A  15      -5.413  10.108  33.344  1.00 75.38           N  
ATOM     94  CA  ARG A  15      -4.321   9.743  32.428  1.00 75.38           C  
ATOM     95  C   ARG A  15      -4.364   8.233  32.190  1.00 75.38           C  
ATOM     96  CB  ARG A  15      -2.966  10.191  33.008  1.00 75.38           C  
ATOM     97  O   ARG A  15      -4.683   7.492  33.117  1.00 75.38           O  
ATOM     98  CG  ARG A  15      -2.765  11.714  32.924  1.00 75.38           C  
ATOM     99  CD  ARG A  15      -1.394  12.122  33.484  1.00 75.38           C  
ATOM    100  NE  ARG A  15      -1.047  13.514  33.127  1.00 75.38           N  
ATOM    101  NH1 ARG A  15       0.726  13.780  34.569  1.00 75.38           N  
ATOM    102  NH2 ARG A  15       0.193  15.430  33.169  1.00 75.38           N  
ATOM    103  CZ  ARG A  15      -0.048  14.230  33.622  1.00 75.38           C  
ATOM    104  N   ALA A  16      -4.035   7.782  30.977  1.00 81.19           N  
ATOM    105  CA  ALA A  16      -3.931   6.352  30.691  1.00 81.19           C  
ATOM    106  C   ALA A  16      -2.895   5.691  31.605  1.00 81.19           C  
ATOM    107  CB  ALA A  16      -3.552   6.121  29.227  1.00 81.19           C  
ATOM    108  O   ALA A  16      -1.852   6.284  31.905  1.00 81.19           O  
ATOM    109  N   SER A  17      -3.175   4.457  32.019  1.00 88.19           N  
ATOM    110  CA  SER A  17      -2.225   3.675  32.802  1.00 88.19           C  
ATOM    111  C   SER A  17      -1.042   3.227  31.933  1.00 88.19           C  
ATOM    112  CB  SER A  17      -2.939   2.483  33.447  1.00 88.19           C  
ATOM    113  O   SER A  17      -1.139   3.151  30.705  1.00 88.19           O  
ATOM    114  OG  SER A  17      -3.258   1.506  32.481  1.00 88.19           O  
ATOM    115  N   THR A  18       0.078   2.855  32.560  1.00 88.62           N  
ATOM    116  CA  THR A  18       1.216   2.232  31.855  1.00 88.62           C  
ATOM    117  C   THR A  18       0.779   0.974  31.099  1.00 88.62           C  
ATOM    118  CB  THR A  18       2.335   1.867  32.844  1.00 88.62           C  
ATOM    119  O   THR A  18       1.236   0.725  29.988  1.00 88.62           O  
ATOM    120  CG2 THR A  18       3.644   1.491  32.153  1.00 88.62           C  
ATOM    121  OG1 THR A  18       2.602   2.972  33.675  1.00 88.62           O  
ATOM    122  N   ARG A  19      -0.167   0.213  31.664  1.00 90.25           N  
ATOM    123  CA  ARG A  19      -0.745  -0.987  31.048  1.00 90.25           C  
ATOM    124  C   ARG A  19      -1.483  -0.669  29.743  1.00 90.25           C  
ATOM    125  CB  ARG A  19      -1.652  -1.660  32.091  1.00 90.25           C  
ATOM    126  O   ARG A  19      -1.339  -1.417  28.779  1.00 90.25           O  
ATOM    127  CG  ARG A  19      -2.200  -3.016  31.633  1.00 90.25           C  
ATOM    128  CD  ARG A  19      -3.047  -3.654  32.741  1.00 90.25           C  
ATOM    129  NE  ARG A  19      -3.653  -4.910  32.275  1.00 90.25           N  
ATOM    130  NH1 ARG A  19      -5.182  -5.273  33.959  1.00 90.25           N  
ATOM    131  NH2 ARG A  19      -5.205  -6.548  32.154  1.00 90.25           N  
ATOM    132  CZ  ARG A  19      -4.656  -5.576  32.811  1.00 90.25           C  
ATOM    133  N   ASP A  20      -2.216   0.443  29.690  1.00 89.12           N  
ATOM    134  CA  ASP A  20      -2.922   0.881  28.478  1.00 89.12           C  
ATOM    135  C   ASP A  20      -1.945   1.311  27.383  1.00 89.12           C  
ATOM    136  CB  ASP A  20      -3.880   2.034  28.798  1.00 89.12           C  
ATOM    137  O   ASP A  20      -2.124   0.951  26.220  1.00 89.12           O  
ATOM    138  CG  ASP A  20      -4.965   1.629  29.791  1.00 89.12           C  
ATOM    139  OD1 ASP A  20      -5.607   0.576  29.562  1.00 89.12           O  
ATOM    140  OD2 ASP A  20      -5.078   2.344  30.817  1.00 89.12           O  
ATOM    141  N   TRP A  21      -0.872   2.019  27.747  1.00 91.94           N  
ATOM    142  CA  TRP A  21       0.167   2.407  26.793  1.00 91.94           C  
ATOM    143  C   TRP A  21       0.929   1.210  26.228  1.00 91.94           C  
ATOM    144  CB  TRP A  21       1.119   3.423  27.426  1.00 91.94           C  
ATOM    145  O   TRP A  21       1.151   1.165  25.020  1.00 91.94           O  
ATOM    146  CG  TRP A  21       0.648   4.832  27.278  1.00 91.94           C  
ATOM    147  CD1 TRP A  21       0.204   5.639  28.267  1.00 91.94           C  
ATOM    148  CD2 TRP A  21       0.508   5.592  26.040  1.00 91.94           C  
ATOM    149  CE2 TRP A  21      -0.014   6.880  26.360  1.00 91.94           C  
ATOM    150  CE3 TRP A  21       0.744   5.310  24.677  1.00 91.94           C  
ATOM    151  NE1 TRP A  21      -0.180   6.853  27.729  1.00 91.94           N  
ATOM    152  CH2 TRP A  21      -0.027   7.537  24.030  1.00 91.94           C  
ATOM    153  CZ2 TRP A  21      -0.277   7.848  25.379  1.00 91.94           C  
ATOM    154  CZ3 TRP A  21       0.473   6.269  23.683  1.00 91.94           C  
ATOM    155  N   ILE A  22       1.276   0.220  27.058  1.00 92.19           N  
ATOM    156  CA  ILE A  22       1.905  -1.020  26.579  1.00 92.19           C  
ATOM    157  C   ILE A  22       0.968  -1.737  25.601  1.00 92.19           C  
ATOM    158  CB  ILE A  22       2.309  -1.937  27.755  1.00 92.19           C  
ATOM    159  O   ILE A  22       1.415  -2.164  24.539  1.00 92.19           O  
ATOM    160  CG1 ILE A  22       3.408  -1.283  28.624  1.00 92.19           C  
ATOM    161  CG2 ILE A  22       2.839  -3.294  27.240  1.00 92.19           C  
ATOM    162  CD1 ILE A  22       3.571  -1.956  29.994  1.00 92.19           C  
ATOM    163  N   ALA A  23      -0.332  -1.820  25.910  1.00 91.25           N  
ATOM    164  CA  ALA A  23      -1.309  -2.422  25.008  1.00 91.25           C  
ATOM    165  C   ALA A  23      -1.345  -1.686  23.659  1.00 91.25           C  
ATOM    166  CB  ALA A  23      -2.689  -2.424  25.684  1.00 91.25           C  
ATOM    167  O   ALA A  23      -1.248  -2.312  22.605  1.00 91.25           O  
ATOM    168  N   VAL A  24      -1.463  -0.354  23.685  1.00 91.44           N  
ATOM    169  CA  VAL A  24      -1.509   0.474  22.472  1.00 91.44           C  
ATOM    170  C   VAL A  24      -0.245   0.285  21.639  1.00 91.44           C  
ATOM    171  CB  VAL A  24      -1.749   1.953  22.828  1.00 91.44           C  
ATOM    172  O   VAL A  24      -0.361   0.010  20.449  1.00 91.44           O  
ATOM    173  CG1 VAL A  24      -1.548   2.897  21.636  1.00 91.44           C  
ATOM    174  CG2 VAL A  24      -3.193   2.145  23.309  1.00 91.44           C  
ATOM    175  N   LEU A  25       0.943   0.361  22.246  1.00 93.19           N  
ATOM    176  CA  LEU A  25       2.218   0.167  21.549  1.00 93.19           C  
ATOM    177  C   LEU A  25       2.353  -1.244  20.964  1.00 93.19           C  
ATOM    178  CB  LEU A  25       3.383   0.473  22.505  1.00 93.19           C  
ATOM    179  O   LEU A  25       2.807  -1.385  19.833  1.00 93.19           O  
ATOM    180  CG  LEU A  25       3.540   1.961  22.869  1.00 93.19           C  
ATOM    181  CD1 LEU A  25       4.614   2.107  23.946  1.00 93.19           C  
ATOM    182  CD2 LEU A  25       3.941   2.819  21.666  1.00 93.19           C  
ATOM    183  N   ALA A  26       1.895  -2.278  21.674  1.00 93.50           N  
ATOM    184  CA  ALA A  26       1.859  -3.638  21.143  1.00 93.50           C  
ATOM    185  C   ALA A  26       0.945  -3.746  19.910  1.00 93.50           C  
ATOM    186  CB  ALA A  26       1.429  -4.587  22.262  1.00 93.50           C  
ATOM    187  O   ALA A  26       1.337  -4.323  18.898  1.00 93.50           O  
ATOM    188  N   GLY A  27      -0.235  -3.117  19.946  1.00 92.06           N  
ATOM    189  CA  GLY A  27      -1.103  -2.998  18.773  1.00 92.06           C  
ATOM    190  C   GLY A  27      -0.424  -2.262  17.609  1.00 92.06           C  
ATOM    191  O   GLY A  27      -0.537  -2.691  16.461  1.00 92.06           O  
ATOM    192  N   MET A  28       0.335  -1.196  17.896  1.00 91.94           N  
ATOM    193  CA  MET A  28       1.095  -0.458  16.877  1.00 91.94           C  
ATOM    194  C   MET A  28       2.170  -1.311  16.208  1.00 91.94           C  
ATOM    195  CB  MET A  28       1.766   0.802  17.449  1.00 91.94           C  
ATOM    196  O   MET A  28       2.346  -1.189  14.999  1.00 91.94           O  
ATOM    197  CG  MET A  28       0.786   1.858  17.951  1.00 91.94           C  
ATOM    198  SD  MET A  28      -0.451   2.344  16.735  1.00 91.94           S  
ATOM    199  CE  MET A  28      -1.948   2.080  17.704  1.00 91.94           C  
ATOM    200  N   ILE A  29       2.851  -2.191  16.952  1.00 93.69           N  
ATOM    201  CA  ILE A  29       3.796  -3.159  16.373  1.00 93.69           C  
ATOM    202  C   ILE A  29       3.070  -4.031  15.345  1.00 93.69           C  
ATOM    203  CB  ILE A  29       4.480  -4.012  17.470  1.00 93.69           C  
ATOM    204  O   ILE A  29       3.549  -4.175  14.225  1.00 93.69           O  
ATOM    205  CG1 ILE A  29       5.395  -3.129  18.350  1.00 93.69           C  
ATOM    206  CG2 ILE A  29       5.302  -5.159  16.849  1.00 93.69           C  
ATOM    207  CD1 ILE A  29       5.888  -3.825  19.626  1.00 93.69           C  
ATOM    208  N   GLY A  30       1.883  -4.546  15.674  1.00 91.94           N  
ATOM    209  CA  GLY A  30       1.081  -5.343  14.743  1.00 91.94           C  
ATOM    210  C   GLY A  30       0.725  -4.601  13.457  1.00 91.94           C  
ATOM    211  O   GLY A  30       0.966  -5.108  12.362  1.00 91.94           O  
ATOM    212  N   ALA A  31       0.198  -3.380  13.579  1.00 90.62           N  
ATOM    213  CA  ALA A  31      -0.138  -2.548  12.423  1.00 90.62           C  
ATOM    214  C   ALA A  31       1.099  -2.185  11.582  1.00 90.62           C  
ATOM    215  CB  ALA A  31      -0.858  -1.292  12.926  1.00 90.62           C  
ATOM    216  O   ALA A  31       1.048  -2.232  10.354  1.00 90.62           O  
ATOM    217  N   PHE A  32       2.218  -1.862  12.239  1.00 92.25           N  
ATOM    218  CA  PHE A  32       3.494  -1.576  11.586  1.00 92.25           C  
ATOM    219  C   PHE A  32       3.983  -2.781  10.779  1.00 92.25           C  
ATOM    220  CB  PHE A  32       4.529  -1.168  12.645  1.00 92.25           C  
ATOM    221  O   PHE A  32       4.263  -2.643   9.591  1.00 92.25           O  
ATOM    222  CG  PHE A  32       5.890  -0.834  12.072  1.00 92.25           C  
ATOM    223  CD1 PHE A  32       6.918  -1.793  12.061  1.00 92.25           C  
ATOM    224  CD2 PHE A  32       6.123   0.440  11.528  1.00 92.25           C  
ATOM    225  CE1 PHE A  32       8.170  -1.475  11.505  1.00 92.25           C  
ATOM    226  CE2 PHE A  32       7.365   0.751  10.951  1.00 92.25           C  
ATOM    227  CZ  PHE A  32       8.391  -0.208  10.938  1.00 92.25           C  
ATOM    228  N   MET A  33       4.021  -3.969  11.390  1.00 92.75           N  
ATOM    229  CA  MET A  33       4.482  -5.188  10.724  1.00 92.75           C  
ATOM    230  C   MET A  33       3.558  -5.613   9.579  1.00 92.75           C  
ATOM    231  CB  MET A  33       4.626  -6.335  11.733  1.00 92.75           C  
ATOM    232  O   MET A  33       4.045  -6.053   8.538  1.00 92.75           O  
ATOM    233  CG  MET A  33       5.729  -6.109  12.774  1.00 92.75           C  
ATOM    234  SD  MET A  33       7.386  -5.686  12.165  1.00 92.75           S  
ATOM    235  CE  MET A  33       7.750  -7.130  11.147  1.00 92.75           C  
ATOM    236  N   ALA A  34       2.238  -5.456   9.724  1.00 90.00           N  
ATOM    237  CA  ALA A  34       1.281  -5.752   8.656  1.00 90.00           C  
ATOM    238  C   ALA A  34       1.569  -4.937   7.382  1.00 90.00           C  
ATOM    239  CB  ALA A  34      -0.137  -5.505   9.184  1.00 90.00           C  
ATOM    240  O   ALA A  34       1.589  -5.493   6.286  1.00 90.00           O  
ATOM    241  N   ILE A  35       1.868  -3.644   7.530  1.00 87.56           N  
ATOM    242  CA  ILE A  35       2.154  -2.748   6.400  1.00 87.56           C  
ATOM    243  C   ILE A  35       3.578  -2.942   5.876  1.00 87.56           C  
ATOM    244  CB  ILE A  35       1.899  -1.291   6.827  1.00 87.56           C  
ATOM    245  O   ILE A  35       3.799  -2.954   4.664  1.00 87.56           O  
ATOM    246  CG1 ILE A  35       0.395  -1.121   7.127  1.00 87.56           C  
ATOM    247  CG2 ILE A  35       2.348  -0.301   5.733  1.00 87.56           C  
ATOM    248  CD1 ILE A  35       0.088   0.162   7.885  1.00 87.56           C  
ATOM    249  N   LEU A  36       4.547  -3.115   6.779  1.00 89.56           N  
ATOM    250  CA  LEU A  36       5.952  -3.325   6.434  1.00 89.56           C  
ATOM    251  C   LEU A  36       6.110  -4.528   5.498  1.00 89.56           C  
ATOM    252  CB  LEU A  36       6.743  -3.529   7.740  1.00 89.56           C  
ATOM    253  O   LEU A  36       6.864  -4.470   4.531  1.00 89.56           O  
ATOM    254  CG  LEU A  36       8.261  -3.643   7.539  1.00 89.56           C  
ATOM    255  CD1 LEU A  36       8.882  -2.297   7.179  1.00 89.56           C  
ATOM    256  CD2 LEU A  36       8.919  -4.157   8.817  1.00 89.56           C  
ATOM    257  N   ASN A  37       5.348  -5.593   5.740  1.00 87.81           N  
ATOM    258  CA  ASN A  37       5.412  -6.820   4.955  1.00 87.81           C  
ATOM    259  C   ASN A  37       4.978  -6.689   3.507  1.00 87.81           C  
ATOM    260  CB  ASN A  37       4.524  -7.849   5.631  1.00 87.81           C  
ATOM    261  O   ASN A  37       5.539  -7.381   2.655  1.00 87.81           O  
ATOM    262  CG  ASN A  37       5.263  -8.456   6.779  1.00 87.81           C  
ATOM    263  ND2 ASN A  37       4.546  -8.838   7.786  1.00 87.81           N  
ATOM    264  OD1 ASN A  37       6.452  -8.724   6.735  1.00 87.81           O  
ATOM    265  N   ILE A  38       4.009  -5.819   3.229  1.00 85.12           N  
ATOM    266  CA  ILE A  38       3.612  -5.509   1.855  1.00 85.12           C  
ATOM    267  C   ILE A  38       4.848  -5.021   1.103  1.00 85.12           C  
ATOM    268  CB  ILE A  38       2.492  -4.446   1.836  1.00 85.12           C  
ATOM    269  O   ILE A  38       5.191  -5.545   0.048  1.00 85.12           O  
ATOM    270  CG1 ILE A  38       1.243  -4.958   2.578  1.00 85.12           C  
ATOM    271  CG2 ILE A  38       2.128  -4.070   0.389  1.00 85.12           C  
ATOM    272  CD1 ILE A  38       0.196  -3.872   2.848  1.00 85.12           C  
ATOM    273  N   GLN A  39       5.576  -4.077   1.701  1.00 85.31           N  
ATOM    274  CA  GLN A  39       6.729  -3.466   1.055  1.00 85.31           C  
ATOM    275  C   GLN A  39       7.962  -4.362   1.016  1.00 85.31           C  
ATOM    276  CB  GLN A  39       7.080  -2.155   1.743  1.00 85.31           C  
ATOM    277  O   GLN A  39       8.603  -4.436  -0.026  1.00 85.31           O  
ATOM    278  CG  GLN A  39       5.998  -1.078   1.709  1.00 85.31           C  
ATOM    279  CD  GLN A  39       5.166  -0.995   0.447  1.00 85.31           C  
ATOM    280  NE2 GLN A  39       3.864  -0.857   0.559  1.00 85.31           N  
ATOM    281  OE1 GLN A  39       5.668  -1.013  -0.659  1.00 85.31           O  
ATOM    282  N   ILE A  40       8.273  -5.062   2.111  1.00 87.69           N  
ATOM    283  CA  ILE A  40       9.374  -6.034   2.152  1.00 87.69           C  
ATOM    284  C   ILE A  40       9.210  -7.043   1.019  1.00 87.69           C  
ATOM    285  CB  ILE A  40       9.408  -6.734   3.531  1.00 87.69           C  
ATOM    286  O   ILE A  40      10.154  -7.327   0.291  1.00 87.69           O  
ATOM    287  CG1 ILE A  40      10.054  -5.802   4.576  1.00 87.69           C  
ATOM    288  CG2 ILE A  40      10.153  -8.072   3.486  1.00 87.69           C  
ATOM    289  CD1 ILE A  40      10.102  -6.372   6.000  1.00 87.69           C  
ATOM    290  N   THR A  41       7.993  -7.559   0.844  1.00 87.12           N  
ATOM    291  CA  THR A  41       7.789  -8.608  -0.143  1.00 87.12           C  
ATOM    292  C   THR A  41       7.707  -8.074  -1.568  1.00 87.12           C  
ATOM    293  CB  THR A  41       6.570  -9.472   0.166  1.00 87.12           C  
ATOM    294  O   THR A  41       8.164  -8.748  -2.481  1.00 87.12           O  
ATOM    295  CG2 THR A  41       6.809 -10.835  -0.468  1.00 87.12           C  
ATOM    296  OG1 THR A  41       6.339  -9.705   1.542  1.00 87.12           O  
ATOM    297  N   ASN A  42       7.167  -6.867  -1.768  1.00 83.06           N  
ATOM    298  CA  ASN A  42       7.202  -6.201  -3.071  1.00 83.06           C  
ATOM    299  C   ASN A  42       8.641  -5.906  -3.519  1.00 83.06           C  
ATOM    300  CB  ASN A  42       6.390  -4.897  -2.999  1.00 83.06           C  
ATOM    301  O   ASN A  42       8.949  -6.037  -4.698  1.00 83.06           O  
ATOM    302  CG  ASN A  42       4.886  -5.100  -2.990  1.00 83.06           C  
ATOM    303  ND2 ASN A  42       4.141  -4.063  -2.688  1.00 83.06           N  
ATOM    304  OD1 ASN A  42       4.352  -6.157  -3.285  1.00 83.06           O  
ATOM    305  N   ALA A  43       9.526  -5.534  -2.589  1.00 81.12           N  
ATOM    306  CA  ALA A  43      10.925  -5.240  -2.891  1.00 81.12           C  
ATOM    307  C   ALA A  43      11.731  -6.479  -3.309  1.00 81.12           C  
ATOM    308  CB  ALA A  43      11.536  -4.566  -1.664  1.00 81.12           C  
ATOM    309  O   ALA A  43      12.699  -6.349  -4.047  1.00 81.12           O  
ATOM    310  N   SER A  44      11.319  -7.667  -2.864  1.00 85.94           N  
ATOM    311  CA  SER A  44      11.986  -8.943  -3.157  1.00 85.94           C  
ATOM    312  C   SER A  44      11.173  -9.843  -4.088  1.00 85.94           C  
ATOM    313  CB  SER A  44      12.325  -9.650  -1.845  1.00 85.94           C  
ATOM    314  O   SER A  44      11.422 -11.043  -4.161  1.00 85.94           O  
ATOM    315  OG  SER A  44      13.088  -8.767  -1.042  1.00 85.94           O  
ATOM    316  N   LEU A  45      10.172  -9.289  -4.783  1.00 85.94           N  
ATOM    317  CA  LEU A  45       9.232 -10.073  -5.584  1.00 85.94           C  
ATOM    318  C   LEU A  45       9.939 -10.862  -6.695  1.00 85.94           C  
ATOM    319  CB  LEU A  45       8.138  -9.137  -6.130  1.00 85.94           C  
ATOM    320  O   LEU A  45       9.673 -12.048  -6.851  1.00 85.94           O  
ATOM    321  CG  LEU A  45       7.023  -9.869  -6.900  1.00 85.94           C  
ATOM    322  CD1 LEU A  45       6.248 -10.841  -6.006  1.00 85.94           C  
ATOM    323  CD2 LEU A  45       6.031  -8.849  -7.461  1.00 85.94           C  
ATOM    324  N   LEU A  46      10.889 -10.235  -7.394  1.00 83.19           N  
ATOM    325  CA  LEU A  46      11.647 -10.871  -8.478  1.00 83.19           C  
ATOM    326  C   LEU A  46      12.488 -12.062  -7.988  1.00 83.19           C  
ATOM    327  CB  LEU A  46      12.554  -9.821  -9.145  1.00 83.19           C  
ATOM    328  O   LEU A  46      12.557 -13.091  -8.656  1.00 83.19           O  
ATOM    329  CG  LEU A  46      11.813  -8.678  -9.864  1.00 83.19           C  
ATOM    330  CD1 LEU A  46      12.828  -7.656 -10.380  1.00 83.19           C  
ATOM    331  CD2 LEU A  46      10.992  -9.168 -11.057  1.00 83.19           C  
ATOM    332  N   ASP A  47      13.098 -11.955  -6.806  1.00 86.12           N  
ATOM    333  CA  ASP A  47      13.874 -13.049  -6.213  1.00 86.12           C  
ATOM    334  C   ASP A  47      12.978 -14.216  -5.778  1.00 86.12           C  
ATOM    335  CB  ASP A  47      14.670 -12.529  -5.015  1.00 86.12           C  
ATOM    336  O   ASP A  47      13.353 -15.379  -5.923  1.00 86.12           O  
ATOM    337  CG  ASP A  47      15.653 -11.442  -5.437  1.00 86.12           C  
ATOM    338  OD1 ASP A  47      16.675 -11.806  -6.057  1.00 86.12           O  
ATOM    339  OD2 ASP A  47      15.340 -10.262  -5.156  1.00 86.12           O  
ATOM    340  N   ILE A  48      11.768 -13.921  -5.287  1.00 88.19           N  
ATOM    341  CA  ILE A  48      10.759 -14.938  -4.953  1.00 88.19           C  
ATOM    342  C   ILE A  48      10.288 -15.654  -6.222  1.00 88.19           C  
ATOM    343  CB  ILE A  48       9.566 -14.299  -4.211  1.00 88.19           C  
ATOM    344  O   ILE A  48      10.172 -16.880  -6.231  1.00 88.19           O  
ATOM    345  CG1 ILE A  48      10.016 -13.690  -2.868  1.00 88.19           C  
ATOM    346  CG2 ILE A  48       8.446 -15.324  -3.946  1.00 88.19           C  
ATOM    347  CD1 ILE A  48       9.000 -12.702  -2.299  1.00 88.19           C  
ATOM    348  N   GLU A  49      10.037 -14.901  -7.296  1.00 86.44           N  
ATOM    349  CA  GLU A  49       9.648 -15.447  -8.599  1.00 86.44           C  
ATOM    350  C   GLU A  49      10.709 -16.410  -9.138  1.00 86.44           C  
ATOM    351  CB  GLU A  49       9.413 -14.311  -9.605  1.00 86.44           C  
ATOM    352  O   GLU A  49      10.391 -17.552  -9.487  1.00 86.44           O  
ATOM    353  CG  GLU A  49       8.110 -13.541  -9.353  1.00 86.44           C  
ATOM    354  CD  GLU A  49       8.002 -12.258 -10.198  1.00 86.44           C  
ATOM    355  OE1 GLU A  49       7.018 -11.515  -9.992  1.00 86.44           O  
ATOM    356  OE2 GLU A  49       8.876 -12.022 -11.063  1.00 86.44           O  
ATOM    357  N   GLY A  50      11.977 -15.984  -9.115  1.00 86.38           N  
ATOM    358  CA  GLY A  50      13.115 -16.819  -9.491  1.00 86.38           C  
ATOM    359  C   GLY A  50      13.293 -18.037  -8.580  1.00 86.38           C  
ATOM    360  O   GLY A  50      13.588 -19.127  -9.065  1.00 86.38           O  
ATOM    361  N   GLY A  51      13.064 -17.881  -7.274  1.00 85.75           N  
ATOM    362  CA  GLY A  51      13.212 -18.946  -6.281  1.00 85.75           C  
ATOM    363  C   GLY A  51      12.168 -20.060  -6.376  1.00 85.75           C  
ATOM    364  O   GLY A  51      12.489 -21.214  -6.106  1.00 85.75           O  
ATOM    365  N   ILE A  52      10.935 -19.728  -6.763  1.00 87.56           N  
ATOM    366  CA  ILE A  52       9.824 -20.688  -6.919  1.00 87.56           C  
ATOM    367  C   ILE A  52       9.709 -21.174  -8.377  1.00 87.56           C  
ATOM    368  CB  ILE A  52       8.528 -20.067  -6.337  1.00 87.56           C  
ATOM    369  O   ILE A  52       8.955 -22.096  -8.682  1.00 87.56           O  
ATOM    370  CG1 ILE A  52       8.740 -19.786  -4.830  1.00 87.56           C  
ATOM    371  CG2 ILE A  52       7.290 -20.964  -6.522  1.00 87.56           C  
ATOM    372  CD1 ILE A  52       7.596 -19.031  -4.153  1.00 87.56           C  
ATOM    373  N   GLY A  53      10.473 -20.580  -9.298  1.00 82.38           N  
ATOM    374  CA  GLY A  53      10.439 -20.930 -10.716  1.00 82.38           C  
ATOM    375  C   GLY A  53       9.136 -20.518 -11.403  1.00 82.38           C  
ATOM    376  O   GLY A  53       8.700 -21.175 -12.347  1.00 82.38           O  
ATOM    377  N   THR A  54       8.492 -19.447 -10.929  1.00 81.31           N  
ATOM    378  CA  THR A  54       7.306 -18.879 -11.580  1.00 81.31           C  
ATOM    379  C   THR A  54       7.714 -17.787 -12.566  1.00 81.31           C  
ATOM    380  CB  THR A  54       6.256 -18.402 -10.565  1.00 81.31           C  
ATOM    381  O   THR A  54       8.651 -17.032 -12.326  1.00 81.31           O  
ATOM    382  CG2 THR A  54       6.738 -17.324  -9.604  1.00 81.31           C  
ATOM    383  OG1 THR A  54       5.141 -17.876 -11.242  1.00 81.31           O  
ATOM    384  N   GLY A  55       7.001 -17.682 -13.688  1.00 76.19           N  
ATOM    385  CA  GLY A  55       7.171 -16.553 -14.603  1.00 76.19           C  
ATOM    386  C   GLY A  55       6.754 -15.231 -13.950  1.00 76.19           C  
ATOM    387  O   GLY A  55       5.845 -15.216 -13.115  1.00 76.19           O  
ATOM    388  N   VAL A  56       7.380 -14.133 -14.384  1.00 68.38           N  
ATOM    389  CA  VAL A  56       7.110 -12.757 -13.913  1.00 68.38           C  
ATOM    390  C   VAL A  56       5.629 -12.394 -14.063  1.00 68.38           C  
ATOM    391  CB  VAL A  56       7.993 -11.744 -14.678  1.00 68.38           C  
ATOM    392  O   VAL A  56       5.027 -11.800 -13.172  1.00 68.38           O  
ATOM    393  CG1 VAL A  56       7.833 -10.315 -14.147  1.00 68.38           C  
ATOM    394  CG2 VAL A  56       9.487 -12.104 -14.605  1.00 68.38           C  
ATOM    395  N   ASP A  57       4.993 -12.854 -15.144  1.00 70.06           N  
ATOM    396  CA  ASP A  57       3.572 -12.596 -15.416  1.00 70.06           C  
ATOM    397  C   ASP A  57       2.630 -13.199 -14.365  1.00 70.06           C  
ATOM    398  CB  ASP A  57       3.203 -13.167 -16.793  1.00 70.06           C  
ATOM    399  O   ASP A  57       1.519 -12.706 -14.163  1.00 70.06           O  
ATOM    400  CG  ASP A  57       3.993 -12.542 -17.944  1.00 70.06           C  
ATOM    401  OD1 ASP A  57       4.370 -11.356 -17.827  1.00 70.06           O  
ATOM    402  OD2 ASP A  57       4.241 -13.279 -18.923  1.00 70.06           O  
ATOM    403  N   ASN A  58       3.067 -14.265 -13.693  1.00 80.38           N  
ATOM    404  CA  ASN A  58       2.303 -14.944 -12.654  1.00 80.38           C  
ATOM    405  C   ASN A  58       2.729 -14.519 -11.242  1.00 80.38           C  
ATOM    406  CB  ASN A  58       2.464 -16.453 -12.854  1.00 80.38           C  
ATOM    407  O   ASN A  58       1.986 -14.742 -10.289  1.00 80.38           O  
ATOM    408  CG  ASN A  58       1.776 -17.006 -14.081  1.00 80.38           C  
ATOM    409  ND2 ASN A  58       2.289 -18.086 -14.622  1.00 80.38           N  
ATOM    410  OD1 ASN A  58       0.756 -16.527 -14.544  1.00 80.38           O  
ATOM    411  N   GLY A  59       3.902 -13.904 -11.087  1.00 78.00           N  
ATOM    412  CA  GLY A  59       4.398 -13.448  -9.793  1.00 78.00           C  
ATOM    413  C   GLY A  59       3.622 -12.264  -9.217  1.00 78.00           C  
ATOM    414  O   GLY A  59       3.468 -12.181  -8.001  1.00 78.00           O  
ATOM    415  N   ALA A  60       2.997 -11.429 -10.055  1.00 82.31           N  
ATOM    416  CA  ALA A  60       2.095 -10.357  -9.610  1.00 82.31           C  
ATOM    417  C   ALA A  60       0.974 -10.859  -8.671  1.00 82.31           C  
ATOM    418  CB  ALA A  60       1.508  -9.676 -10.851  1.00 82.31           C  
ATOM    419  O   ALA A  60       0.661 -10.209  -7.668  1.00 82.31           O  
ATOM    420  N   TRP A  61       0.473 -12.082  -8.900  1.00 89.56           N  
ATOM    421  CA  TRP A  61      -0.552 -12.716  -8.064  1.00 89.56           C  
ATOM    422  C   TRP A  61      -0.140 -12.907  -6.609  1.00 89.56           C  
ATOM    423  CB  TRP A  61      -0.932 -14.079  -8.635  1.00 89.56           C  
ATOM    424  O   TRP A  61      -0.999 -12.961  -5.725  1.00 89.56           O  
ATOM    425  CG  TRP A  61      -1.940 -13.994  -9.717  1.00 89.56           C  
ATOM    426  CD1 TRP A  61      -1.711 -14.025 -11.047  1.00 89.56           C  
ATOM    427  CD2 TRP A  61      -3.368 -13.790  -9.548  1.00 89.56           C  
ATOM    428  CE2 TRP A  61      -3.967 -13.755 -10.838  1.00 89.56           C  
ATOM    429  CE3 TRP A  61      -4.208 -13.625  -8.425  1.00 89.56           C  
ATOM    430  NE1 TRP A  61      -2.911 -13.875 -11.715  1.00 89.56           N  
ATOM    431  CH2 TRP A  61      -6.167 -13.513  -9.869  1.00 89.56           C  
ATOM    432  CZ2 TRP A  61      -5.350 -13.623 -11.008  1.00 89.56           C  
ATOM    433  CZ3 TRP A  61      -5.598 -13.482  -8.584  1.00 89.56           C  
ATOM    434  N   ILE A  62       1.164 -12.993  -6.348  1.00 89.88           N  
ATOM    435  CA  ILE A  62       1.712 -13.030  -5.001  1.00 89.88           C  
ATOM    436  C   ILE A  62       1.309 -11.726  -4.290  1.00 89.88           C  
ATOM    437  CB  ILE A  62       3.239 -13.284  -5.081  1.00 89.88           C  
ATOM    438  O   ILE A  62       0.675 -11.754  -3.239  1.00 89.88           O  
ATOM    439  CG1 ILE A  62       3.555 -14.657  -5.718  1.00 89.88           C  
ATOM    440  CG2 ILE A  62       3.900 -13.169  -3.720  1.00 89.88           C  
ATOM    441  CD1 ILE A  62       5.051 -14.956  -5.897  1.00 89.88           C  
ATOM    442  N   SER A  63       1.571 -10.553  -4.855  1.00 87.62           N  
ATOM    443  CA  SER A  63       1.150  -9.296  -4.221  1.00 87.62           C  
ATOM    444  C   SER A  63      -0.372  -9.118  -4.208  1.00 87.62           C  
ATOM    445  CB  SER A  63       1.887  -8.121  -4.853  1.00 87.62           C  
ATOM    446  O   SER A  63      -0.925  -8.743  -3.169  1.00 87.62           O  
ATOM    447  OG  SER A  63       3.250  -8.283  -4.497  1.00 87.62           O  
ATOM    448  N   THR A  64      -1.059  -9.494  -5.288  1.00 89.94           N  
ATOM    449  CA  THR A  64      -2.522  -9.394  -5.414  1.00 89.94           C  
ATOM    450  C   THR A  64      -3.263 -10.208  -4.346  1.00 89.94           C  
ATOM    451  CB  THR A  64      -2.944  -9.812  -6.834  1.00 89.94           C  
ATOM    452  O   THR A  64      -4.188  -9.692  -3.713  1.00 89.94           O  
ATOM    453  CG2 THR A  64      -4.442  -9.665  -7.084  1.00 89.94           C  
ATOM    454  OG1 THR A  64      -2.272  -8.970  -7.733  1.00 89.94           O  
ATOM    455  N   SER A  65      -2.843 -11.448  -4.058  1.00 91.94           N  
ATOM    456  CA  SER A  65      -3.521 -12.300  -3.065  1.00 91.94           C  
ATOM    457  C   SER A  65      -3.441 -11.746  -1.642  1.00 91.94           C  
ATOM    458  CB  SER A  65      -2.985 -13.734  -3.103  1.00 91.94           C  
ATOM    459  O   SER A  65      -4.386 -11.893  -0.860  1.00 91.94           O  
ATOM    460  OG  SER A  65      -1.799 -13.923  -2.350  1.00 91.94           O  
ATOM    461  N   TYR A  66      -2.340 -11.060  -1.317  1.00 91.06           N  
ATOM    462  CA  TYR A  66      -2.195 -10.378  -0.037  1.00 91.06           C  
ATOM    463  C   TYR A  66      -3.195  -9.224   0.077  1.00 91.06           C  
ATOM    464  CB  TYR A  66      -0.757  -9.875   0.141  1.00 91.06           C  
ATOM    465  O   TYR A  66      -3.947  -9.141   1.045  1.00 91.06           O  
ATOM    466  CG  TYR A  66      -0.458  -9.361   1.537  1.00 91.06           C  
ATOM    467  CD1 TYR A  66      -0.818  -8.047   1.891  1.00 91.06           C  
ATOM    468  CD2 TYR A  66       0.134 -10.205   2.499  1.00 91.06           C  
ATOM    469  CE1 TYR A  66      -0.588  -7.577   3.196  1.00 91.06           C  
ATOM    470  CE2 TYR A  66       0.386  -9.728   3.800  1.00 91.06           C  
ATOM    471  OH  TYR A  66       0.336  -7.940   5.388  1.00 91.06           O  
ATOM    472  CZ  TYR A  66       0.041  -8.405   4.145  1.00 91.06           C  
ATOM    473  N   LEU A  67      -3.255  -8.359  -0.938  1.00 89.25           N  
ATOM    474  CA  LEU A  67      -4.158  -7.207  -0.937  1.00 89.25           C  
ATOM    475  C   LEU A  67      -5.631  -7.635  -0.871  1.00 89.25           C  
ATOM    476  CB  LEU A  67      -3.878  -6.345  -2.179  1.00 89.25           C  
ATOM    477  O   LEU A  67      -6.418  -7.004  -0.167  1.00 89.25           O  
ATOM    478  CG  LEU A  67      -2.477  -5.704  -2.204  1.00 89.25           C  
ATOM    479  CD1 LEU A  67      -2.270  -4.992  -3.538  1.00 89.25           C  
ATOM    480  CD2 LEU A  67      -2.275  -4.689  -1.074  1.00 89.25           C  
ATOM    481  N   ILE A  68      -5.993  -8.746  -1.525  1.00 92.56           N  
ATOM    482  CA  ILE A  68      -7.334  -9.344  -1.435  1.00 92.56           C  
ATOM    483  C   ILE A  68      -7.660  -9.775   0.004  1.00 92.56           C  
ATOM    484  CB  ILE A  68      -7.469 -10.523  -2.425  1.00 92.56           C  
ATOM    485  O   ILE A  68      -8.722  -9.433   0.527  1.00 92.56           O  
ATOM    486  CG1 ILE A  68      -7.489 -10.002  -3.879  1.00 92.56           C  
ATOM    487  CG2 ILE A  68      -8.754 -11.323  -2.142  1.00 92.56           C  
ATOM    488  CD1 ILE A  68      -7.327 -11.106  -4.929  1.00 92.56           C  
ATOM    489  N   GLY A  69      -6.765 -10.510   0.671  1.00 91.94           N  
ATOM    490  CA  GLY A  69      -7.001 -10.944   2.052  1.00 91.94           C  
ATOM    491  C   GLY A  69      -7.147  -9.762   3.016  1.00 91.94           C  
ATOM    492  O   GLY A  69      -8.033  -9.754   3.873  1.00 91.94           O  
ATOM    493  N   GLU A  70      -6.321  -8.733   2.830  1.00 89.44           N  
ATOM    494  CA  GLU A  70      -6.335  -7.516   3.639  1.00 89.44           C  
ATOM    495  C   GLU A  70      -7.619  -6.692   3.436  1.00 89.44           C  
ATOM    496  CB  GLU A  70      -5.068  -6.706   3.321  1.00 89.44           C  
ATOM    497  O   GLU A  70      -8.288  -6.338   4.412  1.00 89.44           O  
ATOM    498  CG  GLU A  70      -4.959  -5.448   4.193  1.00 89.44           C  
ATOM    499  CD  GLU A  70      -3.668  -4.646   3.970  1.00 89.44           C  
ATOM    500  OE1 GLU A  70      -3.432  -3.723   4.785  1.00 89.44           O  
ATOM    501  OE2 GLU A  70      -2.937  -4.932   2.997  1.00 89.44           O  
ATOM    502  N   ILE A  71      -8.015  -6.414   2.187  1.00 87.75           N  
ATOM    503  CA  ILE A  71      -9.181  -5.565   1.897  1.00 87.75           C  
ATOM    504  C   ILE A  71     -10.495  -6.195   2.380  1.00 87.75           C  
ATOM    505  CB  ILE A  71      -9.222  -5.171   0.400  1.00 87.75           C  
ATOM    506  O   ILE A  71     -11.404  -5.476   2.797  1.00 87.75           O  
ATOM    507  CG1 ILE A  71     -10.096  -3.915   0.205  1.00 87.75           C  
ATOM    508  CG2 ILE A  71      -9.703  -6.315  -0.508  1.00 87.75           C  
ATOM    509  CD1 ILE A  71     -10.011  -3.314  -1.203  1.00 87.75           C  
ATOM    510  N   VAL A  72     -10.584  -7.530   2.381  1.00 91.56           N  
ATOM    511  CA  VAL A  72     -11.762  -8.266   2.860  1.00 91.56           C  
ATOM    512  C   VAL A  72     -11.830  -8.293   4.388  1.00 91.56           C  
ATOM    513  CB  VAL A  72     -11.786  -9.689   2.262  1.00 91.56           C  
ATOM    514  O   VAL A  72     -12.913  -8.129   4.950  1.00 91.56           O  
ATOM    515  CG1 VAL A  72     -12.911 -10.554   2.849  1.00 91.56           C  
ATOM    516  CG2 VAL A  72     -12.007  -9.626   0.745  1.00 91.56           C  
ATOM    517  N   VAL A  73     -10.708  -8.480   5.092  1.00 91.62           N  
ATOM    518  CA  VAL A  73     -10.731  -8.667   6.554  1.00 91.62           C  
ATOM    519  C   VAL A  73     -10.880  -7.362   7.345  1.00 91.62           C  
ATOM    520  CB  VAL A  73      -9.515  -9.484   7.021  1.00 91.62           C  
ATOM    521  O   VAL A  73     -11.467  -7.361   8.432  1.00 91.62           O  
ATOM    522  CG1 VAL A  73      -8.237  -8.644   7.118  1.00 91.62           C  
ATOM    523  CG2 VAL A  73      -9.821 -10.134   8.372  1.00 91.62           C  
ATOM    524  N   ILE A  74     -10.401  -6.233   6.811  1.00 88.00           N  
ATOM    525  CA  ILE A  74     -10.490  -4.919   7.471  1.00 88.00           C  
ATOM    526  C   ILE A  74     -11.933  -4.571   7.895  1.00 88.00           C  
ATOM    527  CB  ILE A  74      -9.835  -3.821   6.598  1.00 88.00           C  
ATOM    528  O   ILE A  74     -12.145  -4.319   9.086  1.00 88.00           O  
ATOM    529  CG1 ILE A  74      -8.299  -3.968   6.655  1.00 88.00           C  
ATOM    530  CG2 ILE A  74     -10.236  -2.402   7.062  1.00 88.00           C  
ATOM    531  CD1 ILE A  74      -7.562  -3.139   5.596  1.00 88.00           C  
ATOM    532  N   PRO A  75     -12.947  -4.583   7.003  1.00 85.12           N  
ATOM    533  CA  PRO A  75     -14.330  -4.293   7.395  1.00 85.12           C  
ATOM    534  C   PRO A  75     -14.919  -5.352   8.340  1.00 85.12           C  
ATOM    535  CB  PRO A  75     -15.113  -4.190   6.082  1.00 85.12           C  
ATOM    536  O   PRO A  75     -15.717  -5.026   9.218  1.00 85.12           O  
ATOM    537  CG  PRO A  75     -14.285  -5.009   5.093  1.00 85.12           C  
ATOM    538  CD  PRO A  75     -12.858  -4.774   5.560  1.00 85.12           C  
ATOM    539  N   LEU A  76     -14.485  -6.611   8.227  1.00 89.31           N  
ATOM    540  CA  LEU A  76     -14.952  -7.710   9.080  1.00 89.31           C  
ATOM    541  C   LEU A  76     -14.404  -7.643  10.507  1.00 89.31           C  
ATOM    542  CB  LEU A  76     -14.578  -9.052   8.428  1.00 89.31           C  
ATOM    543  O   LEU A  76     -14.999  -8.204  11.428  1.00 89.31           O  
ATOM    544  CG  LEU A  76     -15.207  -9.282   7.047  1.00 89.31           C  
ATOM    545  CD1 LEU A  76     -14.706 -10.588   6.432  1.00 89.31           C  
ATOM    546  CD2 LEU A  76     -16.726  -9.358   7.128  1.00 89.31           C  
ATOM    547  N   THR A  77     -13.296  -6.932  10.714  1.00 89.19           N  
ATOM    548  CA  THR A  77     -12.598  -6.879  12.001  1.00 89.19           C  
ATOM    549  C   THR A  77     -13.478  -6.314  13.115  1.00 89.19           C  
ATOM    550  CB  THR A  77     -11.318  -6.050  11.864  1.00 89.19           C  
ATOM    551  O   THR A  77     -13.498  -6.855  14.222  1.00 89.19           O  
ATOM    552  CG2 THR A  77     -10.605  -5.859  13.205  1.00 89.19           C  
ATOM    553  OG1 THR A  77     -10.421  -6.701  10.998  1.00 89.19           O  
ATOM    554  N   ALA A  78     -14.253  -5.259  12.844  1.00 83.44           N  
ATOM    555  CA  ALA A  78     -15.158  -4.681  13.839  1.00 83.44           C  
ATOM    556  C   ALA A  78     -16.245  -5.684  14.265  1.00 83.44           C  
ATOM    557  CB  ALA A  78     -15.762  -3.396  13.264  1.00 83.44           C  
ATOM    558  O   ALA A  78     -16.516  -5.846  15.455  1.00 83.44           O  
ATOM    559  N   TYR A  79     -16.807  -6.419  13.303  1.00 87.19           N  
ATOM    560  CA  TYR A  79     -17.809  -7.443  13.572  1.00 87.19           C  
ATOM    561  C   TYR A  79     -17.204  -8.618  14.351  1.00 87.19           C  
ATOM    562  CB  TYR A  79     -18.454  -7.867  12.250  1.00 87.19           C  
ATOM    563  O   TYR A  79     -17.621  -8.891  15.477  1.00 87.19           O  
ATOM    564  CG  TYR A  79     -19.437  -9.006  12.399  1.00 87.19           C  
ATOM    565  CD1 TYR A  79     -19.097 -10.287  11.924  1.00 87.19           C  
ATOM    566  CD2 TYR A  79     -20.679  -8.788  13.028  1.00 87.19           C  
ATOM    567  CE1 TYR A  79     -20.001 -11.352  12.069  1.00 87.19           C  
ATOM    568  CE2 TYR A  79     -21.580  -9.857  13.192  1.00 87.19           C  
ATOM    569  OH  TYR A  79     -22.096 -12.172  12.846  1.00 87.19           O  
ATOM    570  CZ  TYR A  79     -21.239 -11.136  12.707  1.00 87.19           C  
ATOM    571  N   PHE A  80     -16.153  -9.261  13.838  1.00 90.31           N  
ATOM    572  CA  PHE A  80     -15.557 -10.426  14.497  1.00 90.31           C  
ATOM    573  C   PHE A  80     -14.931 -10.118  15.860  1.00 90.31           C  
ATOM    574  CB  PHE A  80     -14.532 -11.083  13.568  1.00 90.31           C  
ATOM    575  O   PHE A  80     -15.010 -10.955  16.760  1.00 90.31           O  
ATOM    576  CG  PHE A  80     -15.120 -11.818  12.379  1.00 90.31           C  
ATOM    577  CD1 PHE A  80     -16.215 -12.694  12.539  1.00 90.31           C  
ATOM    578  CD2 PHE A  80     -14.529 -11.674  11.112  1.00 90.31           C  
ATOM    579  CE1 PHE A  80     -16.727 -13.398  11.436  1.00 90.31           C  
ATOM    580  CE2 PHE A  80     -15.030 -12.394  10.014  1.00 90.31           C  
ATOM    581  CZ  PHE A  80     -16.136 -13.245  10.171  1.00 90.31           C  
ATOM    582  N   SER A  81     -14.381  -8.918  16.064  1.00 88.25           N  
ATOM    583  CA  SER A  81     -13.885  -8.508  17.385  1.00 88.25           C  
ATOM    584  C   SER A  81     -15.006  -8.336  18.415  1.00 88.25           C  
ATOM    585  CB  SER A  81     -13.042  -7.235  17.304  1.00 88.25           C  
ATOM    586  O   SER A  81     -14.779  -8.603  19.595  1.00 88.25           O  
ATOM    587  OG  SER A  81     -13.801  -6.140  16.849  1.00 88.25           O  
ATOM    588  N   SER A  82     -16.222  -7.964  18.000  1.00 86.12           N  
ATOM    589  CA  SER A  82     -17.385  -7.934  18.899  1.00 86.12           C  
ATOM    590  C   SER A  82     -17.918  -9.339  19.210  1.00 86.12           C  
ATOM    591  CB  SER A  82     -18.475  -7.003  18.359  1.00 86.12           C  
ATOM    592  O   SER A  82     -18.232  -9.633  20.363  1.00 86.12           O  
ATOM    593  OG  SER A  82     -19.085  -7.490  17.181  1.00 86.12           O  
ATOM    594  N   VAL A  83     -17.916 -10.248  18.224  1.00 89.19           N  
ATOM    595  CA  VAL A  83     -18.329 -11.652  18.395  1.00 89.19           C  
ATOM    596  C   VAL A  83     -17.365 -12.442  19.290  1.00 89.19           C  
ATOM    597  CB  VAL A  83     -18.465 -12.352  17.027  1.00 89.19           C  
ATOM    598  O   VAL A  83     -17.771 -13.019  20.301  1.00 89.19           O  
ATOM    599  CG1 VAL A  83     -18.817 -13.830  17.209  1.00 89.19           C  
ATOM    600  CG2 VAL A  83     -19.537 -11.698  16.144  1.00 89.19           C  
ATOM    601  N   PHE A  84     -16.081 -12.500  18.930  1.00 90.06           N  
ATOM    602  CA  PHE A  84     -15.080 -13.352  19.592  1.00 90.06           C  
ATOM    603  C   PHE A  84     -14.394 -12.669  20.789  1.00 90.06           C  
ATOM    604  CB  PHE A  84     -14.080 -13.862  18.543  1.00 90.06           C  
ATOM    605  O   PHE A  84     -13.534 -13.256  21.451  1.00 90.06           O  
ATOM    606  CG  PHE A  84     -14.706 -14.735  17.467  1.00 90.06           C  
ATOM    607  CD1 PHE A  84     -15.259 -15.985  17.809  1.00 90.06           C  
ATOM    608  CD2 PHE A  84     -14.728 -14.311  16.125  1.00 90.06           C  
ATOM    609  CE1 PHE A  84     -15.837 -16.800  16.818  1.00 90.06           C  
ATOM    610  CE2 PHE A  84     -15.297 -15.130  15.133  1.00 90.06           C  
ATOM    611  CZ  PHE A  84     -15.855 -16.372  15.479  1.00 90.06           C  
ATOM    612  N   SER A  85     -14.819 -11.449  21.117  1.00 90.81           N  
ATOM    613  CA  SER A  85     -14.149 -10.479  21.986  1.00 90.81           C  
ATOM    614  C   SER A  85     -12.829  -9.946  21.424  1.00 90.81           C  
ATOM    615  CB  SER A  85     -14.003 -10.948  23.440  1.00 90.81           C  
ATOM    616  O   SER A  85     -12.021 -10.665  20.825  1.00 90.81           O  
ATOM    617  OG  SER A  85     -12.797 -11.661  23.613  1.00 90.81           O  
ATOM    618  N   PHE A  86     -12.583  -8.669  21.711  1.00 89.31           N  
ATOM    619  CA  PHE A  86     -11.427  -7.921  21.232  1.00 89.31           C  
ATOM    620  C   PHE A  86     -10.099  -8.620  21.562  1.00 89.31           C  
ATOM    621  CB  PHE A  86     -11.500  -6.520  21.856  1.00 89.31           C  
ATOM    622  O   PHE A  86      -9.251  -8.804  20.694  1.00 89.31           O  
ATOM    623  CG  PHE A  86     -10.506  -5.559  21.254  1.00 89.31           C  
ATOM    624  CD1 PHE A  86      -9.192  -5.484  21.755  1.00 89.31           C  
ATOM    625  CD2 PHE A  86     -10.885  -4.792  20.138  1.00 89.31           C  
ATOM    626  CE1 PHE A  86      -8.245  -4.674  21.107  1.00 89.31           C  
ATOM    627  CE2 PHE A  86      -9.942  -3.977  19.498  1.00 89.31           C  
ATOM    628  CZ  PHE A  86      -8.623  -3.941  19.968  1.00 89.31           C  
ATOM    629  N   ARG A  87      -9.934  -9.083  22.810  1.00 91.00           N  
ATOM    630  CA  ARG A  87      -8.691  -9.719  23.271  1.00 91.00           C  
ATOM    631  C   ARG A  87      -8.382 -11.023  22.534  1.00 91.00           C  
ATOM    632  CB  ARG A  87      -8.737  -9.918  24.799  1.00 91.00           C  
ATOM    633  O   ARG A  87      -7.237 -11.241  22.157  1.00 91.00           O  
ATOM    634  CG  ARG A  87      -7.494 -10.675  25.293  1.00 91.00           C  
ATOM    635  CD  ARG A  87      -7.433 -10.854  26.811  1.00 91.00           C  
ATOM    636  NE  ARG A  87      -6.363 -11.814  27.132  1.00 91.00           N  
ATOM    637  NH1 ARG A  87      -5.782 -11.174  29.281  1.00 91.00           N  
ATOM    638  NH2 ARG A  87      -4.654 -12.750  28.276  1.00 91.00           N  
ATOM    639  CZ  ARG A  87      -5.622 -11.892  28.221  1.00 91.00           C  
ATOM    640  N   ARG A  88      -9.359 -11.920  22.375  1.00 91.94           N  
ATOM    641  CA  ARG A  88      -9.098 -13.222  21.732  1.00 91.94           C  
ATOM    642  C   ARG A  88      -8.823 -13.041  20.250  1.00 91.94           C  
ATOM    643  CB  ARG A  88     -10.262 -14.197  21.916  1.00 91.94           C  
ATOM    644  O   ARG A  88      -7.901 -13.659  19.735  1.00 91.94           O  
ATOM    645  CG  ARG A  88     -10.477 -14.600  23.377  1.00 91.94           C  
ATOM    646  CD  ARG A  88     -11.642 -15.587  23.476  1.00 91.94           C  
ATOM    647  NE  ARG A  88     -11.921 -15.938  24.881  1.00 91.94           N  
ATOM    648  NH1 ARG A  88     -13.205 -17.795  24.479  1.00 91.94           N  
ATOM    649  NH2 ARG A  88     -12.747 -17.223  26.574  1.00 91.94           N  
ATOM    650  CZ  ARG A  88     -12.618 -16.978  25.301  1.00 91.94           C  
ATOM    651  N   TYR A  89      -9.594 -12.171  19.600  1.00 93.62           N  
ATOM    652  CA  TYR A  89      -9.452 -11.938  18.173  1.00 93.62           C  
ATOM    653  C   TYR A  89      -8.073 -11.367  17.827  1.00 93.62           C  
ATOM    654  CB  TYR A  89     -10.604 -11.055  17.687  1.00 93.62           C  
ATOM    655  O   TYR A  89      -7.415 -11.910  16.945  1.00 93.62           O  
ATOM    656  CG  TYR A  89     -10.722 -11.004  16.179  1.00 93.62           C  
ATOM    657  CD1 TYR A  89     -10.594  -9.780  15.498  1.00 93.62           C  
ATOM    658  CD2 TYR A  89     -10.964 -12.188  15.452  1.00 93.62           C  
ATOM    659  CE1 TYR A  89     -10.721  -9.743  14.098  1.00 93.62           C  
ATOM    660  CE2 TYR A  89     -11.061 -12.154  14.048  1.00 93.62           C  
ATOM    661  OH  TYR A  89     -11.071 -10.858  12.020  1.00 93.62           O  
ATOM    662  CZ  TYR A  89     -10.946 -10.924  13.369  1.00 93.62           C  
ATOM    663  N   ILE A  90      -7.578 -10.362  18.566  1.00 92.88           N  
ATOM    664  CA  ILE A  90      -6.230  -9.834  18.308  1.00 92.88           C  
ATOM    665  C   ILE A  90      -5.146 -10.876  18.599  1.00 92.88           C  
ATOM    666  CB  ILE A  90      -5.976  -8.490  19.024  1.00 92.88           C  
ATOM    667  O   ILE A  90      -4.292 -11.084  17.754  1.00 92.88           O  
ATOM    668  CG1 ILE A  90      -4.826  -7.727  18.335  1.00 92.88           C  
ATOM    669  CG2 ILE A  90      -5.789  -8.616  20.542  1.00 92.88           C  
ATOM    670  CD1 ILE A  90      -4.679  -6.276  18.815  1.00 92.88           C  
ATOM    671  N   LEU A  91      -5.216 -11.597  19.727  1.00 94.31           N  
ATOM    672  CA  LEU A  91      -4.184 -12.571  20.115  1.00 94.31           C  
ATOM    673  C   LEU A  91      -4.058 -13.737  19.133  1.00 94.31           C  
ATOM    674  CB  LEU A  91      -4.488 -13.121  21.520  1.00 94.31           C  
ATOM    675  O   LEU A  91      -2.948 -14.129  18.790  1.00 94.31           O  
ATOM    676  CG  LEU A  91      -4.149 -12.153  22.661  1.00 94.31           C  
ATOM    677  CD1 LEU A  91      -4.644 -12.726  23.994  1.00 94.31           C  
ATOM    678  CD2 LEU A  91      -2.645 -11.930  22.772  1.00 94.31           C  
ATOM    679  N   VAL A  92      -5.185 -14.284  18.670  1.00 95.50           N  
ATOM    680  CA  VAL A  92      -5.174 -15.372  17.683  1.00 95.50           C  
ATOM    681  C   VAL A  92      -4.545 -14.887  16.379  1.00 95.50           C  
ATOM    682  CB  VAL A  92      -6.592 -15.929  17.462  1.00 95.50           C  
ATOM    683  O   VAL A  92      -3.658 -15.550  15.851  1.00 95.50           O  
ATOM    684  CG1 VAL A  92      -6.668 -16.897  16.276  1.00 95.50           C  
ATOM    685  CG2 VAL A  92      -7.065 -16.692  18.708  1.00 95.50           C  
ATOM    686  N   ASN A  93      -4.936 -13.708  15.892  1.00 95.25           N  
ATOM    687  CA  ASN A  93      -4.374 -13.150  14.662  1.00 95.25           C  
ATOM    688  C   ASN A  93      -2.895 -12.755  14.815  1.00 95.25           C  
ATOM    689  CB  ASN A  93      -5.261 -11.994  14.189  1.00 95.25           C  
ATOM    690  O   ASN A  93      -2.116 -12.981  13.895  1.00 95.25           O  
ATOM    691  CG  ASN A  93      -6.548 -12.509  13.571  1.00 95.25           C  
ATOM    692  ND2 ASN A  93      -7.670 -12.343  14.223  1.00 95.25           N  
ATOM    693  OD1 ASN A  93      -6.570 -13.123  12.523  1.00 95.25           O  
ATOM    694  N   SER A  94      -2.472 -12.277  15.990  1.00 93.88           N  
ATOM    695  CA  SER A  94      -1.065 -12.012  16.319  1.00 93.88           C  
ATOM    696  C   SER A  94      -0.180 -13.259  16.250  1.00 93.88           C  
ATOM    697  CB  SER A  94      -0.951 -11.431  17.735  1.00 93.88           C  
ATOM    698  O   SER A  94       1.010 -13.126  15.989  1.00 93.88           O  
ATOM    699  OG  SER A  94      -1.518 -10.136  17.822  1.00 93.88           O  
ATOM    700  N   ILE A  95      -0.739 -14.455  16.467  1.00 95.25           N  
ATOM    701  CA  ILE A  95      -0.019 -15.735  16.372  1.00 95.25           C  
ATOM    702  C   ILE A  95      -0.134 -16.328  14.961  1.00 95.25           C  
ATOM    703  CB  ILE A  95      -0.532 -16.709  17.458  1.00 95.25           C  
ATOM    704  O   ILE A  95       0.857 -16.790  14.402  1.00 95.25           O  
ATOM    705  CG1 ILE A  95      -0.207 -16.173  18.872  1.00 95.25           C  
ATOM    706  CG2 ILE A  95       0.082 -18.110  17.273  1.00 95.25           C  
ATOM    707  CD1 ILE A  95      -0.941 -16.918  19.995  1.00 95.25           C  
ATOM    708  N   LEU A  96      -1.320 -16.288  14.348  1.00 95.88           N  
ATOM    709  CA  LEU A  96      -1.526 -16.794  12.986  1.00 95.88           C  
ATOM    710  C   LEU A  96      -0.711 -16.017  11.949  1.00 95.88           C  
ATOM    711  CB  LEU A  96      -3.019 -16.735  12.630  1.00 95.88           C  
ATOM    712  O   LEU A  96      -0.196 -16.606  11.004  1.00 95.88           O  
ATOM    713  CG  LEU A  96      -3.901 -17.775  13.341  1.00 95.88           C  
ATOM    714  CD1 LEU A  96      -5.352 -17.576  12.900  1.00 95.88           C  
ATOM    715  CD2 LEU A  96      -3.497 -19.216  13.020  1.00 95.88           C  
ATOM    716  N   PHE A  97      -0.556 -14.710  12.139  1.00 94.69           N  
ATOM    717  CA  PHE A  97       0.195 -13.848  11.235  1.00 94.69           C  
ATOM    718  C   PHE A  97       1.658 -14.288  11.020  1.00 94.69           C  
ATOM    719  CB  PHE A  97       0.072 -12.411  11.735  1.00 94.69           C  
ATOM    720  O   PHE A  97       2.023 -14.539   9.867  1.00 94.69           O  
ATOM    721  CG  PHE A  97       0.907 -11.428  10.959  1.00 94.69           C  
ATOM    722  CD1 PHE A  97       2.015 -10.811  11.566  1.00 94.69           C  
ATOM    723  CD2 PHE A  97       0.534 -11.093   9.646  1.00 94.69           C  
ATOM    724  CE1 PHE A  97       2.688  -9.782  10.895  1.00 94.69           C  
ATOM    725  CE2 PHE A  97       1.196 -10.051   8.980  1.00 94.69           C  
ATOM    726  CZ  PHE A  97       2.228  -9.363   9.639  1.00 94.69           C  
ATOM    727  N   PRO A  98       2.507 -14.437  12.059  1.00 95.12           N  
ATOM    728  CA  PRO A  98       3.864 -14.945  11.881  1.00 95.12           C  
ATOM    729  C   PRO A  98       3.887 -16.422  11.469  1.00 95.12           C  
ATOM    730  CB  PRO A  98       4.573 -14.718  13.219  1.00 95.12           C  
ATOM    731  O   PRO A  98       4.778 -16.803  10.720  1.00 95.12           O  
ATOM    732  CG  PRO A  98       3.426 -14.800  14.220  1.00 95.12           C  
ATOM    733  CD  PRO A  98       2.300 -14.103  13.460  1.00 95.12           C  
ATOM    734  N   LEU A  99       2.916 -17.248  11.883  1.00 95.81           N  
ATOM    735  CA  LEU A  99       2.850 -18.656  11.466  1.00 95.81           C  
ATOM    736  C   LEU A  99       2.651 -18.799   9.953  1.00 95.81           C  
ATOM    737  CB  LEU A  99       1.728 -19.386  12.222  1.00 95.81           C  
ATOM    738  O   LEU A  99       3.434 -19.485   9.299  1.00 95.81           O  
ATOM    739  CG  LEU A  99       2.033 -19.707  13.695  1.00 95.81           C  
ATOM    740  CD1 LEU A  99       0.773 -20.283  14.341  1.00 95.81           C  
ATOM    741  CD2 LEU A  99       3.152 -20.737  13.851  1.00 95.81           C  
ATOM    742  N   PHE A 100       1.657 -18.115   9.381  1.00 95.69           N  
ATOM    743  CA  PHE A 100       1.453 -18.109   7.931  1.00 95.69           C  
ATOM    744  C   PHE A 100       2.591 -17.396   7.196  1.00 95.69           C  
ATOM    745  CB  PHE A 100       0.101 -17.476   7.579  1.00 95.69           C  
ATOM    746  O   PHE A 100       2.954 -17.811   6.100  1.00 95.69           O  
ATOM    747  CG  PHE A 100      -1.114 -18.286   7.982  1.00 95.69           C  
ATOM    748  CD1 PHE A 100      -1.250 -19.616   7.538  1.00 95.69           C  
ATOM    749  CD2 PHE A 100      -2.140 -17.700   8.746  1.00 95.69           C  
ATOM    750  CE1 PHE A 100      -2.389 -20.363   7.881  1.00 95.69           C  
ATOM    751  CE2 PHE A 100      -3.284 -18.446   9.083  1.00 95.69           C  
ATOM    752  CZ  PHE A 100      -3.405 -19.780   8.656  1.00 95.69           C  
ATOM    753  N   SER A 101       3.197 -16.370   7.808  1.00 93.69           N  
ATOM    754  CA  SER A 101       4.410 -15.741   7.276  1.00 93.69           C  
ATOM    755  C   SER A 101       5.538 -16.760   7.132  1.00 93.69           C  
ATOM    756  CB  SER A 101       4.843 -14.559   8.147  1.00 93.69           C  
ATOM    757  O   SER A 101       6.042 -16.927   6.032  1.00 93.69           O  
ATOM    758  OG  SER A 101       5.885 -13.819   7.540  1.00 93.69           O  
ATOM    759  N   MET A 102       5.887 -17.495   8.190  1.00 94.75           N  
ATOM    760  CA  MET A 102       6.924 -18.530   8.132  1.00 94.75           C  
ATOM    761  C   MET A 102       6.561 -19.649   7.156  1.00 94.75           C  
ATOM    762  CB  MET A 102       7.157 -19.126   9.525  1.00 94.75           C  
ATOM    763  O   MET A 102       7.431 -20.126   6.438  1.00 94.75           O  
ATOM    764  CG  MET A 102       7.843 -18.132  10.466  1.00 94.75           C  
ATOM    765  SD  MET A 102       8.233 -18.802  12.108  1.00 94.75           S  
ATOM    766  CE  MET A 102       6.562 -19.009  12.779  1.00 94.75           C  
ATOM    767  N   ALA A 103       5.284 -20.033   7.071  1.00 94.62           N  
ATOM    768  CA  ALA A 103       4.835 -21.030   6.105  1.00 94.62           C  
ATOM    769  C   ALA A 103       5.131 -20.610   4.652  1.00 94.62           C  
ATOM    770  CB  ALA A 103       3.348 -21.312   6.337  1.00 94.62           C  
ATOM    771  O   ALA A 103       5.525 -21.456   3.853  1.00 94.62           O  
ATOM    772  N   CYS A 104       5.014 -19.319   4.307  1.00 92.38           N  
ATOM    773  CA  CYS A 104       5.377 -18.818   2.975  1.00 92.38           C  
ATOM    774  C   CYS A 104       6.855 -19.056   2.620  1.00 92.38           C  
ATOM    775  CB  CYS A 104       5.081 -17.316   2.875  1.00 92.38           C  
ATOM    776  O   CYS A 104       7.161 -19.230   1.445  1.00 92.38           O  
ATOM    777  SG  CYS A 104       3.307 -16.952   2.810  1.00 92.38           S  
ATOM    778  N   ALA A 105       7.763 -19.106   3.601  1.00 92.00           N  
ATOM    779  CA  ALA A 105       9.181 -19.383   3.357  1.00 92.00           C  
ATOM    780  C   ALA A 105       9.432 -20.800   2.809  1.00 92.00           C  
ATOM    781  CB  ALA A 105       9.948 -19.189   4.669  1.00 92.00           C  
ATOM    782  O   ALA A 105      10.460 -21.046   2.183  1.00 92.00           O  
ATOM    783  N   PHE A 106       8.494 -21.723   3.046  1.00 92.25           N  
ATOM    784  CA  PHE A 106       8.561 -23.120   2.615  1.00 92.25           C  
ATOM    785  C   PHE A 106       7.692 -23.411   1.383  1.00 92.25           C  
ATOM    786  CB  PHE A 106       8.176 -24.028   3.791  1.00 92.25           C  
ATOM    787  O   PHE A 106       7.551 -24.570   0.998  1.00 92.25           O  
ATOM    788  CG  PHE A 106       9.022 -23.836   5.034  1.00 92.25           C  
ATOM    789  CD1 PHE A 106      10.321 -24.371   5.093  1.00 92.25           C  
ATOM    790  CD2 PHE A 106       8.515 -23.113   6.129  1.00 92.25           C  
ATOM    791  CE1 PHE A 106      11.106 -24.191   6.247  1.00 92.25           C  
ATOM    792  CE2 PHE A 106       9.300 -22.927   7.280  1.00 92.25           C  
ATOM    793  CZ  PHE A 106      10.594 -23.472   7.341  1.00 92.25           C  
ATOM    794  N   ALA A 107       7.080 -22.392   0.773  1.00 90.94           N  
ATOM    795  CA  ALA A 107       6.265 -22.582  -0.419  1.00 90.94           C  
ATOM    796  C   ALA A 107       7.142 -22.993  -1.615  1.00 90.94           C  
ATOM    797  CB  ALA A 107       5.474 -21.302  -0.692  1.00 90.94           C  
ATOM    798  O   ALA A 107       8.117 -22.315  -1.936  1.00 90.94           O  
ATOM    799  N   GLN A 108       6.780 -24.103  -2.266  1.00 87.62           N  
ATOM    800  CA  GLN A 108       7.519 -24.680  -3.400  1.00 87.62           C  
ATOM    801  C   GLN A 108       6.879 -24.382  -4.758  1.00 87.62           C  
ATOM    802  CB  GLN A 108       7.636 -26.199  -3.214  1.00 87.62           C  
ATOM    803  O   GLN A 108       7.502 -24.596  -5.793  1.00 87.62           O  
ATOM    804  CG  GLN A 108       8.454 -26.569  -1.972  1.00 87.62           C  
ATOM    805  CD  GLN A 108       8.750 -28.062  -1.900  1.00 87.62           C  
ATOM    806  NE2 GLN A 108       9.911 -28.445  -1.416  1.00 87.62           N  
ATOM    807  OE1 GLN A 108       7.960 -28.918  -2.260  1.00 87.62           O  
ATOM    808  N   ASP A 109       5.643 -23.894  -4.759  1.00 90.19           N  
ATOM    809  CA  ASP A 109       4.894 -23.545  -5.956  1.00 90.19           C  
ATOM    810  C   ASP A 109       4.083 -22.262  -5.730  1.00 90.19           C  
ATOM    811  CB  ASP A 109       3.997 -24.718  -6.378  1.00 90.19           C  
ATOM    812  O   ASP A 109       3.800 -21.847  -4.598  1.00 90.19           O  
ATOM    813  CG  ASP A 109       2.809 -24.877  -5.431  1.00 90.19           C  
ATOM    814  OD1 ASP A 109       1.743 -24.297  -5.738  1.00 90.19           O  
ATOM    815  OD2 ASP A 109       2.975 -25.481  -4.350  1.00 90.19           O  
ATOM    816  N   LEU A 110       3.693 -21.633  -6.838  1.00 89.56           N  
ATOM    817  CA  LEU A 110       2.947 -20.381  -6.826  1.00 89.56           C  
ATOM    818  C   LEU A 110       1.581 -20.512  -6.134  1.00 89.56           C  
ATOM    819  CB  LEU A 110       2.787 -19.918  -8.282  1.00 89.56           C  
ATOM    820  O   LEU A 110       1.177 -19.599  -5.417  1.00 89.56           O  
ATOM    821  CG  LEU A 110       1.977 -18.620  -8.423  1.00 89.56           C  
ATOM    822  CD1 LEU A 110       2.692 -17.414  -7.816  1.00 89.56           C  
ATOM    823  CD2 LEU A 110       1.718 -18.360  -9.893  1.00 89.56           C  
ATOM    824  N   GLY A 111       0.870 -21.626  -6.320  1.00 92.06           N  
ATOM    825  CA  GLY A 111      -0.454 -21.834  -5.733  1.00 92.06           C  
ATOM    826  C   GLY A 111      -0.391 -21.873  -4.208  1.00 92.06           C  
ATOM    827  O   GLY A 111      -1.138 -21.159  -3.533  1.00 92.06           O  
ATOM    828  N   THR A 112       0.562 -22.630  -3.662  1.00 93.25           N  
ATOM    829  CA  THR A 112       0.834 -22.667  -2.220  1.00 93.25           C  
ATOM    830  C   THR A 112       1.241 -21.289  -1.692  1.00 93.25           C  
ATOM    831  CB  THR A 112       1.908 -23.715  -1.897  1.00 93.25           C  
ATOM    832  O   THR A 112       0.720 -20.851  -0.663  1.00 93.25           O  
ATOM    833  CG2 THR A 112       2.191 -23.817  -0.397  1.00 93.25           C  
ATOM    834  OG1 THR A 112       1.451 -24.982  -2.292  1.00 93.25           O  
ATOM    835  N   MET A 113       2.105 -20.560  -2.411  1.00 92.88           N  
ATOM    836  CA  MET A 113       2.491 -19.193  -2.042  1.00 92.88           C  
ATOM    837  C   MET A 113       1.275 -18.256  -1.991  1.00 92.88           C  
ATOM    838  CB  MET A 113       3.573 -18.674  -3.007  1.00 92.88           C  
ATOM    839  O   MET A 113       1.084 -17.556  -0.997  1.00 92.88           O  
ATOM    840  CG  MET A 113       4.006 -17.229  -2.711  1.00 92.88           C  
ATOM    841  SD  MET A 113       4.702 -16.917  -1.060  1.00 92.88           S  
ATOM    842  CE  MET A 113       6.386 -17.529  -1.326  1.00 92.88           C  
ATOM    843  N   ILE A 114       0.417 -18.274  -3.016  1.00 93.25           N  
ATOM    844  CA  ILE A 114      -0.799 -17.452  -3.098  1.00 93.25           C  
ATOM    845  C   ILE A 114      -1.735 -17.737  -1.920  1.00 93.25           C  
ATOM    846  CB  ILE A 114      -1.494 -17.683  -4.463  1.00 93.25           C  
ATOM    847  O   ILE A 114      -2.190 -16.792  -1.269  1.00 93.25           O  
ATOM    848  CG1 ILE A 114      -0.708 -16.950  -5.573  1.00 93.25           C  
ATOM    849  CG2 ILE A 114      -2.968 -17.228  -4.476  1.00 93.25           C  
ATOM    850  CD1 ILE A 114      -1.169 -17.326  -6.988  1.00 93.25           C  
ATOM    851  N   LEU A 115      -1.995 -19.016  -1.625  1.00 94.56           N  
ATOM    852  CA  LEU A 115      -2.893 -19.443  -0.547  1.00 94.56           C  
ATOM    853  C   LEU A 115      -2.384 -19.007   0.828  1.00 94.56           C  
ATOM    854  CB  LEU A 115      -3.056 -20.975  -0.586  1.00 94.56           C  
ATOM    855  O   LEU A 115      -3.107 -18.349   1.581  1.00 94.56           O  
ATOM    856  CG  LEU A 115      -3.957 -21.502  -1.715  1.00 94.56           C  
ATOM    857  CD1 LEU A 115      -3.872 -23.028  -1.755  1.00 94.56           C  
ATOM    858  CD2 LEU A 115      -5.424 -21.114  -1.500  1.00 94.56           C  
ATOM    859  N   LEU A 116      -1.131 -19.337   1.153  1.00 95.06           N  
ATOM    860  CA  LEU A 116      -0.525 -18.988   2.442  1.00 95.06           C  
ATOM    861  C   LEU A 116      -0.481 -17.479   2.649  1.00 95.06           C  
ATOM    862  CB  LEU A 116       0.898 -19.558   2.501  1.00 95.06           C  
ATOM    863  O   LEU A 116      -0.732 -16.978   3.746  1.00 95.06           O  
ATOM    864  CG  LEU A 116       0.949 -21.088   2.611  1.00 95.06           C  
ATOM    865  CD1 LEU A 116       2.404 -21.528   2.528  1.00 95.06           C  
ATOM    866  CD2 LEU A 116       0.364 -21.578   3.938  1.00 95.06           C  
ATOM    867  N   ARG A 117      -0.222 -16.741   1.574  1.00 92.69           N  
ATOM    868  CA  ARG A 117      -0.168 -15.291   1.611  1.00 92.69           C  
ATOM    869  C   ARG A 117      -1.542 -14.647   1.782  1.00 92.69           C  
ATOM    870  CB  ARG A 117       0.537 -14.867   0.344  1.00 92.69           C  
ATOM    871  O   ARG A 117      -1.639 -13.666   2.516  1.00 92.69           O  
ATOM    872  CG  ARG A 117       0.956 -13.417   0.423  1.00 92.69           C  
ATOM    873  CD  ARG A 117       1.624 -13.160  -0.901  1.00 92.69           C  
ATOM    874  NE  ARG A 117       2.160 -11.794  -0.969  1.00 92.69           N  
ATOM    875  NH1 ARG A 117       4.334 -12.414  -0.878  1.00 92.69           N  
ATOM    876  NH2 ARG A 117       3.801 -10.289  -1.386  1.00 92.69           N  
ATOM    877  CZ  ARG A 117       3.431 -11.491  -1.050  1.00 92.69           C  
ATOM    878  N   GLY A 118      -2.594 -15.233   1.211  1.00 93.81           N  
ATOM    879  CA  GLY A 118      -3.976 -14.841   1.487  1.00 93.81           C  
ATOM    880  C   GLY A 118      -4.346 -15.033   2.962  1.00 93.81           C  
ATOM    881  O   GLY A 118      -4.852 -14.108   3.599  1.00 93.81           O  
ATOM    882  N   PHE A 119      -4.016 -16.188   3.554  1.00 94.94           N  
ATOM    883  CA  PHE A 119      -4.249 -16.436   4.986  1.00 94.94           C  
ATOM    884  C   PHE A 119      -3.427 -15.516   5.893  1.00 94.94           C  
ATOM    885  CB  PHE A 119      -3.945 -17.899   5.328  1.00 94.94           C  
ATOM    886  O   PHE A 119      -3.936 -14.996   6.888  1.00 94.94           O  
ATOM    887  CG  PHE A 119      -4.991 -18.880   4.849  1.00 94.94           C  
ATOM    888  CD1 PHE A 119      -6.314 -18.773   5.318  1.00 94.94           C  
ATOM    889  CD2 PHE A 119      -4.646 -19.911   3.957  1.00 94.94           C  
ATOM    890  CE1 PHE A 119      -7.293 -19.682   4.882  1.00 94.94           C  
ATOM    891  CE2 PHE A 119      -5.624 -20.823   3.525  1.00 94.94           C  
ATOM    892  CZ  PHE A 119      -6.947 -20.707   3.985  1.00 94.94           C  
ATOM    893  N   ARG A 120      -2.167 -15.263   5.529  1.00 94.00           N  
ATOM    894  CA  ARG A 120      -1.305 -14.295   6.212  1.00 94.00           C  
ATOM    895  C   ARG A 120      -1.904 -12.893   6.174  1.00 94.00           C  
ATOM    896  CB  ARG A 120       0.073 -14.311   5.547  1.00 94.00           C  
ATOM    897  O   ARG A 120      -1.918 -12.224   7.203  1.00 94.00           O  
ATOM    898  CG  ARG A 120       1.075 -13.373   6.229  1.00 94.00           C  
ATOM    899  CD  ARG A 120       2.292 -13.263   5.317  1.00 94.00           C  
ATOM    900  NE  ARG A 120       3.298 -12.336   5.853  1.00 94.00           N  
ATOM    901  NH1 ARG A 120       4.548 -12.174   3.930  1.00 94.00           N  
ATOM    902  NH2 ARG A 120       5.216 -11.131   5.739  1.00 94.00           N  
ATOM    903  CZ  ARG A 120       4.339 -11.888   5.179  1.00 94.00           C  
ATOM    904  N   ALA A 121      -2.398 -12.452   5.019  1.00 92.94           N  
ATOM    905  CA  ALA A 121      -3.023 -11.144   4.873  1.00 92.94           C  
ATOM    906  C   ALA A 121      -4.323 -11.028   5.665  1.00 92.94           C  
ATOM    907  CB  ALA A 121      -3.291 -10.896   3.402  1.00 92.94           C  
ATOM    908  O   ALA A 121      -4.563 -10.003   6.294  1.00 92.94           O  
ATOM    909  N   PHE A 122      -5.118 -12.098   5.713  1.00 93.25           N  
ATOM    910  CA  PHE A 122      -6.298 -12.153   6.567  1.00 93.25           C  
ATOM    911  C   PHE A 122      -5.922 -11.982   8.049  1.00 93.25           C  
ATOM    912  CB  PHE A 122      -7.040 -13.469   6.312  1.00 93.25           C  
ATOM    913  O   PHE A 122      -6.527 -11.179   8.751  1.00 93.25           O  
ATOM    914  CG  PHE A 122      -8.410 -13.514   6.954  1.00 93.25           C  
ATOM    915  CD1 PHE A 122      -8.553 -13.895   8.301  1.00 93.25           C  
ATOM    916  CD2 PHE A 122      -9.545 -13.155   6.204  1.00 93.25           C  
ATOM    917  CE1 PHE A 122      -9.827 -13.924   8.894  1.00 93.25           C  
ATOM    918  CE2 PHE A 122     -10.820 -13.191   6.794  1.00 93.25           C  
ATOM    919  CZ  PHE A 122     -10.962 -13.577   8.139  1.00 93.25           C  
ATOM    920  N   ALA A 123      -4.882 -12.671   8.529  1.00 94.38           N  
ATOM    921  CA  ALA A 123      -4.426 -12.523   9.911  1.00 94.38           C  
ATOM    922  C   ALA A 123      -3.799 -11.140  10.193  1.00 94.38           C  
ATOM    923  CB  ALA A 123      -3.464 -13.672  10.232  1.00 94.38           C  
ATOM    924  O   ALA A 123      -4.052 -10.534  11.233  1.00 94.38           O  
ATOM    925  N   GLY A 124      -2.996 -10.615   9.264  1.00 91.50           N  
ATOM    926  CA  GLY A 124      -2.299  -9.334   9.409  1.00 91.50           C  
ATOM    927  C   GLY A 124      -3.207  -8.113   9.263  1.00 91.50           C  
ATOM    928  O   GLY A 124      -3.075  -7.153  10.021  1.00 91.50           O  
ATOM    929  N   GLY A 125      -4.169  -8.161   8.340  1.00 89.50           N  
ATOM    930  CA  GLY A 125      -5.091  -7.061   8.046  1.00 89.50           C  
ATOM    931  C   GLY A 125      -5.997  -6.698   9.223  1.00 89.50           C  
ATOM    932  O   GLY A 125      -6.430  -5.555   9.332  1.00 89.50           O  
ATOM    933  N   VAL A 126      -6.213  -7.630  10.157  1.00 91.81           N  
ATOM    934  CA  VAL A 126      -6.913  -7.394  11.430  1.00 91.81           C  
ATOM    935  C   VAL A 126      -6.145  -6.427  12.336  1.00 91.81           C  
ATOM    936  CB  VAL A 126      -7.120  -8.742  12.150  1.00 91.81           C  
ATOM    937  O   VAL A 126      -6.744  -5.611  13.041  1.00 91.81           O  
ATOM    938  CG1 VAL A 126      -7.645  -8.586  13.576  1.00 91.81           C  
ATOM    939  CG2 VAL A 126      -8.113  -9.613  11.386  1.00 91.81           C  
ATOM    940  N   LEU A 127      -4.812  -6.486  12.325  1.00 92.00           N  
ATOM    941  CA  LEU A 127      -3.972  -5.767  13.284  1.00 92.00           C  
ATOM    942  C   LEU A 127      -4.073  -4.244  13.109  1.00 92.00           C  
ATOM    943  CB  LEU A 127      -2.516  -6.260  13.167  1.00 92.00           C  
ATOM    944  O   LEU A 127      -4.046  -3.512  14.096  1.00 92.00           O  
ATOM    945  CG  LEU A 127      -2.325  -7.782  13.354  1.00 92.00           C  
ATOM    946  CD1 LEU A 127      -0.858  -8.160  13.147  1.00 92.00           C  
ATOM    947  CD2 LEU A 127      -2.747  -8.248  14.752  1.00 92.00           C  
ATOM    948  N   ILE A 128      -4.269  -3.762  11.877  1.00 88.25           N  
ATOM    949  CA  ILE A 128      -4.361  -2.331  11.545  1.00 88.25           C  
ATOM    950  C   ILE A 128      -5.593  -1.657  12.193  1.00 88.25           C  
ATOM    951  CB  ILE A 128      -4.274  -2.109  10.012  1.00 88.25           C  
ATOM    952  O   ILE A 128      -5.416  -0.743  13.008  1.00 88.25           O  
ATOM    953  CG1 ILE A 128      -2.971  -2.696   9.421  1.00 88.25           C  
ATOM    954  CG2 ILE A 128      -4.391  -0.607   9.686  1.00 88.25           C  
ATOM    955  CD1 ILE A 128      -2.972  -2.742   7.888  1.00 88.25           C  
ATOM    956  N   PRO A 129      -6.847  -2.063  11.895  1.00 86.12           N  
ATOM    957  CA  PRO A 129      -8.033  -1.464  12.507  1.00 86.12           C  
ATOM    958  C   PRO A 129      -8.126  -1.748  14.010  1.00 86.12           C  
ATOM    959  CB  PRO A 129      -9.228  -2.047  11.744  1.00 86.12           C  
ATOM    960  O   PRO A 129      -8.668  -0.922  14.750  1.00 86.12           O  
ATOM    961  CG  PRO A 129      -8.709  -3.392  11.247  1.00 86.12           C  
ATOM    962  CD  PRO A 129      -7.250  -3.090  10.948  1.00 86.12           C  
ATOM    963  N   MET A 130      -7.581  -2.870  14.497  1.00 88.69           N  
ATOM    964  CA  MET A 130      -7.532  -3.128  15.936  1.00 88.69           C  
ATOM    965  C   MET A 130      -6.590  -2.165  16.648  1.00 88.69           C  
ATOM    966  CB  MET A 130      -7.165  -4.577  16.252  1.00 88.69           C  
ATOM    967  O   MET A 130      -7.011  -1.579  17.639  1.00 88.69           O  
ATOM    968  CG  MET A 130      -8.305  -5.507  15.848  1.00 88.69           C  
ATOM    969  SD  MET A 130      -8.160  -7.181  16.498  1.00 88.69           S  
ATOM    970  CE  MET A 130      -9.031  -6.944  18.055  1.00 88.69           C  
ATOM    971  N   ALA A 131      -5.385  -1.915  16.129  1.00 89.88           N  
ATOM    972  CA  ALA A 131      -4.462  -0.929  16.691  1.00 89.88           C  
ATOM    973  C   ALA A 131      -5.106   0.464  16.780  1.00 89.88           C  
ATOM    974  CB  ALA A 131      -3.210  -0.902  15.814  1.00 89.88           C  
ATOM    975  O   ALA A 131      -5.058   1.115  17.827  1.00 89.88           O  
ATOM    976  N   PHE A 132      -5.796   0.885  15.716  1.00 84.75           N  
ATOM    977  CA  PHE A 132      -6.573   2.125  15.715  1.00 84.75           C  
ATOM    978  C   PHE A 132      -7.670   2.121  16.796  1.00 84.75           C  
ATOM    979  CB  PHE A 132      -7.169   2.326  14.318  1.00 84.75           C  
ATOM    980  O   PHE A 132      -7.818   3.075  17.560  1.00 84.75           O  
ATOM    981  CG  PHE A 132      -7.899   3.642  14.177  1.00 84.75           C  
ATOM    982  CD1 PHE A 132      -9.251   3.744  14.552  1.00 84.75           C  
ATOM    983  CD2 PHE A 132      -7.216   4.777  13.706  1.00 84.75           C  
ATOM    984  CE1 PHE A 132      -9.903   4.984  14.479  1.00 84.75           C  
ATOM    985  CE2 PHE A 132      -7.885   6.008  13.594  1.00 84.75           C  
ATOM    986  CZ  PHE A 132      -9.227   6.116  13.993  1.00 84.75           C  
ATOM    987  N   THR A 133      -8.421   1.024  16.907  1.00 84.06           N  
ATOM    988  CA  THR A 133      -9.483   0.867  17.912  1.00 84.06           C  
ATOM    989  C   THR A 133      -8.928   0.877  19.338  1.00 84.06           C  
ATOM    990  CB  THR A 133     -10.281  -0.419  17.659  1.00 84.06           C  
ATOM    991  O   THR A 133      -9.558   1.450  20.227  1.00 84.06           O  
ATOM    992  CG2 THR A 133     -11.447  -0.595  18.634  1.00 84.06           C  
ATOM    993  OG1 THR A 133     -10.835  -0.381  16.364  1.00 84.06           O  
ATOM    994  N   MET A 134      -7.738   0.317  19.579  1.00 87.19           N  
ATOM    995  CA  MET A 134      -7.077   0.367  20.889  1.00 87.19           C  
ATOM    996  C   MET A 134      -6.792   1.800  21.313  1.00 87.19           C  
ATOM    997  CB  MET A 134      -5.758  -0.416  20.902  1.00 87.19           C  
ATOM    998  O   MET A 134      -7.077   2.154  22.451  1.00 87.19           O  
ATOM    999  CG  MET A 134      -6.023  -1.908  20.762  1.00 87.19           C  
ATOM   1000  SD  MET A 134      -4.579  -2.984  20.749  1.00 87.19           S  
ATOM   1001  CE  MET A 134      -4.158  -2.818  22.489  1.00 87.19           C  
ATOM   1002  N   VAL A 135      -6.306   2.648  20.403  1.00 86.06           N  
ATOM   1003  CA  VAL A 135      -6.089   4.072  20.697  1.00 86.06           C  
ATOM   1004  C   VAL A 135      -7.388   4.730  21.155  1.00 86.06           C  
ATOM   1005  CB  VAL A 135      -5.513   4.800  19.469  1.00 86.06           C  
ATOM   1006  O   VAL A 135      -7.403   5.405  22.181  1.00 86.06           O  
ATOM   1007  CG1 VAL A 135      -5.460   6.318  19.648  1.00 86.06           C  
ATOM   1008  CG2 VAL A 135      -4.095   4.311  19.178  1.00 86.06           C  
ATOM   1009  N   LEU A 136      -8.490   4.503  20.437  1.00 82.50           N  
ATOM   1010  CA  LEU A 136      -9.770   5.145  20.747  1.00 82.50           C  
ATOM   1011  C   LEU A 136     -10.463   4.605  22.006  1.00 82.50           C  
ATOM   1012  CB  LEU A 136     -10.710   5.024  19.541  1.00 82.50           C  
ATOM   1013  O   LEU A 136     -11.226   5.335  22.635  1.00 82.50           O  
ATOM   1014  CG  LEU A 136     -10.262   5.765  18.269  1.00 82.50           C  
ATOM   1015  CD1 LEU A 136     -11.443   5.760  17.300  1.00 82.50           C  
ATOM   1016  CD2 LEU A 136      -9.862   7.222  18.516  1.00 82.50           C  
ATOM   1017  N   THR A 137     -10.231   3.342  22.363  1.00 83.25           N  
ATOM   1018  CA  THR A 137     -10.938   2.668  23.468  1.00 83.25           C  
ATOM   1019  C   THR A 137     -10.128   2.569  24.756  1.00 83.25           C  
ATOM   1020  CB  THR A 137     -11.398   1.262  23.060  1.00 83.25           C  
ATOM   1021  O   THR A 137     -10.724   2.495  25.828  1.00 83.25           O  
ATOM   1022  CG2 THR A 137     -12.439   1.295  21.940  1.00 83.25           C  
ATOM   1023  OG1 THR A 137     -10.307   0.491  22.617  1.00 83.25           O  
ATOM   1024  N   LYS A 138      -8.791   2.568  24.680  1.00 85.81           N  
ATOM   1025  CA  LYS A 138      -7.900   2.468  25.847  1.00 85.81           C  
ATOM   1026  C   LYS A 138      -7.337   3.809  26.297  1.00 85.81           C  
ATOM   1027  CB  LYS A 138      -6.762   1.465  25.578  1.00 85.81           C  
ATOM   1028  O   LYS A 138      -7.057   3.962  27.481  1.00 85.81           O  
ATOM   1029  CG  LYS A 138      -7.228   0.010  25.391  1.00 85.81           C  
ATOM   1030  CD  LYS A 138      -7.823  -0.516  26.704  1.00 85.81           C  
ATOM   1031  CE  LYS A 138      -8.084  -2.022  26.711  1.00 85.81           C  
ATOM   1032  NZ  LYS A 138      -8.408  -2.446  28.100  1.00 85.81           N  
ATOM   1033  N   LEU A 139      -7.178   4.783  25.395  1.00 85.19           N  
ATOM   1034  CA  LEU A 139      -6.662   6.097  25.778  1.00 85.19           C  
ATOM   1035  C   LEU A 139      -7.797   7.082  26.099  1.00 85.19           C  
ATOM   1036  CB  LEU A 139      -5.689   6.667  24.734  1.00 85.19           C  
ATOM   1037  O   LEU A 139      -8.798   7.142  25.374  1.00 85.19           O  
ATOM   1038  CG  LEU A 139      -4.485   5.764  24.414  1.00 85.19           C  
ATOM   1039  CD1 LEU A 139      -3.571   6.490  23.429  1.00 85.19           C  
ATOM   1040  CD2 LEU A 139      -3.650   5.417  25.650  1.00 85.19           C  
ATOM   1041  N   PRO A 140      -7.631   7.918  27.140  1.00 83.50           N  
ATOM   1042  CA  PRO A 140      -8.549   9.009  27.433  1.00 83.50           C  
ATOM   1043  C   PRO A 140      -8.538  10.029  26.288  1.00 83.50           C  
ATOM   1044  CB  PRO A 140      -8.051   9.608  28.754  1.00 83.50           C  
ATOM   1045  O   PRO A 140      -7.524  10.207  25.608  1.00 83.50           O  
ATOM   1046  CG  PRO A 140      -6.548   9.342  28.707  1.00 83.50           C  
ATOM   1047  CD  PRO A 140      -6.470   7.991  28.013  1.00 83.50           C  
ATOM   1048  N   LYS A 141      -9.649  10.756  26.099  1.00 78.25           N  
ATOM   1049  CA  LYS A 141      -9.830  11.722  24.992  1.00 78.25           C  
ATOM   1050  C   LYS A 141      -8.680  12.732  24.853  1.00 78.25           C  
ATOM   1051  CB  LYS A 141     -11.162  12.477  25.154  1.00 78.25           C  
ATOM   1052  O   LYS A 141      -8.352  13.128  23.741  1.00 78.25           O  
ATOM   1053  CG  LYS A 141     -12.407  11.605  24.915  1.00 78.25           C  
ATOM   1054  CD  LYS A 141     -13.682  12.466  24.966  1.00 78.25           C  
ATOM   1055  CE  LYS A 141     -14.944  11.636  24.688  1.00 78.25           C  
ATOM   1056  NZ  LYS A 141     -16.183  12.453  24.812  1.00 78.25           N  
ATOM   1057  N   SER A 142      -8.038  13.121  25.956  1.00 77.81           N  
ATOM   1058  CA  SER A 142      -6.884  14.033  25.960  1.00 77.81           C  
ATOM   1059  C   SER A 142      -5.604  13.440  25.354  1.00 77.81           C  
ATOM   1060  CB  SER A 142      -6.604  14.482  27.397  1.00 77.81           C  
ATOM   1061  O   SER A 142      -4.764  14.192  24.864  1.00 77.81           O  
ATOM   1062  OG  SER A 142      -6.419  13.360  28.244  1.00 77.81           O  
ATOM   1063  N   GLN A 143      -5.451  12.112  25.367  1.00 82.25           N  
ATOM   1064  CA  GLN A 143      -4.267  11.390  24.883  1.00 82.25           C  
ATOM   1065  C   GLN A 143      -4.502  10.668  23.547  1.00 82.25           C  
ATOM   1066  CB  GLN A 143      -3.795  10.404  25.961  1.00 82.25           C  
ATOM   1067  O   GLN A 143      -3.535  10.300  22.881  1.00 82.25           O  
ATOM   1068  CG  GLN A 143      -3.280  11.124  27.219  1.00 82.25           C  
ATOM   1069  CD  GLN A 143      -2.795  10.163  28.299  1.00 82.25           C  
ATOM   1070  NE2 GLN A 143      -1.999  10.611  29.244  1.00 82.25           N  
ATOM   1071  OE1 GLN A 143      -3.121   8.994  28.342  1.00 82.25           O  
ATOM   1072  N   GLN A 144      -5.756  10.520  23.108  1.00 80.25           N  
ATOM   1073  CA  GLN A 144      -6.092   9.944  21.800  1.00 80.25           C  
ATOM   1074  C   GLN A 144      -5.362  10.616  20.624  1.00 80.25           C  
ATOM   1075  CB  GLN A 144      -7.610   9.971  21.569  1.00 80.25           C  
ATOM   1076  O   GLN A 144      -4.845   9.879  19.788  1.00 80.25           O  
ATOM   1077  CG  GLN A 144      -8.316   8.920  22.426  1.00 80.25           C  
ATOM   1078  CD  GLN A 144      -9.832   8.954  22.298  1.00 80.25           C  
ATOM   1079  NE2 GLN A 144     -10.517   8.222  23.144  1.00 80.25           N  
ATOM   1080  OE1 GLN A 144     -10.418   9.629  21.466  1.00 80.25           O  
ATOM   1081  N   PRO A 145      -5.215  11.958  20.546  1.00 76.19           N  
ATOM   1082  CA  PRO A 145      -4.463  12.580  19.456  1.00 76.19           C  
ATOM   1083  C   PRO A 145      -3.000  12.129  19.386  1.00 76.19           C  
ATOM   1084  CB  PRO A 145      -4.565  14.090  19.691  1.00 76.19           C  
ATOM   1085  O   PRO A 145      -2.472  11.954  18.293  1.00 76.19           O  
ATOM   1086  CG  PRO A 145      -5.860  14.241  20.483  1.00 76.19           C  
ATOM   1087  CD  PRO A 145      -5.864  12.988  21.351  1.00 76.19           C  
ATOM   1088  N   LEU A 146      -2.356  11.898  20.538  1.00 80.94           N  
ATOM   1089  CA  LEU A 146      -0.987  11.380  20.595  1.00 80.94           C  
ATOM   1090  C   LEU A 146      -0.929   9.918  20.136  1.00 80.94           C  
ATOM   1091  CB  LEU A 146      -0.434  11.552  22.022  1.00 80.94           C  
ATOM   1092  O   LEU A 146      -0.065   9.562  19.343  1.00 80.94           O  
ATOM   1093  CG  LEU A 146       1.007  11.036  22.204  1.00 80.94           C  
ATOM   1094  CD1 LEU A 146       2.011  11.822  21.360  1.00 80.94           C  
ATOM   1095  CD2 LEU A 146       1.404  11.156  23.674  1.00 80.94           C  
ATOM   1096  N   GLY A 147      -1.864   9.076  20.584  1.00 83.25           N  
ATOM   1097  CA  GLY A 147      -1.942   7.687  20.121  1.00 83.25           C  
ATOM   1098  C   GLY A 147      -2.222   7.579  18.617  1.00 83.25           C  
ATOM   1099  O   GLY A 147      -1.605   6.769  17.934  1.00 83.25           O  
ATOM   1100  N   LEU A 148      -3.093   8.439  18.079  1.00 80.56           N  
ATOM   1101  CA  LEU A 148      -3.385   8.517  16.645  1.00 80.56           C  
ATOM   1102  C   LEU A 148      -2.182   9.026  15.846  1.00 80.56           C  
ATOM   1103  CB  LEU A 148      -4.597   9.436  16.404  1.00 80.56           C  
ATOM   1104  O   LEU A 148      -1.955   8.561  14.734  1.00 80.56           O  
ATOM   1105  CG  LEU A 148      -5.956   8.867  16.847  1.00 80.56           C  
ATOM   1106  CD1 LEU A 148      -7.040   9.921  16.623  1.00 80.56           C  
ATOM   1107  CD2 LEU A 148      -6.332   7.608  16.067  1.00 80.56           C  
ATOM   1108  N   ALA A 149      -1.399   9.943  16.417  1.00 77.56           N  
ATOM   1109  CA  ALA A 149      -0.138  10.390  15.840  1.00 77.56           C  
ATOM   1110  C   ALA A 149       0.875   9.230  15.769  1.00 77.56           C  
ATOM   1111  CB  ALA A 149       0.356  11.595  16.656  1.00 77.56           C  
ATOM   1112  O   ALA A 149       1.443   8.983  14.711  1.00 77.56           O  
ATOM   1113  N   ILE A 150       1.042   8.449  16.841  1.00 84.12           N  
ATOM   1114  CA  ILE A 150       1.914   7.260  16.825  1.00 84.12           C  
ATOM   1115  C   ILE A 150       1.417   6.231  15.798  1.00 84.12           C  
ATOM   1116  CB  ILE A 150       2.042   6.656  18.242  1.00 84.12           C  
ATOM   1117  O   ILE A 150       2.214   5.719  15.019  1.00 84.12           O  
ATOM   1118  CG1 ILE A 150       2.745   7.653  19.193  1.00 84.12           C  
ATOM   1119  CG2 ILE A 150       2.841   5.338  18.208  1.00 84.12           C  
ATOM   1120  CD1 ILE A 150       2.572   7.308  20.677  1.00 84.12           C  
ATOM   1121  N   PHE A 151       0.106   5.984  15.723  1.00 84.31           N  
ATOM   1122  CA  PHE A 151      -0.483   5.106  14.707  1.00 84.31           C  
ATOM   1123  C   PHE A 151      -0.199   5.589  13.281  1.00 84.31           C  
ATOM   1124  CB  PHE A 151      -1.995   4.992  14.950  1.00 84.31           C  
ATOM   1125  O   PHE A 151       0.262   4.818  12.441  1.00 84.31           O  
ATOM   1126  CG  PHE A 151      -2.728   4.207  13.879  1.00 84.31           C  
ATOM   1127  CD1 PHE A 151      -3.374   4.887  12.828  1.00 84.31           C  
ATOM   1128  CD2 PHE A 151      -2.734   2.800  13.904  1.00 84.31           C  
ATOM   1129  CE1 PHE A 151      -4.029   4.162  11.816  1.00 84.31           C  
ATOM   1130  CE2 PHE A 151      -3.391   2.076  12.895  1.00 84.31           C  
ATOM   1131  CZ  PHE A 151      -4.043   2.757  11.854  1.00 84.31           C  
ATOM   1132  N   ALA A 152      -0.435   6.874  13.005  1.00 79.25           N  
ATOM   1133  CA  ALA A 152      -0.141   7.478  11.711  1.00 79.25           C  
ATOM   1134  C   ALA A 152       1.344   7.345  11.361  1.00 79.25           C  
ATOM   1135  CB  ALA A 152      -0.564   8.951  11.753  1.00 79.25           C  
ATOM   1136  O   ALA A 152       1.681   7.052  10.212  1.00 79.25           O  
ATOM   1137  N   LEU A 153       2.229   7.508  12.347  1.00 80.94           N  
ATOM   1138  CA  LEU A 153       3.655   7.299  12.164  1.00 80.94           C  
ATOM   1139  C   LEU A 153       3.956   5.848  11.782  1.00 80.94           C  
ATOM   1140  CB  LEU A 153       4.410   7.753  13.425  1.00 80.94           C  
ATOM   1141  O   LEU A 153       4.591   5.627  10.758  1.00 80.94           O  
ATOM   1142  CG  LEU A 153       5.933   7.606  13.295  1.00 80.94           C  
ATOM   1143  CD1 LEU A 153       6.466   8.476  12.157  1.00 80.94           C  
ATOM   1144  CD2 LEU A 153       6.602   8.014  14.606  1.00 80.94           C  
ATOM   1145  N   SER A 154       3.441   4.864  12.522  1.00 84.06           N  
ATOM   1146  CA  SER A 154       3.623   3.443  12.203  1.00 84.06           C  
ATOM   1147  C   SER A 154       3.165   3.105  10.779  1.00 84.06           C  
ATOM   1148  CB  SER A 154       2.855   2.580  13.211  1.00 84.06           C  
ATOM   1149  O   SER A 154       3.904   2.483  10.018  1.00 84.06           O  
ATOM   1150  OG  SER A 154       3.387   2.748  14.511  1.00 84.06           O  
ATOM   1151  N   VAL A 155       1.981   3.577  10.383  1.00 79.56           N  
ATOM   1152  CA  VAL A 155       1.386   3.304   9.064  1.00 79.56           C  
ATOM   1153  C   VAL A 155       2.156   3.969   7.922  1.00 79.56           C  
ATOM   1154  CB  VAL A 155      -0.090   3.758   9.070  1.00 79.56           C  
ATOM   1155  O   VAL A 155       2.270   3.401   6.840  1.00 79.56           O  
ATOM   1156  CG1 VAL A 155      -0.784   3.764   7.698  1.00 79.56           C  
ATOM   1157  CG2 VAL A 155      -0.934   2.890  10.013  1.00 79.56           C  
ATOM   1158  N   THR A 156       2.682   5.176   8.134  1.00 76.44           N  
ATOM   1159  CA  THR A 156       3.340   5.961   7.072  1.00 76.44           C  
ATOM   1160  C   THR A 156       4.850   5.771   7.000  1.00 76.44           C  
ATOM   1161  CB  THR A 156       3.044   7.457   7.205  1.00 76.44           C  
ATOM   1162  O   THR A 156       5.451   6.126   5.983  1.00 76.44           O  
ATOM   1163  CG2 THR A 156       1.562   7.788   7.045  1.00 76.44           C  
ATOM   1164  OG1 THR A 156       3.489   7.957   8.441  1.00 76.44           O  
ATOM   1165  N   PHE A 157       5.460   5.239   8.060  1.00 79.50           N  
ATOM   1166  CA  PHE A 157       6.889   4.956   8.145  1.00 79.50           C  
ATOM   1167  C   PHE A 157       7.229   3.545   7.667  1.00 79.50           C  
ATOM   1168  CB  PHE A 157       7.341   5.171   9.591  1.00 79.50           C  
ATOM   1169  O   PHE A 157       8.240   3.370   6.992  1.00 79.50           O  
ATOM   1170  CG  PHE A 157       8.838   5.172   9.790  1.00 79.50           C  
ATOM   1171  CD1 PHE A 157       9.455   4.204  10.602  1.00 79.50           C  
ATOM   1172  CD2 PHE A 157       9.603   6.205   9.223  1.00 79.50           C  
ATOM   1173  CE1 PHE A 157      10.826   4.303  10.881  1.00 79.50           C  
ATOM   1174  CE2 PHE A 157      10.983   6.284   9.472  1.00 79.50           C  
ATOM   1175  CZ  PHE A 157      11.585   5.349  10.328  1.00 79.50           C  
ATOM   1176  N   ALA A 158       6.366   2.557   7.940  1.00 84.81           N  
ATOM   1177  CA  ALA A 158       6.568   1.183   7.481  1.00 84.81           C  
ATOM   1178  C   ALA A 158       6.856   1.099   5.968  1.00 84.81           C  
ATOM   1179  CB  ALA A 158       5.375   0.315   7.907  1.00 84.81           C  
ATOM   1180  O   ALA A 158       7.827   0.436   5.596  1.00 84.81           O  
ATOM   1181  N   PRO A 159       6.134   1.822   5.081  1.00 77.81           N  
ATOM   1182  CA  PRO A 159       6.425   1.736   3.662  1.00 77.81           C  
ATOM   1183  C   PRO A 159       7.768   2.328   3.233  1.00 77.81           C  
ATOM   1184  CB  PRO A 159       5.263   2.411   2.925  1.00 77.81           C  
ATOM   1185  O   PRO A 159       8.312   1.923   2.213  1.00 77.81           O  
ATOM   1186  CG  PRO A 159       4.125   2.352   3.935  1.00 77.81           C  
ATOM   1187  CD  PRO A 159       4.859   2.496   5.265  1.00 77.81           C  
ATOM   1188  N   ALA A 160       8.299   3.281   4.001  1.00 75.94           N  
ATOM   1189  CA  ALA A 160       9.555   3.951   3.682  1.00 75.94           C  
ATOM   1190  C   ALA A 160      10.776   3.054   3.932  1.00 75.94           C  
ATOM   1191  CB  ALA A 160       9.630   5.244   4.504  1.00 75.94           C  
ATOM   1192  O   ALA A 160      11.762   3.163   3.216  1.00 75.94           O  
ATOM   1193  N   ILE A 161      10.705   2.178   4.940  1.00 80.56           N  
ATOM   1194  CA  ILE A 161      11.816   1.305   5.352  1.00 80.56           C  
ATOM   1195  C   ILE A 161      11.679  -0.121   4.810  1.00 80.56           C  
ATOM   1196  CB  ILE A 161      11.941   1.355   6.891  1.00 80.56           C  
ATOM   1197  O   ILE A 161      12.673  -0.837   4.697  1.00 80.56           O  
ATOM   1198  CG1 ILE A 161      12.463   2.751   7.284  1.00 80.56           C  
ATOM   1199  CG2 ILE A 161      12.849   0.249   7.448  1.00 80.56           C  
ATOM   1200  CD1 ILE A 161      12.823   2.880   8.761  1.00 80.56           C  
ATOM   1201  N   GLY A 162      10.462  -0.545   4.459  1.00 85.06           N  
ATOM   1202  CA  GLY A 162      10.203  -1.895   3.961  1.00 85.06           C  
ATOM   1203  C   GLY A 162      11.134  -2.334   2.827  1.00 85.06           C  
ATOM   1204  O   GLY A 162      11.727  -3.402   2.964  1.00 85.06           O  
ATOM   1205  N   PRO A 163      11.343  -1.528   1.767  1.00 81.75           N  
ATOM   1206  CA  PRO A 163      12.258  -1.897   0.689  1.00 81.75           C  
ATOM   1207  C   PRO A 163      13.718  -2.001   1.131  1.00 81.75           C  
ATOM   1208  CB  PRO A 163      12.050  -0.855  -0.416  1.00 81.75           C  
ATOM   1209  O   PRO A 163      14.402  -2.919   0.694  1.00 81.75           O  
ATOM   1210  CG  PRO A 163      10.617  -0.387  -0.158  1.00 81.75           C  
ATOM   1211  CD  PRO A 163      10.573  -0.359   1.367  1.00 81.75           C  
ATOM   1212  N   THR A 164      14.174  -1.144   2.054  1.00 83.12           N  
ATOM   1213  CA  THR A 164      15.531  -1.225   2.618  1.00 83.12           C  
ATOM   1214  C   THR A 164      15.745  -2.553   3.334  1.00 83.12           C  
ATOM   1215  CB  THR A 164      15.808  -0.110   3.644  1.00 83.12           C  
ATOM   1216  O   THR A 164      16.715  -3.254   3.070  1.00 83.12           O  
ATOM   1217  CG2 THR A 164      17.302   0.108   3.855  1.00 83.12           C  
ATOM   1218  OG1 THR A 164      15.266   1.126   3.260  1.00 83.12           O  
ATOM   1219  N   ILE A 165      14.822  -2.916   4.232  1.00 86.31           N  
ATOM   1220  CA  ILE A 165      14.924  -4.149   5.018  1.00 86.31           C  
ATOM   1221  C   ILE A 165      14.760  -5.374   4.116  1.00 86.31           C  
ATOM   1222  CB  ILE A 165      13.904  -4.143   6.178  1.00 86.31           C  
ATOM   1223  O   ILE A 165      15.549  -6.308   4.214  1.00 86.31           O  
ATOM   1224  CG1 ILE A 165      14.279  -3.056   7.210  1.00 86.31           C  
ATOM   1225  CG2 ILE A 165      13.830  -5.517   6.866  1.00 86.31           C  
ATOM   1226  CD1 ILE A 165      13.321  -2.957   8.408  1.00 86.31           C  
ATOM   1227  N   GLY A 166      13.748  -5.381   3.245  1.00 85.44           N  
ATOM   1228  CA  GLY A 166      13.481  -6.502   2.344  1.00 85.44           C  
ATOM   1229  C   GLY A 166      14.625  -6.738   1.365  1.00 85.44           C  
ATOM   1230  O   GLY A 166      15.084  -7.868   1.235  1.00 85.44           O  
ATOM   1231  N   GLY A 167      15.143  -5.665   0.761  1.00 82.56           N  
ATOM   1232  CA  GLY A 167      16.310  -5.706  -0.114  1.00 82.56           C  
ATOM   1233  C   GLY A 167      17.543  -6.243   0.592  1.00 82.56           C  
ATOM   1234  O   GLY A 167      18.101  -7.245   0.162  1.00 82.56           O  
ATOM   1235  N   TYR A 168      17.906  -5.652   1.733  1.00 86.88           N  
ATOM   1236  CA  TYR A 168      19.067  -6.090   2.506  1.00 86.88           C  
ATOM   1237  C   TYR A 168      18.979  -7.568   2.909  1.00 86.88           C  
ATOM   1238  CB  TYR A 168      19.199  -5.206   3.750  1.00 86.88           C  
ATOM   1239  O   TYR A 168      19.949  -8.312   2.764  1.00 86.88           O  
ATOM   1240  CG  TYR A 168      20.375  -5.589   4.622  1.00 86.88           C  
ATOM   1241  CD1 TYR A 168      20.191  -6.431   5.737  1.00 86.88           C  
ATOM   1242  CD2 TYR A 168      21.664  -5.140   4.279  1.00 86.88           C  
ATOM   1243  CE1 TYR A 168      21.299  -6.821   6.513  1.00 86.88           C  
ATOM   1244  CE2 TYR A 168      22.774  -5.539   5.044  1.00 86.88           C  
ATOM   1245  OH  TYR A 168      23.663  -6.775   6.896  1.00 86.88           O  
ATOM   1246  CZ  TYR A 168      22.593  -6.382   6.160  1.00 86.88           C  
ATOM   1247  N   LEU A 169      17.819  -8.017   3.400  1.00 88.94           N  
ATOM   1248  CA  LEU A 169      17.630  -9.413   3.792  1.00 88.94           C  
ATOM   1249  C   LEU A 169      17.731 -10.364   2.602  1.00 88.94           C  
ATOM   1250  CB  LEU A 169      16.271  -9.591   4.476  1.00 88.94           C  
ATOM   1251  O   LEU A 169      18.377 -11.401   2.715  1.00 88.94           O  
ATOM   1252  CG  LEU A 169      16.184  -9.019   5.896  1.00 88.94           C  
ATOM   1253  CD1 LEU A 169      14.768  -9.281   6.407  1.00 88.94           C  
ATOM   1254  CD2 LEU A 169      17.180  -9.658   6.866  1.00 88.94           C  
ATOM   1255  N   THR A 170      17.116 -10.014   1.478  1.00 88.19           N  
ATOM   1256  CA  THR A 170      17.112 -10.864   0.288  1.00 88.19           C  
ATOM   1257  C   THR A 170      18.489 -10.938  -0.359  1.00 88.19           C  
ATOM   1258  CB  THR A 170      16.040 -10.376  -0.682  1.00 88.19           C  
ATOM   1259  O   THR A 170      18.945 -12.038  -0.664  1.00 88.19           O  
ATOM   1260  CG2 THR A 170      16.017 -11.131  -2.003  1.00 88.19           C  
ATOM   1261  OG1 THR A 170      14.801 -10.609  -0.053  1.00 88.19           O  
ATOM   1262  N   GLU A 171      19.186  -9.807  -0.484  1.00 85.38           N  
ATOM   1263  CA  GLU A 171      20.522  -9.735  -1.087  1.00 85.38           C  
ATOM   1264  C   GLU A 171      21.582 -10.477  -0.250  1.00 85.38           C  
ATOM   1265  CB  GLU A 171      20.915  -8.256  -1.318  1.00 85.38           C  
ATOM   1266  O   GLU A 171      22.466 -11.116  -0.816  1.00 85.38           O  
ATOM   1267  CG  GLU A 171      20.099  -7.586  -2.448  1.00 85.38           C  
ATOM   1268  CD  GLU A 171      20.458  -6.106  -2.723  1.00 85.38           C  
ATOM   1269  OE1 GLU A 171      19.586  -5.357  -3.235  1.00 85.38           O  
ATOM   1270  OE2 GLU A 171      21.623  -5.707  -2.512  1.00 85.38           O  
ATOM   1271  N   ASN A 172      21.491 -10.446   1.088  1.00 88.75           N  
ATOM   1272  CA  ASN A 172      22.517 -11.028   1.970  1.00 88.75           C  
ATOM   1273  C   ASN A 172      22.175 -12.426   2.512  1.00 88.75           C  
ATOM   1274  CB  ASN A 172      22.803 -10.055   3.125  1.00 88.75           C  
ATOM   1275  O   ASN A 172      23.077 -13.224   2.767  1.00 88.75           O  
ATOM   1276  CG  ASN A 172      23.455  -8.770   2.653  1.00 88.75           C  
ATOM   1277  ND2 ASN A 172      22.691  -7.732   2.425  1.00 88.75           N  
ATOM   1278  OD1 ASN A 172      24.660  -8.688   2.495  1.00 88.75           O  
ATOM   1279  N   TYR A 173      20.891 -12.727   2.725  1.00 90.38           N  
ATOM   1280  CA  TYR A 173      20.431 -13.941   3.415  1.00 90.38           C  
ATOM   1281  C   TYR A 173      19.385 -14.738   2.620  1.00 90.38           C  
ATOM   1282  CB  TYR A 173      19.898 -13.576   4.811  1.00 90.38           C  
ATOM   1283  O   TYR A 173      18.843 -15.717   3.136  1.00 90.38           O  
ATOM   1284  CG  TYR A 173      20.885 -12.857   5.710  1.00 90.38           C  
ATOM   1285  CD1 TYR A 173      21.855 -13.593   6.416  1.00 90.38           C  
ATOM   1286  CD2 TYR A 173      20.834 -11.456   5.839  1.00 90.38           C  
ATOM   1287  CE1 TYR A 173      22.771 -12.933   7.257  1.00 90.38           C  
ATOM   1288  CE2 TYR A 173      21.746 -10.791   6.680  1.00 90.38           C  
ATOM   1289  OH  TYR A 173      23.589 -10.887   8.208  1.00 90.38           O  
ATOM   1290  CZ  TYR A 173      22.713 -11.529   7.392  1.00 90.38           C  
ATOM   1291  N   GLY A 174      19.082 -14.338   1.382  1.00 89.75           N  
ATOM   1292  CA  GLY A 174      18.075 -14.975   0.537  1.00 89.75           C  
ATOM   1293  C   GLY A 174      16.638 -14.551   0.855  1.00 89.75           C  
ATOM   1294  O   GLY A 174      16.300 -14.134   1.968  1.00 89.75           O  
ATOM   1295  N   TRP A 175      15.761 -14.679  -0.145  1.00 90.88           N  
ATOM   1296  CA  TRP A 175      14.383 -14.181  -0.086  1.00 90.88           C  
ATOM   1297  C   TRP A 175      13.538 -14.851   1.003  1.00 90.88           C  
ATOM   1298  CB  TRP A 175      13.715 -14.349  -1.456  1.00 90.88           C  
ATOM   1299  O   TRP A 175      12.613 -14.237   1.523  1.00 90.88           O  
ATOM   1300  CG  TRP A 175      13.498 -15.767  -1.893  1.00 90.88           C  
ATOM   1301  CD1 TRP A 175      14.299 -16.461  -2.730  1.00 90.88           C  
ATOM   1302  CD2 TRP A 175      12.400 -16.671  -1.555  1.00 90.88           C  
ATOM   1303  CE2 TRP A 175      12.604 -17.906  -2.237  1.00 90.88           C  
ATOM   1304  CE3 TRP A 175      11.248 -16.569  -0.745  1.00 90.88           C  
ATOM   1305  NE1 TRP A 175      13.788 -17.729  -2.916  1.00 90.88           N  
ATOM   1306  CH2 TRP A 175      10.558 -18.838  -1.337  1.00 90.88           C  
ATOM   1307  CZ2 TRP A 175      11.701 -18.976  -2.142  1.00 90.88           C  
ATOM   1308  CZ3 TRP A 175      10.335 -17.639  -0.636  1.00 90.88           C  
ATOM   1309  N   GLN A 176      13.841 -16.088   1.404  1.00 92.50           N  
ATOM   1310  CA  GLN A 176      13.088 -16.799   2.442  1.00 92.50           C  
ATOM   1311  C   GLN A 176      13.164 -16.073   3.794  1.00 92.50           C  
ATOM   1312  CB  GLN A 176      13.605 -18.237   2.603  1.00 92.50           C  
ATOM   1313  O   GLN A 176      12.206 -16.088   4.569  1.00 92.50           O  
ATOM   1314  CG  GLN A 176      13.433 -19.126   1.359  1.00 92.50           C  
ATOM   1315  CD  GLN A 176      14.586 -19.044   0.358  1.00 92.50           C  
ATOM   1316  NE2 GLN A 176      14.705 -20.007  -0.525  1.00 92.50           N  
ATOM   1317  OE1 GLN A 176      15.410 -18.141   0.357  1.00 92.50           O  
ATOM   1318  N   THR A 177      14.276 -15.387   4.070  1.00 92.62           N  
ATOM   1319  CA  THR A 177      14.533 -14.703   5.345  1.00 92.62           C  
ATOM   1320  C   THR A 177      13.520 -13.589   5.622  1.00 92.62           C  
ATOM   1321  CB  THR A 177      15.977 -14.178   5.370  1.00 92.62           C  
ATOM   1322  O   THR A 177      13.141 -13.356   6.775  1.00 92.62           O  
ATOM   1323  CG2 THR A 177      16.345 -13.577   6.726  1.00 92.62           C  
ATOM   1324  OG1 THR A 177      16.838 -15.278   5.186  1.00 92.62           O  
ATOM   1325  N   ILE A 178      12.977 -12.960   4.574  1.00 91.56           N  
ATOM   1326  CA  ILE A 178      11.976 -11.892   4.701  1.00 91.56           C  
ATOM   1327  C   ILE A 178      10.679 -12.364   5.373  1.00 91.56           C  
ATOM   1328  CB  ILE A 178      11.660 -11.267   3.329  1.00 91.56           C  
ATOM   1329  O   ILE A 178       9.925 -11.567   5.927  1.00 91.56           O  
ATOM   1330  CG1 ILE A 178      10.604 -12.068   2.533  1.00 91.56           C  
ATOM   1331  CG2 ILE A 178      12.937 -10.901   2.558  1.00 91.56           C  
ATOM   1332  CD1 ILE A 178      10.425 -11.659   1.073  1.00 91.56           C  
ATOM   1333  N   PHE A 179      10.399 -13.665   5.327  1.00 92.12           N  
ATOM   1334  CA  PHE A 179       9.204 -14.257   5.910  1.00 92.12           C  
ATOM   1335  C   PHE A 179       9.362 -14.565   7.406  1.00 92.12           C  
ATOM   1336  CB  PHE A 179       8.858 -15.493   5.085  1.00 92.12           C  
ATOM   1337  O   PHE A 179       8.354 -14.653   8.114  1.00 92.12           O  
ATOM   1338  CG  PHE A 179       8.255 -15.183   3.726  1.00 92.12           C  
ATOM   1339  CD1 PHE A 179       6.966 -14.623   3.626  1.00 92.12           C  
ATOM   1340  CD2 PHE A 179       8.988 -15.448   2.555  1.00 92.12           C  
ATOM   1341  CE1 PHE A 179       6.411 -14.349   2.359  1.00 92.12           C  
ATOM   1342  CE2 PHE A 179       8.436 -15.155   1.297  1.00 92.12           C  
ATOM   1343  CZ  PHE A 179       7.149 -14.613   1.195  1.00 92.12           C  
ATOM   1344  N   PHE A 180      10.598 -14.643   7.912  1.00 92.88           N  
ATOM   1345  CA  PHE A 180      10.906 -14.891   9.325  1.00 92.88           C  
ATOM   1346  C   PHE A 180      11.005 -13.614  10.169  1.00 92.88           C  
ATOM   1347  CB  PHE A 180      12.201 -15.704   9.427  1.00 92.88           C  
ATOM   1348  O   PHE A 180      10.820 -13.675  11.385  1.00 92.88           O  
ATOM   1349  CG  PHE A 180      12.058 -17.126   8.926  1.00 92.88           C  
ATOM   1350  CD1 PHE A 180      11.468 -18.103   9.750  1.00 92.88           C  
ATOM   1351  CD2 PHE A 180      12.497 -17.474   7.637  1.00 92.88           C  
ATOM   1352  CE1 PHE A 180      11.310 -19.419   9.282  1.00 92.88           C  
ATOM   1353  CE2 PHE A 180      12.354 -18.793   7.175  1.00 92.88           C  
ATOM   1354  CZ  PHE A 180      11.753 -19.764   7.993  1.00 92.88           C  
ATOM   1355  N   ILE A 181      11.223 -12.444   9.554  1.00 90.88           N  
ATOM   1356  CA  ILE A 181      11.363 -11.165  10.281  1.00 90.88           C  
ATOM   1357  C   ILE A 181      10.150 -10.830  11.163  1.00 90.88           C  
ATOM   1358  CB  ILE A 181      11.654 -10.015   9.292  1.00 90.88           C  
ATOM   1359  O   ILE A 181      10.267 -10.136  12.170  1.00 90.88           O  
ATOM   1360  CG1 ILE A 181      12.120  -8.771  10.078  1.00 90.88           C  
ATOM   1361  CG2 ILE A 181      10.417  -9.673   8.435  1.00 90.88           C  
ATOM   1362  CD1 ILE A 181      12.766  -7.684   9.224  1.00 90.88           C  
ATOM   1363  N   ASN A 182       8.976 -11.357  10.814  1.00 88.12           N  
ATOM   1364  CA  ASN A 182       7.738 -11.115  11.546  1.00 88.12           C  
ATOM   1365  C   ASN A 182       7.661 -11.828  12.883  1.00 88.12           C  
ATOM   1366  CB  ASN A 182       6.560 -11.511  10.657  1.00 88.12           C  
ATOM   1367  O   ASN A 182       6.881 -11.408  13.738  1.00 88.12           O  
ATOM   1368  CG  ASN A 182       6.530 -10.565   9.497  1.00 88.12           C  
ATOM   1369  ND2 ASN A 182       6.617 -11.040   8.285  1.00 88.12           N  
ATOM   1370  OD1 ASN A 182       6.465  -9.367   9.680  1.00 88.12           O  
ATOM   1371  N   THR A 183       8.438 -12.890  13.070  1.00 90.75           N  
ATOM   1372  CA  THR A 183       8.289 -13.782  14.214  1.00 90.75           C  
ATOM   1373  C   THR A 183       8.597 -13.058  15.519  1.00 90.75           C  
ATOM   1374  CB  THR A 183       9.144 -15.038  14.010  1.00 90.75           C  
ATOM   1375  O   THR A 183       7.740 -13.015  16.398  1.00 90.75           O  
ATOM   1376  CG2 THR A 183       8.922 -16.078  15.103  1.00 90.75           C  
ATOM   1377  OG1 THR A 183       8.752 -15.627  12.793  1.00 90.75           O  
ATOM   1378  N   ALA A 184       9.755 -12.400  15.632  1.00 92.69           N  
ATOM   1379  CA  ALA A 184      10.140 -11.726  16.875  1.00 92.69           C  
ATOM   1380  C   ALA A 184       9.193 -10.565  17.264  1.00 92.69           C  
ATOM   1381  CB  ALA A 184      11.627 -11.342  16.822  1.00 92.69           C  
ATOM   1382  O   ALA A 184       8.686 -10.579  18.388  1.00 92.69           O  
ATOM   1383  N   PRO A 185       8.853  -9.609  16.373  1.00 92.88           N  
ATOM   1384  CA  PRO A 185       7.898  -8.548  16.703  1.00 92.88           C  
ATOM   1385  C   PRO A 185       6.500  -9.074  17.046  1.00 92.88           C  
ATOM   1386  CB  PRO A 185       7.847  -7.645  15.466  1.00 92.88           C  
ATOM   1387  O   PRO A 185       5.838  -8.532  17.931  1.00 92.88           O  
ATOM   1388  CG  PRO A 185       9.191  -7.880  14.787  1.00 92.88           C  
ATOM   1389  CD  PRO A 185       9.428  -9.358  15.059  1.00 92.88           C  
ATOM   1390  N   SER A 186       6.049 -10.138  16.374  1.00 92.06           N  
ATOM   1391  CA  SER A 186       4.722 -10.712  16.621  1.00 92.06           C  
ATOM   1392  C   SER A 186       4.640 -11.436  17.961  1.00 92.06           C  
ATOM   1393  CB  SER A 186       4.305 -11.668  15.508  1.00 92.06           C  
ATOM   1394  O   SER A 186       3.609 -11.339  18.622  1.00 92.06           O  
ATOM   1395  OG  SER A 186       4.311 -11.011  14.258  1.00 92.06           O  
ATOM   1396  N   LEU A 187       5.717 -12.103  18.393  1.00 92.88           N  
ATOM   1397  CA  LEU A 187       5.809 -12.704  19.727  1.00 92.88           C  
ATOM   1398  C   LEU A 187       5.767 -11.629  20.818  1.00 92.88           C  
ATOM   1399  CB  LEU A 187       7.088 -13.554  19.832  1.00 92.88           C  
ATOM   1400  O   LEU A 187       4.923 -11.700  21.707  1.00 92.88           O  
ATOM   1401  CG  LEU A 187       7.057 -14.862  19.020  1.00 92.88           C  
ATOM   1402  CD1 LEU A 187       8.442 -15.511  19.050  1.00 92.88           C  
ATOM   1403  CD2 LEU A 187       6.038 -15.865  19.563  1.00 92.88           C  
ATOM   1404  N   ILE A 188       6.580 -10.572  20.682  1.00 94.62           N  
ATOM   1405  CA  ILE A 188       6.577  -9.428  21.612  1.00 94.62           C  
ATOM   1406  C   ILE A 188       5.177  -8.808  21.702  1.00 94.62           C  
ATOM   1407  CB  ILE A 188       7.620  -8.372  21.173  1.00 94.62           C  
ATOM   1408  O   ILE A 188       4.677  -8.539  22.796  1.00 94.62           O  
ATOM   1409  CG1 ILE A 188       9.053  -8.937  21.300  1.00 94.62           C  
ATOM   1410  CG2 ILE A 188       7.492  -7.077  22.005  1.00 94.62           C  
ATOM   1411  CD1 ILE A 188      10.115  -8.088  20.589  1.00 94.62           C  
ATOM   1412  N   MET A 189       4.525  -8.599  20.555  1.00 94.44           N  
ATOM   1413  CA  MET A 189       3.150  -8.111  20.501  1.00 94.44           C  
ATOM   1414  C   MET A 189       2.188  -9.070  21.217  1.00 94.44           C  
ATOM   1415  CB  MET A 189       2.743  -7.883  19.035  1.00 94.44           C  
ATOM   1416  O   MET A 189       1.401  -8.620  22.048  1.00 94.44           O  
ATOM   1417  CG  MET A 189       1.233  -7.648  18.886  1.00 94.44           C  
ATOM   1418  SD  MET A 189       0.583  -7.488  17.205  1.00 94.44           S  
ATOM   1419  CE  MET A 189       1.196  -9.012  16.442  1.00 94.44           C  
ATOM   1420  N   ALA A 190       2.216 -10.366  20.900  1.00 93.62           N  
ATOM   1421  CA  ALA A 190       1.294 -11.349  21.462  1.00 93.62           C  
ATOM   1422  C   ALA A 190       1.423 -11.437  22.991  1.00 93.62           C  
ATOM   1423  CB  ALA A 190       1.540 -12.705  20.788  1.00 93.62           C  
ATOM   1424  O   ALA A 190       0.408 -11.392  23.691  1.00 93.62           O  
ATOM   1425  N   ASP A 191       2.652 -11.464  23.510  1.00 93.94           N  
ATOM   1426  CA  ASP A 191       2.933 -11.500  24.946  1.00 93.94           C  
ATOM   1427  C   ASP A 191       2.456 -10.220  25.641  1.00 93.94           C  
ATOM   1428  CB  ASP A 191       4.440 -11.706  25.173  1.00 93.94           C  
ATOM   1429  O   ASP A 191       1.712 -10.269  26.628  1.00 93.94           O  
ATOM   1430  CG  ASP A 191       4.925 -13.107  24.785  1.00 93.94           C  
ATOM   1431  OD1 ASP A 191       4.089 -14.041  24.817  1.00 93.94           O  
ATOM   1432  OD2 ASP A 191       6.139 -13.232  24.515  1.00 93.94           O  
ATOM   1433  N   ALA A 192       2.794  -9.053  25.085  1.00 93.62           N  
ATOM   1434  CA  ALA A 192       2.361  -7.770  25.625  1.00 93.62           C  
ATOM   1435  C   ALA A 192       0.828  -7.647  25.644  1.00 93.62           C  
ATOM   1436  CB  ALA A 192       3.013  -6.653  24.806  1.00 93.62           C  
ATOM   1437  O   ALA A 192       0.246  -7.226  26.648  1.00 93.62           O  
ATOM   1438  N   LEU A 193       0.139  -8.061  24.577  1.00 92.56           N  
ATOM   1439  CA  LEU A 193      -1.325  -8.056  24.511  1.00 92.56           C  
ATOM   1440  C   LEU A 193      -1.949  -9.063  25.487  1.00 92.56           C  
ATOM   1441  CB  LEU A 193      -1.768  -8.347  23.069  1.00 92.56           C  
ATOM   1442  O   LEU A 193      -2.993  -8.778  26.081  1.00 92.56           O  
ATOM   1443  CG  LEU A 193      -1.453  -7.233  22.054  1.00 92.56           C  
ATOM   1444  CD1 LEU A 193      -1.821  -7.730  20.659  1.00 92.56           C  
ATOM   1445  CD2 LEU A 193      -2.227  -5.943  22.325  1.00 92.56           C  
ATOM   1446  N   ALA A 194      -1.319 -10.221  25.697  1.00 91.94           N  
ATOM   1447  CA  ALA A 194      -1.808 -11.242  26.617  1.00 91.94           C  
ATOM   1448  C   ALA A 194      -1.729 -10.784  28.082  1.00 91.94           C  
ATOM   1449  CB  ALA A 194      -1.027 -12.540  26.384  1.00 91.94           C  
ATOM   1450  O   ALA A 194      -2.623 -11.100  28.875  1.00 91.94           O  
ATOM   1451  N   LEU A 195      -0.704 -10.011  28.436  1.00 91.31           N  
ATOM   1452  CA  LEU A 195      -0.538  -9.458  29.780  1.00 91.31           C  
ATOM   1453  C   LEU A 195      -1.402  -8.210  30.011  1.00 91.31           C  
ATOM   1454  CB  LEU A 195       0.954  -9.158  29.995  1.00 91.31           C  
ATOM   1455  O   LEU A 195      -1.905  -7.989  31.112  1.00 91.31           O  
ATOM   1456  CG  LEU A 195       1.861 -10.407  29.980  1.00 91.31           C  
ATOM   1457  CD1 LEU A 195       3.322  -9.970  30.033  1.00 91.31           C  
ATOM   1458  CD2 LEU A 195       1.581 -11.336  31.164  1.00 91.31           C  
ATOM   1459  N   THR A 196      -1.609  -7.390  28.979  1.00 89.38           N  
ATOM   1460  CA  THR A 196      -2.247  -6.075  29.140  1.00 89.38           C  
ATOM   1461  C   THR A 196      -3.753  -6.070  28.912  1.00 89.38           C  
ATOM   1462  CB  THR A 196      -1.615  -5.016  28.242  1.00 89.38           C  
ATOM   1463  O   THR A 196      -4.452  -5.356  29.625  1.00 89.38           O  
ATOM   1464  CG2 THR A 196      -0.161  -4.730  28.596  1.00 89.38           C  
ATOM   1465  OG1 THR A 196      -1.688  -5.418  26.898  1.00 89.38           O  
ATOM   1466  N   LEU A 197      -4.300  -6.854  27.982  1.00 89.06           N  
ATOM   1467  CA  LEU A 197      -5.740  -6.833  27.704  1.00 89.06           C  
ATOM   1468  C   LEU A 197      -6.529  -7.615  28.753  1.00 89.06           C  
ATOM   1469  CB  LEU A 197      -6.002  -7.357  26.286  1.00 89.06           C  
ATOM   1470  O   LEU A 197      -6.037  -8.598  29.282  1.00 89.06           O  
ATOM   1471  CG  LEU A 197      -5.464  -6.438  25.176  1.00 89.06           C  
ATOM   1472  CD1 LEU A 197      -5.769  -7.068  23.820  1.00 89.06           C  
ATOM   1473  CD2 LEU A 197      -6.144  -5.065  25.216  1.00 89.06           C  
ATOM   1474  N   ASP A 198      -7.773  -7.246  29.041  1.00 87.31           N  
ATOM   1475  CA  ASP A 198      -8.622  -8.008  29.968  1.00 87.31           C  
ATOM   1476  C   ASP A 198      -9.385  -9.122  29.246  1.00 87.31           C  
ATOM   1477  CB  ASP A 198      -9.553  -7.079  30.750  1.00 87.31           C  
ATOM   1478  O   ASP A 198      -9.700  -9.023  28.056  1.00 87.31           O  
ATOM   1479  CG  ASP A 198      -8.734  -6.075  31.557  1.00 87.31           C  
ATOM   1480  OD1 ASP A 198      -7.901  -6.535  32.376  1.00 87.31           O  
ATOM   1481  OD2 ASP A 198      -8.867  -4.871  31.255  1.00 87.31           O  
ATOM   1482  N   LYS A 199      -9.671 -10.218  29.957  1.00 87.81           N  
ATOM   1483  CA  LYS A 199     -10.486 -11.312  29.418  1.00 87.81           C  
ATOM   1484  C   LYS A 199     -11.951 -10.878  29.406  1.00 87.81           C  
ATOM   1485  CB  LYS A 199     -10.285 -12.609  30.222  1.00 87.81           C  
ATOM   1486  O   LYS A 199     -12.517 -10.595  30.454  1.00 87.81           O  
ATOM   1487  CG  LYS A 199      -8.868 -13.191  30.074  1.00 87.81           C  
ATOM   1488  CD  LYS A 199      -8.726 -14.511  30.852  1.00 87.81           C  
ATOM   1489  CE  LYS A 199      -7.290 -15.052  30.761  1.00 87.81           C  
ATOM   1490  NZ  LYS A 199      -7.098 -16.286  31.573  1.00 87.81           N  
ATOM   1491  N   GLN A 200     -12.557 -10.864  28.224  1.00 85.62           N  
ATOM   1492  CA  GLN A 200     -13.985 -10.610  28.040  1.00 85.62           C  
ATOM   1493  C   GLN A 200     -14.680 -11.879  27.522  1.00 85.62           C  
ATOM   1494  CB  GLN A 200     -14.185  -9.416  27.098  1.00 85.62           C  
ATOM   1495  O   GLN A 200     -14.047 -12.672  26.810  1.00 85.62           O  
ATOM   1496  CG  GLN A 200     -13.721  -8.093  27.732  1.00 85.62           C  
ATOM   1497  CD  GLN A 200     -13.931  -6.892  26.815  1.00 85.62           C  
ATOM   1498  NE2 GLN A 200     -13.587  -5.702  27.254  1.00 85.62           N  
ATOM   1499  OE1 GLN A 200     -14.389  -6.993  25.689  1.00 85.62           O  
ATOM   1500  N   PRO A 201     -15.953 -12.115  27.888  1.00 86.69           N  
ATOM   1501  CA  PRO A 201     -16.716 -13.238  27.359  1.00 86.69           C  
ATOM   1502  C   PRO A 201     -16.988 -13.054  25.860  1.00 86.69           C  
ATOM   1503  CB  PRO A 201     -18.002 -13.288  28.189  1.00 86.69           C  
ATOM   1504  O   PRO A 201     -17.137 -11.934  25.372  1.00 86.69           O  
ATOM   1505  CG  PRO A 201     -18.212 -11.830  28.597  1.00 86.69           C  
ATOM   1506  CD  PRO A 201     -16.788 -11.303  28.768  1.00 86.69           C  
ATOM   1507  N   MET A 202     -17.061 -14.168  25.129  1.00 90.44           N  
ATOM   1508  CA  MET A 202     -17.468 -14.152  23.722  1.00 90.44           C  
ATOM   1509  C   MET A 202     -18.975 -13.936  23.617  1.00 90.44           C  
ATOM   1510  CB  MET A 202     -17.093 -15.456  23.009  1.00 90.44           C  
ATOM   1511  O   MET A 202     -19.747 -14.516  24.379  1.00 90.44           O  
ATOM   1512  CG  MET A 202     -15.584 -15.700  22.998  1.00 90.44           C  
ATOM   1513  SD  MET A 202     -15.053 -17.128  22.013  1.00 90.44           S  
ATOM   1514  CE  MET A 202     -15.945 -18.477  22.841  1.00 90.44           C  
ATOM   1515  N   GLN A 203     -19.395 -13.169  22.621  1.00 89.25           N  
ATOM   1516  CA  GLN A 203     -20.796 -12.902  22.324  1.00 89.25           C  
ATOM   1517  C   GLN A 203     -21.226 -13.699  21.089  1.00 89.25           C  
ATOM   1518  CB  GLN A 203     -21.018 -11.392  22.190  1.00 89.25           C  
ATOM   1519  O   GLN A 203     -21.640 -13.142  20.077  1.00 89.25           O  
ATOM   1520  CG  GLN A 203     -20.698 -10.643  23.492  1.00 89.25           C  
ATOM   1521  CD  GLN A 203     -21.089  -9.173  23.421  1.00 89.25           C  
ATOM   1522  NE2 GLN A 203     -20.399  -8.302  24.123  1.00 89.25           N  
ATOM   1523  OE1 GLN A 203     -22.041  -8.780  22.772  1.00 89.25           O  
ATOM   1524  N   LEU A 204     -21.146 -15.032  21.170  1.00 88.81           N  
ATOM   1525  CA  LEU A 204     -21.431 -15.926  20.035  1.00 88.81           C  
ATOM   1526  C   LEU A 204     -22.865 -15.798  19.493  1.00 88.81           C  
ATOM   1527  CB  LEU A 204     -21.163 -17.388  20.436  1.00 88.81           C  
ATOM   1528  O   LEU A 204     -23.114 -16.145  18.343  1.00 88.81           O  
ATOM   1529  CG  LEU A 204     -19.716 -17.715  20.846  1.00 88.81           C  
ATOM   1530  CD1 LEU A 204     -19.630 -19.200  21.199  1.00 88.81           C  
ATOM   1531  CD2 LEU A 204     -18.703 -17.413  19.740  1.00 88.81           C  
ATOM   1532  N   HIS A 205     -23.804 -15.277  20.289  1.00 87.56           N  
ATOM   1533  CA  HIS A 205     -25.172 -15.012  19.839  1.00 87.56           C  
ATOM   1534  C   HIS A 205     -25.226 -14.017  18.665  1.00 87.56           C  
ATOM   1535  CB  HIS A 205     -26.027 -14.529  21.020  1.00 87.56           C  
ATOM   1536  O   HIS A 205     -26.099 -14.153  17.811  1.00 87.56           O  
ATOM   1537  CG  HIS A 205     -25.762 -13.101  21.430  1.00 87.56           C  
ATOM   1538  CD2 HIS A 205     -26.469 -12.001  21.018  1.00 87.56           C  
ATOM   1539  ND1 HIS A 205     -24.759 -12.648  22.262  1.00 87.56           N  
ATOM   1540  CE1 HIS A 205     -24.858 -11.309  22.341  1.00 87.56           C  
ATOM   1541  NE2 HIS A 205     -25.889 -10.878  21.607  1.00 87.56           N  
ATOM   1542  N   LEU A 206     -24.263 -13.090  18.573  1.00 84.25           N  
ATOM   1543  CA  LEU A 206     -24.159 -12.119  17.482  1.00 84.25           C  
ATOM   1544  C   LEU A 206     -23.930 -12.790  16.119  1.00 84.25           C  
ATOM   1545  CB  LEU A 206     -23.017 -11.135  17.787  1.00 84.25           C  
ATOM   1546  O   LEU A 206     -24.353 -12.239  15.110  1.00 84.25           O  
ATOM   1547  CG  LEU A 206     -23.230 -10.203  18.992  1.00 84.25           C  
ATOM   1548  CD1 LEU A 206     -21.962  -9.376  19.213  1.00 84.25           C  
ATOM   1549  CD2 LEU A 206     -24.400  -9.242  18.786  1.00 84.25           C  
ATOM   1550  N   LEU A 207     -23.362 -14.007  16.072  1.00 86.38           N  
ATOM   1551  CA  LEU A 207     -23.222 -14.771  14.820  1.00 86.38           C  
ATOM   1552  C   LEU A 207     -24.573 -15.071  14.167  1.00 86.38           C  
ATOM   1553  CB  LEU A 207     -22.477 -16.099  15.055  1.00 86.38           C  
ATOM   1554  O   LEU A 207     -24.652 -15.149  12.944  1.00 86.38           O  
ATOM   1555  CG  LEU A 207     -20.983 -15.933  15.357  1.00 86.38           C  
ATOM   1556  CD1 LEU A 207     -20.398 -17.236  15.902  1.00 86.38           C  
ATOM   1557  CD2 LEU A 207     -20.177 -15.547  14.112  1.00 86.38           C  
ATOM   1558  N   LYS A 208     -25.638 -15.230  14.963  1.00 82.50           N  
ATOM   1559  CA  LYS A 208     -26.995 -15.460  14.443  1.00 82.50           C  
ATOM   1560  C   LYS A 208     -27.618 -14.196  13.856  1.00 82.50           C  
ATOM   1561  CB  LYS A 208     -27.906 -16.015  15.546  1.00 82.50           C  
ATOM   1562  O   LYS A 208     -28.537 -14.293  13.054  1.00 82.50           O  
ATOM   1563  CG  LYS A 208     -27.458 -17.390  16.058  1.00 82.50           C  
ATOM   1564  CD  LYS A 208     -28.482 -17.930  17.063  1.00 82.50           C  
ATOM   1565  CE  LYS A 208     -28.073 -19.327  17.539  1.00 82.50           C  
ATOM   1566  NZ  LYS A 208     -29.083 -19.902  18.463  1.00 82.50           N  
ATOM   1567  N   GLU A 209     -27.134 -13.029  14.268  1.00 81.44           N  
ATOM   1568  CA  GLU A 209     -27.632 -11.722  13.836  1.00 81.44           C  
ATOM   1569  C   GLU A 209     -26.758 -11.079  12.750  1.00 81.44           C  
ATOM   1570  CB  GLU A 209     -27.725 -10.787  15.045  1.00 81.44           C  
ATOM   1571  O   GLU A 209     -27.048  -9.964  12.314  1.00 81.44           O  
ATOM   1572  CG  GLU A 209     -28.555 -11.330  16.218  1.00 81.44           C  
ATOM   1573  CD  GLU A 209     -28.786 -10.215  17.242  1.00 81.44           C  
ATOM   1574  OE1 GLU A 209     -29.920 -10.067  17.740  1.00 81.44           O  
ATOM   1575  OE2 GLU A 209     -27.902  -9.344  17.409  1.00 81.44           O  
ATOM   1576  N   GLY A 210     -25.682 -11.758  12.345  1.00 81.44           N  
ATOM   1577  CA  GLY A 210     -24.726 -11.271  11.362  1.00 81.44           C  
ATOM   1578  C   GLY A 210     -25.307 -11.136   9.964  1.00 81.44           C  
ATOM   1579  O   GLY A 210     -26.045 -12.005   9.495  1.00 81.44           O  
ATOM   1580  N   ASP A 211     -24.896 -10.081   9.265  1.00 88.31           N  
ATOM   1581  CA  ASP A 211     -25.195  -9.892   7.848  1.00 88.31           C  
ATOM   1582  C   ASP A 211     -24.298 -10.782   6.968  1.00 88.31           C  
ATOM   1583  CB  ASP A 211     -25.109  -8.403   7.481  1.00 88.31           C  
ATOM   1584  O   ASP A 211     -23.382 -10.320   6.291  1.00 88.31           O  
ATOM   1585  CG  ASP A 211     -25.686  -8.135   6.086  1.00 88.31           C  
ATOM   1586  OD1 ASP A 211     -26.096  -9.110   5.404  1.00 88.31           O  
ATOM   1587  OD2 ASP A 211     -25.803  -6.945   5.738  1.00 88.31           O  
ATOM   1588  N   TRP A 212     -24.523 -12.099   7.001  1.00 90.75           N  
ATOM   1589  CA  TRP A 212     -23.730 -13.058   6.221  1.00 90.75           C  
ATOM   1590  C   TRP A 212     -23.857 -12.841   4.713  1.00 90.75           C  
ATOM   1591  CB  TRP A 212     -24.142 -14.486   6.583  1.00 90.75           C  
ATOM   1592  O   TRP A 212     -22.890 -13.047   3.982  1.00 90.75           O  
ATOM   1593  CG  TRP A 212     -23.835 -14.860   7.995  1.00 90.75           C  
ATOM   1594  CD1 TRP A 212     -24.733 -14.962   9.000  1.00 90.75           C  
ATOM   1595  CD2 TRP A 212     -22.528 -15.111   8.593  1.00 90.75           C  
ATOM   1596  CE2 TRP A 212     -22.721 -15.391   9.976  1.00 90.75           C  
ATOM   1597  CE3 TRP A 212     -21.198 -15.112   8.115  1.00 90.75           C  
ATOM   1598  NE1 TRP A 212     -24.078 -15.282  10.171  1.00 90.75           N  
ATOM   1599  CH2 TRP A 212     -20.347 -15.684  10.335  1.00 90.75           C  
ATOM   1600  CZ2 TRP A 212     -21.659 -15.678  10.840  1.00 90.75           C  
ATOM   1601  CZ3 TRP A 212     -20.119 -15.394   8.977  1.00 90.75           C  
ATOM   1602  N   ALA A 213     -25.027 -12.397   4.249  1.00 91.88           N  
ATOM   1603  CA  ALA A 213     -25.244 -12.068   2.847  1.00 91.88           C  
ATOM   1604  C   ALA A 213     -24.404 -10.846   2.438  1.00 91.88           C  
ATOM   1605  CB  ALA A 213     -26.744 -11.857   2.616  1.00 91.88           C  
ATOM   1606  O   ALA A 213     -23.702 -10.904   1.426  1.00 91.88           O  
ATOM   1607  N   GLY A 214     -24.401  -9.781   3.246  1.00 91.31           N  
ATOM   1608  CA  GLY A 214     -23.535  -8.615   3.068  1.00 91.31           C  
ATOM   1609  C   GLY A 214     -22.052  -8.988   3.107  1.00 91.31           C  
ATOM   1610  O   GLY A 214     -21.303  -8.625   2.206  1.00 91.31           O  
ATOM   1611  N   ILE A 215     -21.632  -9.812   4.072  1.00 92.75           N  
ATOM   1612  CA  ILE A 215     -20.242 -10.283   4.206  1.00 92.75           C  
ATOM   1613  C   ILE A 215     -19.780 -11.052   2.963  1.00 92.75           C  
ATOM   1614  CB  ILE A 215     -20.086 -11.138   5.487  1.00 92.75           C  
ATOM   1615  O   ILE A 215     -18.719 -10.750   2.418  1.00 92.75           O  
ATOM   1616  CG1 ILE A 215     -20.205 -10.243   6.742  1.00 92.75           C  
ATOM   1617  CG2 ILE A 215     -18.755 -11.923   5.490  1.00 92.75           C  
ATOM   1618  CD1 ILE A 215     -20.374 -11.012   8.060  1.00 92.75           C  
ATOM   1619  N   ILE A 216     -20.556 -12.039   2.504  1.00 94.69           N  
ATOM   1620  CA  ILE A 216     -20.188 -12.869   1.347  1.00 94.69           C  
ATOM   1621  C   ILE A 216     -20.169 -12.024   0.072  1.00 94.69           C  
ATOM   1622  CB  ILE A 216     -21.142 -14.081   1.227  1.00 94.69           C  
ATOM   1623  O   ILE A 216     -19.231 -12.124  -0.720  1.00 94.69           O  
ATOM   1624  CG1 ILE A 216     -20.894 -15.064   2.396  1.00 94.69           C  
ATOM   1625  CG2 ILE A 216     -20.960 -14.813  -0.119  1.00 94.69           C  
ATOM   1626  CD1 ILE A 216     -21.987 -16.130   2.548  1.00 94.69           C  
ATOM   1627  N   THR A 217     -21.177 -11.168  -0.119  1.00 95.88           N  
ATOM   1628  CA  THR A 217     -21.249 -10.322  -1.316  1.00 95.88           C  
ATOM   1629  C   THR A 217     -20.134  -9.283  -1.360  1.00 95.88           C  
ATOM   1630  CB  THR A 217     -22.620  -9.655  -1.505  1.00 95.88           C  
ATOM   1631  O   THR A 217     -19.506  -9.108  -2.403  1.00 95.88           O  
ATOM   1632  CG2 THR A 217     -23.727 -10.659  -1.830  1.00 95.88           C  
ATOM   1633  OG1 THR A 217     -23.013  -8.954  -0.354  1.00 95.88           O  
ATOM   1634  N   MET A 218     -19.796  -8.681  -0.221  1.00 94.38           N  
ATOM   1635  CA  MET A 218     -18.640  -7.801  -0.078  1.00 94.38           C  
ATOM   1636  C   MET A 218     -17.329  -8.539  -0.353  1.00 94.38           C  
ATOM   1637  CB  MET A 218     -18.623  -7.238   1.344  1.00 94.38           C  
ATOM   1638  O   MET A 218     -16.503  -8.035  -1.108  1.00 94.38           O  
ATOM   1639  CG  MET A 218     -17.518  -6.202   1.554  1.00 94.38           C  
ATOM   1640  SD  MET A 218     -17.333  -5.650   3.269  1.00 94.38           S  
ATOM   1641  CE  MET A 218     -16.759  -7.197   4.027  1.00 94.38           C  
ATOM   1642  N   ALA A 219     -17.129  -9.723   0.234  1.00 94.75           N  
ATOM   1643  CA  ALA A 219     -15.894 -10.483   0.076  1.00 94.75           C  
ATOM   1644  C   ALA A 219     -15.644 -10.843  -1.393  1.00 94.75           C  
ATOM   1645  CB  ALA A 219     -15.946 -11.728   0.969  1.00 94.75           C  
ATOM   1646  O   ALA A 219     -14.558 -10.581  -1.908  1.00 94.75           O  
ATOM   1647  N   ILE A 220     -16.654 -11.370  -2.092  1.00 96.88           N  
ATOM   1648  CA  ILE A 220     -16.551 -11.709  -3.518  1.00 96.88           C  
ATOM   1649  C   ILE A 220     -16.361 -10.443  -4.359  1.00 96.88           C  
ATOM   1650  CB  ILE A 220     -17.787 -12.523  -3.966  1.00 96.88           C  
ATOM   1651  O   ILE A 220     -15.467 -10.394  -5.203  1.00 96.88           O  
ATOM   1652  CG1 ILE A 220     -17.814 -13.889  -3.240  1.00 96.88           C  
ATOM   1653  CG2 ILE A 220     -17.782 -12.734  -5.494  1.00 96.88           C  
ATOM   1654  CD1 ILE A 220     -19.128 -14.659  -3.410  1.00 96.88           C  
ATOM   1655  N   GLY A 221     -17.163  -9.405  -4.106  1.00 96.56           N  
ATOM   1656  CA  GLY A 221     -17.125  -8.157  -4.862  1.00 96.56           C  
ATOM   1657  C   GLY A 221     -15.791  -7.419  -4.744  1.00 96.56           C  
ATOM   1658  O   GLY A 221     -15.218  -7.032  -5.760  1.00 96.56           O  
ATOM   1659  N   LEU A 222     -15.266  -7.261  -3.524  1.00 94.06           N  
ATOM   1660  CA  LEU A 222     -13.976  -6.611  -3.277  1.00 94.06           C  
ATOM   1661  C   LEU A 222     -12.807  -7.454  -3.788  1.00 94.06           C  
ATOM   1662  CB  LEU A 222     -13.784  -6.306  -1.780  1.00 94.06           C  
ATOM   1663  O   LEU A 222     -11.886  -6.886  -4.361  1.00 94.06           O  
ATOM   1664  CG  LEU A 222     -14.709  -5.225  -1.193  1.00 94.06           C  
ATOM   1665  CD1 LEU A 222     -14.412  -5.067   0.300  1.00 94.06           C  
ATOM   1666  CD2 LEU A 222     -14.511  -3.856  -1.852  1.00 94.06           C  
ATOM   1667  N   SER A 223     -12.850  -8.783  -3.646  1.00 95.06           N  
ATOM   1668  CA  SER A 223     -11.798  -9.660  -4.185  1.00 95.06           C  
ATOM   1669  C   SER A 223     -11.728  -9.575  -5.711  1.00 95.06           C  
ATOM   1670  CB  SER A 223     -12.022 -11.123  -3.792  1.00 95.06           C  
ATOM   1671  O   SER A 223     -10.646  -9.425  -6.278  1.00 95.06           O  
ATOM   1672  OG  SER A 223     -12.077 -11.275  -2.391  1.00 95.06           O  
ATOM   1673  N   ALA A 224     -12.884  -9.619  -6.381  1.00 96.38           N  
ATOM   1674  CA  ALA A 224     -12.965  -9.484  -7.831  1.00 96.38           C  
ATOM   1675  C   ALA A 224     -12.523  -8.088  -8.292  1.00 96.38           C  
ATOM   1676  CB  ALA A 224     -14.394  -9.815  -8.274  1.00 96.38           C  
ATOM   1677  O   ALA A 224     -11.729  -7.985  -9.223  1.00 96.38           O  
ATOM   1678  N   LEU A 225     -12.969  -7.023  -7.613  1.00 95.81           N  
ATOM   1679  CA  LEU A 225     -12.561  -5.653  -7.930  1.00 95.81           C  
ATOM   1680  C   LEU A 225     -11.053  -5.459  -7.746  1.00 95.81           C  
ATOM   1681  CB  LEU A 225     -13.355  -4.660  -7.062  1.00 95.81           C  
ATOM   1682  O   LEU A 225     -10.399  -4.930  -8.636  1.00 95.81           O  
ATOM   1683  CG  LEU A 225     -12.999  -3.183  -7.322  1.00 95.81           C  
ATOM   1684  CD1 LEU A 225     -13.256  -2.762  -8.771  1.00 95.81           C  
ATOM   1685  CD2 LEU A 225     -13.842  -2.281  -6.422  1.00 95.81           C  
ATOM   1686  N   GLN A 226     -10.498  -5.915  -6.624  1.00 93.06           N  
ATOM   1687  CA  GLN A 226      -9.066  -5.823  -6.349  1.00 93.06           C  
ATOM   1688  C   GLN A 226      -8.253  -6.561  -7.418  1.00 93.06           C  
ATOM   1689  CB  GLN A 226      -8.794  -6.379  -4.942  1.00 93.06           C  
ATOM   1690  O   GLN A 226      -7.266  -6.025  -7.906  1.00 93.06           O  
ATOM   1691  CG  GLN A 226      -7.338  -6.195  -4.490  1.00 93.06           C  
ATOM   1692  CD  GLN A 226      -6.948  -4.725  -4.359  1.00 93.06           C  
ATOM   1693  NE2 GLN A 226      -5.820  -4.332  -4.899  1.00 93.06           N  
ATOM   1694  OE1 GLN A 226      -7.656  -3.920  -3.771  1.00 93.06           O  
ATOM   1695  N   THR A 227      -8.708  -7.743  -7.842  1.00 94.00           N  
ATOM   1696  CA  THR A 227      -8.062  -8.496  -8.928  1.00 94.00           C  
ATOM   1697  C   THR A 227      -8.096  -7.726 -10.249  1.00 94.00           C  
ATOM   1698  CB  THR A 227      -8.733  -9.857  -9.136  1.00 94.00           C  
ATOM   1699  O   THR A 227      -7.082  -7.634 -10.928  1.00 94.00           O  
ATOM   1700  CG2 THR A 227      -7.954 -10.710 -10.129  1.00 94.00           C  
ATOM   1701  OG1 THR A 227      -8.816 -10.595  -7.938  1.00 94.00           O  
ATOM   1702  N   VAL A 228      -9.240  -7.132 -10.612  1.00 94.75           N  
ATOM   1703  CA  VAL A 228      -9.368  -6.312 -11.832  1.00 94.75           C  
ATOM   1704  C   VAL A 228      -8.423  -5.115 -11.802  1.00 94.75           C  
ATOM   1705  CB  VAL A 228     -10.822  -5.833 -12.018  1.00 94.75           C  
ATOM   1706  O   VAL A 228      -7.868  -4.759 -12.834  1.00 94.75           O  
ATOM   1707  CG1 VAL A 228     -10.994  -4.747 -13.090  1.00 94.75           C  
ATOM   1708  CG2 VAL A 228     -11.719  -7.010 -12.405  1.00 94.75           C  
ATOM   1709  N   LEU A 229      -8.242  -4.488 -10.639  1.00 92.31           N  
ATOM   1710  CA  LEU A 229      -7.368  -3.327 -10.497  1.00 92.31           C  
ATOM   1711  C   LEU A 229      -5.884  -3.707 -10.598  1.00 92.31           C  
ATOM   1712  CB  LEU A 229      -7.700  -2.610  -9.175  1.00 92.31           C  
ATOM   1713  O   LEU A 229      -5.148  -3.047 -11.325  1.00 92.31           O  
ATOM   1714  CG  LEU A 229      -9.089  -1.944  -9.147  1.00 92.31           C  
ATOM   1715  CD1 LEU A 229      -9.361  -1.401  -7.743  1.00 92.31           C  
ATOM   1716  CD2 LEU A 229      -9.223  -0.800 -10.155  1.00 92.31           C  
ATOM   1717  N   GLU A 230      -5.449  -4.767  -9.917  1.00 88.12           N  
ATOM   1718  CA  GLU A 230      -4.030  -5.159  -9.893  1.00 88.12           C  
ATOM   1719  C   GLU A 230      -3.596  -5.879 -11.177  1.00 88.12           C  
ATOM   1720  CB  GLU A 230      -3.745  -6.036  -8.664  1.00 88.12           C  
ATOM   1721  O   GLU A 230      -2.565  -5.552 -11.761  1.00 88.12           O  
ATOM   1722  CG  GLU A 230      -3.961  -5.315  -7.324  1.00 88.12           C  
ATOM   1723  CD  GLU A 230      -3.043  -4.105  -7.066  1.00 88.12           C  
ATOM   1724  OE1 GLU A 230      -3.451  -3.252  -6.238  1.00 88.12           O  
ATOM   1725  OE2 GLU A 230      -1.944  -4.025  -7.651  1.00 88.12           O  
ATOM   1726  N   GLU A 231      -4.406  -6.817 -11.674  1.00 90.25           N  
ATOM   1727  CA  GLU A 231      -4.065  -7.626 -12.852  1.00 90.25           C  
ATOM   1728  C   GLU A 231      -4.539  -6.980 -14.164  1.00 90.25           C  
ATOM   1729  CB  GLU A 231      -4.631  -9.047 -12.696  1.00 90.25           C  
ATOM   1730  O   GLU A 231      -4.085  -7.355 -15.244  1.00 90.25           O  
ATOM   1731  CG  GLU A 231      -4.175  -9.775 -11.416  1.00 90.25           C  
ATOM   1732  CD  GLU A 231      -2.657  -9.996 -11.334  1.00 90.25           C  
ATOM   1733  OE1 GLU A 231      -2.106  -9.904 -10.211  1.00 90.25           O  
ATOM   1734  OE2 GLU A 231      -2.061 -10.309 -12.386  1.00 90.25           O  
ATOM   1735  N   GLY A 232      -5.418  -5.972 -14.096  1.00 90.50           N  
ATOM   1736  CA  GLY A 232      -6.030  -5.343 -15.267  1.00 90.50           C  
ATOM   1737  C   GLY A 232      -5.013  -4.760 -16.240  1.00 90.50           C  
ATOM   1738  O   GLY A 232      -5.077  -5.057 -17.426  1.00 90.50           O  
ATOM   1739  N   ASN A 233      -4.036  -3.981 -15.766  1.00 88.19           N  
ATOM   1740  CA  ASN A 233      -3.030  -3.400 -16.664  1.00 88.19           C  
ATOM   1741  C   ASN A 233      -2.148  -4.467 -17.330  1.00 88.19           C  
ATOM   1742  CB  ASN A 233      -2.185  -2.369 -15.899  1.00 88.19           C  
ATOM   1743  O   ASN A 233      -1.759  -4.303 -18.484  1.00 88.19           O  
ATOM   1744  CG  ASN A 233      -1.296  -1.549 -16.827  1.00 88.19           C  
ATOM   1745  ND2 ASN A 233      -0.087  -1.244 -16.415  1.00 88.19           N  
ATOM   1746  OD1 ASN A 233      -1.692  -1.118 -17.898  1.00 88.19           O  
ATOM   1747  N   LYS A 234      -1.850  -5.558 -16.616  1.00 86.06           N  
ATOM   1748  CA  LYS A 234      -1.058  -6.674 -17.144  1.00 86.06           C  
ATOM   1749  C   LYS A 234      -1.827  -7.446 -18.217  1.00 86.06           C  
ATOM   1750  CB  LYS A 234      -0.648  -7.585 -15.979  1.00 86.06           C  
ATOM   1751  O   LYS A 234      -1.272  -7.742 -19.269  1.00 86.06           O  
ATOM   1752  CG  LYS A 234       0.229  -8.751 -16.464  1.00 86.06           C  
ATOM   1753  CD  LYS A 234       0.662  -9.675 -15.325  1.00 86.06           C  
ATOM   1754  CE  LYS A 234      -0.512 -10.365 -14.633  1.00 86.06           C  
ATOM   1755  NZ  LYS A 234      -1.158 -11.422 -15.436  1.00 86.06           N  
ATOM   1756  N   ASP A 235      -3.106  -7.714 -17.973  1.00 88.62           N  
ATOM   1757  CA  ASP A 235      -3.965  -8.514 -18.851  1.00 88.62           C  
ATOM   1758  C   ASP A 235      -4.690  -7.667 -19.924  1.00 88.62           C  
ATOM   1759  CB  ASP A 235      -4.931  -9.351 -17.991  1.00 88.62           C  
ATOM   1760  O   ASP A 235      -5.703  -8.091 -20.476  1.00 88.62           O  
ATOM   1761  CG  ASP A 235      -4.280 -10.467 -17.159  1.00 88.62           C  
ATOM   1762  OD1 ASP A 235      -3.053 -10.716 -17.271  1.00 88.62           O  
ATOM   1763  OD2 ASP A 235      -5.053 -11.137 -16.437  1.00 88.62           O  
ATOM   1764  N   ASP A 236      -4.199  -6.460 -20.226  1.00 89.19           N  
ATOM   1765  CA  ASP A 236      -4.785  -5.521 -21.202  1.00 89.19           C  
ATOM   1766  C   ASP A 236      -6.272  -5.183 -20.942  1.00 89.19           C  
ATOM   1767  CB  ASP A 236      -4.470  -5.965 -22.642  1.00 89.19           C  
ATOM   1768  O   ASP A 236      -7.090  -4.989 -21.844  1.00 89.19           O  
ATOM   1769  CG  ASP A 236      -4.699  -4.848 -23.671  1.00 89.19           C  
ATOM   1770  OD1 ASP A 236      -4.255  -3.696 -23.424  1.00 89.19           O  
ATOM   1771  OD2 ASP A 236      -5.301  -5.138 -24.733  1.00 89.19           O  
ATOM   1772  N   TRP A 237      -6.634  -5.080 -19.664  1.00 92.75           N  
ATOM   1773  CA  TRP A 237      -7.932  -4.633 -19.168  1.00 92.75           C  
ATOM   1774  C   TRP A 237      -9.098  -5.410 -19.801  1.00 92.75           C  
ATOM   1775  CB  TRP A 237      -8.025  -3.100 -19.305  1.00 92.75           C  
ATOM   1776  O   TRP A 237      -9.177  -6.632 -19.704  1.00 92.75           O  
ATOM   1777  CG  TRP A 237      -7.173  -2.318 -18.361  1.00 92.75           C  
ATOM   1778  CD1 TRP A 237      -5.921  -1.857 -18.583  1.00 92.75           C  
ATOM   1779  CD2 TRP A 237      -7.518  -1.915 -17.005  1.00 92.75           C  
ATOM   1780  CE2 TRP A 237      -6.418  -1.199 -16.452  1.00 92.75           C  
ATOM   1781  CE3 TRP A 237      -8.648  -2.107 -16.180  1.00 92.75           C  
ATOM   1782  NE1 TRP A 237      -5.485  -1.168 -17.465  1.00 92.75           N  
ATOM   1783  CH2 TRP A 237      -7.570  -0.917 -14.341  1.00 92.75           C  
ATOM   1784  CZ2 TRP A 237      -6.434  -0.709 -15.138  1.00 92.75           C  
ATOM   1785  CZ3 TRP A 237      -8.674  -1.612 -14.863  1.00 92.75           C  
ATOM   1786  N   PHE A 238     -10.044  -4.714 -20.434  1.00 93.19           N  
ATOM   1787  CA  PHE A 238     -11.255  -5.317 -20.988  1.00 93.19           C  
ATOM   1788  C   PHE A 238     -11.020  -6.096 -22.289  1.00 93.19           C  
ATOM   1789  CB  PHE A 238     -12.335  -4.242 -21.151  1.00 93.19           C  
ATOM   1790  O   PHE A 238     -11.952  -6.739 -22.770  1.00 93.19           O  
ATOM   1791  CG  PHE A 238     -12.714  -3.538 -19.861  1.00 93.19           C  
ATOM   1792  CD1 PHE A 238     -13.202  -4.279 -18.768  1.00 93.19           C  
ATOM   1793  CD2 PHE A 238     -12.581  -2.141 -19.750  1.00 93.19           C  
ATOM   1794  CE1 PHE A 238     -13.557  -3.625 -17.576  1.00 93.19           C  
ATOM   1795  CE2 PHE A 238     -12.935  -1.489 -18.555  1.00 93.19           C  
ATOM   1796  CZ  PHE A 238     -13.423  -2.232 -17.467  1.00 93.19           C  
ATOM   1797  N   SER A 239      -9.799  -6.087 -22.836  1.00 93.69           N  
ATOM   1798  CA  SER A 239      -9.410  -7.016 -23.901  1.00 93.69           C  
ATOM   1799  C   SER A 239      -9.338  -8.459 -23.386  1.00 93.69           C  
ATOM   1800  CB  SER A 239      -8.043  -6.638 -24.477  1.00 93.69           C  
ATOM   1801  O   SER A 239      -9.558  -9.395 -24.154  1.00 93.69           O  
ATOM   1802  OG  SER A 239      -8.010  -5.319 -24.982  1.00 93.69           O  
ATOM   1803  N   SER A 240      -9.076  -8.662 -22.088  1.00 93.88           N  
ATOM   1804  CA  SER A 240      -9.030  -9.988 -21.472  1.00 93.88           C  
ATOM   1805  C   SER A 240     -10.420 -10.468 -21.039  1.00 93.88           C  
ATOM   1806  CB  SER A 240      -8.053 -10.006 -20.300  1.00 93.88           C  
ATOM   1807  O   SER A 240     -11.055  -9.862 -20.166  1.00 93.88           O  
ATOM   1808  OG  SER A 240      -8.176 -11.196 -19.540  1.00 93.88           O  
ATOM   1809  N   PRO A 241     -10.894 -11.627 -21.544  1.00 94.75           N  
ATOM   1810  CA  PRO A 241     -12.147 -12.225 -21.089  1.00 94.75           C  
ATOM   1811  C   PRO A 241     -12.161 -12.534 -19.585  1.00 94.75           C  
ATOM   1812  CB  PRO A 241     -12.300 -13.514 -21.906  1.00 94.75           C  
ATOM   1813  O   PRO A 241     -13.231 -12.565 -18.974  1.00 94.75           O  
ATOM   1814  CG  PRO A 241     -11.476 -13.255 -23.165  1.00 94.75           C  
ATOM   1815  CD  PRO A 241     -10.329 -12.398 -22.644  1.00 94.75           C  
ATOM   1816  N   PHE A 242     -10.993 -12.779 -18.982  1.00 94.06           N  
ATOM   1817  CA  PHE A 242     -10.856 -13.024 -17.547  1.00 94.06           C  
ATOM   1818  C   PHE A 242     -11.191 -11.766 -16.735  1.00 94.06           C  
ATOM   1819  CB  PHE A 242      -9.437 -13.537 -17.267  1.00 94.06           C  
ATOM   1820  O   PHE A 242     -12.051 -11.815 -15.852  1.00 94.06           O  
ATOM   1821  CG  PHE A 242      -9.111 -13.684 -15.798  1.00 94.06           C  
ATOM   1822  CD1 PHE A 242      -8.192 -12.808 -15.188  1.00 94.06           C  
ATOM   1823  CD2 PHE A 242      -9.725 -14.699 -15.041  1.00 94.06           C  
ATOM   1824  CE1 PHE A 242      -7.883 -12.956 -13.827  1.00 94.06           C  
ATOM   1825  CE2 PHE A 242      -9.409 -14.849 -13.679  1.00 94.06           C  
ATOM   1826  CZ  PHE A 242      -8.480 -13.984 -13.078  1.00 94.06           C  
ATOM   1827  N   ILE A 243     -10.607 -10.623 -17.103  1.00 95.00           N  
ATOM   1828  CA  ILE A 243     -10.857  -9.332 -16.451  1.00 95.00           C  
ATOM   1829  C   ILE A 243     -12.299  -8.869 -16.666  1.00 95.00           C  
ATOM   1830  CB  ILE A 243      -9.851  -8.287 -16.971  1.00 95.00           C  
ATOM   1831  O   ILE A 243     -12.926  -8.368 -15.731  1.00 95.00           O  
ATOM   1832  CG1 ILE A 243      -8.385  -8.666 -16.662  1.00 95.00           C  
ATOM   1833  CG2 ILE A 243     -10.156  -6.878 -16.431  1.00 95.00           C  
ATOM   1834  CD1 ILE A 243      -8.026  -8.786 -15.173  1.00 95.00           C  
ATOM   1835  N   VAL A 244     -12.876  -9.088 -17.853  1.00 96.88           N  
ATOM   1836  CA  VAL A 244     -14.292  -8.773 -18.118  1.00 96.88           C  
ATOM   1837  C   VAL A 244     -15.215  -9.577 -17.199  1.00 96.88           C  
ATOM   1838  CB  VAL A 244     -14.651  -9.009 -19.597  1.00 96.88           C  
ATOM   1839  O   VAL A 244     -16.096  -8.999 -16.561  1.00 96.88           O  
ATOM   1840  CG1 VAL A 244     -16.152  -8.827 -19.865  1.00 96.88           C  
ATOM   1841  CG2 VAL A 244     -13.909  -8.020 -20.499  1.00 96.88           C  
ATOM   1842  N   LYS A 245     -14.999 -10.895 -17.069  1.00 97.12           N  
ATOM   1843  CA  LYS A 245     -15.779 -11.743 -16.151  1.00 97.12           C  
ATOM   1844  C   LYS A 245     -15.661 -11.256 -14.710  1.00 97.12           C  
ATOM   1845  CB  LYS A 245     -15.321 -13.204 -16.243  1.00 97.12           C  
ATOM   1846  O   LYS A 245     -16.682 -11.102 -14.043  1.00 97.12           O  
ATOM   1847  CG  LYS A 245     -15.816 -13.904 -17.515  1.00 97.12           C  
ATOM   1848  CD  LYS A 245     -15.173 -15.293 -17.613  1.00 97.12           C  
ATOM   1849  CE  LYS A 245     -15.538 -15.961 -18.940  1.00 97.12           C  
ATOM   1850  NZ  LYS A 245     -14.896 -17.294 -19.066  1.00 97.12           N  
ATOM   1851  N   LEU A 246     -14.446 -10.971 -14.242  1.00 96.38           N  
ATOM   1852  CA  LEU A 246     -14.230 -10.453 -12.892  1.00 96.38           C  
ATOM   1853  C   LEU A 246     -14.858  -9.074 -12.682  1.00 96.38           C  
ATOM   1854  CB  LEU A 246     -12.733 -10.389 -12.587  1.00 96.38           C  
ATOM   1855  O   LEU A 246     -15.406  -8.825 -11.617  1.00 96.38           O  
ATOM   1856  CG  LEU A 246     -12.063 -11.745 -12.342  1.00 96.38           C  
ATOM   1857  CD1 LEU A 246     -10.576 -11.481 -12.168  1.00 96.38           C  
ATOM   1858  CD2 LEU A 246     -12.586 -12.428 -11.073  1.00 96.38           C  
ATOM   1859  N   SER A 247     -14.857  -8.206 -13.692  1.00 96.56           N  
ATOM   1860  CA  SER A 247     -15.502  -6.890 -13.625  1.00 96.56           C  
ATOM   1861  C   SER A 247     -17.019  -7.010 -13.497  1.00 96.56           C  
ATOM   1862  CB  SER A 247     -15.156  -6.063 -14.862  1.00 96.56           C  
ATOM   1863  O   SER A 247     -17.630  -6.295 -12.706  1.00 96.56           O  
ATOM   1864  OG  SER A 247     -13.761  -5.873 -14.929  1.00 96.56           O  
ATOM   1865  N   ILE A 248     -17.629  -7.958 -14.218  1.00 97.62           N  
ATOM   1866  CA  ILE A 248     -19.058  -8.272 -14.083  1.00 97.62           C  
ATOM   1867  C   ILE A 248     -19.349  -8.824 -12.683  1.00 97.62           C  
ATOM   1868  CB  ILE A 248     -19.514  -9.244 -15.196  1.00 97.62           C  
ATOM   1869  O   ILE A 248     -20.290  -8.368 -12.036  1.00 97.62           O  
ATOM   1870  CG1 ILE A 248     -19.422  -8.562 -16.580  1.00 97.62           C  
ATOM   1871  CG2 ILE A 248     -20.958  -9.726 -14.947  1.00 97.62           C  
ATOM   1872  CD1 ILE A 248     -19.511  -9.546 -17.754  1.00 97.62           C  
ATOM   1873  N   VAL A 249     -18.533  -9.760 -12.186  1.00 97.81           N  
ATOM   1874  CA  VAL A 249     -18.662 -10.304 -10.823  1.00 97.81           C  
ATOM   1875  C   VAL A 249     -18.535  -9.186  -9.785  1.00 97.81           C  
ATOM   1876  CB  VAL A 249     -17.633 -11.427 -10.578  1.00 97.81           C  
ATOM   1877  O   VAL A 249     -19.413  -9.043  -8.938  1.00 97.81           O  
ATOM   1878  CG1 VAL A 249     -17.561 -11.879  -9.113  1.00 97.81           C  
ATOM   1879  CG2 VAL A 249     -17.987 -12.671 -11.406  1.00 97.81           C  
ATOM   1880  N   ALA A 250     -17.506  -8.346  -9.880  1.00 96.94           N  
ATOM   1881  CA  ALA A 250     -17.304  -7.203  -8.999  1.00 96.94           C  
ATOM   1882  C   ALA A 250     -18.525  -6.275  -9.008  1.00 96.94           C  
ATOM   1883  CB  ALA A 250     -16.039  -6.460  -9.437  1.00 96.94           C  
ATOM   1884  O   ALA A 250     -19.055  -5.951  -7.949  1.00 96.94           O  
ATOM   1885  N   PHE A 251     -19.022  -5.906 -10.190  1.00 97.19           N  
ATOM   1886  CA  PHE A 251     -20.190  -5.041 -10.326  1.00 97.19           C  
ATOM   1887  C   PHE A 251     -21.444  -5.653  -9.690  1.00 97.19           C  
ATOM   1888  CB  PHE A 251     -20.415  -4.726 -11.809  1.00 97.19           C  
ATOM   1889  O   PHE A 251     -22.089  -5.006  -8.867  1.00 97.19           O  
ATOM   1890  CG  PHE A 251     -21.623  -3.845 -12.049  1.00 97.19           C  
ATOM   1891  CD1 PHE A 251     -22.834  -4.406 -12.496  1.00 97.19           C  
ATOM   1892  CD2 PHE A 251     -21.546  -2.465 -11.787  1.00 97.19           C  
ATOM   1893  CE1 PHE A 251     -23.962  -3.588 -12.686  1.00 97.19           C  
ATOM   1894  CE2 PHE A 251     -22.673  -1.647 -11.977  1.00 97.19           C  
ATOM   1895  CZ  PHE A 251     -23.881  -2.208 -12.428  1.00 97.19           C  
ATOM   1896  N   VAL A 252     -21.772  -6.906 -10.021  1.00 97.88           N  
ATOM   1897  CA  VAL A 252     -22.973  -7.590  -9.515  1.00 97.88           C  
ATOM   1898  C   VAL A 252     -22.919  -7.747  -7.996  1.00 97.88           C  
ATOM   1899  CB  VAL A 252     -23.150  -8.954 -10.213  1.00 97.88           C  
ATOM   1900  O   VAL A 252     -23.883  -7.411  -7.308  1.00 97.88           O  
ATOM   1901  CG1 VAL A 252     -24.247  -9.816  -9.570  1.00 97.88           C  
ATOM   1902  CG2 VAL A 252     -23.537  -8.758 -11.686  1.00 97.88           C  
ATOM   1903  N   PHE A 253     -21.797  -8.221  -7.454  1.00 97.62           N  
ATOM   1904  CA  PHE A 253     -21.672  -8.500  -6.025  1.00 97.62           C  
ATOM   1905  C   PHE A 253     -21.523  -7.231  -5.181  1.00 97.62           C  
ATOM   1906  CB  PHE A 253     -20.531  -9.493  -5.793  1.00 97.62           C  
ATOM   1907  O   PHE A 253     -22.098  -7.168  -4.098  1.00 97.62           O  
ATOM   1908  CG  PHE A 253     -20.927 -10.939  -6.028  1.00 97.62           C  
ATOM   1909  CD1 PHE A 253     -21.430 -11.695  -4.960  1.00 97.62           C  
ATOM   1910  CD2 PHE A 253     -20.821 -11.540  -7.293  1.00 97.62           C  
ATOM   1911  CE1 PHE A 253     -21.766 -13.047  -5.122  1.00 97.62           C  
ATOM   1912  CE2 PHE A 253     -21.163 -12.892  -7.469  1.00 97.62           C  
ATOM   1913  CZ  PHE A 253     -21.621 -13.652  -6.380  1.00 97.62           C  
ATOM   1914  N   LEU A 254     -20.843  -6.189  -5.673  1.00 95.19           N  
ATOM   1915  CA  LEU A 254     -20.792  -4.900  -4.976  1.00 95.19           C  
ATOM   1916  C   LEU A 254     -22.134  -4.163  -5.036  1.00 95.19           C  
ATOM   1917  CB  LEU A 254     -19.660  -4.020  -5.528  1.00 95.19           C  
ATOM   1918  O   LEU A 254     -22.538  -3.563  -4.042  1.00 95.19           O  
ATOM   1919  CG  LEU A 254     -18.247  -4.559  -5.239  1.00 95.19           C  
ATOM   1920  CD1 LEU A 254     -17.212  -3.691  -5.947  1.00 95.19           C  
ATOM   1921  CD2 LEU A 254     -17.920  -4.565  -3.743  1.00 95.19           C  
ATOM   1922  N   ALA A 255     -22.865  -4.240  -6.154  1.00 95.88           N  
ATOM   1923  CA  ALA A 255     -24.223  -3.703  -6.235  1.00 95.88           C  
ATOM   1924  C   ALA A 255     -25.171  -4.438  -5.274  1.00 95.88           C  
ATOM   1925  CB  ALA A 255     -24.715  -3.782  -7.683  1.00 95.88           C  
ATOM   1926  O   ALA A 255     -25.943  -3.794  -4.559  1.00 95.88           O  
ATOM   1927  N   ALA A 256     -25.073  -5.771  -5.203  1.00 95.19           N  
ATOM   1928  CA  ALA A 256     -25.813  -6.577  -4.237  1.00 95.19           C  
ATOM   1929  C   ALA A 256     -25.448  -6.205  -2.792  1.00 95.19           C  
ATOM   1930  CB  ALA A 256     -25.567  -8.063  -4.522  1.00 95.19           C  
ATOM   1931  O   ALA A 256     -26.347  -5.970  -1.990  1.00 95.19           O  
ATOM   1932  N   PHE A 257     -24.157  -6.067  -2.478  1.00 94.06           N  
ATOM   1933  CA  PHE A 257     -23.675  -5.628  -1.167  1.00 94.06           C  
ATOM   1934  C   PHE A 257     -24.271  -4.274  -0.763  1.00 94.06           C  
ATOM   1935  CB  PHE A 257     -22.142  -5.569  -1.191  1.00 94.06           C  
ATOM   1936  O   PHE A 257     -24.875  -4.160   0.300  1.00 94.06           O  
ATOM   1937  CG  PHE A 257     -21.536  -4.838  -0.011  1.00 94.06           C  
ATOM   1938  CD1 PHE A 257     -20.855  -3.620  -0.200  1.00 94.06           C  
ATOM   1939  CD2 PHE A 257     -21.688  -5.361   1.283  1.00 94.06           C  
ATOM   1940  CE1 PHE A 257     -20.305  -2.944   0.903  1.00 94.06           C  
ATOM   1941  CE2 PHE A 257     -21.119  -4.698   2.382  1.00 94.06           C  
ATOM   1942  CZ  PHE A 257     -20.427  -3.490   2.193  1.00 94.06           C  
ATOM   1943  N   ILE A 258     -24.187  -3.261  -1.634  1.00 92.31           N  
ATOM   1944  CA  ILE A 258     -24.758  -1.932  -1.367  1.00 92.31           C  
ATOM   1945  C   ILE A 258     -26.272  -2.031  -1.139  1.00 92.31           C  
ATOM   1946  CB  ILE A 258     -24.414  -0.957  -2.518  1.00 92.31           C  
ATOM   1947  O   ILE A 258     -26.805  -1.413  -0.217  1.00 92.31           O  
ATOM   1948  CG1 ILE A 258     -22.895  -0.664  -2.543  1.00 92.31           C  
ATOM   1949  CG2 ILE A 258     -25.191   0.369  -2.379  1.00 92.31           C  
ATOM   1950  CD1 ILE A 258     -22.418   0.008  -3.838  1.00 92.31           C  
ATOM   1951  N   TRP A 259     -26.982  -2.815  -1.953  1.00 93.19           N  
ATOM   1952  CA  TRP A 259     -28.426  -2.997  -1.811  1.00 93.19           C  
ATOM   1953  C   TRP A 259     -28.813  -3.678  -0.487  1.00 93.19           C  
ATOM   1954  CB  TRP A 259     -28.947  -3.776  -3.021  1.00 93.19           C  
ATOM   1955  O   TRP A 259     -29.768  -3.242   0.163  1.00 93.19           O  
ATOM   1956  CG  TRP A 259     -30.423  -4.012  -3.022  1.00 93.19           C  
ATOM   1957  CD1 TRP A 259     -31.361  -3.141  -3.452  1.00 93.19           C  
ATOM   1958  CD2 TRP A 259     -31.146  -5.210  -2.610  1.00 93.19           C  
ATOM   1959  CE2 TRP A 259     -32.540  -4.988  -2.815  1.00 93.19           C  
ATOM   1960  CE3 TRP A 259     -30.762  -6.474  -2.119  1.00 93.19           C  
ATOM   1961  NE1 TRP A 259     -32.613  -3.720  -3.355  1.00 93.19           N  
ATOM   1962  CH2 TRP A 259     -33.089  -7.212  -2.036  1.00 93.19           C  
ATOM   1963  CZ2 TRP A 259     -33.506  -5.966  -2.536  1.00 93.19           C  
ATOM   1964  CZ3 TRP A 259     -31.720  -7.463  -1.830  1.00 93.19           C  
ATOM   1965  N   ILE A 260     -28.059  -4.700  -0.066  1.00 92.00           N  
ATOM   1966  CA  ILE A 260     -28.249  -5.415   1.204  1.00 92.00           C  
ATOM   1967  C   ILE A 260     -28.002  -4.467   2.383  1.00 92.00           C  
ATOM   1968  CB  ILE A 260     -27.346  -6.674   1.257  1.00 92.00           C  
ATOM   1969  O   ILE A 260     -28.902  -4.269   3.200  1.00 92.00           O  
ATOM   1970  CG1 ILE A 260     -27.818  -7.733   0.233  1.00 92.00           C  
ATOM   1971  CG2 ILE A 260     -27.352  -7.313   2.656  1.00 92.00           C  
ATOM   1972  CD1 ILE A 260     -26.775  -8.821  -0.052  1.00 92.00           C  
ATOM   1973  N   GLU A 261     -26.850  -3.798   2.426  1.00 88.94           N  
ATOM   1974  CA  GLU A 261     -26.455  -2.900   3.523  1.00 88.94           C  
ATOM   1975  C   GLU A 261     -27.422  -1.722   3.714  1.00 88.94           C  
ATOM   1976  CB  GLU A 261     -25.059  -2.342   3.223  1.00 88.94           C  
ATOM   1977  O   GLU A 261     -27.637  -1.232   4.825  1.00 88.94           O  
ATOM   1978  CG  GLU A 261     -23.944  -3.377   3.410  1.00 88.94           C  
ATOM   1979  CD  GLU A 261     -23.744  -3.805   4.866  1.00 88.94           C  
ATOM   1980  OE1 GLU A 261     -23.261  -4.923   5.115  1.00 88.94           O  
ATOM   1981  OE2 GLU A 261     -23.974  -2.976   5.768  1.00 88.94           O  
ATOM   1982  N   LEU A 262     -28.061  -1.259   2.636  1.00 88.25           N  
ATOM   1983  CA  LEU A 262     -29.067  -0.202   2.725  1.00 88.25           C  
ATOM   1984  C   LEU A 262     -30.408  -0.691   3.300  1.00 88.25           C  
ATOM   1985  CB  LEU A 262     -29.232   0.459   1.347  1.00 88.25           C  
ATOM   1986  O   LEU A 262     -31.146   0.133   3.858  1.00 88.25           O  
ATOM   1987  CG  LEU A 262     -28.022   1.308   0.906  1.00 88.25           C  
ATOM   1988  CD1 LEU A 262     -28.255   1.798  -0.524  1.00 88.25           C  
ATOM   1989  CD2 LEU A 262     -27.798   2.532   1.800  1.00 88.25           C  
ATOM   1990  N   ARG A 263     -30.729  -1.989   3.193  1.00 87.19           N  
ATOM   1991  CA  ARG A 263     -32.001  -2.588   3.646  1.00 87.19           C  
ATOM   1992  C   ARG A 263     -31.917  -3.319   4.985  1.00 87.19           C  
ATOM   1993  CB  ARG A 263     -32.540  -3.548   2.572  1.00 87.19           C  
ATOM   1994  O   ARG A 263     -32.915  -3.345   5.709  1.00 87.19           O  
ATOM   1995  CG  ARG A 263     -33.095  -2.807   1.350  1.00 87.19           C  
ATOM   1996  CD  ARG A 263     -33.956  -3.754   0.507  1.00 87.19           C  
ATOM   1997  NE  ARG A 263     -34.562  -3.046  -0.638  1.00 87.19           N  
ATOM   1998  NH1 ARG A 263     -36.673  -3.968  -0.563  1.00 87.19           N  
ATOM   1999  NH2 ARG A 263     -36.175  -2.482  -2.144  1.00 87.19           N  
ATOM   2000  CZ  ARG A 263     -35.795  -3.169  -1.103  1.00 87.19           C  
ATOM   2001  N   VAL A 264     -30.779  -3.919   5.317  1.00 87.44           N  
ATOM   2002  CA  VAL A 264     -30.599  -4.705   6.545  1.00 87.44           C  
ATOM   2003  C   VAL A 264     -30.669  -3.800   7.783  1.00 87.44           C  
ATOM   2004  CB  VAL A 264     -29.309  -5.551   6.460  1.00 87.44           C  
ATOM   2005  O   VAL A 264     -30.229  -2.653   7.782  1.00 87.44           O  
ATOM   2006  CG1 VAL A 264     -28.947  -6.222   7.790  1.00 87.44           C  
ATOM   2007  CG2 VAL A 264     -29.503  -6.680   5.442  1.00 87.44           C  
ATOM   2008  N   LYS A 265     -31.268  -4.309   8.872  1.00 79.75           N  
ATOM   2009  CA  LYS A 265     -31.443  -3.560  10.134  1.00 79.75           C  
ATOM   2010  C   LYS A 265     -30.128  -3.358  10.897  1.00 79.75           C  
ATOM   2011  CB  LYS A 265     -32.464  -4.264  11.044  1.00 79.75           C  
ATOM   2012  O   LYS A 265     -29.958  -2.329  11.545  1.00 79.75           O  
ATOM   2013  CG  LYS A 265     -33.904  -4.223  10.506  1.00 79.75           C  
ATOM   2014  CD  LYS A 265     -34.867  -4.886  11.505  1.00 79.75           C  
ATOM   2015  CE  LYS A 265     -36.309  -4.844  10.984  1.00 79.75           C  
ATOM   2016  NZ  LYS A 265     -37.255  -5.505  11.923  1.00 79.75           N  
ATOM   2017  N   LYS A 266     -29.230  -4.347  10.842  1.00 81.38           N  
ATOM   2018  CA  LYS A 266     -27.897  -4.355  11.467  1.00 81.38           C  
ATOM   2019  C   LYS A 266     -26.818  -4.489  10.372  1.00 81.38           C  
ATOM   2020  CB  LYS A 266     -27.813  -5.477  12.525  1.00 81.38           C  
ATOM   2021  O   LYS A 266     -26.263  -5.571  10.226  1.00 81.38           O  
ATOM   2022  CG  LYS A 266     -28.678  -5.214  13.771  1.00 81.38           C  
ATOM   2023  CD  LYS A 266     -28.558  -6.366  14.787  1.00 81.38           C  
ATOM   2024  CE  LYS A 266     -29.331  -6.055  16.079  1.00 81.38           C  
ATOM   2025  NZ  LYS A 266     -29.325  -7.192  17.040  1.00 81.38           N  
ATOM   2026  N   PRO A 267     -26.590  -3.431   9.570  1.00 80.38           N  
ATOM   2027  CA  PRO A 267     -25.607  -3.443   8.483  1.00 80.38           C  
ATOM   2028  C   PRO A 267     -24.186  -3.695   9.005  1.00 80.38           C  
ATOM   2029  CB  PRO A 267     -25.727  -2.059   7.829  1.00 80.38           C  
ATOM   2030  O   PRO A 267     -23.839  -3.186  10.080  1.00 80.38           O  
ATOM   2031  CG  PRO A 267     -26.307  -1.164   8.908  1.00 80.38           C  
ATOM   2032  CD  PRO A 267     -27.208  -2.114   9.677  1.00 80.38           C  
ATOM   2033  N   LEU A 268     -23.358  -4.420   8.243  1.00 78.88           N  
ATOM   2034  CA  LEU A 268     -21.923  -4.538   8.524  1.00 78.88           C  
ATOM   2035  C   LEU A 268     -21.248  -3.169   8.376  1.00 78.88           C  
ATOM   2036  CB  LEU A 268     -21.296  -5.543   7.538  1.00 78.88           C  
ATOM   2037  O   LEU A 268     -20.420  -2.776   9.200  1.00 78.88           O  
ATOM   2038  CG  LEU A 268     -19.792  -5.794   7.731  1.00 78.88           C  
ATOM   2039  CD1 LEU A 268     -19.516  -6.654   8.962  1.00 78.88           C  
ATOM   2040  CD2 LEU A 268     -19.224  -6.486   6.494  1.00 78.88           C  
ATOM   2041  N   VAL A 269     -21.631  -2.426   7.335  1.00 81.56           N  
ATOM   2042  CA  VAL A 269     -21.067  -1.127   6.984  1.00 81.56           C  
ATOM   2043  C   VAL A 269     -22.187  -0.097   6.914  1.00 81.56           C  
ATOM   2044  CB  VAL A 269     -20.281  -1.204   5.664  1.00 81.56           C  
ATOM   2045  O   VAL A 269     -23.019  -0.088   6.011  1.00 81.56           O  
ATOM   2046  CG1 VAL A 269     -19.673   0.160   5.329  1.00 81.56           C  
ATOM   2047  CG2 VAL A 269     -19.123  -2.209   5.751  1.00 81.56           C  
ATOM   2048  N   LYS A 270     -22.180   0.863   7.844  1.00 83.25           N  
ATOM   2049  CA  LYS A 270     -23.176   1.946   7.888  1.00 83.25           C  
ATOM   2050  C   LYS A 270     -22.961   2.971   6.761  1.00 83.25           C  
ATOM   2051  CB  LYS A 270     -23.212   2.591   9.286  1.00 83.25           C  
ATOM   2052  O   LYS A 270     -22.572   4.108   7.016  1.00 83.25           O  
ATOM   2053  CG  LYS A 270     -23.699   1.623  10.375  1.00 83.25           C  
ATOM   2054  CD  LYS A 270     -23.885   2.348  11.714  1.00 83.25           C  
ATOM   2055  CE  LYS A 270     -24.321   1.355  12.797  1.00 83.25           C  
ATOM   2056  NZ  LYS A 270     -24.643   2.055  14.063  1.00 83.25           N  
ATOM   2057  N   LEU A 271     -23.279   2.603   5.515  1.00 84.25           N  
ATOM   2058  CA  LEU A 271     -23.141   3.455   4.321  1.00 84.25           C  
ATOM   2059  C   LEU A 271     -23.939   4.764   4.419  1.00 84.25           C  
ATOM   2060  CB  LEU A 271     -23.583   2.670   3.069  1.00 84.25           C  
ATOM   2061  O   LEU A 271     -23.554   5.775   3.837  1.00 84.25           O  
ATOM   2062  CG  LEU A 271     -22.706   1.457   2.700  1.00 84.25           C  
ATOM   2063  CD1 LEU A 271     -23.298   0.758   1.477  1.00 84.25           C  
ATOM   2064  CD2 LEU A 271     -21.267   1.868   2.373  1.00 84.25           C  
ATOM   2065  N   ARG A 272     -25.007   4.785   5.227  1.00 83.94           N  
ATOM   2066  CA  ARG A 272     -25.801   5.991   5.518  1.00 83.94           C  
ATOM   2067  C   ARG A 272     -24.985   7.113   6.171  1.00 83.94           C  
ATOM   2068  CB  ARG A 272     -27.009   5.633   6.397  1.00 83.94           C  
ATOM   2069  O   ARG A 272     -25.403   8.259   6.120  1.00 83.94           O  
ATOM   2070  CG  ARG A 272     -27.960   4.630   5.725  1.00 83.94           C  
ATOM   2071  CD  ARG A 272     -29.162   4.348   6.633  1.00 83.94           C  
ATOM   2072  NE  ARG A 272     -30.012   3.270   6.091  1.00 83.94           N  
ATOM   2073  NH1 ARG A 272     -31.450   3.108   7.872  1.00 83.94           N  
ATOM   2074  NH2 ARG A 272     -31.682   1.718   6.145  1.00 83.94           N  
ATOM   2075  CZ  ARG A 272     -31.041   2.705   6.699  1.00 83.94           C  
ATOM   2076  N   LEU A 273     -23.817   6.826   6.752  1.00 83.88           N  
ATOM   2077  CA  LEU A 273     -22.928   7.873   7.265  1.00 83.88           C  
ATOM   2078  C   LEU A 273     -22.396   8.774   6.138  1.00 83.88           C  
ATOM   2079  CB  LEU A 273     -21.782   7.233   8.067  1.00 83.88           C  
ATOM   2080  O   LEU A 273     -22.205   9.967   6.362  1.00 83.88           O  
ATOM   2081  CG  LEU A 273     -22.227   6.493   9.344  1.00 83.88           C  
ATOM   2082  CD1 LEU A 273     -21.012   5.837   9.998  1.00 83.88           C  
ATOM   2083  CD2 LEU A 273     -22.887   7.428  10.361  1.00 83.88           C  
ATOM   2084  N   LEU A 274     -22.240   8.248   4.915  1.00 87.00           N  
ATOM   2085  CA  LEU A 274     -21.754   8.997   3.745  1.00 87.00           C  
ATOM   2086  C   LEU A 274     -22.686  10.137   3.321  1.00 87.00           C  
ATOM   2087  CB  LEU A 274     -21.508   8.035   2.568  1.00 87.00           C  
ATOM   2088  O   LEU A 274     -22.228  11.085   2.688  1.00 87.00           O  
ATOM   2089  CG  LEU A 274     -20.410   6.986   2.823  1.00 87.00           C  
ATOM   2090  CD1 LEU A 274     -20.397   5.953   1.698  1.00 87.00           C  
ATOM   2091  CD2 LEU A 274     -19.016   7.614   2.895  1.00 87.00           C  
ATOM   2092  N   THR A 275     -23.967  10.097   3.698  1.00 84.88           N  
ATOM   2093  CA  THR A 275     -24.905  11.190   3.401  1.00 84.88           C  
ATOM   2094  C   THR A 275     -24.681  12.409   4.296  1.00 84.88           C  
ATOM   2095  CB  THR A 275     -26.370  10.736   3.490  1.00 84.88           C  
ATOM   2096  O   THR A 275     -25.156  13.502   3.982  1.00 84.88           O  
ATOM   2097  CG2 THR A 275     -26.659   9.497   2.644  1.00 84.88           C  
ATOM   2098  OG1 THR A 275     -26.728  10.431   4.815  1.00 84.88           O  
ATOM   2099  N   GLN A 276     -23.958  12.264   5.414  1.00 86.19           N  
ATOM   2100  CA  GLN A 276     -23.584  13.400   6.249  1.00 86.19           C  
ATOM   2101  C   GLN A 276     -22.481  14.198   5.557  1.00 86.19           C  
ATOM   2102  CB  GLN A 276     -23.121  12.955   7.640  1.00 86.19           C  
ATOM   2103  O   GLN A 276     -21.396  13.685   5.306  1.00 86.19           O  
ATOM   2104  CG  GLN A 276     -24.178  12.163   8.419  1.00 86.19           C  
ATOM   2105  CD  GLN A 276     -23.722  11.869   9.844  1.00 86.19           C  
ATOM   2106  NE2 GLN A 276     -24.276  10.867  10.488  1.00 86.19           N  
ATOM   2107  OE1 GLN A 276     -22.881  12.545  10.412  1.00 86.19           O  
ATOM   2108  N   ARG A 277     -22.733  15.483   5.285  1.00 83.56           N  
ATOM   2109  CA  ARG A 277     -21.856  16.332   4.458  1.00 83.56           C  
ATOM   2110  C   ARG A 277     -20.376  16.301   4.864  1.00 83.56           C  
ATOM   2111  CB  ARG A 277     -22.415  17.762   4.459  1.00 83.56           C  
ATOM   2112  O   ARG A 277     -19.526  16.128   3.999  1.00 83.56           O  
ATOM   2113  CG  ARG A 277     -21.612  18.702   3.549  1.00 83.56           C  
ATOM   2114  CD  ARG A 277     -22.277  20.078   3.500  1.00 83.56           C  
ATOM   2115  NE  ARG A 277     -21.479  21.029   2.705  1.00 83.56           N  
ATOM   2116  NH1 ARG A 277     -23.180  22.052   1.527  1.00 83.56           N  
ATOM   2117  NH2 ARG A 277     -21.057  22.694   1.234  1.00 83.56           N  
ATOM   2118  CZ  ARG A 277     -21.915  21.916   1.826  1.00 83.56           C  
ATOM   2119  N   ASN A 278     -20.063  16.482   6.149  1.00 85.19           N  
ATOM   2120  CA  ASN A 278     -18.670  16.498   6.614  1.00 85.19           C  
ATOM   2121  C   ASN A 278     -18.011  15.118   6.506  1.00 85.19           C  
ATOM   2122  CB  ASN A 278     -18.596  17.027   8.057  1.00 85.19           C  
ATOM   2123  O   ASN A 278     -16.858  15.037   6.093  1.00 85.19           O  
ATOM   2124  CG  ASN A 278     -18.704  18.536   8.170  1.00 85.19           C  
ATOM   2125  ND2 ASN A 278     -18.586  19.040   9.375  1.00 85.19           N  
ATOM   2126  OD1 ASN A 278     -18.886  19.274   7.207  1.00 85.19           O  
ATOM   2127  N   PHE A 279     -18.750  14.049   6.816  1.00 87.94           N  
ATOM   2128  CA  PHE A 279     -18.249  12.684   6.699  1.00 87.94           C  
ATOM   2129  C   PHE A 279     -18.042  12.294   5.230  1.00 87.94           C  
ATOM   2130  CB  PHE A 279     -19.199  11.724   7.422  1.00 87.94           C  
ATOM   2131  O   PHE A 279     -16.953  11.875   4.869  1.00 87.94           O  
ATOM   2132  CG  PHE A 279     -18.693  10.295   7.456  1.00 87.94           C  
ATOM   2133  CD1 PHE A 279     -19.127   9.371   6.497  1.00 87.94           C  
ATOM   2134  CD2 PHE A 279     -17.739   9.897   8.403  1.00 87.94           C  
ATOM   2135  CE1 PHE A 279     -18.651   8.050   6.502  1.00 87.94           C  
ATOM   2136  CE2 PHE A 279     -17.201   8.601   8.365  1.00 87.94           C  
ATOM   2137  CZ  PHE A 279     -17.672   7.667   7.431  1.00 87.94           C  
ATOM   2138  N   GLY A 280     -19.031  12.508   4.358  1.00 89.88           N  
ATOM   2139  CA  GLY A 280     -18.941  12.188   2.931  1.00 89.88           C  
ATOM   2140  C   GLY A 280     -17.816  12.939   2.209  1.00 89.88           C  
ATOM   2141  O   GLY A 280     -17.027  12.318   1.500  1.00 89.88           O  
ATOM   2142  N   ILE A 281     -17.682  14.255   2.430  1.00 90.88           N  
ATOM   2143  CA  ILE A 281     -16.575  15.037   1.848  1.00 90.88           C  
ATOM   2144  C   ILE A 281     -15.232  14.619   2.465  1.00 90.88           C  
ATOM   2145  CB  ILE A 281     -16.812  16.560   1.989  1.00 90.88           C  
ATOM   2146  O   ILE A 281     -14.260  14.454   1.735  1.00 90.88           O  
ATOM   2147  CG1 ILE A 281     -18.071  17.010   1.211  1.00 90.88           C  
ATOM   2148  CG2 ILE A 281     -15.592  17.351   1.476  1.00 90.88           C  
ATOM   2149  CD1 ILE A 281     -18.479  18.467   1.480  1.00 90.88           C  
ATOM   2150  N   GLY A 282     -15.165  14.413   3.785  1.00 90.94           N  
ATOM   2151  CA  GLY A 282     -13.947  13.957   4.461  1.00 90.94           C  
ATOM   2152  C   GLY A 282     -13.463  12.601   3.941  1.00 90.94           C  
ATOM   2153  O   GLY A 282     -12.283  12.444   3.633  1.00 90.94           O  
ATOM   2154  N   VAL A 283     -14.387  11.660   3.737  1.00 92.06           N  
ATOM   2155  CA  VAL A 283     -14.127  10.364   3.101  1.00 92.06           C  
ATOM   2156  C   VAL A 283     -13.654  10.542   1.659  1.00 92.06           C  
ATOM   2157  CB  VAL A 283     -15.374   9.465   3.175  1.00 92.06           C  
ATOM   2158  O   VAL A 283     -12.658   9.929   1.295  1.00 92.06           O  
ATOM   2159  CG1 VAL A 283     -15.263   8.227   2.283  1.00 92.06           C  
ATOM   2160  CG2 VAL A 283     -15.596   8.957   4.606  1.00 92.06           C  
ATOM   2161  N   LEU A 284     -14.295  11.396   0.852  1.00 94.62           N  
ATOM   2162  CA  LEU A 284     -13.855  11.670  -0.522  1.00 94.62           C  
ATOM   2163  C   LEU A 284     -12.415  12.204  -0.562  1.00 94.62           C  
ATOM   2164  CB  LEU A 284     -14.836  12.655  -1.185  1.00 94.62           C  
ATOM   2165  O   LEU A 284     -11.588  11.690  -1.311  1.00 94.62           O  
ATOM   2166  CG  LEU A 284     -14.430  13.093  -2.606  1.00 94.62           C  
ATOM   2167  CD1 LEU A 284     -14.414  11.921  -3.588  1.00 94.62           C  
ATOM   2168  CD2 LEU A 284     -15.413  14.148  -3.112  1.00 94.62           C  
ATOM   2169  N   VAL A 285     -12.091  13.192   0.277  1.00 94.12           N  
ATOM   2170  CA  VAL A 285     -10.720  13.712   0.401  1.00 94.12           C  
ATOM   2171  C   VAL A 285      -9.768  12.595   0.826  1.00 94.12           C  
ATOM   2172  CB  VAL A 285     -10.655  14.883   1.400  1.00 94.12           C  
ATOM   2173  O   VAL A 285      -8.686  12.467   0.263  1.00 94.12           O  
ATOM   2174  CG1 VAL A 285      -9.221  15.387   1.611  1.00 94.12           C  
ATOM   2175  CG2 VAL A 285     -11.463  16.085   0.900  1.00 94.12           C  
ATOM   2176  N   ASN A 286     -10.172  11.750   1.775  1.00 91.88           N  
ATOM   2177  CA  ASN A 286      -9.367  10.627   2.244  1.00 91.88           C  
ATOM   2178  C   ASN A 286      -9.121   9.575   1.144  1.00 91.88           C  
ATOM   2179  CB  ASN A 286     -10.059  10.042   3.482  1.00 91.88           C  
ATOM   2180  O   ASN A 286      -8.028   9.021   1.084  1.00 91.88           O  
ATOM   2181  CG  ASN A 286      -9.162   9.131   4.289  1.00 91.88           C  
ATOM   2182  ND2 ASN A 286      -9.628   7.955   4.610  1.00 91.88           N  
ATOM   2183  OD1 ASN A 286      -8.054   9.454   4.688  1.00 91.88           O  
ATOM   2184  N   VAL A 287     -10.084   9.334   0.246  1.00 94.75           N  
ATOM   2185  CA  VAL A 287      -9.927   8.477  -0.946  1.00 94.75           C  
ATOM   2186  C   VAL A 287      -8.912   9.081  -1.919  1.00 94.75           C  
ATOM   2187  CB  VAL A 287     -11.284   8.252  -1.651  1.00 94.75           C  
ATOM   2188  O   VAL A 287      -7.989   8.385  -2.334  1.00 94.75           O  
ATOM   2189  CG1 VAL A 287     -11.167   7.532  -3.001  1.00 94.75           C  
ATOM   2190  CG2 VAL A 287     -12.226   7.400  -0.794  1.00 94.75           C  
ATOM   2191  N   LEU A 288      -9.031  10.374  -2.243  1.00 96.12           N  
ATOM   2192  CA  LEU A 288      -8.104  11.069  -3.151  1.00 96.12           C  
ATOM   2193  C   LEU A 288      -6.680  11.146  -2.578  1.00 96.12           C  
ATOM   2194  CB  LEU A 288      -8.624  12.490  -3.430  1.00 96.12           C  
ATOM   2195  O   LEU A 288      -5.697  10.946  -3.287  1.00 96.12           O  
ATOM   2196  CG  LEU A 288      -9.972  12.587  -4.164  1.00 96.12           C  
ATOM   2197  CD1 LEU A 288     -10.415  14.051  -4.211  1.00 96.12           C  
ATOM   2198  CD2 LEU A 288      -9.908  12.056  -5.595  1.00 96.12           C  
ATOM   2199  N   VAL A 289      -6.557  11.382  -1.271  1.00 93.62           N  
ATOM   2200  CA  VAL A 289      -5.279  11.280  -0.558  1.00 93.62           C  
ATOM   2201  C   VAL A 289      -4.756   9.846  -0.591  1.00 93.62           C  
ATOM   2202  CB  VAL A 289      -5.425  11.787   0.886  1.00 93.62           C  
ATOM   2203  O   VAL A 289      -3.554   9.664  -0.741  1.00 93.62           O  
ATOM   2204  CG1 VAL A 289      -4.242  11.400   1.784  1.00 93.62           C  
ATOM   2205  CG2 VAL A 289      -5.545  13.317   0.892  1.00 93.62           C  
ATOM   2206  N   GLY A 290      -5.625   8.836  -0.487  1.00 91.62           N  
ATOM   2207  CA  GLY A 290      -5.275   7.428  -0.683  1.00 91.62           C  
ATOM   2208  C   GLY A 290      -4.637   7.183  -2.049  1.00 91.62           C  
ATOM   2209  O   GLY A 290      -3.512   6.692  -2.103  1.00 91.62           O  
ATOM   2210  N   VAL A 291      -5.291   7.621  -3.132  1.00 94.50           N  
ATOM   2211  CA  VAL A 291      -4.757   7.554  -4.508  1.00 94.50           C  
ATOM   2212  C   VAL A 291      -3.334   8.113  -4.569  1.00 94.50           C  
ATOM   2213  CB  VAL A 291      -5.661   8.333  -5.493  1.00 94.50           C  
ATOM   2214  O   VAL A 291      -2.432   7.469  -5.096  1.00 94.50           O  
ATOM   2215  CG1 VAL A 291      -5.029   8.536  -6.878  1.00 94.50           C  
ATOM   2216  CG2 VAL A 291      -7.026   7.669  -5.689  1.00 94.50           C  
ATOM   2217  N   ALA A 292      -3.106   9.290  -3.987  1.00 93.69           N  
ATOM   2218  CA  ALA A 292      -1.800   9.936  -4.009  1.00 93.69           C  
ATOM   2219  C   ALA A 292      -0.761   9.269  -3.091  1.00 93.69           C  
ATOM   2220  CB  ALA A 292      -2.018  11.394  -3.624  1.00 93.69           C  
ATOM   2221  O   ALA A 292       0.408   9.136  -3.458  1.00 93.69           O  
ATOM   2222  N   LEU A 293      -1.158   8.842  -1.891  1.00 89.88           N  
ATOM   2223  CA  LEU A 293      -0.276   8.196  -0.922  1.00 89.88           C  
ATOM   2224  C   LEU A 293       0.251   6.872  -1.486  1.00 89.88           C  
ATOM   2225  CB  LEU A 293      -1.036   7.980   0.400  1.00 89.88           C  
ATOM   2226  O   LEU A 293       1.461   6.706  -1.609  1.00 89.88           O  
ATOM   2227  CG  LEU A 293      -0.130   7.465   1.537  1.00 89.88           C  
ATOM   2228  CD1 LEU A 293       0.470   8.636   2.320  1.00 89.88           C  
ATOM   2229  CD2 LEU A 293      -0.926   6.592   2.505  1.00 89.88           C  
ATOM   2230  N   PHE A 294      -0.647   5.967  -1.877  1.00 86.25           N  
ATOM   2231  CA  PHE A 294      -0.270   4.675  -2.450  1.00 86.25           C  
ATOM   2232  C   PHE A 294       0.357   4.845  -3.837  1.00 86.25           C  
ATOM   2233  CB  PHE A 294      -1.493   3.753  -2.483  1.00 86.25           C  
ATOM   2234  O   PHE A 294       1.359   4.203  -4.134  1.00 86.25           O  
ATOM   2235  CG  PHE A 294      -1.936   3.266  -1.113  1.00 86.25           C  
ATOM   2236  CD1 PHE A 294      -1.337   2.122  -0.555  1.00 86.25           C  
ATOM   2237  CD2 PHE A 294      -2.961   3.918  -0.401  1.00 86.25           C  
ATOM   2238  CE1 PHE A 294      -1.766   1.636   0.693  1.00 86.25           C  
ATOM   2239  CE2 PHE A 294      -3.395   3.433   0.844  1.00 86.25           C  
ATOM   2240  CZ  PHE A 294      -2.796   2.288   1.391  1.00 86.25           C  
ATOM   2241  N   GLY A 295      -0.144   5.787  -4.643  1.00 89.12           N  
ATOM   2242  CA  GLY A 295       0.428   6.126  -5.942  1.00 89.12           C  
ATOM   2243  C   GLY A 295       1.887   6.569  -5.861  1.00 89.12           C  
ATOM   2244  O   GLY A 295       2.717   6.072  -6.611  1.00 89.12           O  
ATOM   2245  N   THR A 296       2.246   7.445  -4.918  1.00 88.25           N  
ATOM   2246  CA  THR A 296       3.651   7.862  -4.742  1.00 88.25           C  
ATOM   2247  C   THR A 296       4.548   6.762  -4.181  1.00 88.25           C  
ATOM   2248  CB  THR A 296       3.810   9.114  -3.871  1.00 88.25           C  
ATOM   2249  O   THR A 296       5.717   6.700  -4.562  1.00 88.25           O  
ATOM   2250  CG2 THR A 296       3.289  10.358  -4.578  1.00 88.25           C  
ATOM   2251  OG1 THR A 296       3.158   9.016  -2.626  1.00 88.25           O  
ATOM   2252  N   VAL A 297       4.014   5.895  -3.313  1.00 82.56           N  
ATOM   2253  CA  VAL A 297       4.718   4.706  -2.798  1.00 82.56           C  
ATOM   2254  C   VAL A 297       4.925   3.659  -3.895  1.00 82.56           C  
ATOM   2255  CB  VAL A 297       3.968   4.117  -1.582  1.00 82.56           C  
ATOM   2256  O   VAL A 297       5.900   2.927  -3.842  1.00 82.56           O  
ATOM   2257  CG1 VAL A 297       4.519   2.769  -1.097  1.00 82.56           C  
ATOM   2258  CG2 VAL A 297       4.058   5.079  -0.387  1.00 82.56           C  
ATOM   2259  N   TYR A 298       4.069   3.618  -4.915  1.00 84.44           N  
ATOM   2260  CA  TYR A 298       4.219   2.738  -6.073  1.00 84.44           C  
ATOM   2261  C   TYR A 298       5.152   3.321  -7.149  1.00 84.44           C  
ATOM   2262  CB  TYR A 298       2.816   2.454  -6.623  1.00 84.44           C  
ATOM   2263  O   TYR A 298       6.091   2.666  -7.592  1.00 84.44           O  
ATOM   2264  CG  TYR A 298       2.811   1.677  -7.919  1.00 84.44           C  
ATOM   2265  CD1 TYR A 298       2.476   2.319  -9.127  1.00 84.44           C  
ATOM   2266  CD2 TYR A 298       3.155   0.313  -7.915  1.00 84.44           C  
ATOM   2267  CE1 TYR A 298       2.501   1.602 -10.337  1.00 84.44           C  
ATOM   2268  CE2 TYR A 298       3.177  -0.408  -9.122  1.00 84.44           C  
ATOM   2269  OH  TYR A 298       2.895  -0.463 -11.496  1.00 84.44           O  
ATOM   2270  CZ  TYR A 298       2.856   0.236 -10.334  1.00 84.44           C  
ATOM   2271  N   ILE A 299       4.931   4.575  -7.552  1.00 89.25           N  
ATOM   2272  CA  ILE A 299       5.593   5.197  -8.706  1.00 89.25           C  
ATOM   2273  C   ILE A 299       7.081   5.474  -8.465  1.00 89.25           C  
ATOM   2274  CB  ILE A 299       4.803   6.471  -9.106  1.00 89.25           C  
ATOM   2275  O   ILE A 299       7.901   5.228  -9.349  1.00 89.25           O  
ATOM   2276  CG1 ILE A 299       3.453   6.127  -9.787  1.00 89.25           C  
ATOM   2277  CG2 ILE A 299       5.597   7.405 -10.018  1.00 89.25           C  
ATOM   2278  CD1 ILE A 299       3.545   5.378 -11.129  1.00 89.25           C  
ATOM   2279  N   LEU A 300       7.455   5.975  -7.283  1.00 88.44           N  
ATOM   2280  CA  LEU A 300       8.845   6.364  -7.020  1.00 88.44           C  
ATOM   2281  C   LEU A 300       9.814   5.161  -7.007  1.00 88.44           C  
ATOM   2282  CB  LEU A 300       8.907   7.252  -5.762  1.00 88.44           C  
ATOM   2283  O   LEU A 300      10.839   5.240  -7.687  1.00 88.44           O  
ATOM   2284  CG  LEU A 300      10.329   7.691  -5.367  1.00 88.44           C  
ATOM   2285  CD1 LEU A 300      10.995   8.536  -6.453  1.00 88.44           C  
ATOM   2286  CD2 LEU A 300      10.267   8.534  -4.092  1.00 88.44           C  
ATOM   2287  N   PRO A 301       9.517   4.036  -6.324  1.00 84.62           N  
ATOM   2288  CA  PRO A 301      10.356   2.837  -6.403  1.00 84.62           C  
ATOM   2289  C   PRO A 301      10.461   2.282  -7.822  1.00 84.62           C  
ATOM   2290  CB  PRO A 301       9.704   1.808  -5.475  1.00 84.62           C  
ATOM   2291  O   PRO A 301      11.546   1.900  -8.251  1.00 84.62           O  
ATOM   2292  CG  PRO A 301       8.967   2.684  -4.477  1.00 84.62           C  
ATOM   2293  CD  PRO A 301       8.462   3.828  -5.342  1.00 84.62           C  
ATOM   2294  N   GLN A 302       9.355   2.292  -8.575  1.00 85.44           N  
ATOM   2295  CA  GLN A 302       9.338   1.835  -9.966  1.00 85.44           C  
ATOM   2296  C   GLN A 302      10.239   2.696 -10.859  1.00 85.44           C  
ATOM   2297  CB  GLN A 302       7.889   1.809 -10.486  1.00 85.44           C  
ATOM   2298  O   GLN A 302      10.980   2.153 -11.675  1.00 85.44           O  
ATOM   2299  CG  GLN A 302       7.058   0.679  -9.852  1.00 85.44           C  
ATOM   2300  CD  GLN A 302       7.538  -0.713 -10.243  1.00 85.44           C  
ATOM   2301  NE2 GLN A 302       7.438  -1.686  -9.367  1.00 85.44           N  
ATOM   2302  OE1 GLN A 302       8.034  -0.950 -11.331  1.00 85.44           O  
ATOM   2303  N   TYR A 303      10.255   4.019 -10.674  1.00 89.81           N  
ATOM   2304  CA  TYR A 303      11.181   4.903 -11.386  1.00 89.81           C  
ATOM   2305  C   TYR A 303      12.645   4.565 -11.069  1.00 89.81           C  
ATOM   2306  CB  TYR A 303      10.860   6.367 -11.052  1.00 89.81           C  
ATOM   2307  O   TYR A 303      13.448   4.352 -11.980  1.00 89.81           O  
ATOM   2308  CG  TYR A 303      11.890   7.343 -11.589  1.00 89.81           C  
ATOM   2309  CD1 TYR A 303      12.970   7.737 -10.777  1.00 89.81           C  
ATOM   2310  CD2 TYR A 303      11.810   7.807 -12.915  1.00 89.81           C  
ATOM   2311  CE1 TYR A 303      13.974   8.570 -11.298  1.00 89.81           C  
ATOM   2312  CE2 TYR A 303      12.796   8.672 -13.428  1.00 89.81           C  
ATOM   2313  OH  TYR A 303      14.848   9.878 -13.097  1.00 89.81           O  
ATOM   2314  CZ  TYR A 303      13.882   9.055 -12.615  1.00 89.81           C  
ATOM   2315  N   LEU A 304      12.994   4.466  -9.782  1.00 88.12           N  
ATOM   2316  CA  LEU A 304      14.367   4.183  -9.354  1.00 88.12           C  
ATOM   2317  C   LEU A 304      14.840   2.798  -9.832  1.00 88.12           C  
ATOM   2318  CB  LEU A 304      14.454   4.313  -7.825  1.00 88.12           C  
ATOM   2319  O   LEU A 304      15.957   2.667 -10.330  1.00 88.12           O  
ATOM   2320  CG  LEU A 304      14.252   5.736  -7.272  1.00 88.12           C  
ATOM   2321  CD1 LEU A 304      14.168   5.679  -5.746  1.00 88.12           C  
ATOM   2322  CD2 LEU A 304      15.388   6.685  -7.662  1.00 88.12           C  
ATOM   2323  N   GLY A 305      13.979   1.782  -9.769  1.00 83.81           N  
ATOM   2324  CA  GLY A 305      14.298   0.432 -10.235  1.00 83.81           C  
ATOM   2325  C   GLY A 305      14.385   0.316 -11.761  1.00 83.81           C  
ATOM   2326  O   GLY A 305      15.342  -0.245 -12.291  1.00 83.81           O  
ATOM   2327  N   GLN A 306      13.421   0.865 -12.507  1.00 85.56           N  
ATOM   2328  CA  GLN A 306      13.366   0.679 -13.964  1.00 85.56           C  
ATOM   2329  C   GLN A 306      14.282   1.637 -14.738  1.00 85.56           C  
ATOM   2330  CB  GLN A 306      11.926   0.808 -14.480  1.00 85.56           C  
ATOM   2331  O   GLN A 306      14.913   1.229 -15.717  1.00 85.56           O  
ATOM   2332  CG  GLN A 306      10.970  -0.269 -13.937  1.00 85.56           C  
ATOM   2333  CD  GLN A 306       9.619  -0.239 -14.650  1.00 85.56           C  
ATOM   2334  NE2 GLN A 306       8.545  -0.651 -14.021  1.00 85.56           N  
ATOM   2335  OE1 GLN A 306       9.503   0.135 -15.806  1.00 85.56           O  
ATOM   2336  N   VAL A 307      14.360   2.907 -14.323  1.00 88.00           N  
ATOM   2337  CA  VAL A 307      15.100   3.960 -15.043  1.00 88.00           C  
ATOM   2338  C   VAL A 307      16.527   4.099 -14.528  1.00 88.00           C  
ATOM   2339  CB  VAL A 307      14.377   5.319 -14.956  1.00 88.00           C  
ATOM   2340  O   VAL A 307      17.451   4.200 -15.341  1.00 88.00           O  
ATOM   2341  CG1 VAL A 307      15.146   6.427 -15.683  1.00 88.00           C  
ATOM   2342  CG2 VAL A 307      12.970   5.241 -15.564  1.00 88.00           C  
ATOM   2343  N   GLN A 308      16.700   4.124 -13.203  1.00 88.00           N  
ATOM   2344  CA  GLN A 308      18.008   4.300 -12.558  1.00 88.00           C  
ATOM   2345  C   GLN A 308      18.705   2.970 -12.246  1.00 88.00           C  
ATOM   2346  CB  GLN A 308      17.892   5.208 -11.316  1.00 88.00           C  
ATOM   2347  O   GLN A 308      19.893   2.974 -11.942  1.00 88.00           O  
ATOM   2348  CG  GLN A 308      17.354   6.617 -11.631  1.00 88.00           C  
ATOM   2349  CD  GLN A 308      18.244   7.389 -12.606  1.00 88.00           C  
ATOM   2350  NE2 GLN A 308      17.712   8.310 -13.379  1.00 88.00           N  
ATOM   2351  OE1 GLN A 308      19.431   7.151 -12.738  1.00 88.00           O  
ATOM   2352  N   ARG A 309      18.000   1.835 -12.393  1.00 87.31           N  
ATOM   2353  CA  ARG A 309      18.526   0.480 -12.139  1.00 87.31           C  
ATOM   2354  C   ARG A 309      19.029   0.293 -10.708  1.00 87.31           C  
ATOM   2355  CB  ARG A 309      19.568   0.083 -13.204  1.00 87.31           C  
ATOM   2356  O   ARG A 309      19.976  -0.453 -10.484  1.00 87.31           O  
ATOM   2357  CG  ARG A 309      19.051   0.146 -14.646  1.00 87.31           C  
ATOM   2358  CD  ARG A 309      17.889  -0.829 -14.847  1.00 87.31           C  
ATOM   2359  NE  ARG A 309      17.510  -0.926 -16.265  1.00 87.31           N  
ATOM   2360  NH1 ARG A 309      16.324  -2.879 -16.081  1.00 87.31           N  
ATOM   2361  NH2 ARG A 309      16.550  -1.902 -18.079  1.00 87.31           N  
ATOM   2362  CZ  ARG A 309      16.796  -1.897 -16.798  1.00 87.31           C  
ATOM   2363  N   TYR A 310      18.388   0.970  -9.758  1.00 86.06           N  
ATOM   2364  CA  TYR A 310      18.710   0.819  -8.346  1.00 86.06           C  
ATOM   2365  C   TYR A 310      18.283  -0.558  -7.844  1.00 86.06           C  
ATOM   2366  CB  TYR A 310      18.061   1.939  -7.522  1.00 86.06           C  
ATOM   2367  O   TYR A 310      17.214  -1.051  -8.216  1.00 86.06           O  
ATOM   2368  CG  TYR A 310      18.743   3.296  -7.551  1.00 86.06           C  
ATOM   2369  CD1 TYR A 310      19.716   3.622  -8.521  1.00 86.06           C  
ATOM   2370  CD2 TYR A 310      18.440   4.221  -6.532  1.00 86.06           C  
ATOM   2371  CE1 TYR A 310      20.398   4.847  -8.460  1.00 86.06           C  
ATOM   2372  CE2 TYR A 310      19.123   5.449  -6.466  1.00 86.06           C  
ATOM   2373  OH  TYR A 310      20.814   6.907  -7.312  1.00 86.06           O  
ATOM   2374  CZ  TYR A 310      20.112   5.753  -7.421  1.00 86.06           C  
ATOM   2375  N   ASN A 311      19.103  -1.153  -6.979  1.00 81.00           N  
ATOM   2376  CA  ASN A 311      18.706  -2.334  -6.219  1.00 81.00           C  
ATOM   2377  C   ASN A 311      17.745  -1.952  -5.074  1.00 81.00           C  
ATOM   2378  CB  ASN A 311      19.954  -3.125  -5.774  1.00 81.00           C  
ATOM   2379  O   ASN A 311      17.464  -0.772  -4.826  1.00 81.00           O  
ATOM   2380  CG  ASN A 311      20.748  -2.494  -4.641  1.00 81.00           C  
ATOM   2381  ND2 ASN A 311      21.795  -3.130  -4.187  1.00 81.00           N  
ATOM   2382  OD1 ASN A 311      20.442  -1.421  -4.148  1.00 81.00           O  
ATOM   2383  N   ALA A 312      17.207  -2.952  -4.377  1.00 73.06           N  
ATOM   2384  CA  ALA A 312      16.194  -2.730  -3.350  1.00 73.06           C  
ATOM   2385  C   ALA A 312      16.739  -1.925  -2.152  1.00 73.06           C  
ATOM   2386  CB  ALA A 312      15.634  -4.096  -2.952  1.00 73.06           C  
ATOM   2387  O   ALA A 312      16.035  -1.055  -1.628  1.00 73.06           O  
ATOM   2388  N   GLU A 313      18.005  -2.137  -1.773  1.00 77.00           N  
ATOM   2389  CA  GLU A 313      18.672  -1.362  -0.719  1.00 77.00           C  
ATOM   2390  C   GLU A 313      18.776   0.133  -1.078  1.00 77.00           C  
ATOM   2391  CB  GLU A 313      20.063  -1.959  -0.445  1.00 77.00           C  
ATOM   2392  O   GLU A 313      18.378   1.002  -0.296  1.00 77.00           O  
ATOM   2393  CG  GLU A 313      20.693  -1.317   0.802  1.00 77.00           C  
ATOM   2394  CD  GLU A 313      22.157  -1.712   1.031  1.00 77.00           C  
ATOM   2395  OE1 GLU A 313      22.870  -0.873   1.628  1.00 77.00           O  
ATOM   2396  OE2 GLU A 313      22.548  -2.830   0.640  1.00 77.00           O  
ATOM   2397  N   GLN A 314      19.248   0.448  -2.288  1.00 83.56           N  
ATOM   2398  CA  GLN A 314      19.394   1.822  -2.777  1.00 83.56           C  
ATOM   2399  C   GLN A 314      18.049   2.548  -2.855  1.00 83.56           C  
ATOM   2400  CB  GLN A 314      20.033   1.795  -4.169  1.00 83.56           C  
ATOM   2401  O   GLN A 314      17.939   3.700  -2.429  1.00 83.56           O  
ATOM   2402  CG  GLN A 314      21.530   1.463  -4.140  1.00 83.56           C  
ATOM   2403  CD  GLN A 314      22.075   1.128  -5.526  1.00 83.56           C  
ATOM   2404  NE2 GLN A 314      23.372   1.205  -5.717  1.00 83.56           N  
ATOM   2405  OE1 GLN A 314      21.368   0.807  -6.468  1.00 83.56           O  
ATOM   2406  N   ILE A 315      17.008   1.875  -3.359  1.00 82.38           N  
ATOM   2407  CA  ILE A 315      15.638   2.407  -3.368  1.00 82.38           C  
ATOM   2408  C   ILE A 315      15.195   2.729  -1.940  1.00 82.38           C  
ATOM   2409  CB  ILE A 315      14.679   1.399  -4.041  1.00 82.38           C  
ATOM   2410  O   ILE A 315      14.689   3.821  -1.674  1.00 82.38           O  
ATOM   2411  CG1 ILE A 315      14.991   1.309  -5.547  1.00 82.38           C  
ATOM   2412  CG2 ILE A 315      13.208   1.796  -3.826  1.00 82.38           C  
ATOM   2413  CD1 ILE A 315      14.229   0.213  -6.300  1.00 82.38           C  
ATOM   2414  N   GLY A 316      15.426   1.800  -1.016  1.00 77.94           N  
ATOM   2415  CA  GLY A 316      15.121   1.967   0.395  1.00 77.94           C  
ATOM   2416  C   GLY A 316      15.768   3.209   1.017  1.00 77.94           C  
ATOM   2417  O   GLY A 316      15.094   3.984   1.697  1.00 77.94           O  
ATOM   2418  N   ASN A 317      17.045   3.466   0.727  1.00 82.44           N  
ATOM   2419  CA  ASN A 317      17.757   4.649   1.225  1.00 82.44           C  
ATOM   2420  C   ASN A 317      17.140   5.969   0.733  1.00 82.44           C  
ATOM   2421  CB  ASN A 317      19.244   4.528   0.844  1.00 82.44           C  
ATOM   2422  O   ASN A 317      17.012   6.922   1.504  1.00 82.44           O  
ATOM   2423  CG  ASN A 317      19.973   3.500   1.695  1.00 82.44           C  
ATOM   2424  ND2 ASN A 317      21.065   2.957   1.212  1.00 82.44           N  
ATOM   2425  OD1 ASN A 317      19.579   3.203   2.811  1.00 82.44           O  
ATOM   2426  N   VAL A 318      16.683   6.025  -0.522  1.00 86.31           N  
ATOM   2427  CA  VAL A 318      15.986   7.208  -1.056  1.00 86.31           C  
ATOM   2428  C   VAL A 318      14.620   7.392  -0.387  1.00 86.31           C  
ATOM   2429  CB  VAL A 318      15.842   7.117  -2.588  1.00 86.31           C  
ATOM   2430  O   VAL A 318      14.237   8.512  -0.033  1.00 86.31           O  
ATOM   2431  CG1 VAL A 318      15.113   8.342  -3.158  1.00 86.31           C  
ATOM   2432  CG2 VAL A 318      17.213   7.045  -3.267  1.00 86.31           C  
ATOM   2433  N   LEU A 319      13.881   6.298  -0.178  1.00 83.75           N  
ATOM   2434  CA  LEU A 319      12.557   6.325   0.447  1.00 83.75           C  
ATOM   2435  C   LEU A 319      12.604   6.626   1.944  1.00 83.75           C  
ATOM   2436  CB  LEU A 319      11.850   4.986   0.231  1.00 83.75           C  
ATOM   2437  O   LEU A 319      11.655   7.226   2.453  1.00 83.75           O  
ATOM   2438  CG  LEU A 319      11.499   4.658  -1.226  1.00 83.75           C  
ATOM   2439  CD1 LEU A 319      10.923   3.246  -1.233  1.00 83.75           C  
ATOM   2440  CD2 LEU A 319      10.494   5.641  -1.832  1.00 83.75           C  
ATOM   2441  N   ALA A 320      13.688   6.293   2.646  1.00 81.12           N  
ATOM   2442  CA  ALA A 320      13.858   6.588   4.068  1.00 81.12           C  
ATOM   2443  C   ALA A 320      13.661   8.086   4.375  1.00 81.12           C  
ATOM   2444  CB  ALA A 320      15.247   6.105   4.497  1.00 81.12           C  
ATOM   2445  O   ALA A 320      13.035   8.447   5.378  1.00 81.12           O  
ATOM   2446  N   TRP A 321      14.072   8.969   3.457  1.00 82.38           N  
ATOM   2447  CA  TRP A 321      13.868  10.419   3.554  1.00 82.38           C  
ATOM   2448  C   TRP A 321      12.404  10.864   3.457  1.00 82.38           C  
ATOM   2449  CB  TRP A 321      14.715  11.114   2.487  1.00 82.38           C  
ATOM   2450  O   TRP A 321      12.066  11.961   3.894  1.00 82.38           O  
ATOM   2451  CG  TRP A 321      16.177  11.037   2.768  1.00 82.38           C  
ATOM   2452  CD1 TRP A 321      17.078  10.264   2.121  1.00 82.38           C  
ATOM   2453  CD2 TRP A 321      16.918  11.730   3.817  1.00 82.38           C  
ATOM   2454  CE2 TRP A 321      18.286  11.339   3.733  1.00 82.38           C  
ATOM   2455  CE3 TRP A 321      16.562  12.642   4.837  1.00 82.38           C  
ATOM   2456  NE1 TRP A 321      18.327  10.452   2.679  1.00 82.38           N  
ATOM   2457  CH2 TRP A 321      18.877  12.743   5.613  1.00 82.38           C  
ATOM   2458  CZ2 TRP A 321      19.259  11.836   4.611  1.00 82.38           C  
ATOM   2459  CZ3 TRP A 321      17.532  13.142   5.729  1.00 82.38           C  
ATOM   2460  N   THR A 322      11.506  10.014   2.955  1.00 81.50           N  
ATOM   2461  CA  THR A 322      10.054  10.250   3.032  1.00 81.50           C  
ATOM   2462  C   THR A 322       9.475   9.895   4.406  1.00 81.50           C  
ATOM   2463  CB  THR A 322       9.266   9.480   1.962  1.00 81.50           C  
ATOM   2464  O   THR A 322       8.362  10.312   4.734  1.00 81.50           O  
ATOM   2465  CG2 THR A 322       9.794   9.646   0.541  1.00 81.50           C  
ATOM   2466  OG1 THR A 322       9.188   8.107   2.254  1.00 81.50           O  
ATOM   2467  N   GLY A 323      10.194   9.097   5.202  1.00 80.31           N  
ATOM   2468  CA  GLY A 323       9.774   8.609   6.512  1.00 80.31           C  
ATOM   2469  C   GLY A 323      10.347   9.425   7.670  1.00 80.31           C  
ATOM   2470  O   GLY A 323       9.595   9.846   8.546  1.00 80.31           O  
ATOM   2471  N   LEU A 324      11.657   9.691   7.661  1.00 82.25           N  
ATOM   2472  CA  LEU A 324      12.364  10.347   8.771  1.00 82.25           C  
ATOM   2473  C   LEU A 324      11.753  11.698   9.193  1.00 82.25           C  
ATOM   2474  CB  LEU A 324      13.863  10.497   8.433  1.00 82.25           C  
ATOM   2475  O   LEU A 324      11.507  11.876  10.388  1.00 82.25           O  
ATOM   2476  CG  LEU A 324      14.671   9.190   8.470  1.00 82.25           C  
ATOM   2477  CD1 LEU A 324      16.068   9.455   7.910  1.00 82.25           C  
ATOM   2478  CD2 LEU A 324      14.809   8.647   9.894  1.00 82.25           C  
ATOM   2479  N   PRO A 325      11.404  12.628   8.278  1.00 85.62           N  
ATOM   2480  CA  PRO A 325      10.798  13.894   8.688  1.00 85.62           C  
ATOM   2481  C   PRO A 325       9.427  13.708   9.355  1.00 85.62           C  
ATOM   2482  CB  PRO A 325      10.705  14.750   7.420  1.00 85.62           C  
ATOM   2483  O   PRO A 325       9.060  14.482  10.238  1.00 85.62           O  
ATOM   2484  CG  PRO A 325      11.715  14.115   6.465  1.00 85.62           C  
ATOM   2485  CD  PRO A 325      11.661  12.641   6.844  1.00 85.62           C  
ATOM   2486  N   LYS A 326       8.672  12.659   8.995  1.00 85.50           N  
ATOM   2487  CA  LYS A 326       7.358  12.379   9.597  1.00 85.50           C  
ATOM   2488  C   LYS A 326       7.469  12.022  11.077  1.00 85.50           C  
ATOM   2489  CB  LYS A 326       6.639  11.236   8.875  1.00 85.50           C  
ATOM   2490  O   LYS A 326       6.585  12.406  11.837  1.00 85.50           O  
ATOM   2491  CG  LYS A 326       6.337  11.508   7.401  1.00 85.50           C  
ATOM   2492  CD  LYS A 326       5.711  10.248   6.804  1.00 85.50           C  
ATOM   2493  CE  LYS A 326       5.437  10.439   5.318  1.00 85.50           C  
ATOM   2494  NZ  LYS A 326       5.663   9.190   4.557  1.00 85.50           N  
ATOM   2495  N   VAL A 327       8.546  11.345  11.490  1.00 82.75           N  
ATOM   2496  CA  VAL A 327       8.808  10.995  12.902  1.00 82.75           C  
ATOM   2497  C   VAL A 327       8.815  12.249  13.776  1.00 82.75           C  
ATOM   2498  CB  VAL A 327      10.149  10.243  13.052  1.00 82.75           C  
ATOM   2499  O   VAL A 327       8.243  12.249  14.863  1.00 82.75           O  
ATOM   2500  CG1 VAL A 327      10.437   9.873  14.513  1.00 82.75           C  
ATOM   2501  CG2 VAL A 327      10.214   8.942  12.237  1.00 82.75           C  
ATOM   2502  N   LEU A 328       9.409  13.332  13.273  1.00 86.12           N  
ATOM   2503  CA  LEU A 328       9.507  14.606  13.984  1.00 86.12           C  
ATOM   2504  C   LEU A 328       8.220  15.437  13.873  1.00 86.12           C  
ATOM   2505  CB  LEU A 328      10.722  15.376  13.435  1.00 86.12           C  
ATOM   2506  O   LEU A 328       7.817  16.091  14.832  1.00 86.12           O  
ATOM   2507  CG  LEU A 328      12.074  14.656  13.608  1.00 86.12           C  
ATOM   2508  CD1 LEU A 328      13.179  15.474  12.941  1.00 86.12           C  
ATOM   2509  CD2 LEU A 328      12.438  14.457  15.081  1.00 86.12           C  
ATOM   2510  N   LEU A 329       7.562  15.411  12.710  1.00 86.56           N  
ATOM   2511  CA  LEU A 329       6.437  16.301  12.410  1.00 86.56           C  
ATOM   2512  C   LEU A 329       5.085  15.784  12.906  1.00 86.56           C  
ATOM   2513  CB  LEU A 329       6.396  16.554  10.897  1.00 86.56           C  
ATOM   2514  O   LEU A 329       4.266  16.578  13.361  1.00 86.56           O  
ATOM   2515  CG  LEU A 329       7.604  17.355  10.384  1.00 86.56           C  
ATOM   2516  CD1 LEU A 329       7.600  17.331   8.864  1.00 86.56           C  
ATOM   2517  CD2 LEU A 329       7.574  18.815  10.839  1.00 86.56           C  
ATOM   2518  N   ILE A 330       4.830  14.474  12.845  1.00 83.94           N  
ATOM   2519  CA  ILE A 330       3.532  13.894  13.222  1.00 83.94           C  
ATOM   2520  C   ILE A 330       3.145  14.213  14.685  1.00 83.94           C  
ATOM   2521  CB  ILE A 330       3.486  12.388  12.867  1.00 83.94           C  
ATOM   2522  O   ILE A 330       2.004  14.633  14.906  1.00 83.94           O  
ATOM   2523  CG1 ILE A 330       3.351  12.207  11.339  1.00 83.94           C  
ATOM   2524  CG2 ILE A 330       2.324  11.702  13.588  1.00 83.94           C  
ATOM   2525  CD1 ILE A 330       3.406  10.750  10.857  1.00 83.94           C  
ATOM   2526  N   PRO A 331       4.051  14.119  15.683  1.00 81.06           N  
ATOM   2527  CA  PRO A 331       3.748  14.517  17.062  1.00 81.06           C  
ATOM   2528  C   PRO A 331       3.429  16.011  17.239  1.00 81.06           C  
ATOM   2529  CB  PRO A 331       4.986  14.132  17.881  1.00 81.06           C  
ATOM   2530  O   PRO A 331       2.757  16.383  18.201  1.00 81.06           O  
ATOM   2531  CG  PRO A 331       5.641  13.025  17.060  1.00 81.06           C  
ATOM   2532  CD  PRO A 331       5.357  13.474  15.632  1.00 81.06           C  
ATOM   2533  N   LEU A 332       3.881  16.871  16.319  1.00 84.94           N  
ATOM   2534  CA  LEU A 332       3.635  18.315  16.361  1.00 84.94           C  
ATOM   2535  C   LEU A 332       2.227  18.682  15.860  1.00 84.94           C  
ATOM   2536  CB  LEU A 332       4.749  19.013  15.554  1.00 84.94           C  
ATOM   2537  O   LEU A 332       1.666  19.699  16.270  1.00 84.94           O  
ATOM   2538  CG  LEU A 332       4.764  20.549  15.651  1.00 84.94           C  
ATOM   2539  CD1 LEU A 332       5.022  21.039  17.078  1.00 84.94           C  
ATOM   2540  CD2 LEU A 332       5.861  21.104  14.744  1.00 84.94           C  
ATOM   2541  N   VAL A 333       1.611  17.844  15.020  1.00 84.81           N  
ATOM   2542  CA  VAL A 333       0.303  18.133  14.404  1.00 84.81           C  
ATOM   2543  C   VAL A 333      -0.819  18.334  15.432  1.00 84.81           C  
ATOM   2544  CB  VAL A 333      -0.077  17.090  13.333  1.00 84.81           C  
ATOM   2545  O   VAL A 333      -1.526  19.338  15.328  1.00 84.81           O  
ATOM   2546  CG1 VAL A 333      -1.369  17.479  12.605  1.00 84.81           C  
ATOM   2547  CG2 VAL A 333       1.049  16.965  12.308  1.00 84.81           C  
ATOM   2548  N   PRO A 334      -0.982  17.488  16.472  1.00 79.62           N  
ATOM   2549  CA  PRO A 334      -1.972  17.736  17.520  1.00 79.62           C  
ATOM   2550  C   PRO A 334      -1.772  19.060  18.265  1.00 79.62           C  
ATOM   2551  CB  PRO A 334      -1.843  16.560  18.492  1.00 79.62           C  
ATOM   2552  O   PRO A 334      -2.745  19.643  18.739  1.00 79.62           O  
ATOM   2553  CG  PRO A 334      -1.284  15.434  17.628  1.00 79.62           C  
ATOM   2554  CD  PRO A 334      -0.357  16.188  16.682  1.00 79.62           C  
ATOM   2555  N   VAL A 335      -0.529  19.542  18.386  1.00 83.94           N  
ATOM   2556  CA  VAL A 335      -0.225  20.837  19.016  1.00 83.94           C  
ATOM   2557  C   VAL A 335      -0.689  21.979  18.115  1.00 83.94           C  
ATOM   2558  CB  VAL A 335       1.273  20.973  19.357  1.00 83.94           C  
ATOM   2559  O   VAL A 335      -1.379  22.879  18.588  1.00 83.94           O  
ATOM   2560  CG1 VAL A 335       1.569  22.298  20.070  1.00 83.94           C  
ATOM   2561  CG2 VAL A 335       1.740  19.830  20.269  1.00 83.94           C  
ATOM   2562  N   LEU A 336      -0.403  21.901  16.812  1.00 85.00           N  
ATOM   2563  CA  LEU A 336      -0.880  22.871  15.819  1.00 85.00           C  
ATOM   2564  C   LEU A 336      -2.413  22.946  15.783  1.00 85.00           C  
ATOM   2565  CB  LEU A 336      -0.322  22.494  14.434  1.00 85.00           C  
ATOM   2566  O   LEU A 336      -2.982  24.035  15.730  1.00 85.00           O  
ATOM   2567  CG  LEU A 336       1.201  22.671  14.295  1.00 85.00           C  
ATOM   2568  CD1 LEU A 336       1.680  22.034  12.991  1.00 85.00           C  
ATOM   2569  CD2 LEU A 336       1.593  24.150  14.284  1.00 85.00           C  
ATOM   2570  N   MET A 337      -3.092  21.803  15.905  1.00 83.44           N  
ATOM   2571  CA  MET A 337      -4.558  21.723  15.935  1.00 83.44           C  
ATOM   2572  C   MET A 337      -5.204  22.382  17.164  1.00 83.44           C  
ATOM   2573  CB  MET A 337      -4.989  20.254  15.849  1.00 83.44           C  
ATOM   2574  O   MET A 337      -6.411  22.612  17.153  1.00 83.44           O  
ATOM   2575  CG  MET A 337      -4.728  19.645  14.468  1.00 83.44           C  
ATOM   2576  SD  MET A 337      -5.092  17.875  14.357  1.00 83.44           S  
ATOM   2577  CE  MET A 337      -6.899  17.930  14.416  1.00 83.44           C  
ATOM   2578  N   LYS A 338      -4.443  22.702  18.223  1.00 82.75           N  
ATOM   2579  CA  LYS A 338      -4.962  23.493  19.355  1.00 82.75           C  
ATOM   2580  C   LYS A 338      -5.085  24.979  19.016  1.00 82.75           C  
ATOM   2581  CB  LYS A 338      -4.079  23.326  20.600  1.00 82.75           C  
ATOM   2582  O   LYS A 338      -5.942  25.648  19.583  1.00 82.75           O  
ATOM   2583  CG  LYS A 338      -4.098  21.900  21.162  1.00 82.75           C  
ATOM   2584  CD  LYS A 338      -3.170  21.803  22.376  1.00 82.75           C  
ATOM   2585  CE  LYS A 338      -3.157  20.371  22.913  1.00 82.75           C  
ATOM   2586  NZ  LYS A 338      -2.256  20.251  24.085  1.00 82.75           N  
ATOM   2587  N   GLY A 339      -4.221  25.487  18.133  1.00 80.12           N  
ATOM   2588  CA  GLY A 339      -4.171  26.902  17.750  1.00 80.12           C  
ATOM   2589  C   GLY A 339      -4.868  27.227  16.427  1.00 80.12           C  
ATOM   2590  O   GLY A 339      -5.309  28.357  16.239  1.00 80.12           O  
ATOM   2591  N   PHE A 340      -5.000  26.254  15.520  1.00 85.69           N  
ATOM   2592  CA  PHE A 340      -5.525  26.462  14.167  1.00 85.69           C  
ATOM   2593  C   PHE A 340      -6.658  25.484  13.818  1.00 85.69           C  
ATOM   2594  CB  PHE A 340      -4.375  26.365  13.152  1.00 85.69           C  
ATOM   2595  O   PHE A 340      -6.699  24.351  14.295  1.00 85.69           O  
ATOM   2596  CG  PHE A 340      -3.280  27.399  13.331  1.00 85.69           C  
ATOM   2597  CD1 PHE A 340      -3.395  28.660  12.716  1.00 85.69           C  
ATOM   2598  CD2 PHE A 340      -2.142  27.102  14.106  1.00 85.69           C  
ATOM   2599  CE1 PHE A 340      -2.378  29.618  12.876  1.00 85.69           C  
ATOM   2600  CE2 PHE A 340      -1.128  28.062  14.270  1.00 85.69           C  
ATOM   2601  CZ  PHE A 340      -1.246  29.320  13.654  1.00 85.69           C  
ATOM   2602  N   ASP A 341      -7.574  25.911  12.940  1.00 86.38           N  
ATOM   2603  CA  ASP A 341      -8.648  25.057  12.410  1.00 86.38           C  
ATOM   2604  C   ASP A 341      -8.048  23.905  11.584  1.00 86.38           C  
ATOM   2605  CB  ASP A 341      -9.638  25.917  11.595  1.00 86.38           C  
ATOM   2606  O   ASP A 341      -7.246  24.124  10.669  1.00 86.38           O  
ATOM   2607  CG  ASP A 341     -10.913  25.221  11.083  1.00 86.38           C  
ATOM   2608  OD1 ASP A 341     -10.880  24.024  10.721  1.00 86.38           O  
ATOM   2609  OD2 ASP A 341     -11.955  25.914  10.964  1.00 86.38           O  
ATOM   2610  N   ALA A 342      -8.470  22.674  11.888  1.00 85.94           N  
ATOM   2611  CA  ALA A 342      -8.006  21.451  11.238  1.00 85.94           C  
ATOM   2612  C   ALA A 342      -8.122  21.499   9.702  1.00 85.94           C  
ATOM   2613  CB  ALA A 342      -8.820  20.284  11.814  1.00 85.94           C  
ATOM   2614  O   ALA A 342      -7.301  20.899   9.009  1.00 85.94           O  
ATOM   2615  N   ARG A 343      -9.101  22.235   9.155  1.00 87.88           N  
ATOM   2616  CA  ARG A 343      -9.299  22.361   7.701  1.00 87.88           C  
ATOM   2617  C   ARG A 343      -8.131  23.056   7.015  1.00 87.88           C  
ATOM   2618  CB  ARG A 343     -10.601  23.115   7.413  1.00 87.88           C  
ATOM   2619  O   ARG A 343      -7.692  22.595   5.967  1.00 87.88           O  
ATOM   2620  CG  ARG A 343     -11.831  22.310   7.860  1.00 87.88           C  
ATOM   2621  CD  ARG A 343     -13.124  23.081   7.605  1.00 87.88           C  
ATOM   2622  NE  ARG A 343     -13.181  24.301   8.426  1.00 87.88           N  
ATOM   2623  NH1 ARG A 343     -14.800  25.374   7.197  1.00 87.88           N  
ATOM   2624  NH2 ARG A 343     -13.764  26.416   8.904  1.00 87.88           N  
ATOM   2625  CZ  ARG A 343     -13.917  25.357   8.164  1.00 87.88           C  
ATOM   2626  N   TYR A 344      -7.603  24.123   7.614  1.00 90.38           N  
ATOM   2627  CA  TYR A 344      -6.472  24.853   7.039  1.00 90.38           C  
ATOM   2628  C   TYR A 344      -5.172  24.065   7.172  1.00 90.38           C  
ATOM   2629  CB  TYR A 344      -6.342  26.239   7.676  1.00 90.38           C  
ATOM   2630  O   TYR A 344      -4.393  24.031   6.226  1.00 90.38           O  
ATOM   2631  CG  TYR A 344      -7.535  27.141   7.432  1.00 90.38           C  
ATOM   2632  CD1 TYR A 344      -7.943  27.441   6.117  1.00 90.38           C  
ATOM   2633  CD2 TYR A 344      -8.224  27.702   8.522  1.00 90.38           C  
ATOM   2634  CE1 TYR A 344      -9.055  28.274   5.895  1.00 90.38           C  
ATOM   2635  CE2 TYR A 344      -9.338  28.535   8.308  1.00 90.38           C  
ATOM   2636  OH  TYR A 344     -10.813  29.645   6.774  1.00 90.38           O  
ATOM   2637  CZ  TYR A 344      -9.754  28.822   6.989  1.00 90.38           C  
ATOM   2638  N   ILE A 345      -4.973  23.366   8.295  1.00 91.06           N  
ATOM   2639  CA  ILE A 345      -3.815  22.478   8.472  1.00 91.06           C  
ATOM   2640  C   ILE A 345      -3.830  21.381   7.400  1.00 91.06           C  
ATOM   2641  CB  ILE A 345      -3.780  21.872   9.892  1.00 91.06           C  
ATOM   2642  O   ILE A 345      -2.831  21.186   6.711  1.00 91.06           O  
ATOM   2643  CG1 ILE A 345      -3.733  22.980  10.972  1.00 91.06           C  
ATOM   2644  CG2 ILE A 345      -2.560  20.940  10.046  1.00 91.06           C  
ATOM   2645  CD1 ILE A 345      -3.869  22.425  12.393  1.00 91.06           C  
ATOM   2646  N   GLY A 346      -4.976  20.715   7.211  1.00 91.56           N  
ATOM   2647  CA  GLY A 346      -5.127  19.693   6.176  1.00 91.56           C  
ATOM   2648  C   GLY A 346      -4.955  20.255   4.763  1.00 91.56           C  
ATOM   2649  O   GLY A 346      -4.265  19.647   3.953  1.00 91.56           O  
ATOM   2650  N   PHE A 347      -5.508  21.437   4.468  1.00 94.44           N  
ATOM   2651  CA  PHE A 347      -5.358  22.092   3.163  1.00 94.44           C  
ATOM   2652  C   PHE A 347      -3.891  22.395   2.845  1.00 94.44           C  
ATOM   2653  CB  PHE A 347      -6.194  23.380   3.138  1.00 94.44           C  
ATOM   2654  O   PHE A 347      -3.418  22.073   1.755  1.00 94.44           O  
ATOM   2655  CG  PHE A 347      -5.967  24.221   1.896  1.00 94.44           C  
ATOM   2656  CD1 PHE A 347      -5.052  25.292   1.916  1.00 94.44           C  
ATOM   2657  CD2 PHE A 347      -6.633  23.898   0.703  1.00 94.44           C  
ATOM   2658  CE1 PHE A 347      -4.804  26.028   0.743  1.00 94.44           C  
ATOM   2659  CE2 PHE A 347      -6.386  24.632  -0.469  1.00 94.44           C  
ATOM   2660  CZ  PHE A 347      -5.470  25.698  -0.449  1.00 94.44           C  
ATOM   2661  N   ILE A 348      -3.158  22.964   3.807  1.00 94.94           N  
ATOM   2662  CA  ILE A 348      -1.725  23.242   3.674  1.00 94.94           C  
ATOM   2663  C   ILE A 348      -0.957  21.930   3.489  1.00 94.94           C  
ATOM   2664  CB  ILE A 348      -1.225  24.058   4.889  1.00 94.94           C  
ATOM   2665  O   ILE A 348      -0.141  21.834   2.578  1.00 94.94           O  
ATOM   2666  CG1 ILE A 348      -1.830  25.482   4.859  1.00 94.94           C  
ATOM   2667  CG2 ILE A 348       0.312  24.143   4.905  1.00 94.94           C  
ATOM   2668  CD1 ILE A 348      -1.662  26.253   6.175  1.00 94.94           C  
ATOM   2669  N   GLY A 349      -1.258  20.897   4.282  1.00 94.50           N  
ATOM   2670  CA  GLY A 349      -0.629  19.582   4.160  1.00 94.50           C  
ATOM   2671  C   GLY A 349      -0.815  18.944   2.781  1.00 94.50           C  
ATOM   2672  O   GLY A 349       0.160  18.534   2.151  1.00 94.50           O  
ATOM   2673  N   ILE A 350      -2.052  18.916   2.272  1.00 95.75           N  
ATOM   2674  CA  ILE A 350      -2.357  18.388   0.934  1.00 95.75           C  
ATOM   2675  C   ILE A 350      -1.669  19.234  -0.147  1.00 95.75           C  
ATOM   2676  CB  ILE A 350      -3.885  18.311   0.700  1.00 95.75           C  
ATOM   2677  O   ILE A 350      -1.114  18.677  -1.090  1.00 95.75           O  
ATOM   2678  CG1 ILE A 350      -4.582  17.330   1.671  1.00 95.75           C  
ATOM   2679  CG2 ILE A 350      -4.177  17.840  -0.733  1.00 95.75           C  
ATOM   2680  CD1 ILE A 350      -6.114  17.405   1.626  1.00 95.75           C  
ATOM   2681  N   SER A 351      -1.647  20.561   0.002  1.00 96.75           N  
ATOM   2682  CA  SER A 351      -1.004  21.464  -0.962  1.00 96.75           C  
ATOM   2683  C   SER A 351       0.512  21.267  -1.011  1.00 96.75           C  
ATOM   2684  CB  SER A 351      -1.319  22.925  -0.636  1.00 96.75           C  
ATOM   2685  O   SER A 351       1.080  21.161  -2.092  1.00 96.75           O  
ATOM   2686  OG  SER A 351      -2.714  23.147  -0.656  1.00 96.75           O  
ATOM   2687  N   ILE A 352       1.174  21.137   0.143  1.00 96.25           N  
ATOM   2688  CA  ILE A 352       2.608  20.817   0.226  1.00 96.25           C  
ATOM   2689  C   ILE A 352       2.885  19.452  -0.419  1.00 96.25           C  
ATOM   2690  CB  ILE A 352       3.073  20.872   1.701  1.00 96.25           C  
ATOM   2691  O   ILE A 352       3.853  19.297  -1.166  1.00 96.25           O  
ATOM   2692  CG1 ILE A 352       3.063  22.327   2.222  1.00 96.25           C  
ATOM   2693  CG2 ILE A 352       4.487  20.295   1.863  1.00 96.25           C  
ATOM   2694  CD1 ILE A 352       3.302  22.438   3.734  1.00 96.25           C  
ATOM   2695  N   PHE A 353       2.016  18.466  -0.184  1.00 95.12           N  
ATOM   2696  CA  PHE A 353       2.142  17.161  -0.825  1.00 95.12           C  
ATOM   2697  C   PHE A 353       1.977  17.263  -2.356  1.00 95.12           C  
ATOM   2698  CB  PHE A 353       1.154  16.177  -0.172  1.00 95.12           C  
ATOM   2699  O   PHE A 353       2.749  16.657  -3.101  1.00 95.12           O  
ATOM   2700  CG  PHE A 353       1.276  14.715  -0.573  1.00 95.12           C  
ATOM   2701  CD1 PHE A 353       0.232  13.826  -0.253  1.00 95.12           C  
ATOM   2702  CD2 PHE A 353       2.403  14.222  -1.262  1.00 95.12           C  
ATOM   2703  CE1 PHE A 353       0.292  12.479  -0.655  1.00 95.12           C  
ATOM   2704  CE2 PHE A 353       2.453  12.885  -1.680  1.00 95.12           C  
ATOM   2705  CZ  PHE A 353       1.394  12.014  -1.391  1.00 95.12           C  
ATOM   2706  N   ALA A 354       1.040  18.083  -2.840  1.00 96.06           N  
ATOM   2707  CA  ALA A 354       0.868  18.346  -4.266  1.00 96.06           C  
ATOM   2708  C   ALA A 354       2.122  18.998  -4.865  1.00 96.06           C  
ATOM   2709  CB  ALA A 354      -0.378  19.215  -4.479  1.00 96.06           C  
ATOM   2710  O   ALA A 354       2.626  18.526  -5.881  1.00 96.06           O  
ATOM   2711  N   ILE A 355       2.677  20.020  -4.200  1.00 95.94           N  
ATOM   2712  CA  ILE A 355       3.910  20.711  -4.613  1.00 95.94           C  
ATOM   2713  C   ILE A 355       5.064  19.717  -4.759  1.00 95.94           C  
ATOM   2714  CB  ILE A 355       4.253  21.855  -3.629  1.00 95.94           C  
ATOM   2715  O   ILE A 355       5.736  19.725  -5.784  1.00 95.94           O  
ATOM   2716  CG1 ILE A 355       3.222  22.999  -3.765  1.00 95.94           C  
ATOM   2717  CG2 ILE A 355       5.671  22.407  -3.874  1.00 95.94           C  
ATOM   2718  CD1 ILE A 355       3.233  23.985  -2.589  1.00 95.94           C  
ATOM   2719  N   SER A 356       5.251  18.803  -3.801  1.00 94.44           N  
ATOM   2720  CA  SER A 356       6.257  17.734  -3.919  1.00 94.44           C  
ATOM   2721  C   SER A 356       6.078  16.885  -5.185  1.00 94.44           C  
ATOM   2722  CB  SER A 356       6.183  16.822  -2.694  1.00 94.44           C  
ATOM   2723  O   SER A 356       7.061  16.469  -5.798  1.00 94.44           O  
ATOM   2724  OG  SER A 356       6.923  15.633  -2.899  1.00 94.44           O  
ATOM   2725  N   CYS A 357       4.841  16.614  -5.603  1.00 92.94           N  
ATOM   2726  CA  CYS A 357       4.587  15.885  -6.844  1.00 92.94           C  
ATOM   2727  C   CYS A 357       4.922  16.747  -8.070  1.00 92.94           C  
ATOM   2728  CB  CYS A 357       3.152  15.348  -6.852  1.00 92.94           C  
ATOM   2729  O   CYS A 357       5.616  16.269  -8.961  1.00 92.94           O  
ATOM   2730  SG  CYS A 357       2.918  14.233  -5.434  1.00 92.94           S  
ATOM   2731  N   PHE A 358       4.551  18.032  -8.073  1.00 93.50           N  
ATOM   2732  CA  PHE A 358       4.906  18.967  -9.149  1.00 93.50           C  
ATOM   2733  C   PHE A 358       6.424  19.180  -9.293  1.00 93.50           C  
ATOM   2734  CB  PHE A 358       4.158  20.299  -8.966  1.00 93.50           C  
ATOM   2735  O   PHE A 358       6.916  19.316 -10.411  1.00 93.50           O  
ATOM   2736  CG  PHE A 358       2.660  20.207  -9.218  1.00 93.50           C  
ATOM   2737  CD1 PHE A 358       2.182  19.996 -10.520  1.00 93.50           C  
ATOM   2738  CD2 PHE A 358       1.728  20.358  -8.176  1.00 93.50           C  
ATOM   2739  CE1 PHE A 358       0.816  19.795 -10.774  1.00 93.50           C  
ATOM   2740  CE2 PHE A 358       0.352  20.206  -8.428  1.00 93.50           C  
ATOM   2741  CZ  PHE A 358      -0.104  19.895  -9.720  1.00 93.50           C  
ATOM   2742  N   MET A 359       7.190  19.123  -8.196  1.00 91.06           N  
ATOM   2743  CA  MET A 359       8.662  19.160  -8.234  1.00 91.06           C  
ATOM   2744  C   MET A 359       9.272  17.985  -9.014  1.00 91.06           C  
ATOM   2745  CB  MET A 359       9.233  19.155  -6.807  1.00 91.06           C  
ATOM   2746  O   MET A 359      10.370  18.112  -9.541  1.00 91.06           O  
ATOM   2747  CG  MET A 359       8.946  20.451  -6.045  1.00 91.06           C  
ATOM   2748  SD  MET A 359       9.437  20.412  -4.298  1.00 91.06           S  
ATOM   2749  CE  MET A 359      11.235  20.500  -4.505  1.00 91.06           C  
ATOM   2750  N   ASN A 360       8.559  16.859  -9.113  1.00 88.62           N  
ATOM   2751  CA  ASN A 360       9.000  15.658  -9.826  1.00 88.62           C  
ATOM   2752  C   ASN A 360       8.453  15.570 -11.264  1.00 88.62           C  
ATOM   2753  CB  ASN A 360       8.647  14.414  -8.995  1.00 88.62           C  
ATOM   2754  O   ASN A 360       8.482  14.498 -11.858  1.00 88.62           O  
ATOM   2755  CG  ASN A 360       9.390  14.349  -7.680  1.00 88.62           C  
ATOM   2756  ND2 ASN A 360       8.703  14.316  -6.568  1.00 88.62           N  
ATOM   2757  OD1 ASN A 360      10.599  14.347  -7.596  1.00 88.62           O  
ATOM   2758  N   ILE A 361       7.934  16.661 -11.836  1.00 87.62           N  
ATOM   2759  CA  ILE A 361       7.507  16.682 -13.249  1.00 87.62           C  
ATOM   2760  C   ILE A 361       8.705  16.897 -14.175  1.00 87.62           C  
ATOM   2761  CB  ILE A 361       6.415  17.745 -13.464  1.00 87.62           C  
ATOM   2762  O   ILE A 361       8.770  16.348 -15.262  1.00 87.62           O  
ATOM   2763  CG1 ILE A 361       5.168  17.308 -12.672  1.00 87.62           C  
ATOM   2764  CG2 ILE A 361       6.064  17.935 -14.954  1.00 87.62           C  
ATOM   2765  CD1 ILE A 361       4.045  18.331 -12.752  1.00 87.62           C  
ATOM   2766  N   MET A 362       9.716  17.653 -13.758  1.00 82.62           N  
ATOM   2767  CA  MET A 362      10.906  17.867 -14.588  1.00 82.62           C  
ATOM   2768  C   MET A 362      11.939  16.755 -14.376  1.00 82.62           C  
ATOM   2769  CB  MET A 362      11.435  19.292 -14.398  1.00 82.62           C  
ATOM   2770  O   MET A 362      13.082  17.013 -14.000  1.00 82.62           O  
ATOM   2771  CG  MET A 362      10.437  20.299 -14.979  1.00 82.62           C  
ATOM   2772  SD  MET A 362      11.056  21.998 -15.020  1.00 82.62           S  
ATOM   2773  CE  MET A 362       9.959  22.678 -16.291  1.00 82.62           C  
ATOM   2774  N   LEU A 363      11.524  15.499 -14.577  1.00 83.56           N  
ATOM   2775  CA  LEU A 363      12.435  14.360 -14.498  1.00 83.56           C  
ATOM   2776  C   LEU A 363      13.364  14.313 -15.715  1.00 83.56           C  
ATOM   2777  CB  LEU A 363      11.699  13.031 -14.263  1.00 83.56           C  
ATOM   2778  O   LEU A 363      12.919  14.384 -16.858  1.00 83.56           O  
ATOM   2779  CG  LEU A 363      11.167  12.879 -12.830  1.00 83.56           C  
ATOM   2780  CD1 LEU A 363      10.216  11.686 -12.748  1.00 83.56           C  
ATOM   2781  CD2 LEU A 363      12.272  12.673 -11.791  1.00 83.56           C  
ATOM   2782  N   SER A 364      14.659  14.160 -15.452  1.00 82.38           N  
ATOM   2783  CA  SER A 364      15.702  13.917 -16.444  1.00 82.38           C  
ATOM   2784  C   SER A 364      16.399  12.584 -16.162  1.00 82.38           C  
ATOM   2785  CB  SER A 364      16.704  15.078 -16.441  1.00 82.38           C  
ATOM   2786  O   SER A 364      16.236  11.988 -15.096  1.00 82.38           O  
ATOM   2787  OG  SER A 364      17.484  15.025 -15.265  1.00 82.38           O  
ATOM   2788  N   ALA A 365      17.213  12.113 -17.110  1.00 74.75           N  
ATOM   2789  CA  ALA A 365      17.996  10.888 -16.934  1.00 74.75           C  
ATOM   2790  C   ALA A 365      19.012  10.975 -15.779  1.00 74.75           C  
ATOM   2791  CB  ALA A 365      18.685  10.563 -18.264  1.00 74.75           C  
ATOM   2792  O   ALA A 365      19.394   9.933 -15.242  1.00 74.75           O  
ATOM   2793  N   ASP A 366      19.391  12.194 -15.390  1.00 78.19           N  
ATOM   2794  CA  ASP A 366      20.365  12.484 -14.334  1.00 78.19           C  
ATOM   2795  C   ASP A 366      19.726  12.571 -12.941  1.00 78.19           C  
ATOM   2796  CB  ASP A 366      21.097  13.792 -14.672  1.00 78.19           C  
ATOM   2797  O   ASP A 366      20.430  12.627 -11.935  1.00 78.19           O  
ATOM   2798  CG  ASP A 366      21.708  13.776 -16.076  1.00 78.19           C  
ATOM   2799  OD1 ASP A 366      22.290  12.735 -16.458  1.00 78.19           O  
ATOM   2800  OD2 ASP A 366      21.516  14.785 -16.788  1.00 78.19           O  
ATOM   2801  N   ASN A 367      18.390  12.569 -12.861  1.00 79.88           N  
ATOM   2802  CA  ASN A 367      17.679  12.589 -11.588  1.00 79.88           C  
ATOM   2803  C   ASN A 367      17.718  11.199 -10.945  1.00 79.88           C  
ATOM   2804  CB  ASN A 367      16.261  13.140 -11.781  1.00 79.88           C  
ATOM   2805  O   ASN A 367      16.867  10.339 -11.209  1.00 79.88           O  
ATOM   2806  CG  ASN A 367      16.251  14.624 -12.104  1.00 79.88           C  
ATOM   2807  ND2 ASN A 367      15.150  15.113 -12.607  1.00 79.88           N  
ATOM   2808  OD1 ASN A 367      17.179  15.375 -11.866  1.00 79.88           O  
ATOM   2809  N   ALA A 368      18.733  11.014 -10.109  1.00 81.00           N  
ATOM   2810  CA  ALA A 368      19.013   9.851  -9.286  1.00 81.00           C  
ATOM   2811  C   ALA A 368      18.595  10.120  -7.822  1.00 81.00           C  
ATOM   2812  CB  ALA A 368      20.504   9.552  -9.484  1.00 81.00           C  
ATOM   2813  O   ALA A 368      17.825  11.043  -7.552  1.00 81.00           O  
ATOM   2814  N   GLY A 369      19.041   9.296  -6.868  1.00 76.00           N  
ATOM   2815  CA  GLY A 369      18.581   9.348  -5.473  1.00 76.00           C  
ATOM   2816  C   GLY A 369      18.696  10.721  -4.797  1.00 76.00           C  
ATOM   2817  O   GLY A 369      17.754  11.149  -4.126  1.00 76.00           O  
ATOM   2818  N   ASP A 370      19.795  11.441  -5.022  1.00 81.81           N  
ATOM   2819  CA  ASP A 370      20.089  12.717  -4.353  1.00 81.81           C  
ATOM   2820  C   ASP A 370      19.109  13.830  -4.746  1.00 81.81           C  
ATOM   2821  CB  ASP A 370      21.526  13.148  -4.687  1.00 81.81           C  
ATOM   2822  O   ASP A 370      18.694  14.644  -3.918  1.00 81.81           O  
ATOM   2823  CG  ASP A 370      22.588  12.171  -4.173  1.00 81.81           C  
ATOM   2824  OD1 ASP A 370      22.286  11.426  -3.215  1.00 81.81           O  
ATOM   2825  OD2 ASP A 370      23.691  12.178  -4.760  1.00 81.81           O  
ATOM   2826  N   GLN A 371      18.664  13.832  -6.003  1.00 85.00           N  
ATOM   2827  CA  GLN A 371      17.717  14.811  -6.534  1.00 85.00           C  
ATOM   2828  C   GLN A 371      16.318  14.648  -5.921  1.00 85.00           C  
ATOM   2829  CB  GLN A 371      17.672  14.720  -8.070  1.00 85.00           C  
ATOM   2830  O   GLN A 371      15.541  15.604  -5.892  1.00 85.00           O  
ATOM   2831  CG  GLN A 371      18.987  15.149  -8.751  1.00 85.00           C  
ATOM   2832  CD  GLN A 371      20.103  14.103  -8.753  1.00 85.00           C  
ATOM   2833  NE2 GLN A 371      21.267  14.431  -9.257  1.00 85.00           N  
ATOM   2834  OE1 GLN A 371      19.957  12.969  -8.329  1.00 85.00           O  
ATOM   2835  N   PHE A 372      16.003  13.473  -5.361  1.00 85.81           N  
ATOM   2836  CA  PHE A 372      14.748  13.237  -4.648  1.00 85.81           C  
ATOM   2837  C   PHE A 372      14.781  13.669  -3.184  1.00 85.81           C  
ATOM   2838  CB  PHE A 372      14.302  11.780  -4.777  1.00 85.81           C  
ATOM   2839  O   PHE A 372      13.724  13.657  -2.552  1.00 85.81           O  
ATOM   2840  CG  PHE A 372      13.879  11.428  -6.179  1.00 85.81           C  
ATOM   2841  CD1 PHE A 372      12.622  11.827  -6.669  1.00 85.81           C  
ATOM   2842  CD2 PHE A 372      14.771  10.744  -7.013  1.00 85.81           C  
ATOM   2843  CE1 PHE A 372      12.260  11.530  -7.995  1.00 85.81           C  
ATOM   2844  CE2 PHE A 372      14.429  10.482  -8.345  1.00 85.81           C  
ATOM   2845  CZ  PHE A 372      13.166  10.858  -8.834  1.00 85.81           C  
ATOM   2846  N   TRP A 373      15.919  14.111  -2.638  1.00 85.88           N  
ATOM   2847  CA  TRP A 373      15.997  14.540  -1.239  1.00 85.88           C  
ATOM   2848  C   TRP A 373      14.984  15.655  -0.940  1.00 85.88           C  
ATOM   2849  CB  TRP A 373      17.437  14.955  -0.902  1.00 85.88           C  
ATOM   2850  O   TRP A 373      14.090  15.479  -0.103  1.00 85.88           O  
ATOM   2851  CG  TRP A 373      17.733  15.290   0.533  1.00 85.88           C  
ATOM   2852  CD1 TRP A 373      16.840  15.492   1.530  1.00 85.88           C  
ATOM   2853  CD2 TRP A 373      19.042  15.401   1.177  1.00 85.88           C  
ATOM   2854  CE2 TRP A 373      18.849  15.712   2.555  1.00 85.88           C  
ATOM   2855  CE3 TRP A 373      20.375  15.236   0.753  1.00 85.88           C  
ATOM   2856  NE1 TRP A 373      17.496  15.761   2.705  1.00 85.88           N  
ATOM   2857  CH2 TRP A 373      21.209  15.702   3.010  1.00 85.88           C  
ATOM   2858  CZ2 TRP A 373      19.895  15.872   3.468  1.00 85.88           C  
ATOM   2859  CZ3 TRP A 373      21.443  15.382   1.660  1.00 85.88           C  
ATOM   2860  N   ILE A 374      15.063  16.784  -1.651  1.00 90.19           N  
ATOM   2861  CA  ILE A 374      14.172  17.928  -1.406  1.00 90.19           C  
ATOM   2862  C   ILE A 374      12.702  17.538  -1.651  1.00 90.19           C  
ATOM   2863  CB  ILE A 374      14.606  19.202  -2.176  1.00 90.19           C  
ATOM   2864  O   ILE A 374      11.893  17.724  -0.734  1.00 90.19           O  
ATOM   2865  CG1 ILE A 374      16.070  19.581  -1.864  1.00 90.19           C  
ATOM   2866  CG2 ILE A 374      13.662  20.367  -1.825  1.00 90.19           C  
ATOM   2867  CD1 ILE A 374      16.596  20.737  -2.726  1.00 90.19           C  
ATOM   2868  N   PRO A 375      12.319  16.938  -2.801  1.00 91.31           N  
ATOM   2869  CA  PRO A 375      10.943  16.500  -3.011  1.00 91.31           C  
ATOM   2870  C   PRO A 375      10.432  15.530  -1.939  1.00 91.31           C  
ATOM   2871  CB  PRO A 375      10.910  15.847  -4.394  1.00 91.31           C  
ATOM   2872  O   PRO A 375       9.268  15.644  -1.556  1.00 91.31           O  
ATOM   2873  CG  PRO A 375      12.084  16.475  -5.133  1.00 91.31           C  
ATOM   2874  CD  PRO A 375      13.094  16.728  -4.022  1.00 91.31           C  
ATOM   2875  N   ASN A 376      11.262  14.613  -1.429  1.00 90.31           N  
ATOM   2876  CA  ASN A 376      10.872  13.637  -0.406  1.00 90.31           C  
ATOM   2877  C   ASN A 376      10.669  14.273   0.970  1.00 90.31           C  
ATOM   2878  CB  ASN A 376      11.903  12.495  -0.339  1.00 90.31           C  
ATOM   2879  O   ASN A 376       9.721  13.903   1.664  1.00 90.31           O  
ATOM   2880  CG  ASN A 376      11.786  11.525  -1.504  1.00 90.31           C  
ATOM   2881  ND2 ASN A 376      12.719  10.615  -1.647  1.00 90.31           N  
ATOM   2882  OD1 ASN A 376      10.812  11.517  -2.248  1.00 90.31           O  
ATOM   2883  N   ILE A 377      11.481  15.264   1.348  1.00 91.12           N  
ATOM   2884  CA  ILE A 377      11.253  16.032   2.580  1.00 91.12           C  
ATOM   2885  C   ILE A 377       9.962  16.838   2.475  1.00 91.12           C  
ATOM   2886  CB  ILE A 377      12.464  16.926   2.918  1.00 91.12           C  
ATOM   2887  O   ILE A 377       9.123  16.771   3.375  1.00 91.12           O  
ATOM   2888  CG1 ILE A 377      13.594  16.012   3.428  1.00 91.12           C  
ATOM   2889  CG2 ILE A 377      12.100  17.993   3.975  1.00 91.12           C  
ATOM   2890  CD1 ILE A 377      14.838  16.755   3.914  1.00 91.12           C  
ATOM   2891  N   VAL A 378       9.762  17.556   1.365  1.00 93.44           N  
ATOM   2892  CA  VAL A 378       8.523  18.311   1.124  1.00 93.44           C  
ATOM   2893  C   VAL A 378       7.323  17.357   1.160  1.00 93.44           C  
ATOM   2894  CB  VAL A 378       8.612  19.093  -0.203  1.00 93.44           C  
ATOM   2895  O   VAL A 378       6.325  17.637   1.824  1.00 93.44           O  
ATOM   2896  CG1 VAL A 378       7.321  19.854  -0.524  1.00 93.44           C  
ATOM   2897  CG2 VAL A 378       9.723  20.152  -0.148  1.00 93.44           C  
ATOM   2898  N   ARG A 379       7.446  16.169   0.551  1.00 91.94           N  
ATOM   2899  CA  ARG A 379       6.430  15.107   0.608  1.00 91.94           C  
ATOM   2900  C   ARG A 379       6.118  14.693   2.036  1.00 91.94           C  
ATOM   2901  CB  ARG A 379       6.907  13.862  -0.159  1.00 91.94           C  
ATOM   2902  O   ARG A 379       4.950  14.594   2.401  1.00 91.94           O  
ATOM   2903  CG  ARG A 379       5.746  12.908  -0.434  1.00 91.94           C  
ATOM   2904  CD  ARG A 379       6.132  11.813  -1.431  1.00 91.94           C  
ATOM   2905  NE  ARG A 379       6.381  12.373  -2.773  1.00 91.94           N  
ATOM   2906  NH1 ARG A 379       7.206  10.465  -3.759  1.00 91.94           N  
ATOM   2907  NH2 ARG A 379       7.063  12.363  -4.928  1.00 91.94           N  
ATOM   2908  CZ  ARG A 379       6.880  11.727  -3.810  1.00 91.94           C  
ATOM   2909  N   ALA A 380       7.154  14.431   2.827  1.00 90.56           N  
ATOM   2910  CA  ALA A 380       7.033  13.978   4.202  1.00 90.56           C  
ATOM   2911  C   ALA A 380       6.322  15.019   5.075  1.00 90.56           C  
ATOM   2912  CB  ALA A 380       8.437  13.656   4.718  1.00 90.56           C  
ATOM   2913  O   ALA A 380       5.431  14.653   5.842  1.00 90.56           O  
ATOM   2914  N   ILE A 381       6.651  16.305   4.899  1.00 92.00           N  
ATOM   2915  CA  ILE A 381       5.974  17.422   5.571  1.00 92.00           C  
ATOM   2916  C   ILE A 381       4.491  17.449   5.202  1.00 92.00           C  
ATOM   2917  CB  ILE A 381       6.661  18.770   5.235  1.00 92.00           C  
ATOM   2918  O   ILE A 381       3.637  17.483   6.088  1.00 92.00           O  
ATOM   2919  CG1 ILE A 381       8.106  18.836   5.782  1.00 92.00           C  
ATOM   2920  CG2 ILE A 381       5.856  19.951   5.817  1.00 92.00           C  
ATOM   2921  CD1 ILE A 381       8.977  19.898   5.105  1.00 92.00           C  
ATOM   2922  N   GLY A 382       4.181  17.384   3.904  1.00 91.88           N  
ATOM   2923  CA  GLY A 382       2.802  17.365   3.426  1.00 91.88           C  
ATOM   2924  C   GLY A 382       2.017  16.191   4.009  1.00 91.88           C  
ATOM   2925  O   GLY A 382       1.004  16.391   4.670  1.00 91.88           O  
ATOM   2926  N   GLN A 383       2.527  14.966   3.857  1.00 91.06           N  
ATOM   2927  CA  GLN A 383       1.876  13.743   4.339  1.00 91.06           C  
ATOM   2928  C   GLN A 383       1.654  13.733   5.861  1.00 91.06           C  
ATOM   2929  CB  GLN A 383       2.702  12.520   3.907  1.00 91.06           C  
ATOM   2930  O   GLN A 383       0.599  13.280   6.313  1.00 91.06           O  
ATOM   2931  CG  GLN A 383       2.592  12.243   2.396  1.00 91.06           C  
ATOM   2932  CD  GLN A 383       3.408  11.036   1.935  1.00 91.06           C  
ATOM   2933  NE2 GLN A 383       3.240  10.598   0.709  1.00 91.06           N  
ATOM   2934  OE1 GLN A 383       4.202  10.453   2.657  1.00 91.06           O  
ATOM   2935  N   ALA A 384       2.595  14.261   6.654  1.00 88.81           N  
ATOM   2936  CA  ALA A 384       2.449  14.354   8.109  1.00 88.81           C  
ATOM   2937  C   ALA A 384       1.244  15.220   8.526  1.00 88.81           C  
ATOM   2938  CB  ALA A 384       3.755  14.903   8.698  1.00 88.81           C  
ATOM   2939  O   ALA A 384       0.561  14.903   9.499  1.00 88.81           O  
ATOM   2940  N   LEU A 385       0.948  16.278   7.766  1.00 89.44           N  
ATOM   2941  CA  LEU A 385      -0.122  17.243   8.043  1.00 89.44           C  
ATOM   2942  C   LEU A 385      -1.500  16.830   7.492  1.00 89.44           C  
ATOM   2943  CB  LEU A 385       0.316  18.613   7.489  1.00 89.44           C  
ATOM   2944  O   LEU A 385      -2.464  17.574   7.644  1.00 89.44           O  
ATOM   2945  CG  LEU A 385       1.535  19.242   8.187  1.00 89.44           C  
ATOM   2946  CD1 LEU A 385       2.001  20.463   7.394  1.00 89.44           C  
ATOM   2947  CD2 LEU A 385       1.206  19.704   9.607  1.00 89.44           C  
ATOM   2948  N   VAL A 386      -1.621  15.664   6.853  1.00 88.81           N  
ATOM   2949  CA  VAL A 386      -2.834  15.272   6.113  1.00 88.81           C  
ATOM   2950  C   VAL A 386      -3.735  14.343   6.926  1.00 88.81           C  
ATOM   2951  CB  VAL A 386      -2.419  14.660   4.762  1.00 88.81           C  
ATOM   2952  O   VAL A 386      -4.918  14.630   7.117  1.00 88.81           O  
ATOM   2953  CG1 VAL A 386      -3.578  14.033   3.999  1.00 88.81           C  
ATOM   2954  CG2 VAL A 386      -1.836  15.722   3.825  1.00 88.81           C  
ATOM   2955  N   LEU A 387      -3.195  13.230   7.431  1.00 82.75           N  
ATOM   2956  CA  LEU A 387      -4.023  12.146   7.970  1.00 82.75           C  
ATOM   2957  C   LEU A 387      -4.752  12.537   9.265  1.00 82.75           C  
ATOM   2958  CB  LEU A 387      -3.143  10.894   8.152  1.00 82.75           C  
ATOM   2959  O   LEU A 387      -5.950  12.273   9.411  1.00 82.75           O  
ATOM   2960  CG  LEU A 387      -3.932   9.639   8.566  1.00 82.75           C  
ATOM   2961  CD1 LEU A 387      -4.943   9.213   7.504  1.00 82.75           C  
ATOM   2962  CD2 LEU A 387      -2.983   8.464   8.795  1.00 82.75           C  
ATOM   2963  N   THR A 388      -4.047  13.186  10.196  1.00 82.56           N  
ATOM   2964  CA  THR A 388      -4.604  13.568  11.504  1.00 82.56           C  
ATOM   2965  C   THR A 388      -5.740  14.590  11.364  1.00 82.56           C  
ATOM   2966  CB  THR A 388      -3.509  14.040  12.481  1.00 82.56           C  
ATOM   2967  O   THR A 388      -6.822  14.334  11.902  1.00 82.56           O  
ATOM   2968  CG2 THR A 388      -4.020  14.192  13.910  1.00 82.56           C  
ATOM   2969  OG1 THR A 388      -2.471  13.090  12.501  1.00 82.56           O  
ATOM   2970  N   PRO A 389      -5.590  15.698  10.603  1.00 85.44           N  
ATOM   2971  CA  PRO A 389      -6.678  16.660  10.440  1.00 85.44           C  
ATOM   2972  C   PRO A 389      -7.871  16.105   9.656  1.00 85.44           C  
ATOM   2973  CB  PRO A 389      -6.065  17.886   9.760  1.00 85.44           C  
ATOM   2974  O   PRO A 389      -9.007  16.339  10.064  1.00 85.44           O  
ATOM   2975  CG  PRO A 389      -4.590  17.779  10.118  1.00 85.44           C  
ATOM   2976  CD  PRO A 389      -4.372  16.274  10.038  1.00 85.44           C  
ATOM   2977  N   ILE A 390      -7.649  15.320   8.591  1.00 86.75           N  
ATOM   2978  CA  ILE A 390      -8.745  14.678   7.839  1.00 86.75           C  
ATOM   2979  C   ILE A 390      -9.549  13.751   8.748  1.00 86.75           C  
ATOM   2980  CB  ILE A 390      -8.209  13.906   6.613  1.00 86.75           C  
ATOM   2981  O   ILE A 390     -10.779  13.797   8.733  1.00 86.75           O  
ATOM   2982  CG1 ILE A 390      -7.722  14.912   5.551  1.00 86.75           C  
ATOM   2983  CG2 ILE A 390      -9.278  12.973   5.999  1.00 86.75           C  
ATOM   2984  CD1 ILE A 390      -7.000  14.226   4.392  1.00 86.75           C  
ATOM   2985  N   THR A 391      -8.878  12.942   9.569  1.00 81.38           N  
ATOM   2986  CA  THR A 391      -9.553  12.039  10.513  1.00 81.38           C  
ATOM   2987  C   THR A 391     -10.384  12.833  11.520  1.00 81.38           C  
ATOM   2988  CB  THR A 391      -8.542  11.144  11.242  1.00 81.38           C  
ATOM   2989  O   THR A 391     -11.547  12.506  11.753  1.00 81.38           O  
ATOM   2990  CG2 THR A 391      -9.225  10.109  12.137  1.00 81.38           C  
ATOM   2991  OG1 THR A 391      -7.775  10.421  10.307  1.00 81.38           O  
ATOM   2992  N   ALA A 392      -9.838  13.919  12.071  1.00 80.88           N  
ATOM   2993  CA  ALA A 392     -10.574  14.784  12.990  1.00 80.88           C  
ATOM   2994  C   ALA A 392     -11.803  15.444  12.337  1.00 80.88           C  
ATOM   2995  CB  ALA A 392      -9.602  15.825  13.546  1.00 80.88           C  
ATOM   2996  O   ALA A 392     -12.868  15.473  12.945  1.00 80.88           O  
ATOM   2997  N   ILE A 393     -11.694  15.930  11.096  1.00 84.12           N  
ATOM   2998  CA  ILE A 393     -12.816  16.540  10.357  1.00 84.12           C  
ATOM   2999  C   ILE A 393     -13.880  15.498  10.004  1.00 84.12           C  
ATOM   3000  CB  ILE A 393     -12.297  17.240   9.081  1.00 84.12           C  
ATOM   3001  O   ILE A 393     -15.071  15.756  10.162  1.00 84.12           O  
ATOM   3002  CG1 ILE A 393     -11.398  18.441   9.446  1.00 84.12           C  
ATOM   3003  CG2 ILE A 393     -13.452  17.725   8.180  1.00 84.12           C  
ATOM   3004  CD1 ILE A 393     -10.474  18.840   8.293  1.00 84.12           C  
ATOM   3005  N   THR A 394     -13.459  14.318   9.549  1.00 82.75           N  
ATOM   3006  CA  THR A 394     -14.365  13.243   9.116  1.00 82.75           C  
ATOM   3007  C   THR A 394     -15.156  12.691  10.298  1.00 82.75           C  
ATOM   3008  CB  THR A 394     -13.575  12.118   8.428  1.00 82.75           C  
ATOM   3009  O   THR A 394     -16.345  12.421  10.185  1.00 82.75           O  
ATOM   3010  CG2 THR A 394     -14.472  11.041   7.826  1.00 82.75           C  
ATOM   3011  OG1 THR A 394     -12.809  12.651   7.375  1.00 82.75           O  
ATOM   3012  N   THR A 395     -14.520  12.573  11.464  1.00 77.75           N  
ATOM   3013  CA  THR A 395     -15.172  12.109  12.698  1.00 77.75           C  
ATOM   3014  C   THR A 395     -15.954  13.208  13.430  1.00 77.75           C  
ATOM   3015  CB  THR A 395     -14.159  11.449  13.644  1.00 77.75           C  
ATOM   3016  O   THR A 395     -16.725  12.902  14.342  1.00 77.75           O  
ATOM   3017  CG2 THR A 395     -13.508  10.205  13.034  1.00 77.75           C  
ATOM   3018  OG1 THR A 395     -13.118  12.337  13.973  1.00 77.75           O  
ATOM   3019  N   ALA A 396     -15.817  14.479  13.032  1.00 74.25           N  
ATOM   3020  CA  ALA A 396     -16.513  15.596  13.663  1.00 74.25           C  
ATOM   3021  C   ALA A 396     -18.024  15.539  13.378  1.00 74.25           C  
ATOM   3022  CB  ALA A 396     -15.894  16.928  13.213  1.00 74.25           C  
ATOM   3023  O   ALA A 396     -18.478  15.847  12.276  1.00 74.25           O  
ATOM   3024  N   GLY A 397     -18.806  15.179  14.400  1.00 70.06           N  
ATOM   3025  CA  GLY A 397     -20.270  15.061  14.328  1.00 70.06           C  
ATOM   3026  C   GLY A 397     -20.787  13.624  14.249  1.00 70.06           C  
ATOM   3027  O   GLY A 397     -21.997  13.415  14.263  1.00 70.06           O  
ATOM   3028  N   ILE A 398     -19.893  12.633  14.224  1.00 79.81           N  
ATOM   3029  CA  ILE A 398     -20.271  11.225  14.327  1.00 79.81           C  
ATOM   3030  C   ILE A 398     -20.603  10.899  15.786  1.00 79.81           C  
ATOM   3031  CB  ILE A 398     -19.160  10.328  13.741  1.00 79.81           C  
ATOM   3032  O   ILE A 398     -19.832  11.211  16.698  1.00 79.81           O  
ATOM   3033  CG1 ILE A 398     -18.885  10.633  12.249  1.00 79.81           C  
ATOM   3034  CG2 ILE A 398     -19.493   8.840  13.920  1.00 79.81           C  
ATOM   3035  CD1 ILE A 398     -20.067  10.383  11.300  1.00 79.81           C  
ATOM   3036  N   ALA A 399     -21.754  10.263  16.012  1.00 75.25           N  
ATOM   3037  CA  ALA A 399     -22.139   9.801  17.339  1.00 75.25           C  
ATOM   3038  C   ALA A 399     -21.084   8.811  17.879  1.00 75.25           C  
ATOM   3039  CB  ALA A 399     -23.533   9.167  17.266  1.00 75.25           C  
ATOM   3040  O   ALA A 399     -20.590   7.984  17.112  1.00 75.25           O  
ATOM   3041  N   PRO A 400     -20.756   8.815  19.186  1.00 69.44           N  
ATOM   3042  CA  PRO A 400     -19.741   7.914  19.745  1.00 69.44           C  
ATOM   3043  C   PRO A 400     -19.978   6.430  19.427  1.00 69.44           C  
ATOM   3044  CB  PRO A 400     -19.774   8.170  21.254  1.00 69.44           C  
ATOM   3045  O   PRO A 400     -19.024   5.688  19.209  1.00 69.44           O  
ATOM   3046  CG  PRO A 400     -20.229   9.625  21.353  1.00 69.44           C  
ATOM   3047  CD  PRO A 400     -21.209   9.765  20.191  1.00 69.44           C  
ATOM   3048  N   VAL A 401     -21.247   6.016  19.332  1.00 70.56           N  
ATOM   3049  CA  VAL A 401     -21.656   4.650  18.959  1.00 70.56           C  
ATOM   3050  C   VAL A 401     -21.301   4.281  17.511  1.00 70.56           C  
ATOM   3051  CB  VAL A 401     -23.165   4.481  19.231  1.00 70.56           C  
ATOM   3052  O   VAL A 401     -21.097   3.112  17.200  1.00 70.56           O  
ATOM   3053  CG1 VAL A 401     -24.054   5.261  18.252  1.00 70.56           C  
ATOM   3054  CG2 VAL A 401     -23.589   3.010  19.235  1.00 70.56           C  
ATOM   3055  N   ASP A 402     -21.189   5.273  16.627  1.00 73.56           N  
ATOM   3056  CA  ASP A 402     -20.896   5.101  15.203  1.00 73.56           C  
ATOM   3057  C   ASP A 402     -19.419   5.342  14.865  1.00 73.56           C  
ATOM   3058  CB  ASP A 402     -21.810   6.027  14.385  1.00 73.56           C  
ATOM   3059  O   ASP A 402     -18.998   5.070  13.743  1.00 73.56           O  
ATOM   3060  CG  ASP A 402     -23.278   5.607  14.432  1.00 73.56           C  
ATOM   3061  OD1 ASP A 402     -23.543   4.383  14.482  1.00 73.56           O  
ATOM   3062  OD2 ASP A 402     -24.147   6.500  14.371  1.00 73.56           O  
ATOM   3063  N   ALA A 403     -18.607   5.810  15.820  1.00 69.56           N  
ATOM   3064  CA  ALA A 403     -17.211   6.187  15.589  1.00 69.56           C  
ATOM   3065  C   ALA A 403     -16.353   5.032  15.038  1.00 69.56           C  
ATOM   3066  CB  ALA A 403     -16.643   6.730  16.905  1.00 69.56           C  
ATOM   3067  O   ALA A 403     -15.539   5.237  14.134  1.00 69.56           O  
ATOM   3068  N   ALA A 404     -16.563   3.808  15.535  1.00 68.38           N  
ATOM   3069  CA  ALA A 404     -15.858   2.620  15.050  1.00 68.38           C  
ATOM   3070  C   ALA A 404     -16.236   2.280  13.596  1.00 68.38           C  
ATOM   3071  CB  ALA A 404     -16.146   1.456  16.005  1.00 68.38           C  
ATOM   3072  O   ALA A 404     -15.354   2.043  12.770  1.00 68.38           O  
ATOM   3073  N   ALA A 405     -17.530   2.335  13.261  1.00 73.56           N  
ATOM   3074  CA  ALA A 405     -18.023   2.091  11.904  1.00 73.56           C  
ATOM   3075  C   ALA A 405     -17.552   3.179  10.923  1.00 73.56           C  
ATOM   3076  CB  ALA A 405     -19.554   1.998  11.953  1.00 73.56           C  
ATOM   3077  O   ALA A 405     -17.105   2.875   9.819  1.00 73.56           O  
ATOM   3078  N   ALA A 406     -17.589   4.443  11.350  1.00 77.75           N  
ATOM   3079  CA  ALA A 406     -17.111   5.593  10.593  1.00 77.75           C  
ATOM   3080  C   ALA A 406     -15.615   5.483  10.260  1.00 77.75           C  
ATOM   3081  CB  ALA A 406     -17.407   6.839  11.437  1.00 77.75           C  
ATOM   3082  O   ALA A 406     -15.219   5.679   9.110  1.00 77.75           O  
ATOM   3083  N   SER A 407     -14.782   5.132  11.246  1.00 73.94           N  
ATOM   3084  CA  SER A 407     -13.346   4.937  11.026  1.00 73.94           C  
ATOM   3085  C   SER A 407     -13.058   3.729  10.134  1.00 73.94           C  
ATOM   3086  CB  SER A 407     -12.602   4.784  12.349  1.00 73.94           C  
ATOM   3087  O   SER A 407     -12.265   3.843   9.197  1.00 73.94           O  
ATOM   3088  OG  SER A 407     -11.231   4.668  12.029  1.00 73.94           O  
ATOM   3089  N   GLY A 408     -13.725   2.594  10.371  1.00 75.38           N  
ATOM   3090  CA  GLY A 408     -13.583   1.397   9.539  1.00 75.38           C  
ATOM   3091  C   GLY A 408     -13.890   1.688   8.069  1.00 75.38           C  
ATOM   3092  O   GLY A 408     -13.059   1.423   7.202  1.00 75.38           O  
ATOM   3093  N   LEU A 409     -15.020   2.350   7.804  1.00 82.81           N  
ATOM   3094  CA  LEU A 409     -15.421   2.772   6.462  1.00 82.81           C  
ATOM   3095  C   LEU A 409     -14.418   3.751   5.829  1.00 82.81           C  
ATOM   3096  CB  LEU A 409     -16.833   3.377   6.571  1.00 82.81           C  
ATOM   3097  O   LEU A 409     -14.050   3.602   4.667  1.00 82.81           O  
ATOM   3098  CG  LEU A 409     -17.430   3.887   5.247  1.00 82.81           C  
ATOM   3099  CD1 LEU A 409     -17.441   2.809   4.166  1.00 82.81           C  
ATOM   3100  CD2 LEU A 409     -18.872   4.334   5.487  1.00 82.81           C  
ATOM   3101  N   THR A 410     -13.933   4.729   6.597  1.00 82.94           N  
ATOM   3102  CA  THR A 410     -12.973   5.738   6.120  1.00 82.94           C  
ATOM   3103  C   THR A 410     -11.635   5.107   5.720  1.00 82.94           C  
ATOM   3104  CB  THR A 410     -12.766   6.813   7.200  1.00 82.94           C  
ATOM   3105  O   THR A 410     -11.079   5.450   4.677  1.00 82.94           O  
ATOM   3106  CG2 THR A 410     -11.811   7.930   6.803  1.00 82.94           C  
ATOM   3107  OG1 THR A 410     -13.985   7.448   7.486  1.00 82.94           O  
ATOM   3108  N   ASN A 411     -11.120   4.165   6.517  1.00 79.56           N  
ATOM   3109  CA  ASN A 411      -9.880   3.448   6.209  1.00 79.56           C  
ATOM   3110  C   ASN A 411     -10.056   2.488   5.025  1.00 79.56           C  
ATOM   3111  CB  ASN A 411      -9.383   2.706   7.460  1.00 79.56           C  
ATOM   3112  O   ASN A 411      -9.218   2.486   4.126  1.00 79.56           O  
ATOM   3113  CG  ASN A 411      -8.771   3.638   8.488  1.00 79.56           C  
ATOM   3114  ND2 ASN A 411      -9.469   3.958   9.546  1.00 79.56           N  
ATOM   3115  OD1 ASN A 411      -7.663   4.128   8.341  1.00 79.56           O  
ATOM   3116  N   MET A 412     -11.160   1.735   4.991  1.00 82.62           N  
ATOM   3117  CA  MET A 412     -11.491   0.834   3.884  1.00 82.62           C  
ATOM   3118  C   MET A 412     -11.535   1.589   2.551  1.00 82.62           C  
ATOM   3119  CB  MET A 412     -12.836   0.157   4.187  1.00 82.62           C  
ATOM   3120  O   MET A 412     -10.866   1.197   1.599  1.00 82.62           O  
ATOM   3121  CG  MET A 412     -13.351  -0.719   3.041  1.00 82.62           C  
ATOM   3122  SD  MET A 412     -15.028  -1.325   3.345  1.00 82.62           S  
ATOM   3123  CE  MET A 412     -15.632  -1.403   1.639  1.00 82.62           C  
ATOM   3124  N   LEU A 413     -12.266   2.706   2.490  1.00 88.62           N  
ATOM   3125  CA  LEU A 413     -12.377   3.494   1.263  1.00 88.62           C  
ATOM   3126  C   LEU A 413     -11.048   4.143   0.863  1.00 88.62           C  
ATOM   3127  CB  LEU A 413     -13.500   4.532   1.412  1.00 88.62           C  
ATOM   3128  O   LEU A 413     -10.769   4.238  -0.327  1.00 88.62           O  
ATOM   3129  CG  LEU A 413     -14.910   3.914   1.412  1.00 88.62           C  
ATOM   3130  CD1 LEU A 413     -15.940   4.996   1.716  1.00 88.62           C  
ATOM   3131  CD2 LEU A 413     -15.283   3.287   0.067  1.00 88.62           C  
ATOM   3132  N   ARG A 414     -10.189   4.532   1.816  1.00 88.75           N  
ATOM   3133  CA  ARG A 414      -8.833   5.009   1.491  1.00 88.75           C  
ATOM   3134  C   ARG A 414      -7.976   3.931   0.854  1.00 88.75           C  
ATOM   3135  CB  ARG A 414      -8.129   5.545   2.734  1.00 88.75           C  
ATOM   3136  O   ARG A 414      -7.290   4.233  -0.114  1.00 88.75           O  
ATOM   3137  CG  ARG A 414      -6.748   6.138   2.403  1.00 88.75           C  
ATOM   3138  CD  ARG A 414      -6.079   6.789   3.613  1.00 88.75           C  
ATOM   3139  NE  ARG A 414      -5.696   5.773   4.609  1.00 88.75           N  
ATOM   3140  NH1 ARG A 414      -6.709   6.678   6.462  1.00 88.75           N  
ATOM   3141  NH2 ARG A 414      -5.693   4.693   6.583  1.00 88.75           N  
ATOM   3142  CZ  ARG A 414      -6.029   5.731   5.880  1.00 88.75           C  
ATOM   3143  N   ASN A 415      -7.996   2.715   1.395  1.00 84.25           N  
ATOM   3144  CA  ASN A 415      -7.227   1.604   0.837  1.00 84.25           C  
ATOM   3145  C   ASN A 415      -7.747   1.237  -0.557  1.00 84.25           C  
ATOM   3146  CB  ASN A 415      -7.265   0.410   1.804  1.00 84.25           C  
ATOM   3147  O   ASN A 415      -6.950   1.092  -1.478  1.00 84.25           O  
ATOM   3148  CG  ASN A 415      -6.405   0.596   3.045  1.00 84.25           C  
ATOM   3149  ND2 ASN A 415      -6.330  -0.419   3.871  1.00 84.25           N  
ATOM   3150  OD1 ASN A 415      -5.795   1.630   3.294  1.00 84.25           O  
ATOM   3151  N   LEU A 416      -9.072   1.212  -0.742  1.00 87.69           N  
ATOM   3152  CA  LEU A 416      -9.682   1.028  -2.059  1.00 87.69           C  
ATOM   3153  C   LEU A 416      -9.294   2.155  -3.034  1.00 87.69           C  
ATOM   3154  CB  LEU A 416     -11.206   0.918  -1.882  1.00 87.69           C  
ATOM   3155  O   LEU A 416      -8.942   1.888  -4.177  1.00 87.69           O  
ATOM   3156  CG  LEU A 416     -11.962   0.631  -3.192  1.00 87.69           C  
ATOM   3157  CD1 LEU A 416     -11.570  -0.713  -3.804  1.00 87.69           C  
ATOM   3158  CD2 LEU A 416     -13.467   0.617  -2.919  1.00 87.69           C  
ATOM   3159  N   GLY A 417      -9.295   3.410  -2.576  1.00 90.38           N  
ATOM   3160  CA  GLY A 417      -8.787   4.551  -3.341  1.00 90.38           C  
ATOM   3161  C   GLY A 417      -7.313   4.400  -3.707  1.00 90.38           C  
ATOM   3162  O   GLY A 417      -6.923   4.710  -4.825  1.00 90.38           O  
ATOM   3163  N   GLY A 418      -6.505   3.869  -2.790  1.00 90.00           N  
ATOM   3164  CA  GLY A 418      -5.114   3.506  -3.030  1.00 90.00           C  
ATOM   3165  C   GLY A 418      -4.957   2.505  -4.169  1.00 90.00           C  
ATOM   3166  O   GLY A 418      -4.233   2.807  -5.110  1.00 90.00           O  
ATOM   3167  N   ALA A 419      -5.684   1.385  -4.119  1.00 87.44           N  
ATOM   3168  CA  ALA A 419      -5.672   0.344  -5.153  1.00 87.44           C  
ATOM   3169  C   ALA A 419      -6.139   0.865  -6.524  1.00 87.44           C  
ATOM   3170  CB  ALA A 419      -6.558  -0.813  -4.676  1.00 87.44           C  
ATOM   3171  O   ALA A 419      -5.509   0.621  -7.550  1.00 87.44           O  
ATOM   3172  N   VAL A 420      -7.219   1.657  -6.558  1.00 92.56           N  
ATOM   3173  CA  VAL A 420      -7.670   2.317  -7.798  1.00 92.56           C  
ATOM   3174  C   VAL A 420      -6.598   3.278  -8.317  1.00 92.56           C  
ATOM   3175  CB  VAL A 420      -9.002   3.058  -7.574  1.00 92.56           C  
ATOM   3176  O   VAL A 420      -6.355   3.351  -9.522  1.00 92.56           O  
ATOM   3177  CG1 VAL A 420      -9.418   3.904  -8.787  1.00 92.56           C  
ATOM   3178  CG2 VAL A 420     -10.148   2.074  -7.305  1.00 92.56           C  
ATOM   3179  N   GLY A 421      -5.945   4.008  -7.413  1.00 92.38           N  
ATOM   3180  CA  GLY A 421      -4.872   4.937  -7.728  1.00 92.38           C  
ATOM   3181  C   GLY A 421      -3.653   4.258  -8.339  1.00 92.38           C  
ATOM   3182  O   GLY A 421      -3.198   4.685  -9.397  1.00 92.38           O  
ATOM   3183  N   THR A 422      -3.141   3.194  -7.718  1.00 89.62           N  
ATOM   3184  CA  THR A 422      -1.981   2.437  -8.214  1.00 89.62           C  
ATOM   3185  C   THR A 422      -2.268   1.799  -9.570  1.00 89.62           C  
ATOM   3186  CB  THR A 422      -1.528   1.363  -7.209  1.00 89.62           C  
ATOM   3187  O   THR A 422      -1.479   1.988 -10.496  1.00 89.62           O  
ATOM   3188  CG2 THR A 422      -0.933   2.014  -5.959  1.00 89.62           C  
ATOM   3189  OG1 THR A 422      -2.620   0.587  -6.784  1.00 89.62           O  
ATOM   3190  N   ALA A 423      -3.430   1.161  -9.734  1.00 90.62           N  
ATOM   3191  CA  ALA A 423      -3.873   0.575 -11.001  1.00 90.62           C  
ATOM   3192  C   ALA A 423      -3.976   1.614 -12.133  1.00 90.62           C  
ATOM   3193  CB  ALA A 423      -5.237  -0.066 -10.745  1.00 90.62           C  
ATOM   3194  O   ALA A 423      -3.468   1.422 -13.246  1.00 90.62           O  
ATOM   3195  N   SER A 424      -4.602   2.759 -11.835  1.00 93.19           N  
ATOM   3196  CA  SER A 424      -4.761   3.856 -12.795  1.00 93.19           C  
ATOM   3197  C   SER A 424      -3.410   4.448 -13.185  1.00 93.19           C  
ATOM   3198  CB  SER A 424      -5.646   4.971 -12.229  1.00 93.19           C  
ATOM   3199  O   SER A 424      -3.143   4.647 -14.366  1.00 93.19           O  
ATOM   3200  OG  SER A 424      -6.927   4.483 -11.894  1.00 93.19           O  
ATOM   3201  N   LEU A 425      -2.530   4.697 -12.210  1.00 94.38           N  
ATOM   3202  CA  LEU A 425      -1.196   5.249 -12.451  1.00 94.38           C  
ATOM   3203  C   LEU A 425      -0.296   4.279 -13.220  1.00 94.38           C  
ATOM   3204  CB  LEU A 425      -0.547   5.641 -11.118  1.00 94.38           C  
ATOM   3205  O   LEU A 425       0.437   4.727 -14.095  1.00 94.38           O  
ATOM   3206  CG  LEU A 425      -1.176   6.875 -10.454  1.00 94.38           C  
ATOM   3207  CD1 LEU A 425      -0.689   6.950  -9.010  1.00 94.38           C  
ATOM   3208  CD2 LEU A 425      -0.794   8.178 -11.162  1.00 94.38           C  
ATOM   3209  N   GLY A 426      -0.379   2.972 -12.952  1.00 91.75           N  
ATOM   3210  CA  GLY A 426       0.311   1.948 -13.740  1.00 91.75           C  
ATOM   3211  C   GLY A 426      -0.129   1.960 -15.205  1.00 91.75           C  
ATOM   3212  O   GLY A 426       0.708   1.973 -16.104  1.00 91.75           O  
ATOM   3213  N   THR A 427      -1.434   2.071 -15.451  1.00 92.56           N  
ATOM   3214  CA  THR A 427      -1.981   2.163 -16.815  1.00 92.56           C  
ATOM   3215  C   THR A 427      -1.572   3.457 -17.510  1.00 92.56           C  
ATOM   3216  CB  THR A 427      -3.507   2.065 -16.787  1.00 92.56           C  
ATOM   3217  O   THR A 427      -1.168   3.440 -18.673  1.00 92.56           O  
ATOM   3218  CG2 THR A 427      -4.120   2.007 -18.187  1.00 92.56           C  
ATOM   3219  OG1 THR A 427      -3.866   0.882 -16.126  1.00 92.56           O  
ATOM   3220  N   ILE A 428      -1.639   4.587 -16.799  1.00 95.00           N  
ATOM   3221  CA  ILE A 428      -1.175   5.880 -17.308  1.00 95.00           C  
ATOM   3222  C   ILE A 428       0.307   5.782 -17.665  1.00 95.00           C  
ATOM   3223  CB  ILE A 428      -1.460   7.012 -16.295  1.00 95.00           C  
ATOM   3224  O   ILE A 428       0.671   6.174 -18.767  1.00 95.00           O  
ATOM   3225  CG1 ILE A 428      -2.982   7.277 -16.220  1.00 95.00           C  
ATOM   3226  CG2 ILE A 428      -0.734   8.320 -16.676  1.00 95.00           C  
ATOM   3227  CD1 ILE A 428      -3.402   8.081 -14.984  1.00 95.00           C  
ATOM   3228  N   LEU A 429       1.146   5.210 -16.800  1.00 94.75           N  
ATOM   3229  CA  LEU A 429       2.569   5.025 -17.072  1.00 94.75           C  
ATOM   3230  C   LEU A 429       2.793   4.230 -18.363  1.00 94.75           C  
ATOM   3231  CB  LEU A 429       3.231   4.334 -15.868  1.00 94.75           C  
ATOM   3232  O   LEU A 429       3.512   4.705 -19.237  1.00 94.75           O  
ATOM   3233  CG  LEU A 429       4.742   4.102 -16.030  1.00 94.75           C  
ATOM   3234  CD1 LEU A 429       5.515   5.412 -16.199  1.00 94.75           C  
ATOM   3235  CD2 LEU A 429       5.263   3.373 -14.794  1.00 94.75           C  
ATOM   3236  N   THR A 430       2.137   3.076 -18.519  1.00 92.94           N  
ATOM   3237  CA  THR A 430       2.249   2.242 -19.726  1.00 92.94           C  
ATOM   3238  C   THR A 430       1.811   2.999 -20.981  1.00 92.94           C  
ATOM   3239  CB  THR A 430       1.415   0.957 -19.573  1.00 92.94           C  
ATOM   3240  O   THR A 430       2.530   3.027 -21.976  1.00 92.94           O  
ATOM   3241  CG2 THR A 430       1.543   0.020 -20.774  1.00 92.94           C  
ATOM   3242  OG1 THR A 430       1.844   0.224 -18.449  1.00 92.94           O  
ATOM   3243  N   LYS A 431       0.650   3.666 -20.952  1.00 94.25           N  
ATOM   3244  CA  LYS A 431       0.144   4.406 -22.120  1.00 94.25           C  
ATOM   3245  C   LYS A 431       0.988   5.641 -22.442  1.00 94.25           C  
ATOM   3246  CB  LYS A 431      -1.334   4.782 -21.912  1.00 94.25           C  
ATOM   3247  O   LYS A 431       1.155   5.972 -23.614  1.00 94.25           O  
ATOM   3248  CG  LYS A 431      -2.300   3.582 -21.857  1.00 94.25           C  
ATOM   3249  CD  LYS A 431      -2.344   2.752 -23.152  1.00 94.25           C  
ATOM   3250  CE  LYS A 431      -3.346   1.597 -23.001  1.00 94.25           C  
ATOM   3251  NZ  LYS A 431      -3.268   0.625 -24.124  1.00 94.25           N  
ATOM   3252  N   ARG A 432       1.528   6.327 -21.431  1.00 95.75           N  
ATOM   3253  CA  ARG A 432       2.400   7.495 -21.619  1.00 95.75           C  
ATOM   3254  C   ARG A 432       3.786   7.097 -22.109  1.00 95.75           C  
ATOM   3255  CB  ARG A 432       2.458   8.349 -20.342  1.00 95.75           C  
ATOM   3256  O   ARG A 432       4.303   7.772 -22.990  1.00 95.75           O  
ATOM   3257  CG  ARG A 432       1.116   9.022 -19.985  1.00 95.75           C  
ATOM   3258  CD  ARG A 432       0.568   9.970 -21.056  1.00 95.75           C  
ATOM   3259  NE  ARG A 432       1.459  11.114 -21.250  1.00 95.75           N  
ATOM   3260  NH1 ARG A 432       0.443  12.138 -23.025  1.00 95.75           N  
ATOM   3261  NH2 ARG A 432       2.176  13.114 -21.996  1.00 95.75           N  
ATOM   3262  CZ  ARG A 432       1.354  12.113 -22.096  1.00 95.75           C  
ATOM   3263  N   GLU A 433       4.344   5.985 -21.637  1.00 94.50           N  
ATOM   3264  CA  GLU A 433       5.571   5.409 -22.198  1.00 94.50           C  
ATOM   3265  C   GLU A 433       5.390   5.089 -23.686  1.00 94.50           C  
ATOM   3266  CB  GLU A 433       5.989   4.178 -21.378  1.00 94.50           C  
ATOM   3267  O   GLU A 433       6.175   5.564 -24.502  1.00 94.50           O  
ATOM   3268  CG  GLU A 433       7.312   3.533 -21.833  1.00 94.50           C  
ATOM   3269  CD  GLU A 433       7.217   2.548 -23.013  1.00 94.50           C  
ATOM   3270  OE1 GLU A 433       8.286   2.259 -23.604  1.00 94.50           O  
ATOM   3271  OE2 GLU A 433       6.112   2.027 -23.281  1.00 94.50           O  
ATOM   3272  N   GLN A 434       4.302   4.409 -24.062  1.00 93.56           N  
ATOM   3273  CA  GLN A 434       3.996   4.116 -25.467  1.00 93.56           C  
ATOM   3274  C   GLN A 434       3.846   5.393 -26.303  1.00 93.56           C  
ATOM   3275  CB  GLN A 434       2.701   3.295 -25.549  1.00 93.56           C  
ATOM   3276  O   GLN A 434       4.390   5.494 -27.403  1.00 93.56           O  
ATOM   3277  CG  GLN A 434       2.900   1.853 -25.065  1.00 93.56           C  
ATOM   3278  CD  GLN A 434       1.604   1.047 -25.001  1.00 93.56           C  
ATOM   3279  NE2 GLN A 434       1.714  -0.242 -24.762  1.00 93.56           N  
ATOM   3280  OE1 GLN A 434       0.486   1.528 -25.156  1.00 93.56           O  
ATOM   3281  N   PHE A 435       3.128   6.390 -25.779  1.00 95.69           N  
ATOM   3282  CA  PHE A 435       2.937   7.680 -26.439  1.00 95.69           C  
ATOM   3283  C   PHE A 435       4.269   8.399 -26.695  1.00 95.69           C  
ATOM   3284  CB  PHE A 435       1.992   8.528 -25.583  1.00 95.69           C  
ATOM   3285  O   PHE A 435       4.553   8.779 -27.832  1.00 95.69           O  
ATOM   3286  CG  PHE A 435       1.792   9.942 -26.082  1.00 95.69           C  
ATOM   3287  CD1 PHE A 435       2.529  11.000 -25.515  1.00 95.69           C  
ATOM   3288  CD2 PHE A 435       0.871  10.202 -27.113  1.00 95.69           C  
ATOM   3289  CE1 PHE A 435       2.316  12.318 -25.952  1.00 95.69           C  
ATOM   3290  CE2 PHE A 435       0.662  11.520 -27.553  1.00 95.69           C  
ATOM   3291  CZ  PHE A 435       1.371  12.580 -26.960  1.00 95.69           C  
ATOM   3292  N   HIS A 436       5.107   8.545 -25.666  1.00 95.12           N  
ATOM   3293  CA  HIS A 436       6.402   9.219 -25.785  1.00 95.12           C  
ATOM   3294  C   HIS A 436       7.382   8.427 -26.648  1.00 95.12           C  
ATOM   3295  CB  HIS A 436       6.981   9.473 -24.392  1.00 95.12           C  
ATOM   3296  O   HIS A 436       8.088   9.017 -27.460  1.00 95.12           O  
ATOM   3297  CG  HIS A 436       6.198  10.493 -23.613  1.00 95.12           C  
ATOM   3298  CD2 HIS A 436       5.731  10.336 -22.345  1.00 95.12           C  
ATOM   3299  ND1 HIS A 436       5.895  11.784 -24.053  1.00 95.12           N  
ATOM   3300  CE1 HIS A 436       5.285  12.383 -23.024  1.00 95.12           C  
ATOM   3301  NE2 HIS A 436       5.158  11.533 -21.993  1.00 95.12           N  
ATOM   3302  N   SER A 437       7.382   7.098 -26.541  1.00 93.94           N  
ATOM   3303  CA  SER A 437       8.197   6.213 -27.378  1.00 93.94           C  
ATOM   3304  C   SER A 437       7.845   6.370 -28.859  1.00 93.94           C  
ATOM   3305  CB  SER A 437       8.007   4.766 -26.916  1.00 93.94           C  
ATOM   3306  O   SER A 437       8.740   6.522 -29.689  1.00 93.94           O  
ATOM   3307  OG  SER A 437       8.904   3.904 -27.582  1.00 93.94           O  
ATOM   3308  N   ASN A 438       6.553   6.459 -29.193  1.00 93.50           N  
ATOM   3309  CA  ASN A 438       6.099   6.701 -30.563  1.00 93.50           C  
ATOM   3310  C   ASN A 438       6.511   8.086 -31.082  1.00 93.50           C  
ATOM   3311  CB  ASN A 438       4.575   6.509 -30.631  1.00 93.50           C  
ATOM   3312  O   ASN A 438       6.991   8.190 -32.209  1.00 93.50           O  
ATOM   3313  CG  ASN A 438       4.154   5.052 -30.568  1.00 93.50           C  
ATOM   3314  ND2 ASN A 438       2.928   4.783 -30.186  1.00 93.50           N  
ATOM   3315  OD1 ASN A 438       4.886   4.139 -30.906  1.00 93.50           O  
ATOM   3316  N   ILE A 439       6.370   9.144 -30.276  1.00 93.50           N  
ATOM   3317  CA  ILE A 439       6.769  10.506 -30.673  1.00 93.50           C  
ATOM   3318  C   ILE A 439       8.283  10.600 -30.885  1.00 93.50           C  
ATOM   3319  CB  ILE A 439       6.271  11.538 -29.639  1.00 93.50           C  
ATOM   3320  O   ILE A 439       8.737  11.123 -31.903  1.00 93.50           O  
ATOM   3321  CG1 ILE A 439       4.738  11.640 -29.764  1.00 93.50           C  
ATOM   3322  CG2 ILE A 439       6.919  12.922 -29.851  1.00 93.50           C  
ATOM   3323  CD1 ILE A 439       4.091  12.599 -28.768  1.00 93.50           C  
ATOM   3324  N   ILE A 440       9.076  10.065 -29.954  1.00 91.62           N  
ATOM   3325  CA  ILE A 440      10.536  10.034 -30.085  1.00 91.62           C  
ATOM   3326  C   ILE A 440      10.915   9.186 -31.306  1.00 91.62           C  
ATOM   3327  CB  ILE A 440      11.192   9.516 -28.785  1.00 91.62           C  
ATOM   3328  O   ILE A 440      11.728   9.614 -32.125  1.00 91.62           O  
ATOM   3329  CG1 ILE A 440      10.935  10.471 -27.595  1.00 91.62           C  
ATOM   3330  CG2 ILE A 440      12.710   9.354 -28.988  1.00 91.62           C  
ATOM   3331  CD1 ILE A 440      11.227   9.827 -26.231  1.00 91.62           C  
ATOM   3332  N   GLY A 441      10.283   8.025 -31.479  1.00 89.00           N  
ATOM   3333  CA  GLY A 441      10.509   7.112 -32.597  1.00 89.00           C  
ATOM   3334  C   GLY A 441      10.258   7.750 -33.963  1.00 89.00           C  
ATOM   3335  O   GLY A 441      11.058   7.557 -34.872  1.00 89.00           O  
ATOM   3336  N   GLN A 442       9.227   8.591 -34.101  1.00 88.31           N  
ATOM   3337  CA  GLN A 442       8.967   9.344 -35.339  1.00 88.31           C  
ATOM   3338  C   GLN A 442      10.126  10.272 -35.732  1.00 88.31           C  
ATOM   3339  CB  GLN A 442       7.693  10.183 -35.176  1.00 88.31           C  
ATOM   3340  O   GLN A 442      10.352  10.519 -36.917  1.00 88.31           O  
ATOM   3341  CG  GLN A 442       6.414   9.343 -35.261  1.00 88.31           C  
ATOM   3342  CD  GLN A 442       5.161  10.145 -34.926  1.00 88.31           C  
ATOM   3343  NE2 GLN A 442       4.003   9.526 -34.973  1.00 88.31           N  
ATOM   3344  OE1 GLN A 442       5.175  11.330 -34.638  1.00 88.31           O  
ATOM   3345  N   SER A 443      10.882  10.779 -34.754  1.00 85.56           N  
ATOM   3346  CA  SER A 443      12.056  11.621 -35.008  1.00 85.56           C  
ATOM   3347  C   SER A 443      13.325  10.826 -35.347  1.00 85.56           C  
ATOM   3348  CB  SER A 443      12.273  12.580 -33.836  1.00 85.56           C  
ATOM   3349  O   SER A 443      14.286  11.405 -35.855  1.00 85.56           O  
ATOM   3350  OG  SER A 443      12.818  11.944 -32.701  1.00 85.56           O  
ATOM   3351  N   ILE A 444      13.331   9.508 -35.123  1.00 87.25           N  
ATOM   3352  CA  ILE A 444      14.485   8.628 -35.334  1.00 87.25           C  
ATOM   3353  C   ILE A 444      14.307   7.889 -36.656  1.00 87.25           C  
ATOM   3354  CB  ILE A 444      14.693   7.689 -34.129  1.00 87.25           C  
ATOM   3355  O   ILE A 444      13.733   6.808 -36.737  1.00 87.25           O  
ATOM   3356  CG1 ILE A 444      14.978   8.546 -32.878  1.00 87.25           C  
ATOM   3357  CG2 ILE A 444      15.877   6.727 -34.371  1.00 87.25           C  
ATOM   3358  CD1 ILE A 444      14.952   7.745 -31.586  1.00 87.25           C  
ATOM   3359  N   THR A 445      14.826   8.495 -37.718  1.00 87.06           N  
ATOM   3360  CA  THR A 445      14.787   7.944 -39.075  1.00 87.06           C  
ATOM   3361  C   THR A 445      16.199   7.850 -39.639  1.00 87.06           C  
ATOM   3362  CB  THR A 445      13.872   8.779 -39.985  1.00 87.06           C  
ATOM   3363  O   THR A 445      17.026   8.727 -39.403  1.00 87.06           O  
ATOM   3364  CG2 THR A 445      12.398   8.593 -39.630  1.00 87.06           C  
ATOM   3365  OG1 THR A 445      14.133  10.153 -39.838  1.00 87.06           O  
ATOM   3366  N   LEU A 446      16.486   6.794 -40.410  1.00 84.19           N  
ATOM   3367  CA  LEU A 446      17.798   6.596 -41.053  1.00 84.19           C  
ATOM   3368  C   LEU A 446      18.140   7.694 -42.076  1.00 84.19           C  
ATOM   3369  CB  LEU A 446      17.824   5.217 -41.740  1.00 84.19           C  
ATOM   3370  O   LEU A 446      19.295   7.842 -42.478  1.00 84.19           O  
ATOM   3371  CG  LEU A 446      17.848   4.016 -40.779  1.00 84.19           C  
ATOM   3372  CD1 LEU A 446      17.666   2.724 -41.575  1.00 84.19           C  
ATOM   3373  CD2 LEU A 446      19.167   3.925 -40.008  1.00 84.19           C  
ATOM   3374  N   THR A 447      17.141   8.470 -42.494  1.00 87.69           N  
ATOM   3375  CA  THR A 447      17.312   9.626 -43.372  1.00 87.69           C  
ATOM   3376  C   THR A 447      18.025  10.782 -42.671  1.00 87.69           C  
ATOM   3377  CB  THR A 447      15.953  10.096 -43.907  1.00 87.69           C  
ATOM   3378  O   THR A 447      18.733  11.528 -43.342  1.00 87.69           O  
ATOM   3379  CG2 THR A 447      15.311   9.052 -44.820  1.00 87.69           C  
ATOM   3380  OG1 THR A 447      15.059  10.293 -42.838  1.00 87.69           O  
ATOM   3381  N   ARG A 448      17.917  10.903 -41.341  1.00 89.06           N  
ATOM   3382  CA  ARG A 448      18.603  11.937 -40.556  1.00 89.06           C  
ATOM   3383  C   ARG A 448      20.080  11.609 -40.346  1.00 89.06           C  
ATOM   3384  CB  ARG A 448      17.892  12.144 -39.215  1.00 89.06           C  
ATOM   3385  O   ARG A 448      20.426  10.502 -39.921  1.00 89.06           O  
ATOM   3386  CG  ARG A 448      16.542  12.845 -39.398  1.00 89.06           C  
ATOM   3387  CD  ARG A 448      15.994  13.252 -38.031  1.00 89.06           C  
ATOM   3388  NE  ARG A 448      14.693  13.938 -38.148  1.00 89.06           N  
ATOM   3389  NH1 ARG A 448      14.724  14.934 -36.082  1.00 89.06           N  
ATOM   3390  NH2 ARG A 448      13.020  15.326 -37.470  1.00 89.06           N  
ATOM   3391  CZ  ARG A 448      14.153  14.725 -37.235  1.00 89.06           C  
ATOM   3392  N   ASP A 449      20.943  12.586 -40.611  1.00 90.56           N  
ATOM   3393  CA  ASP A 449      22.396  12.435 -40.484  1.00 90.56           C  
ATOM   3394  C   ASP A 449      22.819  12.188 -39.029  1.00 90.56           C  
ATOM   3395  CB  ASP A 449      23.108  13.669 -41.065  1.00 90.56           C  
ATOM   3396  O   ASP A 449      23.698  11.367 -38.778  1.00 90.56           O  
ATOM   3397  CG  ASP A 449      23.038  13.744 -42.595  1.00 90.56           C  
ATOM   3398  OD1 ASP A 449      23.134  12.676 -43.247  1.00 90.56           O  
ATOM   3399  OD2 ASP A 449      22.886  14.861 -43.124  1.00 90.56           O  
ATOM   3400  N   GLU A 450      22.135  12.796 -38.054  1.00 92.12           N  
ATOM   3401  CA  GLU A 450      22.430  12.626 -36.627  1.00 92.12           C  
ATOM   3402  C   GLU A 450      22.209  11.180 -36.165  1.00 92.12           C  
ATOM   3403  CB  GLU A 450      21.550  13.552 -35.765  1.00 92.12           C  
ATOM   3404  O   GLU A 450      22.968  10.644 -35.354  1.00 92.12           O  
ATOM   3405  CG  GLU A 450      21.622  15.048 -36.119  1.00 92.12           C  
ATOM   3406  CD  GLU A 450      20.726  15.478 -37.295  1.00 92.12           C  
ATOM   3407  OE1 GLU A 450      20.721  16.688 -37.592  1.00 92.12           O  
ATOM   3408  OE2 GLU A 450      20.026  14.609 -37.873  1.00 92.12           O  
ATOM   3409  N   VAL A 451      21.174  10.524 -36.702  1.00 90.94           N  
ATOM   3410  CA  VAL A 451      20.857   9.124 -36.390  1.00 90.94           C  
ATOM   3411  C   VAL A 451      21.902   8.200 -37.010  1.00 90.94           C  
ATOM   3412  CB  VAL A 451      19.435   8.755 -36.857  1.00 90.94           C  
ATOM   3413  O   VAL A 451      22.392   7.298 -36.328  1.00 90.94           O  
ATOM   3414  CG1 VAL A 451      19.101   7.285 -36.568  1.00 90.94           C  
ATOM   3415  CG2 VAL A 451      18.381   9.616 -36.146  1.00 90.94           C  
ATOM   3416  N   ARG A 452      22.291   8.439 -38.271  1.00 92.06           N  
ATOM   3417  CA  ARG A 452      23.354   7.671 -38.940  1.00 92.06           C  
ATOM   3418  C   ARG A 452      24.700   7.818 -38.234  1.00 92.06           C  
ATOM   3419  CB  ARG A 452      23.463   8.063 -40.425  1.00 92.06           C  
ATOM   3420  O   ARG A 452      25.350   6.805 -37.987  1.00 92.06           O  
ATOM   3421  CG  ARG A 452      22.592   7.153 -41.303  1.00 92.06           C  
ATOM   3422  CD  ARG A 452      22.802   7.414 -42.802  1.00 92.06           C  
ATOM   3423  NE  ARG A 452      22.098   8.629 -43.246  1.00 92.06           N  
ATOM   3424  NH1 ARG A 452      23.710   9.541 -44.621  1.00 92.06           N  
ATOM   3425  NH2 ARG A 452      21.820  10.634 -44.270  1.00 92.06           N  
ATOM   3426  CZ  ARG A 452      22.545   9.585 -44.040  1.00 92.06           C  
ATOM   3427  N   ASP A 453      25.088   9.033 -37.852  1.00 93.38           N  
ATOM   3428  CA  ASP A 453      26.326   9.283 -37.104  1.00 93.38           C  
ATOM   3429  C   ASP A 453      26.307   8.585 -35.735  1.00 93.38           C  
ATOM   3430  CB  ASP A 453      26.535  10.797 -36.956  1.00 93.38           C  
ATOM   3431  O   ASP A 453      27.258   7.892 -35.360  1.00 93.38           O  
ATOM   3432  CG  ASP A 453      27.791  11.114 -36.137  1.00 93.38           C  
ATOM   3433  OD1 ASP A 453      28.892  10.654 -36.502  1.00 93.38           O  
ATOM   3434  OD2 ASP A 453      27.662  11.755 -35.066  1.00 93.38           O  
ATOM   3435  N   ARG A 454      25.190   8.673 -34.999  1.00 92.56           N  
ATOM   3436  CA  ARG A 454      25.053   7.992 -33.705  1.00 92.56           C  
ATOM   3437  C   ARG A 454      25.136   6.471 -33.836  1.00 92.56           C  
ATOM   3438  CB  ARG A 454      23.750   8.438 -33.022  1.00 92.56           C  
ATOM   3439  O   ARG A 454      25.811   5.840 -33.020  1.00 92.56           O  
ATOM   3440  CG  ARG A 454      23.567   7.876 -31.602  1.00 92.56           C  
ATOM   3441  CD  ARG A 454      24.716   8.285 -30.669  1.00 92.56           C  
ATOM   3442  NE  ARG A 454      24.480   7.853 -29.279  1.00 92.56           N  
ATOM   3443  NH1 ARG A 454      26.518   8.494 -28.436  1.00 92.56           N  
ATOM   3444  NH2 ARG A 454      25.024   7.530 -27.089  1.00 92.56           N  
ATOM   3445  CZ  ARG A 454      25.338   7.960 -28.279  1.00 92.56           C  
ATOM   3446  N   LEU A 455      24.481   5.887 -34.840  1.00 92.88           N  
ATOM   3447  CA  LEU A 455      24.555   4.451 -35.122  1.00 92.88           C  
ATOM   3448  C   LEU A 455      25.969   4.032 -35.536  1.00 92.88           C  
ATOM   3449  CB  LEU A 455      23.537   4.074 -36.212  1.00 92.88           C  
ATOM   3450  O   LEU A 455      26.457   3.020 -35.041  1.00 92.88           O  
ATOM   3451  CG  LEU A 455      22.072   4.048 -35.741  1.00 92.88           C  
ATOM   3452  CD1 LEU A 455      21.162   3.819 -36.948  1.00 92.88           C  
ATOM   3453  CD2 LEU A 455      21.806   2.933 -34.724  1.00 92.88           C  
ATOM   3454  N   GLY A 456      26.652   4.830 -36.360  1.00 92.81           N  
ATOM   3455  CA  GLY A 456      28.047   4.601 -36.739  1.00 92.81           C  
ATOM   3456  C   GLY A 456      28.980   4.581 -35.527  1.00 92.81           C  
ATOM   3457  O   GLY A 456      29.754   3.639 -35.359  1.00 92.81           O  
ATOM   3458  N   LYS A 457      28.844   5.557 -34.618  1.00 94.38           N  
ATOM   3459  CA  LYS A 457      29.604   5.617 -33.355  1.00 94.38           C  
ATOM   3460  C   LYS A 457      29.341   4.411 -32.454  1.00 94.38           C  
ATOM   3461  CB  LYS A 457      29.276   6.925 -32.615  1.00 94.38           C  
ATOM   3462  O   LYS A 457      30.285   3.828 -31.928  1.00 94.38           O  
ATOM   3463  CG  LYS A 457      29.954   8.131 -33.277  1.00 94.38           C  
ATOM   3464  CD  LYS A 457      29.447   9.457 -32.698  1.00 94.38           C  
ATOM   3465  CE  LYS A 457      30.202  10.600 -33.382  1.00 94.38           C  
ATOM   3466  NZ  LYS A 457      29.544  11.911 -33.190  1.00 94.38           N  
ATOM   3467  N   LEU A 458      28.077   4.019 -32.282  1.00 93.88           N  
ATOM   3468  CA  LEU A 458      27.707   2.851 -31.473  1.00 93.88           C  
ATOM   3469  C   LEU A 458      28.203   1.540 -32.095  1.00 93.88           C  
ATOM   3470  CB  LEU A 458      26.181   2.818 -31.288  1.00 93.88           C  
ATOM   3471  O   LEU A 458      28.717   0.682 -31.383  1.00 93.88           O  
ATOM   3472  CG  LEU A 458      25.627   3.837 -30.280  1.00 93.88           C  
ATOM   3473  CD1 LEU A 458      24.099   3.852 -30.364  1.00 93.88           C  
ATOM   3474  CD2 LEU A 458      26.020   3.497 -28.840  1.00 93.88           C  
ATOM   3475  N   SER A 459      28.101   1.391 -33.416  1.00 92.69           N  
ATOM   3476  CA  SER A 459      28.622   0.220 -34.122  1.00 92.69           C  
ATOM   3477  C   SER A 459      30.144   0.136 -33.993  1.00 92.69           C  
ATOM   3478  CB  SER A 459      28.201   0.261 -35.592  1.00 92.69           C  
ATOM   3479  O   SER A 459      30.673  -0.924 -33.669  1.00 92.69           O  
ATOM   3480  OG  SER A 459      28.551  -0.955 -36.218  1.00 92.69           O  
ATOM   3481  N   GLY A 460      30.851   1.259 -34.167  1.00 93.06           N  
ATOM   3482  CA  GLY A 460      32.296   1.344 -33.948  1.00 93.06           C  
ATOM   3483  C   GLY A 460      32.694   0.973 -32.518  1.00 93.06           C  
ATOM   3484  O   GLY A 460      33.628   0.198 -32.326  1.00 93.06           O  
ATOM   3485  N   TYR A 461      31.937   1.442 -31.521  1.00 93.94           N  
ATOM   3486  CA  TYR A 461      32.125   1.062 -30.120  1.00 93.94           C  
ATOM   3487  C   TYR A 461      32.015  -0.457 -29.914  1.00 93.94           C  
ATOM   3488  CB  TYR A 461      31.117   1.825 -29.246  1.00 93.94           C  
ATOM   3489  O   TYR A 461      32.891  -1.048 -29.286  1.00 93.94           O  
ATOM   3490  CG  TYR A 461      31.101   1.384 -27.798  1.00 93.94           C  
ATOM   3491  CD1 TYR A 461      30.184   0.404 -27.365  1.00 93.94           C  
ATOM   3492  CD2 TYR A 461      32.033   1.928 -26.894  1.00 93.94           C  
ATOM   3493  CE1 TYR A 461      30.210  -0.039 -26.028  1.00 93.94           C  
ATOM   3494  CE2 TYR A 461      32.060   1.486 -25.558  1.00 93.94           C  
ATOM   3495  OH  TYR A 461      31.196   0.042 -23.848  1.00 93.94           O  
ATOM   3496  CZ  TYR A 461      31.155   0.493 -25.127  1.00 93.94           C  
ATOM   3497  N   PHE A 462      30.991  -1.109 -30.475  1.00 93.88           N  
ATOM   3498  CA  PHE A 462      30.825  -2.561 -30.343  1.00 93.88           C  
ATOM   3499  C   PHE A 462      31.925  -3.360 -31.047  1.00 93.88           C  
ATOM   3500  CB  PHE A 462      29.438  -2.980 -30.847  1.00 93.88           C  
ATOM   3501  O   PHE A 462      32.385  -4.357 -30.492  1.00 93.88           O  
ATOM   3502  CG  PHE A 462      28.306  -2.608 -29.911  1.00 93.88           C  
ATOM   3503  CD1 PHE A 462      28.316  -3.065 -28.578  1.00 93.88           C  
ATOM   3504  CD2 PHE A 462      27.247  -1.798 -30.359  1.00 93.88           C  
ATOM   3505  CE1 PHE A 462      27.290  -2.694 -27.693  1.00 93.88           C  
ATOM   3506  CE2 PHE A 462      26.232  -1.414 -29.466  1.00 93.88           C  
ATOM   3507  CZ  PHE A 462      26.248  -1.863 -28.137  1.00 93.88           C  
ATOM   3508  N   ILE A 463      32.380  -2.911 -32.220  1.00 93.62           N  
ATOM   3509  CA  ILE A 463      33.498  -3.546 -32.936  1.00 93.62           C  
ATOM   3510  C   ILE A 463      34.778  -3.470 -32.098  1.00 93.62           C  
ATOM   3511  CB  ILE A 463      33.672  -2.924 -34.342  1.00 93.62           C  
ATOM   3512  O   ILE A 463      35.457  -4.477 -31.906  1.00 93.62           O  
ATOM   3513  CG1 ILE A 463      32.459  -3.283 -35.232  1.00 93.62           C  
ATOM   3514  CG2 ILE A 463      34.969  -3.413 -35.014  1.00 93.62           C  
ATOM   3515  CD1 ILE A 463      32.371  -2.477 -36.534  1.00 93.62           C  
ATOM   3516  N   GLN A 464      35.070  -2.299 -31.525  1.00 94.00           N  
ATOM   3517  CA  GLN A 464      36.233  -2.102 -30.653  1.00 94.00           C  
ATOM   3518  C   GLN A 464      36.172  -2.941 -29.366  1.00 94.00           C  
ATOM   3519  CB  GLN A 464      36.360  -0.612 -30.308  1.00 94.00           C  
ATOM   3520  O   GLN A 464      37.214  -3.282 -28.817  1.00 94.00           O  
ATOM   3521  CG  GLN A 464      36.827   0.222 -31.511  1.00 94.00           C  
ATOM   3522  CD  GLN A 464      36.817   1.721 -31.230  1.00 94.00           C  
ATOM   3523  NE2 GLN A 464      37.089   2.541 -32.221  1.00 94.00           N  
ATOM   3524  OE1 GLN A 464      36.570   2.198 -30.134  1.00 94.00           O  
ATOM   3525  N   HIS A 465      34.973  -3.310 -28.905  1.00 92.19           N  
ATOM   3526  CA  HIS A 465      34.755  -4.119 -27.699  1.00 92.19           C  
ATOM   3527  C   HIS A 465      34.444  -5.595 -28.010  1.00 92.19           C  
ATOM   3528  CB  HIS A 465      33.725  -3.436 -26.785  1.00 92.19           C  
ATOM   3529  O   HIS A 465      33.773  -6.273 -27.231  1.00 92.19           O  
ATOM   3530  CG  HIS A 465      34.233  -2.141 -26.202  1.00 92.19           C  
ATOM   3531  CD2 HIS A 465      34.700  -1.934 -24.932  1.00 92.19           C  
ATOM   3532  ND1 HIS A 465      34.342  -0.947 -26.869  1.00 92.19           N  
ATOM   3533  CE1 HIS A 465      34.878  -0.046 -26.034  1.00 92.19           C  
ATOM   3534  NE2 HIS A 465      35.090  -0.593 -24.827  1.00 92.19           N  
ATOM   3535  N   GLY A 466      34.944  -6.112 -29.138  1.00 87.75           N  
ATOM   3536  CA  GLY A 466      34.996  -7.553 -29.407  1.00 87.75           C  
ATOM   3537  C   GLY A 466      33.843  -8.125 -30.233  1.00 87.75           C  
ATOM   3538  O   GLY A 466      33.743  -9.344 -30.360  1.00 87.75           O  
ATOM   3539  N   VAL A 467      32.980  -7.292 -30.825  1.00 90.25           N  
ATOM   3540  CA  VAL A 467      32.004  -7.758 -31.824  1.00 90.25           C  
ATOM   3541  C   VAL A 467      32.676  -7.800 -33.197  1.00 90.25           C  
ATOM   3542  CB  VAL A 467      30.719  -6.911 -31.823  1.00 90.25           C  
ATOM   3543  O   VAL A 467      32.856  -6.774 -33.842  1.00 90.25           O  
ATOM   3544  CG1 VAL A 467      29.682  -7.498 -32.789  1.00 90.25           C  
ATOM   3545  CG2 VAL A 467      30.077  -6.896 -30.426  1.00 90.25           C  
ATOM   3546  N   THR A 468      33.063  -8.996 -33.637  1.00 88.31           N  
ATOM   3547  CA  THR A 468      33.847  -9.207 -34.867  1.00 88.31           C  
ATOM   3548  C   THR A 468      33.044  -9.052 -36.157  1.00 88.31           C  
ATOM   3549  CB  THR A 468      34.493 -10.599 -34.849  1.00 88.31           C  
ATOM   3550  O   THR A 468      33.619  -8.697 -37.181  1.00 88.31           O  
ATOM   3551  CG2 THR A 468      35.640 -10.674 -33.842  1.00 88.31           C  
ATOM   3552  OG1 THR A 468      33.542 -11.571 -34.464  1.00 88.31           O  
ATOM   3553  N   ASP A 469      31.731  -9.290 -36.117  1.00 92.06           N  
ATOM   3554  CA  ASP A 469      30.840  -9.134 -37.269  1.00 92.06           C  
ATOM   3555  C   ASP A 469      30.223  -7.716 -37.308  1.00 92.06           C  
ATOM   3556  CB  ASP A 469      29.777 -10.241 -37.257  1.00 92.06           C  
ATOM   3557  O   ASP A 469      29.451  -7.354 -36.406  1.00 92.06           O  
ATOM   3558  CG  ASP A 469      28.856 -10.219 -38.487  1.00 92.06           C  
ATOM   3559  OD1 ASP A 469      28.903  -9.237 -39.265  1.00 92.06           O  
ATOM   3560  OD2 ASP A 469      28.048 -11.160 -38.602  1.00 92.06           O  
ATOM   3561  N   PRO A 470      30.503  -6.906 -38.351  1.00 88.31           N  
ATOM   3562  CA  PRO A 470      29.923  -5.574 -38.519  1.00 88.31           C  
ATOM   3563  C   PRO A 470      28.389  -5.554 -38.573  1.00 88.31           C  
ATOM   3564  CB  PRO A 470      30.504  -5.042 -39.835  1.00 88.31           C  
ATOM   3565  O   PRO A 470      27.771  -4.579 -38.132  1.00 88.31           O  
ATOM   3566  CG  PRO A 470      31.803  -5.822 -40.009  1.00 88.31           C  
ATOM   3567  CD  PRO A 470      31.454  -7.180 -39.420  1.00 88.31           C  
ATOM   3568  N   ALA A 471      27.755  -6.613 -39.086  1.00 90.50           N  
ATOM   3569  CA  ALA A 471      26.299  -6.710 -39.138  1.00 90.50           C  
ATOM   3570  C   ALA A 471      25.711  -6.862 -37.727  1.00 90.50           C  
ATOM   3571  CB  ALA A 471      25.913  -7.875 -40.056  1.00 90.50           C  
ATOM   3572  O   ALA A 471      24.775  -6.149 -37.354  1.00 90.50           O  
ATOM   3573  N   VAL A 472      26.324  -7.714 -36.898  1.00 91.38           N  
ATOM   3574  CA  VAL A 472      25.940  -7.897 -35.489  1.00 91.38           C  
ATOM   3575  C   VAL A 472      26.196  -6.622 -34.680  1.00 91.38           C  
ATOM   3576  CB  VAL A 472      26.680  -9.100 -34.870  1.00 91.38           C  
ATOM   3577  O   VAL A 472      25.369  -6.244 -33.847  1.00 91.38           O  
ATOM   3578  CG1 VAL A 472      26.334  -9.292 -33.385  1.00 91.38           C  
ATOM   3579  CG2 VAL A 472      26.313 -10.401 -35.592  1.00 91.38           C  
ATOM   3580  N   ALA A 473      27.302  -5.916 -34.934  1.00 90.56           N  
ATOM   3581  CA  ALA A 473      27.597  -4.638 -34.283  1.00 90.56           C  
ATOM   3582  C   ALA A 473      26.556  -3.559 -34.626  1.00 90.56           C  
ATOM   3583  CB  ALA A 473      29.006  -4.198 -34.682  1.00 90.56           C  
ATOM   3584  O   ALA A 473      26.075  -2.856 -33.733  1.00 90.56           O  
ATOM   3585  N   SER A 474      26.137  -3.492 -35.892  1.00 89.50           N  
ATOM   3586  CA  SER A 474      25.083  -2.582 -36.352  1.00 89.50           C  
ATOM   3587  C   SER A 474      23.735  -2.906 -35.702  1.00 89.50           C  
ATOM   3588  CB  SER A 474      24.943  -2.659 -37.875  1.00 89.50           C  
ATOM   3589  O   SER A 474      23.032  -2.010 -35.233  1.00 89.50           O  
ATOM   3590  OG  SER A 474      26.157  -2.314 -38.510  1.00 89.50           O  
ATOM   3591  N   GLN A 475      23.385  -4.191 -35.591  1.00 91.50           N  
ATOM   3592  CA  GLN A 475      22.163  -4.616 -34.909  1.00 91.50           C  
ATOM   3593  C   GLN A 475      22.190  -4.247 -33.418  1.00 91.50           C  
ATOM   3594  CB  GLN A 475      21.976  -6.122 -35.121  1.00 91.50           C  
ATOM   3595  O   GLN A 475      21.215  -3.702 -32.897  1.00 91.50           O  
ATOM   3596  CG  GLN A 475      20.611  -6.605 -34.607  1.00 91.50           C  
ATOM   3597  CD  GLN A 475      20.397  -8.099 -34.826  1.00 91.50           C  
ATOM   3598  NE2 GLN A 475      19.249  -8.629 -34.468  1.00 91.50           N  
ATOM   3599  OE1 GLN A 475      21.250  -8.826 -35.299  1.00 91.50           O  
ATOM   3600  N   LYS A 476      23.318  -4.470 -32.731  1.00 91.19           N  
ATOM   3601  CA  LYS A 476      23.493  -4.052 -31.330  1.00 91.19           C  
ATOM   3602  C   LYS A 476      23.403  -2.534 -31.161  1.00 91.19           C  
ATOM   3603  CB  LYS A 476      24.823  -4.577 -30.773  1.00 91.19           C  
ATOM   3604  O   LYS A 476      22.816  -2.077 -30.183  1.00 91.19           O  
ATOM   3605  CG  LYS A 476      24.771  -6.081 -30.471  1.00 91.19           C  
ATOM   3606  CD  LYS A 476      26.057  -6.516 -29.760  1.00 91.19           C  
ATOM   3607  CE  LYS A 476      25.982  -7.996 -29.372  1.00 91.19           C  
ATOM   3608  NZ  LYS A 476      27.067  -8.371 -28.430  1.00 91.19           N  
ATOM   3609  N   ALA A 477      23.913  -1.754 -32.116  1.00 92.12           N  
ATOM   3610  CA  ALA A 477      23.775  -0.298 -32.129  1.00 92.12           C  
ATOM   3611  C   ALA A 477      22.307   0.148 -32.202  1.00 92.12           C  
ATOM   3612  CB  ALA A 477      24.611   0.271 -33.280  1.00 92.12           C  
ATOM   3613  O   ALA A 477      21.897   1.024 -31.437  1.00 92.12           O  
ATOM   3614  N   ILE A 478      21.498  -0.495 -33.050  1.00 91.06           N  
ATOM   3615  CA  ILE A 478      20.053  -0.234 -33.143  1.00 91.06           C  
ATOM   3616  C   ILE A 478      19.354  -0.574 -31.821  1.00 91.06           C  
ATOM   3617  CB  ILE A 478      19.439  -1.003 -34.336  1.00 91.06           C  
ATOM   3618  O   ILE A 478      18.575   0.233 -31.315  1.00 91.06           O  
ATOM   3619  CG1 ILE A 478      19.998  -0.458 -35.670  1.00 91.06           C  
ATOM   3620  CG2 ILE A 478      17.900  -0.899 -34.329  1.00 91.06           C  
ATOM   3621  CD1 ILE A 478      19.695  -1.353 -36.879  1.00 91.06           C  
ATOM   3622  N   VAL A 479      19.662  -1.729 -31.222  1.00 91.69           N  
ATOM   3623  CA  VAL A 479      19.083  -2.137 -29.929  1.00 91.69           C  
ATOM   3624  C   VAL A 479      19.448  -1.146 -28.819  1.00 91.69           C  
ATOM   3625  CB  VAL A 479      19.507  -3.573 -29.561  1.00 91.69           C  
ATOM   3626  O   VAL A 479      18.574  -0.739 -28.055  1.00 91.69           O  
ATOM   3627  CG1 VAL A 479      19.061  -3.973 -28.147  1.00 91.69           C  
ATOM   3628  CG2 VAL A 479      18.889  -4.586 -30.534  1.00 91.69           C  
ATOM   3629  N   ALA A 480      20.706  -0.706 -28.745  1.00 91.19           N  
ATOM   3630  CA  ALA A 480      21.159   0.273 -27.755  1.00 91.19           C  
ATOM   3631  C   ALA A 480      20.471   1.642 -27.925  1.00 91.19           C  
ATOM   3632  CB  ALA A 480      22.682   0.398 -27.873  1.00 91.19           C  
ATOM   3633  O   ALA A 480      20.083   2.284 -26.941  1.00 91.19           O  
ATOM   3634  N   LEU A 481      20.263   2.079 -29.172  1.00 91.81           N  
ATOM   3635  CA  LEU A 481      19.487   3.284 -29.457  1.00 91.81           C  
ATOM   3636  C   LEU A 481      18.026   3.114 -29.014  1.00 91.81           C  
ATOM   3637  CB  LEU A 481      19.620   3.637 -30.949  1.00 91.81           C  
ATOM   3638  O   LEU A 481      17.505   3.975 -28.309  1.00 91.81           O  
ATOM   3639  CG  LEU A 481      18.934   4.961 -31.338  1.00 91.81           C  
ATOM   3640  CD1 LEU A 481      19.540   6.165 -30.610  1.00 91.81           C  
ATOM   3641  CD2 LEU A 481      19.087   5.191 -32.841  1.00 91.81           C  
ATOM   3642  N   GLY A 482      17.395   1.979 -29.330  1.00 91.12           N  
ATOM   3643  CA  GLY A 482      16.035   1.657 -28.888  1.00 91.12           C  
ATOM   3644  C   GLY A 482      15.883   1.629 -27.362  1.00 91.12           C  
ATOM   3645  O   GLY A 482      14.915   2.164 -26.825  1.00 91.12           O  
ATOM   3646  N   GLN A 483      16.868   1.096 -26.634  1.00 90.56           N  
ATOM   3647  CA  GLN A 483      16.895   1.146 -25.166  1.00 90.56           C  
ATOM   3648  C   GLN A 483      16.982   2.582 -24.635  1.00 90.56           C  
ATOM   3649  CB  GLN A 483      18.087   0.339 -24.638  1.00 90.56           C  
ATOM   3650  O   GLN A 483      16.356   2.902 -23.625  1.00 90.56           O  
ATOM   3651  CG  GLN A 483      17.884  -1.178 -24.764  1.00 90.56           C  
ATOM   3652  CD  GLN A 483      19.104  -1.968 -24.297  1.00 90.56           C  
ATOM   3653  NE2 GLN A 483      19.014  -3.277 -24.229  1.00 90.56           N  
ATOM   3654  OE1 GLN A 483      20.151  -1.438 -23.972  1.00 90.56           O  
ATOM   3655  N   THR A 484      17.713   3.461 -25.326  1.00 90.75           N  
ATOM   3656  CA  THR A 484      17.791   4.886 -24.971  1.00 90.75           C  
ATOM   3657  C   THR A 484      16.439   5.572 -25.167  1.00 90.75           C  
ATOM   3658  CB  THR A 484      18.878   5.607 -25.782  1.00 90.75           C  
ATOM   3659  O   THR A 484      15.990   6.289 -24.275  1.00 90.75           O  
ATOM   3660  CG2 THR A 484      19.071   7.055 -25.326  1.00 90.75           C  
ATOM   3661  OG1 THR A 484      20.121   4.955 -25.628  1.00 90.75           O  
ATOM   3662  N   VAL A 485      15.756   5.302 -26.286  1.00 92.12           N  
ATOM   3663  CA  VAL A 485      14.395   5.802 -26.552  1.00 92.12           C  
ATOM   3664  C   VAL A 485      13.430   5.344 -25.469  1.00 92.12           C  
ATOM   3665  CB  VAL A 485      13.884   5.329 -27.924  1.00 92.12           C  
ATOM   3666  O   VAL A 485      12.754   6.174 -24.867  1.00 92.12           O  
ATOM   3667  CG1 VAL A 485      12.422   5.723 -28.173  1.00 92.12           C  
ATOM   3668  CG2 VAL A 485      14.740   5.942 -29.024  1.00 92.12           C  
ATOM   3669  N   LYS A 486      13.429   4.043 -25.160  1.00 91.81           N  
ATOM   3670  CA  LYS A 486      12.593   3.469 -24.103  1.00 91.81           C  
ATOM   3671  C   LYS A 486      12.862   4.126 -22.748  1.00 91.81           C  
ATOM   3672  CB  LYS A 486      12.807   1.950 -24.065  1.00 91.81           C  
ATOM   3673  O   LYS A 486      11.924   4.475 -22.040  1.00 91.81           O  
ATOM   3674  CG  LYS A 486      11.887   1.303 -23.022  1.00 91.81           C  
ATOM   3675  CD  LYS A 486      11.938  -0.226 -23.074  1.00 91.81           C  
ATOM   3676  CE  LYS A 486      10.947  -0.756 -22.032  1.00 91.81           C  
ATOM   3677  NZ  LYS A 486      10.804  -2.232 -22.082  1.00 91.81           N  
ATOM   3678  N   ARG A 487      14.133   4.339 -22.384  1.00 91.94           N  
ATOM   3679  CA  ARG A 487      14.500   5.006 -21.122  1.00 91.94           C  
ATOM   3680  C   ARG A 487      13.961   6.438 -21.063  1.00 91.94           C  
ATOM   3681  CB  ARG A 487      16.024   4.947 -20.918  1.00 91.94           C  
ATOM   3682  O   ARG A 487      13.409   6.822 -20.040  1.00 91.94           O  
ATOM   3683  CG  ARG A 487      16.444   5.443 -19.522  1.00 91.94           C  
ATOM   3684  CD  ARG A 487      17.964   5.345 -19.331  1.00 91.94           C  
ATOM   3685  NE  ARG A 487      18.381   5.781 -17.980  1.00 91.94           N  
ATOM   3686  NH1 ARG A 487      20.419   6.718 -18.510  1.00 91.94           N  
ATOM   3687  NH2 ARG A 487      19.645   6.871 -16.428  1.00 91.94           N  
ATOM   3688  CZ  ARG A 487      19.476   6.451 -17.648  1.00 91.94           C  
ATOM   3689  N   GLN A 488      14.085   7.207 -22.144  1.00 92.19           N  
ATOM   3690  CA  GLN A 488      13.562   8.578 -22.214  1.00 92.19           C  
ATOM   3691  C   GLN A 488      12.030   8.615 -22.165  1.00 92.19           C  
ATOM   3692  CB  GLN A 488      14.086   9.269 -23.483  1.00 92.19           C  
ATOM   3693  O   GLN A 488      11.457   9.401 -21.415  1.00 92.19           O  
ATOM   3694  CG  GLN A 488      15.594   9.557 -23.425  1.00 92.19           C  
ATOM   3695  CD  GLN A 488      15.991  10.516 -22.306  1.00 92.19           C  
ATOM   3696  NE2 GLN A 488      17.225  10.477 -21.855  1.00 92.19           N  
ATOM   3697  OE1 GLN A 488      15.220  11.318 -21.814  1.00 92.19           O  
ATOM   3698  N   ALA A 489      11.367   7.719 -22.895  1.00 93.88           N  
ATOM   3699  CA  ALA A 489       9.916   7.586 -22.868  1.00 93.88           C  
ATOM   3700  C   ALA A 489       9.391   7.231 -21.467  1.00 93.88           C  
ATOM   3701  CB  ALA A 489       9.523   6.527 -23.899  1.00 93.88           C  
ATOM   3702  O   ALA A 489       8.411   7.820 -21.010  1.00 93.88           O  
ATOM   3703  N   LEU A 490      10.081   6.332 -20.754  1.00 93.00           N  
ATOM   3704  CA  LEU A 490       9.780   6.005 -19.359  1.00 93.00           C  
ATOM   3705  C   LEU A 490       9.932   7.221 -18.442  1.00 93.00           C  
ATOM   3706  CB  LEU A 490      10.683   4.856 -18.874  1.00 93.00           C  
ATOM   3707  O   LEU A 490       9.029   7.485 -17.656  1.00 93.00           O  
ATOM   3708  CG  LEU A 490      10.220   3.458 -19.313  1.00 93.00           C  
ATOM   3709  CD1 LEU A 490      11.326   2.440 -19.023  1.00 93.00           C  
ATOM   3710  CD2 LEU A 490       8.970   3.016 -18.547  1.00 93.00           C  
ATOM   3711  N   ILE A 491      11.028   7.981 -18.550  1.00 93.81           N  
ATOM   3712  CA  ILE A 491      11.251   9.198 -17.746  1.00 93.81           C  
ATOM   3713  C   ILE A 491      10.087  10.184 -17.915  1.00 93.81           C  
ATOM   3714  CB  ILE A 491      12.604   9.851 -18.120  1.00 93.81           C  
ATOM   3715  O   ILE A 491       9.528  10.658 -16.924  1.00 93.81           O  
ATOM   3716  CG1 ILE A 491      13.776   8.992 -17.604  1.00 93.81           C  
ATOM   3717  CG2 ILE A 491      12.739  11.264 -17.526  1.00 93.81           C  
ATOM   3718  CD1 ILE A 491      15.106   9.269 -18.314  1.00 93.81           C  
ATOM   3719  N   MET A 492       9.680  10.447 -19.160  1.00 93.62           N  
ATOM   3720  CA  MET A 492       8.554  11.339 -19.453  1.00 93.62           C  
ATOM   3721  C   MET A 492       7.222  10.765 -18.947  1.00 93.62           C  
ATOM   3722  CB  MET A 492       8.478  11.608 -20.958  1.00 93.62           C  
ATOM   3723  O   MET A 492       6.410  11.497 -18.383  1.00 93.62           O  
ATOM   3724  CG  MET A 492       9.705  12.326 -21.519  1.00 93.62           C  
ATOM   3725  SD  MET A 492       9.588  12.585 -23.309  1.00 93.62           S  
ATOM   3726  CE  MET A 492      11.349  12.710 -23.703  1.00 93.62           C  
ATOM   3727  N   GLY A 493       7.014   9.450 -19.076  1.00 94.62           N  
ATOM   3728  CA  GLY A 493       5.840   8.767 -18.531  1.00 94.62           C  
ATOM   3729  C   GLY A 493       5.743   8.889 -17.007  1.00 94.62           C  
ATOM   3730  O   GLY A 493       4.682   9.220 -16.479  1.00 94.62           O  
ATOM   3731  N   PHE A 494       6.857   8.712 -16.295  1.00 94.12           N  
ATOM   3732  CA  PHE A 494       6.929   8.912 -14.848  1.00 94.12           C  
ATOM   3733  C   PHE A 494       6.637  10.365 -14.450  1.00 94.12           C  
ATOM   3734  CB  PHE A 494       8.300   8.449 -14.332  1.00 94.12           C  
ATOM   3735  O   PHE A 494       5.842  10.600 -13.537  1.00 94.12           O  
ATOM   3736  CG  PHE A 494       8.380   6.952 -14.096  1.00 94.12           C  
ATOM   3737  CD1 PHE A 494       7.581   6.393 -13.093  1.00 94.12           C  
ATOM   3738  CD2 PHE A 494       9.245   6.121 -14.831  1.00 94.12           C  
ATOM   3739  CE1 PHE A 494       7.642   5.021 -12.800  1.00 94.12           C  
ATOM   3740  CE2 PHE A 494       9.295   4.742 -14.563  1.00 94.12           C  
ATOM   3741  CZ  PHE A 494       8.499   4.192 -13.544  1.00 94.12           C  
ATOM   3742  N   SER A 495       7.197  11.338 -15.171  1.00 93.62           N  
ATOM   3743  CA  SER A 495       6.875  12.763 -15.001  1.00 93.62           C  
ATOM   3744  C   SER A 495       5.364  13.024 -15.080  1.00 93.62           C  
ATOM   3745  CB  SER A 495       7.633  13.567 -16.065  1.00 93.62           C  
ATOM   3746  O   SER A 495       4.783  13.656 -14.193  1.00 93.62           O  
ATOM   3747  OG  SER A 495       6.920  14.721 -16.454  1.00 93.62           O  
ATOM   3748  N   ASP A 496       4.701  12.475 -16.101  1.00 95.12           N  
ATOM   3749  CA  ASP A 496       3.262  12.657 -16.290  1.00 95.12           C  
ATOM   3750  C   ASP A 496       2.449  12.036 -15.148  1.00 95.12           C  
ATOM   3751  CB  ASP A 496       2.828  12.042 -17.621  1.00 95.12           C  
ATOM   3752  O   ASP A 496       1.465  12.621 -14.692  1.00 95.12           O  
ATOM   3753  CG  ASP A 496       3.418  12.750 -18.834  1.00 95.12           C  
ATOM   3754  OD1 ASP A 496       3.617  13.978 -18.817  1.00 95.12           O  
ATOM   3755  OD2 ASP A 496       3.546  12.074 -19.876  1.00 95.12           O  
ATOM   3756  N   THR A 497       2.870  10.878 -14.628  1.00 94.56           N  
ATOM   3757  CA  THR A 497       2.199  10.272 -13.468  1.00 94.56           C  
ATOM   3758  C   THR A 497       2.315  11.137 -12.212  1.00 94.56           C  
ATOM   3759  CB  THR A 497       2.676   8.846 -13.171  1.00 94.56           C  
ATOM   3760  O   THR A 497       1.325  11.294 -11.495  1.00 94.56           O  
ATOM   3761  CG2 THR A 497       2.359   7.869 -14.298  1.00 94.56           C  
ATOM   3762  OG1 THR A 497       4.045   8.757 -12.868  1.00 94.56           O  
ATOM   3763  N   PHE A 498       3.465  11.776 -11.964  1.00 94.62           N  
ATOM   3764  CA  PHE A 498       3.605  12.732 -10.860  1.00 94.62           C  
ATOM   3765  C   PHE A 498       2.712  13.964 -11.045  1.00 94.62           C  
ATOM   3766  CB  PHE A 498       5.071  13.146 -10.677  1.00 94.62           C  
ATOM   3767  O   PHE A 498       2.119  14.431 -10.069  1.00 94.62           O  
ATOM   3768  CG  PHE A 498       5.911  12.142  -9.914  1.00 94.62           C  
ATOM   3769  CD1 PHE A 498       5.601  11.842  -8.572  1.00 94.62           C  
ATOM   3770  CD2 PHE A 498       7.002  11.510 -10.535  1.00 94.62           C  
ATOM   3771  CE1 PHE A 498       6.365  10.896  -7.864  1.00 94.62           C  
ATOM   3772  CE2 PHE A 498       7.776  10.578  -9.822  1.00 94.62           C  
ATOM   3773  CZ  PHE A 498       7.460  10.271  -8.487  1.00 94.62           C  
ATOM   3774  N   ALA A 499       2.544  14.445 -12.280  1.00 94.88           N  
ATOM   3775  CA  ALA A 499       1.610  15.526 -12.585  1.00 94.88           C  
ATOM   3776  C   ALA A 499       0.159  15.137 -12.259  1.00 94.88           C  
ATOM   3777  CB  ALA A 499       1.767  15.932 -14.056  1.00 94.88           C  
ATOM   3778  O   ALA A 499      -0.550  15.896 -11.596  1.00 94.88           O  
ATOM   3779  N   VAL A 500      -0.267  13.931 -12.649  1.00 96.25           N  
ATOM   3780  CA  VAL A 500      -1.608  13.407 -12.338  1.00 96.25           C  
ATOM   3781  C   VAL A 500      -1.832  13.331 -10.827  1.00 96.25           C  
ATOM   3782  CB  VAL A 500      -1.833  12.036 -13.008  1.00 96.25           C  
ATOM   3783  O   VAL A 500      -2.863  13.797 -10.341  1.00 96.25           O  
ATOM   3784  CG1 VAL A 500      -3.142  11.374 -12.553  1.00 96.25           C  
ATOM   3785  CG2 VAL A 500      -1.905  12.189 -14.533  1.00 96.25           C  
ATOM   3786  N   ILE A 501      -0.860  12.817 -10.064  1.00 95.44           N  
ATOM   3787  CA  ILE A 501      -0.943  12.780  -8.595  1.00 95.44           C  
ATOM   3788  C   ILE A 501      -1.077  14.199  -8.019  1.00 95.44           C  
ATOM   3789  CB  ILE A 501       0.277  12.047  -7.993  1.00 95.44           C  
ATOM   3790  O   ILE A 501      -1.912  14.431  -7.142  1.00 95.44           O  
ATOM   3791  CG1 ILE A 501       0.302  10.559  -8.406  1.00 95.44           C  
ATOM   3792  CG2 ILE A 501       0.237  12.142  -6.459  1.00 95.44           C  
ATOM   3793  CD1 ILE A 501       1.626   9.850  -8.086  1.00 95.44           C  
ATOM   3794  N   GLY A 502      -0.291  15.156  -8.522  1.00 95.75           N  
ATOM   3795  CA  GLY A 502      -0.362  16.560  -8.113  1.00 95.75           C  
ATOM   3796  C   GLY A 502      -1.746  17.174  -8.342  1.00 95.75           C  
ATOM   3797  O   GLY A 502      -2.282  17.831  -7.449  1.00 95.75           O  
ATOM   3798  N   VAL A 503      -2.367  16.905  -9.496  1.00 96.50           N  
ATOM   3799  CA  VAL A 503      -3.733  17.358  -9.816  1.00 96.50           C  
ATOM   3800  C   VAL A 503      -4.768  16.714  -8.890  1.00 96.50           C  
ATOM   3801  CB  VAL A 503      -4.068  17.090 -11.298  1.00 96.50           C  
ATOM   3802  O   VAL A 503      -5.624  17.418  -8.354  1.00 96.50           O  
ATOM   3803  CG1 VAL A 503      -5.539  17.379 -11.630  1.00 96.50           C  
ATOM   3804  CG2 VAL A 503      -3.213  17.979 -12.211  1.00 96.50           C  
ATOM   3805  N   VAL A 504      -4.675  15.404  -8.639  1.00 96.50           N  
ATOM   3806  CA  VAL A 504      -5.567  14.697  -7.701  1.00 96.50           C  
ATOM   3807  C   VAL A 504      -5.481  15.300  -6.296  1.00 96.50           C  
ATOM   3808  CB  VAL A 504      -5.245  13.188  -7.680  1.00 96.50           C  
ATOM   3809  O   VAL A 504      -6.509  15.532  -5.657  1.00 96.50           O  
ATOM   3810  CG1 VAL A 504      -5.948  12.444  -6.536  1.00 96.50           C  
ATOM   3811  CG2 VAL A 504      -5.689  12.529  -8.992  1.00 96.50           C  
ATOM   3812  N   LEU A 505      -4.272  15.616  -5.825  1.00 96.00           N  
ATOM   3813  CA  LEU A 505      -4.069  16.284  -4.538  1.00 96.00           C  
ATOM   3814  C   LEU A 505      -4.626  17.712  -4.534  1.00 96.00           C  
ATOM   3815  CB  LEU A 505      -2.575  16.279  -4.184  1.00 96.00           C  
ATOM   3816  O   LEU A 505      -5.260  18.107  -3.559  1.00 96.00           O  
ATOM   3817  CG  LEU A 505      -2.042  14.909  -3.741  1.00 96.00           C  
ATOM   3818  CD1 LEU A 505      -0.517  14.953  -3.689  1.00 96.00           C  
ATOM   3819  CD2 LEU A 505      -2.549  14.546  -2.341  1.00 96.00           C  
ATOM   3820  N   ALA A 506      -4.464  18.477  -5.614  1.00 95.25           N  
ATOM   3821  CA  ALA A 506      -5.050  19.814  -5.717  1.00 95.25           C  
ATOM   3822  C   ALA A 506      -6.588  19.766  -5.623  1.00 95.25           C  
ATOM   3823  CB  ALA A 506      -4.568  20.467  -7.019  1.00 95.25           C  
ATOM   3824  O   ALA A 506      -7.193  20.543  -4.881  1.00 95.25           O  
ATOM   3825  N   LEU A 507      -7.222  18.796  -6.291  1.00 95.62           N  
ATOM   3826  CA  LEU A 507      -8.662  18.548  -6.175  1.00 95.62           C  
ATOM   3827  C   LEU A 507      -9.059  18.144  -4.748  1.00 95.62           C  
ATOM   3828  CB  LEU A 507      -9.084  17.464  -7.183  1.00 95.62           C  
ATOM   3829  O   LEU A 507     -10.067  18.631  -4.233  1.00 95.62           O  
ATOM   3830  CG  LEU A 507      -8.976  17.877  -8.663  1.00 95.62           C  
ATOM   3831  CD1 LEU A 507      -9.289  16.668  -9.545  1.00 95.62           C  
ATOM   3832  CD2 LEU A 507      -9.946  19.005  -9.021  1.00 95.62           C  
ATOM   3833  N   ALA A 508      -8.255  17.314  -4.077  1.00 94.44           N  
ATOM   3834  CA  ALA A 508      -8.480  16.931  -2.684  1.00 94.44           C  
ATOM   3835  C   ALA A 508      -8.387  18.133  -1.726  1.00 94.44           C  
ATOM   3836  CB  ALA A 508      -7.479  15.830  -2.311  1.00 94.44           C  
ATOM   3837  O   ALA A 508      -9.208  18.262  -0.817  1.00 94.44           O  
ATOM   3838  N   ALA A 509      -7.434  19.042  -1.949  1.00 93.75           N  
ATOM   3839  CA  ALA A 509      -7.286  20.269  -1.171  1.00 93.75           C  
ATOM   3840  C   ALA A 509      -8.513  21.179  -1.330  1.00 93.75           C  
ATOM   3841  CB  ALA A 509      -5.992  20.979  -1.597  1.00 93.75           C  
ATOM   3842  O   ALA A 509      -9.071  21.643  -0.334  1.00 93.75           O  
ATOM   3843  N   ILE A 510      -8.985  21.378  -2.566  1.00 93.12           N  
ATOM   3844  CA  ILE A 510     -10.198  22.161  -2.848  1.00 93.12           C  
ATOM   3845  C   ILE A 510     -11.422  21.506  -2.195  1.00 93.12           C  
ATOM   3846  CB  ILE A 510     -10.385  22.340  -4.372  1.00 93.12           C  
ATOM   3847  O   ILE A 510     -12.192  22.183  -1.513  1.00 93.12           O  
ATOM   3848  CG1 ILE A 510      -9.240  23.197  -4.961  1.00 93.12           C  
ATOM   3849  CG2 ILE A 510     -11.743  23.002  -4.685  1.00 93.12           C  
ATOM   3850  CD1 ILE A 510      -9.154  23.138  -6.491  1.00 93.12           C  
ATOM   3851  N   ALA A 511     -11.581  20.188  -2.339  1.00 91.19           N  
ATOM   3852  CA  ALA A 511     -12.685  19.449  -1.734  1.00 91.19           C  
ATOM   3853  C   ALA A 511     -12.693  19.573  -0.201  1.00 91.19           C  
ATOM   3854  CB  ALA A 511     -12.610  17.988  -2.192  1.00 91.19           C  
ATOM   3855  O   ALA A 511     -13.759  19.728   0.397  1.00 91.19           O  
ATOM   3856  N   LEU A 512     -11.522  19.592   0.444  1.00 90.44           N  
ATOM   3857  CA  LEU A 512     -11.417  19.769   1.892  1.00 90.44           C  
ATOM   3858  C   LEU A 512     -11.962  21.128   2.356  1.00 90.44           C  
ATOM   3859  CB  LEU A 512      -9.952  19.571   2.314  1.00 90.44           C  
ATOM   3860  O   LEU A 512     -12.609  21.199   3.403  1.00 90.44           O  
ATOM   3861  CG  LEU A 512      -9.751  19.552   3.838  1.00 90.44           C  
ATOM   3862  CD1 LEU A 512     -10.432  18.351   4.499  1.00 90.44           C  
ATOM   3863  CD2 LEU A 512      -8.263  19.491   4.158  1.00 90.44           C  
ATOM   3864  N   LEU A 513     -11.777  22.198   1.578  1.00 88.25           N  
ATOM   3865  CA  LEU A 513     -12.313  23.525   1.908  1.00 88.25           C  
ATOM   3866  C   LEU A 513     -13.848  23.588   1.851  1.00 88.25           C  
ATOM   3867  CB  LEU A 513     -11.695  24.584   0.979  1.00 88.25           C  
ATOM   3868  O   LEU A 513     -14.451  24.431   2.515  1.00 88.25           O  
ATOM   3869  CG  LEU A 513     -10.178  24.789   1.137  1.00 88.25           C  
ATOM   3870  CD1 LEU A 513      -9.718  25.830   0.117  1.00 88.25           C  
ATOM   3871  CD2 LEU A 513      -9.795  25.278   2.537  1.00 88.25           C  
ATOM   3872  N   LEU A 514     -14.499  22.669   1.128  1.00 87.94           N  
ATOM   3873  CA  LEU A 514     -15.964  22.574   1.052  1.00 87.94           C  
ATOM   3874  C   LEU A 514     -16.604  21.982   2.325  1.00 87.94           C  
ATOM   3875  CB  LEU A 514     -16.365  21.768  -0.199  1.00 87.94           C  
ATOM   3876  O   LEU A 514     -17.840  21.972   2.455  1.00 87.94           O  
ATOM   3877  CG  LEU A 514     -15.847  22.329  -1.537  1.00 87.94           C  
ATOM   3878  CD1 LEU A 514     -16.225  21.376  -2.671  1.00 87.94           C  
ATOM   3879  CD2 LEU A 514     -16.443  23.704  -1.847  1.00 87.94           C  
ATOM   3880  N   THR A 515     -15.785  21.493   3.266  1.00 83.06           N  
ATOM   3881  CA  THR A 515     -16.235  20.994   4.573  1.00 83.06           C  
ATOM   3882  C   THR A 515     -16.657  22.136   5.501  1.00 83.06           C  
ATOM   3883  CB  THR A 515     -15.196  20.103   5.278  1.00 83.06           C  
ATOM   3884  O   THR A 515     -16.048  23.213   5.551  1.00 83.06           O  
ATOM   3885  CG2 THR A 515     -14.813  18.874   4.462  1.00 83.06           C  
ATOM   3886  OG1 THR A 515     -14.022  20.806   5.593  1.00 83.06           O  
ATOM   3887  N   LYS A 516     -17.722  21.913   6.283  1.00 79.62           N  
ATOM   3888  CA  LYS A 516     -18.148  22.888   7.295  1.00 79.62           C  
ATOM   3889  C   LYS A 516     -17.159  22.889   8.458  1.00 79.62           C  
ATOM   3890  CB  LYS A 516     -19.579  22.614   7.782  1.00 79.62           C  
ATOM   3891  O   LYS A 516     -16.565  21.858   8.769  1.00 79.62           O  
ATOM   3892  CG  LYS A 516     -20.632  22.866   6.692  1.00 79.62           C  
ATOM   3893  CD  LYS A 516     -22.046  22.720   7.273  1.00 79.62           C  
ATOM   3894  CE  LYS A 516     -23.113  23.079   6.231  1.00 79.62           C  
ATOM   3895  NZ  LYS A 516     -24.483  23.034   6.811  1.00 79.62           N  
ATOM   3896  N   LYS A 517     -17.028  24.039   9.129  1.00 71.94           N  
ATOM   3897  CA  LYS A 517     -16.191  24.181  10.326  1.00 71.94           C  
ATOM   3898  C   LYS A 517     -16.544  23.081  11.333  1.00 71.94           C  
ATOM   3899  CB  LYS A 517     -16.350  25.590  10.925  1.00 71.94           C  
ATOM   3900  O   LYS A 517     -17.724  22.983  11.681  1.00 71.94           O  
ATOM   3901  CG  LYS A 517     -15.302  25.861  12.017  1.00 71.94           C  
ATOM   3902  CD  LYS A 517     -15.256  27.342  12.425  1.00 71.94           C  
ATOM   3903  CE  LYS A 517     -14.122  27.567  13.433  1.00 71.94           C  
ATOM   3904  NZ  LYS A 517     -14.065  28.973  13.914  1.00 71.94           N  
ATOM   3905  N   PRO A 518     -15.574  22.269  11.796  1.00 61.53           N  
ATOM   3906  CA  PRO A 518     -15.811  21.371  12.915  1.00 61.53           C  
ATOM   3907  C   PRO A 518     -16.262  22.235  14.096  1.00 61.53           C  
ATOM   3908  CB  PRO A 518     -14.477  20.650  13.173  1.00 61.53           C  
ATOM   3909  O   PRO A 518     -15.512  23.103  14.546  1.00 61.53           O  
ATOM   3910  CG  PRO A 518     -13.687  20.836  11.878  1.00 61.53           C  
ATOM   3911  CD  PRO A 518     -14.194  22.171  11.343  1.00 61.53           C  
ATOM   3912  N   GLN A 519     -17.503  22.077  14.562  1.00 49.44           N  
ATOM   3913  CA  GLN A 519     -17.913  22.717  15.808  1.00 49.44           C  
ATOM   3914  C   GLN A 519     -17.105  22.062  16.928  1.00 49.44           C  
ATOM   3915  CB  GLN A 519     -19.427  22.595  16.047  1.00 49.44           C  
ATOM   3916  O   GLN A 519     -17.347  20.913  17.298  1.00 49.44           O  
ATOM   3917  CG  GLN A 519     -20.235  23.668  15.297  1.00 49.44           C  
ATOM   3918  CD  GLN A 519     -21.736  23.567  15.570  1.00 49.44           C  
ATOM   3919  NE2 GLN A 519     -22.519  24.559  15.208  1.00 49.44           N  
ATOM   3920  OE1 GLN A 519     -22.242  22.594  16.097  1.00 49.44           O  
ATOM   3921  N   ALA A 520     -16.108  22.779  17.441  1.00 40.38           N  
ATOM   3922  CA  ALA A 520     -15.450  22.407  18.678  1.00 40.38           C  
ATOM   3923  C   ALA A 520     -16.517  22.425  19.785  1.00 40.38           C  
ATOM   3924  CB  ALA A 520     -14.299  23.393  18.933  1.00 40.38           C  
ATOM   3925  O   ALA A 520     -16.972  23.499  20.166  1.00 40.38           O  
ATOM   3926  N   GLY A 521     -16.954  21.251  20.261  1.00 41.56           N  
ATOM   3927  CA  GLY A 521     -17.718  21.169  21.511  1.00 41.56           C  
ATOM   3928  C   GLY A 521     -19.051  20.414  21.550  1.00 41.56           C  
ATOM   3929  O   GLY A 521     -19.732  20.548  22.555  1.00 41.56           O  
ATOM   3930  N   ALA A 522     -19.435  19.564  20.591  1.00 30.20           N  
ATOM   3931  CA  ALA A 522     -20.679  18.776  20.745  1.00 30.20           C  
ATOM   3932  C   ALA A 522     -20.576  17.566  21.715  1.00 30.20           C  
ATOM   3933  CB  ALA A 522     -21.218  18.393  19.363  1.00 30.20           C  
ATOM   3934  O   ALA A 522     -21.489  16.753  21.797  1.00 30.20           O  
ATOM   3935  N   GLY A 523     -19.468  17.421  22.452  1.00 33.78           N  
ATOM   3936  CA  GLY A 523     -19.271  16.347  23.439  1.00 33.78           C  
ATOM   3937  C   GLY A 523     -18.536  16.778  24.711  1.00 33.78           C  
ATOM   3938  O   GLY A 523     -18.020  15.918  25.422  1.00 33.78           O  
ATOM   3939  N   ALA A 524     -18.440  18.088  24.959  1.00 32.00           N  
ATOM   3940  CA  ALA A 524     -17.834  18.670  26.163  1.00 32.00           C  
ATOM   3941  C   ALA A 524     -18.872  19.353  27.078  1.00 32.00           C  
ATOM   3942  CB  ALA A 524     -16.695  19.606  25.738  1.00 32.00           C  
ATOM   3943  O   ALA A 524     -18.500  20.050  28.014  1.00 32.00           O  
ATOM   3944  N   GLY A 525     -20.165  19.150  26.813  1.00 29.66           N  
ATOM   3945  CA  GLY A 525     -21.263  19.749  27.566  1.00 29.66           C  
ATOM   3946  C   GLY A 525     -22.478  18.831  27.613  1.00 29.66           C  
ATOM   3947  O   GLY A 525     -23.496  19.126  27.004  1.00 29.66           O  
ATOM   3948  N   ALA A 526     -22.348  17.696  28.288  1.00 26.50           N  
ATOM   3949  CA  ALA A 526     -23.447  16.999  28.947  1.00 26.50           C  
ATOM   3950  C   ALA A 526     -22.796  16.112  30.015  1.00 26.50           C  
ATOM   3951  CB  ALA A 526     -24.292  16.200  27.949  1.00 26.50           C  
ATOM   3952  O   ALA A 526     -21.862  15.379  29.697  1.00 26.50           O  
ATOM   3953  N   HIS A 527     -23.225  16.336  31.254  1.00 30.22           N  
ATOM   3954  CA  HIS A 527     -22.620  15.943  32.528  1.00 30.22           C  
ATOM   3955  C   HIS A 527     -22.129  14.500  32.656  1.00 30.22           C  
ATOM   3956  CB  HIS A 527     -23.654  16.257  33.615  1.00 30.22           C  
ATOM   3957  O   HIS A 527     -22.774  13.592  32.086  1.00 30.22           O  
ATOM   3958  CG  HIS A 527     -23.812  17.736  33.833  1.00 30.22           C  
ATOM   3959  CD2 HIS A 527     -24.740  18.578  33.283  1.00 30.22           C  
ATOM   3960  ND1 HIS A 527     -22.985  18.499  34.617  1.00 30.22           N  
ATOM   3961  CE1 HIS A 527     -23.405  19.772  34.553  1.00 30.22           C  
ATOM   3962  NE2 HIS A 527     -24.469  19.873  33.741  1.00 30.22           N  
ATOM   3963  OXT HIS A 527     -21.122  14.373  33.390  1.00 30.22           O  
TER    3964      HIS A 527                                                      
ENDMDL                                                                          
END                                                                             
