# Supplementary material for: Cryo‐EM structure of antibacterial efflux transporter QacA from Staphylococcus aureus reveals a novel extracellular loop with allosteric role
Source: EMBO J. 2023 Jul 17;42(16):e113418. doi: 10.15252/embj.2023113418 (PMC10425836; doi:10.15252/embj.2023113418)
Supplement: Supplementary file 4 — Source Data for Expanded View [file EMBJ-42-e113418-s008.zip › Expanded view source data/Figure EV2/AF2 models/AF-Q9KS49-VceB.pdb]

HEADER                                            01-JUN-22                     
TITLE     ALPHAFOLD MONOMER V2.0 PREDICTION FOR MULTIDRUG RESISTANCE PROTEIN    
TITLE    2 VCEB (Q9KS49)                                                        
COMPND    MOL_ID: 1;                                                            
COMPND   2 MOLECULE: MULTIDRUG RESISTANCE PROTEIN VCEB;                         
COMPND   3 CHAIN: A                                                             
SOURCE    MOL_ID: 1;                                                            
SOURCE   2 ORGANISM_SCIENTIFIC: VIBRIO CHOLERAE SEROTYPE O1 (STRAIN ATCC 39315 /
SOURCE   3 EL TOR INABA N16961);                                                
SOURCE   4 ORGANISM_TAXID: 243277                                               
REMARK   1                                                                      
REMARK   1 REFERENCE 1                                                          
REMARK   1  AUTH   JOHN JUMPER, RICHARD EVANS, ALEXANDER PRITZEL, TIM GREEN,    
REMARK   1  AUTH 2 MICHAEL FIGURNOV, OLAF RONNEBERGER, KATHRYN TUNYASUVUNAKOOL, 
REMARK   1  AUTH 3 RUSS BATES, AUGUSTIN ZIDEK, ANNA POTAPENKO, ALEX BRIDGLAND,  
REMARK   1  AUTH 4 CLEMENS MEYER, SIMON A A KOHL, ANDREW J BALLARD,             
REMARK   1  AUTH 5 ANDREW COWIE, BERNARDINO ROMERA-PAREDES, STANISLAV NIKOLOV,  
REMARK   1  AUTH 6 RISHUB JAIN, JONAS ADLER, TREVOR BACK, STIG PETERSEN,        
REMARK   1  AUTH 7 DAVID REIMAN, ELLEN CLANCY, MICHAL ZIELINSKI,                
REMARK   1  AUTH 8 MARTIN STEINEGGER, MICHALINA PACHOLSKA, TAMAS BERGHAMMER,    
REMARK   1  AUTH 9 DAVID SILVER, ORIOL VINYALS, ANDREW W SENIOR,                
REMARK   1  AUTH10 KORAY KAVUKCUOGLU, PUSHMEET KOHLI, DEMIS HASSABIS            
REMARK   1  TITL   HIGHLY ACCURATE PROTEIN STRUCTURE PREDICTION WITH ALPHAFOLD  
REMARK   1  REF    NATURE                        V. 596   583 2021              
REMARK   1  REFN                   ISSN 0028-0836                               
REMARK   1  PMID   34265844                                                     
REMARK   1  DOI    10.1038/s41586-021-03819-2                                   
REMARK   1                                                                      
REMARK   1 DISCLAIMERS                                                          
REMARK   1 ALPHAFOLD DATA, COPYRIGHT (2021) DEEPMIND TECHNOLOGIES LIMITED. THE  
REMARK   1 INFORMATION PROVIDED IS THEORETICAL MODELLING ONLY AND CAUTION SHOULD
REMARK   1 BE EXERCISED IN ITS USE. IT IS PROVIDED "AS-IS" WITHOUT ANY WARRANTY 
REMARK   1 OF ANY KIND, WHETHER EXPRESSED OR IMPLIED. NO WARRANTY IS GIVEN THAT 
REMARK   1 USE OF THE INFORMATION SHALL NOT INFRINGE THE RIGHTS OF ANY THIRD    
REMARK   1 PARTY. THE INFORMATION IS NOT INTENDED TO BE A SUBSTITUTE FOR        
REMARK   1 PROFESSIONAL MEDICAL ADVICE, DIAGNOSIS, OR TREATMENT, AND DOES NOT   
REMARK   1 CONSTITUTE MEDICAL OR OTHER PROFESSIONAL ADVICE. IT IS AVAILABLE FOR 
REMARK   1 ACADEMIC AND COMMERCIAL PURPOSES, UNDER CC-BY 4.0 LICENCE.           
DBREF  XXXX A    1   511  UNP    Q9KS49   Q9KS49_VIBCH     1    511             
SEQRES   1 A  511  MET SER HIS ASN ALA ASP ASN GLU MET GLN PRO LEU SER          
SEQRES   2 A  511  GLY TRP ALA LEU PHE PHE GLY ALA LEU CYS LEU ALA MET          
SEQRES   3 A  511  ALA ASN PHE LEU ALA ILE LEU ASP THR THR ILE ALA ASN          
SEQRES   4 A  511  VAL SER VAL SER ASN ILE ALA GLY SER LEU GLY THR SER          
SEQRES   5 A  511  THR SER GLN GLY THR TYR VAL ILE THR SER TYR ALA VAL          
SEQRES   6 A  511  ALA GLU ALA ILE SER VAL PRO LEU THR GLY TRP LEU ALA          
SEQRES   7 A  511  SER ARG PHE GLY SER ILE ARG VAL PHE VAL THR CYS PHE          
SEQRES   8 A  511  LEU LEU PHE GLY VAL PHE SER LEU LEU CYS GLY LEU ALA          
SEQRES   9 A  511  ASN SER MET SER THR LEU VAL MET PHE ARG VAL LEU LEU          
SEQRES  10 A  511  GLY PHE VAL GLY GLY PRO LEU MET PRO LEU SER GLN THR          
SEQRES  11 A  511  LEU MET ILE ARG ILE PHE PRO LYS ASN LYS SER HIS ALA          
SEQRES  12 A  511  ALA ILE GLY ILE TRP SER MET THR THR LEU VAL ALA PRO          
SEQRES  13 A  511  ILE MET GLY PRO ILE LEU GLY GLY VAL LEU CYS ASP GLN          
SEQRES  14 A  511  LEU SER TRP PRO TYR ILE PHE PHE ILE LYS MET PRO PHE          
SEQRES  15 A  511  ALA ILE ALA ALA ALA LEU LEU CYS TRP LYS LEU LEU LYS          
SEQRES  16 A  511  LYS PHE GLU THR LYS THR THR HIS SER LYS ILE ASP LYS          
SEQRES  17 A  511  VAL GLY LEU ALA LEU LEU VAL VAL TRP VAL ALA ALA LEU          
SEQRES  18 A  511  GLN LEU MET LEU ASP GLU GLY LYS ASP HIS ASP TRP PHE          
SEQRES  19 A  511  GLU SER SER ARG ILE VAL PHE LEU ALA VAL ILE ALA VAL          
SEQRES  20 A  511  ILE GLY PHE ILE ALA PHE LEU ILE TRP GLU LEU THR GLU          
SEQRES  21 A  511  ARG ASN PRO VAL VAL ASP LEU LYS VAL PHE ARG HIS ARG          
SEQRES  22 A  511  GLY TYR SER ILE SER MET VAL THR LEU SER LEU ALA PHE          
SEQRES  23 A  511  GLY ALA PHE PHE SER ILE SER VAL VAL THR PRO LEU TRP          
SEQRES  24 A  511  LEU GLN ILE TYR MET GLY TYR THR ALA THR ILE SER GLY          
SEQRES  25 A  511  HIS ALA THR ALA SER MET GLY ILE LEU ALA VAL PHE LEU          
SEQRES  26 A  511  ALA PRO ILE VAL ALA ASN LEU SER SER LYS PHE ASP PRO          
SEQRES  27 A  511  ARG PRO PHE VAL PHE ALA GLY VAL MET TRP LEU GLY LEU          
SEQRES  28 A  511  TRP THR PHE MET ARG GLY PHE ASN THR VAL ASP MET THR          
SEQRES  29 A  511  PHE SER GLN ILE SER TRP PRO LEU PHE PHE GLN GLY ILE          
SEQRES  30 A  511  GLY MET PRO LEU PHE PHE VAL PRO LEU THR ALA ILE ALA          
SEQRES  31 A  511  LEU GLY SER VAL LYS PRO HIS GLU MET GLU SER ALA ALA          
SEQRES  32 A  511  GLY LEU MET ASN PHE ILE ARG THR LEU SER GLY ALA PHE          
SEQRES  33 A  511  ALA THR SER MET ILE ASN THR SER TRP GLU HIS GLU THR          
SEQRES  34 A  511  ARG TYR VAL HIS ALA GLU LEU ALA GLY LEU THR ASP LYS          
SEQRES  35 A  511  ALA GLY VAL ALA THR GLN ALA MET GLN ASN SER GLY MET          
SEQRES  36 A  511  SER ALA GLU GLN THR ARG SER ALA MET ASP TRP ILE LEU          
SEQRES  37 A  511  GLN ASN GLN SER VAL MET VAL ALA THR ASN GLN LEU PHE          
SEQRES  38 A  511  ILE VAL ILE ALA LEU ILE PHE VAL PHE ALA ALA CYS MET          
SEQRES  39 A  511  ILE TRP PHE ALA PRO LYS PRO LYS GLN ALA VAL ASP THR          
SEQRES  40 A  511  SER ALA VAL HIS                                              
CRYST1    1.000    1.000    1.000  90.00  90.00  90.00 P 1           1          
ORIGX1      1.000000  0.000000  0.000000        0.00000                         
ORIGX2      0.000000  1.000000  0.000000        0.00000                         
ORIGX3      0.000000  0.000000  1.000000        0.00000                         
SCALE1      1.000000  0.000000  0.000000        0.00000                         
SCALE2      0.000000  1.000000  0.000000        0.00000                         
SCALE3      0.000000  0.000000  1.000000        0.00000                         
MODEL        1                                                                  
ATOM      1  N   MET A   1     -27.718   8.156  50.381  1.00 37.22           N  
ATOM      2  CA  MET A   1     -26.531   7.430  49.878  1.00 37.22           C  
ATOM      3  C   MET A   1     -26.336   7.836  48.416  1.00 37.22           C  
ATOM      4  CB  MET A   1     -26.750   5.913  50.040  1.00 37.22           C  
ATOM      5  O   MET A   1     -26.945   7.247  47.543  1.00 37.22           O  
ATOM      6  CG  MET A   1     -26.778   5.470  51.511  1.00 37.22           C  
ATOM      7  SD  MET A   1     -27.249   3.735  51.728  1.00 37.22           S  
ATOM      8  CE  MET A   1     -26.776   3.470  53.460  1.00 37.22           C  
ATOM      9  N   SER A   2     -25.924   9.080  48.155  1.00 33.06           N  
ATOM     10  CA  SER A   2     -24.534   9.527  47.921  1.00 33.06           C  
ATOM     11  C   SER A   2     -23.881   8.910  46.674  1.00 33.06           C  
ATOM     12  CB  SER A   2     -23.616   9.447  49.148  1.00 33.06           C  
ATOM     13  O   SER A   2     -23.428   7.773  46.709  1.00 33.06           O  
ATOM     14  OG  SER A   2     -23.374   8.105  49.496  1.00 33.06           O  
ATOM     15  N   HIS A   3     -23.852   9.721  45.611  1.00 35.50           N  
ATOM     16  CA  HIS A   3     -22.897   9.765  44.497  1.00 35.50           C  
ATOM     17  C   HIS A   3     -22.146   8.482  44.102  1.00 35.50           C  
ATOM     18  CB  HIS A   3     -21.875  10.879  44.794  1.00 35.50           C  
ATOM     19  O   HIS A   3     -21.098   8.179  44.656  1.00 35.50           O  
ATOM     20  CG  HIS A   3     -22.397  12.285  44.655  1.00 35.50           C  
ATOM     21  CD2 HIS A   3     -21.863  13.399  45.246  1.00 35.50           C  
ATOM     22  ND1 HIS A   3     -23.376  12.721  43.784  1.00 35.50           N  
ATOM     23  CE1 HIS A   3     -23.434  14.060  43.861  1.00 35.50           C  
ATOM     24  NE2 HIS A   3     -22.539  14.514  44.747  1.00 35.50           N  
ATOM     25  N   ASN A   4     -22.565   7.887  42.984  1.00 33.84           N  
ATOM     26  CA  ASN A   4     -21.628   7.453  41.948  1.00 33.84           C  
ATOM     27  C   ASN A   4     -21.846   8.371  40.742  1.00 33.84           C  
ATOM     28  CB  ASN A   4     -21.813   5.959  41.625  1.00 33.84           C  
ATOM     29  O   ASN A   4     -22.564   8.032  39.807  1.00 33.84           O  
ATOM     30  CG  ASN A   4     -21.047   5.036  42.556  1.00 33.84           C  
ATOM     31  ND2 ASN A   4     -21.437   3.786  42.629  1.00 33.84           N  
ATOM     32  OD1 ASN A   4     -20.071   5.389  43.193  1.00 33.84           O  
ATOM     33  N   ALA A   5     -21.289   9.583  40.806  1.00 37.94           N  
ATOM     34  CA  ALA A   5     -20.944  10.272  39.574  1.00 37.94           C  
ATOM     35  C   ALA A   5     -19.891   9.384  38.913  1.00 37.94           C  
ATOM     36  CB  ALA A   5     -20.418  11.678  39.897  1.00 37.94           C  
ATOM     37  O   ALA A   5     -18.821   9.178  39.492  1.00 37.94           O  
ATOM     38  N   ASP A   6     -20.227   8.785  37.772  1.00 40.53           N  
ATOM     39  CA  ASP A   6     -19.235   8.144  36.925  1.00 40.53           C  
ATOM     40  C   ASP A   6     -18.067   9.116  36.792  1.00 40.53           C  
ATOM     41  CB  ASP A   6     -19.827   7.795  35.553  1.00 40.53           C  
ATOM     42  O   ASP A   6     -18.232  10.265  36.384  1.00 40.53           O  
ATOM     43  CG  ASP A   6     -20.618   6.485  35.572  1.00 40.53           C  
ATOM     44  OD1 ASP A   6     -20.122   5.522  36.207  1.00 40.53           O  
ATOM     45  OD2 ASP A   6     -21.673   6.438  34.908  1.00 40.53           O  
ATOM     46  N   ASN A   7     -16.908   8.672  37.264  1.00 40.47           N  
ATOM     47  CA  ASN A   7     -15.671   9.426  37.284  1.00 40.47           C  
ATOM     48  C   ASN A   7     -15.259   9.643  35.816  1.00 40.47           C  
ATOM     49  CB  ASN A   7     -14.688   8.598  38.148  1.00 40.47           C  
ATOM     50  O   ASN A   7     -14.475   8.863  35.272  1.00 40.47           O  
ATOM     51  CG  ASN A   7     -13.522   9.365  38.741  1.00 40.47           C  
ATOM     52  ND2 ASN A   7     -12.609   8.671  39.381  1.00 40.47           N  
ATOM     53  OD1 ASN A   7     -13.419  10.576  38.696  1.00 40.47           O  
ATOM     54  N   GLU A   8     -15.872  10.622  35.135  1.00 51.22           N  
ATOM     55  CA  GLU A   8     -15.498  11.040  33.787  1.00 51.22           C  
ATOM     56  C   GLU A   8     -14.035  11.468  33.877  1.00 51.22           C  
ATOM     57  CB  GLU A   8     -16.385  12.175  33.218  1.00 51.22           C  
ATOM     58  O   GLU A   8     -13.704  12.533  34.402  1.00 51.22           O  
ATOM     59  CG  GLU A   8     -17.711  11.704  32.582  1.00 51.22           C  
ATOM     60  CD  GLU A   8     -18.328  12.733  31.603  1.00 51.22           C  
ATOM     61  OE1 GLU A   8     -18.975  12.312  30.609  1.00 51.22           O  
ATOM     62  OE2 GLU A   8     -18.089  13.952  31.737  1.00 51.22           O  
ATOM     63  N   MET A   9     -13.141  10.573  33.449  1.00 62.03           N  
ATOM     64  CA  MET A   9     -11.705  10.804  33.485  1.00 62.03           C  
ATOM     65  C   MET A   9     -11.411  12.136  32.813  1.00 62.03           C  
ATOM     66  CB  MET A   9     -10.954   9.683  32.759  1.00 62.03           C  
ATOM     67  O   MET A   9     -11.701  12.308  31.629  1.00 62.03           O  
ATOM     68  CG  MET A   9     -10.845   8.435  33.629  1.00 62.03           C  
ATOM     69  SD  MET A   9      -9.874   7.125  32.856  1.00 62.03           S  
ATOM     70  CE  MET A   9     -11.113   6.356  31.798  1.00 62.03           C  
ATOM     71  N   GLN A  10     -10.840  13.069  33.577  1.00 70.94           N  
ATOM     72  CA  GLN A  10     -10.536  14.388  33.048  1.00 70.94           C  
ATOM     73  C   GLN A  10      -9.630  14.250  31.813  1.00 70.94           C  
ATOM     74  CB  GLN A  10      -9.885  15.284  34.107  1.00 70.94           C  
ATOM     75  O   GLN A  10      -8.610  13.546  31.884  1.00 70.94           O  
ATOM     76  CG  GLN A  10     -10.881  15.720  35.193  1.00 70.94           C  
ATOM     77  CD  GLN A  10     -10.306  16.784  36.124  1.00 70.94           C  
ATOM     78  NE2 GLN A  10     -11.108  17.344  37.001  1.00 70.94           N  
ATOM     79  OE1 GLN A  10      -9.136  17.132  36.087  1.00 70.94           O  
ATOM     80  N   PRO A  11      -9.990  14.894  30.687  1.00 76.25           N  
ATOM     81  CA  PRO A  11      -9.190  14.848  29.472  1.00 76.25           C  
ATOM     82  C   PRO A  11      -7.794  15.414  29.737  1.00 76.25           C  
ATOM     83  CB  PRO A  11      -9.972  15.652  28.427  1.00 76.25           C  
ATOM     84  O   PRO A  11      -7.572  16.174  30.686  1.00 76.25           O  
ATOM     85  CG  PRO A  11     -10.805  16.617  29.269  1.00 76.25           C  
ATOM     86  CD  PRO A  11     -11.116  15.802  30.520  1.00 76.25           C  
ATOM     87  N   LEU A  12      -6.824  15.045  28.899  1.00 79.06           N  
ATOM     88  CA  LEU A  12      -5.495  15.639  29.006  1.00 79.06           C  
ATOM     89  C   LEU A  12      -5.564  17.140  28.709  1.00 79.06           C  
ATOM     90  CB  LEU A  12      -4.491  14.924  28.086  1.00 79.06           C  
ATOM     91  O   LEU A  12      -6.347  17.598  27.877  1.00 79.06           O  
ATOM     92  CG  LEU A  12      -4.117  13.510  28.539  1.00 79.06           C  
ATOM     93  CD1 LEU A  12      -3.187  12.849  27.533  1.00 79.06           C  
ATOM     94  CD2 LEU A  12      -3.404  13.518  29.899  1.00 79.06           C  
ATOM     95  N   SER A  13      -4.703  17.910  29.371  1.00 81.56           N  
ATOM     96  CA  SER A  13      -4.566  19.350  29.161  1.00 81.56           C  
ATOM     97  C   SER A  13      -3.096  19.749  28.999  1.00 81.56           C  
ATOM     98  CB  SER A  13      -5.268  20.115  30.292  1.00 81.56           C  
ATOM     99  O   SER A  13      -2.179  19.016  29.388  1.00 81.56           O  
ATOM    100  OG  SER A  13      -4.626  19.885  31.529  1.00 81.56           O  
ATOM    101  N   GLY A  14      -2.870  20.903  28.365  1.00 87.50           N  
ATOM    102  CA  GLY A  14      -1.539  21.472  28.147  1.00 87.50           C  
ATOM    103  C   GLY A  14      -0.595  20.550  27.368  1.00 87.50           C  
ATOM    104  O   GLY A  14      -0.987  19.902  26.397  1.00 87.50           O  
ATOM    105  N   TRP A  15       0.658  20.475  27.817  1.00 86.56           N  
ATOM    106  CA  TRP A  15       1.714  19.688  27.172  1.00 86.56           C  
ATOM    107  C   TRP A  15       1.423  18.187  27.113  1.00 86.56           C  
ATOM    108  CB  TRP A  15       3.031  19.947  27.911  1.00 86.56           C  
ATOM    109  O   TRP A  15       1.780  17.536  26.136  1.00 86.56           O  
ATOM    110  CG  TRP A  15       3.571  21.320  27.687  1.00 86.56           C  
ATOM    111  CD1 TRP A  15       3.673  22.315  28.599  1.00 86.56           C  
ATOM    112  CD2 TRP A  15       4.091  21.863  26.437  1.00 86.56           C  
ATOM    113  CE2 TRP A  15       4.487  23.214  26.663  1.00 86.56           C  
ATOM    114  CE3 TRP A  15       4.270  21.341  25.137  1.00 86.56           C  
ATOM    115  NE1 TRP A  15       4.212  23.437  27.995  1.00 86.56           N  
ATOM    116  CH2 TRP A  15       5.195  23.466  24.364  1.00 86.56           C  
ATOM    117  CZ2 TRP A  15       5.033  24.013  25.649  1.00 86.56           C  
ATOM    118  CZ3 TRP A  15       4.814  22.136  24.111  1.00 86.56           C  
ATOM    119  N   ALA A  16       0.741  17.628  28.116  1.00 87.44           N  
ATOM    120  CA  ALA A  16       0.412  16.205  28.122  1.00 87.44           C  
ATOM    121  C   ALA A  16      -0.555  15.837  26.985  1.00 87.44           C  
ATOM    122  CB  ALA A  16      -0.152  15.836  29.497  1.00 87.44           C  
ATOM    123  O   ALA A  16      -0.400  14.779  26.378  1.00 87.44           O  
ATOM    124  N   LEU A  17      -1.511  16.721  26.665  1.00 87.62           N  
ATOM    125  CA  LEU A  17      -2.408  16.544  25.520  1.00 87.62           C  
ATOM    126  C   LEU A  17      -1.635  16.619  24.205  1.00 87.62           C  
ATOM    127  CB  LEU A  17      -3.521  17.607  25.560  1.00 87.62           C  
ATOM    128  O   LEU A  17      -1.829  15.769  23.346  1.00 87.62           O  
ATOM    129  CG  LEU A  17      -4.551  17.488  24.418  1.00 87.62           C  
ATOM    130  CD1 LEU A  17      -5.368  16.202  24.510  1.00 87.62           C  
ATOM    131  CD2 LEU A  17      -5.521  18.669  24.472  1.00 87.62           C  
ATOM    132  N   PHE A  18      -0.738  17.600  24.070  1.00 88.69           N  
ATOM    133  CA  PHE A  18       0.081  17.764  22.871  1.00 88.69           C  
ATOM    134  C   PHE A  18       0.946  16.528  22.593  1.00 88.69           C  
ATOM    135  CB  PHE A  18       0.939  19.027  23.010  1.00 88.69           C  
ATOM    136  O   PHE A  18       0.876  15.968  21.503  1.00 88.69           O  
ATOM    137  CG  PHE A  18       1.881  19.230  21.841  1.00 88.69           C  
ATOM    138  CD1 PHE A  18       3.232  18.847  21.943  1.00 88.69           C  
ATOM    139  CD2 PHE A  18       1.392  19.760  20.632  1.00 88.69           C  
ATOM    140  CE1 PHE A  18       4.091  18.999  20.841  1.00 88.69           C  
ATOM    141  CE2 PHE A  18       2.252  19.913  19.532  1.00 88.69           C  
ATOM    142  CZ  PHE A  18       3.602  19.534  19.636  1.00 88.69           C  
ATOM    143  N   PHE A  19       1.707  16.053  23.584  1.00 90.88           N  
ATOM    144  CA  PHE A  19       2.545  14.863  23.419  1.00 90.88           C  
ATOM    145  C   PHE A  19       1.722  13.583  23.236  1.00 90.88           C  
ATOM    146  CB  PHE A  19       3.507  14.730  24.605  1.00 90.88           C  
ATOM    147  O   PHE A  19       2.080  12.749  22.411  1.00 90.88           O  
ATOM    148  CG  PHE A  19       4.662  15.713  24.573  1.00 90.88           C  
ATOM    149  CD1 PHE A  19       5.619  15.635  23.543  1.00 90.88           C  
ATOM    150  CD2 PHE A  19       4.792  16.701  25.567  1.00 90.88           C  
ATOM    151  CE1 PHE A  19       6.683  16.553  23.496  1.00 90.88           C  
ATOM    152  CE2 PHE A  19       5.849  17.627  25.514  1.00 90.88           C  
ATOM    153  CZ  PHE A  19       6.794  17.553  24.477  1.00 90.88           C  
ATOM    154  N   GLY A  20       0.600  13.437  23.951  1.00 90.56           N  
ATOM    155  CA  GLY A  20      -0.316  12.311  23.755  1.00 90.56           C  
ATOM    156  C   GLY A  20      -0.879  12.273  22.333  1.00 90.56           C  
ATOM    157  O   GLY A  20      -0.837  11.229  21.687  1.00 90.56           O  
ATOM    158  N   ALA A  21      -1.330  13.420  21.822  1.00 90.94           N  
ATOM    159  CA  ALA A  21      -1.806  13.560  20.452  1.00 90.94           C  
ATOM    160  C   ALA A  21      -0.694  13.259  19.442  1.00 90.94           C  
ATOM    161  CB  ALA A  21      -2.359  14.977  20.263  1.00 90.94           C  
ATOM    162  O   ALA A  21      -0.894  12.464  18.532  1.00 90.94           O  
ATOM    163  N   LEU A  22       0.500  13.825  19.632  1.00 92.12           N  
ATOM    164  CA  LEU A  22       1.638  13.604  18.745  1.00 92.12           C  
ATOM    165  C   LEU A  22       2.009  12.119  18.645  1.00 92.12           C  
ATOM    166  CB  LEU A  22       2.824  14.446  19.243  1.00 92.12           C  
ATOM    167  O   LEU A  22       2.245  11.631  17.547  1.00 92.12           O  
ATOM    168  CG  LEU A  22       4.081  14.344  18.360  1.00 92.12           C  
ATOM    169  CD1 LEU A  22       3.849  14.910  16.958  1.00 92.12           C  
ATOM    170  CD2 LEU A  22       5.221  15.119  19.019  1.00 92.12           C  
ATOM    171  N   CYS A  23       2.031  11.383  19.758  1.00 92.62           N  
ATOM    172  CA  CYS A  23       2.363   9.958  19.737  1.00 92.62           C  
ATOM    173  C   CYS A  23       1.291   9.101  19.053  1.00 92.62           C  
ATOM    174  CB  CYS A  23       2.590   9.472  21.166  1.00 92.62           C  
ATOM    175  O   CYS A  23       1.632   8.184  18.309  1.00 92.62           O  
ATOM    176  SG  CYS A  23       4.054  10.247  21.880  1.00 92.62           S  
ATOM    177  N   LEU A  24       0.007   9.402  19.272  1.00 93.06           N  
ATOM    178  CA  LEU A  24      -1.089   8.709  18.589  1.00 93.06           C  
ATOM    179  C   LEU A  24      -1.085   9.019  17.084  1.00 93.06           C  
ATOM    180  CB  LEU A  24      -2.424   9.101  19.240  1.00 93.06           C  
ATOM    181  O   LEU A  24      -1.213   8.110  16.269  1.00 93.06           O  
ATOM    182  CG  LEU A  24      -2.602   8.624  20.693  1.00 93.06           C  
ATOM    183  CD1 LEU A  24      -3.908   9.191  21.233  1.00 93.06           C  
ATOM    184  CD2 LEU A  24      -2.659   7.105  20.825  1.00 93.06           C  
ATOM    185  N   ALA A  25      -0.855  10.280  16.714  1.00 92.50           N  
ATOM    186  CA  ALA A  25      -0.699  10.703  15.326  1.00 92.50           C  
ATOM    187  C   ALA A  25       0.531  10.048  14.668  1.00 92.50           C  
ATOM    188  CB  ALA A  25      -0.622  12.235  15.313  1.00 92.50           C  
ATOM    189  O   ALA A  25       0.459   9.611  13.524  1.00 92.50           O  
ATOM    190  N   MET A  26       1.638   9.901  15.405  1.00 94.50           N  
ATOM    191  CA  MET A  26       2.849   9.224  14.931  1.00 94.50           C  
ATOM    192  C   MET A  26       2.593   7.754  14.590  1.00 94.50           C  
ATOM    193  CB  MET A  26       3.963   9.341  15.985  1.00 94.50           C  
ATOM    194  O   MET A  26       3.136   7.265  13.607  1.00 94.50           O  
ATOM    195  CG  MET A  26       5.319   8.819  15.493  1.00 94.50           C  
ATOM    196  SD  MET A  26       6.055   9.736  14.111  1.00 94.50           S  
ATOM    197  CE  MET A  26       6.454  11.308  14.921  1.00 94.50           C  
ATOM    198  N   ALA A  27       1.762   7.041  15.357  1.00 94.06           N  
ATOM    199  CA  ALA A  27       1.426   5.654  15.032  1.00 94.06           C  
ATOM    200  C   ALA A  27       0.687   5.541  13.692  1.00 94.06           C  
ATOM    201  CB  ALA A  27       0.613   5.051  16.175  1.00 94.06           C  
ATOM    202  O   ALA A  27       1.061   4.718  12.859  1.00 94.06           O  
ATOM    203  N   ASN A  28      -0.302   6.409  13.459  1.00 92.31           N  
ATOM    204  CA  ASN A  28      -1.005   6.482  12.178  1.00 92.31           C  
ATOM    205  C   ASN A  28      -0.051   6.864  11.030  1.00 92.31           C  
ATOM    206  CB  ASN A  28      -2.165   7.481  12.325  1.00 92.31           C  
ATOM    207  O   ASN A  28       0.006   6.188  10.005  1.00 92.31           O  
ATOM    208  CG  ASN A  28      -2.982   7.570  11.053  1.00 92.31           C  
ATOM    209  ND2 ASN A  28      -3.424   8.743  10.683  1.00 92.31           N  
ATOM    210  OD1 ASN A  28      -3.221   6.586  10.384  1.00 92.31           O  
ATOM    211  N   PHE A  29       0.768   7.901  11.240  1.00 94.31           N  
ATOM    212  CA  PHE A  29       1.779   8.339  10.280  1.00 94.31           C  
ATOM    213  C   PHE A  29       2.730   7.202   9.885  1.00 94.31           C  
ATOM    214  CB  PHE A  29       2.581   9.507  10.872  1.00 94.31           C  
ATOM    215  O   PHE A  29       2.929   6.967   8.698  1.00 94.31           O  
ATOM    216  CG  PHE A  29       3.659  10.026   9.944  1.00 94.31           C  
ATOM    217  CD1 PHE A  29       4.995   9.629  10.134  1.00 94.31           C  
ATOM    218  CD2 PHE A  29       3.325  10.870   8.869  1.00 94.31           C  
ATOM    219  CE1 PHE A  29       5.993  10.064   9.247  1.00 94.31           C  
ATOM    220  CE2 PHE A  29       4.323  11.295   7.974  1.00 94.31           C  
ATOM    221  CZ  PHE A  29       5.654  10.884   8.158  1.00 94.31           C  
ATOM    222  N   LEU A  30       3.300   6.484  10.859  1.00 95.44           N  
ATOM    223  CA  LEU A  30       4.277   5.425  10.603  1.00 95.44           C  
ATOM    224  C   LEU A  30       3.663   4.195   9.930  1.00 95.44           C  
ATOM    225  CB  LEU A  30       4.993   5.028  11.905  1.00 95.44           C  
ATOM    226  O   LEU A  30       4.334   3.598   9.092  1.00 95.44           O  
ATOM    227  CG  LEU A  30       5.963   6.088  12.460  1.00 95.44           C  
ATOM    228  CD1 LEU A  30       6.587   5.569  13.753  1.00 95.44           C  
ATOM    229  CD2 LEU A  30       7.109   6.424  11.506  1.00 95.44           C  
ATOM    230  N   ALA A  31       2.418   3.832  10.255  1.00 92.25           N  
ATOM    231  CA  ALA A  31       1.719   2.729   9.594  1.00 92.25           C  
ATOM    232  C   ALA A  31       1.491   3.025   8.100  1.00 92.25           C  
ATOM    233  CB  ALA A  31       0.403   2.469  10.339  1.00 92.25           C  
ATOM    234  O   ALA A  31       1.845   2.227   7.235  1.00 92.25           O  
ATOM    235  N   ILE A  32       0.998   4.223   7.775  1.00 90.06           N  
ATOM    236  CA  ILE A  32       0.760   4.619   6.380  1.00 90.06           C  
ATOM    237  C   ILE A  32       2.081   4.825   5.634  1.00 90.06           C  
ATOM    238  CB  ILE A  32      -0.136   5.870   6.335  1.00 90.06           C  
ATOM    239  O   ILE A  32       2.222   4.382   4.492  1.00 90.06           O  
ATOM    240  CG1 ILE A  32      -1.517   5.516   6.932  1.00 90.06           C  
ATOM    241  CG2 ILE A  32      -0.281   6.388   4.887  1.00 90.06           C  
ATOM    242  CD1 ILE A  32      -2.396   6.736   7.166  1.00 90.06           C  
ATOM    243  N   LEU A  33       3.063   5.457   6.286  1.00 93.69           N  
ATOM    244  CA  LEU A  33       4.408   5.639   5.744  1.00 93.69           C  
ATOM    245  C   LEU A  33       5.027   4.294   5.362  1.00 93.69           C  
ATOM    246  CB  LEU A  33       5.288   6.348   6.793  1.00 93.69           C  
ATOM    247  O   LEU A  33       5.713   4.210   4.353  1.00 93.69           O  
ATOM    248  CG  LEU A  33       6.739   6.603   6.345  1.00 93.69           C  
ATOM    249  CD1 LEU A  33       6.796   7.732   5.320  1.00 93.69           C  
ATOM    250  CD2 LEU A  33       7.608   6.994   7.538  1.00 93.69           C  
ATOM    251  N   ASP A  34       4.806   3.246   6.154  1.00 93.88           N  
ATOM    252  CA  ASP A  34       5.367   1.922   5.904  1.00 93.88           C  
ATOM    253  C   ASP A  34       4.872   1.290   4.600  1.00 93.88           C  
ATOM    254  CB  ASP A  34       5.092   1.047   7.126  1.00 93.88           C  
ATOM    255  O   ASP A  34       5.672   0.722   3.857  1.00 93.88           O  
ATOM    256  CG  ASP A  34       5.795  -0.292   7.012  1.00 93.88           C  
ATOM    257  OD1 ASP A  34       7.016  -0.333   7.292  1.00 93.88           O  
ATOM    258  OD2 ASP A  34       5.132  -1.263   6.617  1.00 93.88           O  
ATOM    259  N   THR A  35       3.599   1.495   4.267  1.00 85.69           N  
ATOM    260  CA  THR A  35       3.042   1.052   2.985  1.00 85.69           C  
ATOM    261  C   THR A  35       3.655   1.825   1.816  1.00 85.69           C  
ATOM    262  CB  THR A  35       1.517   1.219   2.978  1.00 85.69           C  
ATOM    263  O   THR A  35       4.043   1.241   0.809  1.00 85.69           O  
ATOM    264  CG2 THR A  35       0.876   0.669   1.704  1.00 85.69           C  
ATOM    265  OG1 THR A  35       0.936   0.502   4.037  1.00 85.69           O  
ATOM    266  N   THR A  36       3.768   3.149   1.931  1.00 90.25           N  
ATOM    267  CA  THR A  36       4.144   4.004   0.794  1.00 90.25           C  
ATOM    268  C   THR A  36       5.648   4.104   0.567  1.00 90.25           C  
ATOM    269  CB  THR A  36       3.527   5.397   0.940  1.00 90.25           C  
ATOM    270  O   THR A  36       6.080   4.217  -0.578  1.00 90.25           O  
ATOM    271  CG2 THR A  36       1.999   5.300   0.966  1.00 90.25           C  
ATOM    272  OG1 THR A  36       3.955   5.996   2.144  1.00 90.25           O  
ATOM    273  N   ILE A  37       6.458   4.017   1.625  1.00 94.12           N  
ATOM    274  CA  ILE A  37       7.923   4.023   1.523  1.00 94.12           C  
ATOM    275  C   ILE A  37       8.440   2.766   0.819  1.00 94.12           C  
ATOM    276  CB  ILE A  37       8.551   4.230   2.919  1.00 94.12           C  
ATOM    277  O   ILE A  37       9.373   2.852   0.028  1.00 94.12           O  
ATOM    278  CG1 ILE A  37      10.000   4.725   2.813  1.00 94.12           C  
ATOM    279  CG2 ILE A  37       8.495   2.977   3.807  1.00 94.12           C  
ATOM    280  CD1 ILE A  37      10.608   5.182   4.146  1.00 94.12           C  
ATOM    281  N   ALA A  38       7.796   1.615   1.046  1.00 92.19           N  
ATOM    282  CA  ALA A  38       8.179   0.352   0.426  1.00 92.19           C  
ATOM    283  C   ALA A  38       7.954   0.355  -1.096  1.00 92.19           C  
ATOM    284  CB  ALA A  38       7.409  -0.780   1.116  1.00 92.19           C  
ATOM    285  O   ALA A  38       8.762  -0.229  -1.813  1.00 92.19           O  
ATOM    286  N   ASN A  39       6.922   1.054  -1.594  1.00 91.06           N  
ATOM    287  CA  ASN A  39       6.573   1.093  -3.022  1.00 91.06           C  
ATOM    288  C   ASN A  39       7.712   1.609  -3.913  1.00 91.06           C  
ATOM    289  CB  ASN A  39       5.313   1.956  -3.231  1.00 91.06           C  
ATOM    290  O   ASN A  39       7.947   1.064  -4.988  1.00 91.06           O  
ATOM    291  CG  ASN A  39       4.032   1.323  -2.718  1.00 91.06           C  
ATOM    292  ND2 ASN A  39       2.950   2.065  -2.700  1.00 91.06           N  
ATOM    293  OD1 ASN A  39       3.964   0.165  -2.357  1.00 91.06           O  
ATOM    294  N   VAL A  40       8.438   2.642  -3.474  1.00 93.81           N  
ATOM    295  CA  VAL A  40       9.576   3.192  -4.235  1.00 93.81           C  
ATOM    296  C   VAL A  40      10.842   2.361  -4.039  1.00 93.81           C  
ATOM    297  CB  VAL A  40       9.802   4.676  -3.891  1.00 93.81           C  
ATOM    298  O   VAL A  40      11.703   2.349  -4.910  1.00 93.81           O  
ATOM    299  CG1 VAL A  40      10.980   5.324  -4.632  1.00 93.81           C  
ATOM    300  CG2 VAL A  40       8.553   5.472  -4.278  1.00 93.81           C  
ATOM    301  N   SER A  41      10.946   1.618  -2.941  1.00 94.75           N  
ATOM    302  CA  SER A  41      12.139   0.841  -2.598  1.00 94.75           C  
ATOM    303  C   SER A  41      12.161  -0.577  -3.174  1.00 94.75           C  
ATOM    304  CB  SER A  41      12.280   0.795  -1.079  1.00 94.75           C  
ATOM    305  O   SER A  41      13.180  -1.252  -3.040  1.00 94.75           O  
ATOM    306  OG  SER A  41      12.345   2.110  -0.560  1.00 94.75           O  
ATOM    307  N   VAL A  42      11.078  -1.047  -3.811  1.00 94.38           N  
ATOM    308  CA  VAL A  42      10.963  -2.427  -4.331  1.00 94.38           C  
ATOM    309  C   VAL A  42      12.148  -2.813  -5.216  1.00 94.38           C  
ATOM    310  CB  VAL A  42       9.658  -2.628  -5.130  1.00 94.38           C  
ATOM    311  O   VAL A  42      12.726  -3.882  -5.021  1.00 94.38           O  
ATOM    312  CG1 VAL A  42       9.573  -4.030  -5.748  1.00 94.38           C  
ATOM    313  CG2 VAL A  42       8.425  -2.465  -4.245  1.00 94.38           C  
ATOM    314  N   SER A  43      12.536  -1.941  -6.152  1.00 93.31           N  
ATOM    315  CA  SER A  43      13.640  -2.205  -7.084  1.00 93.31           C  
ATOM    316  C   SER A  43      14.972  -2.393  -6.344  1.00 93.31           C  
ATOM    317  CB  SER A  43      13.742  -1.065  -8.101  1.00 93.31           C  
ATOM    318  O   SER A  43      15.668  -3.388  -6.549  1.00 93.31           O  
ATOM    319  OG  SER A  43      14.655  -1.417  -9.116  1.00 93.31           O  
ATOM    320  N   ASN A  44      15.291  -1.499  -5.399  1.00 94.12           N  
ATOM    321  CA  ASN A  44      16.508  -1.591  -4.587  1.00 94.12           C  
ATOM    322  C   ASN A  44      16.529  -2.842  -3.693  1.00 94.12           C  
ATOM    323  CB  ASN A  44      16.647  -0.329  -3.718  1.00 94.12           C  
ATOM    324  O   ASN A  44      17.584  -3.456  -3.537  1.00 94.12           O  
ATOM    325  CG  ASN A  44      16.747   0.946  -4.529  1.00 94.12           C  
ATOM    326  ND2 ASN A  44      17.930   1.469  -4.757  1.00 94.12           N  
ATOM    327  OD1 ASN A  44      15.745   1.497  -4.937  1.00 94.12           O  
ATOM    328  N   ILE A  45      15.386  -3.223  -3.109  1.00 95.44           N  
ATOM    329  CA  ILE A  45      15.271  -4.429  -2.274  1.00 95.44           C  
ATOM    330  C   ILE A  45      15.522  -5.678  -3.123  1.00 95.44           C  
ATOM    331  CB  ILE A  45      13.890  -4.496  -1.581  1.00 95.44           C  
ATOM    332  O   ILE A  45      16.360  -6.504  -2.764  1.00 95.44           O  
ATOM    333  CG1 ILE A  45      13.723  -3.345  -0.564  1.00 95.44           C  
ATOM    334  CG2 ILE A  45      13.715  -5.844  -0.856  1.00 95.44           C  
ATOM    335  CD1 ILE A  45      12.277  -3.145  -0.092  1.00 95.44           C  
ATOM    336  N   ALA A  46      14.829  -5.798  -4.259  1.00 94.00           N  
ATOM    337  CA  ALA A  46      14.957  -6.942  -5.155  1.00 94.00           C  
ATOM    338  C   ALA A  46      16.392  -7.083  -5.689  1.00 94.00           C  
ATOM    339  CB  ALA A  46      13.931  -6.787  -6.283  1.00 94.00           C  
ATOM    340  O   ALA A  46      16.976  -8.164  -5.610  1.00 94.00           O  
ATOM    341  N   GLY A  47      16.997  -5.974  -6.134  1.00 93.44           N  
ATOM    342  CA  GLY A  47      18.380  -5.950  -6.610  1.00 93.44           C  
ATOM    343  C   GLY A  47      19.400  -6.326  -5.531  1.00 93.44           C  
ATOM    344  O   GLY A  47      20.329  -7.080  -5.803  1.00 93.44           O  
ATOM    345  N   SER A  48      19.212  -5.862  -4.291  1.00 93.69           N  
ATOM    346  CA  SER A  48      20.123  -6.172  -3.180  1.00 93.69           C  
ATOM    347  C   SER A  48      20.003  -7.609  -2.669  1.00 93.69           C  
ATOM    348  CB  SER A  48      19.860  -5.220  -2.016  1.00 93.69           C  
ATOM    349  O   SER A  48      20.986  -8.137  -2.155  1.00 93.69           O  
ATOM    350  OG  SER A  48      20.761  -5.464  -0.947  1.00 93.69           O  
ATOM    351  N   LEU A  49      18.816  -8.217  -2.748  1.00 94.62           N  
ATOM    352  CA  LEU A  49      18.562  -9.586  -2.281  1.00 94.62           C  
ATOM    353  C   LEU A  49      18.687 -10.636  -3.396  1.00 94.62           C  
ATOM    354  CB  LEU A  49      17.194  -9.644  -1.576  1.00 94.62           C  
ATOM    355  O   LEU A  49      18.524 -11.824  -3.126  1.00 94.62           O  
ATOM    356  CG  LEU A  49      17.112  -8.837  -0.265  1.00 94.62           C  
ATOM    357  CD1 LEU A  49      15.698  -8.942   0.309  1.00 94.62           C  
ATOM    358  CD2 LEU A  49      18.085  -9.352   0.802  1.00 94.62           C  
ATOM    359  N   GLY A  50      18.985 -10.216  -4.630  1.00 92.19           N  
ATOM    360  CA  GLY A  50      19.173 -11.113  -5.770  1.00 92.19           C  
ATOM    361  C   GLY A  50      17.888 -11.809  -6.221  1.00 92.19           C  
ATOM    362  O   GLY A  50      17.939 -12.954  -6.662  1.00 92.19           O  
ATOM    363  N   THR A  51      16.737 -11.146  -6.088  1.00 91.94           N  
ATOM    364  CA  THR A  51      15.425 -11.686  -6.479  1.00 91.94           C  
ATOM    365  C   THR A  51      14.804 -10.899  -7.623  1.00 91.94           C  
ATOM    366  CB  THR A  51      14.451 -11.729  -5.298  1.00 91.94           C  
ATOM    367  O   THR A  51      15.203  -9.771  -7.909  1.00 91.94           O  
ATOM    368  CG2 THR A  51      14.967 -12.631  -4.179  1.00 91.94           C  
ATOM    369  OG1 THR A  51      14.224 -10.435  -4.786  1.00 91.94           O  
ATOM    370  N   SER A  52      13.775 -11.462  -8.260  1.00 89.62           N  
ATOM    371  CA  SER A  52      13.006 -10.719  -9.258  1.00 89.62           C  
ATOM    372  C   SER A  52      12.268  -9.536  -8.617  1.00 89.62           C  
ATOM    373  CB  SER A  52      12.049 -11.645 -10.019  1.00 89.62           C  
ATOM    374  O   SER A  52      11.925  -9.544  -7.431  1.00 89.62           O  
ATOM    375  OG  SER A  52      10.999 -12.086  -9.182  1.00 89.62           O  
ATOM    376  N   THR A  53      11.992  -8.505  -9.411  1.00 84.50           N  
ATOM    377  CA  THR A  53      11.171  -7.358  -8.991  1.00 84.50           C  
ATOM    378  C   THR A  53       9.743  -7.784  -8.662  1.00 84.50           C  
ATOM    379  CB  THR A  53      11.158  -6.292 -10.090  1.00 84.50           C  
ATOM    380  O   THR A  53       9.162  -7.249  -7.720  1.00 84.50           O  
ATOM    381  CG2 THR A  53      12.524  -5.607 -10.169  1.00 84.50           C  
ATOM    382  OG1 THR A  53      10.908  -6.912 -11.331  1.00 84.50           O  
ATOM    383  N   SER A  54       9.233  -8.817  -9.345  1.00 85.38           N  
ATOM    384  CA  SER A  54       7.979  -9.490  -9.001  1.00 85.38           C  
ATOM    385  C   SER A  54       7.975  -9.990  -7.561  1.00 85.38           C  
ATOM    386  CB  SER A  54       7.714 -10.653  -9.968  1.00 85.38           C  
ATOM    387  O   SER A  54       7.109  -9.600  -6.782  1.00 85.38           O  
ATOM    388  OG  SER A  54       6.467 -11.266  -9.706  1.00 85.38           O  
ATOM    389  N   GLN A  55       9.000 -10.745  -7.156  1.00 88.56           N  
ATOM    390  CA  GLN A  55       9.152 -11.183  -5.765  1.00 88.56           C  
ATOM    391  C   GLN A  55       9.363 -10.005  -4.806  1.00 88.56           C  
ATOM    392  CB  GLN A  55      10.325 -12.163  -5.670  1.00 88.56           C  
ATOM    393  O   GLN A  55       8.909 -10.042  -3.666  1.00 88.56           O  
ATOM    394  CG  GLN A  55       9.973 -13.509  -6.313  1.00 88.56           C  
ATOM    395  CD  GLN A  55      11.124 -14.504  -6.283  1.00 88.56           C  
ATOM    396  NE2 GLN A  55      10.831 -15.762  -6.513  1.00 88.56           N  
ATOM    397  OE1 GLN A  55      12.287 -14.185  -6.072  1.00 88.56           O  
ATOM    398  N   GLY A  56       9.989  -8.919  -5.266  1.00 90.62           N  
ATOM    399  CA  GLY A  56      10.090  -7.669  -4.511  1.00 90.62           C  
ATOM    400  C   GLY A  56       8.730  -7.091  -4.100  1.00 90.62           C  
ATOM    401  O   GLY A  56       8.610  -6.529  -3.010  1.00 90.62           O  
ATOM    402  N   THR A  57       7.683  -7.269  -4.915  1.00 91.94           N  
ATOM    403  CA  THR A  57       6.326  -6.804  -4.572  1.00 91.94           C  
ATOM    404  C   THR A  57       5.714  -7.558  -3.388  1.00 91.94           C  
ATOM    405  CB  THR A  57       5.353  -6.824  -5.760  1.00 91.94           C  
ATOM    406  O   THR A  57       4.847  -7.003  -2.709  1.00 91.94           O  
ATOM    407  CG2 THR A  57       5.869  -6.070  -6.984  1.00 91.94           C  
ATOM    408  OG1 THR A  57       5.010  -8.129  -6.145  1.00 91.94           O  
ATOM    409  N   TYR A  58       6.237  -8.741  -3.035  1.00 93.00           N  
ATOM    410  CA  TYR A  58       5.792  -9.504  -1.862  1.00 93.00           C  
ATOM    411  C   TYR A  58       6.058  -8.760  -0.559  1.00 93.00           C  
ATOM    412  CB  TYR A  58       6.464 -10.879  -1.806  1.00 93.00           C  
ATOM    413  O   TYR A  58       5.372  -8.972   0.439  1.00 93.00           O  
ATOM    414  CG  TYR A  58       6.269 -11.793  -3.000  1.00 93.00           C  
ATOM    415  CD1 TYR A  58       5.351 -11.502  -4.034  1.00 93.00           C  
ATOM    416  CD2 TYR A  58       7.019 -12.983  -3.048  1.00 93.00           C  
ATOM    417  CE1 TYR A  58       5.215 -12.378  -5.123  1.00 93.00           C  
ATOM    418  CE2 TYR A  58       6.841 -13.887  -4.110  1.00 93.00           C  
ATOM    419  OH  TYR A  58       5.767 -14.479  -6.150  1.00 93.00           O  
ATOM    420  CZ  TYR A  58       5.937 -13.587  -5.146  1.00 93.00           C  
ATOM    421  N   VAL A  59       7.016  -7.831  -0.557  1.00 93.88           N  
ATOM    422  CA  VAL A  59       7.237  -6.920   0.566  1.00 93.88           C  
ATOM    423  C   VAL A  59       6.005  -6.039   0.783  1.00 93.88           C  
ATOM    424  CB  VAL A  59       8.497  -6.071   0.319  1.00 93.88           C  
ATOM    425  O   VAL A  59       5.657  -5.751   1.922  1.00 93.88           O  
ATOM    426  CG1 VAL A  59       8.790  -5.087   1.459  1.00 93.88           C  
ATOM    427  CG2 VAL A  59       9.724  -6.979   0.171  1.00 93.88           C  
ATOM    428  N   ILE A  60       5.303  -5.624  -0.267  1.00 93.06           N  
ATOM    429  CA  ILE A  60       4.104  -4.787  -0.156  1.00 93.06           C  
ATOM    430  C   ILE A  60       2.897  -5.654   0.209  1.00 93.06           C  
ATOM    431  CB  ILE A  60       3.868  -3.998  -1.462  1.00 93.06           C  
ATOM    432  O   ILE A  60       2.212  -5.377   1.197  1.00 93.06           O  
ATOM    433  CG1 ILE A  60       5.086  -3.113  -1.815  1.00 93.06           C  
ATOM    434  CG2 ILE A  60       2.607  -3.122  -1.329  1.00 93.06           C  
ATOM    435  CD1 ILE A  60       5.069  -2.682  -3.284  1.00 93.06           C  
ATOM    436  N   THR A  61       2.658  -6.719  -0.557  1.00 94.19           N  
ATOM    437  CA  THR A  61       1.436  -7.525  -0.446  1.00 94.19           C  
ATOM    438  C   THR A  61       1.347  -8.289   0.870  1.00 94.19           C  
ATOM    439  CB  THR A  61       1.307  -8.517  -1.607  1.00 94.19           C  
ATOM    440  O   THR A  61       0.290  -8.298   1.499  1.00 94.19           O  
ATOM    441  CG2 THR A  61       1.233  -7.807  -2.957  1.00 94.19           C  
ATOM    442  OG1 THR A  61       2.399  -9.401  -1.615  1.00 94.19           O  
ATOM    443  N   SER A  62       2.454  -8.869   1.345  1.00 94.50           N  
ATOM    444  CA  SER A  62       2.458  -9.679   2.571  1.00 94.50           C  
ATOM    445  C   SER A  62       2.155  -8.856   3.829  1.00 94.50           C  
ATOM    446  CB  SER A  62       3.788 -10.416   2.709  1.00 94.50           C  
ATOM    447  O   SER A  62       1.424  -9.312   4.710  1.00 94.50           O  
ATOM    448  OG  SER A  62       4.850  -9.505   2.919  1.00 94.50           O  
ATOM    449  N   TYR A  63       2.645  -7.615   3.885  1.00 94.81           N  
ATOM    450  CA  TYR A  63       2.286  -6.657   4.928  1.00 94.81           C  
ATOM    451  C   TYR A  63       0.819  -6.254   4.840  1.00 94.81           C  
ATOM    452  CB  TYR A  63       3.174  -5.429   4.803  1.00 94.81           C  
ATOM    453  O   TYR A  63       0.119  -6.348   5.843  1.00 94.81           O  
ATOM    454  CG  TYR A  63       2.765  -4.246   5.664  1.00 94.81           C  
ATOM    455  CD1 TYR A  63       1.883  -3.267   5.162  1.00 94.81           C  
ATOM    456  CD2 TYR A  63       3.246  -4.141   6.982  1.00 94.81           C  
ATOM    457  CE1 TYR A  63       1.460  -2.208   5.985  1.00 94.81           C  
ATOM    458  CE2 TYR A  63       2.844  -3.065   7.798  1.00 94.81           C  
ATOM    459  OH  TYR A  63       1.550  -1.074   8.100  1.00 94.81           O  
ATOM    460  CZ  TYR A  63       1.949  -2.096   7.300  1.00 94.81           C  
ATOM    461  N   ALA A  64       0.349  -5.854   3.654  1.00 92.88           N  
ATOM    462  CA  ALA A  64      -1.026  -5.404   3.459  1.00 92.88           C  
ATOM    463  C   ALA A  64      -2.031  -6.506   3.833  1.00 92.88           C  
ATOM    464  CB  ALA A  64      -1.169  -4.954   2.000  1.00 92.88           C  
ATOM    465  O   ALA A  64      -3.003  -6.257   4.540  1.00 92.88           O  
ATOM    466  N   VAL A  65      -1.776  -7.756   3.445  1.00 93.75           N  
ATOM    467  CA  VAL A  65      -2.641  -8.881   3.818  1.00 93.75           C  
ATOM    468  C   VAL A  65      -2.643  -9.138   5.323  1.00 93.75           C  
ATOM    469  CB  VAL A  65      -2.260 -10.133   3.015  1.00 93.75           C  
ATOM    470  O   VAL A  65      -3.713  -9.302   5.913  1.00 93.75           O  
ATOM    471  CG1 VAL A  65      -2.840 -11.415   3.621  1.00 93.75           C  
ATOM    472  CG2 VAL A  65      -2.800  -9.940   1.597  1.00 93.75           C  
ATOM    473  N   ALA A  66      -1.477  -9.141   5.967  1.00 95.25           N  
ATOM    474  CA  ALA A  66      -1.403  -9.341   7.410  1.00 95.25           C  
ATOM    475  C   ALA A  66      -2.049  -8.185   8.194  1.00 95.25           C  
ATOM    476  CB  ALA A  66       0.062  -9.537   7.783  1.00 95.25           C  
ATOM    477  O   ALA A  66      -2.735  -8.417   9.192  1.00 95.25           O  
ATOM    478  N   GLU A  67      -1.879  -6.952   7.712  1.00 93.44           N  
ATOM    479  CA  GLU A  67      -2.543  -5.757   8.225  1.00 93.44           C  
ATOM    480  C   GLU A  67      -4.062  -5.897   8.103  1.00 93.44           C  
ATOM    481  CB  GLU A  67      -2.016  -4.520   7.475  1.00 93.44           C  
ATOM    482  O   GLU A  67      -4.760  -5.806   9.113  1.00 93.44           O  
ATOM    483  CG  GLU A  67      -2.528  -3.201   8.074  1.00 93.44           C  
ATOM    484  CD  GLU A  67      -2.340  -1.976   7.161  1.00 93.44           C  
ATOM    485  OE1 GLU A  67      -2.704  -0.872   7.624  1.00 93.44           O  
ATOM    486  OE2 GLU A  67      -1.954  -2.140   5.982  1.00 93.44           O  
ATOM    487  N   ALA A  68      -4.570  -6.214   6.906  1.00 90.81           N  
ATOM    488  CA  ALA A  68      -5.990  -6.421   6.637  1.00 90.81           C  
ATOM    489  C   ALA A  68      -6.604  -7.449   7.599  1.00 90.81           C  
ATOM    490  CB  ALA A  68      -6.165  -6.849   5.171  1.00 90.81           C  
ATOM    491  O   ALA A  68      -7.597  -7.149   8.260  1.00 90.81           O  
ATOM    492  N   ILE A  69      -5.991  -8.629   7.736  1.00 91.19           N  
ATOM    493  CA  ILE A  69      -6.462  -9.694   8.637  1.00 91.19           C  
ATOM    494  C   ILE A  69      -6.497  -9.228  10.099  1.00 91.19           C  
ATOM    495  CB  ILE A  69      -5.561 -10.938   8.467  1.00 91.19           C  
ATOM    496  O   ILE A  69      -7.377  -9.635  10.859  1.00 91.19           O  
ATOM    497  CG1 ILE A  69      -5.796 -11.594   7.084  1.00 91.19           C  
ATOM    498  CG2 ILE A  69      -5.793 -11.983   9.574  1.00 91.19           C  
ATOM    499  CD1 ILE A  69      -4.701 -12.595   6.690  1.00 91.19           C  
ATOM    500  N   SER A  70      -5.559  -8.373  10.515  1.00 92.12           N  
ATOM    501  CA  SER A  70      -5.507  -7.906  11.898  1.00 92.12           C  
ATOM    502  C   SER A  70      -6.473  -6.762  12.214  1.00 92.12           C  
ATOM    503  CB  SER A  70      -4.090  -7.512  12.296  1.00 92.12           C  
ATOM    504  O   SER A  70      -6.776  -6.559  13.394  1.00 92.12           O  
ATOM    505  OG  SER A  70      -4.133  -7.262  13.687  1.00 92.12           O  
ATOM    506  N   VAL A  71      -6.971  -6.005  11.231  1.00 88.75           N  
ATOM    507  CA  VAL A  71      -7.881  -4.875  11.499  1.00 88.75           C  
ATOM    508  C   VAL A  71      -9.148  -5.323  12.252  1.00 88.75           C  
ATOM    509  CB  VAL A  71      -8.202  -4.054  10.229  1.00 88.75           C  
ATOM    510  O   VAL A  71      -9.422  -4.738  13.308  1.00 88.75           O  
ATOM    511  CG1 VAL A  71      -9.314  -3.025  10.480  1.00 88.75           C  
ATOM    512  CG2 VAL A  71      -6.981  -3.268   9.749  1.00 88.75           C  
ATOM    513  N   PRO A  72      -9.889  -6.372  11.828  1.00 84.44           N  
ATOM    514  CA  PRO A  72     -11.077  -6.845  12.549  1.00 84.44           C  
ATOM    515  C   PRO A  72     -10.799  -7.299  13.992  1.00 84.44           C  
ATOM    516  CB  PRO A  72     -11.635  -8.000  11.707  1.00 84.44           C  
ATOM    517  O   PRO A  72     -11.659  -7.183  14.865  1.00 84.44           O  
ATOM    518  CG  PRO A  72     -11.130  -7.710  10.298  1.00 84.44           C  
ATOM    519  CD  PRO A  72      -9.765  -7.091  10.565  1.00 84.44           C  
ATOM    520  N   LEU A  73      -9.574  -7.751  14.291  1.00 87.38           N  
ATOM    521  CA  LEU A  73      -9.183  -8.190  15.637  1.00 87.38           C  
ATOM    522  C   LEU A  73      -9.070  -7.050  16.649  1.00 87.38           C  
ATOM    523  CB  LEU A  73      -7.847  -8.949  15.573  1.00 87.38           C  
ATOM    524  O   LEU A  73      -9.069  -7.302  17.856  1.00 87.38           O  
ATOM    525  CG  LEU A  73      -7.912 -10.274  14.808  1.00 87.38           C  
ATOM    526  CD1 LEU A  73      -6.511 -10.885  14.772  1.00 87.38           C  
ATOM    527  CD2 LEU A  73      -8.861 -11.234  15.525  1.00 87.38           C  
ATOM    528  N   THR A  74      -8.984  -5.806  16.182  1.00 88.25           N  
ATOM    529  CA  THR A  74      -8.730  -4.633  17.021  1.00 88.25           C  
ATOM    530  C   THR A  74      -9.722  -4.510  18.174  1.00 88.25           C  
ATOM    531  CB  THR A  74      -8.799  -3.355  16.182  1.00 88.25           C  
ATOM    532  O   THR A  74      -9.311  -4.365  19.327  1.00 88.25           O  
ATOM    533  CG2 THR A  74      -8.430  -2.147  17.033  1.00 88.25           C  
ATOM    534  OG1 THR A  74      -7.877  -3.434  15.129  1.00 88.25           O  
ATOM    535  N   GLY A  75     -11.025  -4.589  17.881  1.00 84.19           N  
ATOM    536  CA  GLY A  75     -12.074  -4.427  18.889  1.00 84.19           C  
ATOM    537  C   GLY A  75     -12.003  -5.513  19.962  1.00 84.19           C  
ATOM    538  O   GLY A  75     -12.047  -5.224  21.162  1.00 84.19           O  
ATOM    539  N   TRP A  76     -11.790  -6.766  19.545  1.00 87.12           N  
ATOM    540  CA  TRP A  76     -11.615  -7.874  20.479  1.00 87.12           C  
ATOM    541  C   TRP A  76     -10.355  -7.701  21.335  1.00 87.12           C  
ATOM    542  CB  TRP A  76     -11.608  -9.219  19.752  1.00 87.12           C  
ATOM    543  O   TRP A  76     -10.453  -7.764  22.562  1.00 87.12           O  
ATOM    544  CG  TRP A  76     -11.368 -10.346  20.706  1.00 87.12           C  
ATOM    545  CD1 TRP A  76     -12.297 -10.916  21.506  1.00 87.12           C  
ATOM    546  CD2 TRP A  76     -10.098 -10.977  21.050  1.00 87.12           C  
ATOM    547  CE2 TRP A  76     -10.334 -11.924  22.091  1.00 87.12           C  
ATOM    548  CE3 TRP A  76      -8.777 -10.858  20.571  1.00 87.12           C  
ATOM    549  NE1 TRP A  76     -11.686 -11.816  22.358  1.00 87.12           N  
ATOM    550  CH2 TRP A  76      -8.017 -12.627  22.073  1.00 87.12           C  
ATOM    551  CZ2 TRP A  76      -9.317 -12.748  22.596  1.00 87.12           C  
ATOM    552  CZ3 TRP A  76      -7.749 -11.681  21.068  1.00 87.12           C  
ATOM    553  N   LEU A  77      -9.198  -7.416  20.724  1.00 89.88           N  
ATOM    554  CA  LEU A  77      -7.936  -7.205  21.438  1.00 89.88           C  
ATOM    555  C   LEU A  77      -8.082  -6.097  22.488  1.00 89.88           C  
ATOM    556  CB  LEU A  77      -6.817  -6.851  20.436  1.00 89.88           C  
ATOM    557  O   LEU A  77      -7.750  -6.304  23.658  1.00 89.88           O  
ATOM    558  CG  LEU A  77      -6.290  -8.020  19.586  1.00 89.88           C  
ATOM    559  CD1 LEU A  77      -5.392  -7.488  18.471  1.00 89.88           C  
ATOM    560  CD2 LEU A  77      -5.468  -8.994  20.435  1.00 89.88           C  
ATOM    561  N   ALA A  78      -8.632  -4.946  22.094  1.00 88.88           N  
ATOM    562  CA  ALA A  78      -8.841  -3.805  22.977  1.00 88.88           C  
ATOM    563  C   ALA A  78      -9.806  -4.121  24.125  1.00 88.88           C  
ATOM    564  CB  ALA A  78      -9.361  -2.643  22.133  1.00 88.88           C  
ATOM    565  O   ALA A  78      -9.531  -3.767  25.271  1.00 88.88           O  
ATOM    566  N   SER A  79     -10.907  -4.827  23.844  1.00 87.06           N  
ATOM    567  CA  SER A  79     -11.875  -5.232  24.870  1.00 87.06           C  
ATOM    568  C   SER A  79     -11.295  -6.253  25.854  1.00 87.06           C  
ATOM    569  CB  SER A  79     -13.155  -5.776  24.219  1.00 87.06           C  
ATOM    570  O   SER A  79     -11.599  -6.202  27.046  1.00 87.06           O  
ATOM    571  OG  SER A  79     -12.959  -7.065  23.670  1.00 87.06           O  
ATOM    572  N   ARG A  80     -10.435  -7.167  25.383  1.00 89.50           N  
ATOM    573  CA  ARG A  80      -9.885  -8.268  26.181  1.00 89.50           C  
ATOM    574  C   ARG A  80      -8.685  -7.845  27.021  1.00 89.50           C  
ATOM    575  CB  ARG A  80      -9.534  -9.432  25.233  1.00 89.50           C  
ATOM    576  O   ARG A  80      -8.601  -8.220  28.191  1.00 89.50           O  
ATOM    577  CG  ARG A  80      -8.977 -10.677  25.941  1.00 89.50           C  
ATOM    578  CD  ARG A  80      -9.994 -11.267  26.924  1.00 89.50           C  
ATOM    579  NE  ARG A  80      -9.450 -12.448  27.623  1.00 89.50           N  
ATOM    580  NH1 ARG A  80     -10.369 -12.021  29.686  1.00 89.50           N  
ATOM    581  NH2 ARG A  80      -9.102 -13.841  29.390  1.00 89.50           N  
ATOM    582  CZ  ARG A  80      -9.643 -12.763  28.893  1.00 89.50           C  
ATOM    583  N   PHE A  81      -7.758  -7.100  26.427  1.00 91.88           N  
ATOM    584  CA  PHE A  81      -6.465  -6.766  27.030  1.00 91.88           C  
ATOM    585  C   PHE A  81      -6.343  -5.299  27.453  1.00 91.88           C  
ATOM    586  CB  PHE A  81      -5.345  -7.163  26.062  1.00 91.88           C  
ATOM    587  O   PHE A  81      -5.452  -4.988  28.243  1.00 91.88           O  
ATOM    588  CG  PHE A  81      -5.298  -8.643  25.738  1.00 91.88           C  
ATOM    589  CD1 PHE A  81      -4.860  -9.561  26.711  1.00 91.88           C  
ATOM    590  CD2 PHE A  81      -5.684  -9.104  24.467  1.00 91.88           C  
ATOM    591  CE1 PHE A  81      -4.803 -10.934  26.412  1.00 91.88           C  
ATOM    592  CE2 PHE A  81      -5.630 -10.477  24.169  1.00 91.88           C  
ATOM    593  CZ  PHE A  81      -5.186 -11.391  25.139  1.00 91.88           C  
ATOM    594  N   GLY A  82      -7.246  -4.430  26.994  1.00 91.38           N  
ATOM    595  CA  GLY A  82      -7.199  -2.983  27.200  1.00 91.38           C  
ATOM    596  C   GLY A  82      -6.655  -2.263  25.964  1.00 91.38           C  
ATOM    597  O   GLY A  82      -5.653  -2.674  25.380  1.00 91.38           O  
ATOM    598  N   SER A  83      -7.310  -1.176  25.555  1.00 90.94           N  
ATOM    599  CA  SER A  83      -6.956  -0.408  24.356  1.00 90.94           C  
ATOM    600  C   SER A  83      -5.556   0.207  24.418  1.00 90.94           C  
ATOM    601  CB  SER A  83      -7.989   0.700  24.126  1.00 90.94           C  
ATOM    602  O   SER A  83      -4.865   0.220  23.404  1.00 90.94           O  
ATOM    603  OG  SER A  83      -8.102   1.519  25.282  1.00 90.94           O  
ATOM    604  N   ILE A  84      -5.115   0.707  25.583  1.00 93.25           N  
ATOM    605  CA  ILE A  84      -3.790   1.340  25.712  1.00 93.25           C  
ATOM    606  C   ILE A  84      -2.693   0.282  25.696  1.00 93.25           C  
ATOM    607  CB  ILE A  84      -3.682   2.225  26.976  1.00 93.25           C  
ATOM    608  O   ILE A  84      -1.709   0.443  24.978  1.00 93.25           O  
ATOM    609  CG1 ILE A  84      -4.681   3.397  26.977  1.00 93.25           C  
ATOM    610  CG2 ILE A  84      -2.241   2.740  27.181  1.00 93.25           C  
ATOM    611  CD1 ILE A  84      -4.424   4.425  25.875  1.00 93.25           C  
ATOM    612  N   ARG A  85      -2.861  -0.808  26.454  1.00 94.44           N  
ATOM    613  CA  ARG A  85      -1.929  -1.946  26.433  1.00 94.44           C  
ATOM    614  C   ARG A  85      -1.746  -2.500  25.030  1.00 94.44           C  
ATOM    615  CB  ARG A  85      -2.427  -3.052  27.365  1.00 94.44           C  
ATOM    616  O   ARG A  85      -0.609  -2.610  24.590  1.00 94.44           O  
ATOM    617  CG  ARG A  85      -2.114  -2.728  28.827  1.00 94.44           C  
ATOM    618  CD  ARG A  85      -2.899  -3.679  29.717  1.00 94.44           C  
ATOM    619  NE  ARG A  85      -2.861  -3.277  31.129  1.00 94.44           N  
ATOM    620  NH1 ARG A  85      -3.739  -5.236  31.928  1.00 94.44           N  
ATOM    621  NH2 ARG A  85      -3.396  -3.531  33.329  1.00 94.44           N  
ATOM    622  CZ  ARG A  85      -3.323  -4.015  32.121  1.00 94.44           C  
ATOM    623  N   VAL A  86      -2.838  -2.789  24.322  1.00 95.38           N  
ATOM    624  CA  VAL A  86      -2.766  -3.310  22.950  1.00 95.38           C  
ATOM    625  C   VAL A  86      -2.067  -2.314  22.038  1.00 95.38           C  
ATOM    626  CB  VAL A  86      -4.157  -3.661  22.408  1.00 95.38           C  
ATOM    627  O   VAL A  86      -1.117  -2.697  21.369  1.00 95.38           O  
ATOM    628  CG1 VAL A  86      -4.143  -4.073  20.930  1.00 95.38           C  
ATOM    629  CG2 VAL A  86      -4.716  -4.846  23.196  1.00 95.38           C  
ATOM    630  N   PHE A  87      -2.461  -1.038  22.066  1.00 95.75           N  
ATOM    631  CA  PHE A  87      -1.832  -0.008  21.242  1.00 95.75           C  
ATOM    632  C   PHE A  87      -0.318   0.088  21.484  1.00 95.75           C  
ATOM    633  CB  PHE A  87      -2.520   1.333  21.516  1.00 95.75           C  
ATOM    634  O   PHE A  87       0.464   0.033  20.540  1.00 95.75           O  
ATOM    635  CG  PHE A  87      -1.877   2.480  20.773  1.00 95.75           C  
ATOM    636  CD1 PHE A  87      -0.898   3.270  21.405  1.00 95.75           C  
ATOM    637  CD2 PHE A  87      -2.194   2.703  19.422  1.00 95.75           C  
ATOM    638  CE1 PHE A  87      -0.249   4.286  20.687  1.00 95.75           C  
ATOM    639  CE2 PHE A  87      -1.553   3.727  18.711  1.00 95.75           C  
ATOM    640  CZ  PHE A  87      -0.591   4.528  19.349  1.00 95.75           C  
ATOM    641  N   VAL A  88       0.114   0.182  22.746  1.00 96.75           N  
ATOM    642  CA  VAL A  88       1.538   0.293  23.104  1.00 96.75           C  
ATOM    643  C   VAL A  88       2.306  -0.971  22.721  1.00 96.75           C  
ATOM    644  CB  VAL A  88       1.695   0.608  24.604  1.00 96.75           C  
ATOM    645  O   VAL A  88       3.401  -0.865  22.174  1.00 96.75           O  
ATOM    646  CG1 VAL A  88       3.142   0.489  25.104  1.00 96.75           C  
ATOM    647  CG2 VAL A  88       1.222   2.042  24.890  1.00 96.75           C  
ATOM    648  N   THR A  89       1.751  -2.159  22.975  1.00 97.25           N  
ATOM    649  CA  THR A  89       2.385  -3.428  22.595  1.00 97.25           C  
ATOM    650  C   THR A  89       2.520  -3.544  21.081  1.00 97.25           C  
ATOM    651  CB  THR A  89       1.608  -4.627  23.159  1.00 97.25           C  
ATOM    652  O   THR A  89       3.616  -3.824  20.603  1.00 97.25           O  
ATOM    653  CG2 THR A  89       2.208  -5.971  22.749  1.00 97.25           C  
ATOM    654  OG1 THR A  89       1.658  -4.604  24.568  1.00 97.25           O  
ATOM    655  N   CYS A  90       1.454  -3.270  20.328  1.00 97.00           N  
ATOM    656  CA  CYS A  90       1.485  -3.234  18.870  1.00 97.00           C  
ATOM    657  C   CYS A  90       2.533  -2.242  18.365  1.00 97.00           C  
ATOM    658  CB  CYS A  90       0.091  -2.863  18.347  1.00 97.00           C  
ATOM    659  O   CYS A  90       3.297  -2.578  17.470  1.00 97.00           O  
ATOM    660  SG  CYS A  90      -1.018  -4.296  18.451  1.00 97.00           S  
ATOM    661  N   PHE A  91       2.635  -1.054  18.965  1.00 97.00           N  
ATOM    662  CA  PHE A  91       3.542  -0.022  18.473  1.00 97.00           C  
ATOM    663  C   PHE A  91       5.016  -0.316  18.794  1.00 97.00           C  
ATOM    664  CB  PHE A  91       3.082   1.339  19.009  1.00 97.00           C  
ATOM    665  O   PHE A  91       5.893  -0.091  17.960  1.00 97.00           O  
ATOM    666  CG  PHE A  91       3.607   2.567  18.290  1.00 97.00           C  
ATOM    667  CD1 PHE A  91       3.425   3.825  18.893  1.00 97.00           C  
ATOM    668  CD2 PHE A  91       4.138   2.499  16.984  1.00 97.00           C  
ATOM    669  CE1 PHE A  91       3.756   4.996  18.195  1.00 97.00           C  
ATOM    670  CE2 PHE A  91       4.479   3.669  16.295  1.00 97.00           C  
ATOM    671  CZ  PHE A  91       4.297   4.922  16.902  1.00 97.00           C  
ATOM    672  N   LEU A  92       5.297  -0.900  19.963  1.00 97.50           N  
ATOM    673  CA  LEU A  92       6.627  -1.427  20.284  1.00 97.50           C  
ATOM    674  C   LEU A  92       7.021  -2.548  19.319  1.00 97.50           C  
ATOM    675  CB  LEU A  92       6.658  -1.955  21.731  1.00 97.50           C  
ATOM    676  O   LEU A  92       8.111  -2.513  18.750  1.00 97.50           O  
ATOM    677  CG  LEU A  92       6.707  -0.867  22.812  1.00 97.50           C  
ATOM    678  CD1 LEU A  92       6.533  -1.494  24.195  1.00 97.50           C  
ATOM    679  CD2 LEU A  92       8.031  -0.100  22.806  1.00 97.50           C  
ATOM    680  N   LEU A  93       6.128  -3.520  19.109  1.00 97.94           N  
ATOM    681  CA  LEU A  93       6.370  -4.625  18.185  1.00 97.94           C  
ATOM    682  C   LEU A  93       6.501  -4.143  16.740  1.00 97.94           C  
ATOM    683  CB  LEU A  93       5.255  -5.671  18.302  1.00 97.94           C  
ATOM    684  O   LEU A  93       7.308  -4.693  16.004  1.00 97.94           O  
ATOM    685  CG  LEU A  93       5.265  -6.488  19.606  1.00 97.94           C  
ATOM    686  CD1 LEU A  93       4.055  -7.423  19.622  1.00 97.94           C  
ATOM    687  CD2 LEU A  93       6.529  -7.338  19.751  1.00 97.94           C  
ATOM    688  N   PHE A  94       5.786  -3.089  16.348  1.00 97.75           N  
ATOM    689  CA  PHE A  94       5.938  -2.457  15.042  1.00 97.75           C  
ATOM    690  C   PHE A  94       7.368  -1.936  14.853  1.00 97.75           C  
ATOM    691  CB  PHE A  94       4.891  -1.344  14.906  1.00 97.75           C  
ATOM    692  O   PHE A  94       8.006  -2.224  13.845  1.00 97.75           O  
ATOM    693  CG  PHE A  94       4.871  -0.671  13.555  1.00 97.75           C  
ATOM    694  CD1 PHE A  94       5.754   0.391  13.276  1.00 97.75           C  
ATOM    695  CD2 PHE A  94       3.971  -1.115  12.570  1.00 97.75           C  
ATOM    696  CE1 PHE A  94       5.741   0.999  12.010  1.00 97.75           C  
ATOM    697  CE2 PHE A  94       3.956  -0.501  11.308  1.00 97.75           C  
ATOM    698  CZ  PHE A  94       4.838   0.555  11.029  1.00 97.75           C  
ATOM    699  N   GLY A  95       7.927  -1.251  15.857  1.00 97.31           N  
ATOM    700  CA  GLY A  95       9.330  -0.827  15.834  1.00 97.31           C  
ATOM    701  C   GLY A  95      10.316  -1.999  15.745  1.00 97.31           C  
ATOM    702  O   GLY A  95      11.265  -1.942  14.963  1.00 97.31           O  
ATOM    703  N   VAL A  96      10.074  -3.075  16.503  1.00 97.94           N  
ATOM    704  CA  VAL A  96      10.927  -4.278  16.519  1.00 97.94           C  
ATOM    705  C   VAL A  96      10.861  -5.044  15.197  1.00 97.94           C  
ATOM    706  CB  VAL A  96      10.565  -5.200  17.701  1.00 97.94           C  
ATOM    707  O   VAL A  96      11.900  -5.354  14.625  1.00 97.94           O  
ATOM    708  CG1 VAL A  96      11.316  -6.539  17.663  1.00 97.94           C  
ATOM    709  CG2 VAL A  96      10.904  -4.528  19.039  1.00 97.94           C  
ATOM    710  N   PHE A  97       9.669  -5.334  14.674  1.00 98.12           N  
ATOM    711  CA  PHE A  97       9.528  -6.045  13.402  1.00 98.12           C  
ATOM    712  C   PHE A  97       9.999  -5.199  12.218  1.00 98.12           C  
ATOM    713  CB  PHE A  97       8.090  -6.548  13.210  1.00 98.12           C  
ATOM    714  O   PHE A  97      10.562  -5.755  11.279  1.00 98.12           O  
ATOM    715  CG  PHE A  97       7.656  -7.635  14.178  1.00 98.12           C  
ATOM    716  CD1 PHE A  97       8.470  -8.761  14.395  1.00 98.12           C  
ATOM    717  CD2 PHE A  97       6.411  -7.556  14.826  1.00 98.12           C  
ATOM    718  CE1 PHE A  97       8.088  -9.755  15.311  1.00 98.12           C  
ATOM    719  CE2 PHE A  97       6.006  -8.569  15.712  1.00 98.12           C  
ATOM    720  CZ  PHE A  97       6.852  -9.660  15.970  1.00 98.12           C  
ATOM    721  N   SER A  98       9.876  -3.868  12.288  1.00 97.25           N  
ATOM    722  CA  SER A  98      10.514  -2.969  11.322  1.00 97.25           C  
ATOM    723  C   SER A  98      12.037  -3.127  11.368  1.00 97.25           C  
ATOM    724  CB  SER A  98      10.074  -1.521  11.566  1.00 97.25           C  
ATOM    725  O   SER A  98      12.651  -3.395  10.343  1.00 97.25           O  
ATOM    726  OG  SER A  98      10.469  -0.679  10.501  1.00 97.25           O  
ATOM    727  N   LEU A  99      12.667  -3.086  12.548  1.00 97.56           N  
ATOM    728  CA  LEU A  99      14.105  -3.366  12.672  1.00 97.56           C  
ATOM    729  C   LEU A  99      14.480  -4.726  12.056  1.00 97.56           C  
ATOM    730  CB  LEU A  99      14.514  -3.283  14.155  1.00 97.56           C  
ATOM    731  O   LEU A  99      15.440  -4.807  11.296  1.00 97.56           O  
ATOM    732  CG  LEU A  99      15.977  -3.677  14.439  1.00 97.56           C  
ATOM    733  CD1 LEU A  99      16.958  -2.654  13.877  1.00 97.56           C  
ATOM    734  CD2 LEU A  99      16.207  -3.806  15.943  1.00 97.56           C  
ATOM    735  N   LEU A 100      13.705  -5.776  12.339  1.00 97.88           N  
ATOM    736  CA  LEU A 100      13.955  -7.110  11.792  1.00 97.88           C  
ATOM    737  C   LEU A 100      13.824  -7.160  10.261  1.00 97.88           C  
ATOM    738  CB  LEU A 100      13.040  -8.135  12.484  1.00 97.88           C  
ATOM    739  O   LEU A 100      14.629  -7.833   9.624  1.00 97.88           O  
ATOM    740  CG  LEU A 100      13.353  -8.375  13.973  1.00 97.88           C  
ATOM    741  CD1 LEU A 100      12.355  -9.370  14.563  1.00 97.88           C  
ATOM    742  CD2 LEU A 100      14.758  -8.936  14.198  1.00 97.88           C  
ATOM    743  N   CYS A 101      12.903  -6.401   9.655  1.00 97.19           N  
ATOM    744  CA  CYS A 101      12.830  -6.255   8.195  1.00 97.19           C  
ATOM    745  C   CYS A 101      14.133  -5.681   7.617  1.00 97.19           C  
ATOM    746  CB  CYS A 101      11.650  -5.354   7.796  1.00 97.19           C  
ATOM    747  O   CYS A 101      14.642  -6.195   6.627  1.00 97.19           O  
ATOM    748  SG  CYS A 101      10.048  -6.121   8.164  1.00 97.19           S  
ATOM    749  N   GLY A 102      14.711  -4.654   8.247  1.00 96.12           N  
ATOM    750  CA  GLY A 102      15.986  -4.083   7.797  1.00 96.12           C  
ATOM    751  C   GLY A 102      17.195  -5.008   8.009  1.00 96.12           C  
ATOM    752  O   GLY A 102      18.202  -4.867   7.328  1.00 96.12           O  
ATOM    753  N   LEU A 103      17.104  -5.979   8.922  1.00 97.00           N  
ATOM    754  CA  LEU A 103      18.144  -6.992   9.157  1.00 97.00           C  
ATOM    755  C   LEU A 103      17.961  -8.262   8.306  1.00 97.00           C  
ATOM    756  CB  LEU A 103      18.190  -7.330  10.659  1.00 97.00           C  
ATOM    757  O   LEU A 103      18.693  -9.236   8.487  1.00 97.00           O  
ATOM    758  CG  LEU A 103      18.621  -6.171  11.574  1.00 97.00           C  
ATOM    759  CD1 LEU A 103      18.492  -6.606  13.035  1.00 97.00           C  
ATOM    760  CD2 LEU A 103      20.067  -5.736  11.332  1.00 97.00           C  
ATOM    761  N   ALA A 104      16.963  -8.297   7.421  1.00 96.56           N  
ATOM    762  CA  ALA A 104      16.675  -9.477   6.622  1.00 96.56           C  
ATOM    763  C   ALA A 104      17.734  -9.694   5.529  1.00 96.56           C  
ATOM    764  CB  ALA A 104      15.265  -9.362   6.042  1.00 96.56           C  
ATOM    765  O   ALA A 104      17.983  -8.822   4.702  1.00 96.56           O  
ATOM    766  N   ASN A 105      18.293 -10.908   5.488  1.00 94.31           N  
ATOM    767  CA  ASN A 105      19.317 -11.315   4.514  1.00 94.31           C  
ATOM    768  C   ASN A 105      18.757 -12.138   3.340  1.00 94.31           C  
ATOM    769  CB  ASN A 105      20.417 -12.094   5.256  1.00 94.31           C  
ATOM    770  O   ASN A 105      19.513 -12.619   2.503  1.00 94.31           O  
ATOM    771  CG  ASN A 105      21.145 -11.260   6.293  1.00 94.31           C  
ATOM    772  ND2 ASN A 105      21.601 -11.871   7.360  1.00 94.31           N  
ATOM    773  OD1 ASN A 105      21.333 -10.066   6.167  1.00 94.31           O  
ATOM    774  N   SER A 106      17.443 -12.368   3.301  1.00 95.69           N  
ATOM    775  CA  SER A 106      16.775 -13.089   2.215  1.00 95.69           C  
ATOM    776  C   SER A 106      15.354 -12.571   2.024  1.00 95.69           C  
ATOM    777  CB  SER A 106      16.757 -14.603   2.477  1.00 95.69           C  
ATOM    778  O   SER A 106      14.742 -12.070   2.975  1.00 95.69           O  
ATOM    779  OG  SER A 106      15.745 -14.973   3.402  1.00 95.69           O  
ATOM    780  N   MET A 107      14.806 -12.739   0.818  1.00 94.00           N  
ATOM    781  CA  MET A 107      13.427 -12.344   0.517  1.00 94.00           C  
ATOM    782  C   MET A 107      12.417 -13.078   1.405  1.00 94.00           C  
ATOM    783  CB  MET A 107      13.146 -12.581  -0.973  1.00 94.00           C  
ATOM    784  O   MET A 107      11.512 -12.456   1.951  1.00 94.00           O  
ATOM    785  CG  MET A 107      11.753 -12.100  -1.399  1.00 94.00           C  
ATOM    786  SD  MET A 107      11.440 -10.338  -1.100  1.00 94.00           S  
ATOM    787  CE  MET A 107      12.431  -9.621  -2.434  1.00 94.00           C  
ATOM    788  N   SER A 108      12.602 -14.379   1.644  1.00 93.62           N  
ATOM    789  CA  SER A 108      11.695 -15.162   2.491  1.00 93.62           C  
ATOM    790  C   SER A 108      11.687 -14.671   3.942  1.00 93.62           C  
ATOM    791  CB  SER A 108      12.084 -16.643   2.454  1.00 93.62           C  
ATOM    792  O   SER A 108      10.624 -14.541   4.549  1.00 93.62           O  
ATOM    793  OG  SER A 108      12.259 -17.085   1.122  1.00 93.62           O  
ATOM    794  N   THR A 109      12.861 -14.351   4.500  1.00 96.75           N  
ATOM    795  CA  THR A 109      12.969 -13.782   5.852  1.00 96.75           C  
ATOM    796  C   THR A 109      12.337 -12.391   5.920  1.00 96.75           C  
ATOM    797  CB  THR A 109      14.436 -13.702   6.304  1.00 96.75           C  
ATOM    798  O   THR A 109      11.621 -12.094   6.875  1.00 96.75           O  
ATOM    799  CG2 THR A 109      14.582 -13.257   7.755  1.00 96.75           C  
ATOM    800  OG1 THR A 109      15.072 -14.956   6.204  1.00 96.75           O  
ATOM    801  N   LEU A 110      12.553 -11.556   4.898  1.00 97.25           N  
ATOM    802  CA  LEU A 110      11.943 -10.231   4.813  1.00 97.25           C  
ATOM    803  C   LEU A 110      10.416 -10.335   4.778  1.00 97.25           C  
ATOM    804  CB  LEU A 110      12.507  -9.488   3.588  1.00 97.25           C  
ATOM    805  O   LEU A 110       9.750  -9.709   5.596  1.00 97.25           O  
ATOM    806  CG  LEU A 110      11.917  -8.083   3.371  1.00 97.25           C  
ATOM    807  CD1 LEU A 110      12.091  -7.166   4.581  1.00 97.25           C  
ATOM    808  CD2 LEU A 110      12.609  -7.421   2.182  1.00 97.25           C  
ATOM    809  N   VAL A 111       9.860 -11.173   3.902  1.00 96.12           N  
ATOM    810  CA  VAL A 111       8.413 -11.416   3.793  1.00 96.12           C  
ATOM    811  C   VAL A 111       7.829 -11.907   5.122  1.00 96.12           C  
ATOM    812  CB  VAL A 111       8.131 -12.401   2.639  1.00 96.12           C  
ATOM    813  O   VAL A 111       6.806 -11.394   5.568  1.00 96.12           O  
ATOM    814  CG1 VAL A 111       6.685 -12.908   2.622  1.00 96.12           C  
ATOM    815  CG2 VAL A 111       8.385 -11.717   1.288  1.00 96.12           C  
ATOM    816  N   MET A 112       8.502 -12.825   5.824  1.00 96.94           N  
ATOM    817  CA  MET A 112       8.059 -13.277   7.148  1.00 96.94           C  
ATOM    818  C   MET A 112       7.972 -12.120   8.157  1.00 96.94           C  
ATOM    819  CB  MET A 112       9.006 -14.374   7.652  1.00 96.94           C  
ATOM    820  O   MET A 112       6.975 -11.991   8.872  1.00 96.94           O  
ATOM    821  CG  MET A 112       8.563 -14.936   9.007  1.00 96.94           C  
ATOM    822  SD  MET A 112       9.696 -16.178   9.681  1.00 96.94           S  
ATOM    823  CE  MET A 112       8.878 -16.488  11.266  1.00 96.94           C  
ATOM    824  N   PHE A 113       8.986 -11.253   8.216  1.00 97.94           N  
ATOM    825  CA  PHE A 113       8.951 -10.087   9.100  1.00 97.94           C  
ATOM    826  C   PHE A 113       7.924  -9.042   8.661  1.00 97.94           C  
ATOM    827  CB  PHE A 113      10.350  -9.475   9.235  1.00 97.94           C  
ATOM    828  O   PHE A 113       7.314  -8.412   9.522  1.00 97.94           O  
ATOM    829  CG  PHE A 113      11.394 -10.351   9.905  1.00 97.94           C  
ATOM    830  CD1 PHE A 113      11.065 -11.187  10.991  1.00 97.94           C  
ATOM    831  CD2 PHE A 113      12.730 -10.279   9.477  1.00 97.94           C  
ATOM    832  CE1 PHE A 113      12.052 -11.961  11.622  1.00 97.94           C  
ATOM    833  CE2 PHE A 113      13.728 -11.016  10.138  1.00 97.94           C  
ATOM    834  CZ  PHE A 113      13.388 -11.871  11.199  1.00 97.94           C  
ATOM    835  N   ARG A 114       7.659  -8.904   7.357  1.00 97.12           N  
ATOM    836  CA  ARG A 114       6.599  -8.039   6.819  1.00 97.12           C  
ATOM    837  C   ARG A 114       5.210  -8.512   7.231  1.00 97.12           C  
ATOM    838  CB  ARG A 114       6.718  -7.953   5.289  1.00 97.12           C  
ATOM    839  O   ARG A 114       4.402  -7.678   7.632  1.00 97.12           O  
ATOM    840  CG  ARG A 114       7.955  -7.168   4.822  1.00 97.12           C  
ATOM    841  CD  ARG A 114       7.861  -5.667   5.083  1.00 97.12           C  
ATOM    842  NE  ARG A 114       6.850  -5.037   4.222  1.00 97.12           N  
ATOM    843  NH1 ARG A 114       6.024  -3.548   5.696  1.00 97.12           N  
ATOM    844  NH2 ARG A 114       5.254  -3.533   3.612  1.00 97.12           N  
ATOM    845  CZ  ARG A 114       6.048  -4.038   4.506  1.00 97.12           C  
ATOM    846  N   VAL A 115       4.961  -9.823   7.239  1.00 97.00           N  
ATOM    847  CA  VAL A 115       3.722 -10.406   7.781  1.00 97.00           C  
ATOM    848  C   VAL A 115       3.567 -10.065   9.265  1.00 97.00           C  
ATOM    849  CB  VAL A 115       3.685 -11.933   7.559  1.00 97.00           C  
ATOM    850  O   VAL A 115       2.523  -9.571   9.682  1.00 97.00           O  
ATOM    851  CG1 VAL A 115       2.534 -12.628   8.302  1.00 97.00           C  
ATOM    852  CG2 VAL A 115       3.529 -12.254   6.071  1.00 97.00           C  
ATOM    853  N   LEU A 116       4.614 -10.263  10.072  1.00 97.69           N  
ATOM    854  CA  LEU A 116       4.569  -9.936  11.503  1.00 97.69           C  
ATOM    855  C   LEU A 116       4.368  -8.432  11.747  1.00 97.69           C  
ATOM    856  CB  LEU A 116       5.855 -10.438  12.181  1.00 97.69           C  
ATOM    857  O   LEU A 116       3.596  -8.049  12.626  1.00 97.69           O  
ATOM    858  CG  LEU A 116       5.985 -11.971  12.219  1.00 97.69           C  
ATOM    859  CD1 LEU A 116       7.373 -12.361  12.725  1.00 97.69           C  
ATOM    860  CD2 LEU A 116       4.954 -12.616  13.147  1.00 97.69           C  
ATOM    861  N   LEU A 117       5.020  -7.588  10.945  1.00 97.50           N  
ATOM    862  CA  LEU A 117       4.898  -6.134  10.991  1.00 97.50           C  
ATOM    863  C   LEU A 117       3.485  -5.663  10.616  1.00 97.50           C  
ATOM    864  CB  LEU A 117       5.974  -5.530  10.070  1.00 97.50           C  
ATOM    865  O   LEU A 117       2.923  -4.825  11.317  1.00 97.50           O  
ATOM    866  CG  LEU A 117       6.023  -3.993  10.051  1.00 97.50           C  
ATOM    867  CD1 LEU A 117       6.261  -3.405  11.438  1.00 97.50           C  
ATOM    868  CD2 LEU A 117       7.156  -3.538   9.137  1.00 97.50           C  
ATOM    869  N   GLY A 118       2.895  -6.223   9.557  1.00 95.69           N  
ATOM    870  CA  GLY A 118       1.521  -5.929   9.138  1.00 95.69           C  
ATOM    871  C   GLY A 118       0.511  -6.350  10.194  1.00 95.69           C  
ATOM    872  O   GLY A 118      -0.341  -5.555  10.590  1.00 95.69           O  
ATOM    873  N   PHE A 119       0.682  -7.549  10.754  1.00 95.75           N  
ATOM    874  CA  PHE A 119      -0.182  -8.061  11.813  1.00 95.75           C  
ATOM    875  C   PHE A 119      -0.215  -7.142  13.043  1.00 95.75           C  
ATOM    876  CB  PHE A 119       0.273  -9.474  12.192  1.00 95.75           C  
ATOM    877  O   PHE A 119      -1.280  -6.867  13.581  1.00 95.75           O  
ATOM    878  CG  PHE A 119      -0.656 -10.151  13.177  1.00 95.75           C  
ATOM    879  CD1 PHE A 119      -0.346 -10.182  14.549  1.00 95.75           C  
ATOM    880  CD2 PHE A 119      -1.857 -10.722  12.716  1.00 95.75           C  
ATOM    881  CE1 PHE A 119      -1.232 -10.789  15.458  1.00 95.75           C  
ATOM    882  CE2 PHE A 119      -2.743 -11.328  13.623  1.00 95.75           C  
ATOM    883  CZ  PHE A 119      -2.430 -11.363  14.994  1.00 95.75           C  
ATOM    884  N   VAL A 120       0.925  -6.601  13.486  1.00 96.12           N  
ATOM    885  CA  VAL A 120       0.924  -5.636  14.604  1.00 96.12           C  
ATOM    886  C   VAL A 120       0.553  -4.215  14.183  1.00 96.12           C  
ATOM    887  CB  VAL A 120       2.239  -5.642  15.391  1.00 96.12           C  
ATOM    888  O   VAL A 120       0.150  -3.427  15.037  1.00 96.12           O  
ATOM    889  CG1 VAL A 120       2.523  -7.044  15.942  1.00 96.12           C  
ATOM    890  CG2 VAL A 120       3.433  -5.142  14.577  1.00 96.12           C  
ATOM    891  N   GLY A 121       0.676  -3.885  12.896  1.00 93.88           N  
ATOM    892  CA  GLY A 121       0.307  -2.594  12.320  1.00 93.88           C  
ATOM    893  C   GLY A 121      -1.203  -2.387  12.209  1.00 93.88           C  
ATOM    894  O   GLY A 121      -1.681  -1.292  12.500  1.00 93.88           O  
ATOM    895  N   GLY A 122      -1.960  -3.442  11.887  1.00 91.31           N  
ATOM    896  CA  GLY A 122      -3.411  -3.369  11.665  1.00 91.31           C  
ATOM    897  C   GLY A 122      -4.196  -2.673  12.788  1.00 91.31           C  
ATOM    898  O   GLY A 122      -4.986  -1.774  12.499  1.00 91.31           O  
ATOM    899  N   PRO A 123      -3.964  -2.989  14.079  1.00 92.19           N  
ATOM    900  CA  PRO A 123      -4.664  -2.329  15.179  1.00 92.19           C  
ATOM    901  C   PRO A 123      -4.241  -0.874  15.430  1.00 92.19           C  
ATOM    902  CB  PRO A 123      -4.424  -3.217  16.408  1.00 92.19           C  
ATOM    903  O   PRO A 123      -4.951  -0.155  16.133  1.00 92.19           O  
ATOM    904  CG  PRO A 123      -4.087  -4.583  15.809  1.00 92.19           C  
ATOM    905  CD  PRO A 123      -3.295  -4.181  14.570  1.00 92.19           C  
ATOM    906  N   LEU A 124      -3.100  -0.411  14.901  1.00 92.94           N  
ATOM    907  CA  LEU A 124      -2.551   0.909  15.233  1.00 92.94           C  
ATOM    908  C   LEU A 124      -3.426   2.052  14.727  1.00 92.94           C  
ATOM    909  CB  LEU A 124      -1.122   1.078  14.687  1.00 92.94           C  
ATOM    910  O   LEU A 124      -3.709   2.968  15.498  1.00 92.94           O  
ATOM    911  CG  LEU A 124      -0.072   0.163  15.330  1.00 92.94           C  
ATOM    912  CD1 LEU A 124       1.295   0.419  14.696  1.00 92.94           C  
ATOM    913  CD2 LEU A 124       0.056   0.424  16.833  1.00 92.94           C  
ATOM    914  N   MET A 125      -3.877   2.002  13.470  1.00 88.69           N  
ATOM    915  CA  MET A 125      -4.750   3.034  12.897  1.00 88.69           C  
ATOM    916  C   MET A 125      -6.056   3.199  13.697  1.00 88.69           C  
ATOM    917  CB  MET A 125      -5.034   2.779  11.408  1.00 88.69           C  
ATOM    918  O   MET A 125      -6.240   4.269  14.285  1.00 88.69           O  
ATOM    919  CG  MET A 125      -3.892   3.233  10.499  1.00 88.69           C  
ATOM    920  SD  MET A 125      -4.295   3.189   8.728  1.00 88.69           S  
ATOM    921  CE  MET A 125      -5.517   4.526   8.606  1.00 88.69           C  
ATOM    922  N   PRO A 126      -6.922   2.174  13.824  1.00 87.00           N  
ATOM    923  CA  PRO A 126      -8.188   2.308  14.545  1.00 87.00           C  
ATOM    924  C   PRO A 126      -7.995   2.659  16.027  1.00 87.00           C  
ATOM    925  CB  PRO A 126      -8.915   0.971  14.346  1.00 87.00           C  
ATOM    926  O   PRO A 126      -8.684   3.539  16.543  1.00 87.00           O  
ATOM    927  CG  PRO A 126      -7.797  -0.017  14.007  1.00 87.00           C  
ATOM    928  CD  PRO A 126      -6.813   0.844  13.239  1.00 87.00           C  
ATOM    929  N   LEU A 127      -7.021   2.051  16.723  1.00 90.50           N  
ATOM    930  CA  LEU A 127      -6.771   2.389  18.129  1.00 90.50           C  
ATOM    931  C   LEU A 127      -6.243   3.807  18.292  1.00 90.50           C  
ATOM    932  CB  LEU A 127      -5.791   1.406  18.786  1.00 90.50           C  
ATOM    933  O   LEU A 127      -6.676   4.499  19.211  1.00 90.50           O  
ATOM    934  CG  LEU A 127      -6.352  -0.008  18.944  1.00 90.50           C  
ATOM    935  CD1 LEU A 127      -5.276  -0.959  19.470  1.00 90.50           C  
ATOM    936  CD2 LEU A 127      -7.534  -0.066  19.912  1.00 90.50           C  
ATOM    937  N   SER A 128      -5.337   4.261  17.423  1.00 91.69           N  
ATOM    938  CA  SER A 128      -4.824   5.631  17.497  1.00 91.69           C  
ATOM    939  C   SER A 128      -5.951   6.652  17.371  1.00 91.69           C  
ATOM    940  CB  SER A 128      -3.734   5.910  16.458  1.00 91.69           C  
ATOM    941  O   SER A 128      -5.993   7.595  18.158  1.00 91.69           O  
ATOM    942  OG  SER A 128      -4.230   5.903  15.140  1.00 91.69           O  
ATOM    943  N   GLN A 129      -6.905   6.420  16.465  1.00 87.56           N  
ATOM    944  CA  GLN A 129      -8.072   7.274  16.257  1.00 87.56           C  
ATOM    945  C   GLN A 129      -9.001   7.268  17.478  1.00 87.56           C  
ATOM    946  CB  GLN A 129      -8.791   6.782  14.996  1.00 87.56           C  
ATOM    947  O   GLN A 129      -9.317   8.327  18.026  1.00 87.56           O  
ATOM    948  CG  GLN A 129      -9.941   7.692  14.535  1.00 87.56           C  
ATOM    949  CD  GLN A 129     -10.667   7.097  13.328  1.00 87.56           C  
ATOM    950  NE2 GLN A 129     -11.732   7.697  12.854  1.00 87.56           N  
ATOM    951  OE1 GLN A 129     -10.323   6.041  12.825  1.00 87.56           O  
ATOM    952  N   THR A 130      -9.394   6.086  17.972  1.00 85.06           N  
ATOM    953  CA  THR A 130     -10.265   5.972  19.155  1.00 85.06           C  
ATOM    954  C   THR A 130      -9.631   6.615  20.390  1.00 85.06           C  
ATOM    955  CB  THR A 130     -10.574   4.500  19.469  1.00 85.06           C  
ATOM    956  O   THR A 130     -10.289   7.342  21.138  1.00 85.06           O  
ATOM    957  CG2 THR A 130     -11.579   4.337  20.610  1.00 85.06           C  
ATOM    958  OG1 THR A 130     -11.124   3.835  18.362  1.00 85.06           O  
ATOM    959  N   LEU A 131      -8.335   6.382  20.612  1.00 89.19           N  
ATOM    960  CA  LEU A 131      -7.600   6.960  21.735  1.00 89.19           C  
ATOM    961  C   LEU A 131      -7.435   8.474  21.592  1.00 89.19           C  
ATOM    962  CB  LEU A 131      -6.237   6.265  21.860  1.00 89.19           C  
ATOM    963  O   LEU A 131      -7.519   9.180  22.596  1.00 89.19           O  
ATOM    964  CG  LEU A 131      -6.321   4.790  22.293  1.00 89.19           C  
ATOM    965  CD1 LEU A 131      -4.915   4.187  22.254  1.00 89.19           C  
ATOM    966  CD2 LEU A 131      -6.950   4.654  23.683  1.00 89.19           C  
ATOM    967  N   MET A 132      -7.263   8.976  20.367  1.00 88.25           N  
ATOM    968  CA  MET A 132      -7.153  10.406  20.083  1.00 88.25           C  
ATOM    969  C   MET A 132      -8.429  11.133  20.509  1.00 88.25           C  
ATOM    970  CB  MET A 132      -6.866  10.603  18.585  1.00 88.25           C  
ATOM    971  O   MET A 132      -8.372  12.113  21.248  1.00 88.25           O  
ATOM    972  CG  MET A 132      -6.600  12.061  18.233  1.00 88.25           C  
ATOM    973  SD  MET A 132      -4.996  12.678  18.794  1.00 88.25           S  
ATOM    974  CE  MET A 132      -4.000  11.957  17.466  1.00 88.25           C  
ATOM    975  N   ILE A 133      -9.594  10.608  20.124  1.00 85.25           N  
ATOM    976  CA  ILE A 133     -10.893  11.177  20.507  1.00 85.25           C  
ATOM    977  C   ILE A 133     -11.074  11.150  22.031  1.00 85.25           C  
ATOM    978  CB  ILE A 133     -12.026  10.429  19.768  1.00 85.25           C  
ATOM    979  O   ILE A 133     -11.614  12.093  22.605  1.00 85.25           O  
ATOM    980  CG1 ILE A 133     -11.914  10.686  18.246  1.00 85.25           C  
ATOM    981  CG2 ILE A 133     -13.414  10.864  20.279  1.00 85.25           C  
ATOM    982  CD1 ILE A 133     -12.820   9.791  17.393  1.00 85.25           C  
ATOM    983  N   ARG A 134     -10.588  10.098  22.700  1.00 85.25           N  
ATOM    984  CA  ARG A 134     -10.757   9.905  24.145  1.00 85.25           C  
ATOM    985  C   ARG A 134      -9.922  10.848  25.010  1.00 85.25           C  
ATOM    986  CB  ARG A 134     -10.453   8.439  24.462  1.00 85.25           C  
ATOM    987  O   ARG A 134     -10.350  11.188  26.110  1.00 85.25           O  
ATOM    988  CG  ARG A 134     -10.838   8.073  25.900  1.00 85.25           C  
ATOM    989  CD  ARG A 134     -10.677   6.568  26.066  1.00 85.25           C  
ATOM    990  NE  ARG A 134     -11.100   6.107  27.400  1.00 85.25           N  
ATOM    991  NH1 ARG A 134     -10.605   3.939  26.972  1.00 85.25           N  
ATOM    992  NH2 ARG A 134     -11.285   4.495  29.018  1.00 85.25           N  
ATOM    993  CZ  ARG A 134     -11.001   4.853  27.799  1.00 85.25           C  
ATOM    994  N   ILE A 135      -8.725  11.231  24.564  1.00 86.62           N  
ATOM    995  CA  ILE A 135      -7.829  12.087  25.362  1.00 86.62           C  
ATOM    996  C   ILE A 135      -8.158  13.577  25.220  1.00 86.62           C  
ATOM    997  CB  ILE A 135      -6.344  11.802  25.062  1.00 86.62           C  
ATOM    998  O   ILE A 135      -7.772  14.364  26.089  1.00 86.62           O  
ATOM    999  CG1 ILE A 135      -5.943  12.169  23.618  1.00 86.62           C  
ATOM   1000  CG2 ILE A 135      -6.019  10.342  25.417  1.00 86.62           C  
ATOM   1001  CD1 ILE A 135      -4.434  12.174  23.347  1.00 86.62           C  
ATOM   1002  N   PHE A 136      -8.859  13.960  24.147  1.00 86.69           N  
ATOM   1003  CA  PHE A 136      -9.291  15.332  23.899  1.00 86.69           C  
ATOM   1004  C   PHE A 136     -10.576  15.675  24.670  1.00 86.69           C  
ATOM   1005  CB  PHE A 136      -9.471  15.587  22.392  1.00 86.69           C  
ATOM   1006  O   PHE A 136     -11.455  14.830  24.843  1.00 86.69           O  
ATOM   1007  CG  PHE A 136      -8.206  16.063  21.702  1.00 86.69           C  
ATOM   1008  CD1 PHE A 136      -8.078  17.398  21.275  1.00 86.69           C  
ATOM   1009  CD2 PHE A 136      -7.154  15.164  21.470  1.00 86.69           C  
ATOM   1010  CE1 PHE A 136      -6.899  17.828  20.637  1.00 86.69           C  
ATOM   1011  CE2 PHE A 136      -5.981  15.587  20.832  1.00 86.69           C  
ATOM   1012  CZ  PHE A 136      -5.845  16.922  20.422  1.00 86.69           C  
ATOM   1013  N   PRO A 137     -10.743  16.940  25.099  1.00 84.50           N  
ATOM   1014  CA  PRO A 137     -12.034  17.443  25.558  1.00 84.50           C  
ATOM   1015  C   PRO A 137     -13.126  17.259  24.490  1.00 84.50           C  
ATOM   1016  CB  PRO A 137     -11.787  18.926  25.852  1.00 84.50           C  
ATOM   1017  O   PRO A 137     -12.868  17.505  23.312  1.00 84.50           O  
ATOM   1018  CG  PRO A 137     -10.294  19.007  26.154  1.00 84.50           C  
ATOM   1019  CD  PRO A 137      -9.717  17.967  25.200  1.00 84.50           C  
ATOM   1020  N   LYS A 138     -14.357  16.909  24.897  1.00 79.75           N  
ATOM   1021  CA  LYS A 138     -15.500  16.664  23.984  1.00 79.75           C  
ATOM   1022  C   LYS A 138     -15.764  17.824  23.006  1.00 79.75           C  
ATOM   1023  CB  LYS A 138     -16.781  16.357  24.795  1.00 79.75           C  
ATOM   1024  O   LYS A 138     -16.146  17.603  21.867  1.00 79.75           O  
ATOM   1025  CG  LYS A 138     -16.770  15.002  25.533  1.00 79.75           C  
ATOM   1026  CD  LYS A 138     -18.064  14.777  26.348  1.00 79.75           C  
ATOM   1027  CE  LYS A 138     -18.040  13.443  27.122  1.00 79.75           C  
ATOM   1028  NZ  LYS A 138     -19.117  13.346  28.149  1.00 79.75           N  
ATOM   1029  N   ASN A 139     -15.512  19.069  23.418  1.00 81.25           N  
ATOM   1030  CA  ASN A 139     -15.662  20.262  22.572  1.00 81.25           C  
ATOM   1031  C   ASN A 139     -14.512  20.477  21.566  1.00 81.25           C  
ATOM   1032  CB  ASN A 139     -15.860  21.498  23.468  1.00 81.25           C  
ATOM   1033  O   ASN A 139     -14.567  21.405  20.764  1.00 81.25           O  
ATOM   1034  CG  ASN A 139     -14.655  21.848  24.327  1.00 81.25           C  
ATOM   1035  ND2 ASN A 139     -14.483  23.101  24.669  1.00 81.25           N  
ATOM   1036  OD1 ASN A 139     -13.871  21.009  24.737  1.00 81.25           O  
ATOM   1037  N   LYS A 140     -13.456  19.659  21.620  1.00 81.75           N  
ATOM   1038  CA  LYS A 140     -12.276  19.722  20.745  1.00 81.75           C  
ATOM   1039  C   LYS A 140     -12.047  18.428  19.959  1.00 81.75           C  
ATOM   1040  CB  LYS A 140     -11.032  20.120  21.558  1.00 81.75           C  
ATOM   1041  O   LYS A 140     -10.995  18.286  19.341  1.00 81.75           O  
ATOM   1042  CG  LYS A 140     -11.132  21.535  22.142  1.00 81.75           C  
ATOM   1043  CD  LYS A 140      -9.798  21.945  22.777  1.00 81.75           C  
ATOM   1044  CE  LYS A 140      -9.900  23.379  23.303  1.00 81.75           C  
ATOM   1045  NZ  LYS A 140      -8.601  23.863  23.834  1.00 81.75           N  
ATOM   1046  N   SER A 141     -13.011  17.506  19.935  1.00 72.56           N  
ATOM   1047  CA  SER A 141     -12.884  16.237  19.207  1.00 72.56           C  
ATOM   1048  C   SER A 141     -12.607  16.441  17.711  1.00 72.56           C  
ATOM   1049  CB  SER A 141     -14.131  15.377  19.431  1.00 72.56           C  
ATOM   1050  O   SER A 141     -11.751  15.752  17.168  1.00 72.56           O  
ATOM   1051  OG  SER A 141     -14.268  15.112  20.817  1.00 72.56           O  
ATOM   1052  N   HIS A 142     -13.198  17.459  17.070  1.00 72.88           N  
ATOM   1053  CA  HIS A 142     -12.896  17.796  15.669  1.00 72.88           C  
ATOM   1054  C   HIS A 142     -11.424  18.180  15.438  1.00 72.88           C  
ATOM   1055  CB  HIS A 142     -13.795  18.947  15.198  1.00 72.88           C  
ATOM   1056  O   HIS A 142     -10.847  17.819  14.417  1.00 72.88           O  
ATOM   1057  CG  HIS A 142     -15.267  18.639  15.270  1.00 72.88           C  
ATOM   1058  CD2 HIS A 142     -16.171  19.237  16.105  1.00 72.88           C  
ATOM   1059  ND1 HIS A 142     -15.965  17.733  14.497  1.00 72.88           N  
ATOM   1060  CE1 HIS A 142     -17.256  17.788  14.863  1.00 72.88           C  
ATOM   1061  NE2 HIS A 142     -17.424  18.682  15.855  1.00 72.88           N  
ATOM   1062  N   ALA A 143     -10.783  18.870  16.390  1.00 78.19           N  
ATOM   1063  CA  ALA A 143      -9.355  19.182  16.293  1.00 78.19           C  
ATOM   1064  C   ALA A 143      -8.496  17.914  16.413  1.00 78.19           C  
ATOM   1065  CB  ALA A 143      -8.989  20.213  17.369  1.00 78.19           C  
ATOM   1066  O   ALA A 143      -7.487  17.780  15.724  1.00 78.19           O  
ATOM   1067  N   ALA A 144      -8.926  16.972  17.256  1.00 77.81           N  
ATOM   1068  CA  ALA A 144      -8.287  15.675  17.439  1.00 77.81           C  
ATOM   1069  C   ALA A 144      -8.275  14.874  16.125  1.00 77.81           C  
ATOM   1070  CB  ALA A 144      -9.037  14.946  18.565  1.00 77.81           C  
ATOM   1071  O   ALA A 144      -7.222  14.407  15.688  1.00 77.81           O  
ATOM   1072  N   ILE A 145      -9.431  14.787  15.458  1.00 78.31           N  
ATOM   1073  CA  ILE A 145      -9.536  14.073  14.182  1.00 78.31           C  
ATOM   1074  C   ILE A 145      -8.840  14.845  13.055  1.00 78.31           C  
ATOM   1075  CB  ILE A 145     -10.994  13.718  13.822  1.00 78.31           C  
ATOM   1076  O   ILE A 145      -8.225  14.231  12.190  1.00 78.31           O  
ATOM   1077  CG1 ILE A 145     -11.727  12.938  14.947  1.00 78.31           C  
ATOM   1078  CG2 ILE A 145     -10.913  12.845  12.551  1.00 78.31           C  
ATOM   1079  CD1 ILE A 145     -13.161  13.420  15.212  1.00 78.31           C  
ATOM   1080  N   GLY A 146      -8.829  16.181  13.098  1.00 77.94           N  
ATOM   1081  CA  GLY A 146      -8.051  17.000  12.166  1.00 77.94           C  
ATOM   1082  C   GLY A 146      -6.550  16.685  12.210  1.00 77.94           C  
ATOM   1083  O   GLY A 146      -5.946  16.449  11.167  1.00 77.94           O  
ATOM   1084  N   ILE A 147      -5.951  16.606  13.405  1.00 84.50           N  
ATOM   1085  CA  ILE A 147      -4.531  16.234  13.576  1.00 84.50           C  
ATOM   1086  C   ILE A 147      -4.268  14.825  13.036  1.00 84.50           C  
ATOM   1087  CB  ILE A 147      -4.115  16.343  15.064  1.00 84.50           C  
ATOM   1088  O   ILE A 147      -3.294  14.607  12.317  1.00 84.50           O  
ATOM   1089  CG1 ILE A 147      -4.112  17.823  15.510  1.00 84.50           C  
ATOM   1090  CG2 ILE A 147      -2.724  15.724  15.318  1.00 84.50           C  
ATOM   1091  CD1 ILE A 147      -4.075  18.001  17.033  1.00 84.50           C  
ATOM   1092  N   TRP A 148      -5.145  13.878  13.364  1.00 85.12           N  
ATOM   1093  CA  TRP A 148      -5.032  12.496  12.906  1.00 85.12           C  
ATOM   1094  C   TRP A 148      -5.181  12.380  11.374  1.00 85.12           C  
ATOM   1095  CB  TRP A 148      -6.071  11.675  13.679  1.00 85.12           C  
ATOM   1096  O   TRP A 148      -4.408  11.686  10.720  1.00 85.12           O  
ATOM   1097  CG  TRP A 148      -6.003  10.206  13.442  1.00 85.12           C  
ATOM   1098  CD1 TRP A 148      -5.397   9.284  14.222  1.00 85.12           C  
ATOM   1099  CD2 TRP A 148      -6.506   9.481  12.290  1.00 85.12           C  
ATOM   1100  CE2 TRP A 148      -6.191   8.100  12.441  1.00 85.12           C  
ATOM   1101  CE3 TRP A 148      -7.144   9.872  11.104  1.00 85.12           C  
ATOM   1102  NE1 TRP A 148      -5.525   8.037  13.644  1.00 85.12           N  
ATOM   1103  CH2 TRP A 148      -7.120   7.574  10.286  1.00 85.12           C  
ATOM   1104  CZ2 TRP A 148      -6.533   7.139  11.483  1.00 85.12           C  
ATOM   1105  CZ3 TRP A 148      -7.351   8.944  10.083  1.00 85.12           C  
ATOM   1106  N   SER A 149      -6.107  13.126  10.770  1.00 78.38           N  
ATOM   1107  CA  SER A 149      -6.330  13.132   9.317  1.00 78.38           C  
ATOM   1108  C   SER A 149      -5.139  13.723   8.564  1.00 78.38           C  
ATOM   1109  CB  SER A 149      -7.576  13.949   8.971  1.00 78.38           C  
ATOM   1110  O   SER A 149      -4.774  13.245   7.490  1.00 78.38           O  
ATOM   1111  OG  SER A 149      -8.743  13.365   9.504  1.00 78.38           O  
ATOM   1112  N   MET A 150      -4.483  14.738   9.140  1.00 82.81           N  
ATOM   1113  CA  MET A 150      -3.279  15.324   8.551  1.00 82.81           C  
ATOM   1114  C   MET A 150      -2.146  14.306   8.425  1.00 82.81           C  
ATOM   1115  CB  MET A 150      -2.808  16.542   9.360  1.00 82.81           C  
ATOM   1116  O   MET A 150      -1.452  14.307   7.410  1.00 82.81           O  
ATOM   1117  CG  MET A 150      -3.671  17.785   9.115  1.00 82.81           C  
ATOM   1118  SD  MET A 150      -3.835  18.329   7.389  1.00 82.81           S  
ATOM   1119  CE  MET A 150      -2.101  18.590   6.929  1.00 82.81           C  
ATOM   1120  N   THR A 151      -1.968  13.398   9.390  1.00 86.75           N  
ATOM   1121  CA  THR A 151      -0.942  12.354   9.250  1.00 86.75           C  
ATOM   1122  C   THR A 151      -1.265  11.369   8.134  1.00 86.75           C  
ATOM   1123  CB  THR A 151      -0.658  11.611  10.557  1.00 86.75           C  
ATOM   1124  O   THR A 151      -0.354  10.973   7.408  1.00 86.75           O  
ATOM   1125  CG2 THR A 151      -0.032  12.560  11.574  1.00 86.75           C  
ATOM   1126  OG1 THR A 151      -1.797  11.072  11.167  1.00 86.75           O  
ATOM   1127  N   THR A 152      -2.548  11.054   7.930  1.00 82.75           N  
ATOM   1128  CA  THR A 152      -3.019  10.205   6.823  1.00 82.75           C  
ATOM   1129  C   THR A 152      -2.747  10.822   5.454  1.00 82.75           C  
ATOM   1130  CB  THR A 152      -4.522   9.905   6.984  1.00 82.75           C  
ATOM   1131  O   THR A 152      -2.452  10.107   4.502  1.00 82.75           O  
ATOM   1132  CG2 THR A 152      -5.120   8.972   5.932  1.00 82.75           C  
ATOM   1133  OG1 THR A 152      -4.734   9.297   8.234  1.00 82.75           O  
ATOM   1134  N   LEU A 153      -2.807  12.151   5.350  1.00 81.19           N  
ATOM   1135  CA  LEU A 153      -2.574  12.876   4.100  1.00 81.19           C  
ATOM   1136  C   LEU A 153      -1.083  13.110   3.812  1.00 81.19           C  
ATOM   1137  CB  LEU A 153      -3.336  14.207   4.176  1.00 81.19           C  
ATOM   1138  O   LEU A 153      -0.662  13.072   2.659  1.00 81.19           O  
ATOM   1139  CG  LEU A 153      -4.865  14.073   4.120  1.00 81.19           C  
ATOM   1140  CD1 LEU A 153      -5.516  15.335   4.686  1.00 81.19           C  
ATOM   1141  CD2 LEU A 153      -5.340  13.890   2.674  1.00 81.19           C  
ATOM   1142  N   VAL A 154      -0.275  13.348   4.850  1.00 87.38           N  
ATOM   1143  CA  VAL A 154       1.154  13.670   4.703  1.00 87.38           C  
ATOM   1144  C   VAL A 154       2.009  12.415   4.496  1.00 87.38           C  
ATOM   1145  CB  VAL A 154       1.635  14.507   5.905  1.00 87.38           C  
ATOM   1146  O   VAL A 154       2.956  12.445   3.708  1.00 87.38           O  
ATOM   1147  CG1 VAL A 154       3.145  14.764   5.886  1.00 87.38           C  
ATOM   1148  CG2 VAL A 154       0.962  15.888   5.913  1.00 87.38           C  
ATOM   1149  N   ALA A 155       1.685  11.299   5.157  1.00 89.81           N  
ATOM   1150  CA  ALA A 155       2.479  10.071   5.067  1.00 89.81           C  
ATOM   1151  C   ALA A 155       2.643   9.531   3.626  1.00 89.81           C  
ATOM   1152  CB  ALA A 155       1.910   9.027   6.036  1.00 89.81           C  
ATOM   1153  O   ALA A 155       3.766   9.175   3.263  1.00 89.81           O  
ATOM   1154  N   PRO A 156       1.612   9.528   2.755  1.00 85.75           N  
ATOM   1155  CA  PRO A 156       1.760   9.098   1.364  1.00 85.75           C  
ATOM   1156  C   PRO A 156       2.651   9.987   0.493  1.00 85.75           C  
ATOM   1157  CB  PRO A 156       0.340   9.026   0.792  1.00 85.75           C  
ATOM   1158  O   PRO A 156       3.168   9.505  -0.507  1.00 85.75           O  
ATOM   1159  CG  PRO A 156      -0.528   8.812   2.026  1.00 85.75           C  
ATOM   1160  CD  PRO A 156       0.197   9.658   3.065  1.00 85.75           C  
ATOM   1161  N   ILE A 157       2.859  11.255   0.862  1.00 90.56           N  
ATOM   1162  CA  ILE A 157       3.808  12.155   0.180  1.00 90.56           C  
ATOM   1163  C   ILE A 157       5.220  11.883   0.676  1.00 90.56           C  
ATOM   1164  CB  ILE A 157       3.460  13.632   0.455  1.00 90.56           C  
ATOM   1165  O   ILE A 157       6.163  11.787  -0.105  1.00 90.56           O  
ATOM   1166  CG1 ILE A 157       2.060  13.949  -0.071  1.00 90.56           C  
ATOM   1167  CG2 ILE A 157       4.467  14.598  -0.204  1.00 90.56           C  
ATOM   1168  CD1 ILE A 157       1.540  15.284   0.444  1.00 90.56           C  
ATOM   1169  N   MET A 158       5.366  11.767   1.997  1.00 93.38           N  
ATOM   1170  CA  MET A 158       6.668  11.568   2.619  1.00 93.38           C  
ATOM   1171  C   MET A 158       7.254  10.194   2.309  1.00 93.38           C  
ATOM   1172  CB  MET A 158       6.574  11.786   4.131  1.00 93.38           C  
ATOM   1173  O   MET A 158       8.468  10.098   2.185  1.00 93.38           O  
ATOM   1174  CG  MET A 158       6.348  13.266   4.458  1.00 93.38           C  
ATOM   1175  SD  MET A 158       6.574  13.704   6.204  1.00 93.38           S  
ATOM   1176  CE  MET A 158       8.373  13.547   6.352  1.00 93.38           C  
ATOM   1177  N   GLY A 159       6.429   9.156   2.152  1.00 93.44           N  
ATOM   1178  CA  GLY A 159       6.881   7.796   1.852  1.00 93.44           C  
ATOM   1179  C   GLY A 159       7.779   7.718   0.623  1.00 93.44           C  
ATOM   1180  O   GLY A 159       8.949   7.387   0.782  1.00 93.44           O  
ATOM   1181  N   PRO A 160       7.297   8.073  -0.578  1.00 94.31           N  
ATOM   1182  CA  PRO A 160       8.109   8.047  -1.789  1.00 94.31           C  
ATOM   1183  C   PRO A 160       9.368   8.920  -1.713  1.00 94.31           C  
ATOM   1184  CB  PRO A 160       7.157   8.513  -2.892  1.00 94.31           C  
ATOM   1185  O   PRO A 160      10.433   8.490  -2.150  1.00 94.31           O  
ATOM   1186  CG  PRO A 160       5.784   8.077  -2.401  1.00 94.31           C  
ATOM   1187  CD  PRO A 160       5.906   8.333  -0.904  1.00 94.31           C  
ATOM   1188  N   ILE A 161       9.277  10.114  -1.112  1.00 95.62           N  
ATOM   1189  CA  ILE A 161      10.423  11.027  -0.957  1.00 95.62           C  
ATOM   1190  C   ILE A 161      11.488  10.406  -0.049  1.00 95.62           C  
ATOM   1191  CB  ILE A 161       9.977  12.409  -0.416  1.00 95.62           C  
ATOM   1192  O   ILE A 161      12.650  10.308  -0.434  1.00 95.62           O  
ATOM   1193  CG1 ILE A 161       9.006  13.085  -1.405  1.00 95.62           C  
ATOM   1194  CG2 ILE A 161      11.194  13.320  -0.160  1.00 95.62           C  
ATOM   1195  CD1 ILE A 161       8.381  14.392  -0.901  1.00 95.62           C  
ATOM   1196  N   LEU A 162      11.099   9.978   1.155  1.00 95.75           N  
ATOM   1197  CA  LEU A 162      12.021   9.380   2.118  1.00 95.75           C  
ATOM   1198  C   LEU A 162      12.560   8.045   1.610  1.00 95.75           C  
ATOM   1199  CB  LEU A 162      11.331   9.191   3.480  1.00 95.75           C  
ATOM   1200  O   LEU A 162      13.749   7.792   1.745  1.00 95.75           O  
ATOM   1201  CG  LEU A 162      11.027  10.486   4.254  1.00 95.75           C  
ATOM   1202  CD1 LEU A 162      10.311  10.117   5.556  1.00 95.75           C  
ATOM   1203  CD2 LEU A 162      12.295  11.263   4.616  1.00 95.75           C  
ATOM   1204  N   GLY A 163      11.716   7.209   1.008  1.00 95.06           N  
ATOM   1205  CA  GLY A 163      12.110   5.915   0.455  1.00 95.06           C  
ATOM   1206  C   GLY A 163      13.160   6.071  -0.632  1.00 95.06           C  
ATOM   1207  O   GLY A 163      14.200   5.424  -0.565  1.00 95.06           O  
ATOM   1208  N   GLY A 164      12.937   6.999  -1.567  1.00 95.44           N  
ATOM   1209  CA  GLY A 164      13.894   7.308  -2.623  1.00 95.44           C  
ATOM   1210  C   GLY A 164      15.234   7.813  -2.088  1.00 95.44           C  
ATOM   1211  O   GLY A 164      16.278   7.248  -2.406  1.00 95.44           O  
ATOM   1212  N   VAL A 165      15.200   8.825  -1.213  1.00 96.56           N  
ATOM   1213  CA  VAL A 165      16.412   9.425  -0.627  1.00 96.56           C  
ATOM   1214  C   VAL A 165      17.199   8.412   0.208  1.00 96.56           C  
ATOM   1215  CB  VAL A 165      16.041  10.666   0.211  1.00 96.56           C  
ATOM   1216  O   VAL A 165      18.417   8.324   0.075  1.00 96.56           O  
ATOM   1217  CG1 VAL A 165      17.212  11.214   1.036  1.00 96.56           C  
ATOM   1218  CG2 VAL A 165      15.564  11.808  -0.697  1.00 96.56           C  
ATOM   1219  N   LEU A 166      16.527   7.630   1.057  1.00 96.81           N  
ATOM   1220  CA  LEU A 166      17.183   6.638   1.914  1.00 96.81           C  
ATOM   1221  C   LEU A 166      17.786   5.490   1.097  1.00 96.81           C  
ATOM   1222  CB  LEU A 166      16.180   6.088   2.944  1.00 96.81           C  
ATOM   1223  O   LEU A 166      18.875   5.025   1.432  1.00 96.81           O  
ATOM   1224  CG  LEU A 166      15.732   7.095   4.021  1.00 96.81           C  
ATOM   1225  CD1 LEU A 166      14.575   6.498   4.825  1.00 96.81           C  
ATOM   1226  CD2 LEU A 166      16.849   7.446   5.002  1.00 96.81           C  
ATOM   1227  N   CYS A 167      17.111   5.047   0.033  1.00 95.25           N  
ATOM   1228  CA  CYS A 167      17.624   4.004  -0.852  1.00 95.25           C  
ATOM   1229  C   CYS A 167      18.853   4.455  -1.645  1.00 95.25           C  
ATOM   1230  CB  CYS A 167      16.508   3.537  -1.794  1.00 95.25           C  
ATOM   1231  O   CYS A 167      19.817   3.696  -1.704  1.00 95.25           O  
ATOM   1232  SG  CYS A 167      15.439   2.357  -0.924  1.00 95.25           S  
ATOM   1233  N   ASP A 168      18.834   5.663  -2.217  1.00 94.50           N  
ATOM   1234  CA  ASP A 168      19.945   6.164  -3.035  1.00 94.50           C  
ATOM   1235  C   ASP A 168      21.155   6.600  -2.188  1.00 94.50           C  
ATOM   1236  CB  ASP A 168      19.485   7.352  -3.898  1.00 94.50           C  
ATOM   1237  O   ASP A 168      22.294   6.388  -2.597  1.00 94.50           O  
ATOM   1238  CG  ASP A 168      18.613   7.015  -5.114  1.00 94.50           C  
ATOM   1239  OD1 ASP A 168      18.481   5.840  -5.515  1.00 94.50           O  
ATOM   1240  OD2 ASP A 168      18.061   7.986  -5.693  1.00 94.50           O  
ATOM   1241  N   GLN A 169      20.937   7.235  -1.025  1.00 94.50           N  
ATOM   1242  CA  GLN A 169      22.025   7.835  -0.232  1.00 94.50           C  
ATOM   1243  C   GLN A 169      22.597   6.918   0.851  1.00 94.50           C  
ATOM   1244  CB  GLN A 169      21.560   9.138   0.433  1.00 94.50           C  
ATOM   1245  O   GLN A 169      23.749   7.096   1.246  1.00 94.50           O  
ATOM   1246  CG  GLN A 169      21.151  10.214  -0.579  1.00 94.50           C  
ATOM   1247  CD  GLN A 169      20.777  11.538   0.080  1.00 94.50           C  
ATOM   1248  NE2 GLN A 169      20.305  12.493  -0.691  1.00 94.50           N  
ATOM   1249  OE1 GLN A 169      20.895  11.762   1.276  1.00 94.50           O  
ATOM   1250  N   LEU A 170      21.799   5.986   1.379  1.00 93.44           N  
ATOM   1251  CA  LEU A 170      22.215   5.088   2.456  1.00 93.44           C  
ATOM   1252  C   LEU A 170      22.154   3.633   1.991  1.00 93.44           C  
ATOM   1253  CB  LEU A 170      21.398   5.347   3.742  1.00 93.44           C  
ATOM   1254  O   LEU A 170      23.173   3.047   1.644  1.00 93.44           O  
ATOM   1255  CG  LEU A 170      21.538   6.751   4.353  1.00 93.44           C  
ATOM   1256  CD1 LEU A 170      20.576   6.874   5.536  1.00 93.44           C  
ATOM   1257  CD2 LEU A 170      22.950   7.020   4.873  1.00 93.44           C  
ATOM   1258  N   SER A 171      20.968   3.030   2.056  1.00 93.88           N  
ATOM   1259  CA  SER A 171      20.634   1.687   1.570  1.00 93.88           C  
ATOM   1260  C   SER A 171      19.181   1.363   1.936  1.00 93.88           C  
ATOM   1261  CB  SER A 171      21.563   0.599   2.140  1.00 93.88           C  
ATOM   1262  O   SER A 171      18.594   1.967   2.839  1.00 93.88           O  
ATOM   1263  OG  SER A 171      21.753   0.739   3.531  1.00 93.88           O  
ATOM   1264  N   TRP A 172      18.589   0.371   1.266  1.00 95.38           N  
ATOM   1265  CA  TRP A 172      17.194  -0.016   1.500  1.00 95.38           C  
ATOM   1266  C   TRP A 172      16.855  -0.405   2.958  1.00 95.38           C  
ATOM   1267  CB  TRP A 172      16.772  -1.111   0.511  1.00 95.38           C  
ATOM   1268  O   TRP A 172      15.745  -0.076   3.370  1.00 95.38           O  
ATOM   1269  CG  TRP A 172      17.319  -2.473   0.804  1.00 95.38           C  
ATOM   1270  CD1 TRP A 172      18.431  -3.017   0.261  1.00 95.38           C  
ATOM   1271  CD2 TRP A 172      16.811  -3.465   1.752  1.00 95.38           C  
ATOM   1272  CE2 TRP A 172      17.697  -4.583   1.752  1.00 95.38           C  
ATOM   1273  CE3 TRP A 172      15.702  -3.520   2.628  1.00 95.38           C  
ATOM   1274  NE1 TRP A 172      18.668  -4.251   0.832  1.00 95.38           N  
ATOM   1275  CH2 TRP A 172      16.381  -5.726   3.428  1.00 95.38           C  
ATOM   1276  CZ2 TRP A 172      17.494  -5.699   2.572  1.00 95.38           C  
ATOM   1277  CZ3 TRP A 172      15.488  -4.642   3.454  1.00 95.38           C  
ATOM   1278  N   PRO A 173      17.735  -0.999   3.800  1.00 96.88           N  
ATOM   1279  CA  PRO A 173      17.391  -1.308   5.193  1.00 96.88           C  
ATOM   1280  C   PRO A 173      16.966  -0.091   6.022  1.00 96.88           C  
ATOM   1281  CB  PRO A 173      18.661  -1.920   5.784  1.00 96.88           C  
ATOM   1282  O   PRO A 173      16.149  -0.202   6.942  1.00 96.88           O  
ATOM   1283  CG  PRO A 173      19.292  -2.618   4.586  1.00 96.88           C  
ATOM   1284  CD  PRO A 173      19.052  -1.559   3.517  1.00 96.88           C  
ATOM   1285  N   TYR A 174      17.472   1.100   5.683  1.00 96.88           N  
ATOM   1286  CA  TYR A 174      17.182   2.325   6.426  1.00 96.88           C  
ATOM   1287  C   TYR A 174      15.721   2.768   6.322  1.00 96.88           C  
ATOM   1288  CB  TYR A 174      18.137   3.446   6.008  1.00 96.88           C  
ATOM   1289  O   TYR A 174      15.237   3.431   7.243  1.00 96.88           O  
ATOM   1290  CG  TYR A 174      19.525   3.283   6.591  1.00 96.88           C  
ATOM   1291  CD1 TYR A 174      19.845   3.887   7.822  1.00 96.88           C  
ATOM   1292  CD2 TYR A 174      20.486   2.513   5.916  1.00 96.88           C  
ATOM   1293  CE1 TYR A 174      21.136   3.741   8.367  1.00 96.88           C  
ATOM   1294  CE2 TYR A 174      21.775   2.356   6.460  1.00 96.88           C  
ATOM   1295  OH  TYR A 174      23.356   2.839   8.192  1.00 96.88           O  
ATOM   1296  CZ  TYR A 174      22.106   2.978   7.680  1.00 96.88           C  
ATOM   1297  N   ILE A 175      14.980   2.338   5.291  1.00 95.81           N  
ATOM   1298  CA  ILE A 175      13.528   2.583   5.195  1.00 95.81           C  
ATOM   1299  C   ILE A 175      12.754   1.889   6.326  1.00 95.81           C  
ATOM   1300  CB  ILE A 175      12.962   2.169   3.817  1.00 95.81           C  
ATOM   1301  O   ILE A 175      11.633   2.281   6.665  1.00 95.81           O  
ATOM   1302  CG1 ILE A 175      12.673   0.651   3.727  1.00 95.81           C  
ATOM   1303  CG2 ILE A 175      13.829   2.746   2.684  1.00 95.81           C  
ATOM   1304  CD1 ILE A 175      12.317   0.134   2.334  1.00 95.81           C  
ATOM   1305  N   PHE A 176      13.351   0.855   6.920  1.00 96.62           N  
ATOM   1306  CA  PHE A 176      12.812   0.145   8.067  1.00 96.62           C  
ATOM   1307  C   PHE A 176      13.437   0.622   9.384  1.00 96.62           C  
ATOM   1308  CB  PHE A 176      13.010  -1.353   7.860  1.00 96.62           C  
ATOM   1309  O   PHE A 176      12.719   0.808  10.372  1.00 96.62           O  
ATOM   1310  CG  PHE A 176      12.289  -1.959   6.676  1.00 96.62           C  
ATOM   1311  CD1 PHE A 176      10.886  -2.084   6.712  1.00 96.62           C  
ATOM   1312  CD2 PHE A 176      13.007  -2.424   5.559  1.00 96.62           C  
ATOM   1313  CE1 PHE A 176      10.201  -2.651   5.624  1.00 96.62           C  
ATOM   1314  CE2 PHE A 176      12.318  -2.995   4.474  1.00 96.62           C  
ATOM   1315  CZ  PHE A 176      10.918  -3.106   4.504  1.00 96.62           C  
ATOM   1316  N   PHE A 177      14.746   0.892   9.415  1.00 96.50           N  
ATOM   1317  CA  PHE A 177      15.418   1.369  10.632  1.00 96.50           C  
ATOM   1318  C   PHE A 177      14.923   2.736  11.096  1.00 96.50           C  
ATOM   1319  CB  PHE A 177      16.938   1.411  10.434  1.00 96.50           C  
ATOM   1320  O   PHE A 177      14.790   2.948  12.300  1.00 96.50           O  
ATOM   1321  CG  PHE A 177      17.611   0.089  10.117  1.00 96.50           C  
ATOM   1322  CD1 PHE A 177      17.066  -1.133  10.561  1.00 96.50           C  
ATOM   1323  CD2 PHE A 177      18.822   0.086   9.401  1.00 96.50           C  
ATOM   1324  CE1 PHE A 177      17.726  -2.341  10.288  1.00 96.50           C  
ATOM   1325  CE2 PHE A 177      19.481  -1.126   9.133  1.00 96.50           C  
ATOM   1326  CZ  PHE A 177      18.932  -2.340   9.574  1.00 96.50           C  
ATOM   1327  N   ILE A 178      14.589   3.643  10.170  1.00 95.00           N  
ATOM   1328  CA  ILE A 178      14.142   4.998  10.516  1.00 95.00           C  
ATOM   1329  C   ILE A 178      12.894   4.997  11.405  1.00 95.00           C  
ATOM   1330  CB  ILE A 178      13.944   5.846   9.239  1.00 95.00           C  
ATOM   1331  O   ILE A 178      12.771   5.853  12.272  1.00 95.00           O  
ATOM   1332  CG1 ILE A 178      13.786   7.336   9.615  1.00 95.00           C  
ATOM   1333  CG2 ILE A 178      12.761   5.353   8.382  1.00 95.00           C  
ATOM   1334  CD1 ILE A 178      13.850   8.286   8.415  1.00 95.00           C  
ATOM   1335  N   LYS A 179      11.991   4.021  11.250  1.00 93.31           N  
ATOM   1336  CA  LYS A 179      10.715   3.951  11.985  1.00 93.31           C  
ATOM   1337  C   LYS A 179      10.897   3.504  13.435  1.00 93.31           C  
ATOM   1338  CB  LYS A 179       9.757   2.993  11.261  1.00 93.31           C  
ATOM   1339  O   LYS A 179      10.171   3.967  14.314  1.00 93.31           O  
ATOM   1340  CG  LYS A 179       9.476   3.405   9.807  1.00 93.31           C  
ATOM   1341  CD  LYS A 179       8.606   2.357   9.110  1.00 93.31           C  
ATOM   1342  CE  LYS A 179       8.435   2.718   7.632  1.00 93.31           C  
ATOM   1343  NZ  LYS A 179       8.775   1.571   6.764  1.00 93.31           N  
ATOM   1344  N   MET A 180      11.868   2.623  13.687  1.00 95.19           N  
ATOM   1345  CA  MET A 180      12.118   2.008  14.994  1.00 95.19           C  
ATOM   1346  C   MET A 180      12.241   3.028  16.145  1.00 95.19           C  
ATOM   1347  CB  MET A 180      13.355   1.098  14.903  1.00 95.19           C  
ATOM   1348  O   MET A 180      11.492   2.886  17.116  1.00 95.19           O  
ATOM   1349  CG  MET A 180      13.688   0.422  16.241  1.00 95.19           C  
ATOM   1350  SD  MET A 180      15.401  -0.133  16.416  1.00 95.19           S  
ATOM   1351  CE  MET A 180      16.291   1.446  16.487  1.00 95.19           C  
ATOM   1352  N   PRO A 181      13.125   4.048  16.094  1.00 94.94           N  
ATOM   1353  CA  PRO A 181      13.284   4.977  17.211  1.00 94.94           C  
ATOM   1354  C   PRO A 181      12.000   5.762  17.497  1.00 94.94           C  
ATOM   1355  CB  PRO A 181      14.450   5.896  16.825  1.00 94.94           C  
ATOM   1356  O   PRO A 181      11.639   5.929  18.662  1.00 94.94           O  
ATOM   1357  CG  PRO A 181      14.482   5.832  15.300  1.00 94.94           C  
ATOM   1358  CD  PRO A 181      14.058   4.394  15.028  1.00 94.94           C  
ATOM   1359  N   PHE A 182      11.271   6.186  16.459  1.00 95.44           N  
ATOM   1360  CA  PHE A 182      10.007   6.907  16.627  1.00 95.44           C  
ATOM   1361  C   PHE A 182       8.919   6.016  17.223  1.00 95.44           C  
ATOM   1362  CB  PHE A 182       9.544   7.492  15.290  1.00 95.44           C  
ATOM   1363  O   PHE A 182       8.228   6.448  18.143  1.00 95.44           O  
ATOM   1364  CG  PHE A 182      10.479   8.537  14.725  1.00 95.44           C  
ATOM   1365  CD1 PHE A 182      10.546   9.822  15.290  1.00 95.44           C  
ATOM   1366  CD2 PHE A 182      11.290   8.217  13.628  1.00 95.44           C  
ATOM   1367  CE1 PHE A 182      11.444  10.771  14.768  1.00 95.44           C  
ATOM   1368  CE2 PHE A 182      12.206   9.152  13.119  1.00 95.44           C  
ATOM   1369  CZ  PHE A 182      12.283  10.433  13.691  1.00 95.44           C  
ATOM   1370  N   ALA A 183       8.801   4.771  16.754  1.00 95.25           N  
ATOM   1371  CA  ALA A 183       7.822   3.819  17.261  1.00 95.25           C  
ATOM   1372  C   ALA A 183       8.055   3.499  18.745  1.00 95.25           C  
ATOM   1373  CB  ALA A 183       7.862   2.565  16.381  1.00 95.25           C  
ATOM   1374  O   ALA A 183       7.136   3.602  19.556  1.00 95.25           O  
ATOM   1375  N   ILE A 184       9.301   3.199  19.129  1.00 94.69           N  
ATOM   1376  CA  ILE A 184       9.645   2.879  20.520  1.00 94.69           C  
ATOM   1377  C   ILE A 184       9.444   4.098  21.425  1.00 94.69           C  
ATOM   1378  CB  ILE A 184      11.077   2.302  20.616  1.00 94.69           C  
ATOM   1379  O   ILE A 184       8.787   3.991  22.463  1.00 94.69           O  
ATOM   1380  CG1 ILE A 184      11.152   0.947  19.871  1.00 94.69           C  
ATOM   1381  CG2 ILE A 184      11.501   2.126  22.089  1.00 94.69           C  
ATOM   1382  CD1 ILE A 184      12.569   0.371  19.766  1.00 94.69           C  
ATOM   1383  N   ALA A 185       9.963   5.266  21.036  1.00 95.88           N  
ATOM   1384  CA  ALA A 185       9.838   6.479  21.839  1.00 95.88           C  
ATOM   1385  C   ALA A 185       8.368   6.883  22.036  1.00 95.88           C  
ATOM   1386  CB  ALA A 185      10.645   7.599  21.174  1.00 95.88           C  
ATOM   1387  O   ALA A 185       7.947   7.166  23.161  1.00 95.88           O  
ATOM   1388  N   ALA A 186       7.570   6.863  20.965  1.00 94.75           N  
ATOM   1389  CA  ALA A 186       6.159   7.213  21.031  1.00 94.75           C  
ATOM   1390  C   ALA A 186       5.343   6.178  21.821  1.00 94.75           C  
ATOM   1391  CB  ALA A 186       5.642   7.422  19.608  1.00 94.75           C  
ATOM   1392  O   ALA A 186       4.479   6.569  22.603  1.00 94.75           O  
ATOM   1393  N   ALA A 187       5.650   4.881  21.716  1.00 95.06           N  
ATOM   1394  CA  ALA A 187       4.986   3.850  22.508  1.00 95.06           C  
ATOM   1395  C   ALA A 187       5.269   3.991  24.015  1.00 95.06           C  
ATOM   1396  CB  ALA A 187       5.411   2.480  21.983  1.00 95.06           C  
ATOM   1397  O   ALA A 187       4.341   3.939  24.828  1.00 95.06           O  
ATOM   1398  N   LEU A 188       6.527   4.238  24.402  1.00 95.19           N  
ATOM   1399  CA  LEU A 188       6.908   4.473  25.801  1.00 95.19           C  
ATOM   1400  C   LEU A 188       6.246   5.739  26.365  1.00 95.19           C  
ATOM   1401  CB  LEU A 188       8.440   4.585  25.906  1.00 95.19           C  
ATOM   1402  O   LEU A 188       5.761   5.741  27.502  1.00 95.19           O  
ATOM   1403  CG  LEU A 188       9.214   3.279  25.649  1.00 95.19           C  
ATOM   1404  CD1 LEU A 188      10.714   3.577  25.666  1.00 95.19           C  
ATOM   1405  CD2 LEU A 188       8.920   2.213  26.707  1.00 95.19           C  
ATOM   1406  N   LEU A 189       6.186   6.808  25.568  1.00 94.38           N  
ATOM   1407  CA  LEU A 189       5.543   8.055  25.970  1.00 94.38           C  
ATOM   1408  C   LEU A 189       4.019   7.894  26.085  1.00 94.38           C  
ATOM   1409  CB  LEU A 189       5.975   9.170  25.002  1.00 94.38           C  
ATOM   1410  O   LEU A 189       3.437   8.326  27.083  1.00 94.38           O  
ATOM   1411  CG  LEU A 189       5.553  10.590  25.427  1.00 94.38           C  
ATOM   1412  CD1 LEU A 189       6.037  10.944  26.839  1.00 94.38           C  
ATOM   1413  CD2 LEU A 189       6.169  11.628  24.489  1.00 94.38           C  
ATOM   1414  N   CYS A 190       3.384   7.188  25.143  1.00 93.00           N  
ATOM   1415  CA  CYS A 190       1.977   6.798  25.230  1.00 93.00           C  
ATOM   1416  C   CYS A 190       1.693   5.988  26.491  1.00 93.00           C  
ATOM   1417  CB  CYS A 190       1.569   5.983  23.996  1.00 93.00           C  
ATOM   1418  O   CYS A 190       0.735   6.291  27.195  1.00 93.00           O  
ATOM   1419  SG  CYS A 190       1.002   7.099  22.692  1.00 93.00           S  
ATOM   1420  N   TRP A 191       2.527   5.005  26.835  1.00 93.94           N  
ATOM   1421  CA  TRP A 191       2.347   4.241  28.069  1.00 93.94           C  
ATOM   1422  C   TRP A 191       2.363   5.146  29.302  1.00 93.94           C  
ATOM   1423  CB  TRP A 191       3.438   3.180  28.185  1.00 93.94           C  
ATOM   1424  O   TRP A 191       1.467   5.078  30.143  1.00 93.94           O  
ATOM   1425  CG  TRP A 191       3.291   2.302  29.386  1.00 93.94           C  
ATOM   1426  CD1 TRP A 191       4.092   2.307  30.474  1.00 93.94           C  
ATOM   1427  CD2 TRP A 191       2.294   1.270  29.628  1.00 93.94           C  
ATOM   1428  CE2 TRP A 191       2.572   0.656  30.887  1.00 93.94           C  
ATOM   1429  CE3 TRP A 191       1.200   0.771  28.895  1.00 93.94           C  
ATOM   1430  NE1 TRP A 191       3.683   1.327  31.358  1.00 93.94           N  
ATOM   1431  CH2 TRP A 191       0.731  -0.892  30.622  1.00 93.94           C  
ATOM   1432  CZ2 TRP A 191       1.814  -0.417  31.383  1.00 93.94           C  
ATOM   1433  CZ3 TRP A 191       0.423  -0.288  29.390  1.00 93.94           C  
ATOM   1434  N   LYS A 192       3.347   6.044  29.397  1.00 93.12           N  
ATOM   1435  CA  LYS A 192       3.487   6.946  30.546  1.00 93.12           C  
ATOM   1436  C   LYS A 192       2.318   7.930  30.668  1.00 93.12           C  
ATOM   1437  CB  LYS A 192       4.839   7.662  30.434  1.00 93.12           C  
ATOM   1438  O   LYS A 192       1.846   8.173  31.776  1.00 93.12           O  
ATOM   1439  CG  LYS A 192       5.181   8.449  31.707  1.00 93.12           C  
ATOM   1440  CD  LYS A 192       6.553   9.120  31.569  1.00 93.12           C  
ATOM   1441  CE  LYS A 192       6.890   9.914  32.836  1.00 93.12           C  
ATOM   1442  NZ  LYS A 192       8.205  10.597  32.719  1.00 93.12           N  
ATOM   1443  N   LEU A 193       1.859   8.500  29.552  1.00 90.50           N  
ATOM   1444  CA  LEU A 193       0.831   9.548  29.543  1.00 90.50           C  
ATOM   1445  C   LEU A 193      -0.598   8.996  29.549  1.00 90.50           C  
ATOM   1446  CB  LEU A 193       1.042  10.451  28.314  1.00 90.50           C  
ATOM   1447  O   LEU A 193      -1.487   9.589  30.165  1.00 90.50           O  
ATOM   1448  CG  LEU A 193       2.348  11.266  28.314  1.00 90.50           C  
ATOM   1449  CD1 LEU A 193       2.430  12.080  27.024  1.00 90.50           C  
ATOM   1450  CD2 LEU A 193       2.431  12.237  29.496  1.00 90.50           C  
ATOM   1451  N   LEU A 194      -0.824   7.879  28.853  1.00 88.94           N  
ATOM   1452  CA  LEU A 194      -2.160   7.398  28.513  1.00 88.94           C  
ATOM   1453  C   LEU A 194      -2.630   6.206  29.342  1.00 88.94           C  
ATOM   1454  CB  LEU A 194      -2.286   7.091  27.010  1.00 88.94           C  
ATOM   1455  O   LEU A 194      -3.825   5.932  29.337  1.00 88.94           O  
ATOM   1456  CG  LEU A 194      -1.867   8.210  26.045  1.00 88.94           C  
ATOM   1457  CD1 LEU A 194      -2.165   7.794  24.607  1.00 88.94           C  
ATOM   1458  CD2 LEU A 194      -2.619   9.495  26.366  1.00 88.94           C  
ATOM   1459  N   LYS A 195      -1.758   5.533  30.109  1.00 88.12           N  
ATOM   1460  CA  LYS A 195      -2.135   4.367  30.939  1.00 88.12           C  
ATOM   1461  C   LYS A 195      -3.327   4.630  31.864  1.00 88.12           C  
ATOM   1462  CB  LYS A 195      -0.900   3.906  31.729  1.00 88.12           C  
ATOM   1463  O   LYS A 195      -4.081   3.711  32.166  1.00 88.12           O  
ATOM   1464  CG  LYS A 195      -1.148   2.735  32.687  1.00 88.12           C  
ATOM   1465  CD  LYS A 195       0.144   2.381  33.430  1.00 88.12           C  
ATOM   1466  CE  LYS A 195      -0.093   1.156  34.316  1.00 88.12           C  
ATOM   1467  NZ  LYS A 195       1.088   0.863  35.166  1.00 88.12           N  
ATOM   1468  N   LYS A 196      -3.523   5.877  32.303  1.00 84.50           N  
ATOM   1469  CA  LYS A 196      -4.678   6.263  33.127  1.00 84.50           C  
ATOM   1470  C   LYS A 196      -6.018   6.198  32.384  1.00 84.50           C  
ATOM   1471  CB  LYS A 196      -4.431   7.634  33.771  1.00 84.50           C  
ATOM   1472  O   LYS A 196      -7.028   6.008  33.038  1.00 84.50           O  
ATOM   1473  CG  LYS A 196      -4.396   8.794  32.764  1.00 84.50           C  
ATOM   1474  CD  LYS A 196      -4.053  10.100  33.486  1.00 84.50           C  
ATOM   1475  CE  LYS A 196      -4.127  11.266  32.502  1.00 84.50           C  
ATOM   1476  NZ  LYS A 196      -3.893  12.568  33.171  1.00 84.50           N  
ATOM   1477  N   PHE A 197      -6.022   6.297  31.053  1.00 81.81           N  
ATOM   1478  CA  PHE A 197      -7.206   6.194  30.190  1.00 81.81           C  
ATOM   1479  C   PHE A 197      -7.471   4.763  29.710  1.00 81.81           C  
ATOM   1480  CB  PHE A 197      -7.089   7.151  28.995  1.00 81.81           C  
ATOM   1481  O   PHE A 197      -8.136   4.570  28.693  1.00 81.81           O  
ATOM   1482  CG  PHE A 197      -6.936   8.600  29.377  1.00 81.81           C  
ATOM   1483  CD1 PHE A 197      -8.061   9.371  29.721  1.00 81.81           C  
ATOM   1484  CD2 PHE A 197      -5.663   9.182  29.375  1.00 81.81           C  
ATOM   1485  CE1 PHE A 197      -7.906  10.724  30.063  1.00 81.81           C  
ATOM   1486  CE2 PHE A 197      -5.505  10.530  29.714  1.00 81.81           C  
ATOM   1487  CZ  PHE A 197      -6.628  11.306  30.062  1.00 81.81           C  
ATOM   1488  N   GLU A 198      -6.941   3.753  30.399  1.00 85.69           N  
ATOM   1489  CA  GLU A 198      -7.141   2.362  30.004  1.00 85.69           C  
ATOM   1490  C   GLU A 198      -8.635   1.993  29.967  1.00 85.69           C  
ATOM   1491  CB  GLU A 198      -6.310   1.438  30.912  1.00 85.69           C  
ATOM   1492  O   GLU A 198      -9.458   2.484  30.749  1.00 85.69           O  
ATOM   1493  CG  GLU A 198      -6.283  -0.032  30.475  1.00 85.69           C  
ATOM   1494  CD  GLU A 198      -5.712  -0.194  29.063  1.00 85.69           C  
ATOM   1495  OE1 GLU A 198      -6.476  -0.002  28.087  1.00 85.69           O  
ATOM   1496  OE2 GLU A 198      -4.499  -0.465  28.946  1.00 85.69           O  
ATOM   1497  N   THR A 199      -9.013   1.146  29.010  1.00 83.38           N  
ATOM   1498  CA  THR A 199     -10.390   0.644  28.910  1.00 83.38           C  
ATOM   1499  C   THR A 199     -10.604  -0.486  29.909  1.00 83.38           C  
ATOM   1500  CB  THR A 199     -10.749   0.205  27.484  1.00 83.38           C  
ATOM   1501  O   THR A 199      -9.720  -1.319  30.111  1.00 83.38           O  
ATOM   1502  CG2 THR A 199     -12.254   0.008  27.305  1.00 83.38           C  
ATOM   1503  OG1 THR A 199     -10.436   1.250  26.606  1.00 83.38           O  
ATOM   1504  N   LYS A 200     -11.788  -0.539  30.535  1.00 82.75           N  
ATOM   1505  CA  LYS A 200     -12.172  -1.691  31.359  1.00 82.75           C  
ATOM   1506  C   LYS A 200     -12.169  -2.942  30.483  1.00 82.75           C  
ATOM   1507  CB  LYS A 200     -13.551  -1.490  32.006  1.00 82.75           C  
ATOM   1508  O   LYS A 200     -12.828  -2.974  29.447  1.00 82.75           O  
ATOM   1509  CG  LYS A 200     -13.518  -0.484  33.166  1.00 82.75           C  
ATOM   1510  CD  LYS A 200     -14.902  -0.371  33.825  1.00 82.75           C  
ATOM   1511  CE  LYS A 200     -14.879   0.624  34.994  1.00 82.75           C  
ATOM   1512  NZ  LYS A 200     -16.231   0.820  35.585  1.00 82.75           N  
ATOM   1513  N   THR A 201     -11.426  -3.957  30.905  1.00 87.25           N  
ATOM   1514  CA  THR A 201     -11.369  -5.224  30.185  1.00 87.25           C  
ATOM   1515  C   THR A 201     -12.642  -6.025  30.422  1.00 87.25           C  
ATOM   1516  CB  THR A 201     -10.123  -6.040  30.547  1.00 87.25           C  
ATOM   1517  O   THR A 201     -13.212  -6.025  31.513  1.00 87.25           O  
ATOM   1518  CG2 THR A 201      -8.848  -5.337  30.089  1.00 87.25           C  
ATOM   1519  OG1 THR A 201     -10.016  -6.214  31.942  1.00 87.25           O  
ATOM   1520  N   THR A 202     -13.095  -6.723  29.388  1.00 83.88           N  
ATOM   1521  CA  THR A 202     -14.245  -7.624  29.444  1.00 83.88           C  
ATOM   1522  C   THR A 202     -13.830  -9.023  28.996  1.00 83.88           C  
ATOM   1523  CB  THR A 202     -15.436  -7.094  28.629  1.00 83.88           C  
ATOM   1524  O   THR A 202     -12.850  -9.220  28.269  1.00 83.88           O  
ATOM   1525  CG2 THR A 202     -15.936  -5.736  29.124  1.00 83.88           C  
ATOM   1526  OG1 THR A 202     -15.085  -6.962  27.277  1.00 83.88           O  
ATOM   1527  N   HIS A 203     -14.558 -10.040  29.456  1.00 74.50           N  
ATOM   1528  CA  HIS A 203     -14.400 -11.404  28.954  1.00 74.50           C  
ATOM   1529  C   HIS A 203     -15.141 -11.546  27.619  1.00 74.50           C  
ATOM   1530  CB  HIS A 203     -14.824 -12.421  30.024  1.00 74.50           C  
ATOM   1531  O   HIS A 203     -16.204 -12.156  27.548  1.00 74.50           O  
ATOM   1532  CG  HIS A 203     -13.724 -12.704  31.015  1.00 74.50           C  
ATOM   1533  CD2 HIS A 203     -13.372 -11.952  32.103  1.00 74.50           C  
ATOM   1534  ND1 HIS A 203     -12.878 -13.790  30.982  1.00 74.50           N  
ATOM   1535  CE1 HIS A 203     -12.057 -13.713  32.042  1.00 74.50           C  
ATOM   1536  NE2 HIS A 203     -12.286 -12.583  32.720  1.00 74.50           N  
ATOM   1537  N   SER A 204     -14.578 -10.954  26.565  1.00 71.25           N  
ATOM   1538  CA  SER A 204     -15.102 -11.087  25.205  1.00 71.25           C  
ATOM   1539  C   SER A 204     -14.630 -12.400  24.571  1.00 71.25           C  
ATOM   1540  CB  SER A 204     -14.724  -9.868  24.362  1.00 71.25           C  
ATOM   1541  O   SER A 204     -13.435 -12.724  24.596  1.00 71.25           O  
ATOM   1542  OG  SER A 204     -15.490  -9.913  23.182  1.00 71.25           O  
ATOM   1543  N   LYS A 205     -15.567 -13.189  24.031  1.00 79.06           N  
ATOM   1544  CA  LYS A 205     -15.254 -14.406  23.267  1.00 79.06           C  
ATOM   1545  C   LYS A 205     -14.799 -13.993  21.867  1.00 79.06           C  
ATOM   1546  CB  LYS A 205     -16.466 -15.354  23.199  1.00 79.06           C  
ATOM   1547  O   LYS A 205     -15.430 -13.143  21.255  1.00 79.06           O  
ATOM   1548  CG  LYS A 205     -16.835 -15.963  24.563  1.00 79.06           C  
ATOM   1549  CD  LYS A 205     -17.982 -16.973  24.412  1.00 79.06           C  
ATOM   1550  CE  LYS A 205     -18.365 -17.581  25.767  1.00 79.06           C  
ATOM   1551  NZ  LYS A 205     -19.453 -18.582  25.623  1.00 79.06           N  
ATOM   1552  N   ILE A 206     -13.711 -14.591  21.388  1.00 84.06           N  
ATOM   1553  CA  ILE A 206     -13.244 -14.423  20.007  1.00 84.06           C  
ATOM   1554  C   ILE A 206     -13.803 -15.538  19.137  1.00 84.06           C  
ATOM   1555  CB  ILE A 206     -11.704 -14.337  19.919  1.00 84.06           C  
ATOM   1556  O   ILE A 206     -13.773 -16.707  19.541  1.00 84.06           O  
ATOM   1557  CG1 ILE A 206     -11.228 -14.161  18.463  1.00 84.06           C  
ATOM   1558  CG2 ILE A 206     -10.982 -15.491  20.643  1.00 84.06           C  
ATOM   1559  CD1 ILE A 206      -9.769 -13.712  18.346  1.00 84.06           C  
ATOM   1560  N   ASP A 207     -14.242 -15.176  17.938  1.00 87.81           N  
ATOM   1561  CA  ASP A 207     -14.502 -16.129  16.873  1.00 87.81           C  
ATOM   1562  C   ASP A 207     -13.180 -16.665  16.302  1.00 87.81           C  
ATOM   1563  CB  ASP A 207     -15.386 -15.496  15.801  1.00 87.81           C  
ATOM   1564  O   ASP A 207     -12.589 -16.125  15.367  1.00 87.81           O  
ATOM   1565  CG  ASP A 207     -15.767 -16.535  14.752  1.00 87.81           C  
ATOM   1566  OD1 ASP A 207     -15.407 -17.730  14.929  1.00 87.81           O  
ATOM   1567  OD2 ASP A 207     -16.441 -16.164  13.781  1.00 87.81           O  
ATOM   1568  N   LYS A 208     -12.668 -17.727  16.931  1.00 90.50           N  
ATOM   1569  CA  LYS A 208     -11.412 -18.368  16.514  1.00 90.50           C  
ATOM   1570  C   LYS A 208     -11.543 -19.065  15.166  1.00 90.50           C  
ATOM   1571  CB  LYS A 208     -10.950 -19.403  17.546  1.00 90.50           C  
ATOM   1572  O   LYS A 208     -10.551 -19.164  14.452  1.00 90.50           O  
ATOM   1573  CG  LYS A 208     -10.696 -18.797  18.926  1.00 90.50           C  
ATOM   1574  CD  LYS A 208     -10.136 -19.864  19.866  1.00 90.50           C  
ATOM   1575  CE  LYS A 208      -9.938 -19.282  21.265  1.00 90.50           C  
ATOM   1576  NZ  LYS A 208      -9.430 -20.325  22.187  1.00 90.50           N  
ATOM   1577  N   VAL A 209     -12.728 -19.593  14.863  1.00 93.00           N  
ATOM   1578  CA  VAL A 209     -12.968 -20.363  13.640  1.00 93.00           C  
ATOM   1579  C   VAL A 209     -13.101 -19.402  12.467  1.00 93.00           C  
ATOM   1580  CB  VAL A 209     -14.205 -21.261  13.784  1.00 93.00           C  
ATOM   1581  O   VAL A 209     -12.386 -19.579  11.486  1.00 93.00           O  
ATOM   1582  CG1 VAL A 209     -14.514 -22.015  12.486  1.00 93.00           C  
ATOM   1583  CG2 VAL A 209     -14.014 -22.295  14.905  1.00 93.00           C  
ATOM   1584  N   GLY A 210     -13.900 -18.342  12.607  1.00 91.75           N  
ATOM   1585  CA  GLY A 210     -14.006 -17.265  11.623  1.00 91.75           C  
ATOM   1586  C   GLY A 210     -12.654 -16.624  11.330  1.00 91.75           C  
ATOM   1587  O   GLY A 210     -12.257 -16.523  10.170  1.00 91.75           O  
ATOM   1588  N   LEU A 211     -11.858 -16.336  12.370  1.00 92.12           N  
ATOM   1589  CA  LEU A 211     -10.491 -15.842  12.192  1.00 92.12           C  
ATOM   1590  C   LEU A 211      -9.582 -16.834  11.454  1.00 92.12           C  
ATOM   1591  CB  LEU A 211      -9.881 -15.492  13.558  1.00 92.12           C  
ATOM   1592  O   LEU A 211      -8.837 -16.433  10.564  1.00 92.12           O  
ATOM   1593  CG  LEU A 211      -8.447 -14.937  13.446  1.00 92.12           C  
ATOM   1594  CD1 LEU A 211      -8.414 -13.624  12.658  1.00 92.12           C  
ATOM   1595  CD2 LEU A 211      -7.859 -14.783  14.849  1.00 92.12           C  
ATOM   1596  N   ALA A 212      -9.601 -18.116  11.827  1.00 94.00           N  
ATOM   1597  CA  ALA A 212      -8.770 -19.122  11.171  1.00 94.00           C  
ATOM   1598  C   ALA A 212      -9.151 -19.274   9.693  1.00 94.00           C  
ATOM   1599  CB  ALA A 212      -8.889 -20.449  11.927  1.00 94.00           C  
ATOM   1600  O   ALA A 212      -8.271 -19.317   8.838  1.00 94.00           O  
ATOM   1601  N   LEU A 213     -10.451 -19.289   9.387  1.00 95.19           N  
ATOM   1602  CA  LEU A 213     -10.954 -19.314   8.018  1.00 95.19           C  
ATOM   1603  C   LEU A 213     -10.499 -18.070   7.251  1.00 95.19           C  
ATOM   1604  CB  LEU A 213     -12.486 -19.449   8.037  1.00 95.19           C  
ATOM   1605  O   LEU A 213      -9.949 -18.223   6.163  1.00 95.19           O  
ATOM   1606  CG  LEU A 213     -12.996 -20.829   8.489  1.00 95.19           C  
ATOM   1607  CD1 LEU A 213     -14.507 -20.778   8.708  1.00 95.19           C  
ATOM   1608  CD2 LEU A 213     -12.696 -21.906   7.443  1.00 95.19           C  
ATOM   1609  N   LEU A 214     -10.646 -16.873   7.838  1.00 93.88           N  
ATOM   1610  CA  LEU A 214     -10.188 -15.604   7.265  1.00 93.88           C  
ATOM   1611  C   LEU A 214      -8.703 -15.651   6.900  1.00 93.88           C  
ATOM   1612  CB  LEU A 214     -10.488 -14.452   8.245  1.00 93.88           C  
ATOM   1613  O   LEU A 214      -8.337 -15.347   5.770  1.00 93.88           O  
ATOM   1614  CG  LEU A 214     -10.082 -13.057   7.730  1.00 93.88           C  
ATOM   1615  CD1 LEU A 214     -10.908 -12.636   6.516  1.00 93.88           C  
ATOM   1616  CD2 LEU A 214     -10.279 -12.015   8.831  1.00 93.88           C  
ATOM   1617  N   VAL A 215      -7.852 -16.070   7.840  1.00 94.62           N  
ATOM   1618  CA  VAL A 215      -6.407 -16.203   7.615  1.00 94.62           C  
ATOM   1619  C   VAL A 215      -6.127 -17.174   6.472  1.00 94.62           C  
ATOM   1620  CB  VAL A 215      -5.695 -16.675   8.899  1.00 94.62           C  
ATOM   1621  O   VAL A 215      -5.361 -16.848   5.571  1.00 94.62           O  
ATOM   1622  CG1 VAL A 215      -4.216 -17.017   8.664  1.00 94.62           C  
ATOM   1623  CG2 VAL A 215      -5.730 -15.613  10.005  1.00 94.62           C  
ATOM   1624  N   VAL A 216      -6.745 -18.357   6.498  1.00 95.94           N  
ATOM   1625  CA  VAL A 216      -6.468 -19.428   5.535  1.00 95.94           C  
ATOM   1626  C   VAL A 216      -6.862 -19.023   4.119  1.00 95.94           C  
ATOM   1627  CB  VAL A 216      -7.156 -20.738   5.968  1.00 95.94           C  
ATOM   1628  O   VAL A 216      -6.039 -19.151   3.215  1.00 95.94           O  
ATOM   1629  CG1 VAL A 216      -7.153 -21.812   4.872  1.00 95.94           C  
ATOM   1630  CG2 VAL A 216      -6.434 -21.340   7.182  1.00 95.94           C  
ATOM   1631  N   TRP A 217      -8.083 -18.523   3.904  1.00 96.19           N  
ATOM   1632  CA  TRP A 217      -8.536 -18.218   2.545  1.00 96.19           C  
ATOM   1633  C   TRP A 217      -7.842 -16.980   1.976  1.00 96.19           C  
ATOM   1634  CB  TRP A 217     -10.064 -18.118   2.474  1.00 96.19           C  
ATOM   1635  O   TRP A 217      -7.459 -16.995   0.808  1.00 96.19           O  
ATOM   1636  CG  TRP A 217     -10.690 -16.823   2.894  1.00 96.19           C  
ATOM   1637  CD1 TRP A 217     -11.377 -16.615   4.037  1.00 96.19           C  
ATOM   1638  CD2 TRP A 217     -10.791 -15.570   2.150  1.00 96.19           C  
ATOM   1639  CE2 TRP A 217     -11.481 -14.618   2.960  1.00 96.19           C  
ATOM   1640  CE3 TRP A 217     -10.400 -15.148   0.861  1.00 96.19           C  
ATOM   1641  NE1 TRP A 217     -11.817 -15.310   4.098  1.00 96.19           N  
ATOM   1642  CH2 TRP A 217     -11.318 -12.914   1.259  1.00 96.19           C  
ATOM   1643  CZ2 TRP A 217     -11.730 -13.305   2.543  1.00 96.19           C  
ATOM   1644  CZ3 TRP A 217     -10.669 -13.838   0.421  1.00 96.19           C  
ATOM   1645  N   VAL A 218      -7.623 -15.940   2.794  1.00 95.19           N  
ATOM   1646  CA  VAL A 218      -6.935 -14.721   2.348  1.00 95.19           C  
ATOM   1647  C   VAL A 218      -5.471 -15.018   2.036  1.00 95.19           C  
ATOM   1648  CB  VAL A 218      -7.044 -13.583   3.381  1.00 95.19           C  
ATOM   1649  O   VAL A 218      -4.987 -14.607   0.985  1.00 95.19           O  
ATOM   1650  CG1 VAL A 218      -6.233 -12.364   2.941  1.00 95.19           C  
ATOM   1651  CG2 VAL A 218      -8.483 -13.095   3.553  1.00 95.19           C  
ATOM   1652  N   ALA A 219      -4.765 -15.750   2.905  1.00 94.62           N  
ATOM   1653  CA  ALA A 219      -3.366 -16.096   2.666  1.00 94.62           C  
ATOM   1654  C   ALA A 219      -3.212 -17.015   1.448  1.00 94.62           C  
ATOM   1655  CB  ALA A 219      -2.770 -16.735   3.924  1.00 94.62           C  
ATOM   1656  O   ALA A 219      -2.327 -16.786   0.629  1.00 94.62           O  
ATOM   1657  N   ALA A 220      -4.085 -18.017   1.291  1.00 96.00           N  
ATOM   1658  CA  ALA A 220      -4.051 -18.899   0.128  1.00 96.00           C  
ATOM   1659  C   ALA A 220      -4.317 -18.134  -1.174  1.00 96.00           C  
ATOM   1660  CB  ALA A 220      -5.054 -20.038   0.325  1.00 96.00           C  
ATOM   1661  O   ALA A 220      -3.584 -18.318  -2.142  1.00 96.00           O  
ATOM   1662  N   LEU A 221      -5.312 -17.238  -1.184  1.00 95.62           N  
ATOM   1663  CA  LEU A 221      -5.616 -16.411  -2.349  1.00 95.62           C  
ATOM   1664  C   LEU A 221      -4.468 -15.453  -2.675  1.00 95.62           C  
ATOM   1665  CB  LEU A 221      -6.928 -15.648  -2.104  1.00 95.62           C  
ATOM   1666  O   LEU A 221      -4.073 -15.353  -3.831  1.00 95.62           O  
ATOM   1667  CG  LEU A 221      -7.388 -14.787  -3.296  1.00 95.62           C  
ATOM   1668  CD1 LEU A 221      -7.525 -15.580  -4.598  1.00 95.62           C  
ATOM   1669  CD2 LEU A 221      -8.762 -14.201  -2.985  1.00 95.62           C  
ATOM   1670  N   GLN A 222      -3.903 -14.786  -1.667  1.00 94.62           N  
ATOM   1671  CA  GLN A 222      -2.781 -13.876  -1.872  1.00 94.62           C  
ATOM   1672  C   GLN A 222      -1.566 -14.607  -2.443  1.00 94.62           C  
ATOM   1673  CB  GLN A 222      -2.418 -13.176  -0.555  1.00 94.62           C  
ATOM   1674  O   GLN A 222      -1.013 -14.165  -3.442  1.00 94.62           O  
ATOM   1675  CG  GLN A 222      -1.303 -12.137  -0.777  1.00 94.62           C  
ATOM   1676  CD  GLN A 222      -1.746 -11.037  -1.734  1.00 94.62           C  
ATOM   1677  NE2 GLN A 222      -0.920 -10.678  -2.679  1.00 94.62           N  
ATOM   1678  OE1 GLN A 222      -2.845 -10.519  -1.653  1.00 94.62           O  
ATOM   1679  N   LEU A 223      -1.181 -15.742  -1.851  1.00 93.00           N  
ATOM   1680  CA  LEU A 223      -0.055 -16.543  -2.334  1.00 93.00           C  
ATOM   1681  C   LEU A 223      -0.305 -17.071  -3.750  1.00 93.00           C  
ATOM   1682  CB  LEU A 223       0.207 -17.707  -1.365  1.00 93.00           C  
ATOM   1683  O   LEU A 223       0.609 -17.065  -4.565  1.00 93.00           O  
ATOM   1684  CG  LEU A 223       0.809 -17.288  -0.012  1.00 93.00           C  
ATOM   1685  CD1 LEU A 223       0.830 -18.500   0.923  1.00 93.00           C  
ATOM   1686  CD2 LEU A 223       2.238 -16.761  -0.149  1.00 93.00           C  
ATOM   1687  N   MET A 224      -1.539 -17.477  -4.066  1.00 94.62           N  
ATOM   1688  CA  MET A 224      -1.918 -17.888  -5.421  1.00 94.62           C  
ATOM   1689  C   MET A 224      -1.711 -16.754  -6.433  1.00 94.62           C  
ATOM   1690  CB  MET A 224      -3.391 -18.322  -5.425  1.00 94.62           C  
ATOM   1691  O   MET A 224      -1.210 -17.002  -7.525  1.00 94.62           O  
ATOM   1692  CG  MET A 224      -3.842 -18.946  -6.749  1.00 94.62           C  
ATOM   1693  SD  MET A 224      -5.637 -18.904  -6.991  1.00 94.62           S  
ATOM   1694  CE  MET A 224      -5.833 -17.227  -7.642  1.00 94.62           C  
ATOM   1695  N   LEU A 225      -2.098 -15.522  -6.086  1.00 92.94           N  
ATOM   1696  CA  LEU A 225      -1.951 -14.358  -6.964  1.00 92.94           C  
ATOM   1697  C   LEU A 225      -0.492 -13.904  -7.093  1.00 92.94           C  
ATOM   1698  CB  LEU A 225      -2.822 -13.205  -6.436  1.00 92.94           C  
ATOM   1699  O   LEU A 225      -0.073 -13.508  -8.176  1.00 92.94           O  
ATOM   1700  CG  LEU A 225      -4.341 -13.427  -6.528  1.00 92.94           C  
ATOM   1701  CD1 LEU A 225      -5.062 -12.273  -5.828  1.00 92.94           C  
ATOM   1702  CD2 LEU A 225      -4.828 -13.493  -7.977  1.00 92.94           C  
ATOM   1703  N   ASP A 226       0.267 -13.961  -6.001  1.00 89.81           N  
ATOM   1704  CA  ASP A 226       1.668 -13.542  -5.943  1.00 89.81           C  
ATOM   1705  C   ASP A 226       2.596 -14.523  -6.667  1.00 89.81           C  
ATOM   1706  CB  ASP A 226       2.070 -13.382  -4.459  1.00 89.81           C  
ATOM   1707  O   ASP A 226       3.456 -14.112  -7.448  1.00 89.81           O  
ATOM   1708  CG  ASP A 226       1.746 -11.998  -3.883  1.00 89.81           C  
ATOM   1709  OD1 ASP A 226       1.502 -11.050  -4.657  1.00 89.81           O  
ATOM   1710  OD2 ASP A 226       1.689 -11.827  -2.643  1.00 89.81           O  
ATOM   1711  N   GLU A 227       2.427 -15.823  -6.428  1.00 89.00           N  
ATOM   1712  CA  GLU A 227       3.288 -16.873  -6.979  1.00 89.00           C  
ATOM   1713  C   GLU A 227       2.746 -17.481  -8.282  1.00 89.00           C  
ATOM   1714  CB  GLU A 227       3.492 -17.977  -5.937  1.00 89.00           C  
ATOM   1715  O   GLU A 227       3.457 -18.234  -8.947  1.00 89.00           O  
ATOM   1716  CG  GLU A 227       4.251 -17.579  -4.661  1.00 89.00           C  
ATOM   1717  CD  GLU A 227       4.540 -18.807  -3.775  1.00 89.00           C  
ATOM   1718  OE1 GLU A 227       5.370 -18.737  -2.835  1.00 89.00           O  
ATOM   1719  OE2 GLU A 227       3.927 -19.884  -3.971  1.00 89.00           O  
ATOM   1720  N   GLY A 228       1.502 -17.160  -8.662  1.00 87.06           N  
ATOM   1721  CA  GLY A 228       0.811 -17.747  -9.812  1.00 87.06           C  
ATOM   1722  C   GLY A 228       1.659 -17.714 -11.075  1.00 87.06           C  
ATOM   1723  O   GLY A 228       1.906 -18.749 -11.680  1.00 87.06           O  
ATOM   1724  N   LYS A 229       2.202 -16.547 -11.423  1.00 82.69           N  
ATOM   1725  CA  LYS A 229       3.066 -16.389 -12.600  1.00 82.69           C  
ATOM   1726  C   LYS A 229       4.365 -17.193 -12.515  1.00 82.69           C  
ATOM   1727  CB  LYS A 229       3.379 -14.902 -12.758  1.00 82.69           C  
ATOM   1728  O   LYS A 229       4.763 -17.786 -13.510  1.00 82.69           O  
ATOM   1729  CG  LYS A 229       4.170 -14.585 -14.040  1.00 82.69           C  
ATOM   1730  CD  LYS A 229       4.772 -13.179 -13.964  1.00 82.69           C  
ATOM   1731  CE  LYS A 229       5.893 -13.089 -12.915  1.00 82.69           C  
ATOM   1732  NZ  LYS A 229       7.155 -13.708 -13.365  1.00 82.69           N  
ATOM   1733  N   ASP A 230       5.040 -17.176 -11.368  1.00 83.94           N  
ATOM   1734  CA  ASP A 230       6.355 -17.815 -11.203  1.00 83.94           C  
ATOM   1735  C   ASP A 230       6.260 -19.353 -11.227  1.00 83.94           C  
ATOM   1736  CB  ASP A 230       7.023 -17.300  -9.913  1.00 83.94           C  
ATOM   1737  O   ASP A 230       7.266 -20.036 -11.412  1.00 83.94           O  
ATOM   1738  CG  ASP A 230       7.516 -15.841  -9.980  1.00 83.94           C  
ATOM   1739  OD1 ASP A 230       7.534 -15.230 -11.083  1.00 83.94           O  
ATOM   1740  OD2 ASP A 230       7.924 -15.319  -8.918  1.00 83.94           O  
ATOM   1741  N   HIS A 231       5.047 -19.893 -11.081  1.00 86.38           N  
ATOM   1742  CA  HIS A 231       4.734 -21.315 -11.162  1.00 86.38           C  
ATOM   1743  C   HIS A 231       3.764 -21.657 -12.312  1.00 86.38           C  
ATOM   1744  CB  HIS A 231       4.219 -21.777  -9.789  1.00 86.38           C  
ATOM   1745  O   HIS A 231       3.012 -22.616 -12.191  1.00 86.38           O  
ATOM   1746  CG  HIS A 231       5.269 -21.845  -8.712  1.00 86.38           C  
ATOM   1747  CD2 HIS A 231       5.260 -21.192  -7.513  1.00 86.38           C  
ATOM   1748  ND1 HIS A 231       6.364 -22.673  -8.709  1.00 86.38           N  
ATOM   1749  CE1 HIS A 231       7.011 -22.503  -7.545  1.00 86.38           C  
ATOM   1750  NE2 HIS A 231       6.353 -21.643  -6.754  1.00 86.38           N  
ATOM   1751  N   ASP A 232       3.742 -20.897 -13.411  1.00 87.62           N  
ATOM   1752  CA  ASP A 232       2.929 -21.209 -14.606  1.00 87.62           C  
ATOM   1753  C   ASP A 232       1.414 -21.381 -14.337  1.00 87.62           C  
ATOM   1754  CB  ASP A 232       3.547 -22.379 -15.393  1.00 87.62           C  
ATOM   1755  O   ASP A 232       0.693 -22.116 -15.014  1.00 87.62           O  
ATOM   1756  CG  ASP A 232       4.968 -22.068 -15.867  1.00 87.62           C  
ATOM   1757  OD1 ASP A 232       5.142 -20.995 -16.492  1.00 87.62           O  
ATOM   1758  OD2 ASP A 232       5.868 -22.897 -15.601  1.00 87.62           O  
ATOM   1759  N   TRP A 233       0.896 -20.655 -13.346  1.00 91.31           N  
ATOM   1760  CA  TRP A 233      -0.513 -20.610 -12.961  1.00 91.31           C  
ATOM   1761  C   TRP A 233      -1.096 -22.007 -12.706  1.00 91.31           C  
ATOM   1762  CB  TRP A 233      -1.292 -19.747 -13.972  1.00 91.31           C  
ATOM   1763  O   TRP A 233      -0.596 -22.750 -11.866  1.00 91.31           O  
ATOM   1764  CG  TRP A 233      -1.053 -18.281 -13.854  1.00 91.31           C  
ATOM   1765  CD1 TRP A 233      -0.105 -17.559 -14.491  1.00 91.31           C  
ATOM   1766  CD2 TRP A 233      -1.784 -17.344 -13.016  1.00 91.31           C  
ATOM   1767  CE2 TRP A 233      -1.231 -16.044 -13.200  1.00 91.31           C  
ATOM   1768  CE3 TRP A 233      -2.858 -17.475 -12.109  1.00 91.31           C  
ATOM   1769  NE1 TRP A 233      -0.213 -16.231 -14.115  1.00 91.31           N  
ATOM   1770  CH2 TRP A 233      -2.791 -15.089 -11.609  1.00 91.31           C  
ATOM   1771  CZ2 TRP A 233      -1.727 -14.928 -12.508  1.00 91.31           C  
ATOM   1772  CZ3 TRP A 233      -3.357 -16.359 -11.412  1.00 91.31           C  
ATOM   1773  N   PHE A 234      -2.189 -22.365 -13.380  1.00 91.69           N  
ATOM   1774  CA  PHE A 234      -2.927 -23.600 -13.125  1.00 91.69           C  
ATOM   1775  C   PHE A 234      -2.232 -24.861 -13.658  1.00 91.69           C  
ATOM   1776  CB  PHE A 234      -4.362 -23.453 -13.650  1.00 91.69           C  
ATOM   1777  O   PHE A 234      -2.703 -25.957 -13.366  1.00 91.69           O  
ATOM   1778  CG  PHE A 234      -5.173 -22.389 -12.932  1.00 91.69           C  
ATOM   1779  CD1 PHE A 234      -5.559 -22.588 -11.592  1.00 91.69           C  
ATOM   1780  CD2 PHE A 234      -5.541 -21.201 -13.590  1.00 91.69           C  
ATOM   1781  CE1 PHE A 234      -6.313 -21.613 -10.917  1.00 91.69           C  
ATOM   1782  CE2 PHE A 234      -6.294 -20.223 -12.914  1.00 91.69           C  
ATOM   1783  CZ  PHE A 234      -6.682 -20.430 -11.579  1.00 91.69           C  
ATOM   1784  N   GLU A 235      -1.104 -24.728 -14.364  1.00 92.44           N  
ATOM   1785  CA  GLU A 235      -0.226 -25.866 -14.676  1.00 92.44           C  
ATOM   1786  C   GLU A 235       0.506 -26.373 -13.421  1.00 92.44           C  
ATOM   1787  CB  GLU A 235       0.786 -25.464 -15.761  1.00 92.44           C  
ATOM   1788  O   GLU A 235       0.862 -27.549 -13.318  1.00 92.44           O  
ATOM   1789  CG  GLU A 235       0.141 -25.175 -17.130  1.00 92.44           C  
ATOM   1790  CD  GLU A 235      -0.538 -26.403 -17.765  1.00 92.44           C  
ATOM   1791  OE1 GLU A 235      -1.435 -26.193 -18.614  1.00 92.44           O  
ATOM   1792  OE2 GLU A 235      -0.170 -27.547 -17.410  1.00 92.44           O  
ATOM   1793  N   SER A 236       0.685 -25.520 -12.406  1.00 93.25           N  
ATOM   1794  CA  SER A 236       1.270 -25.927 -11.132  1.00 93.25           C  
ATOM   1795  C   SER A 236       0.229 -26.475 -10.167  1.00 93.25           C  
ATOM   1796  CB  SER A 236       2.053 -24.784 -10.515  1.00 93.25           C  
ATOM   1797  O   SER A 236      -0.694 -25.786  -9.720  1.00 93.25           O  
ATOM   1798  OG  SER A 236       2.454 -25.053  -9.181  1.00 93.25           O  
ATOM   1799  N   SER A 237       0.465 -27.709  -9.721  1.00 94.31           N  
ATOM   1800  CA  SER A 237      -0.317 -28.358  -8.666  1.00 94.31           C  
ATOM   1801  C   SER A 237      -0.350 -27.547  -7.366  1.00 94.31           C  
ATOM   1802  CB  SER A 237       0.248 -29.756  -8.400  1.00 94.31           C  
ATOM   1803  O   SER A 237      -1.359 -27.567  -6.661  1.00 94.31           O  
ATOM   1804  OG  SER A 237       1.604 -29.683  -7.992  1.00 94.31           O  
ATOM   1805  N   ARG A 238       0.712 -26.783  -7.065  1.00 94.06           N  
ATOM   1806  CA  ARG A 238       0.778 -25.891  -5.897  1.00 94.06           C  
ATOM   1807  C   ARG A 238      -0.226 -24.746  -6.012  1.00 94.06           C  
ATOM   1808  CB  ARG A 238       2.216 -25.372  -5.727  1.00 94.06           C  
ATOM   1809  O   ARG A 238      -0.942 -24.477  -5.052  1.00 94.06           O  
ATOM   1810  CG  ARG A 238       2.382 -24.461  -4.500  1.00 94.06           C  
ATOM   1811  CD  ARG A 238       3.827 -23.959  -4.401  1.00 94.06           C  
ATOM   1812  NE  ARG A 238       3.990 -23.026  -3.275  1.00 94.06           N  
ATOM   1813  NH1 ARG A 238       6.193 -22.454  -3.635  1.00 94.06           N  
ATOM   1814  NH2 ARG A 238       5.012 -21.434  -2.049  1.00 94.06           N  
ATOM   1815  CZ  ARG A 238       5.076 -22.334  -2.979  1.00 94.06           C  
ATOM   1816  N   ILE A 239      -0.304 -24.094  -7.171  1.00 94.81           N  
ATOM   1817  CA  ILE A 239      -1.231 -22.976  -7.402  1.00 94.81           C  
ATOM   1818  C   ILE A 239      -2.674 -23.476  -7.429  1.00 94.81           C  
ATOM   1819  CB  ILE A 239      -0.865 -22.245  -8.707  1.00 94.81           C  
ATOM   1820  O   ILE A 239      -3.535 -22.870  -6.797  1.00 94.81           O  
ATOM   1821  CG1 ILE A 239       0.569 -21.668  -8.686  1.00 94.81           C  
ATOM   1822  CG2 ILE A 239      -1.871 -21.132  -9.052  1.00 94.81           C  
ATOM   1823  CD1 ILE A 239       0.878 -20.697  -7.535  1.00 94.81           C  
ATOM   1824  N   VAL A 240      -2.935 -24.623  -8.065  1.00 95.88           N  
ATOM   1825  CA  VAL A 240      -4.257 -25.272  -8.028  1.00 95.88           C  
ATOM   1826  C   VAL A 240      -4.667 -25.587  -6.587  1.00 95.88           C  
ATOM   1827  CB  VAL A 240      -4.264 -26.552  -8.887  1.00 95.88           C  
ATOM   1828  O   VAL A 240      -5.797 -25.305  -6.193  1.00 95.88           O  
ATOM   1829  CG1 VAL A 240      -5.599 -27.305  -8.787  1.00 95.88           C  
ATOM   1830  CG2 VAL A 240      -4.037 -26.233 -10.368  1.00 95.88           C  
ATOM   1831  N   PHE A 241      -3.754 -26.117  -5.769  1.00 96.69           N  
ATOM   1832  CA  PHE A 241      -4.020 -26.390  -4.358  1.00 96.69           C  
ATOM   1833  C   PHE A 241      -4.346 -25.114  -3.566  1.00 96.69           C  
ATOM   1834  CB  PHE A 241      -2.822 -27.140  -3.767  1.00 96.69           C  
ATOM   1835  O   PHE A 241      -5.329 -25.092  -2.824  1.00 96.69           O  
ATOM   1836  CG  PHE A 241      -2.991 -27.536  -2.317  1.00 96.69           C  
ATOM   1837  CD1 PHE A 241      -2.254 -26.883  -1.312  1.00 96.69           C  
ATOM   1838  CD2 PHE A 241      -3.868 -28.582  -1.977  1.00 96.69           C  
ATOM   1839  CE1 PHE A 241      -2.365 -27.305   0.024  1.00 96.69           C  
ATOM   1840  CE2 PHE A 241      -3.998 -28.988  -0.638  1.00 96.69           C  
ATOM   1841  CZ  PHE A 241      -3.235 -28.359   0.361  1.00 96.69           C  
ATOM   1842  N   LEU A 242      -3.586 -24.031  -3.767  1.00 96.19           N  
ATOM   1843  CA  LEU A 242      -3.871 -22.724  -3.161  1.00 96.19           C  
ATOM   1844  C   LEU A 242      -5.228 -22.165  -3.616  1.00 96.19           C  
ATOM   1845  CB  LEU A 242      -2.741 -21.733  -3.494  1.00 96.19           C  
ATOM   1846  O   LEU A 242      -5.990 -21.679  -2.783  1.00 96.19           O  
ATOM   1847  CG  LEU A 242      -1.395 -22.014  -2.803  1.00 96.19           C  
ATOM   1848  CD1 LEU A 242      -0.320 -21.105  -3.397  1.00 96.19           C  
ATOM   1849  CD2 LEU A 242      -1.456 -21.752  -1.297  1.00 96.19           C  
ATOM   1850  N   ALA A 243      -5.573 -22.299  -4.900  1.00 96.06           N  
ATOM   1851  CA  ALA A 243      -6.860 -21.878  -5.449  1.00 96.06           C  
ATOM   1852  C   ALA A 243      -8.031 -22.636  -4.808  1.00 96.06           C  
ATOM   1853  CB  ALA A 243      -6.844 -22.097  -6.968  1.00 96.06           C  
ATOM   1854  O   ALA A 243      -9.026 -22.036  -4.403  1.00 96.06           O  
ATOM   1855  N   VAL A 244      -7.900 -23.958  -4.664  1.00 97.31           N  
ATOM   1856  CA  VAL A 244      -8.910 -24.803  -4.015  1.00 97.31           C  
ATOM   1857  C   VAL A 244      -9.076 -24.417  -2.545  1.00 97.31           C  
ATOM   1858  CB  VAL A 244      -8.556 -26.292  -4.189  1.00 97.31           C  
ATOM   1859  O   VAL A 244     -10.209 -24.252  -2.091  1.00 97.31           O  
ATOM   1860  CG1 VAL A 244      -9.444 -27.210  -3.342  1.00 97.31           C  
ATOM   1861  CG2 VAL A 244      -8.742 -26.723  -5.650  1.00 97.31           C  
ATOM   1862  N   ILE A 245      -7.978 -24.208  -1.808  1.00 97.62           N  
ATOM   1863  CA  ILE A 245      -8.035 -23.731  -0.416  1.00 97.62           C  
ATOM   1864  C   ILE A 245      -8.705 -22.360  -0.336  1.00 97.62           C  
ATOM   1865  CB  ILE A 245      -6.631 -23.695   0.228  1.00 97.62           C  
ATOM   1866  O   ILE A 245      -9.550 -22.155   0.532  1.00 97.62           O  
ATOM   1867  CG1 ILE A 245      -6.136 -25.137   0.450  1.00 97.62           C  
ATOM   1868  CG2 ILE A 245      -6.660 -22.953   1.585  1.00 97.62           C  
ATOM   1869  CD1 ILE A 245      -4.672 -25.218   0.884  1.00 97.62           C  
ATOM   1870  N   ALA A 246      -8.361 -21.433  -1.231  1.00 96.81           N  
ATOM   1871  CA  ALA A 246      -8.949 -20.101  -1.263  1.00 96.81           C  
ATOM   1872  C   ALA A 246     -10.465 -20.163  -1.492  1.00 96.81           C  
ATOM   1873  CB  ALA A 246      -8.245 -19.278  -2.345  1.00 96.81           C  
ATOM   1874  O   ALA A 246     -11.222 -19.564  -0.734  1.00 96.81           O  
ATOM   1875  N   VAL A 247     -10.927 -20.934  -2.482  1.00 97.31           N  
ATOM   1876  CA  VAL A 247     -12.357 -21.061  -2.808  1.00 97.31           C  
ATOM   1877  C   VAL A 247     -13.125 -21.759  -1.686  1.00 97.31           C  
ATOM   1878  CB  VAL A 247     -12.548 -21.787  -4.154  1.00 97.31           C  
ATOM   1879  O   VAL A 247     -14.132 -21.233  -1.213  1.00 97.31           O  
ATOM   1880  CG1 VAL A 247     -14.020 -22.117  -4.441  1.00 97.31           C  
ATOM   1881  CG2 VAL A 247     -12.046 -20.914  -5.312  1.00 97.31           C  
ATOM   1882  N   ILE A 248     -12.652 -22.921  -1.225  1.00 97.75           N  
ATOM   1883  CA  ILE A 248     -13.320 -23.677  -0.155  1.00 97.75           C  
ATOM   1884  C   ILE A 248     -13.303 -22.874   1.148  1.00 97.75           C  
ATOM   1885  CB  ILE A 248     -12.675 -25.072   0.022  1.00 97.75           C  
ATOM   1886  O   ILE A 248     -14.330 -22.766   1.817  1.00 97.75           O  
ATOM   1887  CG1 ILE A 248     -12.917 -25.929  -1.243  1.00 97.75           C  
ATOM   1888  CG2 ILE A 248     -13.237 -25.788   1.268  1.00 97.75           C  
ATOM   1889  CD1 ILE A 248     -12.245 -27.307  -1.201  1.00 97.75           C  
ATOM   1890  N   GLY A 249     -12.161 -22.280   1.493  1.00 97.06           N  
ATOM   1891  CA  GLY A 249     -11.992 -21.457   2.684  1.00 97.06           C  
ATOM   1892  C   GLY A 249     -12.871 -20.209   2.659  1.00 97.06           C  
ATOM   1893  O   GLY A 249     -13.477 -19.887   3.676  1.00 97.06           O  
ATOM   1894  N   PHE A 250     -13.010 -19.549   1.506  1.00 96.19           N  
ATOM   1895  CA  PHE A 250     -13.894 -18.396   1.344  1.00 96.19           C  
ATOM   1896  C   PHE A 250     -15.366 -18.785   1.511  1.00 96.19           C  
ATOM   1897  CB  PHE A 250     -13.648 -17.747  -0.022  1.00 96.19           C  
ATOM   1898  O   PHE A 250     -16.092 -18.136   2.259  1.00 96.19           O  
ATOM   1899  CG  PHE A 250     -14.558 -16.572  -0.311  1.00 96.19           C  
ATOM   1900  CD1 PHE A 250     -15.539 -16.658  -1.317  1.00 96.19           C  
ATOM   1901  CD2 PHE A 250     -14.423 -15.388   0.436  1.00 96.19           C  
ATOM   1902  CE1 PHE A 250     -16.367 -15.553  -1.587  1.00 96.19           C  
ATOM   1903  CE2 PHE A 250     -15.259 -14.289   0.176  1.00 96.19           C  
ATOM   1904  CZ  PHE A 250     -16.225 -14.369  -0.842  1.00 96.19           C  
ATOM   1905  N   ILE A 251     -15.811 -19.879   0.883  1.00 96.56           N  
ATOM   1906  CA  ILE A 251     -17.186 -20.377   1.042  1.00 96.56           C  
ATOM   1907  C   ILE A 251     -17.454 -20.756   2.505  1.00 96.56           C  
ATOM   1908  CB  ILE A 251     -17.450 -21.557   0.079  1.00 96.56           C  
ATOM   1909  O   ILE A 251     -18.480 -20.370   3.065  1.00 96.56           O  
ATOM   1910  CG1 ILE A 251     -17.430 -21.066  -1.388  1.00 96.56           C  
ATOM   1911  CG2 ILE A 251     -18.804 -22.229   0.385  1.00 96.56           C  
ATOM   1912  CD1 ILE A 251     -17.380 -22.202  -2.418  1.00 96.56           C  
ATOM   1913  N   ALA A 252     -16.523 -21.467   3.147  1.00 96.12           N  
ATOM   1914  CA  ALA A 252     -16.627 -21.833   4.555  1.00 96.12           C  
ATOM   1915  C   ALA A 252     -16.669 -20.597   5.467  1.00 96.12           C  
ATOM   1916  CB  ALA A 252     -15.458 -22.761   4.903  1.00 96.12           C  
ATOM   1917  O   ALA A 252     -17.501 -20.538   6.370  1.00 96.12           O  
ATOM   1918  N   PHE A 253     -15.828 -19.594   5.199  1.00 95.00           N  
ATOM   1919  CA  PHE A 253     -15.820 -18.307   5.896  1.00 95.00           C  
ATOM   1920  C   PHE A 253     -17.168 -17.590   5.775  1.00 95.00           C  
ATOM   1921  CB  PHE A 253     -14.681 -17.444   5.335  1.00 95.00           C  
ATOM   1922  O   PHE A 253     -17.727 -17.175   6.786  1.00 95.00           O  
ATOM   1923  CG  PHE A 253     -14.665 -16.023   5.849  1.00 95.00           C  
ATOM   1924  CD1 PHE A 253     -15.140 -14.978   5.034  1.00 95.00           C  
ATOM   1925  CD2 PHE A 253     -14.198 -15.747   7.146  1.00 95.00           C  
ATOM   1926  CE1 PHE A 253     -15.145 -13.657   5.515  1.00 95.00           C  
ATOM   1927  CE2 PHE A 253     -14.203 -14.427   7.625  1.00 95.00           C  
ATOM   1928  CZ  PHE A 253     -14.674 -13.382   6.811  1.00 95.00           C  
ATOM   1929  N   LEU A 254     -17.734 -17.506   4.566  1.00 93.94           N  
ATOM   1930  CA  LEU A 254     -19.042 -16.885   4.350  1.00 93.94           C  
ATOM   1931  C   LEU A 254     -20.152 -17.599   5.127  1.00 93.94           C  
ATOM   1932  CB  LEU A 254     -19.390 -16.881   2.852  1.00 93.94           C  
ATOM   1933  O   LEU A 254     -20.956 -16.943   5.785  1.00 93.94           O  
ATOM   1934  CG  LEU A 254     -18.591 -15.910   1.966  1.00 93.94           C  
ATOM   1935  CD1 LEU A 254     -19.136 -16.029   0.541  1.00 93.94           C  
ATOM   1936  CD2 LEU A 254     -18.723 -14.455   2.416  1.00 93.94           C  
ATOM   1937  N   ILE A 255     -20.204 -18.933   5.067  1.00 93.75           N  
ATOM   1938  CA  ILE A 255     -21.210 -19.720   5.795  1.00 93.75           C  
ATOM   1939  C   ILE A 255     -21.058 -19.503   7.306  1.00 93.75           C  
ATOM   1940  CB  ILE A 255     -21.110 -21.215   5.410  1.00 93.75           C  
ATOM   1941  O   ILE A 255     -22.056 -19.303   8.001  1.00 93.75           O  
ATOM   1942  CG1 ILE A 255     -21.505 -21.418   3.928  1.00 93.75           C  
ATOM   1943  CG2 ILE A 255     -22.013 -22.087   6.308  1.00 93.75           C  
ATOM   1944  CD1 ILE A 255     -21.124 -22.797   3.372  1.00 93.75           C  
ATOM   1945  N   TRP A 256     -19.822 -19.513   7.810  1.00 94.81           N  
ATOM   1946  CA  TRP A 256     -19.527 -19.350   9.229  1.00 94.81           C  
ATOM   1947  C   TRP A 256     -19.902 -17.956   9.746  1.00 94.81           C  
ATOM   1948  CB  TRP A 256     -18.052 -19.672   9.481  1.00 94.81           C  
ATOM   1949  O   TRP A 256     -20.743 -17.838  10.632  1.00 94.81           O  
ATOM   1950  CG  TRP A 256     -17.696 -19.624  10.927  1.00 94.81           C  
ATOM   1951  CD1 TRP A 256     -17.259 -18.531  11.589  1.00 94.81           C  
ATOM   1952  CD2 TRP A 256     -17.848 -20.670  11.934  1.00 94.81           C  
ATOM   1953  CE2 TRP A 256     -17.523 -20.117  13.206  1.00 94.81           C  
ATOM   1954  CE3 TRP A 256     -18.255 -22.024  11.902  1.00 94.81           C  
ATOM   1955  NE1 TRP A 256     -17.148 -18.823  12.928  1.00 94.81           N  
ATOM   1956  CH2 TRP A 256     -18.007 -22.208  14.327  1.00 94.81           C  
ATOM   1957  CZ2 TRP A 256     -17.612 -20.861  14.390  1.00 94.81           C  
ATOM   1958  CZ3 TRP A 256     -18.324 -22.788  13.084  1.00 94.81           C  
ATOM   1959  N   GLU A 257     -19.367 -16.888   9.153  1.00 90.50           N  
ATOM   1960  CA  GLU A 257     -19.591 -15.511   9.624  1.00 90.50           C  
ATOM   1961  C   GLU A 257     -21.061 -15.070   9.489  1.00 90.50           C  
ATOM   1962  CB  GLU A 257     -18.695 -14.554   8.828  1.00 90.50           C  
ATOM   1963  O   GLU A 257     -21.556 -14.257  10.272  1.00 90.50           O  
ATOM   1964  CG  GLU A 257     -17.187 -14.719   9.083  1.00 90.50           C  
ATOM   1965  CD  GLU A 257     -16.658 -14.163  10.416  1.00 90.50           C  
ATOM   1966  OE1 GLU A 257     -15.502 -14.467  10.779  1.00 90.50           O  
ATOM   1967  OE2 GLU A 257     -17.351 -13.357  11.062  1.00 90.50           O  
ATOM   1968  N   LEU A 258     -21.810 -15.627   8.527  1.00 89.88           N  
ATOM   1969  CA  LEU A 258     -23.249 -15.362   8.404  1.00 89.88           C  
ATOM   1970  C   LEU A 258     -24.092 -16.082   9.470  1.00 89.88           C  
ATOM   1971  CB  LEU A 258     -23.728 -15.725   6.987  1.00 89.88           C  
ATOM   1972  O   LEU A 258     -25.204 -15.626   9.762  1.00 89.88           O  
ATOM   1973  CG  LEU A 258     -23.227 -14.775   5.881  1.00 89.88           C  
ATOM   1974  CD1 LEU A 258     -23.627 -15.330   4.511  1.00 89.88           C  
ATOM   1975  CD2 LEU A 258     -23.831 -13.371   6.004  1.00 89.88           C  
ATOM   1976  N   THR A 259     -23.596 -17.180  10.049  1.00 88.75           N  
ATOM   1977  CA  THR A 259     -24.332 -18.013  11.020  1.00 88.75           C  
ATOM   1978  C   THR A 259     -23.877 -17.825  12.469  1.00 88.75           C  
ATOM   1979  CB  THR A 259     -24.292 -19.502  10.639  1.00 88.75           C  
ATOM   1980  O   THR A 259     -24.681 -18.026  13.385  1.00 88.75           O  
ATOM   1981  CG2 THR A 259     -25.055 -19.786   9.345  1.00 88.75           C  
ATOM   1982  OG1 THR A 259     -22.984 -19.986  10.474  1.00 88.75           O  
ATOM   1983  N   GLU A 260     -22.638 -17.386  12.696  1.00 88.62           N  
ATOM   1984  CA  GLU A 260     -22.080 -17.138  14.023  1.00 88.62           C  
ATOM   1985  C   GLU A 260     -22.778 -15.955  14.725  1.00 88.62           C  
ATOM   1986  CB  GLU A 260     -20.547 -16.997  13.925  1.00 88.62           C  
ATOM   1987  O   GLU A 260     -23.254 -14.988  14.116  1.00 88.62           O  
ATOM   1988  CG  GLU A 260     -19.811 -16.866  15.271  1.00 88.62           C  
ATOM   1989  CD  GLU A 260     -20.241 -17.903  16.321  1.00 88.62           C  
ATOM   1990  OE1 GLU A 260     -20.817 -17.461  17.352  1.00 88.62           O  
ATOM   1991  OE2 GLU A 260     -20.102 -19.121  16.093  1.00 88.62           O  
ATOM   1992  N   ARG A 261     -22.888 -16.040  16.057  1.00 82.56           N  
ATOM   1993  CA  ARG A 261     -23.566 -15.025  16.876  1.00 82.56           C  
ATOM   1994  C   ARG A 261     -22.683 -13.812  17.128  1.00 82.56           C  
ATOM   1995  CB  ARG A 261     -24.022 -15.632  18.205  1.00 82.56           C  
ATOM   1996  O   ARG A 261     -23.206 -12.704  17.188  1.00 82.56           O  
ATOM   1997  CG  ARG A 261     -25.117 -16.686  18.012  1.00 82.56           C  
ATOM   1998  CD  ARG A 261     -25.593 -17.178  19.381  1.00 82.56           C  
ATOM   1999  NE  ARG A 261     -26.631 -18.213  19.246  1.00 82.56           N  
ATOM   2000  NH1 ARG A 261     -27.248 -18.315  21.454  1.00 82.56           N  
ATOM   2001  NH2 ARG A 261     -28.245 -19.647  19.966  1.00 82.56           N  
ATOM   2002  CZ  ARG A 261     -27.367 -18.718  20.219  1.00 82.56           C  
ATOM   2003  N   ASN A 262     -21.379 -14.033  17.291  1.00 82.25           N  
ATOM   2004  CA  ASN A 262     -20.378 -12.982  17.481  1.00 82.25           C  
ATOM   2005  C   ASN A 262     -19.285 -13.114  16.404  1.00 82.25           C  
ATOM   2006  CB  ASN A 262     -19.821 -13.039  18.914  1.00 82.25           C  
ATOM   2007  O   ASN A 262     -18.175 -13.523  16.747  1.00 82.25           O  
ATOM   2008  CG  ASN A 262     -20.899 -12.904  19.966  1.00 82.25           C  
ATOM   2009  ND2 ASN A 262     -21.232 -13.981  20.639  1.00 82.25           N  
ATOM   2010  OD1 ASN A 262     -21.475 -11.860  20.205  1.00 82.25           O  
ATOM   2011  N   PRO A 263     -19.620 -12.838  15.128  1.00 83.25           N  
ATOM   2012  CA  PRO A 263     -18.692 -12.959  14.005  1.00 83.25           C  
ATOM   2013  C   PRO A 263     -17.462 -12.064  14.185  1.00 83.25           C  
ATOM   2014  CB  PRO A 263     -19.508 -12.556  12.769  1.00 83.25           C  
ATOM   2015  O   PRO A 263     -17.561 -10.978  14.769  1.00 83.25           O  
ATOM   2016  CG  PRO A 263     -20.639 -11.694  13.297  1.00 83.25           C  
ATOM   2017  CD  PRO A 263     -20.897 -12.299  14.667  1.00 83.25           C  
ATOM   2018  N   VAL A 264     -16.308 -12.495  13.667  1.00 82.31           N  
ATOM   2019  CA  VAL A 264     -15.105 -11.648  13.619  1.00 82.31           C  
ATOM   2020  C   VAL A 264     -15.282 -10.525  12.593  1.00 82.31           C  
ATOM   2021  CB  VAL A 264     -13.832 -12.506  13.395  1.00 82.31           C  
ATOM   2022  O   VAL A 264     -14.773  -9.420  12.795  1.00 82.31           O  
ATOM   2023  CG1 VAL A 264     -13.039 -12.220  12.116  1.00 82.31           C  
ATOM   2024  CG2 VAL A 264     -12.875 -12.329  14.582  1.00 82.31           C  
ATOM   2025  N   VAL A 265     -16.049 -10.779  11.529  1.00 84.50           N  
ATOM   2026  CA  VAL A 265     -16.424  -9.802  10.505  1.00 84.50           C  
ATOM   2027  C   VAL A 265     -17.941  -9.816  10.329  1.00 84.50           C  
ATOM   2028  CB  VAL A 265     -15.712 -10.111   9.174  1.00 84.50           C  
ATOM   2029  O   VAL A 265     -18.508 -10.763   9.790  1.00 84.50           O  
ATOM   2030  CG1 VAL A 265     -16.171  -9.142   8.082  1.00 84.50           C  
ATOM   2031  CG2 VAL A 265     -14.189  -9.951   9.279  1.00 84.50           C  
ATOM   2032  N   ASP A 266     -18.626  -8.733  10.710  1.00 86.50           N  
ATOM   2033  CA  ASP A 266     -20.080  -8.664  10.536  1.00 86.50           C  
ATOM   2034  C   ASP A 266     -20.461  -8.415   9.067  1.00 86.50           C  
ATOM   2035  CB  ASP A 266     -20.743  -7.662  11.494  1.00 86.50           C  
ATOM   2036  O   ASP A 266     -20.643  -7.287   8.603  1.00 86.50           O  
ATOM   2037  CG  ASP A 266     -22.266  -7.847  11.557  1.00 86.50           C  
ATOM   2038  OD1 ASP A 266     -22.817  -8.671  10.783  1.00 86.50           O  
ATOM   2039  OD2 ASP A 266     -22.909  -7.179  12.395  1.00 86.50           O  
ATOM   2040  N   LEU A 267     -20.627  -9.502   8.313  1.00 89.56           N  
ATOM   2041  CA  LEU A 267     -21.046  -9.454   6.912  1.00 89.56           C  
ATOM   2042  C   LEU A 267     -22.496  -8.969   6.735  1.00 89.56           C  
ATOM   2043  CB  LEU A 267     -20.840 -10.837   6.269  1.00 89.56           C  
ATOM   2044  O   LEU A 267     -22.898  -8.625   5.622  1.00 89.56           O  
ATOM   2045  CG  LEU A 267     -19.380 -11.331   6.233  1.00 89.56           C  
ATOM   2046  CD1 LEU A 267     -19.346 -12.718   5.596  1.00 89.56           C  
ATOM   2047  CD2 LEU A 267     -18.471 -10.412   5.412  1.00 89.56           C  
ATOM   2048  N   LYS A 268     -23.299  -8.874   7.806  1.00 88.69           N  
ATOM   2049  CA  LYS A 268     -24.700  -8.417   7.721  1.00 88.69           C  
ATOM   2050  C   LYS A 268     -24.801  -6.940   7.339  1.00 88.69           C  
ATOM   2051  CB  LYS A 268     -25.438  -8.682   9.041  1.00 88.69           C  
ATOM   2052  O   LYS A 268     -25.863  -6.500   6.885  1.00 88.69           O  
ATOM   2053  CG  LYS A 268     -25.431 -10.165   9.442  1.00 88.69           C  
ATOM   2054  CD  LYS A 268     -25.864 -10.376  10.898  1.00 88.69           C  
ATOM   2055  CE  LYS A 268     -25.669 -11.862  11.230  1.00 88.69           C  
ATOM   2056  NZ  LYS A 268     -25.499 -12.108  12.681  1.00 88.69           N  
ATOM   2057  N   VAL A 269     -23.705  -6.189   7.462  1.00 90.31           N  
ATOM   2058  CA  VAL A 269     -23.590  -4.799   7.008  1.00 90.31           C  
ATOM   2059  C   VAL A 269     -23.811  -4.687   5.489  1.00 90.31           C  
ATOM   2060  CB  VAL A 269     -22.221  -4.229   7.429  1.00 90.31           C  
ATOM   2061  O   VAL A 269     -24.439  -3.732   5.030  1.00 90.31           O  
ATOM   2062  CG1 VAL A 269     -22.135  -2.745   7.093  1.00 90.31           C  
ATOM   2063  CG2 VAL A 269     -22.006  -4.315   8.948  1.00 90.31           C  
ATOM   2064  N   PHE A 270     -23.440  -5.711   4.708  1.00 93.56           N  
ATOM   2065  CA  PHE A 270     -23.684  -5.767   3.259  1.00 93.56           C  
ATOM   2066  C   PHE A 270     -25.166  -5.886   2.861  1.00 93.56           C  
ATOM   2067  CB  PHE A 270     -22.894  -6.923   2.638  1.00 93.56           C  
ATOM   2068  O   PHE A 270     -25.498  -5.812   1.675  1.00 93.56           O  
ATOM   2069  CG  PHE A 270     -21.407  -6.686   2.526  1.00 93.56           C  
ATOM   2070  CD1 PHE A 270     -20.923  -5.809   1.538  1.00 93.56           C  
ATOM   2071  CD2 PHE A 270     -20.507  -7.414   3.322  1.00 93.56           C  
ATOM   2072  CE1 PHE A 270     -19.542  -5.681   1.323  1.00 93.56           C  
ATOM   2073  CE2 PHE A 270     -19.127  -7.304   3.089  1.00 93.56           C  
ATOM   2074  CZ  PHE A 270     -18.648  -6.444   2.088  1.00 93.56           C  
ATOM   2075  N   ARG A 271     -26.100  -6.028   3.814  1.00 93.25           N  
ATOM   2076  CA  ARG A 271     -27.532  -5.887   3.493  1.00 93.25           C  
ATOM   2077  C   ARG A 271     -27.873  -4.448   3.094  1.00 93.25           C  
ATOM   2078  CB  ARG A 271     -28.411  -6.412   4.645  1.00 93.25           C  
ATOM   2079  O   ARG A 271     -28.853  -4.211   2.388  1.00 93.25           O  
ATOM   2080  CG  ARG A 271     -29.113  -5.304   5.451  1.00 93.25           C  
ATOM   2081  CD  ARG A 271     -29.918  -5.866   6.616  1.00 93.25           C  
ATOM   2082  NE  ARG A 271     -29.069  -6.026   7.806  1.00 93.25           N  
ATOM   2083  NH1 ARG A 271     -29.876  -8.035   8.567  1.00 93.25           N  
ATOM   2084  NH2 ARG A 271     -28.419  -6.848   9.806  1.00 93.25           N  
ATOM   2085  CZ  ARG A 271     -29.122  -6.977   8.714  1.00 93.25           C  
ATOM   2086  N   HIS A 272     -27.104  -3.476   3.588  1.00 93.62           N  
ATOM   2087  CA  HIS A 272     -27.333  -2.067   3.308  1.00 93.62           C  
ATOM   2088  C   HIS A 272     -26.775  -1.740   1.933  1.00 93.62           C  
ATOM   2089  CB  HIS A 272     -26.716  -1.196   4.400  1.00 93.62           C  
ATOM   2090  O   HIS A 272     -25.570  -1.601   1.750  1.00 93.62           O  
ATOM   2091  CG  HIS A 272     -27.316  -1.458   5.752  1.00 93.62           C  
ATOM   2092  CD2 HIS A 272     -26.631  -1.937   6.825  1.00 93.62           C  
ATOM   2093  ND1 HIS A 272     -28.641  -1.207   6.125  1.00 93.62           N  
ATOM   2094  CE1 HIS A 272     -28.692  -1.479   7.436  1.00 93.62           C  
ATOM   2095  NE2 HIS A 272     -27.510  -1.940   7.877  1.00 93.62           N  
ATOM   2096  N   ARG A 273     -27.670  -1.575   0.955  1.00 92.50           N  
ATOM   2097  CA  ARG A 273     -27.307  -1.333  -0.449  1.00 92.50           C  
ATOM   2098  C   ARG A 273     -26.289  -0.199  -0.637  1.00 92.50           C  
ATOM   2099  CB  ARG A 273     -28.600  -1.091  -1.241  1.00 92.50           C  
ATOM   2100  O   ARG A 273     -25.412  -0.320  -1.484  1.00 92.50           O  
ATOM   2101  CG  ARG A 273     -28.341  -0.893  -2.738  1.00 92.50           C  
ATOM   2102  CD  ARG A 273     -29.654  -0.736  -3.505  1.00 92.50           C  
ATOM   2103  NE  ARG A 273     -29.408  -0.333  -4.900  1.00 92.50           N  
ATOM   2104  NH1 ARG A 273     -31.361  -1.123  -5.825  1.00 92.50           N  
ATOM   2105  NH2 ARG A 273     -29.809  -0.172  -7.121  1.00 92.50           N  
ATOM   2106  CZ  ARG A 273     -30.194  -0.549  -5.938  1.00 92.50           C  
ATOM   2107  N   GLY A 274     -26.396   0.887   0.135  1.00 92.38           N  
ATOM   2108  CA  GLY A 274     -25.432   1.992   0.073  1.00 92.38           C  
ATOM   2109  C   GLY A 274     -24.031   1.595   0.534  1.00 92.38           C  
ATOM   2110  O   GLY A 274     -23.065   1.940  -0.137  1.00 92.38           O  
ATOM   2111  N   TYR A 275     -23.918   0.778   1.584  1.00 94.00           N  
ATOM   2112  CA  TYR A 275     -22.635   0.237   2.028  1.00 94.00           C  
ATOM   2113  C   TYR A 275     -22.030  -0.701   0.978  1.00 94.00           C  
ATOM   2114  CB  TYR A 275     -22.807  -0.471   3.376  1.00 94.00           C  
ATOM   2115  O   TYR A 275     -20.885  -0.514   0.579  1.00 94.00           O  
ATOM   2116  CG  TYR A 275     -21.494  -0.950   3.953  1.00 94.00           C  
ATOM   2117  CD1 TYR A 275     -21.061  -2.274   3.737  1.00 94.00           C  
ATOM   2118  CD2 TYR A 275     -20.691  -0.058   4.686  1.00 94.00           C  
ATOM   2119  CE1 TYR A 275     -19.834  -2.704   4.278  1.00 94.00           C  
ATOM   2120  CE2 TYR A 275     -19.455  -0.476   5.206  1.00 94.00           C  
ATOM   2121  OH  TYR A 275     -17.858  -2.226   5.538  1.00 94.00           O  
ATOM   2122  CZ  TYR A 275     -19.032  -1.806   5.012  1.00 94.00           C  
ATOM   2123  N   SER A 276     -22.804  -1.657   0.458  1.00 95.75           N  
ATOM   2124  CA  SER A 276     -22.306  -2.654  -0.504  1.00 95.75           C  
ATOM   2125  C   SER A 276     -21.787  -2.023  -1.791  1.00 95.75           C  
ATOM   2126  CB  SER A 276     -23.404  -3.668  -0.838  1.00 95.75           C  
ATOM   2127  O   SER A 276     -20.733  -2.404  -2.291  1.00 95.75           O  
ATOM   2128  OG  SER A 276     -23.946  -4.092   0.388  1.00 95.75           O  
ATOM   2129  N   ILE A 277     -22.489  -1.014  -2.306  1.00 96.38           N  
ATOM   2130  CA  ILE A 277     -22.073  -0.300  -3.518  1.00 96.38           C  
ATOM   2131  C   ILE A 277     -20.853   0.574  -3.244  1.00 96.38           C  
ATOM   2132  CB  ILE A 277     -23.261   0.493  -4.078  1.00 96.38           C  
ATOM   2133  O   ILE A 277     -19.954   0.635  -4.086  1.00 96.38           O  
ATOM   2134  CG1 ILE A 277     -24.301  -0.547  -4.554  1.00 96.38           C  
ATOM   2135  CG2 ILE A 277     -22.822   1.426  -5.221  1.00 96.38           C  
ATOM   2136  CD1 ILE A 277     -25.643   0.072  -4.874  1.00 96.38           C  
ATOM   2137  N   SER A 278     -20.771   1.188  -2.059  1.00 95.69           N  
ATOM   2138  CA  SER A 278     -19.551   1.870  -1.637  1.00 95.69           C  
ATOM   2139  C   SER A 278     -18.367   0.912  -1.550  1.00 95.69           C  
ATOM   2140  CB  SER A 278     -19.717   2.581  -0.296  1.00 95.69           C  
ATOM   2141  O   SER A 278     -17.287   1.285  -1.984  1.00 95.69           O  
ATOM   2142  OG  SER A 278     -20.547   3.712  -0.437  1.00 95.69           O  
ATOM   2143  N   MET A 279     -18.547  -0.319  -1.060  1.00 96.50           N  
ATOM   2144  CA  MET A 279     -17.466  -1.310  -0.983  1.00 96.50           C  
ATOM   2145  C   MET A 279     -17.016  -1.797  -2.363  1.00 96.50           C  
ATOM   2146  CB  MET A 279     -17.870  -2.507  -0.115  1.00 96.50           C  
ATOM   2147  O   MET A 279     -15.816  -1.930  -2.591  1.00 96.50           O  
ATOM   2148  CG  MET A 279     -18.066  -2.193   1.374  1.00 96.50           C  
ATOM   2149  SD  MET A 279     -16.750  -1.255   2.202  1.00 96.50           S  
ATOM   2150  CE  MET A 279     -17.333   0.442   1.958  1.00 96.50           C  
ATOM   2151  N   VAL A 280     -17.939  -2.007  -3.307  1.00 97.25           N  
ATOM   2152  CA  VAL A 280     -17.588  -2.337  -4.703  1.00 97.25           C  
ATOM   2153  C   VAL A 280     -16.821  -1.184  -5.351  1.00 97.25           C  
ATOM   2154  CB  VAL A 280     -18.847  -2.693  -5.518  1.00 97.25           C  
ATOM   2155  O   VAL A 280     -15.754  -1.393  -5.924  1.00 97.25           O  
ATOM   2156  CG1 VAL A 280     -18.560  -2.841  -7.018  1.00 97.25           C  
ATOM   2157  CG2 VAL A 280     -19.446  -4.019  -5.033  1.00 97.25           C  
ATOM   2158  N   THR A 281     -17.323   0.045  -5.204  1.00 97.06           N  
ATOM   2159  CA  THR A 281     -16.667   1.256  -5.723  1.00 97.06           C  
ATOM   2160  C   THR A 281     -15.284   1.442  -5.095  1.00 97.06           C  
ATOM   2161  CB  THR A 281     -17.530   2.501  -5.460  1.00 97.06           C  
ATOM   2162  O   THR A 281     -14.323   1.716  -5.809  1.00 97.06           O  
ATOM   2163  CG2 THR A 281     -16.944   3.763  -6.091  1.00 97.06           C  
ATOM   2164  OG1 THR A 281     -18.833   2.327  -5.975  1.00 97.06           O  
ATOM   2165  N   LEU A 282     -15.169   1.241  -3.776  1.00 96.31           N  
ATOM   2166  CA  LEU A 282     -13.915   1.300  -3.028  1.00 96.31           C  
ATOM   2167  C   LEU A 282     -12.919   0.273  -3.555  1.00 96.31           C  
ATOM   2168  CB  LEU A 282     -14.180   1.069  -1.527  1.00 96.31           C  
ATOM   2169  O   LEU A 282     -11.793   0.643  -3.852  1.00 96.31           O  
ATOM   2170  CG  LEU A 282     -12.930   1.078  -0.628  1.00 96.31           C  
ATOM   2171  CD1 LEU A 282     -12.178   2.411  -0.639  1.00 96.31           C  
ATOM   2172  CD2 LEU A 282     -13.379   0.803   0.804  1.00 96.31           C  
ATOM   2173  N   SER A 283     -13.334  -0.985  -3.698  1.00 96.94           N  
ATOM   2174  CA  SER A 283     -12.449  -2.074  -4.124  1.00 96.94           C  
ATOM   2175  C   SER A 283     -11.870  -1.810  -5.513  1.00 96.94           C  
ATOM   2176  CB  SER A 283     -13.187  -3.419  -4.136  1.00 96.94           C  
ATOM   2177  O   SER A 283     -10.659  -1.884  -5.708  1.00 96.94           O  
ATOM   2178  OG  SER A 283     -13.809  -3.687  -2.896  1.00 96.94           O  
ATOM   2179  N   LEU A 284     -12.726  -1.423  -6.466  1.00 97.25           N  
ATOM   2180  CA  LEU A 284     -12.325  -1.151  -7.846  1.00 97.25           C  
ATOM   2181  C   LEU A 284     -11.440   0.096  -7.956  1.00 97.25           C  
ATOM   2182  CB  LEU A 284     -13.582  -0.988  -8.714  1.00 97.25           C  
ATOM   2183  O   LEU A 284     -10.353   0.031  -8.524  1.00 97.25           O  
ATOM   2184  CG  LEU A 284     -14.422  -2.264  -8.884  1.00 97.25           C  
ATOM   2185  CD1 LEU A 284     -15.768  -1.875  -9.492  1.00 97.25           C  
ATOM   2186  CD2 LEU A 284     -13.733  -3.281  -9.794  1.00 97.25           C  
ATOM   2187  N   ALA A 285     -11.882   1.229  -7.402  1.00 96.69           N  
ATOM   2188  CA  ALA A 285     -11.149   2.485  -7.522  1.00 96.69           C  
ATOM   2189  C   ALA A 285      -9.861   2.484  -6.685  1.00 96.69           C  
ATOM   2190  CB  ALA A 285     -12.079   3.641  -7.144  1.00 96.69           C  
ATOM   2191  O   ALA A 285      -8.829   2.957  -7.154  1.00 96.69           O  
ATOM   2192  N   PHE A 286      -9.880   1.924  -5.472  1.00 93.25           N  
ATOM   2193  CA  PHE A 286      -8.678   1.828  -4.645  1.00 93.25           C  
ATOM   2194  C   PHE A 286      -7.685   0.811  -5.213  1.00 93.25           C  
ATOM   2195  CB  PHE A 286      -9.037   1.518  -3.188  1.00 93.25           C  
ATOM   2196  O   PHE A 286      -6.495   1.103  -5.247  1.00 93.25           O  
ATOM   2197  CG  PHE A 286      -7.893   1.754  -2.226  1.00 93.25           C  
ATOM   2198  CD1 PHE A 286      -7.062   0.690  -1.833  1.00 93.25           C  
ATOM   2199  CD2 PHE A 286      -7.641   3.053  -1.746  1.00 93.25           C  
ATOM   2200  CE1 PHE A 286      -5.977   0.925  -0.972  1.00 93.25           C  
ATOM   2201  CE2 PHE A 286      -6.558   3.288  -0.880  1.00 93.25           C  
ATOM   2202  CZ  PHE A 286      -5.721   2.224  -0.499  1.00 93.25           C  
ATOM   2203  N   GLY A 287      -8.149  -0.333  -5.730  1.00 95.25           N  
ATOM   2204  CA  GLY A 287      -7.292  -1.296  -6.428  1.00 95.25           C  
ATOM   2205  C   GLY A 287      -6.628  -0.693  -7.673  1.00 95.25           C  
ATOM   2206  O   GLY A 287      -5.412  -0.790  -7.839  1.00 95.25           O  
ATOM   2207  N   ALA A 288      -7.395   0.017  -8.507  1.00 96.00           N  
ATOM   2208  CA  ALA A 288      -6.882   0.756  -9.666  1.00 96.00           C  
ATOM   2209  C   ALA A 288      -5.833   1.812  -9.269  1.00 96.00           C  
ATOM   2210  CB  ALA A 288      -8.086   1.402 -10.365  1.00 96.00           C  
ATOM   2211  O   ALA A 288      -4.750   1.882  -9.852  1.00 96.00           O  
ATOM   2212  N   PHE A 289      -6.121   2.598  -8.230  1.00 93.44           N  
ATOM   2213  CA  PHE A 289      -5.197   3.593  -7.691  1.00 93.44           C  
ATOM   2214  C   PHE A 289      -3.901   2.962  -7.158  1.00 93.44           C  
ATOM   2215  CB  PHE A 289      -5.929   4.384  -6.595  1.00 93.44           C  
ATOM   2216  O   PHE A 289      -2.798   3.442  -7.442  1.00 93.44           O  
ATOM   2217  CG  PHE A 289      -4.996   5.214  -5.746  1.00 93.44           C  
ATOM   2218  CD1 PHE A 289      -4.739   4.849  -4.410  1.00 93.44           C  
ATOM   2219  CD2 PHE A 289      -4.270   6.259  -6.339  1.00 93.44           C  
ATOM   2220  CE1 PHE A 289      -3.775   5.544  -3.660  1.00 93.44           C  
ATOM   2221  CE2 PHE A 289      -3.270   6.904  -5.598  1.00 93.44           C  
ATOM   2222  CZ  PHE A 289      -3.040   6.578  -4.256  1.00 93.44           C  
ATOM   2223  N   PHE A 290      -4.015   1.867  -6.410  1.00 90.69           N  
ATOM   2224  CA  PHE A 290      -2.862   1.197  -5.821  1.00 90.69           C  
ATOM   2225  C   PHE A 290      -1.998   0.510  -6.889  1.00 90.69           C  
ATOM   2226  CB  PHE A 290      -3.344   0.242  -4.726  1.00 90.69           C  
ATOM   2227  O   PHE A 290      -0.774   0.574  -6.815  1.00 90.69           O  
ATOM   2228  CG  PHE A 290      -2.304   0.017  -3.654  1.00 90.69           C  
ATOM   2229  CD1 PHE A 290      -1.499  -1.130  -3.684  1.00 90.69           C  
ATOM   2230  CD2 PHE A 290      -2.127   0.971  -2.634  1.00 90.69           C  
ATOM   2231  CE1 PHE A 290      -0.533  -1.341  -2.687  1.00 90.69           C  
ATOM   2232  CE2 PHE A 290      -1.150   0.769  -1.642  1.00 90.69           C  
ATOM   2233  CZ  PHE A 290      -0.356  -0.392  -1.666  1.00 90.69           C  
ATOM   2234  N   SER A 291      -2.618  -0.015  -7.953  1.00 93.19           N  
ATOM   2235  CA  SER A 291      -1.915  -0.551  -9.129  1.00 93.19           C  
ATOM   2236  C   SER A 291      -0.972   0.485  -9.747  1.00 93.19           C  
ATOM   2237  CB  SER A 291      -2.911  -0.990 -10.208  1.00 93.19           C  
ATOM   2238  O   SER A 291       0.205   0.214  -9.977  1.00 93.19           O  
ATOM   2239  OG  SER A 291      -3.777  -1.989  -9.731  1.00 93.19           O  
ATOM   2240  N   ILE A 292      -1.463   1.713  -9.950  1.00 92.12           N  
ATOM   2241  CA  ILE A 292      -0.649   2.828 -10.458  1.00 92.12           C  
ATOM   2242  C   ILE A 292       0.471   3.178  -9.480  1.00 92.12           C  
ATOM   2243  CB  ILE A 292      -1.532   4.067 -10.712  1.00 92.12           C  
ATOM   2244  O   ILE A 292       1.599   3.435  -9.906  1.00 92.12           O  
ATOM   2245  CG1 ILE A 292      -2.537   3.766 -11.836  1.00 92.12           C  
ATOM   2246  CG2 ILE A 292      -0.678   5.297 -11.073  1.00 92.12           C  
ATOM   2247  CD1 ILE A 292      -3.659   4.798 -11.891  1.00 92.12           C  
ATOM   2248  N   SER A 293       0.160   3.186  -8.184  1.00 89.94           N  
ATOM   2249  CA  SER A 293       1.103   3.540  -7.121  1.00 89.94           C  
ATOM   2250  C   SER A 293       2.296   2.580  -7.043  1.00 89.94           C  
ATOM   2251  CB  SER A 293       0.387   3.578  -5.768  1.00 89.94           C  
ATOM   2252  O   SER A 293       3.375   3.009  -6.642  1.00 89.94           O  
ATOM   2253  OG  SER A 293      -0.675   4.515  -5.785  1.00 89.94           O  
ATOM   2254  N   VAL A 294       2.126   1.315  -7.449  1.00 91.00           N  
ATOM   2255  CA  VAL A 294       3.204   0.311  -7.499  1.00 91.00           C  
ATOM   2256  C   VAL A 294       3.926   0.308  -8.849  1.00 91.00           C  
ATOM   2257  CB  VAL A 294       2.666  -1.092  -7.154  1.00 91.00           C  
ATOM   2258  O   VAL A 294       5.153   0.355  -8.887  1.00 91.00           O  
ATOM   2259  CG1 VAL A 294       3.790  -2.132  -7.252  1.00 91.00           C  
ATOM   2260  CG2 VAL A 294       2.105  -1.123  -5.725  1.00 91.00           C  
ATOM   2261  N   VAL A 295       3.194   0.298  -9.968  1.00 92.75           N  
ATOM   2262  CA  VAL A 295       3.803   0.199 -11.310  1.00 92.75           C  
ATOM   2263  C   VAL A 295       4.615   1.441 -11.661  1.00 92.75           C  
ATOM   2264  CB  VAL A 295       2.731  -0.054 -12.386  1.00 92.75           C  
ATOM   2265  O   VAL A 295       5.684   1.332 -12.251  1.00 92.75           O  
ATOM   2266  CG1 VAL A 295       3.269   0.032 -13.823  1.00 92.75           C  
ATOM   2267  CG2 VAL A 295       2.137  -1.452 -12.212  1.00 92.75           C  
ATOM   2268  N   THR A 296       4.141   2.632 -11.291  1.00 93.88           N  
ATOM   2269  CA  THR A 296       4.797   3.892 -11.672  1.00 93.88           C  
ATOM   2270  C   THR A 296       6.251   3.978 -11.201  1.00 93.88           C  
ATOM   2271  CB  THR A 296       4.003   5.113 -11.195  1.00 93.88           C  
ATOM   2272  O   THR A 296       7.111   4.234 -12.045  1.00 93.88           O  
ATOM   2273  CG2 THR A 296       4.624   6.433 -11.648  1.00 93.88           C  
ATOM   2274  OG1 THR A 296       2.699   5.051 -11.728  1.00 93.88           O  
ATOM   2275  N   PRO A 297       6.581   3.770  -9.910  1.00 94.06           N  
ATOM   2276  CA  PRO A 297       7.970   3.839  -9.483  1.00 94.06           C  
ATOM   2277  C   PRO A 297       8.841   2.727 -10.078  1.00 94.06           C  
ATOM   2278  CB  PRO A 297       7.949   3.809  -7.954  1.00 94.06           C  
ATOM   2279  O   PRO A 297       9.996   3.006 -10.396  1.00 94.06           O  
ATOM   2280  CG  PRO A 297       6.629   3.119  -7.622  1.00 94.06           C  
ATOM   2281  CD  PRO A 297       5.713   3.578  -8.754  1.00 94.06           C  
ATOM   2282  N   LEU A 298       8.298   1.518 -10.278  1.00 92.81           N  
ATOM   2283  CA  LEU A 298       9.002   0.410 -10.933  1.00 92.81           C  
ATOM   2284  C   LEU A 298       9.354   0.747 -12.384  1.00 92.81           C  
ATOM   2285  CB  LEU A 298       8.136  -0.863 -10.887  1.00 92.81           C  
ATOM   2286  O   LEU A 298      10.510   0.630 -12.778  1.00 92.81           O  
ATOM   2287  CG  LEU A 298       8.006  -1.512  -9.500  1.00 92.81           C  
ATOM   2288  CD1 LEU A 298       7.008  -2.668  -9.569  1.00 92.81           C  
ATOM   2289  CD2 LEU A 298       9.345  -2.070  -9.015  1.00 92.81           C  
ATOM   2290  N   TRP A 299       8.379   1.226 -13.157  1.00 93.50           N  
ATOM   2291  CA  TRP A 299       8.573   1.661 -14.539  1.00 93.50           C  
ATOM   2292  C   TRP A 299       9.623   2.772 -14.643  1.00 93.50           C  
ATOM   2293  CB  TRP A 299       7.222   2.112 -15.103  1.00 93.50           C  
ATOM   2294  O   TRP A 299      10.551   2.680 -15.448  1.00 93.50           O  
ATOM   2295  CG  TRP A 299       7.304   2.836 -16.407  1.00 93.50           C  
ATOM   2296  CD1 TRP A 299       7.720   2.313 -17.583  1.00 93.50           C  
ATOM   2297  CD2 TRP A 299       6.996   4.236 -16.676  1.00 93.50           C  
ATOM   2298  CE2 TRP A 299       7.237   4.492 -18.057  1.00 93.50           C  
ATOM   2299  CE3 TRP A 299       6.537   5.315 -15.887  1.00 93.50           C  
ATOM   2300  NE1 TRP A 299       7.687   3.289 -18.559  1.00 93.50           N  
ATOM   2301  CH2 TRP A 299       6.555   6.806 -17.821  1.00 93.50           C  
ATOM   2302  CZ2 TRP A 299       7.012   5.753 -18.624  1.00 93.50           C  
ATOM   2303  CZ3 TRP A 299       6.320   6.588 -16.452  1.00 93.50           C  
ATOM   2304  N   LEU A 300       9.525   3.784 -13.775  1.00 94.19           N  
ATOM   2305  CA  LEU A 300      10.473   4.894 -13.746  1.00 94.19           C  
ATOM   2306  C   LEU A 300      11.908   4.438 -13.456  1.00 94.19           C  
ATOM   2307  CB  LEU A 300      10.018   5.928 -12.701  1.00 94.19           C  
ATOM   2308  O   LEU A 300      12.843   4.894 -14.109  1.00 94.19           O  
ATOM   2309  CG  LEU A 300       8.839   6.801 -13.153  1.00 94.19           C  
ATOM   2310  CD1 LEU A 300       8.478   7.795 -12.046  1.00 94.19           C  
ATOM   2311  CD2 LEU A 300       9.200   7.572 -14.418  1.00 94.19           C  
ATOM   2312  N   GLN A 301      12.091   3.551 -12.479  1.00 94.62           N  
ATOM   2313  CA  GLN A 301      13.427   3.143 -12.043  1.00 94.62           C  
ATOM   2314  C   GLN A 301      14.066   2.109 -12.968  1.00 94.62           C  
ATOM   2315  CB  GLN A 301      13.364   2.604 -10.612  1.00 94.62           C  
ATOM   2316  O   GLN A 301      15.243   2.222 -13.291  1.00 94.62           O  
ATOM   2317  CG  GLN A 301      13.081   3.714  -9.596  1.00 94.62           C  
ATOM   2318  CD  GLN A 301      12.930   3.137  -8.200  1.00 94.62           C  
ATOM   2319  NE2 GLN A 301      11.854   3.422  -7.507  1.00 94.62           N  
ATOM   2320  OE1 GLN A 301      13.768   2.401  -7.715  1.00 94.62           O  
ATOM   2321  N   ILE A 302      13.302   1.102 -13.394  1.00 90.50           N  
ATOM   2322  CA  ILE A 302      13.842  -0.031 -14.154  1.00 90.50           C  
ATOM   2323  C   ILE A 302      14.053   0.347 -15.624  1.00 90.50           C  
ATOM   2324  CB  ILE A 302      12.931  -1.270 -13.988  1.00 90.50           C  
ATOM   2325  O   ILE A 302      15.046  -0.068 -16.215  1.00 90.50           O  
ATOM   2326  CG1 ILE A 302      12.825  -1.688 -12.500  1.00 90.50           C  
ATOM   2327  CG2 ILE A 302      13.455  -2.458 -14.817  1.00 90.50           C  
ATOM   2328  CD1 ILE A 302      11.679  -2.669 -12.234  1.00 90.50           C  
ATOM   2329  N   TYR A 303      13.147   1.142 -16.208  1.00 89.69           N  
ATOM   2330  CA  TYR A 303      13.107   1.354 -17.660  1.00 89.69           C  
ATOM   2331  C   TYR A 303      13.317   2.808 -18.093  1.00 89.69           C  
ATOM   2332  CB  TYR A 303      11.796   0.782 -18.206  1.00 89.69           C  
ATOM   2333  O   TYR A 303      13.910   3.039 -19.141  1.00 89.69           O  
ATOM   2334  CG  TYR A 303      11.642  -0.704 -17.942  1.00 89.69           C  
ATOM   2335  CD1 TYR A 303      12.390  -1.625 -18.699  1.00 89.69           C  
ATOM   2336  CD2 TYR A 303      10.768  -1.164 -16.937  1.00 89.69           C  
ATOM   2337  CE1 TYR A 303      12.253  -3.007 -18.467  1.00 89.69           C  
ATOM   2338  CE2 TYR A 303      10.578  -2.547 -16.747  1.00 89.69           C  
ATOM   2339  OH  TYR A 303      11.135  -4.803 -17.325  1.00 89.69           O  
ATOM   2340  CZ  TYR A 303      11.318  -3.470 -17.515  1.00 89.69           C  
ATOM   2341  N   MET A 304      12.903   3.799 -17.292  1.00 90.88           N  
ATOM   2342  CA  MET A 304      13.175   5.220 -17.594  1.00 90.88           C  
ATOM   2343  C   MET A 304      14.521   5.711 -17.033  1.00 90.88           C  
ATOM   2344  CB  MET A 304      12.021   6.120 -17.127  1.00 90.88           C  
ATOM   2345  O   MET A 304      14.879   6.873 -17.217  1.00 90.88           O  
ATOM   2346  CG  MET A 304      10.667   5.764 -17.755  1.00 90.88           C  
ATOM   2347  SD  MET A 304      10.519   6.135 -19.524  1.00 90.88           S  
ATOM   2348  CE  MET A 304      10.604   7.946 -19.488  1.00 90.88           C  
ATOM   2349  N   GLY A 305      15.264   4.850 -16.327  1.00 90.50           N  
ATOM   2350  CA  GLY A 305      16.586   5.164 -15.777  1.00 90.50           C  
ATOM   2351  C   GLY A 305      16.573   6.151 -14.605  1.00 90.50           C  
ATOM   2352  O   GLY A 305      17.588   6.792 -14.332  1.00 90.50           O  
ATOM   2353  N   TYR A 306      15.438   6.323 -13.921  1.00 94.69           N  
ATOM   2354  CA  TYR A 306      15.357   7.232 -12.776  1.00 94.69           C  
ATOM   2355  C   TYR A 306      16.022   6.593 -11.559  1.00 94.69           C  
ATOM   2356  CB  TYR A 306      13.905   7.631 -12.459  1.00 94.69           C  
ATOM   2357  O   TYR A 306      15.826   5.414 -11.274  1.00 94.69           O  
ATOM   2358  CG  TYR A 306      13.253   8.646 -13.388  1.00 94.69           C  
ATOM   2359  CD1 TYR A 306      13.695   8.830 -14.716  1.00 94.69           C  
ATOM   2360  CD2 TYR A 306      12.186   9.432 -12.907  1.00 94.69           C  
ATOM   2361  CE1 TYR A 306      13.089   9.779 -15.551  1.00 94.69           C  
ATOM   2362  CE2 TYR A 306      11.589  10.406 -13.734  1.00 94.69           C  
ATOM   2363  OH  TYR A 306      11.469  11.495 -15.877  1.00 94.69           O  
ATOM   2364  CZ  TYR A 306      12.043  10.577 -15.060  1.00 94.69           C  
ATOM   2365  N   THR A 307      16.742   7.393 -10.773  1.00 95.50           N  
ATOM   2366  CA  THR A 307      17.141   6.957  -9.429  1.00 95.50           C  
ATOM   2367  C   THR A 307      15.909   6.852  -8.521  1.00 95.50           C  
ATOM   2368  CB  THR A 307      18.226   7.849  -8.809  1.00 95.50           C  
ATOM   2369  O   THR A 307      14.843   7.411  -8.832  1.00 95.50           O  
ATOM   2370  CG2 THR A 307      19.322   8.271  -9.789  1.00 95.50           C  
ATOM   2371  OG1 THR A 307      17.676   9.005  -8.219  1.00 95.50           O  
ATOM   2372  N   ALA A 308      16.030   6.174  -7.375  1.00 94.56           N  
ATOM   2373  CA  ALA A 308      14.906   6.018  -6.455  1.00 94.56           C  
ATOM   2374  C   ALA A 308      14.406   7.383  -5.944  1.00 94.56           C  
ATOM   2375  CB  ALA A 308      15.321   5.076  -5.320  1.00 94.56           C  
ATOM   2376  O   ALA A 308      13.201   7.599  -5.821  1.00 94.56           O  
ATOM   2377  N   THR A 309      15.307   8.347  -5.735  1.00 96.62           N  
ATOM   2378  CA  THR A 309      14.996   9.730  -5.334  1.00 96.62           C  
ATOM   2379  C   THR A 309      14.142  10.452  -6.374  1.00 96.62           C  
ATOM   2380  CB  THR A 309      16.287  10.530  -5.087  1.00 96.62           C  
ATOM   2381  O   THR A 309      13.108  11.027  -6.033  1.00 96.62           O  
ATOM   2382  CG2 THR A 309      16.024  11.945  -4.579  1.00 96.62           C  
ATOM   2383  OG1 THR A 309      17.071   9.898  -4.111  1.00 96.62           O  
ATOM   2384  N   ILE A 310      14.524  10.405  -7.655  1.00 96.06           N  
ATOM   2385  CA  ILE A 310      13.780  11.091  -8.726  1.00 96.06           C  
ATOM   2386  C   ILE A 310      12.401  10.441  -8.910  1.00 96.06           C  
ATOM   2387  CB  ILE A 310      14.592  11.112 -10.042  1.00 96.06           C  
ATOM   2388  O   ILE A 310      11.389  11.140  -9.000  1.00 96.06           O  
ATOM   2389  CG1 ILE A 310      15.965  11.797  -9.842  1.00 96.06           C  
ATOM   2390  CG2 ILE A 310      13.810  11.851 -11.145  1.00 96.06           C  
ATOM   2391  CD1 ILE A 310      16.872  11.738 -11.077  1.00 96.06           C  
ATOM   2392  N   SER A 311      12.341   9.107  -8.896  1.00 95.88           N  
ATOM   2393  CA  SER A 311      11.085   8.348  -8.939  1.00 95.88           C  
ATOM   2394  C   SER A 311      10.166   8.682  -7.751  1.00 95.88           C  
ATOM   2395  CB  SER A 311      11.440   6.860  -8.969  1.00 95.88           C  
ATOM   2396  O   SER A 311       8.965   8.926  -7.919  1.00 95.88           O  
ATOM   2397  OG  SER A 311      10.281   6.071  -9.110  1.00 95.88           O  
ATOM   2398  N   GLY A 312      10.746   8.802  -6.555  1.00 95.06           N  
ATOM   2399  CA  GLY A 312      10.068   9.230  -5.336  1.00 95.06           C  
ATOM   2400  C   GLY A 312       9.485  10.639  -5.432  1.00 95.06           C  
ATOM   2401  O   GLY A 312       8.328  10.852  -5.079  1.00 95.06           O  
ATOM   2402  N   HIS A 313      10.229  11.604  -5.975  1.00 95.56           N  
ATOM   2403  CA  HIS A 313       9.720  12.963  -6.181  1.00 95.56           C  
ATOM   2404  C   HIS A 313       8.578  13.025  -7.202  1.00 95.56           C  
ATOM   2405  CB  HIS A 313      10.863  13.890  -6.605  1.00 95.56           C  
ATOM   2406  O   HIS A 313       7.598  13.739  -6.976  1.00 95.56           O  
ATOM   2407  CG  HIS A 313      11.823  14.191  -5.486  1.00 95.56           C  
ATOM   2408  CD2 HIS A 313      13.184  14.073  -5.523  1.00 95.56           C  
ATOM   2409  ND1 HIS A 313      11.490  14.672  -4.239  1.00 95.56           N  
ATOM   2410  CE1 HIS A 313      12.625  14.833  -3.541  1.00 95.56           C  
ATOM   2411  NE2 HIS A 313      13.684  14.490  -4.285  1.00 95.56           N  
ATOM   2412  N   ALA A 314       8.675  12.271  -8.302  1.00 94.94           N  
ATOM   2413  CA  ALA A 314       7.617  12.214  -9.308  1.00 94.94           C  
ATOM   2414  C   ALA A 314       6.318  11.645  -8.719  1.00 94.94           C  
ATOM   2415  CB  ALA A 314       8.102  11.381 -10.501  1.00 94.94           C  
ATOM   2416  O   ALA A 314       5.253  12.234  -8.886  1.00 94.94           O  
ATOM   2417  N   THR A 315       6.404  10.539  -7.979  1.00 93.25           N  
ATOM   2418  CA  THR A 315       5.242   9.873  -7.366  1.00 93.25           C  
ATOM   2419  C   THR A 315       4.656  10.650  -6.184  1.00 93.25           C  
ATOM   2420  CB  THR A 315       5.587   8.436  -6.956  1.00 93.25           C  
ATOM   2421  O   THR A 315       3.436  10.735  -6.055  1.00 93.25           O  
ATOM   2422  CG2 THR A 315       5.792   7.526  -8.166  1.00 93.25           C  
ATOM   2423  OG1 THR A 315       6.782   8.395  -6.222  1.00 93.25           O  
ATOM   2424  N   ALA A 316       5.490  11.306  -5.372  1.00 93.12           N  
ATOM   2425  CA  ALA A 316       5.040  12.135  -4.251  1.00 93.12           C  
ATOM   2426  C   ALA A 316       4.231  13.369  -4.672  1.00 93.12           C  
ATOM   2427  CB  ALA A 316       6.265  12.582  -3.462  1.00 93.12           C  
ATOM   2428  O   ALA A 316       3.417  13.865  -3.886  1.00 93.12           O  
ATOM   2429  N   SER A 317       4.426  13.859  -5.904  1.00 92.12           N  
ATOM   2430  CA  SER A 317       3.702  15.018  -6.443  1.00 92.12           C  
ATOM   2431  C   SER A 317       2.181  14.862  -6.332  1.00 92.12           C  
ATOM   2432  CB  SER A 317       4.095  15.255  -7.906  1.00 92.12           C  
ATOM   2433  O   SER A 317       1.475  15.832  -6.052  1.00 92.12           O  
ATOM   2434  OG  SER A 317       3.563  14.242  -8.731  1.00 92.12           O  
ATOM   2435  N   MET A 318       1.687  13.626  -6.446  1.00 90.81           N  
ATOM   2436  CA  MET A 318       0.271  13.300  -6.364  1.00 90.81           C  
ATOM   2437  C   MET A 318      -0.361  13.664  -5.020  1.00 90.81           C  
ATOM   2438  CB  MET A 318       0.108  11.806  -6.667  1.00 90.81           C  
ATOM   2439  O   MET A 318      -1.517  14.076  -4.971  1.00 90.81           O  
ATOM   2440  CG  MET A 318      -1.365  11.420  -6.655  1.00 90.81           C  
ATOM   2441  SD  MET A 318      -1.694   9.750  -7.223  1.00 90.81           S  
ATOM   2442  CE  MET A 318      -3.476   9.776  -6.925  1.00 90.81           C  
ATOM   2443  N   GLY A 319       0.362  13.553  -3.907  1.00 87.75           N  
ATOM   2444  CA  GLY A 319      -0.243  13.875  -2.618  1.00 87.75           C  
ATOM   2445  C   GLY A 319      -0.333  15.381  -2.342  1.00 87.75           C  
ATOM   2446  O   GLY A 319      -1.133  15.783  -1.500  1.00 87.75           O  
ATOM   2447  N   ILE A 320       0.412  16.231  -3.066  1.00 90.75           N  
ATOM   2448  CA  ILE A 320       0.455  17.681  -2.809  1.00 90.75           C  
ATOM   2449  C   ILE A 320      -0.947  18.288  -2.929  1.00 90.75           C  
ATOM   2450  CB  ILE A 320       1.470  18.401  -3.731  1.00 90.75           C  
ATOM   2451  O   ILE A 320      -1.458  18.852  -1.961  1.00 90.75           O  
ATOM   2452  CG1 ILE A 320       2.895  17.834  -3.533  1.00 90.75           C  
ATOM   2453  CG2 ILE A 320       1.451  19.919  -3.449  1.00 90.75           C  
ATOM   2454  CD1 ILE A 320       3.943  18.414  -4.493  1.00 90.75           C  
ATOM   2455  N   LEU A 321      -1.608  18.134  -4.083  1.00 92.06           N  
ATOM   2456  CA  LEU A 321      -2.970  18.647  -4.266  1.00 92.06           C  
ATOM   2457  C   LEU A 321      -3.992  17.923  -3.384  1.00 92.06           C  
ATOM   2458  CB  LEU A 321      -3.385  18.574  -5.745  1.00 92.06           C  
ATOM   2459  O   LEU A 321      -4.948  18.552  -2.928  1.00 92.06           O  
ATOM   2460  CG  LEU A 321      -2.658  19.561  -6.675  1.00 92.06           C  
ATOM   2461  CD1 LEU A 321      -3.327  19.542  -8.046  1.00 92.06           C  
ATOM   2462  CD2 LEU A 321      -2.729  21.009  -6.176  1.00 92.06           C  
ATOM   2463  N   ALA A 322      -3.777  16.635  -3.099  1.00 88.19           N  
ATOM   2464  CA  ALA A 322      -4.657  15.865  -2.226  1.00 88.19           C  
ATOM   2465  C   ALA A 322      -4.733  16.472  -0.812  1.00 88.19           C  
ATOM   2466  CB  ALA A 322      -4.189  14.405  -2.196  1.00 88.19           C  
ATOM   2467  O   ALA A 322      -5.831  16.640  -0.282  1.00 88.19           O  
ATOM   2468  N   VAL A 323      -3.591  16.866  -0.229  1.00 86.69           N  
ATOM   2469  CA  VAL A 323      -3.520  17.507   1.100  1.00 86.69           C  
ATOM   2470  C   VAL A 323      -4.294  18.820   1.131  1.00 86.69           C  
ATOM   2471  CB  VAL A 323      -2.057  17.771   1.515  1.00 86.69           C  
ATOM   2472  O   VAL A 323      -5.095  19.036   2.038  1.00 86.69           O  
ATOM   2473  CG1 VAL A 323      -1.924  18.670   2.755  1.00 86.69           C  
ATOM   2474  CG2 VAL A 323      -1.317  16.485   1.868  1.00 86.69           C  
ATOM   2475  N   PHE A 324      -4.070  19.703   0.153  1.00 88.88           N  
ATOM   2476  CA  PHE A 324      -4.698  21.028   0.152  1.00 88.88           C  
ATOM   2477  C   PHE A 324      -6.205  20.965  -0.112  1.00 88.88           C  
ATOM   2478  CB  PHE A 324      -3.997  21.937  -0.866  1.00 88.88           C  
ATOM   2479  O   PHE A 324      -6.960  21.770   0.434  1.00 88.88           O  
ATOM   2480  CG  PHE A 324      -2.609  22.372  -0.436  1.00 88.88           C  
ATOM   2481  CD1 PHE A 324      -2.456  23.285   0.624  1.00 88.88           C  
ATOM   2482  CD2 PHE A 324      -1.469  21.875  -1.092  1.00 88.88           C  
ATOM   2483  CE1 PHE A 324      -1.171  23.680   1.037  1.00 88.88           C  
ATOM   2484  CE2 PHE A 324      -0.184  22.252  -0.666  1.00 88.88           C  
ATOM   2485  CZ  PHE A 324      -0.034  23.155   0.399  1.00 88.88           C  
ATOM   2486  N   LEU A 325      -6.659  20.008  -0.926  1.00 90.06           N  
ATOM   2487  CA  LEU A 325      -8.069  19.881  -1.284  1.00 90.06           C  
ATOM   2488  C   LEU A 325      -8.883  19.038  -0.302  1.00 90.06           C  
ATOM   2489  CB  LEU A 325      -8.187  19.347  -2.716  1.00 90.06           C  
ATOM   2490  O   LEU A 325     -10.095  19.233  -0.230  1.00 90.06           O  
ATOM   2491  CG  LEU A 325      -7.698  20.344  -3.782  1.00 90.06           C  
ATOM   2492  CD1 LEU A 325      -7.803  19.679  -5.141  1.00 90.06           C  
ATOM   2493  CD2 LEU A 325      -8.544  21.619  -3.841  1.00 90.06           C  
ATOM   2494  N   ALA A 326      -8.269  18.148   0.483  1.00 85.25           N  
ATOM   2495  CA  ALA A 326      -8.998  17.285   1.416  1.00 85.25           C  
ATOM   2496  C   ALA A 326      -9.928  18.047   2.388  1.00 85.25           C  
ATOM   2497  CB  ALA A 326      -8.017  16.346   2.130  1.00 85.25           C  
ATOM   2498  O   ALA A 326     -11.104  17.677   2.468  1.00 85.25           O  
ATOM   2499  N   PRO A 327      -9.505  19.142   3.061  1.00 83.19           N  
ATOM   2500  CA  PRO A 327     -10.395  19.903   3.945  1.00 83.19           C  
ATOM   2501  C   PRO A 327     -11.558  20.566   3.197  1.00 83.19           C  
ATOM   2502  CB  PRO A 327      -9.509  20.963   4.614  1.00 83.19           C  
ATOM   2503  O   PRO A 327     -12.679  20.635   3.706  1.00 83.19           O  
ATOM   2504  CG  PRO A 327      -8.095  20.401   4.489  1.00 83.19           C  
ATOM   2505  CD  PRO A 327      -8.148  19.664   3.158  1.00 83.19           C  
ATOM   2506  N   ILE A 328     -11.299  21.041   1.976  1.00 88.31           N  
ATOM   2507  CA  ILE A 328     -12.304  21.682   1.121  1.00 88.31           C  
ATOM   2508  C   ILE A 328     -13.359  20.647   0.732  1.00 88.31           C  
ATOM   2509  CB  ILE A 328     -11.631  22.341  -0.108  1.00 88.31           C  
ATOM   2510  O   ILE A 328     -14.551  20.870   0.937  1.00 88.31           O  
ATOM   2511  CG1 ILE A 328     -10.670  23.464   0.350  1.00 88.31           C  
ATOM   2512  CG2 ILE A 328     -12.691  22.898  -1.078  1.00 88.31           C  
ATOM   2513  CD1 ILE A 328      -9.775  24.023  -0.761  1.00 88.31           C  
ATOM   2514  N   VAL A 329     -12.925  19.483   0.246  1.00 86.19           N  
ATOM   2515  CA  VAL A 329     -13.817  18.387  -0.141  1.00 86.19           C  
ATOM   2516  C   VAL A 329     -14.623  17.874   1.049  1.00 86.19           C  
ATOM   2517  CB  VAL A 329     -13.024  17.247  -0.798  1.00 86.19           C  
ATOM   2518  O   VAL A 329     -15.821  17.646   0.892  1.00 86.19           O  
ATOM   2519  CG1 VAL A 329     -13.928  16.044  -1.082  1.00 86.19           C  
ATOM   2520  CG2 VAL A 329     -12.420  17.704  -2.134  1.00 86.19           C  
ATOM   2521  N   ALA A 330     -14.026  17.742   2.236  1.00 82.00           N  
ATOM   2522  CA  ALA A 330     -14.743  17.327   3.442  1.00 82.00           C  
ATOM   2523  C   ALA A 330     -15.877  18.300   3.809  1.00 82.00           C  
ATOM   2524  CB  ALA A 330     -13.728  17.170   4.582  1.00 82.00           C  
ATOM   2525  O   ALA A 330     -17.001  17.874   4.071  1.00 82.00           O  
ATOM   2526  N   ASN A 331     -15.616  19.609   3.749  1.00 82.00           N  
ATOM   2527  CA  ASN A 331     -16.620  20.641   4.025  1.00 82.00           C  
ATOM   2528  C   ASN A 331     -17.720  20.708   2.949  1.00 82.00           C  
ATOM   2529  CB  ASN A 331     -15.869  21.973   4.158  1.00 82.00           C  
ATOM   2530  O   ASN A 331     -18.879  20.970   3.257  1.00 82.00           O  
ATOM   2531  CG  ASN A 331     -16.702  23.154   4.634  1.00 82.00           C  
ATOM   2532  ND2 ASN A 331     -16.109  24.324   4.614  1.00 82.00           N  
ATOM   2533  OD1 ASN A 331     -17.853  23.095   5.038  1.00 82.00           O  
ATOM   2534  N   LEU A 332     -17.384  20.480   1.676  1.00 84.88           N  
ATOM   2535  CA  LEU A 332     -18.384  20.444   0.604  1.00 84.88           C  
ATOM   2536  C   LEU A 332     -19.241  19.171   0.674  1.00 84.88           C  
ATOM   2537  CB  LEU A 332     -17.702  20.586  -0.770  1.00 84.88           C  
ATOM   2538  O   LEU A 332     -20.461  19.244   0.531  1.00 84.88           O  
ATOM   2539  CG  LEU A 332     -17.580  22.040  -1.263  1.00 84.88           C  
ATOM   2540  CD1 LEU A 332     -16.562  22.880  -0.493  1.00 84.88           C  
ATOM   2541  CD2 LEU A 332     -17.167  22.047  -2.734  1.00 84.88           C  
ATOM   2542  N   SER A 333     -18.622  18.021   0.945  1.00 80.06           N  
ATOM   2543  CA  SER A 333     -19.294  16.714   0.989  1.00 80.06           C  
ATOM   2544  C   SER A 333     -20.277  16.580   2.153  1.00 80.06           C  
ATOM   2545  CB  SER A 333     -18.273  15.576   1.085  1.00 80.06           C  
ATOM   2546  O   SER A 333     -21.184  15.758   2.082  1.00 80.06           O  
ATOM   2547  OG  SER A 333     -17.378  15.603  -0.007  1.00 80.06           O  
ATOM   2548  N   SER A 334     -20.133  17.381   3.215  1.00 78.75           N  
ATOM   2549  CA  SER A 334     -21.098  17.419   4.322  1.00 78.75           C  
ATOM   2550  C   SER A 334     -22.347  18.256   4.014  1.00 78.75           C  
ATOM   2551  CB  SER A 334     -20.413  17.927   5.593  1.00 78.75           C  
ATOM   2552  O   SER A 334     -23.374  18.089   4.670  1.00 78.75           O  
ATOM   2553  OG  SER A 334     -20.001  19.271   5.445  1.00 78.75           O  
ATOM   2554  N   LYS A 335     -22.281  19.148   3.015  1.00 81.56           N  
ATOM   2555  CA  LYS A 335     -23.369  20.074   2.647  1.00 81.56           C  
ATOM   2556  C   LYS A 335     -24.178  19.618   1.438  1.00 81.56           C  
ATOM   2557  CB  LYS A 335     -22.781  21.465   2.380  1.00 81.56           C  
ATOM   2558  O   LYS A 335     -25.345  19.982   1.313  1.00 81.56           O  
ATOM   2559  CG  LYS A 335     -22.201  22.081   3.657  1.00 81.56           C  
ATOM   2560  CD  LYS A 335     -21.557  23.433   3.352  1.00 81.56           C  
ATOM   2561  CE  LYS A 335     -20.922  23.944   4.642  1.00 81.56           C  
ATOM   2562  NZ  LYS A 335     -20.125  25.164   4.403  1.00 81.56           N  
ATOM   2563  N   PHE A 336     -23.562  18.859   0.541  1.00 86.12           N  
ATOM   2564  CA  PHE A 336     -24.147  18.430  -0.727  1.00 86.12           C  
ATOM   2565  C   PHE A 336     -24.243  16.901  -0.805  1.00 86.12           C  
ATOM   2566  CB  PHE A 336     -23.306  19.027  -1.861  1.00 86.12           C  
ATOM   2567  O   PHE A 336     -23.664  16.193   0.013  1.00 86.12           O  
ATOM   2568  CG  PHE A 336     -23.364  20.538  -1.965  1.00 86.12           C  
ATOM   2569  CD1 PHE A 336     -24.509  21.168  -2.487  1.00 86.12           C  
ATOM   2570  CD2 PHE A 336     -22.269  21.318  -1.548  1.00 86.12           C  
ATOM   2571  CE1 PHE A 336     -24.559  22.569  -2.588  1.00 86.12           C  
ATOM   2572  CE2 PHE A 336     -22.318  22.719  -1.648  1.00 86.12           C  
ATOM   2573  CZ  PHE A 336     -23.463  23.345  -2.169  1.00 86.12           C  
ATOM   2574  N   ASP A 337     -24.978  16.375  -1.794  1.00 88.06           N  
ATOM   2575  CA  ASP A 337     -25.015  14.927  -2.050  1.00 88.06           C  
ATOM   2576  C   ASP A 337     -23.578  14.429  -2.320  1.00 88.06           C  
ATOM   2577  CB  ASP A 337     -25.965  14.616  -3.229  1.00 88.06           C  
ATOM   2578  O   ASP A 337     -22.933  14.952  -3.230  1.00 88.06           O  
ATOM   2579  CG  ASP A 337     -26.236  13.120  -3.502  1.00 88.06           C  
ATOM   2580  OD1 ASP A 337     -25.439  12.234  -3.122  1.00 88.06           O  
ATOM   2581  OD2 ASP A 337     -27.267  12.809  -4.151  1.00 88.06           O  
ATOM   2582  N   PRO A 338     -23.056  13.449  -1.561  1.00 88.75           N  
ATOM   2583  CA  PRO A 338     -21.689  12.952  -1.721  1.00 88.75           C  
ATOM   2584  C   PRO A 338     -21.471  12.155  -3.022  1.00 88.75           C  
ATOM   2585  CB  PRO A 338     -21.426  12.114  -0.464  1.00 88.75           C  
ATOM   2586  O   PRO A 338     -20.335  12.019  -3.473  1.00 88.75           O  
ATOM   2587  CG  PRO A 338     -22.817  11.670  -0.030  1.00 88.75           C  
ATOM   2588  CD  PRO A 338     -23.682  12.862  -0.388  1.00 88.75           C  
ATOM   2589  N   ARG A 339     -22.527  11.633  -3.670  1.00 92.56           N  
ATOM   2590  CA  ARG A 339     -22.390  10.736  -4.840  1.00 92.56           C  
ATOM   2591  C   ARG A 339     -21.760  11.420  -6.068  1.00 92.56           C  
ATOM   2592  CB  ARG A 339     -23.728  10.051  -5.169  1.00 92.56           C  
ATOM   2593  O   ARG A 339     -20.837  10.835  -6.634  1.00 92.56           O  
ATOM   2594  CG  ARG A 339     -24.239   9.179  -4.011  1.00 92.56           C  
ATOM   2595  CD  ARG A 339     -25.639   8.621  -4.270  1.00 92.56           C  
ATOM   2596  NE  ARG A 339     -26.636   9.699  -4.407  1.00 92.56           N  
ATOM   2597  NH1 ARG A 339     -28.159   8.475  -5.610  1.00 92.56           N  
ATOM   2598  NH2 ARG A 339     -28.270  10.716  -5.573  1.00 92.56           N  
ATOM   2599  CZ  ARG A 339     -27.692   9.620  -5.182  1.00 92.56           C  
ATOM   2600  N   PRO A 340     -22.164  12.648  -6.463  1.00 94.56           N  
ATOM   2601  CA  PRO A 340     -21.465  13.411  -7.497  1.00 94.56           C  
ATOM   2602  C   PRO A 340     -19.977  13.645  -7.220  1.00 94.56           C  
ATOM   2603  CB  PRO A 340     -22.193  14.754  -7.591  1.00 94.56           C  
ATOM   2604  O   PRO A 340     -19.192  13.619  -8.163  1.00 94.56           O  
ATOM   2605  CG  PRO A 340     -23.610  14.429  -7.139  1.00 94.56           C  
ATOM   2606  CD  PRO A 340     -23.406  13.325  -6.110  1.00 94.56           C  
ATOM   2607  N   PHE A 341     -19.571  13.844  -5.959  1.00 94.19           N  
ATOM   2608  CA  PHE A 341     -18.155  14.038  -5.622  1.00 94.19           C  
ATOM   2609  C   PHE A 341     -17.353  12.762  -5.851  1.00 94.19           C  
ATOM   2610  CB  PHE A 341     -17.975  14.515  -4.180  1.00 94.19           C  
ATOM   2611  O   PHE A 341     -16.320  12.825  -6.509  1.00 94.19           O  
ATOM   2612  CG  PHE A 341     -18.546  15.881  -3.902  1.00 94.19           C  
ATOM   2613  CD1 PHE A 341     -17.764  17.036  -4.076  1.00 94.19           C  
ATOM   2614  CD2 PHE A 341     -19.876  15.995  -3.483  1.00 94.19           C  
ATOM   2615  CE1 PHE A 341     -18.318  18.304  -3.829  1.00 94.19           C  
ATOM   2616  CE2 PHE A 341     -20.434  17.256  -3.249  1.00 94.19           C  
ATOM   2617  CZ  PHE A 341     -19.658  18.416  -3.414  1.00 94.19           C  
ATOM   2618  N   VAL A 342     -17.870  11.608  -5.407  1.00 95.38           N  
ATOM   2619  CA  VAL A 342     -17.251  10.305  -5.696  1.00 95.38           C  
ATOM   2620  C   VAL A 342     -17.146  10.092  -7.204  1.00 95.38           C  
ATOM   2621  CB  VAL A 342     -18.044   9.144  -5.077  1.00 95.38           C  
ATOM   2622  O   VAL A 342     -16.071   9.768  -7.697  1.00 95.38           O  
ATOM   2623  CG1 VAL A 342     -17.446   7.775  -5.436  1.00 95.38           C  
ATOM   2624  CG2 VAL A 342     -18.097   9.215  -3.552  1.00 95.38           C  
ATOM   2625  N   PHE A 343     -18.235  10.311  -7.949  1.00 97.19           N  
ATOM   2626  CA  PHE A 343     -18.234  10.161  -9.406  1.00 97.19           C  
ATOM   2627  C   PHE A 343     -17.171  11.050 -10.061  1.00 97.19           C  
ATOM   2628  CB  PHE A 343     -19.626  10.484  -9.965  1.00 97.19           C  
ATOM   2629  O   PHE A 343     -16.354  10.558 -10.834  1.00 97.19           O  
ATOM   2630  CG  PHE A 343     -19.687  10.418 -11.479  1.00 97.19           C  
ATOM   2631  CD1 PHE A 343     -19.581  11.588 -12.254  1.00 97.19           C  
ATOM   2632  CD2 PHE A 343     -19.806   9.174 -12.117  1.00 97.19           C  
ATOM   2633  CE1 PHE A 343     -19.613  11.505 -13.658  1.00 97.19           C  
ATOM   2634  CE2 PHE A 343     -19.846   9.086 -13.518  1.00 97.19           C  
ATOM   2635  CZ  PHE A 343     -19.754  10.257 -14.290  1.00 97.19           C  
ATOM   2636  N   ALA A 344     -17.147  12.341  -9.719  1.00 96.94           N  
ATOM   2637  CA  ALA A 344     -16.187  13.293 -10.262  1.00 96.94           C  
ATOM   2638  C   ALA A 344     -14.743  12.935  -9.880  1.00 96.94           C  
ATOM   2639  CB  ALA A 344     -16.564  14.698  -9.778  1.00 96.94           C  
ATOM   2640  O   ALA A 344     -13.867  12.976 -10.735  1.00 96.94           O  
ATOM   2641  N   GLY A 345     -14.496  12.543  -8.628  1.00 96.31           N  
ATOM   2642  CA  GLY A 345     -13.173  12.159  -8.140  1.00 96.31           C  
ATOM   2643  C   GLY A 345     -12.627  10.916  -8.831  1.00 96.31           C  
ATOM   2644  O   GLY A 345     -11.508  10.933  -9.335  1.00 96.31           O  
ATOM   2645  N   VAL A 346     -13.432   9.857  -8.921  1.00 97.38           N  
ATOM   2646  CA  VAL A 346     -13.033   8.606  -9.581  1.00 97.38           C  
ATOM   2647  C   VAL A 346     -12.879   8.810 -11.093  1.00 97.38           C  
ATOM   2648  CB  VAL A 346     -14.030   7.480  -9.254  1.00 97.38           C  
ATOM   2649  O   VAL A 346     -11.909   8.331 -11.676  1.00 97.38           O  
ATOM   2650  CG1 VAL A 346     -13.606   6.157  -9.884  1.00 97.38           C  
ATOM   2651  CG2 VAL A 346     -14.099   7.193  -7.749  1.00 97.38           C  
ATOM   2652  N   MET A 347     -13.765   9.583 -11.728  1.00 97.81           N  
ATOM   2653  CA  MET A 347     -13.629   9.940 -13.144  1.00 97.81           C  
ATOM   2654  C   MET A 347     -12.370  10.777 -13.401  1.00 97.81           C  
ATOM   2655  CB  MET A 347     -14.885  10.693 -13.606  1.00 97.81           C  
ATOM   2656  O   MET A 347     -11.693  10.578 -14.403  1.00 97.81           O  
ATOM   2657  CG  MET A 347     -14.949  10.843 -15.130  1.00 97.81           C  
ATOM   2658  SD  MET A 347     -15.057   9.279 -16.045  1.00 97.81           S  
ATOM   2659  CE  MET A 347     -16.714   8.717 -15.572  1.00 97.81           C  
ATOM   2660  N   TRP A 348     -12.017  11.678 -12.482  1.00 97.75           N  
ATOM   2661  CA  TRP A 348     -10.791  12.472 -12.554  1.00 97.75           C  
ATOM   2662  C   TRP A 348      -9.535  11.601 -12.453  1.00 97.75           C  
ATOM   2663  CB  TRP A 348     -10.820  13.531 -11.450  1.00 97.75           C  
ATOM   2664  O   TRP A 348      -8.605  11.770 -13.244  1.00 97.75           O  
ATOM   2665  CG  TRP A 348      -9.695  14.501 -11.509  1.00 97.75           C  
ATOM   2666  CD1 TRP A 348      -8.497  14.372 -10.899  1.00 97.75           C  
ATOM   2667  CD2 TRP A 348      -9.636  15.743 -12.267  1.00 97.75           C  
ATOM   2668  CE2 TRP A 348      -8.372  16.351 -12.031  1.00 97.75           C  
ATOM   2669  CE3 TRP A 348     -10.519  16.405 -13.146  1.00 97.75           C  
ATOM   2670  NE1 TRP A 348      -7.714  15.462 -11.214  1.00 97.75           N  
ATOM   2671  CH2 TRP A 348      -8.895  18.196 -13.504  1.00 97.75           C  
ATOM   2672  CZ2 TRP A 348      -7.997  17.562 -12.631  1.00 97.75           C  
ATOM   2673  CZ3 TRP A 348     -10.151  17.617 -13.761  1.00 97.75           C  
ATOM   2674  N   LEU A 349      -9.521  10.630 -11.529  1.00 96.75           N  
ATOM   2675  CA  LEU A 349      -8.455   9.625 -11.449  1.00 96.75           C  
ATOM   2676  C   LEU A 349      -8.338   8.845 -12.765  1.00 96.75           C  
ATOM   2677  CB  LEU A 349      -8.699   8.651 -10.278  1.00 96.75           C  
ATOM   2678  O   LEU A 349      -7.226   8.677 -13.272  1.00 96.75           O  
ATOM   2679  CG  LEU A 349      -8.574   9.246  -8.866  1.00 96.75           C  
ATOM   2680  CD1 LEU A 349      -8.934   8.195  -7.818  1.00 96.75           C  
ATOM   2681  CD2 LEU A 349      -7.161   9.748  -8.578  1.00 96.75           C  
ATOM   2682  N   GLY A 350      -9.471   8.435 -13.343  1.00 97.12           N  
ATOM   2683  CA  GLY A 350      -9.537   7.765 -14.641  1.00 97.12           C  
ATOM   2684  C   GLY A 350      -8.990   8.619 -15.782  1.00 97.12           C  
ATOM   2685  O   GLY A 350      -8.138   8.148 -16.527  1.00 97.12           O  
ATOM   2686  N   LEU A 351      -9.394   9.887 -15.875  1.00 97.19           N  
ATOM   2687  CA  LEU A 351      -8.956  10.819 -16.917  1.00 97.19           C  
ATOM   2688  C   LEU A 351      -7.435  11.006 -16.920  1.00 97.19           C  
ATOM   2689  CB  LEU A 351      -9.680  12.165 -16.716  1.00 97.19           C  
ATOM   2690  O   LEU A 351      -6.798  10.856 -17.960  1.00 97.19           O  
ATOM   2691  CG  LEU A 351      -9.244  13.275 -17.694  1.00 97.19           C  
ATOM   2692  CD1 LEU A 351      -9.569  12.926 -19.147  1.00 97.19           C  
ATOM   2693  CD2 LEU A 351      -9.951  14.581 -17.332  1.00 97.19           C  
ATOM   2694  N   TRP A 352      -6.837  11.299 -15.763  1.00 96.19           N  
ATOM   2695  CA  TRP A 352      -5.385  11.484 -15.680  1.00 96.19           C  
ATOM   2696  C   TRP A 352      -4.612  10.177 -15.841  1.00 96.19           C  
ATOM   2697  CB  TRP A 352      -5.019  12.207 -14.385  1.00 96.19           C  
ATOM   2698  O   TRP A 352      -3.498  10.196 -16.358  1.00 96.19           O  
ATOM   2699  CG  TRP A 352      -5.322  13.667 -14.451  1.00 96.19           C  
ATOM   2700  CD1 TRP A 352      -6.389  14.280 -13.903  1.00 96.19           C  
ATOM   2701  CD2 TRP A 352      -4.595  14.702 -15.179  1.00 96.19           C  
ATOM   2702  CE2 TRP A 352      -5.272  15.942 -14.997  1.00 96.19           C  
ATOM   2703  CE3 TRP A 352      -3.447  14.713 -15.998  1.00 96.19           C  
ATOM   2704  NE1 TRP A 352      -6.366  15.618 -14.231  1.00 96.19           N  
ATOM   2705  CH2 TRP A 352      -3.636  17.128 -16.323  1.00 96.19           C  
ATOM   2706  CZ2 TRP A 352      -4.807  17.145 -15.547  1.00 96.19           C  
ATOM   2707  CZ3 TRP A 352      -2.965  15.914 -16.556  1.00 96.19           C  
ATOM   2708  N   THR A 353      -5.206   9.036 -15.480  1.00 95.88           N  
ATOM   2709  CA  THR A 353      -4.629   7.728 -15.820  1.00 95.88           C  
ATOM   2710  C   THR A 353      -4.662   7.495 -17.328  1.00 95.88           C  
ATOM   2711  CB  THR A 353      -5.342   6.571 -15.111  1.00 95.88           C  
ATOM   2712  O   THR A 353      -3.657   7.089 -17.898  1.00 95.88           O  
ATOM   2713  CG2 THR A 353      -4.561   5.271 -15.269  1.00 95.88           C  
ATOM   2714  OG1 THR A 353      -5.404   6.815 -13.729  1.00 95.88           O  
ATOM   2715  N   PHE A 354      -5.772   7.820 -17.990  1.00 96.50           N  
ATOM   2716  CA  PHE A 354      -5.928   7.682 -19.436  1.00 96.50           C  
ATOM   2717  C   PHE A 354      -4.937   8.559 -20.207  1.00 96.50           C  
ATOM   2718  CB  PHE A 354      -7.372   8.026 -19.820  1.00 96.50           C  
ATOM   2719  O   PHE A 354      -4.313   8.085 -21.148  1.00 96.50           O  
ATOM   2720  CG  PHE A 354      -7.634   7.953 -21.307  1.00 96.50           C  
ATOM   2721  CD1 PHE A 354      -7.752   9.135 -22.059  1.00 96.50           C  
ATOM   2722  CD2 PHE A 354      -7.735   6.703 -21.943  1.00 96.50           C  
ATOM   2723  CE1 PHE A 354      -7.962   9.071 -23.447  1.00 96.50           C  
ATOM   2724  CE2 PHE A 354      -7.950   6.638 -23.330  1.00 96.50           C  
ATOM   2725  CZ  PHE A 354      -8.062   7.821 -24.081  1.00 96.50           C  
ATOM   2726  N   MET A 355      -4.720   9.805 -19.770  1.00 93.88           N  
ATOM   2727  CA  MET A 355      -3.699  10.687 -20.356  1.00 93.88           C  
ATOM   2728  C   MET A 355      -2.289  10.086 -20.277  1.00 93.88           C  
ATOM   2729  CB  MET A 355      -3.714  12.050 -19.650  1.00 93.88           C  
ATOM   2730  O   MET A 355      -1.489  10.279 -21.187  1.00 93.88           O  
ATOM   2731  CG  MET A 355      -4.965  12.889 -19.938  1.00 93.88           C  
ATOM   2732  SD  MET A 355      -5.107  13.519 -21.635  1.00 93.88           S  
ATOM   2733  CE  MET A 355      -6.325  12.372 -22.328  1.00 93.88           C  
ATOM   2734  N   ARG A 356      -1.991   9.311 -19.226  1.00 93.12           N  
ATOM   2735  CA  ARG A 356      -0.716   8.589 -19.082  1.00 93.12           C  
ATOM   2736  C   ARG A 356      -0.623   7.355 -19.985  1.00 93.12           C  
ATOM   2737  CB  ARG A 356      -0.477   8.221 -17.610  1.00 93.12           C  
ATOM   2738  O   ARG A 356       0.457   6.801 -20.108  1.00 93.12           O  
ATOM   2739  CG  ARG A 356      -0.289   9.461 -16.724  1.00 93.12           C  
ATOM   2740  CD  ARG A 356      -0.306   9.096 -15.237  1.00 93.12           C  
ATOM   2741  NE  ARG A 356       0.908   8.352 -14.848  1.00 93.12           N  
ATOM   2742  NH1 ARG A 356      -0.056   6.372 -14.185  1.00 93.12           N  
ATOM   2743  NH2 ARG A 356       2.145   6.660 -14.000  1.00 93.12           N  
ATOM   2744  CZ  ARG A 356       0.985   7.133 -14.347  1.00 93.12           C  
ATOM   2745  N   GLY A 357      -1.709   6.942 -20.636  1.00 92.19           N  
ATOM   2746  CA  GLY A 357      -1.722   5.864 -21.628  1.00 92.19           C  
ATOM   2747  C   GLY A 357      -1.059   6.217 -22.965  1.00 92.19           C  
ATOM   2748  O   GLY A 357      -1.052   5.391 -23.870  1.00 92.19           O  
ATOM   2749  N   PHE A 358      -0.520   7.431 -23.109  1.00 90.69           N  
ATOM   2750  CA  PHE A 358       0.105   7.930 -24.339  1.00 90.69           C  
ATOM   2751  C   PHE A 358       1.543   8.416 -24.099  1.00 90.69           C  
ATOM   2752  CB  PHE A 358      -0.793   9.005 -24.968  1.00 90.69           C  
ATOM   2753  O   PHE A 358       1.994   9.382 -24.713  1.00 90.69           O  
ATOM   2754  CG  PHE A 358      -2.206   8.535 -25.251  1.00 90.69           C  
ATOM   2755  CD1 PHE A 358      -2.478   7.763 -26.395  1.00 90.69           C  
ATOM   2756  CD2 PHE A 358      -3.240   8.830 -24.344  1.00 90.69           C  
ATOM   2757  CE1 PHE A 358      -3.782   7.297 -26.638  1.00 90.69           C  
ATOM   2758  CE2 PHE A 358      -4.541   8.357 -24.583  1.00 90.69           C  
ATOM   2759  CZ  PHE A 358      -4.814   7.595 -25.732  1.00 90.69           C  
ATOM   2760  N   ASN A 359       2.258   7.772 -23.175  1.00 87.69           N  
ATOM   2761  CA  ASN A 359       3.626   8.138 -22.823  1.00 87.69           C  
ATOM   2762  C   ASN A 359       4.648   7.616 -23.845  1.00 87.69           C  
ATOM   2763  CB  ASN A 359       3.918   7.633 -21.404  1.00 87.69           C  
ATOM   2764  O   ASN A 359       4.398   6.650 -24.569  1.00 87.69           O  
ATOM   2765  CG  ASN A 359       3.155   8.382 -20.323  1.00 87.69           C  
ATOM   2766  ND2 ASN A 359       3.071   7.805 -19.152  1.00 87.69           N  
ATOM   2767  OD1 ASN A 359       2.626   9.473 -20.480  1.00 87.69           O  
ATOM   2768  N   THR A 360       5.821   8.248 -23.873  1.00 88.81           N  
ATOM   2769  CA  THR A 360       6.962   7.877 -24.725  1.00 88.81           C  
ATOM   2770  C   THR A 360       8.217   7.649 -23.886  1.00 88.81           C  
ATOM   2771  CB  THR A 360       7.236   8.938 -25.807  1.00 88.81           C  
ATOM   2772  O   THR A 360       8.319   8.135 -22.761  1.00 88.81           O  
ATOM   2773  CG2 THR A 360       6.034   9.153 -26.726  1.00 88.81           C  
ATOM   2774  OG1 THR A 360       7.554  10.188 -25.233  1.00 88.81           O  
ATOM   2775  N   VAL A 361       9.205   6.935 -24.433  1.00 84.94           N  
ATOM   2776  CA  VAL A 361      10.477   6.647 -23.733  1.00 84.94           C  
ATOM   2777  C   VAL A 361      11.305   7.904 -23.441  1.00 84.94           C  
ATOM   2778  CB  VAL A 361      11.312   5.590 -24.483  1.00 84.94           C  
ATOM   2779  O   VAL A 361      12.005   7.950 -22.438  1.00 84.94           O  
ATOM   2780  CG1 VAL A 361      10.629   4.213 -24.468  1.00 84.94           C  
ATOM   2781  CG2 VAL A 361      11.581   5.970 -25.944  1.00 84.94           C  
ATOM   2782  N   ASP A 362      11.151   8.959 -24.242  1.00 86.31           N  
ATOM   2783  CA  ASP A 362      11.920  10.209 -24.112  1.00 86.31           C  
ATOM   2784  C   ASP A 362      11.262  11.254 -23.192  1.00 86.31           C  
ATOM   2785  CB  ASP A 362      12.195  10.776 -25.509  1.00 86.31           C  
ATOM   2786  O   ASP A 362      11.536  12.453 -23.281  1.00 86.31           O  
ATOM   2787  CG  ASP A 362      12.863   9.740 -26.409  1.00 86.31           C  
ATOM   2788  OD1 ASP A 362      13.926   9.221 -26.010  1.00 86.31           O  
ATOM   2789  OD2 ASP A 362      12.258   9.439 -27.461  1.00 86.31           O  
ATOM   2790  N   MET A 363      10.335  10.832 -22.331  1.00 89.19           N  
ATOM   2791  CA  MET A 363       9.613  11.759 -21.465  1.00 89.19           C  
ATOM   2792  C   MET A 363      10.504  12.397 -20.399  1.00 89.19           C  
ATOM   2793  CB  MET A 363       8.416  11.087 -20.803  1.00 89.19           C  
ATOM   2794  O   MET A 363      11.227  11.744 -19.646  1.00 89.19           O  
ATOM   2795  CG  MET A 363       7.238  10.991 -21.764  1.00 89.19           C  
ATOM   2796  SD  MET A 363       5.802  10.313 -20.917  1.00 89.19           S  
ATOM   2797  CE  MET A 363       4.663  11.697 -21.104  1.00 89.19           C  
ATOM   2798  N   THR A 364      10.354  13.709 -20.266  1.00 92.81           N  
ATOM   2799  CA  THR A 364      10.972  14.493 -19.198  1.00 92.81           C  
ATOM   2800  C   THR A 364      10.248  14.293 -17.866  1.00 92.81           C  
ATOM   2801  CB  THR A 364      11.009  15.988 -19.544  1.00 92.81           C  
ATOM   2802  O   THR A 364       9.050  13.998 -17.818  1.00 92.81           O  
ATOM   2803  CG2 THR A 364      11.737  16.283 -20.854  1.00 92.81           C  
ATOM   2804  OG1 THR A 364       9.700  16.492 -19.661  1.00 92.81           O  
ATOM   2805  N   PHE A 365      10.952  14.562 -16.763  1.00 92.62           N  
ATOM   2806  CA  PHE A 365      10.398  14.509 -15.406  1.00 92.62           C  
ATOM   2807  C   PHE A 365       9.072  15.269 -15.270  1.00 92.62           C  
ATOM   2808  CB  PHE A 365      11.443  15.081 -14.438  1.00 92.62           C  
ATOM   2809  O   PHE A 365       8.117  14.764 -14.681  1.00 92.62           O  
ATOM   2810  CG  PHE A 365      10.960  15.158 -13.004  1.00 92.62           C  
ATOM   2811  CD1 PHE A 365      10.346  16.330 -12.518  1.00 92.62           C  
ATOM   2812  CD2 PHE A 365      11.104  14.045 -12.159  1.00 92.62           C  
ATOM   2813  CE1 PHE A 365       9.871  16.383 -11.195  1.00 92.62           C  
ATOM   2814  CE2 PHE A 365      10.645  14.105 -10.832  1.00 92.62           C  
ATOM   2815  CZ  PHE A 365      10.020  15.268 -10.352  1.00 92.62           C  
ATOM   2816  N   SER A 366       8.981  16.471 -15.845  1.00 92.56           N  
ATOM   2817  CA  SER A 366       7.773  17.295 -15.773  1.00 92.56           C  
ATOM   2818  C   SER A 366       6.587  16.663 -16.495  1.00 92.56           C  
ATOM   2819  CB  SER A 366       8.046  18.678 -16.363  1.00 92.56           C  
ATOM   2820  O   SER A 366       5.471  16.734 -15.986  1.00 92.56           O  
ATOM   2821  OG  SER A 366       9.075  19.318 -15.635  1.00 92.56           O  
ATOM   2822  N   GLN A 367       6.804  16.017 -17.644  1.00 92.44           N  
ATOM   2823  CA  GLN A 367       5.714  15.379 -18.387  1.00 92.44           C  
ATOM   2824  C   GLN A 367       5.135  14.165 -17.644  1.00 92.44           C  
ATOM   2825  CB  GLN A 367       6.186  14.978 -19.786  1.00 92.44           C  
ATOM   2826  O   GLN A 367       3.964  13.853 -17.829  1.00 92.44           O  
ATOM   2827  CG  GLN A 367       6.557  16.152 -20.703  1.00 92.44           C  
ATOM   2828  CD  GLN A 367       7.336  15.670 -21.922  1.00 92.44           C  
ATOM   2829  NE2 GLN A 367       6.936  15.992 -23.129  1.00 92.44           N  
ATOM   2830  OE1 GLN A 367       8.358  15.020 -21.792  1.00 92.44           O  
ATOM   2831  N   ILE A 368       5.912  13.528 -16.762  1.00 92.00           N  
ATOM   2832  CA  ILE A 368       5.444  12.423 -15.911  1.00 92.00           C  
ATOM   2833  C   ILE A 368       4.832  12.940 -14.602  1.00 92.00           C  
ATOM   2834  CB  ILE A 368       6.598  11.434 -15.639  1.00 92.00           C  
ATOM   2835  O   ILE A 368       3.797  12.445 -14.151  1.00 92.00           O  
ATOM   2836  CG1 ILE A 368       7.190  10.916 -16.972  1.00 92.00           C  
ATOM   2837  CG2 ILE A 368       6.071  10.284 -14.760  1.00 92.00           C  
ATOM   2838  CD1 ILE A 368       8.422  10.025 -16.814  1.00 92.00           C  
ATOM   2839  N   SER A 369       5.462  13.946 -13.993  1.00 92.88           N  
ATOM   2840  CA  SER A 369       5.081  14.485 -12.685  1.00 92.88           C  
ATOM   2841  C   SER A 369       3.796  15.319 -12.741  1.00 92.88           C  
ATOM   2842  CB  SER A 369       6.258  15.290 -12.126  1.00 92.88           C  
ATOM   2843  O   SER A 369       2.961  15.205 -11.849  1.00 92.88           O  
ATOM   2844  OG  SER A 369       6.040  15.655 -10.780  1.00 92.88           O  
ATOM   2845  N   TRP A 370       3.558  16.099 -13.806  1.00 93.88           N  
ATOM   2846  CA  TRP A 370       2.336  16.909 -13.916  1.00 93.88           C  
ATOM   2847  C   TRP A 370       1.042  16.083 -13.901  1.00 93.88           C  
ATOM   2848  CB  TRP A 370       2.387  17.846 -15.132  1.00 93.88           C  
ATOM   2849  O   TRP A 370       0.149  16.420 -13.119  1.00 93.88           O  
ATOM   2850  CG  TRP A 370       3.220  19.071 -14.957  1.00 93.88           C  
ATOM   2851  CD1 TRP A 370       4.174  19.501 -15.812  1.00 93.88           C  
ATOM   2852  CD2 TRP A 370       3.167  20.055 -13.882  1.00 93.88           C  
ATOM   2853  CE2 TRP A 370       4.157  21.049 -14.142  1.00 93.88           C  
ATOM   2854  CE3 TRP A 370       2.379  20.216 -12.721  1.00 93.88           C  
ATOM   2855  NE1 TRP A 370       4.734  20.667 -15.334  1.00 93.88           N  
ATOM   2856  CH2 TRP A 370       3.588  22.252 -12.123  1.00 93.88           C  
ATOM   2857  CZ2 TRP A 370       4.372  22.135 -13.283  1.00 93.88           C  
ATOM   2858  CZ3 TRP A 370       2.595  21.297 -11.846  1.00 93.88           C  
ATOM   2859  N   PRO A 371       0.913  14.991 -14.682  1.00 93.62           N  
ATOM   2860  CA  PRO A 371      -0.246  14.112 -14.582  1.00 93.62           C  
ATOM   2861  C   PRO A 371      -0.484  13.567 -13.173  1.00 93.62           C  
ATOM   2862  CB  PRO A 371       0.011  12.980 -15.580  1.00 93.62           C  
ATOM   2863  O   PRO A 371      -1.623  13.562 -12.717  1.00 93.62           O  
ATOM   2864  CG  PRO A 371       0.866  13.648 -16.648  1.00 93.62           C  
ATOM   2865  CD  PRO A 371       1.721  14.614 -15.835  1.00 93.62           C  
ATOM   2866  N   LEU A 372       0.574  13.154 -12.467  1.00 93.44           N  
ATOM   2867  CA  LEU A 372       0.481  12.648 -11.092  1.00 93.44           C  
ATOM   2868  C   LEU A 372       0.035  13.751 -10.126  1.00 93.44           C  
ATOM   2869  CB  LEU A 372       1.843  12.061 -10.681  1.00 93.44           C  
ATOM   2870  O   LEU A 372      -0.897  13.550  -9.348  1.00 93.44           O  
ATOM   2871  CG  LEU A 372       2.206  10.761 -11.418  1.00 93.44           C  
ATOM   2872  CD1 LEU A 372       3.677  10.422 -11.185  1.00 93.44           C  
ATOM   2873  CD2 LEU A 372       1.359   9.578 -10.940  1.00 93.44           C  
ATOM   2874  N   PHE A 373       0.629  14.939 -10.236  1.00 94.62           N  
ATOM   2875  CA  PHE A 373       0.255  16.119  -9.464  1.00 94.62           C  
ATOM   2876  C   PHE A 373      -1.240  16.433  -9.591  1.00 94.62           C  
ATOM   2877  CB  PHE A 373       1.118  17.299  -9.924  1.00 94.62           C  
ATOM   2878  O   PHE A 373      -1.934  16.539  -8.579  1.00 94.62           O  
ATOM   2879  CG  PHE A 373       0.804  18.601  -9.220  1.00 94.62           C  
ATOM   2880  CD1 PHE A 373       0.046  19.596  -9.866  1.00 94.62           C  
ATOM   2881  CD2 PHE A 373       1.280  18.817  -7.916  1.00 94.62           C  
ATOM   2882  CE1 PHE A 373      -0.206  20.818  -9.218  1.00 94.62           C  
ATOM   2883  CE2 PHE A 373       1.022  20.036  -7.267  1.00 94.62           C  
ATOM   2884  CZ  PHE A 373       0.285  21.039  -7.920  1.00 94.62           C  
ATOM   2885  N   PHE A 374      -1.766  16.509 -10.820  1.00 95.31           N  
ATOM   2886  CA  PHE A 374      -3.189  16.764 -11.050  1.00 95.31           C  
ATOM   2887  C   PHE A 374      -4.081  15.589 -10.651  1.00 95.31           C  
ATOM   2888  CB  PHE A 374      -3.439  17.142 -12.509  1.00 95.31           C  
ATOM   2889  O   PHE A 374      -5.174  15.812 -10.126  1.00 95.31           O  
ATOM   2890  CG  PHE A 374      -2.928  18.514 -12.890  1.00 95.31           C  
ATOM   2891  CD1 PHE A 374      -3.485  19.659 -12.291  1.00 95.31           C  
ATOM   2892  CD2 PHE A 374      -1.913  18.654 -13.852  1.00 95.31           C  
ATOM   2893  CE1 PHE A 374      -3.012  20.936 -12.637  1.00 95.31           C  
ATOM   2894  CE2 PHE A 374      -1.430  19.929 -14.190  1.00 95.31           C  
ATOM   2895  CZ  PHE A 374      -1.979  21.070 -13.581  1.00 95.31           C  
ATOM   2896  N   GLN A 375      -3.628  14.347 -10.827  1.00 93.81           N  
ATOM   2897  CA  GLN A 375      -4.348  13.155 -10.376  1.00 93.81           C  
ATOM   2898  C   GLN A 375      -4.639  13.201  -8.866  1.00 93.81           C  
ATOM   2899  CB  GLN A 375      -3.534  11.913 -10.760  1.00 93.81           C  
ATOM   2900  O   GLN A 375      -5.690  12.731  -8.428  1.00 93.81           O  
ATOM   2901  CG  GLN A 375      -4.304  10.619 -10.513  1.00 93.81           C  
ATOM   2902  CD  GLN A 375      -3.552   9.406 -11.037  1.00 93.81           C  
ATOM   2903  NE2 GLN A 375      -4.160   8.644 -11.912  1.00 93.81           N  
ATOM   2904  OE1 GLN A 375      -2.423   9.122 -10.680  1.00 93.81           O  
ATOM   2905  N   GLY A 376      -3.778  13.865  -8.087  1.00 91.44           N  
ATOM   2906  CA  GLY A 376      -3.950  14.114  -6.656  1.00 91.44           C  
ATOM   2907  C   GLY A 376      -5.300  14.695  -6.238  1.00 91.44           C  
ATOM   2908  O   GLY A 376      -5.794  14.379  -5.160  1.00 91.44           O  
ATOM   2909  N   ILE A 377      -5.944  15.486  -7.102  1.00 93.88           N  
ATOM   2910  CA  ILE A 377      -7.271  16.077  -6.855  1.00 93.88           C  
ATOM   2911  C   ILE A 377      -8.354  14.996  -6.709  1.00 93.88           C  
ATOM   2912  CB  ILE A 377      -7.630  17.039  -8.013  1.00 93.88           C  
ATOM   2913  O   ILE A 377      -9.288  15.141  -5.917  1.00 93.88           O  
ATOM   2914  CG1 ILE A 377      -6.586  18.170  -8.163  1.00 93.88           C  
ATOM   2915  CG2 ILE A 377      -9.074  17.561  -7.888  1.00 93.88           C  
ATOM   2916  CD1 ILE A 377      -6.798  19.074  -9.382  1.00 93.88           C  
ATOM   2917  N   GLY A 378      -8.227  13.900  -7.459  1.00 93.31           N  
ATOM   2918  CA  GLY A 378      -9.229  12.839  -7.496  1.00 93.31           C  
ATOM   2919  C   GLY A 378      -9.314  12.048  -6.191  1.00 93.31           C  
ATOM   2920  O   GLY A 378     -10.400  11.615  -5.815  1.00 93.31           O  
ATOM   2921  N   MET A 379      -8.204  11.918  -5.456  1.00 89.62           N  
ATOM   2922  CA  MET A 379      -8.137  11.132  -4.218  1.00 89.62           C  
ATOM   2923  C   MET A 379      -9.066  11.629  -3.102  1.00 89.62           C  
ATOM   2924  CB  MET A 379      -6.691  11.028  -3.709  1.00 89.62           C  
ATOM   2925  O   MET A 379      -9.886  10.834  -2.639  1.00 89.62           O  
ATOM   2926  CG  MET A 379      -5.890  10.001  -4.503  1.00 89.62           C  
ATOM   2927  SD  MET A 379      -6.542   8.308  -4.459  1.00 89.62           S  
ATOM   2928  CE  MET A 379      -6.170   7.851  -2.745  1.00 89.62           C  
ATOM   2929  N   PRO A 380      -9.006  12.901  -2.656  1.00 90.25           N  
ATOM   2930  CA  PRO A 380      -9.922  13.388  -1.631  1.00 90.25           C  
ATOM   2931  C   PRO A 380     -11.377  13.402  -2.117  1.00 90.25           C  
ATOM   2932  CB  PRO A 380      -9.416  14.783  -1.256  1.00 90.25           C  
ATOM   2933  O   PRO A 380     -12.264  13.052  -1.343  1.00 90.25           O  
ATOM   2934  CG  PRO A 380      -8.648  15.247  -2.489  1.00 90.25           C  
ATOM   2935  CD  PRO A 380      -8.063  13.946  -3.028  1.00 90.25           C  
ATOM   2936  N   LEU A 381     -11.624  13.735  -3.394  1.00 92.94           N  
ATOM   2937  CA  LEU A 381     -12.959  13.694  -4.014  1.00 92.94           C  
ATOM   2938  C   LEU A 381     -13.566  12.290  -4.047  1.00 92.94           C  
ATOM   2939  CB  LEU A 381     -12.876  14.242  -5.447  1.00 92.94           C  
ATOM   2940  O   LEU A 381     -14.780  12.148  -3.987  1.00 92.94           O  
ATOM   2941  CG  LEU A 381     -12.779  15.768  -5.562  1.00 92.94           C  
ATOM   2942  CD1 LEU A 381     -12.519  16.138  -7.022  1.00 92.94           C  
ATOM   2943  CD2 LEU A 381     -14.085  16.450  -5.143  1.00 92.94           C  
ATOM   2944  N   PHE A 382     -12.736  11.257  -4.128  1.00 93.19           N  
ATOM   2945  CA  PHE A 382     -13.158   9.868  -4.058  1.00 93.19           C  
ATOM   2946  C   PHE A 382     -13.347   9.411  -2.607  1.00 93.19           C  
ATOM   2947  CB  PHE A 382     -12.121   9.026  -4.814  1.00 93.19           C  
ATOM   2948  O   PHE A 382     -14.441   9.008  -2.215  1.00 93.19           O  
ATOM   2949  CG  PHE A 382     -12.104   7.555  -4.464  1.00 93.19           C  
ATOM   2950  CD1 PHE A 382     -10.915   6.964  -3.998  1.00 93.19           C  
ATOM   2951  CD2 PHE A 382     -13.264   6.775  -4.609  1.00 93.19           C  
ATOM   2952  CE1 PHE A 382     -10.882   5.595  -3.692  1.00 93.19           C  
ATOM   2953  CE2 PHE A 382     -13.218   5.398  -4.341  1.00 93.19           C  
ATOM   2954  CZ  PHE A 382     -12.032   4.812  -3.867  1.00 93.19           C  
ATOM   2955  N   PHE A 383     -12.287   9.469  -1.802  1.00 87.88           N  
ATOM   2956  CA  PHE A 383     -12.213   8.728  -0.544  1.00 87.88           C  
ATOM   2957  C   PHE A 383     -13.116   9.309   0.550  1.00 87.88           C  
ATOM   2958  CB  PHE A 383     -10.744   8.683  -0.101  1.00 87.88           C  
ATOM   2959  O   PHE A 383     -13.778   8.564   1.279  1.00 87.88           O  
ATOM   2960  CG  PHE A 383     -10.458   7.604   0.920  1.00 87.88           C  
ATOM   2961  CD1 PHE A 383     -10.327   7.917   2.287  1.00 87.88           C  
ATOM   2962  CD2 PHE A 383     -10.334   6.269   0.491  1.00 87.88           C  
ATOM   2963  CE1 PHE A 383     -10.068   6.896   3.219  1.00 87.88           C  
ATOM   2964  CE2 PHE A 383     -10.080   5.250   1.423  1.00 87.88           C  
ATOM   2965  CZ  PHE A 383      -9.946   5.563   2.788  1.00 87.88           C  
ATOM   2966  N   VAL A 384     -13.181  10.642   0.640  1.00 87.88           N  
ATOM   2967  CA  VAL A 384     -13.936  11.354   1.680  1.00 87.88           C  
ATOM   2968  C   VAL A 384     -15.448  11.117   1.581  1.00 87.88           C  
ATOM   2969  CB  VAL A 384     -13.536  12.843   1.764  1.00 87.88           C  
ATOM   2970  O   VAL A 384     -16.042  10.542   2.498  1.00 87.88           O  
ATOM   2971  CG1 VAL A 384     -14.397  13.636   2.751  1.00 87.88           C  
ATOM   2972  CG2 VAL A 384     -12.065  12.991   2.177  1.00 87.88           C  
ATOM   2973  N   PRO A 385     -16.104  11.482   0.467  1.00 90.94           N  
ATOM   2974  CA  PRO A 385     -17.541  11.274   0.319  1.00 90.94           C  
ATOM   2975  C   PRO A 385     -17.933   9.793   0.235  1.00 90.94           C  
ATOM   2976  CB  PRO A 385     -17.928  12.040  -0.943  1.00 90.94           C  
ATOM   2977  O   PRO A 385     -19.019   9.434   0.686  1.00 90.94           O  
ATOM   2978  CG  PRO A 385     -16.637  12.090  -1.743  1.00 90.94           C  
ATOM   2979  CD  PRO A 385     -15.565  12.192  -0.682  1.00 90.94           C  
ATOM   2980  N   LEU A 386     -17.075   8.905  -0.283  1.00 92.69           N  
ATOM   2981  CA  LEU A 386     -17.377   7.469  -0.319  1.00 92.69           C  
ATOM   2982  C   LEU A 386     -17.504   6.885   1.088  1.00 92.69           C  
ATOM   2983  CB  LEU A 386     -16.267   6.746  -1.082  1.00 92.69           C  
ATOM   2984  O   LEU A 386     -18.434   6.128   1.372  1.00 92.69           O  
ATOM   2985  CG  LEU A 386     -16.560   5.255  -1.302  1.00 92.69           C  
ATOM   2986  CD1 LEU A 386     -17.590   5.065  -2.412  1.00 92.69           C  
ATOM   2987  CD2 LEU A 386     -15.264   4.572  -1.699  1.00 92.69           C  
ATOM   2988  N   THR A 387     -16.590   7.284   1.968  1.00 88.94           N  
ATOM   2989  CA  THR A 387     -16.602   6.922   3.384  1.00 88.94           C  
ATOM   2990  C   THR A 387     -17.866   7.446   4.073  1.00 88.94           C  
ATOM   2991  CB  THR A 387     -15.342   7.492   4.034  1.00 88.94           C  
ATOM   2992  O   THR A 387     -18.510   6.709   4.823  1.00 88.94           O  
ATOM   2993  CG2 THR A 387     -15.290   7.209   5.517  1.00 88.94           C  
ATOM   2994  OG1 THR A 387     -14.188   6.928   3.452  1.00 88.94           O  
ATOM   2995  N   ALA A 388     -18.287   8.674   3.738  1.00 86.69           N  
ATOM   2996  CA  ALA A 388     -19.556   9.255   4.187  1.00 86.69           C  
ATOM   2997  C   ALA A 388     -20.755   8.375   3.829  1.00 86.69           C  
ATOM   2998  CB  ALA A 388     -19.758  10.637   3.533  1.00 86.69           C  
ATOM   2999  O   ALA A 388     -21.591   8.067   4.676  1.00 86.69           O  
ATOM   3000  N   ILE A 389     -20.833   7.964   2.559  1.00 90.69           N  
ATOM   3001  CA  ILE A 389     -21.929   7.142   2.040  1.00 90.69           C  
ATOM   3002  C   ILE A 389     -21.912   5.769   2.703  1.00 90.69           C  
ATOM   3003  CB  ILE A 389     -21.833   7.010   0.504  1.00 90.69           C  
ATOM   3004  O   ILE A 389     -22.965   5.282   3.114  1.00 90.69           O  
ATOM   3005  CG1 ILE A 389     -22.028   8.379  -0.175  1.00 90.69           C  
ATOM   3006  CG2 ILE A 389     -22.900   6.036  -0.041  1.00 90.69           C  
ATOM   3007  CD1 ILE A 389     -21.498   8.418  -1.612  1.00 90.69           C  
ATOM   3008  N   ALA A 390     -20.732   5.151   2.814  1.00 91.44           N  
ATOM   3009  CA  ALA A 390     -20.578   3.827   3.399  1.00 91.44           C  
ATOM   3010  C   ALA A 390     -21.086   3.817   4.844  1.00 91.44           C  
ATOM   3011  CB  ALA A 390     -19.108   3.397   3.302  1.00 91.44           C  
ATOM   3012  O   ALA A 390     -22.036   3.098   5.155  1.00 91.44           O  
ATOM   3013  N   LEU A 391     -20.520   4.659   5.711  1.00 89.38           N  
ATOM   3014  CA  LEU A 391     -20.883   4.642   7.126  1.00 89.38           C  
ATOM   3015  C   LEU A 391     -22.239   5.293   7.412  1.00 89.38           C  
ATOM   3016  CB  LEU A 391     -19.772   5.260   7.976  1.00 89.38           C  
ATOM   3017  O   LEU A 391     -22.904   4.912   8.368  1.00 89.38           O  
ATOM   3018  CG  LEU A 391     -18.414   4.529   7.948  1.00 89.38           C  
ATOM   3019  CD1 LEU A 391     -17.773   4.698   9.319  1.00 89.38           C  
ATOM   3020  CD2 LEU A 391     -18.457   3.015   7.732  1.00 89.38           C  
ATOM   3021  N   GLY A 392     -22.706   6.212   6.566  1.00 87.19           N  
ATOM   3022  CA  GLY A 392     -24.064   6.759   6.655  1.00 87.19           C  
ATOM   3023  C   GLY A 392     -25.168   5.826   6.178  1.00 87.19           C  
ATOM   3024  O   GLY A 392     -26.346   6.121   6.380  1.00 87.19           O  
ATOM   3025  N   SER A 393     -24.817   4.699   5.558  1.00 89.31           N  
ATOM   3026  CA  SER A 393     -25.786   3.692   5.118  1.00 89.31           C  
ATOM   3027  C   SER A 393     -26.098   2.638   6.178  1.00 89.31           C  
ATOM   3028  CB  SER A 393     -25.287   3.003   3.850  1.00 89.31           C  
ATOM   3029  O   SER A 393     -27.058   1.888   6.003  1.00 89.31           O  
ATOM   3030  OG  SER A 393     -25.223   3.930   2.787  1.00 89.31           O  
ATOM   3031  N   VAL A 394     -25.301   2.553   7.246  1.00 89.25           N  
ATOM   3032  CA  VAL A 394     -25.395   1.496   8.263  1.00 89.25           C  
ATOM   3033  C   VAL A 394     -26.029   2.027   9.547  1.00 89.25           C  
ATOM   3034  CB  VAL A 394     -24.033   0.814   8.509  1.00 89.25           C  
ATOM   3035  O   VAL A 394     -26.119   3.236   9.761  1.00 89.25           O  
ATOM   3036  CG1 VAL A 394     -23.401   0.371   7.182  1.00 89.25           C  
ATOM   3037  CG2 VAL A 394     -23.016   1.691   9.238  1.00 89.25           C  
ATOM   3038  N   LYS A 395     -26.511   1.138  10.421  1.00 89.19           N  
ATOM   3039  CA  LYS A 395     -27.090   1.568  11.703  1.00 89.19           C  
ATOM   3040  C   LYS A 395     -25.982   2.038  12.660  1.00 89.19           C  
ATOM   3041  CB  LYS A 395     -27.914   0.433  12.317  1.00 89.19           C  
ATOM   3042  O   LYS A 395     -24.877   1.508  12.590  1.00 89.19           O  
ATOM   3043  CG  LYS A 395     -29.092   0.027  11.420  1.00 89.19           C  
ATOM   3044  CD  LYS A 395     -29.819  -1.156  12.055  1.00 89.19           C  
ATOM   3045  CE  LYS A 395     -30.921  -1.687  11.143  1.00 89.19           C  
ATOM   3046  NZ  LYS A 395     -31.477  -2.940  11.703  1.00 89.19           N  
ATOM   3047  N   PRO A 396     -26.270   2.925  13.635  1.00 83.31           N  
ATOM   3048  CA  PRO A 396     -25.259   3.420  14.578  1.00 83.31           C  
ATOM   3049  C   PRO A 396     -24.473   2.326  15.319  1.00 83.31           C  
ATOM   3050  CB  PRO A 396     -26.028   4.315  15.554  1.00 83.31           C  
ATOM   3051  O   PRO A 396     -23.274   2.464  15.520  1.00 83.31           O  
ATOM   3052  CG  PRO A 396     -27.167   4.857  14.694  1.00 83.31           C  
ATOM   3053  CD  PRO A 396     -27.511   3.674  13.790  1.00 83.31           C  
ATOM   3054  N   HIS A 397     -25.119   1.210  15.676  1.00 81.75           N  
ATOM   3055  CA  HIS A 397     -24.451   0.079  16.338  1.00 81.75           C  
ATOM   3056  C   HIS A 397     -23.623  -0.805  15.389  1.00 81.75           C  
ATOM   3057  CB  HIS A 397     -25.491  -0.767  17.084  1.00 81.75           C  
ATOM   3058  O   HIS A 397     -22.853  -1.633  15.858  1.00 81.75           O  
ATOM   3059  CG  HIS A 397     -26.466  -1.474  16.175  1.00 81.75           C  
ATOM   3060  CD2 HIS A 397     -26.351  -2.741  15.661  1.00 81.75           C  
ATOM   3061  ND1 HIS A 397     -27.675  -0.972  15.758  1.00 81.75           N  
ATOM   3062  CE1 HIS A 397     -28.282  -1.922  15.032  1.00 81.75           C  
ATOM   3063  NE2 HIS A 397     -27.523  -3.016  14.941  1.00 81.75           N  
ATOM   3064  N   GLU A 398     -23.789  -0.657  14.071  1.00 83.81           N  
ATOM   3065  CA  GLU A 398     -23.037  -1.386  13.039  1.00 83.81           C  
ATOM   3066  C   GLU A 398     -21.819  -0.571  12.548  1.00 83.81           C  
ATOM   3067  CB  GLU A 398     -23.975  -1.747  11.859  1.00 83.81           C  
ATOM   3068  O   GLU A 398     -20.970  -1.116  11.846  1.00 83.81           O  
ATOM   3069  CG  GLU A 398     -25.119  -2.735  12.200  1.00 83.81           C  
ATOM   3070  CD  GLU A 398     -26.184  -2.890  11.085  1.00 83.81           C  
ATOM   3071  OE1 GLU A 398     -26.865  -3.944  10.960  1.00 83.81           O  
ATOM   3072  OE2 GLU A 398     -26.451  -1.889  10.375  1.00 83.81           O  
ATOM   3073  N   MET A 399     -21.701   0.720  12.906  1.00 81.19           N  
ATOM   3074  CA  MET A 399     -20.682   1.636  12.361  1.00 81.19           C  
ATOM   3075  C   MET A 399     -19.243   1.183  12.623  1.00 81.19           C  
ATOM   3076  CB  MET A 399     -20.861   3.062  12.909  1.00 81.19           C  
ATOM   3077  O   MET A 399     -18.417   1.262  11.717  1.00 81.19           O  
ATOM   3078  CG  MET A 399     -22.096   3.764  12.342  1.00 81.19           C  
ATOM   3079  SD  MET A 399     -22.268   5.499  12.852  1.00 81.19           S  
ATOM   3080  CE  MET A 399     -21.498   6.334  11.437  1.00 81.19           C  
ATOM   3081  N   GLU A 400     -18.936   0.688  13.825  1.00 77.50           N  
ATOM   3082  CA  GLU A 400     -17.583   0.220  14.164  1.00 77.50           C  
ATOM   3083  C   GLU A 400     -17.175  -0.985  13.305  1.00 77.50           C  
ATOM   3084  CB  GLU A 400     -17.504  -0.155  15.653  1.00 77.50           C  
ATOM   3085  O   GLU A 400     -16.077  -1.017  12.747  1.00 77.50           O  
ATOM   3086  CG  GLU A 400     -17.688   1.050  16.591  1.00 77.50           C  
ATOM   3087  CD  GLU A 400     -17.532   0.694  18.082  1.00 77.50           C  
ATOM   3088  OE1 GLU A 400     -17.604   1.635  18.905  1.00 77.50           O  
ATOM   3089  OE2 GLU A 400     -17.347  -0.502  18.403  1.00 77.50           O  
ATOM   3090  N   SER A 401     -18.090  -1.945  13.133  1.00 82.12           N  
ATOM   3091  CA  SER A 401     -17.854  -3.117  12.286  1.00 82.12           C  
ATOM   3092  C   SER A 401     -17.743  -2.729  10.809  1.00 82.12           C  
ATOM   3093  CB  SER A 401     -18.965  -4.147  12.487  1.00 82.12           C  
ATOM   3094  O   SER A 401     -16.822  -3.158  10.117  1.00 82.12           O  
ATOM   3095  OG  SER A 401     -18.537  -5.368  11.932  1.00 82.12           O  
ATOM   3096  N   ALA A 402     -18.616  -1.831  10.343  1.00 87.00           N  
ATOM   3097  CA  ALA A 402     -18.603  -1.305   8.983  1.00 87.00           C  
ATOM   3098  C   ALA A 402     -17.294  -0.566   8.644  1.00 87.00           C  
ATOM   3099  CB  ALA A 402     -19.816  -0.382   8.840  1.00 87.00           C  
ATOM   3100  O   ALA A 402     -16.773  -0.724   7.539  1.00 87.00           O  
ATOM   3101  N   ALA A 403     -16.743   0.212   9.581  1.00 84.62           N  
ATOM   3102  CA  ALA A 403     -15.466   0.907   9.418  1.00 84.62           C  
ATOM   3103  C   ALA A 403     -14.275  -0.065   9.374  1.00 84.62           C  
ATOM   3104  CB  ALA A 403     -15.316   1.909  10.568  1.00 84.62           C  
ATOM   3105  O   ALA A 403     -13.377   0.086   8.540  1.00 84.62           O  
ATOM   3106  N   GLY A 404     -14.280  -1.088  10.237  1.00 84.00           N  
ATOM   3107  CA  GLY A 404     -13.270  -2.149  10.229  1.00 84.00           C  
ATOM   3108  C   GLY A 404     -13.279  -2.941   8.920  1.00 84.00           C  
ATOM   3109  O   GLY A 404     -12.239  -3.111   8.287  1.00 84.00           O  
ATOM   3110  N   LEU A 405     -14.466  -3.345   8.464  1.00 89.06           N  
ATOM   3111  CA  LEU A 405     -14.661  -4.061   7.205  1.00 89.06           C  
ATOM   3112  C   LEU A 405     -14.296  -3.207   5.979  1.00 89.06           C  
ATOM   3113  CB  LEU A 405     -16.114  -4.553   7.190  1.00 89.06           C  
ATOM   3114  O   LEU A 405     -13.678  -3.713   5.045  1.00 89.06           O  
ATOM   3115  CG  LEU A 405     -16.550  -5.291   5.916  1.00 89.06           C  
ATOM   3116  CD1 LEU A 405     -15.664  -6.499   5.614  1.00 89.06           C  
ATOM   3117  CD2 LEU A 405     -17.991  -5.752   6.113  1.00 89.06           C  
ATOM   3118  N   MET A 406     -14.587  -1.902   5.997  1.00 90.50           N  
ATOM   3119  CA  MET A 406     -14.162  -0.984   4.934  1.00 90.50           C  
ATOM   3120  C   MET A 406     -12.633  -0.928   4.816  1.00 90.50           C  
ATOM   3121  CB  MET A 406     -14.745   0.414   5.193  1.00 90.50           C  
ATOM   3122  O   MET A 406     -12.099  -0.972   3.709  1.00 90.50           O  
ATOM   3123  CG  MET A 406     -14.422   1.375   4.047  1.00 90.50           C  
ATOM   3124  SD  MET A 406     -15.085   3.050   4.248  1.00 90.50           S  
ATOM   3125  CE  MET A 406     -13.631   3.837   4.998  1.00 90.50           C  
ATOM   3126  N   ASN A 407     -11.920  -0.865   5.945  1.00 86.50           N  
ATOM   3127  CA  ASN A 407     -10.457  -0.900   5.954  1.00 86.50           C  
ATOM   3128  C   ASN A 407      -9.903  -2.251   5.495  1.00 86.50           C  
ATOM   3129  CB  ASN A 407      -9.934  -0.523   7.345  1.00 86.50           C  
ATOM   3130  O   ASN A 407      -8.983  -2.267   4.681  1.00 86.50           O  
ATOM   3131  CG  ASN A 407      -9.808   0.976   7.482  1.00 86.50           C  
ATOM   3132  ND2 ASN A 407     -10.628   1.590   8.303  1.00 86.50           N  
ATOM   3133  OD1 ASN A 407      -8.994   1.598   6.807  1.00 86.50           O  
ATOM   3134  N   PHE A 408     -10.494  -3.363   5.944  1.00 89.19           N  
ATOM   3135  CA  PHE A 408     -10.148  -4.700   5.458  1.00 89.19           C  
ATOM   3136  C   PHE A 408     -10.249  -4.777   3.928  1.00 89.19           C  
ATOM   3137  CB  PHE A 408     -11.057  -5.740   6.132  1.00 89.19           C  
ATOM   3138  O   PHE A 408      -9.279  -5.134   3.267  1.00 89.19           O  
ATOM   3139  CG  PHE A 408     -10.944  -7.127   5.528  1.00 89.19           C  
ATOM   3140  CD1 PHE A 408     -11.914  -7.605   4.628  1.00 89.19           C  
ATOM   3141  CD2 PHE A 408      -9.835  -7.929   5.833  1.00 89.19           C  
ATOM   3142  CE1 PHE A 408     -11.769  -8.876   4.042  1.00 89.19           C  
ATOM   3143  CE2 PHE A 408      -9.680  -9.195   5.247  1.00 89.19           C  
ATOM   3144  CZ  PHE A 408     -10.652  -9.671   4.353  1.00 89.19           C  
ATOM   3145  N   ILE A 409     -11.386  -4.364   3.356  1.00 92.69           N  
ATOM   3146  CA  ILE A 409     -11.629  -4.382   1.906  1.00 92.69           C  
ATOM   3147  C   ILE A 409     -10.648  -3.475   1.168  1.00 92.69           C  
ATOM   3148  CB  ILE A 409     -13.090  -3.980   1.617  1.00 92.69           C  
ATOM   3149  O   ILE A 409     -10.102  -3.877   0.142  1.00 92.69           O  
ATOM   3150  CG1 ILE A 409     -14.022  -5.110   2.095  1.00 92.69           C  
ATOM   3151  CG2 ILE A 409     -13.340  -3.697   0.127  1.00 92.69           C  
ATOM   3152  CD1 ILE A 409     -15.480  -4.678   2.209  1.00 92.69           C  
ATOM   3153  N   ARG A 410     -10.395  -2.268   1.684  1.00 91.38           N  
ATOM   3154  CA  ARG A 410      -9.433  -1.320   1.107  1.00 91.38           C  
ATOM   3155  C   ARG A 410      -8.038  -1.937   1.005  1.00 91.38           C  
ATOM   3156  CB  ARG A 410      -9.418  -0.052   1.975  1.00 91.38           C  
ATOM   3157  O   ARG A 410      -7.458  -1.956  -0.079  1.00 91.38           O  
ATOM   3158  CG  ARG A 410      -8.458   1.020   1.449  1.00 91.38           C  
ATOM   3159  CD  ARG A 410      -8.373   2.222   2.399  1.00 91.38           C  
ATOM   3160  NE  ARG A 410      -7.795   1.889   3.719  1.00 91.38           N  
ATOM   3161  NH1 ARG A 410      -5.583   1.645   3.115  1.00 91.38           N  
ATOM   3162  NH2 ARG A 410      -6.200   1.404   5.251  1.00 91.38           N  
ATOM   3163  CZ  ARG A 410      -6.528   1.646   4.015  1.00 91.38           C  
ATOM   3164  N   THR A 411      -7.508  -2.435   2.119  1.00 89.38           N  
ATOM   3165  CA  THR A 411      -6.148  -2.981   2.180  1.00 89.38           C  
ATOM   3166  C   THR A 411      -6.032  -4.272   1.365  1.00 89.38           C  
ATOM   3167  CB  THR A 411      -5.721  -3.178   3.640  1.00 89.38           C  
ATOM   3168  O   THR A 411      -5.083  -4.421   0.596  1.00 89.38           O  
ATOM   3169  CG2 THR A 411      -4.278  -3.639   3.749  1.00 89.38           C  
ATOM   3170  OG1 THR A 411      -5.763  -1.949   4.329  1.00 89.38           O  
ATOM   3171  N   LEU A 412      -7.037  -5.152   1.434  1.00 91.75           N  
ATOM   3172  CA  LEU A 412      -7.089  -6.374   0.631  1.00 91.75           C  
ATOM   3173  C   LEU A 412      -7.128  -6.076  -0.875  1.00 91.75           C  
ATOM   3174  CB  LEU A 412      -8.321  -7.187   1.066  1.00 91.75           C  
ATOM   3175  O   LEU A 412      -6.394  -6.688  -1.645  1.00 91.75           O  
ATOM   3176  CG  LEU A 412      -8.365  -8.594   0.451  1.00 91.75           C  
ATOM   3177  CD1 LEU A 412      -7.247  -9.458   1.031  1.00 91.75           C  
ATOM   3178  CD2 LEU A 412      -9.705  -9.257   0.763  1.00 91.75           C  
ATOM   3179  N   SER A 413      -7.932  -5.093  -1.293  1.00 94.50           N  
ATOM   3180  CA  SER A 413      -8.020  -4.675  -2.698  1.00 94.50           C  
ATOM   3181  C   SER A 413      -6.690  -4.131  -3.212  1.00 94.50           C  
ATOM   3182  CB  SER A 413      -9.094  -3.604  -2.900  1.00 94.50           C  
ATOM   3183  O   SER A 413      -6.325  -4.410  -4.349  1.00 94.50           O  
ATOM   3184  OG  SER A 413     -10.357  -4.086  -2.497  1.00 94.50           O  
ATOM   3185  N   GLY A 414      -5.945  -3.389  -2.385  1.00 92.50           N  
ATOM   3186  CA  GLY A 414      -4.602  -2.920  -2.738  1.00 92.50           C  
ATOM   3187  C   GLY A 414      -3.606  -4.069  -2.923  1.00 92.50           C  
ATOM   3188  O   GLY A 414      -2.870  -4.090  -3.910  1.00 92.50           O  
ATOM   3189  N   ALA A 415      -3.626  -5.054  -2.021  1.00 92.00           N  
ATOM   3190  CA  ALA A 415      -2.786  -6.249  -2.111  1.00 92.00           C  
ATOM   3191  C   ALA A 415      -3.087  -7.070  -3.379  1.00 92.00           C  
ATOM   3192  CB  ALA A 415      -2.938  -7.074  -0.824  1.00 92.00           C  
ATOM   3193  O   ALA A 415      -2.181  -7.314  -4.172  1.00 92.00           O  
ATOM   3194  N   PHE A 416      -4.358  -7.402  -3.633  1.00 93.50           N  
ATOM   3195  CA  PHE A 416      -4.753  -8.165  -4.826  1.00 93.50           C  
ATOM   3196  C   PHE A 416      -4.446  -7.419  -6.120  1.00 93.50           C  
ATOM   3197  CB  PHE A 416      -6.251  -8.506  -4.762  1.00 93.50           C  
ATOM   3198  O   PHE A 416      -3.915  -8.005  -7.064  1.00 93.50           O  
ATOM   3199  CG  PHE A 416      -6.682  -9.493  -3.692  1.00 93.50           C  
ATOM   3200  CD1 PHE A 416      -5.741 -10.193  -2.913  1.00 93.50           C  
ATOM   3201  CD2 PHE A 416      -8.053  -9.743  -3.499  1.00 93.50           C  
ATOM   3202  CE1 PHE A 416      -6.155 -11.110  -1.939  1.00 93.50           C  
ATOM   3203  CE2 PHE A 416      -8.474 -10.670  -2.529  1.00 93.50           C  
ATOM   3204  CZ  PHE A 416      -7.523 -11.345  -1.744  1.00 93.50           C  
ATOM   3205  N   ALA A 417      -4.732  -6.117  -6.160  1.00 93.94           N  
ATOM   3206  CA  ALA A 417      -4.440  -5.298  -7.325  1.00 93.94           C  
ATOM   3207  C   ALA A 417      -2.936  -5.247  -7.630  1.00 93.94           C  
ATOM   3208  CB  ALA A 417      -5.027  -3.910  -7.089  1.00 93.94           C  
ATOM   3209  O   ALA A 417      -2.561  -5.295  -8.797  1.00 93.94           O  
ATOM   3210  N   THR A 418      -2.080  -5.227  -6.601  1.00 91.62           N  
ATOM   3211  CA  THR A 418      -0.615  -5.262  -6.757  1.00 91.62           C  
ATOM   3212  C   THR A 418      -0.145  -6.541  -7.451  1.00 91.62           C  
ATOM   3213  CB  THR A 418       0.089  -5.126  -5.400  1.00 91.62           C  
ATOM   3214  O   THR A 418       0.590  -6.474  -8.436  1.00 91.62           O  
ATOM   3215  CG2 THR A 418       1.609  -5.110  -5.530  1.00 91.62           C  
ATOM   3216  OG1 THR A 418      -0.295  -3.921  -4.788  1.00 91.62           O  
ATOM   3217  N   SER A 419      -0.605  -7.706  -6.995  1.00 91.62           N  
ATOM   3218  CA  SER A 419      -0.228  -8.997  -7.587  1.00 91.62           C  
ATOM   3219  C   SER A 419      -0.736  -9.133  -9.026  1.00 91.62           C  
ATOM   3220  CB  SER A 419      -0.817 -10.131  -6.750  1.00 91.62           C  
ATOM   3221  O   SER A 419      -0.006  -9.546  -9.933  1.00 91.62           O  
ATOM   3222  OG  SER A 419      -0.614  -9.889  -5.381  1.00 91.62           O  
ATOM   3223  N   MET A 420      -1.992  -8.733  -9.254  1.00 91.75           N  
ATOM   3224  CA  MET A 420      -2.628  -8.803 -10.568  1.00 91.75           C  
ATOM   3225  C   MET A 420      -1.970  -7.862 -11.575  1.00 91.75           C  
ATOM   3226  CB  MET A 420      -4.120  -8.468 -10.461  1.00 91.75           C  
ATOM   3227  O   MET A 420      -1.709  -8.278 -12.706  1.00 91.75           O  
ATOM   3228  CG  MET A 420      -4.926  -9.576  -9.777  1.00 91.75           C  
ATOM   3229  SD  MET A 420      -6.706  -9.231  -9.674  1.00 91.75           S  
ATOM   3230  CE  MET A 420      -7.165  -9.380 -11.423  1.00 91.75           C  
ATOM   3231  N   ILE A 421      -1.686  -6.611 -11.190  1.00 92.19           N  
ATOM   3232  CA  ILE A 421      -1.093  -5.648 -12.118  1.00 92.19           C  
ATOM   3233  C   ILE A 421       0.329  -6.041 -12.487  1.00 92.19           C  
ATOM   3234  CB  ILE A 421      -1.166  -4.190 -11.609  1.00 92.19           C  
ATOM   3235  O   ILE A 421       0.689  -5.930 -13.652  1.00 92.19           O  
ATOM   3236  CG1 ILE A 421      -0.894  -3.196 -12.756  1.00 92.19           C  
ATOM   3237  CG2 ILE A 421      -0.170  -3.880 -10.479  1.00 92.19           C  
ATOM   3238  CD1 ILE A 421      -1.961  -3.219 -13.853  1.00 92.19           C  
ATOM   3239  N   ASN A 422       1.112  -6.553 -11.537  1.00 88.44           N  
ATOM   3240  CA  ASN A 422       2.479  -6.965 -11.815  1.00 88.44           C  
ATOM   3241  C   ASN A 422       2.517  -8.142 -12.804  1.00 88.44           C  
ATOM   3242  CB  ASN A 422       3.166  -7.276 -10.482  1.00 88.44           C  
ATOM   3243  O   ASN A 422       3.244  -8.106 -13.796  1.00 88.44           O  
ATOM   3244  CG  ASN A 422       4.631  -7.537 -10.731  1.00 88.44           C  
ATOM   3245  ND2 ASN A 422       5.123  -8.676 -10.333  1.00 88.44           N  
ATOM   3246  OD1 ASN A 422       5.328  -6.737 -11.328  1.00 88.44           O  
ATOM   3247  N   THR A 423       1.647  -9.137 -12.603  1.00 89.62           N  
ATOM   3248  CA  THR A 423       1.507 -10.247 -13.556  1.00 89.62           C  
ATOM   3249  C   THR A 423       1.046  -9.764 -14.931  1.00 89.62           C  
ATOM   3250  CB  THR A 423       0.532 -11.311 -13.040  1.00 89.62           C  
ATOM   3251  O   THR A 423       1.613 -10.171 -15.945  1.00 89.62           O  
ATOM   3252  CG2 THR A 423       0.422 -12.488 -14.021  1.00 89.62           C  
ATOM   3253  OG1 THR A 423       0.982 -11.816 -11.806  1.00 89.62           O  
ATOM   3254  N   SER A 424       0.047  -8.880 -14.971  1.00 91.75           N  
ATOM   3255  CA  SER A 424      -0.477  -8.332 -16.227  1.00 91.75           C  
ATOM   3256  C   SER A 424       0.593  -7.527 -16.966  1.00 91.75           C  
ATOM   3257  CB  SER A 424      -1.707  -7.453 -15.974  1.00 91.75           C  
ATOM   3258  O   SER A 424       0.754  -7.682 -18.169  1.00 91.75           O  
ATOM   3259  OG  SER A 424      -2.697  -8.155 -15.244  1.00 91.75           O  
ATOM   3260  N   TRP A 425       1.383  -6.724 -16.252  1.00 92.50           N  
ATOM   3261  CA  TRP A 425       2.432  -5.889 -16.837  1.00 92.50           C  
ATOM   3262  C   TRP A 425       3.547  -6.698 -17.478  1.00 92.50           C  
ATOM   3263  CB  TRP A 425       2.992  -4.958 -15.756  1.00 92.50           C  
ATOM   3264  O   TRP A 425       3.941  -6.411 -18.609  1.00 92.50           O  
ATOM   3265  CG  TRP A 425       3.881  -3.859 -16.243  1.00 92.50           C  
ATOM   3266  CD1 TRP A 425       3.781  -3.197 -17.420  1.00 92.50           C  
ATOM   3267  CD2 TRP A 425       5.039  -3.290 -15.565  1.00 92.50           C  
ATOM   3268  CE2 TRP A 425       5.579  -2.259 -16.387  1.00 92.50           C  
ATOM   3269  CE3 TRP A 425       5.702  -3.558 -14.348  1.00 92.50           C  
ATOM   3270  NE1 TRP A 425       4.751  -2.221 -17.483  1.00 92.50           N  
ATOM   3271  CH2 TRP A 425       7.364  -1.829 -14.818  1.00 92.50           C  
ATOM   3272  CZ2 TRP A 425       6.718  -1.528 -16.029  1.00 92.50           C  
ATOM   3273  CZ3 TRP A 425       6.853  -2.838 -13.981  1.00 92.50           C  
ATOM   3274  N   GLU A 426       4.018  -7.743 -16.800  1.00 88.25           N  
ATOM   3275  CA  GLU A 426       5.011  -8.646 -17.375  1.00 88.25           C  
ATOM   3276  C   GLU A 426       4.453  -9.443 -18.558  1.00 88.25           C  
ATOM   3277  CB  GLU A 426       5.506  -9.636 -16.321  1.00 88.25           C  
ATOM   3278  O   GLU A 426       5.157  -9.641 -19.549  1.00 88.25           O  
ATOM   3279  CG  GLU A 426       6.457  -9.014 -15.291  1.00 88.25           C  
ATOM   3280  CD  GLU A 426       7.072 -10.088 -14.378  1.00 88.25           C  
ATOM   3281  OE1 GLU A 426       7.504  -9.748 -13.258  1.00 88.25           O  
ATOM   3282  OE2 GLU A 426       7.132 -11.280 -14.788  1.00 88.25           O  
ATOM   3283  N   HIS A 427       3.203  -9.911 -18.466  1.00 91.00           N  
ATOM   3284  CA  HIS A 427       2.560 -10.650 -19.551  1.00 91.00           C  
ATOM   3285  C   HIS A 427       2.433  -9.790 -20.812  1.00 91.00           C  
ATOM   3286  CB  HIS A 427       1.195 -11.180 -19.098  1.00 91.00           C  
ATOM   3287  O   HIS A 427       2.914 -10.200 -21.867  1.00 91.00           O  
ATOM   3288  CG  HIS A 427       0.507 -11.969 -20.183  1.00 91.00           C  
ATOM   3289  CD2 HIS A 427      -0.445 -11.509 -21.059  1.00 91.00           C  
ATOM   3290  ND1 HIS A 427       0.762 -13.282 -20.516  1.00 91.00           N  
ATOM   3291  CE1 HIS A 427      -0.013 -13.605 -21.563  1.00 91.00           C  
ATOM   3292  NE2 HIS A 427      -0.772 -12.564 -21.917  1.00 91.00           N  
ATOM   3293  N   GLU A 428       1.872  -8.585 -20.683  1.00 92.88           N  
ATOM   3294  CA  GLU A 428       1.732  -7.638 -21.793  1.00 92.88           C  
ATOM   3295  C   GLU A 428       3.095  -7.235 -22.359  1.00 92.88           C  
ATOM   3296  CB  GLU A 428       0.969  -6.385 -21.329  1.00 92.88           C  
ATOM   3297  O   GLU A 428       3.282  -7.210 -23.571  1.00 92.88           O  
ATOM   3298  CG  GLU A 428      -0.522  -6.629 -21.041  1.00 92.88           C  
ATOM   3299  CD  GLU A 428      -1.297  -7.214 -22.228  1.00 92.88           C  
ATOM   3300  OE1 GLU A 428      -2.307  -7.901 -21.955  1.00 92.88           O  
ATOM   3301  OE2 GLU A 428      -0.873  -6.992 -23.382  1.00 92.88           O  
ATOM   3302  N   THR A 429       4.098  -7.015 -21.502  1.00 92.31           N  
ATOM   3303  CA  THR A 429       5.464  -6.722 -21.960  1.00 92.31           C  
ATOM   3304  C   THR A 429       6.008  -7.845 -22.843  1.00 92.31           C  
ATOM   3305  CB  THR A 429       6.408  -6.489 -20.776  1.00 92.31           C  
ATOM   3306  O   THR A 429       6.549  -7.569 -23.911  1.00 92.31           O  
ATOM   3307  CG2 THR A 429       7.845  -6.236 -21.221  1.00 92.31           C  
ATOM   3308  OG1 THR A 429       6.002  -5.356 -20.044  1.00 92.31           O  
ATOM   3309  N   ARG A 430       5.852  -9.115 -22.438  1.00 91.00           N  
ATOM   3310  CA  ARG A 430       6.304 -10.267 -23.239  1.00 91.00           C  
ATOM   3311  C   ARG A 430       5.512 -10.426 -24.533  1.00 91.00           C  
ATOM   3312  CB  ARG A 430       6.209 -11.566 -22.429  1.00 91.00           C  
ATOM   3313  O   ARG A 430       6.105 -10.742 -25.562  1.00 91.00           O  
ATOM   3314  CG  ARG A 430       7.292 -11.673 -21.348  1.00 91.00           C  
ATOM   3315  CD  ARG A 430       7.342 -13.089 -20.754  1.00 91.00           C  
ATOM   3316  NE  ARG A 430       6.088 -13.467 -20.068  1.00 91.00           N  
ATOM   3317  NH1 ARG A 430       6.797 -13.201 -17.893  1.00 91.00           N  
ATOM   3318  NH2 ARG A 430       4.723 -13.909 -18.303  1.00 91.00           N  
ATOM   3319  CZ  ARG A 430       5.879 -13.524 -18.763  1.00 91.00           C  
ATOM   3320  N   TYR A 431       4.197 -10.224 -24.477  1.00 92.81           N  
ATOM   3321  CA  TYR A 431       3.326 -10.295 -25.646  1.00 92.81           C  
ATOM   3322  C   TYR A 431       3.733  -9.249 -26.694  1.00 92.81           C  
ATOM   3323  CB  TYR A 431       1.866 -10.127 -25.201  1.00 92.81           C  
ATOM   3324  O   TYR A 431       4.042  -9.603 -27.833  1.00 92.81           O  
ATOM   3325  CG  TYR A 431       0.913 -10.036 -26.372  1.00 92.81           C  
ATOM   3326  CD1 TYR A 431       0.555  -8.772 -26.876  1.00 92.81           C  
ATOM   3327  CD2 TYR A 431       0.459 -11.207 -27.010  1.00 92.81           C  
ATOM   3328  CE1 TYR A 431      -0.209  -8.673 -28.052  1.00 92.81           C  
ATOM   3329  CE2 TYR A 431      -0.344 -11.111 -28.163  1.00 92.81           C  
ATOM   3330  OH  TYR A 431      -1.361  -9.740 -29.853  1.00 92.81           O  
ATOM   3331  CZ  TYR A 431      -0.659  -9.842 -28.696  1.00 92.81           C  
ATOM   3332  N   VAL A 432       3.845  -7.982 -26.283  1.00 92.69           N  
ATOM   3333  CA  VAL A 432       4.268  -6.888 -27.164  1.00 92.69           C  
ATOM   3334  C   VAL A 432       5.692  -7.108 -27.670  1.00 92.69           C  
ATOM   3335  CB  VAL A 432       4.149  -5.531 -26.449  1.00 92.69           C  
ATOM   3336  O   VAL A 432       5.961  -6.855 -28.841  1.00 92.69           O  
ATOM   3337  CG1 VAL A 432       4.667  -4.401 -27.344  1.00 92.69           C  
ATOM   3338  CG2 VAL A 432       2.692  -5.191 -26.106  1.00 92.69           C  
ATOM   3339  N   HIS A 433       6.597  -7.631 -26.838  1.00 93.00           N  
ATOM   3340  CA  HIS A 433       7.955  -7.954 -27.274  1.00 93.00           C  
ATOM   3341  C   HIS A 433       7.970  -8.984 -28.403  1.00 93.00           C  
ATOM   3342  CB  HIS A 433       8.790  -8.434 -26.083  1.00 93.00           C  
ATOM   3343  O   HIS A 433       8.668  -8.793 -29.397  1.00 93.00           O  
ATOM   3344  CG  HIS A 433      10.250  -8.529 -26.424  1.00 93.00           C  
ATOM   3345  CD2 HIS A 433      11.145  -7.505 -26.321  1.00 93.00           C  
ATOM   3346  ND1 HIS A 433      10.926  -9.606 -26.958  1.00 93.00           N  
ATOM   3347  CE1 HIS A 433      12.206  -9.232 -27.151  1.00 93.00           C  
ATOM   3348  NE2 HIS A 433      12.371  -7.951 -26.799  1.00 93.00           N  
ATOM   3349  N   ALA A 434       7.175 -10.051 -28.295  1.00 91.06           N  
ATOM   3350  CA  ALA A 434       7.060 -11.056 -29.348  1.00 91.06           C  
ATOM   3351  C   ALA A 434       6.483 -10.468 -30.649  1.00 91.06           C  
ATOM   3352  CB  ALA A 434       6.208 -12.215 -28.818  1.00 91.06           C  
ATOM   3353  O   ALA A 434       6.970 -10.780 -31.739  1.00 91.06           O  
ATOM   3354  N   GLU A 435       5.486  -9.585 -30.543  1.00 90.56           N  
ATOM   3355  CA  GLU A 435       4.885  -8.906 -31.693  1.00 90.56           C  
ATOM   3356  C   GLU A 435       5.876  -7.940 -32.367  1.00 90.56           C  
ATOM   3357  CB  GLU A 435       3.594  -8.203 -31.237  1.00 90.56           C  
ATOM   3358  O   GLU A 435       6.085  -8.001 -33.583  1.00 90.56           O  
ATOM   3359  CG  GLU A 435       2.789  -7.661 -32.427  1.00 90.56           C  
ATOM   3360  CD  GLU A 435       1.414  -7.079 -32.051  1.00 90.56           C  
ATOM   3361  OE1 GLU A 435       0.718  -6.640 -32.996  1.00 90.56           O  
ATOM   3362  OE2 GLU A 435       1.046  -7.073 -30.854  1.00 90.56           O  
ATOM   3363  N   LEU A 436       6.553  -7.095 -31.583  1.00 87.69           N  
ATOM   3364  CA  LEU A 436       7.533  -6.132 -32.083  1.00 87.69           C  
ATOM   3365  C   LEU A 436       8.781  -6.815 -32.640  1.00 87.69           C  
ATOM   3366  CB  LEU A 436       7.923  -5.132 -30.980  1.00 87.69           C  
ATOM   3367  O   LEU A 436       9.289  -6.371 -33.670  1.00 87.69           O  
ATOM   3368  CG  LEU A 436       6.835  -4.113 -30.597  1.00 87.69           C  
ATOM   3369  CD1 LEU A 436       7.381  -3.186 -29.509  1.00 87.69           C  
ATOM   3370  CD2 LEU A 436       6.415  -3.234 -31.780  1.00 87.69           C  
ATOM   3371  N   ALA A 437       9.259  -7.904 -32.036  1.00 86.38           N  
ATOM   3372  CA  ALA A 437      10.394  -8.667 -32.553  1.00 86.38           C  
ATOM   3373  C   ALA A 437      10.127  -9.189 -33.974  1.00 86.38           C  
ATOM   3374  CB  ALA A 437      10.707  -9.812 -31.585  1.00 86.38           C  
ATOM   3375  O   ALA A 437      11.010  -9.140 -34.827  1.00 86.38           O  
ATOM   3376  N   GLY A 438       8.889  -9.607 -34.269  1.00 79.81           N  
ATOM   3377  CA  GLY A 438       8.481 -10.035 -35.610  1.00 79.81           C  
ATOM   3378  C   GLY A 438       8.389  -8.901 -36.640  1.00 79.81           C  
ATOM   3379  O   GLY A 438       8.371  -9.161 -37.846  1.00 79.81           O  
ATOM   3380  N   LEU A 439       8.320  -7.645 -36.192  1.00 82.81           N  
ATOM   3381  CA  LEU A 439       8.224  -6.446 -37.033  1.00 82.81           C  
ATOM   3382  C   LEU A 439       9.548  -5.684 -37.161  1.00 82.81           C  
ATOM   3383  CB  LEU A 439       7.105  -5.546 -36.484  1.00 82.81           C  
ATOM   3384  O   LEU A 439       9.727  -4.927 -38.118  1.00 82.81           O  
ATOM   3385  CG  LEU A 439       5.698  -6.175 -36.538  1.00 82.81           C  
ATOM   3386  CD1 LEU A 439       4.683  -5.200 -35.950  1.00 82.81           C  
ATOM   3387  CD2 LEU A 439       5.274  -6.524 -37.970  1.00 82.81           C  
ATOM   3388  N   THR A 440      10.464  -5.891 -36.223  1.00 82.38           N  
ATOM   3389  CA  THR A 440      11.669  -5.081 -36.071  1.00 82.38           C  
ATOM   3390  C   THR A 440      12.744  -5.470 -37.063  1.00 82.38           C  
ATOM   3391  CB  THR A 440      12.175  -5.141 -34.633  1.00 82.38           C  
ATOM   3392  O   THR A 440      13.053  -6.642 -37.242  1.00 82.38           O  
ATOM   3393  CG2 THR A 440      13.467  -4.361 -34.401  1.00 82.38           C  
ATOM   3394  OG1 THR A 440      11.178  -4.504 -33.886  1.00 82.38           O  
ATOM   3395  N   ASP A 441      13.306  -4.449 -37.713  1.00 82.19           N  
ATOM   3396  CA  ASP A 441      14.428  -4.559 -38.646  1.00 82.19           C  
ATOM   3397  C   ASP A 441      14.292  -5.703 -39.669  1.00 82.19           C  
ATOM   3398  CB  ASP A 441      15.757  -4.560 -37.876  1.00 82.19           C  
ATOM   3399  O   ASP A 441      15.256  -6.386 -39.998  1.00 82.19           O  
ATOM   3400  CG  ASP A 441      16.942  -4.268 -38.798  1.00 82.19           C  
ATOM   3401  OD1 ASP A 441      16.780  -3.475 -39.756  1.00 82.19           O  
ATOM   3402  OD2 ASP A 441      18.052  -4.770 -38.523  1.00 82.19           O  
ATOM   3403  N   LYS A 442      13.084  -5.904 -40.221  1.00 80.19           N  
ATOM   3404  CA  LYS A 442      12.809  -6.950 -41.228  1.00 80.19           C  
ATOM   3405  C   LYS A 442      13.770  -6.932 -42.421  1.00 80.19           C  
ATOM   3406  CB  LYS A 442      11.376  -6.799 -41.759  1.00 80.19           C  
ATOM   3407  O   LYS A 442      14.037  -7.973 -43.009  1.00 80.19           O  
ATOM   3408  CG  LYS A 442      10.341  -7.403 -40.808  1.00 80.19           C  
ATOM   3409  CD  LYS A 442       8.932  -7.253 -41.398  1.00 80.19           C  
ATOM   3410  CE  LYS A 442       7.968  -8.055 -40.528  1.00 80.19           C  
ATOM   3411  NZ  LYS A 442       6.547  -7.840 -40.882  1.00 80.19           N  
ATOM   3412  N   ALA A 443      14.246  -5.746 -42.798  1.00 83.56           N  
ATOM   3413  CA  ALA A 443      15.184  -5.551 -43.899  1.00 83.56           C  
ATOM   3414  C   ALA A 443      16.663  -5.679 -43.476  1.00 83.56           C  
ATOM   3415  CB  ALA A 443      14.869  -4.197 -44.546  1.00 83.56           C  
ATOM   3416  O   ALA A 443      17.538  -5.620 -44.335  1.00 83.56           O  
ATOM   3417  N   GLY A 444      16.949  -5.828 -42.178  1.00 83.31           N  
ATOM   3418  CA  GLY A 444      18.299  -5.952 -41.627  1.00 83.31           C  
ATOM   3419  C   GLY A 444      19.137  -4.675 -41.705  1.00 83.31           C  
ATOM   3420  O   GLY A 444      20.353  -4.739 -41.552  1.00 83.31           O  
ATOM   3421  N   VAL A 445      18.529  -3.520 -41.981  1.00 87.50           N  
ATOM   3422  CA  VAL A 445      19.239  -2.254 -42.218  1.00 87.50           C  
ATOM   3423  C   VAL A 445      19.900  -1.755 -40.936  1.00 87.50           C  
ATOM   3424  CB  VAL A 445      18.288  -1.185 -42.793  1.00 87.50           C  
ATOM   3425  O   VAL A 445      21.064  -1.352 -40.970  1.00 87.50           O  
ATOM   3426  CG1 VAL A 445      18.983   0.169 -42.995  1.00 87.50           C  
ATOM   3427  CG2 VAL A 445      17.732  -1.618 -44.156  1.00 87.50           C  
ATOM   3428  N   ALA A 446      19.189  -1.799 -39.807  1.00 84.94           N  
ATOM   3429  CA  ALA A 446      19.728  -1.359 -38.521  1.00 84.94           C  
ATOM   3430  C   ALA A 446      20.814  -2.323 -38.020  1.00 84.94           C  
ATOM   3431  CB  ALA A 446      18.576  -1.212 -37.520  1.00 84.94           C  
ATOM   3432  O   ALA A 446      21.894  -1.888 -37.618  1.00 84.94           O  
ATOM   3433  N   THR A 447      20.569  -3.629 -38.144  1.00 87.81           N  
ATOM   3434  CA  THR A 447      21.529  -4.691 -37.821  1.00 87.81           C  
ATOM   3435  C   THR A 447      22.805  -4.540 -38.647  1.00 87.81           C  
ATOM   3436  CB  THR A 447      20.899  -6.071 -38.074  1.00 87.81           C  
ATOM   3437  O   THR A 447      23.907  -4.570 -38.100  1.00 87.81           O  
ATOM   3438  CG2 THR A 447      21.828  -7.242 -37.753  1.00 87.81           C  
ATOM   3439  OG1 THR A 447      19.770  -6.246 -37.257  1.00 87.81           O  
ATOM   3440  N   GLN A 448      22.678  -4.318 -39.959  1.00 89.12           N  
ATOM   3441  CA  GLN A 448      23.823  -4.137 -40.847  1.00 89.12           C  
ATOM   3442  C   GLN A 448      24.586  -2.848 -40.525  1.00 89.12           C  
ATOM   3443  CB  GLN A 448      23.346  -4.151 -42.309  1.00 89.12           C  
ATOM   3444  O   GLN A 448      25.814  -2.856 -40.527  1.00 89.12           O  
ATOM   3445  CG  GLN A 448      24.506  -4.249 -43.310  1.00 89.12           C  
ATOM   3446  CD  GLN A 448      25.234  -5.588 -43.222  1.00 89.12           C  
ATOM   3447  NE2 GLN A 448      26.547  -5.604 -43.158  1.00 89.12           N  
ATOM   3448  OE1 GLN A 448      24.634  -6.648 -43.209  1.00 89.12           O  
ATOM   3449  N   ALA A 449      23.893  -1.749 -40.210  1.00 89.88           N  
ATOM   3450  CA  ALA A 449      24.533  -0.497 -39.812  1.00 89.88           C  
ATOM   3451  C   ALA A 449      25.350  -0.648 -38.515  1.00 89.88           C  
ATOM   3452  CB  ALA A 449      23.458   0.589 -39.689  1.00 89.88           C  
ATOM   3453  O   ALA A 449      26.491  -0.191 -38.455  1.00 89.88           O  
ATOM   3454  N   MET A 450      24.808  -1.342 -37.509  1.00 90.25           N  
ATOM   3455  CA  MET A 450      25.508  -1.636 -36.252  1.00 90.25           C  
ATOM   3456  C   MET A 450      26.738  -2.523 -36.476  1.00 90.25           C  
ATOM   3457  CB  MET A 450      24.536  -2.309 -35.276  1.00 90.25           C  
ATOM   3458  O   MET A 450      27.823  -2.208 -35.985  1.00 90.25           O  
ATOM   3459  CG  MET A 450      23.545  -1.313 -34.667  1.00 90.25           C  
ATOM   3460  SD  MET A 450      22.410  -2.078 -33.478  1.00 90.25           S  
ATOM   3461  CE  MET A 450      21.652  -0.602 -32.755  1.00 90.25           C  
ATOM   3462  N   GLN A 451      26.622  -3.572 -37.290  1.00 91.81           N  
ATOM   3463  CA  GLN A 451      27.764  -4.426 -37.635  1.00 91.81           C  
ATOM   3464  C   GLN A 451      28.833  -3.663 -38.426  1.00 91.81           C  
ATOM   3465  CB  GLN A 451      27.277  -5.639 -38.430  1.00 91.81           C  
ATOM   3466  O   GLN A 451      30.022  -3.784 -38.137  1.00 91.81           O  
ATOM   3467  CG  GLN A 451      26.495  -6.614 -37.541  1.00 91.81           C  
ATOM   3468  CD  GLN A 451      25.940  -7.801 -38.315  1.00 91.81           C  
ATOM   3469  NE2 GLN A 451      25.116  -8.613 -37.689  1.00 91.81           N  
ATOM   3470  OE1 GLN A 451      26.233  -8.048 -39.473  1.00 91.81           O  
ATOM   3471  N   ASN A 452      28.421  -2.804 -39.364  1.00 92.88           N  
ATOM   3472  CA  ASN A 452      29.331  -1.940 -40.116  1.00 92.88           C  
ATOM   3473  C   ASN A 452      30.042  -0.909 -39.219  1.00 92.88           C  
ATOM   3474  CB  ASN A 452      28.557  -1.229 -41.238  1.00 92.88           C  
ATOM   3475  O   ASN A 452      31.131  -0.459 -39.565  1.00 92.88           O  
ATOM   3476  CG  ASN A 452      28.080  -2.130 -42.367  1.00 92.88           C  
ATOM   3477  ND2 ASN A 452      27.280  -1.590 -43.257  1.00 92.88           N  
ATOM   3478  OD1 ASN A 452      28.417  -3.296 -42.509  1.00 92.88           O  
ATOM   3479  N   SER A 453      29.464  -0.552 -38.066  1.00 91.44           N  
ATOM   3480  CA  SER A 453      30.111   0.296 -37.053  1.00 91.44           C  
ATOM   3481  C   SER A 453      31.117  -0.454 -36.162  1.00 91.44           C  
ATOM   3482  CB  SER A 453      29.057   1.043 -36.229  1.00 91.44           C  
ATOM   3483  O   SER A 453      31.739   0.151 -35.292  1.00 91.44           O  
ATOM   3484  OG  SER A 453      28.455   0.232 -35.240  1.00 91.44           O  
ATOM   3485  N   GLY A 454      31.305  -1.761 -36.391  1.00 91.75           N  
ATOM   3486  CA  GLY A 454      32.278  -2.604 -35.693  1.00 91.75           C  
ATOM   3487  C   GLY A 454      31.706  -3.434 -34.540  1.00 91.75           C  
ATOM   3488  O   GLY A 454      32.476  -4.095 -33.845  1.00 91.75           O  
ATOM   3489  N   MET A 455      30.384  -3.434 -34.327  1.00 92.69           N  
ATOM   3490  CA  MET A 455      29.744  -4.293 -33.323  1.00 92.69           C  
ATOM   3491  C   MET A 455      29.743  -5.757 -33.776  1.00 92.69           C  
ATOM   3492  CB  MET A 455      28.307  -3.838 -33.028  1.00 92.69           C  
ATOM   3493  O   MET A 455      29.454  -6.067 -34.933  1.00 92.69           O  
ATOM   3494  CG  MET A 455      28.251  -2.433 -32.416  1.00 92.69           C  
ATOM   3495  SD  MET A 455      26.582  -1.832 -32.035  1.00 92.69           S  
ATOM   3496  CE  MET A 455      26.145  -2.872 -30.618  1.00 92.69           C  
ATOM   3497  N   SER A 456      30.000  -6.683 -32.850  1.00 93.88           N  
ATOM   3498  CA  SER A 456      29.827  -8.111 -33.126  1.00 93.88           C  
ATOM   3499  C   SER A 456      28.349  -8.451 -33.366  1.00 93.88           C  
ATOM   3500  CB  SER A 456      30.448  -8.971 -32.016  1.00 93.88           C  
ATOM   3501  O   SER A 456      27.439  -7.712 -32.973  1.00 93.88           O  
ATOM   3502  OG  SER A 456      29.579  -9.122 -30.909  1.00 93.88           O  
ATOM   3503  N   ALA A 457      28.080  -9.600 -33.989  1.00 89.00           N  
ATOM   3504  CA  ALA A 457      26.708 -10.065 -34.196  1.00 89.00           C  
ATOM   3505  C   ALA A 457      25.950 -10.258 -32.867  1.00 89.00           C  
ATOM   3506  CB  ALA A 457      26.756 -11.368 -35.001  1.00 89.00           C  
ATOM   3507  O   ALA A 457      24.759  -9.970 -32.789  1.00 89.00           O  
ATOM   3508  N   GLU A 458      26.645 -10.706 -31.819  1.00 90.88           N  
ATOM   3509  CA  GLU A 458      26.075 -10.862 -30.478  1.00 90.88           C  
ATOM   3510  C   GLU A 458      25.779  -9.503 -29.834  1.00 90.88           C  
ATOM   3511  CB  GLU A 458      27.039 -11.705 -29.639  1.00 90.88           C  
ATOM   3512  O   GLU A 458      24.665  -9.278 -29.374  1.00 90.88           O  
ATOM   3513  CG  GLU A 458      26.452 -12.094 -28.275  1.00 90.88           C  
ATOM   3514  CD  GLU A 458      27.357 -13.071 -27.509  1.00 90.88           C  
ATOM   3515  OE1 GLU A 458      26.884 -13.598 -26.481  1.00 90.88           O  
ATOM   3516  OE2 GLU A 458      28.505 -13.288 -27.963  1.00 90.88           O  
ATOM   3517  N   GLN A 459      26.721  -8.555 -29.903  1.00 90.62           N  
ATOM   3518  CA  GLN A 459      26.516  -7.189 -29.408  1.00 90.62           C  
ATOM   3519  C   GLN A 459      25.350  -6.493 -30.117  1.00 90.62           C  
ATOM   3520  CB  GLN A 459      27.796  -6.373 -29.618  1.00 90.62           C  
ATOM   3521  O   GLN A 459      24.560  -5.806 -29.477  1.00 90.62           O  
ATOM   3522  CG  GLN A 459      28.912  -6.767 -28.643  1.00 90.62           C  
ATOM   3523  CD  GLN A 459      30.233  -6.084 -28.984  1.00 90.62           C  
ATOM   3524  NE2 GLN A 459      31.051  -5.774 -28.004  1.00 90.62           N  
ATOM   3525  OE1 GLN A 459      30.564  -5.828 -30.131  1.00 90.62           O  
ATOM   3526  N   THR A 460      25.225  -6.693 -31.430  1.00 90.19           N  
ATOM   3527  CA  THR A 460      24.132  -6.134 -32.234  1.00 90.19           C  
ATOM   3528  C   THR A 460      22.784  -6.710 -31.804  1.00 90.19           C  
ATOM   3529  CB  THR A 460      24.363  -6.405 -33.725  1.00 90.19           C  
ATOM   3530  O   THR A 460      21.841  -5.956 -31.586  1.00 90.19           O  
ATOM   3531  CG2 THR A 460      23.295  -5.753 -34.595  1.00 90.19           C  
ATOM   3532  OG1 THR A 460      25.612  -5.899 -34.142  1.00 90.19           O  
ATOM   3533  N   ARG A 461      22.691  -8.036 -31.622  1.00 87.75           N  
ATOM   3534  CA  ARG A 461      21.460  -8.691 -31.148  1.00 87.75           C  
ATOM   3535  C   ARG A 461      21.051  -8.189 -29.768  1.00 87.75           C  
ATOM   3536  CB  ARG A 461      21.630 -10.212 -31.125  1.00 87.75           C  
ATOM   3537  O   ARG A 461      19.901  -7.810 -29.604  1.00 87.75           O  
ATOM   3538  CG  ARG A 461      21.546 -10.810 -32.532  1.00 87.75           C  
ATOM   3539  CD  ARG A 461      21.868 -12.302 -32.457  1.00 87.75           C  
ATOM   3540  NE  ARG A 461      21.805 -12.933 -33.786  1.00 87.75           N  
ATOM   3541  NH1 ARG A 461      22.625 -14.979 -33.152  1.00 87.75           N  
ATOM   3542  NH2 ARG A 461      22.076 -14.620 -35.289  1.00 87.75           N  
ATOM   3543  CZ  ARG A 461      22.168 -14.170 -34.069  1.00 87.75           C  
ATOM   3544  N   SER A 462      21.983  -8.121 -28.820  1.00 88.94           N  
ATOM   3545  CA  SER A 462      21.696  -7.630 -27.468  1.00 88.94           C  
ATOM   3546  C   SER A 462      21.278  -6.156 -27.454  1.00 88.94           C  
ATOM   3547  CB  SER A 462      22.917  -7.828 -26.568  1.00 88.94           C  
ATOM   3548  O   SER A 462      20.384  -5.782 -26.702  1.00 88.94           O  
ATOM   3549  OG  SER A 462      23.261  -9.199 -26.529  1.00 88.94           O  
ATOM   3550  N   ALA A 463      21.881  -5.312 -28.298  1.00 88.81           N  
ATOM   3551  CA  ALA A 463      21.485  -3.908 -28.418  1.00 88.81           C  
ATOM   3552  C   ALA A 463      20.079  -3.754 -29.021  1.00 88.81           C  
ATOM   3553  CB  ALA A 463      22.540  -3.170 -29.247  1.00 88.81           C  
ATOM   3554  O   ALA A 463      19.278  -2.963 -28.522  1.00 88.81           O  
ATOM   3555  N   MET A 464      19.763  -4.529 -30.063  1.00 88.38           N  
ATOM   3556  CA  MET A 464      18.431  -4.551 -30.674  1.00 88.38           C  
ATOM   3557  C   MET A 464      17.367  -5.059 -29.699  1.00 88.38           C  
ATOM   3558  CB  MET A 464      18.452  -5.423 -31.937  1.00 88.38           C  
ATOM   3559  O   MET A 464      16.311  -4.440 -29.583  1.00 88.38           O  
ATOM   3560  CG  MET A 464      19.190  -4.750 -33.103  1.00 88.38           C  
ATOM   3561  SD  MET A 464      18.465  -3.202 -33.718  1.00 88.38           S  
ATOM   3562  CE  MET A 464      16.859  -3.803 -34.299  1.00 88.38           C  
ATOM   3563  N   ASP A 465      17.661  -6.137 -28.972  1.00 89.56           N  
ATOM   3564  CA  ASP A 465      16.779  -6.705 -27.949  1.00 89.56           C  
ATOM   3565  C   ASP A 465      16.525  -5.707 -26.812  1.00 89.56           C  
ATOM   3566  CB  ASP A 465      17.408  -8.004 -27.432  1.00 89.56           C  
ATOM   3567  O   ASP A 465      15.387  -5.497 -26.414  1.00 89.56           O  
ATOM   3568  CG  ASP A 465      16.436  -8.818 -26.578  1.00 89.56           C  
ATOM   3569  OD1 ASP A 465      15.502  -9.391 -27.182  1.00 89.56           O  
ATOM   3570  OD2 ASP A 465      16.697  -8.926 -25.359  1.00 89.56           O  
ATOM   3571  N   TRP A 466      17.547  -4.970 -26.365  1.00 87.94           N  
ATOM   3572  CA  TRP A 466      17.372  -3.930 -25.348  1.00 87.94           C  
ATOM   3573  C   TRP A 466      16.464  -2.779 -25.816  1.00 87.94           C  
ATOM   3574  CB  TRP A 466      18.747  -3.413 -24.922  1.00 87.94           C  
ATOM   3575  O   TRP A 466      15.601  -2.315 -25.065  1.00 87.94           O  
ATOM   3576  CG  TRP A 466      18.707  -2.449 -23.779  1.00 87.94           C  
ATOM   3577  CD1 TRP A 466      18.719  -2.792 -22.472  1.00 87.94           C  
ATOM   3578  CD2 TRP A 466      18.593  -0.994 -23.812  1.00 87.94           C  
ATOM   3579  CE2 TRP A 466      18.582  -0.516 -22.466  1.00 87.94           C  
ATOM   3580  CE3 TRP A 466      18.493  -0.029 -24.839  1.00 87.94           C  
ATOM   3581  NE1 TRP A 466      18.642  -1.655 -21.693  1.00 87.94           N  
ATOM   3582  CH2 TRP A 466      18.419   1.785 -23.200  1.00 87.94           C  
ATOM   3583  CZ2 TRP A 466      18.501   0.849 -22.154  1.00 87.94           C  
ATOM   3584  CZ3 TRP A 466      18.405   1.345 -24.538  1.00 87.94           C  
ATOM   3585  N   ILE A 467      16.617  -2.325 -27.067  1.00 88.06           N  
ATOM   3586  CA  ILE A 467      15.736  -1.301 -27.655  1.00 88.06           C  
ATOM   3587  C   ILE A 467      14.299  -1.830 -27.738  1.00 88.06           C  
ATOM   3588  CB  ILE A 467      16.259  -0.850 -29.040  1.00 88.06           C  
ATOM   3589  O   ILE A 467      13.362  -1.137 -27.333  1.00 88.06           O  
ATOM   3590  CG1 ILE A 467      17.588  -0.075 -28.883  1.00 88.06           C  
ATOM   3591  CG2 ILE A 467      15.225   0.034 -29.770  1.00 88.06           C  
ATOM   3592  CD1 ILE A 467      18.335   0.152 -30.204  1.00 88.06           C  
ATOM   3593  N   LEU A 468      14.130  -3.059 -28.229  1.00 90.94           N  
ATOM   3594  CA  LEU A 468      12.840  -3.736 -28.316  1.00 90.94           C  
ATOM   3595  C   LEU A 468      12.174  -3.877 -26.951  1.00 90.94           C  
ATOM   3596  CB  LEU A 468      13.046  -5.126 -28.942  1.00 90.94           C  
ATOM   3597  O   LEU A 468      10.996  -3.548 -26.809  1.00 90.94           O  
ATOM   3598  CG  LEU A 468      13.060  -5.082 -30.470  1.00 90.94           C  
ATOM   3599  CD1 LEU A 468      13.477  -6.444 -31.028  1.00 90.94           C  
ATOM   3600  CD2 LEU A 468      11.661  -4.711 -30.969  1.00 90.94           C  
ATOM   3601  N   GLN A 469      12.924  -4.298 -25.937  1.00 90.94           N  
ATOM   3602  CA  GLN A 469      12.451  -4.453 -24.570  1.00 90.94           C  
ATOM   3603  C   GLN A 469      11.936  -3.129 -24.003  1.00 90.94           C  
ATOM   3604  CB  GLN A 469      13.587  -5.055 -23.727  1.00 90.94           C  
ATOM   3605  O   GLN A 469      10.825  -3.086 -23.472  1.00 90.94           O  
ATOM   3606  CG  GLN A 469      13.169  -5.346 -22.280  1.00 90.94           C  
ATOM   3607  CD  GLN A 469      12.033  -6.360 -22.160  1.00 90.94           C  
ATOM   3608  NE2 GLN A 469      11.243  -6.293 -21.112  1.00 90.94           N  
ATOM   3609  OE1 GLN A 469      11.801  -7.222 -22.985  1.00 90.94           O  
ATOM   3610  N   ASN A 470      12.678  -2.032 -24.169  1.00 89.81           N  
ATOM   3611  CA  ASN A 470      12.240  -0.718 -23.692  1.00 89.81           C  
ATOM   3612  C   ASN A 470      10.955  -0.237 -24.377  1.00 89.81           C  
ATOM   3613  CB  ASN A 470      13.375   0.290 -23.897  1.00 89.81           C  
ATOM   3614  O   ASN A 470      10.058   0.283 -23.710  1.00 89.81           O  
ATOM   3615  CG  ASN A 470      14.447   0.171 -22.836  1.00 89.81           C  
ATOM   3616  ND2 ASN A 470      15.637   0.593 -23.157  1.00 89.81           N  
ATOM   3617  OD1 ASN A 470      14.228  -0.258 -21.714  1.00 89.81           O  
ATOM   3618  N   GLN A 471      10.832  -0.440 -25.691  1.00 91.06           N  
ATOM   3619  CA  GLN A 471       9.609  -0.091 -26.421  1.00 91.06           C  
ATOM   3620  C   GLN A 471       8.427  -0.968 -25.997  1.00 91.06           C  
ATOM   3621  CB  GLN A 471       9.848  -0.198 -27.936  1.00 91.06           C  
ATOM   3622  O   GLN A 471       7.328  -0.462 -25.776  1.00 91.06           O  
ATOM   3623  CG  GLN A 471      10.838   0.856 -28.457  1.00 91.06           C  
ATOM   3624  CD  GLN A 471      10.383   2.296 -28.232  1.00 91.06           C  
ATOM   3625  NE2 GLN A 471      11.306   3.223 -28.107  1.00 91.06           N  
ATOM   3626  OE1 GLN A 471       9.210   2.624 -28.167  1.00 91.06           O  
ATOM   3627  N   SER A 472       8.663  -2.266 -25.809  1.00 93.25           N  
ATOM   3628  CA  SER A 472       7.634  -3.226 -25.397  1.00 93.25           C  
ATOM   3629  C   SER A 472       7.066  -2.884 -24.027  1.00 93.25           C  
ATOM   3630  CB  SER A 472       8.195  -4.647 -25.370  1.00 93.25           C  
ATOM   3631  O   SER A 472       5.851  -2.838 -23.850  1.00 93.25           O  
ATOM   3632  OG  SER A 472       8.747  -4.956 -26.628  1.00 93.25           O  
ATOM   3633  N   VAL A 473       7.939  -2.554 -23.072  1.00 92.94           N  
ATOM   3634  CA  VAL A 473       7.529  -2.113 -21.737  1.00 92.94           C  
ATOM   3635  C   VAL A 473       6.751  -0.806 -21.803  1.00 92.94           C  
ATOM   3636  CB  VAL A 473       8.747  -1.932 -20.827  1.00 92.94           C  
ATOM   3637  O   VAL A 473       5.750  -0.665 -21.102  1.00 92.94           O  
ATOM   3638  CG1 VAL A 473       8.342  -1.304 -19.489  1.00 92.94           C  
ATOM   3639  CG2 VAL A 473       9.415  -3.275 -20.536  1.00 92.94           C  
ATOM   3640  N   MET A 474       7.174   0.160 -22.624  1.00 93.81           N  
ATOM   3641  CA  MET A 474       6.452   1.427 -22.765  1.00 93.81           C  
ATOM   3642  C   MET A 474       5.027   1.196 -23.276  1.00 93.81           C  
ATOM   3643  CB  MET A 474       7.224   2.372 -23.696  1.00 93.81           C  
ATOM   3644  O   MET A 474       4.067   1.676 -22.674  1.00 93.81           O  
ATOM   3645  CG  MET A 474       6.518   3.729 -23.838  1.00 93.81           C  
ATOM   3646  SD  MET A 474       6.306   4.673 -22.301  1.00 93.81           S  
ATOM   3647  CE  MET A 474       8.045   4.992 -21.946  1.00 93.81           C  
ATOM   3648  N   VAL A 475       4.876   0.415 -24.347  1.00 94.00           N  
ATOM   3649  CA  VAL A 475       3.567   0.085 -24.925  1.00 94.00           C  
ATOM   3650  C   VAL A 475       2.704  -0.693 -23.928  1.00 94.00           C  
ATOM   3651  CB  VAL A 475       3.750  -0.694 -26.236  1.00 94.00           C  
ATOM   3652  O   VAL A 475       1.549  -0.321 -23.721  1.00 94.00           O  
ATOM   3653  CG1 VAL A 475       2.424  -1.229 -26.795  1.00 94.00           C  
ATOM   3654  CG2 VAL A 475       4.382   0.187 -27.322  1.00 94.00           C  
ATOM   3655  N   ALA A 476       3.260  -1.699 -23.248  1.00 94.31           N  
ATOM   3656  CA  ALA A 476       2.547  -2.458 -22.222  1.00 94.31           C  
ATOM   3657  C   ALA A 476       2.099  -1.564 -21.053  1.00 94.31           C  
ATOM   3658  CB  ALA A 476       3.464  -3.586 -21.741  1.00 94.31           C  
ATOM   3659  O   ALA A 476       0.962  -1.647 -20.593  1.00 94.31           O  
ATOM   3660  N   THR A 477       2.960  -0.647 -20.601  1.00 94.75           N  
ATOM   3661  CA  THR A 477       2.636   0.325 -19.541  1.00 94.75           C  
ATOM   3662  C   THR A 477       1.494   1.250 -19.968  1.00 94.75           C  
ATOM   3663  CB  THR A 477       3.866   1.167 -19.166  1.00 94.75           C  
ATOM   3664  O   THR A 477       0.556   1.478 -19.204  1.00 94.75           O  
ATOM   3665  CG2 THR A 477       3.606   2.075 -17.966  1.00 94.75           C  
ATOM   3666  OG1 THR A 477       4.940   0.330 -18.810  1.00 94.75           O  
ATOM   3667  N   ASN A 478       1.538   1.742 -21.208  1.00 95.19           N  
ATOM   3668  CA  ASN A 478       0.493   2.575 -21.797  1.00 95.19           C  
ATOM   3669  C   ASN A 478      -0.855   1.842 -21.866  1.00 95.19           C  
ATOM   3670  CB  ASN A 478       0.971   3.014 -23.194  1.00 95.19           C  
ATOM   3671  O   ASN A 478      -1.872   2.366 -21.406  1.00 95.19           O  
ATOM   3672  CG  ASN A 478       1.922   4.196 -23.170  1.00 95.19           C  
ATOM   3673  ND2 ASN A 478       2.519   4.512 -24.294  1.00 95.19           N  
ATOM   3674  OD1 ASN A 478       2.110   4.869 -22.170  1.00 95.19           O  
ATOM   3675  N   GLN A 479      -0.860   0.609 -22.380  1.00 94.81           N  
ATOM   3676  CA  GLN A 479      -2.055  -0.233 -22.458  1.00 94.81           C  
ATOM   3677  C   GLN A 479      -2.633  -0.521 -21.070  1.00 94.81           C  
ATOM   3678  CB  GLN A 479      -1.708  -1.544 -23.170  1.00 94.81           C  
ATOM   3679  O   GLN A 479      -3.839  -0.371 -20.863  1.00 94.81           O  
ATOM   3680  CG  GLN A 479      -1.512  -1.357 -24.684  1.00 94.81           C  
ATOM   3681  CD  GLN A 479      -1.020  -2.634 -25.358  1.00 94.81           C  
ATOM   3682  NE2 GLN A 479      -1.029  -2.714 -26.670  1.00 94.81           N  
ATOM   3683  OE1 GLN A 479      -0.601  -3.579 -24.726  1.00 94.81           O  
ATOM   3684  N   LEU A 480      -1.787  -0.835 -20.086  1.00 95.00           N  
ATOM   3685  CA  LEU A 480      -2.232  -1.022 -18.709  1.00 95.00           C  
ATOM   3686  C   LEU A 480      -2.864   0.231 -18.114  1.00 95.00           C  
ATOM   3687  CB  LEU A 480      -1.060  -1.437 -17.824  1.00 95.00           C  
ATOM   3688  O   LEU A 480      -3.897   0.132 -17.456  1.00 95.00           O  
ATOM   3689  CG  LEU A 480      -0.666  -2.913 -17.920  1.00 95.00           C  
ATOM   3690  CD1 LEU A 480       0.379  -3.108 -16.838  1.00 95.00           C  
ATOM   3691  CD2 LEU A 480      -1.817  -3.885 -17.646  1.00 95.00           C  
ATOM   3692  N   PHE A 481      -2.294   1.416 -18.339  1.00 95.75           N  
ATOM   3693  CA  PHE A 481      -2.910   2.654 -17.863  1.00 95.75           C  
ATOM   3694  C   PHE A 481      -4.271   2.908 -18.521  1.00 95.75           C  
ATOM   3695  CB  PHE A 481      -1.942   3.831 -18.037  1.00 95.75           C  
ATOM   3696  O   PHE A 481      -5.194   3.348 -17.836  1.00 95.75           O  
ATOM   3697  CG  PHE A 481      -0.721   3.854 -17.123  1.00 95.75           C  
ATOM   3698  CD1 PHE A 481      -0.669   3.144 -15.903  1.00 95.75           C  
ATOM   3699  CD2 PHE A 481       0.396   4.613 -17.509  1.00 95.75           C  
ATOM   3700  CE1 PHE A 481       0.489   3.170 -15.108  1.00 95.75           C  
ATOM   3701  CE2 PHE A 481       1.546   4.665 -16.705  1.00 95.75           C  
ATOM   3702  CZ  PHE A 481       1.603   3.923 -15.514  1.00 95.75           C  
ATOM   3703  N   ILE A 482      -4.456   2.549 -19.792  1.00 96.81           N  
ATOM   3704  CA  ILE A 482      -5.776   2.605 -20.438  1.00 96.81           C  
ATOM   3705  C   ILE A 482      -6.755   1.633 -19.765  1.00 96.81           C  
ATOM   3706  CB  ILE A 482      -5.653   2.364 -21.959  1.00 96.81           C  
ATOM   3707  O   ILE A 482      -7.867   2.032 -19.419  1.00 96.81           O  
ATOM   3708  CG1 ILE A 482      -4.859   3.520 -22.611  1.00 96.81           C  
ATOM   3709  CG2 ILE A 482      -7.044   2.241 -22.610  1.00 96.81           C  
ATOM   3710  CD1 ILE A 482      -4.426   3.244 -24.055  1.00 96.81           C  
ATOM   3711  N   VAL A 483      -6.350   0.385 -19.507  1.00 96.75           N  
ATOM   3712  CA  VAL A 483      -7.194  -0.604 -18.811  1.00 96.75           C  
ATOM   3713  C   VAL A 483      -7.568  -0.121 -17.407  1.00 96.75           C  
ATOM   3714  CB  VAL A 483      -6.503  -1.982 -18.763  1.00 96.75           C  
ATOM   3715  O   VAL A 483      -8.740  -0.151 -17.033  1.00 96.75           O  
ATOM   3716  CG1 VAL A 483      -7.280  -2.990 -17.904  1.00 96.75           C  
ATOM   3717  CG2 VAL A 483      -6.390  -2.578 -20.172  1.00 96.75           C  
ATOM   3718  N   ILE A 484      -6.607   0.401 -16.642  1.00 96.75           N  
ATOM   3719  CA  ILE A 484      -6.856   0.958 -15.307  1.00 96.75           C  
ATOM   3720  C   ILE A 484      -7.806   2.165 -15.384  1.00 96.75           C  
ATOM   3721  CB  ILE A 484      -5.523   1.308 -14.608  1.00 96.75           C  
ATOM   3722  O   ILE A 484      -8.699   2.304 -14.546  1.00 96.75           O  
ATOM   3723  CG1 ILE A 484      -4.686   0.042 -14.308  1.00 96.75           C  
ATOM   3724  CG2 ILE A 484      -5.816   2.006 -13.271  1.00 96.75           C  
ATOM   3725  CD1 ILE A 484      -3.224   0.353 -13.959  1.00 96.75           C  
ATOM   3726  N   ALA A 485      -7.676   3.019 -16.403  1.00 97.44           N  
ATOM   3727  CA  ALA A 485      -8.603   4.125 -16.620  1.00 97.44           C  
ATOM   3728  C   ALA A 485     -10.040   3.639 -16.873  1.00 97.44           C  
ATOM   3729  CB  ALA A 485      -8.097   4.998 -17.766  1.00 97.44           C  
ATOM   3730  O   ALA A 485     -10.980   4.214 -16.325  1.00 97.44           O  
ATOM   3731  N   LEU A 486     -10.225   2.553 -17.629  1.00 97.44           N  
ATOM   3732  CA  LEU A 486     -11.542   1.937 -17.826  1.00 97.44           C  
ATOM   3733  C   LEU A 486     -12.112   1.364 -16.520  1.00 97.44           C  
ATOM   3734  CB  LEU A 486     -11.461   0.845 -18.905  1.00 97.44           C  
ATOM   3735  O   LEU A 486     -13.306   1.519 -16.260  1.00 97.44           O  
ATOM   3736  CG  LEU A 486     -11.133   1.350 -20.321  1.00 97.44           C  
ATOM   3737  CD1 LEU A 486     -10.966   0.150 -21.253  1.00 97.44           C  
ATOM   3738  CD2 LEU A 486     -12.230   2.257 -20.882  1.00 97.44           C  
ATOM   3739  N   ILE A 487     -11.271   0.771 -15.664  1.00 97.25           N  
ATOM   3740  CA  ILE A 487     -11.682   0.318 -14.325  1.00 97.25           C  
ATOM   3741  C   ILE A 487     -12.162   1.505 -13.482  1.00 97.25           C  
ATOM   3742  CB  ILE A 487     -10.553  -0.469 -13.617  1.00 97.25           C  
ATOM   3743  O   ILE A 487     -13.202   1.403 -12.829  1.00 97.25           O  
ATOM   3744  CG1 ILE A 487     -10.248  -1.776 -14.385  1.00 97.25           C  
ATOM   3745  CG2 ILE A 487     -10.942  -0.797 -12.159  1.00 97.25           C  
ATOM   3746  CD1 ILE A 487      -8.980  -2.498 -13.910  1.00 97.25           C  
ATOM   3747  N   PHE A 488     -11.472   2.650 -13.530  1.00 97.88           N  
ATOM   3748  CA  PHE A 488     -11.942   3.869 -12.868  1.00 97.88           C  
ATOM   3749  C   PHE A 488     -13.285   4.350 -13.421  1.00 97.88           C  
ATOM   3750  CB  PHE A 488     -10.907   4.991 -12.985  1.00 97.88           C  
ATOM   3751  O   PHE A 488     -14.178   4.660 -12.638  1.00 97.88           O  
ATOM   3752  CG  PHE A 488      -9.743   4.904 -12.026  1.00 97.88           C  
ATOM   3753  CD1 PHE A 488      -9.976   4.865 -10.639  1.00 97.88           C  
ATOM   3754  CD2 PHE A 488      -8.425   4.949 -12.506  1.00 97.88           C  
ATOM   3755  CE1 PHE A 488      -8.902   4.899  -9.737  1.00 97.88           C  
ATOM   3756  CE2 PHE A 488      -7.353   4.985 -11.604  1.00 97.88           C  
ATOM   3757  CZ  PHE A 488      -7.588   4.964 -10.222  1.00 97.88           C  
ATOM   3758  N   VAL A 489     -13.473   4.377 -14.743  1.00 97.56           N  
ATOM   3759  CA  VAL A 489     -14.760   4.755 -15.355  1.00 97.56           C  
ATOM   3760  C   VAL A 489     -15.880   3.834 -14.865  1.00 97.56           C  
ATOM   3761  CB  VAL A 489     -14.663   4.737 -16.893  1.00 97.56           C  
ATOM   3762  O   VAL A 489     -16.931   4.311 -14.431  1.00 97.56           O  
ATOM   3763  CG1 VAL A 489     -16.026   4.932 -17.572  1.00 97.56           C  
ATOM   3764  CG2 VAL A 489     -13.744   5.856 -17.399  1.00 97.56           C  
ATOM   3765  N   PHE A 490     -15.642   2.522 -14.854  1.00 97.56           N  
ATOM   3766  CA  PHE A 490     -16.605   1.546 -14.354  1.00 97.56           C  
ATOM   3767  C   PHE A 490     -16.911   1.754 -12.861  1.00 97.56           C  
ATOM   3768  CB  PHE A 490     -16.079   0.137 -14.649  1.00 97.56           C  
ATOM   3769  O   PHE A 490     -18.080   1.815 -12.473  1.00 97.56           O  
ATOM   3770  CG  PHE A 490     -17.028  -0.955 -14.203  1.00 97.56           C  
ATOM   3771  CD1 PHE A 490     -16.730  -1.727 -13.067  1.00 97.56           C  
ATOM   3772  CD2 PHE A 490     -18.218  -1.190 -14.914  1.00 97.56           C  
ATOM   3773  CE1 PHE A 490     -17.629  -2.715 -12.627  1.00 97.56           C  
ATOM   3774  CE2 PHE A 490     -19.111  -2.188 -14.485  1.00 97.56           C  
ATOM   3775  CZ  PHE A 490     -18.821  -2.943 -13.335  1.00 97.56           C  
ATOM   3776  N   ALA A 491     -15.884   1.952 -12.028  1.00 96.62           N  
ATOM   3777  CA  ALA A 491     -16.037   2.247 -10.605  1.00 96.62           C  
ATOM   3778  C   ALA A 491     -16.821   3.549 -10.365  1.00 96.62           C  
ATOM   3779  CB  ALA A 491     -14.645   2.313  -9.966  1.00 96.62           C  
ATOM   3780  O   ALA A 491     -17.697   3.592  -9.502  1.00 96.62           O  
ATOM   3781  N   ALA A 492     -16.570   4.593 -11.160  1.00 96.19           N  
ATOM   3782  CA  ALA A 492     -17.303   5.850 -11.087  1.00 96.19           C  
ATOM   3783  C   ALA A 492     -18.790   5.623 -11.383  1.00 96.19           C  
ATOM   3784  CB  ALA A 492     -16.680   6.865 -12.055  1.00 96.19           C  
ATOM   3785  O   ALA A 492     -19.643   6.114 -10.651  1.00 96.19           O  
ATOM   3786  N   CYS A 493     -19.129   4.829 -12.402  1.00 96.12           N  
ATOM   3787  CA  CYS A 493     -20.519   4.498 -12.714  1.00 96.12           C  
ATOM   3788  C   CYS A 493     -21.217   3.714 -11.591  1.00 96.12           C  
ATOM   3789  CB  CYS A 493     -20.562   3.729 -14.038  1.00 96.12           C  
ATOM   3790  O   CYS A 493     -22.411   3.921 -11.364  1.00 96.12           O  
ATOM   3791  SG  CYS A 493     -20.129   4.839 -15.408  1.00 96.12           S  
ATOM   3792  N   MET A 494     -20.493   2.859 -10.856  1.00 94.56           N  
ATOM   3793  CA  MET A 494     -21.075   2.050  -9.779  1.00 94.56           C  
ATOM   3794  C   MET A 494     -21.711   2.888  -8.668  1.00 94.56           C  
ATOM   3795  CB  MET A 494     -20.048   1.070  -9.187  1.00 94.56           C  
ATOM   3796  O   MET A 494     -22.749   2.489  -8.132  1.00 94.56           O  
ATOM   3797  CG  MET A 494     -19.708  -0.100 -10.117  1.00 94.56           C  
ATOM   3798  SD  MET A 494     -21.126  -1.119 -10.620  1.00 94.56           S  
ATOM   3799  CE  MET A 494     -21.431  -0.422 -12.267  1.00 94.56           C  
ATOM   3800  N   ILE A 495     -21.175   4.076  -8.363  1.00 93.31           N  
ATOM   3801  CA  ILE A 495     -21.693   4.895  -7.259  1.00 93.31           C  
ATOM   3802  C   ILE A 495     -23.147   5.338  -7.462  1.00 93.31           C  
ATOM   3803  CB  ILE A 495     -20.777   6.106  -6.986  1.00 93.31           C  
ATOM   3804  O   ILE A 495     -23.878   5.547  -6.494  1.00 93.31           O  
ATOM   3805  CG1 ILE A 495     -20.998   6.674  -5.568  1.00 93.31           C  
ATOM   3806  CG2 ILE A 495     -20.990   7.258  -7.985  1.00 93.31           C  
ATOM   3807  CD1 ILE A 495     -20.678   5.691  -4.436  1.00 93.31           C  
ATOM   3808  N   TRP A 496     -23.614   5.436  -8.708  1.00 93.44           N  
ATOM   3809  CA  TRP A 496     -24.984   5.856  -9.006  1.00 93.44           C  
ATOM   3810  C   TRP A 496     -26.036   4.825  -8.607  1.00 93.44           C  
ATOM   3811  CB  TRP A 496     -25.094   6.214 -10.484  1.00 93.44           C  
ATOM   3812  O   TRP A 496     -27.196   5.182  -8.395  1.00 93.44           O  
ATOM   3813  CG  TRP A 496     -24.336   7.450 -10.833  1.00 93.44           C  
ATOM   3814  CD1 TRP A 496     -23.217   7.507 -11.586  1.00 93.44           C  
ATOM   3815  CD2 TRP A 496     -24.606   8.819 -10.405  1.00 93.44           C  
ATOM   3816  CE2 TRP A 496     -23.606   9.666 -10.964  1.00 93.44           C  
ATOM   3817  CE3 TRP A 496     -25.593   9.426  -9.595  1.00 93.44           C  
ATOM   3818  NE1 TRP A 496     -22.794   8.817 -11.681  1.00 93.44           N  
ATOM   3819  CH2 TRP A 496     -24.591  11.626  -9.949  1.00 93.44           C  
ATOM   3820  CZ2 TRP A 496     -23.589  11.049 -10.746  1.00 93.44           C  
ATOM   3821  CZ3 TRP A 496     -25.586  10.817  -9.369  1.00 93.44           C  
ATOM   3822  N   PHE A 497     -25.642   3.565  -8.424  1.00 92.94           N  
ATOM   3823  CA  PHE A 497     -26.536   2.549  -7.883  1.00 92.94           C  
ATOM   3824  C   PHE A 497     -26.765   2.711  -6.371  1.00 92.94           C  
ATOM   3825  CB  PHE A 497     -26.005   1.159  -8.258  1.00 92.94           C  
ATOM   3826  O   PHE A 497     -27.683   2.070  -5.834  1.00 92.94           O  
ATOM   3827  CG  PHE A 497     -26.041   0.876  -9.741  1.00 92.94           C  
ATOM   3828  CD1 PHE A 497     -27.272   0.648 -10.382  1.00 92.94           C  
ATOM   3829  CD2 PHE A 497     -24.850   0.848 -10.485  1.00 92.94           C  
ATOM   3830  CE1 PHE A 497     -27.311   0.389 -11.762  1.00 92.94           C  
ATOM   3831  CE2 PHE A 497     -24.891   0.605 -11.868  1.00 92.94           C  
ATOM   3832  CZ  PHE A 497     -26.119   0.369 -12.505  1.00 92.94           C  
ATOM   3833  N   ALA A 498     -25.951   3.526  -5.681  1.00 88.69           N  
ATOM   3834  CA  ALA A 498     -26.097   3.794  -4.258  1.00 88.69           C  
ATOM   3835  C   ALA A 498     -27.339   4.671  -4.004  1.00 88.69           C  
ATOM   3836  CB  ALA A 498     -24.821   4.422  -3.681  1.00 88.69           C  
ATOM   3837  O   ALA A 498     -27.521   5.712  -4.658  1.00 88.69           O  
ATOM   3838  N   PRO A 499     -28.212   4.282  -3.054  1.00 85.12           N  
ATOM   3839  CA  PRO A 499     -29.342   5.111  -2.663  1.00 85.12           C  
ATOM   3840  C   PRO A 499     -28.854   6.469  -2.147  1.00 85.12           C  
ATOM   3841  CB  PRO A 499     -30.089   4.312  -1.589  1.00 85.12           C  
ATOM   3842  O   PRO A 499     -27.758   6.580  -1.597  1.00 85.12           O  
ATOM   3843  CG  PRO A 499     -29.002   3.431  -0.975  1.00 85.12           C  
ATOM   3844  CD  PRO A 499     -28.097   3.135  -2.167  1.00 85.12           C  
ATOM   3845  N   LYS A 500     -29.684   7.507  -2.305  1.00 75.69           N  
ATOM   3846  CA  LYS A 500     -29.413   8.816  -1.697  1.00 75.69           C  
ATOM   3847  C   LYS A 500     -29.207   8.641  -0.185  1.00 75.69           C  
ATOM   3848  CB  LYS A 500     -30.557   9.809  -1.965  1.00 75.69           C  
ATOM   3849  O   LYS A 500     -30.066   8.010   0.444  1.00 75.69           O  
ATOM   3850  CG  LYS A 500     -30.423  10.418  -3.361  1.00 75.69           C  
ATOM   3851  CD  LYS A 500     -31.501  11.455  -3.690  1.00 75.69           C  
ATOM   3852  CE  LYS A 500     -31.262  12.014  -5.101  1.00 75.69           C  
ATOM   3853  NZ  LYS A 500     -32.189  13.126  -5.428  1.00 75.69           N  
ATOM   3854  N   PRO A 501     -28.121   9.179   0.399  1.00 66.31           N  
ATOM   3855  CA  PRO A 501     -27.912   9.095   1.836  1.00 66.31           C  
ATOM   3856  C   PRO A 501     -29.078   9.777   2.561  1.00 66.31           C  
ATOM   3857  CB  PRO A 501     -26.551   9.735   2.128  1.00 66.31           C  
ATOM   3858  O   PRO A 501     -29.432  10.913   2.254  1.00 66.31           O  
ATOM   3859  CG  PRO A 501     -26.111  10.410   0.829  1.00 66.31           C  
ATOM   3860  CD  PRO A 501     -27.048   9.905  -0.264  1.00 66.31           C  
ATOM   3861  N   LYS A 502     -29.716   9.058   3.493  1.00 60.28           N  
ATOM   3862  CA  LYS A 502     -30.855   9.569   4.282  1.00 60.28           C  
ATOM   3863  C   LYS A 502     -30.412  10.386   5.501  1.00 60.28           C  
ATOM   3864  CB  LYS A 502     -31.781   8.417   4.707  1.00 60.28           C  
ATOM   3865  O   LYS A 502     -31.237  11.069   6.097  1.00 60.28           O  
ATOM   3866  CG  LYS A 502     -32.532   7.777   3.527  1.00 60.28           C  
ATOM   3867  CD  LYS A 502     -33.534   6.733   4.040  1.00 60.28           C  
ATOM   3868  CE  LYS A 502     -34.308   6.106   2.876  1.00 60.28           C  
ATOM   3869  NZ  LYS A 502     -35.314   5.126   3.358  1.00 60.28           N  
ATOM   3870  N   GLN A 503     -29.137  10.295   5.878  1.00 58.75           N  
ATOM   3871  CA  GLN A 503     -28.530  10.998   7.005  1.00 58.75           C  
ATOM   3872  C   GLN A 503     -27.194  11.591   6.551  1.00 58.75           C  
ATOM   3873  CB  GLN A 503     -28.337  10.032   8.190  1.00 58.75           C  
ATOM   3874  O   GLN A 503     -26.400  10.902   5.910  1.00 58.75           O  
ATOM   3875  CG  GLN A 503     -29.680   9.565   8.780  1.00 58.75           C  
ATOM   3876  CD  GLN A 503     -29.540   8.605   9.957  1.00 58.75           C  
ATOM   3877  NE2 GLN A 503     -30.638   8.143  10.515  1.00 58.75           N  
ATOM   3878  OE1 GLN A 503     -28.473   8.240  10.409  1.00 58.75           O  
ATOM   3879  N   ALA A 504     -26.958  12.865   6.867  1.00 55.25           N  
ATOM   3880  CA  ALA A 504     -25.640  13.469   6.730  1.00 55.25           C  
ATOM   3881  C   ALA A 504     -24.778  12.957   7.889  1.00 55.25           C  
ATOM   3882  CB  ALA A 504     -25.781  14.998   6.714  1.00 55.25           C  
ATOM   3883  O   ALA A 504     -24.989  13.345   9.037  1.00 55.25           O  
ATOM   3884  N   VAL A 505     -23.856  12.038   7.606  1.00 54.91           N  
ATOM   3885  CA  VAL A 505     -22.835  11.655   8.582  1.00 54.91           C  
ATOM   3886  C   VAL A 505     -21.736  12.695   8.530  1.00 54.91           C  
ATOM   3887  CB  VAL A 505     -22.297  10.234   8.350  1.00 54.91           C  
ATOM   3888  O   VAL A 505     -21.191  12.975   7.463  1.00 54.91           O  
ATOM   3889  CG1 VAL A 505     -21.140   9.872   9.292  1.00 54.91           C  
ATOM   3890  CG2 VAL A 505     -23.426   9.245   8.632  1.00 54.91           C  
ATOM   3891  N   ASP A 506     -21.412  13.259   9.689  1.00 52.56           N  
ATOM   3892  CA  ASP A 506     -20.215  14.069   9.843  1.00 52.56           C  
ATOM   3893  C   ASP A 506     -18.985  13.165   9.661  1.00 52.56           C  
ATOM   3894  CB  ASP A 506     -20.250  14.795  11.194  1.00 52.56           C  
ATOM   3895  O   ASP A 506     -18.566  12.434  10.561  1.00 52.56           O  
ATOM   3896  CG  ASP A 506     -19.125  15.823  11.328  1.00 52.56           C  
ATOM   3897  OD1 ASP A 506     -18.257  15.895  10.424  1.00 52.56           O  
ATOM   3898  OD2 ASP A 506     -19.106  16.538  12.350  1.00 52.56           O  
ATOM   3899  N   THR A 507     -18.428  13.171   8.450  1.00 47.06           N  
ATOM   3900  CA  THR A 507     -17.240  12.389   8.092  1.00 47.06           C  
ATOM   3901  C   THR A 507     -15.979  12.876   8.766  1.00 47.06           C  
ATOM   3902  CB  THR A 507     -16.976  12.412   6.592  1.00 47.06           C  
ATOM   3903  O   THR A 507     -14.980  12.157   8.749  1.00 47.06           O  
ATOM   3904  CG2 THR A 507     -18.079  11.679   5.861  1.00 47.06           C  
ATOM   3905  OG1 THR A 507     -16.925  13.733   6.099  1.00 47.06           O  
ATOM   3906  N   SER A 508     -16.021  14.042   9.422  1.00 43.44           N  
ATOM   3907  CA  SER A 508     -14.902  14.495  10.234  1.00 43.44           C  
ATOM   3908  C   SER A 508     -14.598  13.542  11.384  1.00 43.44           C  
ATOM   3909  CB  SER A 508     -15.092  15.928  10.743  1.00 43.44           C  
ATOM   3910  O   SER A 508     -13.529  13.682  11.943  1.00 43.44           O  
ATOM   3911  OG  SER A 508     -16.041  16.030  11.784  1.00 43.44           O  
ATOM   3912  N   ALA A 509     -15.469  12.575  11.711  1.00 34.88           N  
ATOM   3913  CA  ALA A 509     -15.231  11.518  12.699  1.00 34.88           C  
ATOM   3914  C   ALA A 509     -14.830  10.152  12.116  1.00 34.88           C  
ATOM   3915  CB  ALA A 509     -16.480  11.420  13.583  1.00 34.88           C  
ATOM   3916  O   ALA A 509     -14.522   9.244  12.887  1.00 34.88           O  
ATOM   3917  N   VAL A 510     -14.845   9.989  10.790  1.00 34.81           N  
ATOM   3918  CA  VAL A 510     -14.716   8.678  10.133  1.00 34.81           C  
ATOM   3919  C   VAL A 510     -13.396   8.498   9.386  1.00 34.81           C  
ATOM   3920  CB  VAL A 510     -15.916   8.432   9.205  1.00 34.81           C  
ATOM   3921  O   VAL A 510     -12.991   7.361   9.149  1.00 34.81           O  
ATOM   3922  CG1 VAL A 510     -15.855   7.022   8.637  1.00 34.81           C  
ATOM   3923  CG2 VAL A 510     -17.255   8.550   9.953  1.00 34.81           C  
ATOM   3924  N   HIS A 511     -12.719   9.590   9.036  1.00 36.16           N  
ATOM   3925  CA  HIS A 511     -11.421   9.491   8.384  1.00 36.16           C  
ATOM   3926  C   HIS A 511     -10.342   9.035   9.325  1.00 36.16           C  
ATOM   3927  CB  HIS A 511     -11.080  10.762   7.612  1.00 36.16           C  
ATOM   3928  O   HIS A 511     -10.195   9.671  10.398  1.00 36.16           O  
ATOM   3929  CG  HIS A 511     -11.923  10.772   6.380  1.00 36.16           C  
ATOM   3930  CD2 HIS A 511     -12.996  11.577   6.131  1.00 36.16           C  
ATOM   3931  ND1 HIS A 511     -11.945   9.752   5.465  1.00 36.16           N  
ATOM   3932  CE1 HIS A 511     -13.016   9.921   4.692  1.00 36.16           C  
ATOM   3933  NE2 HIS A 511     -13.684  11.035   5.042  1.00 36.16           N  
ATOM   3934  OXT HIS A 511      -9.716   8.050   8.872  1.00 36.16           O  
TER    3935      HIS A 511                                                      
ENDMDL                                                                          
END                                                                             
