# Supplementary material for: Cryo‐EM structure of antibacterial efflux transporter QacA from Staphylococcus aureus reveals a novel extracellular loop with allosteric role
Source: EMBO J. 2023 Jul 17;42(16):e113418. doi: 10.15252/embj.2023113418 (PMC10425836; doi:10.15252/embj.2023113418)
Supplement: Supplementary file 4 — Source Data for Expanded View [file EMBJ-42-e113418-s008.zip › Expanded view source data/Figure EV2/AF2 models/AF-Q9L1B4-PqrB.pdb]

HEADER                                            01-JUN-22                     
TITLE     ALPHAFOLD MONOMER V2.0 PREDICTION FOR PQRB (Q9L1B4)                   
COMPND    MOL_ID: 1;                                                            
COMPND   2 MOLECULE: PQRB;                                                      
COMPND   3 CHAIN: A                                                             
SOURCE    MOL_ID: 1;                                                            
SOURCE   2 ORGANISM_SCIENTIFIC: STREPTOMYCES COELICOLOR (STRAIN ATCC BAA-471 /  
SOURCE   3 A3(2) / M145);                                                       
SOURCE   4 ORGANISM_TAXID: 100226                                               
REMARK   1                                                                      
REMARK   1 REFERENCE 1                                                          
REMARK   1  AUTH   JOHN JUMPER, RICHARD EVANS, ALEXANDER PRITZEL, TIM GREEN,    
REMARK   1  AUTH 2 MICHAEL FIGURNOV, OLAF RONNEBERGER, KATHRYN TUNYASUVUNAKOOL, 
REMARK   1  AUTH 3 RUSS BATES, AUGUSTIN ZIDEK, ANNA POTAPENKO, ALEX BRIDGLAND,  
REMARK   1  AUTH 4 CLEMENS MEYER, SIMON A A KOHL, ANDREW J BALLARD,             
REMARK   1  AUTH 5 ANDREW COWIE, BERNARDINO ROMERA-PAREDES, STANISLAV NIKOLOV,  
REMARK   1  AUTH 6 RISHUB JAIN, JONAS ADLER, TREVOR BACK, STIG PETERSEN,        
REMARK   1  AUTH 7 DAVID REIMAN, ELLEN CLANCY, MICHAL ZIELINSKI,                
REMARK   1  AUTH 8 MARTIN STEINEGGER, MICHALINA PACHOLSKA, TAMAS BERGHAMMER,    
REMARK   1  AUTH 9 DAVID SILVER, ORIOL VINYALS, ANDREW W SENIOR,                
REMARK   1  AUTH10 KORAY KAVUKCUOGLU, PUSHMEET KOHLI, DEMIS HASSABIS            
REMARK   1  TITL   HIGHLY ACCURATE PROTEIN STRUCTURE PREDICTION WITH ALPHAFOLD  
REMARK   1  REF    NATURE                        V. 596   583 2021              
REMARK   1  REFN                   ISSN 0028-0836                               
REMARK   1  PMID   34265844                                                     
REMARK   1  DOI    10.1038/s41586-021-03819-2                                   
REMARK   1                                                                      
REMARK   1 DISCLAIMERS                                                          
REMARK   1 ALPHAFOLD DATA, COPYRIGHT (2021) DEEPMIND TECHNOLOGIES LIMITED. THE  
REMARK   1 INFORMATION PROVIDED IS THEORETICAL MODELLING ONLY AND CAUTION SHOULD
REMARK   1 BE EXERCISED IN ITS USE. IT IS PROVIDED "AS-IS" WITHOUT ANY WARRANTY 
REMARK   1 OF ANY KIND, WHETHER EXPRESSED OR IMPLIED. NO WARRANTY IS GIVEN THAT 
REMARK   1 USE OF THE INFORMATION SHALL NOT INFRINGE THE RIGHTS OF ANY THIRD    
REMARK   1 PARTY. THE INFORMATION IS NOT INTENDED TO BE A SUBSTITUTE FOR        
REMARK   1 PROFESSIONAL MEDICAL ADVICE, DIAGNOSIS, OR TREATMENT, AND DOES NOT   
REMARK   1 CONSTITUTE MEDICAL OR OTHER PROFESSIONAL ADVICE. IT IS AVAILABLE FOR 
REMARK   1 ACADEMIC AND COMMERCIAL PURPOSES, UNDER CC-BY 4.0 LICENCE.           
DBREF  XXXX A    1   510  UNP    Q9L1B4   Q9L1B4_STRCO     1    510             
SEQRES   1 A  510  MET ASN ARG THR LEU GLN PRO ALA HIS PRO THR GLU ALA          
SEQRES   2 A  510  VAL LYS ARG PRO GLY ARG TRP LEU ALA LEU SER VAL LEU          
SEQRES   3 A  510  VAL LEU ALA VAL LEU LEU VAL ALA VAL ASP ALA THR VAL          
SEQRES   4 A  510  LEU GLY LEU ALA THR PRO TYR ILE SER GLU ASP LEU ALA          
SEQRES   5 A  510  PRO SER GLY THR GLN LEU LEU TRP ILE GLY ASP VAL TYR          
SEQRES   6 A  510  SER PHE VAL ILE ALA GLY LEU LEU VAL SER MET GLY SER          
SEQRES   7 A  510  LEU GLY ASP ARG ILE GLY ARG LYS ARG ILE LEU LEU ILE          
SEQRES   8 A  510  GLY ALA THR ALA PHE GLY ALA ILE SER VAL LEU ASN ALA          
SEQRES   9 A  510  TYR ALA HIS THR PRO GLU VAL MET ILE PHE ALA ARG ALA          
SEQRES  10 A  510  LEU LEU GLY VAL ALA GLY ALA THR LEU MET PRO ALA THR          
SEQRES  11 A  510  LEU ALA LEU ILE ARG ASN LEU PHE HIS ASP PRO ARG GLU          
SEQRES  12 A  510  ARG SER LEU ALA VAL GLY ILE TRP GLY ALA ALA ALA SER          
SEQRES  13 A  510  ALA GLY ALA ALA VAL GLY PRO VAL VAL GLY GLY PHE LEU          
SEQRES  14 A  510  LEU GLU HIS PHE TRP TRP GLY SER VAL PHE LEU ILE ASN          
SEQRES  15 A  510  LEU PRO VAL MET VAL VAL LEU VAL VAL VAL GLY VAL LYS          
SEQRES  16 A  510  MET LEU PRO GLU SER ARG ASN PRO ASN PRO GLY PRO TRP          
SEQRES  17 A  510  ASP LEU LEU SER VAL VAL LEU SER LEU VAL GLY MET VAL          
SEQRES  18 A  510  GLY VAL VAL TYR ALA VAL LYS GLU THR ALA ALA HIS GLY          
SEQRES  19 A  510  PHE ALA TRP ALA THR LEU ALA ALA GLY LEU LEU GLY ALA          
SEQRES  20 A  510  ALA ALA LEU TYR GLY PHE VAL ARG ARG GLN LEU THR MET          
SEQRES  21 A  510  PRO VAL PRO LEU LEU ASP MET ARG LEU PHE ARG ASN ARG          
SEQRES  22 A  510  GLY PHE SER GLY ALA VAL LEU ALA ASP LEU LEU THR ILE          
SEQRES  23 A  510  LEU GLY LEU SER GLY LEU VAL PHE PHE LEU SER GLN TYR          
SEQRES  24 A  510  LEU GLN LEU VAL GLN GLY ARG ARG PRO PHE GLU ALA GLY          
SEQRES  25 A  510  LEU ALA GLU LEU PRO ALA ALA VAL GLY ALA VAL VAL ALA          
SEQRES  26 A  510  GLY LEU ILE ALA GLY ARG ALA ALA ARG ARG PHE SER VAL          
SEQRES  27 A  510  ARG ALA VAL VAL ALA GLY GLY LEU ALA ALA VAL GLY LEU          
SEQRES  28 A  510  ALA LEU ALA ALA LEU THR VAL ILE GLY GLN HIS THR GLY          
SEQRES  29 A  510  TYR PRO LEU LEU GLY ALA ALA LEU LEU VAL VAL GLY LEU          
SEQRES  30 A  510  GLY ALA GLY PHE ALA PHE THR VAL THR ALA ASP VAL ILE          
SEQRES  31 A  510  LEU SER SER VAL PRO GLY GLU GLN ALA GLY ALA ALA SER          
SEQRES  32 A  510  ALA VAL SER GLU THR ALA TYR GLU LEU GLY ALA ALA LEU          
SEQRES  33 A  510  GLY ILE ALA VAL LEU GLY SER ILE VAL THR GLY VAL TYR          
SEQRES  34 A  510  ARG ASP PHE THR GLY PRO ALA GLY THR PRO ASP ALA ALA          
SEQRES  35 A  510  HIS GLU SER LEU GLY GLY ALA VAL GLU ALA ALA ALA HIS          
SEQRES  36 A  510  LEU PRO GLY PRO ALA GLY GLU ALA LEU LEU ASP SER ALA          
SEQRES  37 A  510  ARG GLN ALA PHE VAL ASP GLY LEU THR LEU ALA ALA GLY          
SEQRES  38 A  510  VAL GLY ALA ALA VAL LEU LEU ALA ALA ALA ALA ALA SER          
SEQRES  39 A  510  TRP TYR LEU LEU ARG GLY GLN ARG LEU GLU ASP GLY VAL          
SEQRES  40 A  510  GLU HIS PRO                                                  
CRYST1    1.000    1.000    1.000  90.00  90.00  90.00 P 1           1          
ORIGX1      1.000000  0.000000  0.000000        0.00000                         
ORIGX2      0.000000  1.000000  0.000000        0.00000                         
ORIGX3      0.000000  0.000000  1.000000        0.00000                         
SCALE1      1.000000  0.000000  0.000000        0.00000                         
SCALE2      0.000000  1.000000  0.000000        0.00000                         
SCALE3      0.000000  0.000000  1.000000        0.00000                         
MODEL        1                                                                  
ATOM      1  N   MET A   1     -36.129   3.941  52.617  1.00 39.78           N  
ATOM      2  CA  MET A   1     -36.292   3.000  51.485  1.00 39.78           C  
ATOM      3  C   MET A   1     -34.967   2.965  50.731  1.00 39.78           C  
ATOM      4  CB  MET A   1     -37.512   3.396  50.617  1.00 39.78           C  
ATOM      5  O   MET A   1     -34.737   3.778  49.846  1.00 39.78           O  
ATOM      6  CG  MET A   1     -38.416   2.198  50.305  1.00 39.78           C  
ATOM      7  SD  MET A   1     -40.160   2.640  50.067  1.00 39.78           S  
ATOM      8  CE  MET A   1     -40.170   3.274  48.369  1.00 39.78           C  
ATOM      9  N   ASN A   2     -34.044   2.114  51.187  1.00 36.16           N  
ATOM     10  CA  ASN A   2     -32.692   2.000  50.638  1.00 36.16           C  
ATOM     11  C   ASN A   2     -32.765   1.224  49.321  1.00 36.16           C  
ATOM     12  CB  ASN A   2     -31.779   1.295  51.668  1.00 36.16           C  
ATOM     13  O   ASN A   2     -32.992   0.017  49.336  1.00 36.16           O  
ATOM     14  CG  ASN A   2     -31.403   2.168  52.853  1.00 36.16           C  
ATOM     15  ND2 ASN A   2     -30.789   1.610  53.869  1.00 36.16           N  
ATOM     16  OD1 ASN A   2     -31.688   3.351  52.889  1.00 36.16           O  
ATOM     17  N   ARG A   3     -32.608   1.915  48.186  1.00 39.59           N  
ATOM     18  CA  ARG A   3     -32.364   1.259  46.897  1.00 39.59           C  
ATOM     19  C   ARG A   3     -30.973   0.640  46.954  1.00 39.59           C  
ATOM     20  CB  ARG A   3     -32.493   2.246  45.723  1.00 39.59           C  
ATOM     21  O   ARG A   3     -29.970   1.342  46.888  1.00 39.59           O  
ATOM     22  CG  ARG A   3     -33.913   2.273  45.140  1.00 39.59           C  
ATOM     23  CD  ARG A   3     -33.970   3.235  43.945  1.00 39.59           C  
ATOM     24  NE  ARG A   3     -35.263   3.160  43.237  1.00 39.59           N  
ATOM     25  NH1 ARG A   3     -35.083   5.130  42.065  1.00 39.59           N  
ATOM     26  NH2 ARG A   3     -36.874   3.836  41.772  1.00 39.59           N  
ATOM     27  CZ  ARG A   3     -35.732   4.039  42.366  1.00 39.59           C  
ATOM     28  N   THR A   4     -30.944  -0.672  47.121  1.00 46.00           N  
ATOM     29  CA  THR A   4     -29.780  -1.519  46.898  1.00 46.00           C  
ATOM     30  C   THR A   4     -29.239  -1.256  45.495  1.00 46.00           C  
ATOM     31  CB  THR A   4     -30.180  -2.997  47.073  1.00 46.00           C  
ATOM     32  O   THR A   4     -29.914  -1.493  44.494  1.00 46.00           O  
ATOM     33  CG2 THR A   4     -30.069  -3.417  48.538  1.00 46.00           C  
ATOM     34  OG1 THR A   4     -31.533  -3.211  46.713  1.00 46.00           O  
ATOM     35  N   LEU A   5     -28.024  -0.710  45.432  1.00 45.53           N  
ATOM     36  CA  LEU A   5     -27.221  -0.663  44.218  1.00 45.53           C  
ATOM     37  C   LEU A   5     -26.942  -2.110  43.816  1.00 45.53           C  
ATOM     38  CB  LEU A   5     -25.920   0.113  44.497  1.00 45.53           C  
ATOM     39  O   LEU A   5     -26.253  -2.841  44.524  1.00 45.53           O  
ATOM     40  CG  LEU A   5     -26.122   1.631  44.657  1.00 45.53           C  
ATOM     41  CD1 LEU A   5     -24.900   2.258  45.326  1.00 45.53           C  
ATOM     42  CD2 LEU A   5     -26.333   2.315  43.304  1.00 45.53           C  
ATOM     43  N   GLN A   6     -27.550  -2.536  42.717  1.00 40.22           N  
ATOM     44  CA  GLN A   6     -27.286  -3.831  42.116  1.00 40.22           C  
ATOM     45  C   GLN A   6     -25.865  -3.768  41.531  1.00 40.22           C  
ATOM     46  CB  GLN A   6     -28.391  -4.081  41.078  1.00 40.22           C  
ATOM     47  O   GLN A   6     -25.608  -2.882  40.711  1.00 40.22           O  
ATOM     48  CG  GLN A   6     -28.633  -5.559  40.747  1.00 40.22           C  
ATOM     49  CD  GLN A   6     -29.980  -5.778  40.055  1.00 40.22           C  
ATOM     50  NE2 GLN A   6     -30.347  -7.008  39.776  1.00 40.22           N  
ATOM     51  OE1 GLN A   6     -30.744  -4.867  39.770  1.00 40.22           O  
ATOM     52  N   PRO A   7     -24.919  -4.617  41.973  1.00 39.34           N  
ATOM     53  CA  PRO A   7     -23.577  -4.616  41.411  1.00 39.34           C  
ATOM     54  C   PRO A   7     -23.678  -4.929  39.917  1.00 39.34           C  
ATOM     55  CB  PRO A   7     -22.780  -5.654  42.210  1.00 39.34           C  
ATOM     56  O   PRO A   7     -24.359  -5.877  39.519  1.00 39.34           O  
ATOM     57  CG  PRO A   7     -23.852  -6.577  42.790  1.00 39.34           C  
ATOM     58  CD  PRO A   7     -25.069  -5.671  42.960  1.00 39.34           C  
ATOM     59  N   ALA A   8     -23.047  -4.095  39.088  1.00 39.44           N  
ATOM     60  CA  ALA A   8     -22.957  -4.333  37.657  1.00 39.44           C  
ATOM     61  C   ALA A   8     -22.324  -5.712  37.440  1.00 39.44           C  
ATOM     62  CB  ALA A   8     -22.140  -3.204  37.013  1.00 39.44           C  
ATOM     63  O   ALA A   8     -21.220  -5.972  37.920  1.00 39.44           O  
ATOM     64  N   HIS A   9     -23.042  -6.610  36.762  1.00 34.38           N  
ATOM     65  CA  HIS A   9     -22.486  -7.899  36.376  1.00 34.38           C  
ATOM     66  C   HIS A   9     -21.208  -7.650  35.560  1.00 34.38           C  
ATOM     67  CB  HIS A   9     -23.512  -8.708  35.572  1.00 34.38           C  
ATOM     68  O   HIS A   9     -21.258  -6.857  34.614  1.00 34.38           O  
ATOM     69  CG  HIS A   9     -24.608  -9.287  36.430  1.00 34.38           C  
ATOM     70  CD2 HIS A   9     -25.865  -8.780  36.628  1.00 34.38           C  
ATOM     71  ND1 HIS A   9     -24.516 -10.440  37.174  1.00 34.38           N  
ATOM     72  CE1 HIS A   9     -25.688 -10.623  37.805  1.00 34.38           C  
ATOM     73  NE2 HIS A   9     -26.545  -9.636  37.501  1.00 34.38           N  
ATOM     74  N   PRO A  10     -20.075  -8.287  35.905  1.00 38.97           N  
ATOM     75  CA  PRO A  10     -18.875  -8.199  35.093  1.00 38.97           C  
ATOM     76  C   PRO A  10     -19.238  -8.718  33.705  1.00 38.97           C  
ATOM     77  CB  PRO A  10     -17.819  -9.052  35.805  1.00 38.97           C  
ATOM     78  O   PRO A  10     -19.789  -9.811  33.575  1.00 38.97           O  
ATOM     79  CG  PRO A  10     -18.637 -10.039  36.636  1.00 38.97           C  
ATOM     80  CD  PRO A  10     -19.916  -9.273  36.960  1.00 38.97           C  
ATOM     81  N   THR A  11     -18.992  -7.913  32.675  1.00 39.94           N  
ATOM     82  CA  THR A  11     -19.164  -8.315  31.282  1.00 39.94           C  
ATOM     83  C   THR A  11     -18.247  -9.513  31.046  1.00 39.94           C  
ATOM     84  CB  THR A  11     -18.825  -7.150  30.324  1.00 39.94           C  
ATOM     85  O   THR A  11     -17.050  -9.344  30.816  1.00 39.94           O  
ATOM     86  CG2 THR A  11     -19.600  -7.245  29.011  1.00 39.94           C  
ATOM     87  OG1 THR A  11     -19.156  -5.903  30.895  1.00 39.94           O  
ATOM     88  N   GLU A  12     -18.773 -10.733  31.187  1.00 39.06           N  
ATOM     89  CA  GLU A  12     -18.052 -11.954  30.845  1.00 39.06           C  
ATOM     90  C   GLU A  12     -17.492 -11.767  29.438  1.00 39.06           C  
ATOM     91  CB  GLU A  12     -18.971 -13.190  30.879  1.00 39.06           C  
ATOM     92  O   GLU A  12     -18.229 -11.454  28.499  1.00 39.06           O  
ATOM     93  CG  GLU A  12     -18.982 -13.907  32.236  1.00 39.06           C  
ATOM     94  CD  GLU A  12     -19.815 -15.201  32.199  1.00 39.06           C  
ATOM     95  OE1 GLU A  12     -19.415 -16.165  32.891  1.00 39.06           O  
ATOM     96  OE2 GLU A  12     -20.825 -15.230  31.460  1.00 39.06           O  
ATOM     97  N   ALA A  13     -16.176 -11.922  29.289  1.00 44.16           N  
ATOM     98  CA  ALA A  13     -15.538 -11.971  27.988  1.00 44.16           C  
ATOM     99  C   ALA A  13     -16.159 -13.145  27.221  1.00 44.16           C  
ATOM    100  CB  ALA A  13     -14.022 -12.114  28.186  1.00 44.16           C  
ATOM    101  O   ALA A  13     -15.758 -14.294  27.407  1.00 44.16           O  
ATOM    102  N   VAL A  14     -17.182 -12.866  26.407  1.00 48.94           N  
ATOM    103  CA  VAL A  14     -17.912 -13.875  25.642  1.00 48.94           C  
ATOM    104  C   VAL A  14     -16.921 -14.512  24.673  1.00 48.94           C  
ATOM    105  CB  VAL A  14     -19.143 -13.284  24.916  1.00 48.94           C  
ATOM    106  O   VAL A  14     -16.668 -14.004  23.578  1.00 48.94           O  
ATOM    107  CG1 VAL A  14     -19.920 -14.374  24.162  1.00 48.94           C  
ATOM    108  CG2 VAL A  14     -20.126 -12.621  25.889  1.00 48.94           C  
ATOM    109  N   LYS A  15     -16.320 -15.633  25.082  1.00 52.56           N  
ATOM    110  CA  LYS A  15     -15.488 -16.479  24.228  1.00 52.56           C  
ATOM    111  C   LYS A  15     -16.405 -17.093  23.180  1.00 52.56           C  
ATOM    112  CB  LYS A  15     -14.761 -17.552  25.059  1.00 52.56           C  
ATOM    113  O   LYS A  15     -16.976 -18.156  23.388  1.00 52.56           O  
ATOM    114  CG  LYS A  15     -13.565 -16.989  25.840  1.00 52.56           C  
ATOM    115  CD  LYS A  15     -12.847 -18.107  26.610  1.00 52.56           C  
ATOM    116  CE  LYS A  15     -11.640 -17.536  27.364  1.00 52.56           C  
ATOM    117  NZ  LYS A  15     -10.960 -18.570  28.185  1.00 52.56           N  
ATOM    118  N   ARG A  16     -16.585 -16.397  22.055  1.00 63.44           N  
ATOM    119  CA  ARG A  16     -17.390 -16.901  20.941  1.00 63.44           C  
ATOM    120  C   ARG A  16     -16.670 -18.085  20.285  1.00 63.44           C  
ATOM    121  CB  ARG A  16     -17.699 -15.796  19.923  1.00 63.44           C  
ATOM    122  O   ARG A  16     -15.583 -17.881  19.727  1.00 63.44           O  
ATOM    123  CG  ARG A  16     -18.716 -14.793  20.482  1.00 63.44           C  
ATOM    124  CD  ARG A  16     -19.143 -13.814  19.389  1.00 63.44           C  
ATOM    125  NE  ARG A  16     -20.233 -12.936  19.857  1.00 63.44           N  
ATOM    126  NH1 ARG A  16     -19.536 -11.020  18.832  1.00 63.44           N  
ATOM    127  NH2 ARG A  16     -21.430 -10.994  19.990  1.00 63.44           N  
ATOM    128  CZ  ARG A  16     -20.401 -11.663  19.554  1.00 63.44           C  
ATOM    129  N   PRO A  17     -17.236 -19.305  20.318  1.00 60.62           N  
ATOM    130  CA  PRO A  17     -16.709 -20.404  19.519  1.00 60.62           C  
ATOM    131  C   PRO A  17     -16.766 -19.997  18.036  1.00 60.62           C  
ATOM    132  CB  PRO A  17     -17.571 -21.622  19.877  1.00 60.62           C  
ATOM    133  O   PRO A  17     -17.791 -19.514  17.565  1.00 60.62           O  
ATOM    134  CG  PRO A  17     -18.889 -21.024  20.368  1.00 60.62           C  
ATOM    135  CD  PRO A  17     -18.475 -19.694  20.984  1.00 60.62           C  
ATOM    136  N   GLY A  18     -15.641 -20.103  17.318  1.00 76.69           N  
ATOM    137  CA  GLY A  18     -15.543 -19.744  15.891  1.00 76.69           C  
ATOM    138  C   GLY A  18     -14.855 -18.412  15.556  1.00 76.69           C  
ATOM    139  O   GLY A  18     -14.632 -18.135  14.381  1.00 76.69           O  
ATOM    140  N   ARG A  19     -14.428 -17.607  16.539  1.00 85.62           N  
ATOM    141  CA  ARG A  19     -13.719 -16.331  16.275  1.00 85.62           C  
ATOM    142  C   ARG A  19     -12.432 -16.462  15.448  1.00 85.62           C  
ATOM    143  CB  ARG A  19     -13.452 -15.592  17.589  1.00 85.62           C  
ATOM    144  O   ARG A  19     -12.139 -15.602  14.629  1.00 85.62           O  
ATOM    145  CG  ARG A  19     -12.563 -16.372  18.561  1.00 85.62           C  
ATOM    146  CD  ARG A  19     -12.471 -15.611  19.876  1.00 85.62           C  
ATOM    147  NE  ARG A  19     -11.730 -16.404  20.865  1.00 85.62           N  
ATOM    148  NH1 ARG A  19     -11.543 -14.750  22.424  1.00 85.62           N  
ATOM    149  NH2 ARG A  19     -10.413 -16.653  22.680  1.00 85.62           N  
ATOM    150  CZ  ARG A  19     -11.243 -15.934  21.991  1.00 85.62           C  
ATOM    151  N   TRP A  20     -11.689 -17.556  15.606  1.00 88.75           N  
ATOM    152  CA  TRP A  20     -10.491 -17.818  14.799  1.00 88.75           C  
ATOM    153  C   TRP A  20     -10.832 -18.185  13.352  1.00 88.75           C  
ATOM    154  CB  TRP A  20      -9.647 -18.898  15.480  1.00 88.75           C  
ATOM    155  O   TRP A  20     -10.133 -17.758  12.445  1.00 88.75           O  
ATOM    156  CG  TRP A  20      -8.974 -18.416  16.727  1.00 88.75           C  
ATOM    157  CD1 TRP A  20      -9.349 -18.666  18.003  1.00 88.75           C  
ATOM    158  CD2 TRP A  20      -7.784 -17.579  16.815  1.00 88.75           C  
ATOM    159  CE2 TRP A  20      -7.519 -17.315  18.191  1.00 88.75           C  
ATOM    160  CE3 TRP A  20      -6.904 -17.018  15.867  1.00 88.75           C  
ATOM    161  NE1 TRP A  20      -8.487 -18.017  18.871  1.00 88.75           N  
ATOM    162  CH2 TRP A  20      -5.637 -15.913  17.635  1.00 88.75           C  
ATOM    163  CZ2 TRP A  20      -6.463 -16.495  18.610  1.00 88.75           C  
ATOM    164  CZ3 TRP A  20      -5.842 -16.192  16.274  1.00 88.75           C  
ATOM    165  N   LEU A  21     -11.949 -18.883  13.126  1.00 88.12           N  
ATOM    166  CA  LEU A  21     -12.462 -19.152  11.781  1.00 88.12           C  
ATOM    167  C   LEU A  21     -12.938 -17.857  11.103  1.00 88.12           C  
ATOM    168  CB  LEU A  21     -13.609 -20.173  11.895  1.00 88.12           C  
ATOM    169  O   LEU A  21     -12.657 -17.625   9.931  1.00 88.12           O  
ATOM    170  CG  LEU A  21     -14.092 -20.705  10.534  1.00 88.12           C  
ATOM    171  CD1 LEU A  21     -13.137 -21.766   9.988  1.00 88.12           C  
ATOM    172  CD2 LEU A  21     -15.480 -21.329  10.687  1.00 88.12           C  
ATOM    173  N   ALA A  22     -13.625 -16.989  11.851  1.00 88.75           N  
ATOM    174  CA  ALA A  22     -13.997 -15.661  11.374  1.00 88.75           C  
ATOM    175  C   ALA A  22     -12.759 -14.817  11.033  1.00 88.75           C  
ATOM    176  CB  ALA A  22     -14.890 -14.993  12.421  1.00 88.75           C  
ATOM    177  O   ALA A  22     -12.739 -14.193   9.977  1.00 88.75           O  
ATOM    178  N   LEU A  23     -11.705 -14.854  11.859  1.00 90.69           N  
ATOM    179  CA  LEU A  23     -10.427 -14.220  11.532  1.00 90.69           C  
ATOM    180  C   LEU A  23      -9.848 -14.766  10.224  1.00 90.69           C  
ATOM    181  CB  LEU A  23      -9.430 -14.390  12.691  1.00 90.69           C  
ATOM    182  O   LEU A  23      -9.494 -13.966   9.368  1.00 90.69           O  
ATOM    183  CG  LEU A  23      -8.047 -13.768  12.410  1.00 90.69           C  
ATOM    184  CD1 LEU A  23      -8.121 -12.248  12.274  1.00 90.69           C  
ATOM    185  CD2 LEU A  23      -7.082 -14.121  13.536  1.00 90.69           C  
ATOM    186  N   SER A  24      -9.794 -16.089  10.035  1.00 89.44           N  
ATOM    187  CA  SER A  24      -9.277 -16.693   8.797  1.00 89.44           C  
ATOM    188  C   SER A  24      -9.973 -16.152   7.549  1.00 89.44           C  
ATOM    189  CB  SER A  24      -9.450 -18.215   8.817  1.00 89.44           C  
ATOM    190  O   SER A  24      -9.320 -15.911   6.542  1.00 89.44           O  
ATOM    191  OG  SER A  24      -8.763 -18.789   9.909  1.00 89.44           O  
ATOM    192  N   VAL A  25     -11.279 -15.904   7.624  1.00 90.88           N  
ATOM    193  CA  VAL A  25     -12.051 -15.332   6.516  1.00 90.88           C  
ATOM    194  C   VAL A  25     -11.723 -13.856   6.293  1.00 90.88           C  
ATOM    195  CB  VAL A  25     -13.542 -15.561   6.783  1.00 90.88           C  
ATOM    196  O   VAL A  25     -11.518 -13.453   5.154  1.00 90.88           O  
ATOM    197  CG1 VAL A  25     -14.429 -14.812   5.800  1.00 90.88           C  
ATOM    198  CG2 VAL A  25     -13.863 -17.062   6.721  1.00 90.88           C  
ATOM    199  N   LEU A  26     -11.618 -13.052   7.355  1.00 91.81           N  
ATOM    200  CA  LEU A  26     -11.213 -11.642   7.240  1.00 91.81           C  
ATOM    201  C   LEU A  26      -9.801 -11.502   6.651  1.00 91.81           C  
ATOM    202  CB  LEU A  26     -11.276 -10.967   8.623  1.00 91.81           C  
ATOM    203  O   LEU A  26      -9.555 -10.645   5.809  1.00 91.81           O  
ATOM    204  CG  LEU A  26     -12.673 -10.900   9.264  1.00 91.81           C  
ATOM    205  CD1 LEU A  26     -12.583 -10.239  10.639  1.00 91.81           C  
ATOM    206  CD2 LEU A  26     -13.682 -10.127   8.421  1.00 91.81           C  
ATOM    207  N   VAL A  27      -8.893 -12.379   7.074  1.00 90.62           N  
ATOM    208  CA  VAL A  27      -7.515 -12.481   6.582  1.00 90.62           C  
ATOM    209  C   VAL A  27      -7.496 -12.887   5.109  1.00 90.62           C  
ATOM    210  CB  VAL A  27      -6.767 -13.494   7.467  1.00 90.62           C  
ATOM    211  O   VAL A  27      -6.777 -12.286   4.318  1.00 90.62           O  
ATOM    212  CG1 VAL A  27      -5.383 -13.873   6.961  1.00 90.62           C  
ATOM    213  CG2 VAL A  27      -6.562 -12.926   8.881  1.00 90.62           C  
ATOM    214  N   LEU A  28      -8.329 -13.856   4.721  1.00 89.12           N  
ATOM    215  CA  LEU A  28      -8.472 -14.288   3.332  1.00 89.12           C  
ATOM    216  C   LEU A  28      -8.994 -13.157   2.428  1.00 89.12           C  
ATOM    217  CB  LEU A  28      -9.387 -15.526   3.316  1.00 89.12           C  
ATOM    218  O   LEU A  28      -8.544 -13.037   1.293  1.00 89.12           O  
ATOM    219  CG  LEU A  28      -9.499 -16.203   1.946  1.00 89.12           C  
ATOM    220  CD1 LEU A  28      -8.194 -16.863   1.507  1.00 89.12           C  
ATOM    221  CD2 LEU A  28     -10.601 -17.267   1.984  1.00 89.12           C  
ATOM    222  N   ALA A  29      -9.889 -12.304   2.938  1.00 88.56           N  
ATOM    223  CA  ALA A  29     -10.372 -11.117   2.228  1.00 88.56           C  
ATOM    224  C   ALA A  29      -9.222 -10.179   1.849  1.00 88.56           C  
ATOM    225  CB  ALA A  29     -11.368 -10.358   3.118  1.00 88.56           C  
ATOM    226  O   ALA A  29      -9.099  -9.773   0.700  1.00 88.56           O  
ATOM    227  N   VAL A  30      -8.377  -9.847   2.826  1.00 86.56           N  
ATOM    228  CA  VAL A  30      -7.276  -8.899   2.634  1.00 86.56           C  
ATOM    229  C   VAL A  30      -6.160  -9.494   1.790  1.00 86.56           C  
ATOM    230  CB  VAL A  30      -6.790  -8.381   3.995  1.00 86.56           C  
ATOM    231  O   VAL A  30      -5.653  -8.812   0.903  1.00 86.56           O  
ATOM    232  CG1 VAL A  30      -5.498  -7.568   3.901  1.00 86.56           C  
ATOM    233  CG2 VAL A  30      -7.914  -7.506   4.572  1.00 86.56           C  
ATOM    234  N   LEU A  31      -5.846 -10.777   1.988  1.00 85.69           N  
ATOM    235  CA  LEU A  31      -4.929 -11.513   1.120  1.00 85.69           C  
ATOM    236  C   LEU A  31      -5.364 -11.410  -0.347  1.00 85.69           C  
ATOM    237  CB  LEU A  31      -4.899 -12.985   1.570  1.00 85.69           C  
ATOM    238  O   LEU A  31      -4.550 -11.098  -1.209  1.00 85.69           O  
ATOM    239  CG  LEU A  31      -3.895 -13.854   0.787  1.00 85.69           C  
ATOM    240  CD1 LEU A  31      -2.466 -13.581   1.238  1.00 85.69           C  
ATOM    241  CD2 LEU A  31      -4.178 -15.335   1.029  1.00 85.69           C  
ATOM    242  N   LEU A  32      -6.649 -11.642  -0.623  1.00 86.75           N  
ATOM    243  CA  LEU A  32      -7.186 -11.598  -1.978  1.00 86.75           C  
ATOM    244  C   LEU A  32      -7.126 -10.193  -2.581  1.00 86.75           C  
ATOM    245  CB  LEU A  32      -8.630 -12.096  -1.944  1.00 86.75           C  
ATOM    246  O   LEU A  32      -6.731 -10.047  -3.728  1.00 86.75           O  
ATOM    247  CG  LEU A  32      -9.210 -12.256  -3.360  1.00 86.75           C  
ATOM    248  CD1 LEU A  32      -8.807 -13.606  -3.946  1.00 86.75           C  
ATOM    249  CD2 LEU A  32     -10.716 -12.088  -3.242  1.00 86.75           C  
ATOM    250  N   VAL A  33      -7.490  -9.162  -1.818  1.00 84.19           N  
ATOM    251  CA  VAL A  33      -7.431  -7.769  -2.291  1.00 84.19           C  
ATOM    252  C   VAL A  33      -5.991  -7.366  -2.642  1.00 84.19           C  
ATOM    253  CB  VAL A  33      -8.054  -6.838  -1.235  1.00 84.19           C  
ATOM    254  O   VAL A  33      -5.773  -6.684  -3.642  1.00 84.19           O  
ATOM    255  CG1 VAL A  33      -7.903  -5.356  -1.566  1.00 84.19           C  
ATOM    256  CG2 VAL A  33      -9.569  -7.073  -1.121  1.00 84.19           C  
ATOM    257  N   ALA A  34      -5.002  -7.828  -1.869  1.00 79.50           N  
ATOM    258  CA  ALA A  34      -3.584  -7.622  -2.167  1.00 79.50           C  
ATOM    259  C   ALA A  34      -3.107  -8.420  -3.401  1.00 79.50           C  
ATOM    260  CB  ALA A  34      -2.787  -7.974  -0.906  1.00 79.50           C  
ATOM    261  O   ALA A  34      -2.311  -7.920  -4.197  1.00 79.50           O  
ATOM    262  N   VAL A  35      -3.620  -9.639  -3.599  1.00 82.31           N  
ATOM    263  CA  VAL A  35      -3.385 -10.430  -4.820  1.00 82.31           C  
ATOM    264  C   VAL A  35      -3.979  -9.721  -6.044  1.00 82.31           C  
ATOM    265  CB  VAL A  35      -3.933 -11.864  -4.650  1.00 82.31           C  
ATOM    266  O   VAL A  35      -3.267  -9.508  -7.019  1.00 82.31           O  
ATOM    267  CG1 VAL A  35      -4.040 -12.644  -5.965  1.00 82.31           C  
ATOM    268  CG2 VAL A  35      -3.042 -12.678  -3.701  1.00 82.31           C  
ATOM    269  N   ASP A  36      -5.234  -9.272  -5.991  1.00 83.19           N  
ATOM    270  CA  ASP A  36      -5.901  -8.573  -7.105  1.00 83.19           C  
ATOM    271  C   ASP A  36      -5.127  -7.322  -7.552  1.00 83.19           C  
ATOM    272  CB  ASP A  36      -7.328  -8.189  -6.683  1.00 83.19           C  
ATOM    273  O   ASP A  36      -4.966  -7.070  -8.747  1.00 83.19           O  
ATOM    274  CG  ASP A  36      -8.131  -7.607  -7.854  1.00 83.19           C  
ATOM    275  OD1 ASP A  36      -8.721  -8.422  -8.599  1.00 83.19           O  
ATOM    276  OD2 ASP A  36      -8.195  -6.358  -7.987  1.00 83.19           O  
ATOM    277  N   ALA A  37      -4.569  -6.578  -6.592  1.00 75.44           N  
ATOM    278  CA  ALA A  37      -3.762  -5.394  -6.869  1.00 75.44           C  
ATOM    279  C   ALA A  37      -2.463  -5.702  -7.639  1.00 75.44           C  
ATOM    280  CB  ALA A  37      -3.459  -4.703  -5.535  1.00 75.44           C  
ATOM    281  O   ALA A  37      -1.987  -4.855  -8.391  1.00 75.44           O  
ATOM    282  N   THR A  38      -1.888  -6.896  -7.469  1.00 73.81           N  
ATOM    283  CA  THR A  38      -0.585  -7.260  -8.053  1.00 73.81           C  
ATOM    284  C   THR A  38      -0.701  -8.062  -9.345  1.00 73.81           C  
ATOM    285  CB  THR A  38       0.293  -8.011  -7.042  1.00 73.81           C  
ATOM    286  O   THR A  38       0.132  -7.905 -10.238  1.00 73.81           O  
ATOM    287  CG2 THR A  38       0.746  -7.100  -5.904  1.00 73.81           C  
ATOM    288  OG1 THR A  38      -0.395  -9.088  -6.453  1.00 73.81           O  
ATOM    289  N   VAL A  39      -1.742  -8.886  -9.500  1.00 77.88           N  
ATOM    290  CA  VAL A  39      -1.865  -9.780 -10.664  1.00 77.88           C  
ATOM    291  C   VAL A  39      -2.161  -9.028 -11.965  1.00 77.88           C  
ATOM    292  CB  VAL A  39      -2.897 -10.891 -10.412  1.00 77.88           C  
ATOM    293  O   VAL A  39      -1.777  -9.494 -13.038  1.00 77.88           O  
ATOM    294  CG1 VAL A  39      -2.942 -11.834 -11.615  1.00 77.88           C  
ATOM    295  CG2 VAL A  39      -2.503 -11.783  -9.230  1.00 77.88           C  
ATOM    296  N   LEU A  40      -2.760  -7.834 -11.894  1.00 81.31           N  
ATOM    297  CA  LEU A  40      -3.019  -7.014 -13.081  1.00 81.31           C  
ATOM    298  C   LEU A  40      -1.745  -6.762 -13.899  1.00 81.31           C  
ATOM    299  CB  LEU A  40      -3.663  -5.689 -12.648  1.00 81.31           C  
ATOM    300  O   LEU A  40      -1.781  -6.886 -15.118  1.00 81.31           O  
ATOM    301  CG  LEU A  40      -3.992  -4.753 -13.828  1.00 81.31           C  
ATOM    302  CD1 LEU A  40      -5.070  -5.332 -14.746  1.00 81.31           C  
ATOM    303  CD2 LEU A  40      -4.507  -3.434 -13.270  1.00 81.31           C  
ATOM    304  N   GLY A  41      -0.617  -6.487 -13.235  1.00 73.81           N  
ATOM    305  CA  GLY A  41       0.660  -6.247 -13.910  1.00 73.81           C  
ATOM    306  C   GLY A  41       1.138  -7.440 -14.745  1.00 73.81           C  
ATOM    307  O   GLY A  41       1.724  -7.245 -15.806  1.00 73.81           O  
ATOM    308  N   LEU A  42       0.833  -8.669 -14.312  1.00 72.50           N  
ATOM    309  CA  LEU A  42       1.136  -9.887 -15.071  1.00 72.50           C  
ATOM    310  C   LEU A  42       0.166 -10.120 -16.230  1.00 72.50           C  
ATOM    311  CB  LEU A  42       1.090 -11.108 -14.145  1.00 72.50           C  
ATOM    312  O   LEU A  42       0.553 -10.678 -17.252  1.00 72.50           O  
ATOM    313  CG  LEU A  42       2.144 -11.148 -13.034  1.00 72.50           C  
ATOM    314  CD1 LEU A  42       1.952 -12.457 -12.277  1.00 72.50           C  
ATOM    315  CD2 LEU A  42       3.574 -11.127 -13.578  1.00 72.50           C  
ATOM    316  N   ALA A  43      -1.090  -9.705 -16.071  1.00 80.31           N  
ATOM    317  CA  ALA A  43      -2.109  -9.831 -17.105  1.00 80.31           C  
ATOM    318  C   ALA A  43      -1.979  -8.754 -18.198  1.00 80.31           C  
ATOM    319  CB  ALA A  43      -3.480  -9.810 -16.424  1.00 80.31           C  
ATOM    320  O   ALA A  43      -2.477  -8.958 -19.302  1.00 80.31           O  
ATOM    321  N   THR A  44      -1.296  -7.635 -17.922  1.00 81.81           N  
ATOM    322  CA  THR A  44      -1.138  -6.487 -18.830  1.00 81.81           C  
ATOM    323  C   THR A  44      -0.744  -6.849 -20.270  1.00 81.81           C  
ATOM    324  CB  THR A  44      -0.146  -5.466 -18.244  1.00 81.81           C  
ATOM    325  O   THR A  44      -1.392  -6.323 -21.178  1.00 81.81           O  
ATOM    326  CG2 THR A  44       0.230  -4.345 -19.211  1.00 81.81           C  
ATOM    327  OG1 THR A  44      -0.714  -4.859 -17.112  1.00 81.81           O  
ATOM    328  N   PRO A  45       0.249  -7.725 -20.539  1.00 74.44           N  
ATOM    329  CA  PRO A  45       0.602  -8.084 -21.914  1.00 74.44           C  
ATOM    330  C   PRO A  45      -0.558  -8.756 -22.661  1.00 74.44           C  
ATOM    331  CB  PRO A  45       1.831  -8.996 -21.808  1.00 74.44           C  
ATOM    332  O   PRO A  45      -0.896  -8.335 -23.762  1.00 74.44           O  
ATOM    333  CG  PRO A  45       2.430  -8.637 -20.449  1.00 74.44           C  
ATOM    334  CD  PRO A  45       1.190  -8.338 -19.615  1.00 74.44           C  
ATOM    335  N   TYR A  46      -1.229  -9.720 -22.022  1.00 78.88           N  
ATOM    336  CA  TYR A  46      -2.381 -10.436 -22.583  1.00 78.88           C  
ATOM    337  C   TYR A  46      -3.592  -9.514 -22.789  1.00 78.88           C  
ATOM    338  CB  TYR A  46      -2.762 -11.582 -21.637  1.00 78.88           C  
ATOM    339  O   TYR A  46      -4.252  -9.559 -23.820  1.00 78.88           O  
ATOM    340  CG  TYR A  46      -1.658 -12.584 -21.361  1.00 78.88           C  
ATOM    341  CD1 TYR A  46      -1.421 -13.622 -22.281  1.00 78.88           C  
ATOM    342  CD2 TYR A  46      -0.871 -12.484 -20.195  1.00 78.88           C  
ATOM    343  CE1 TYR A  46      -0.412 -14.570 -22.030  1.00 78.88           C  
ATOM    344  CE2 TYR A  46       0.143 -13.429 -19.943  1.00 78.88           C  
ATOM    345  OH  TYR A  46       1.343 -15.398 -20.627  1.00 78.88           O  
ATOM    346  CZ  TYR A  46       0.368 -14.480 -20.861  1.00 78.88           C  
ATOM    347  N   ILE A  47      -3.854  -8.624 -21.825  1.00 84.00           N  
ATOM    348  CA  ILE A  47      -4.883  -7.578 -21.931  1.00 84.00           C  
ATOM    349  C   ILE A  47      -4.575  -6.650 -23.110  1.00 84.00           C  
ATOM    350  CB  ILE A  47      -4.964  -6.803 -20.591  1.00 84.00           C  
ATOM    351  O   ILE A  47      -5.488  -6.239 -23.820  1.00 84.00           O  
ATOM    352  CG1 ILE A  47      -5.594  -7.703 -19.503  1.00 84.00           C  
ATOM    353  CG2 ILE A  47      -5.734  -5.467 -20.669  1.00 84.00           C  
ATOM    354  CD1 ILE A  47      -5.509  -7.116 -18.088  1.00 84.00           C  
ATOM    355  N   SER A  48      -3.303  -6.311 -23.328  1.00 78.56           N  
ATOM    356  CA  SER A  48      -2.908  -5.421 -24.421  1.00 78.56           C  
ATOM    357  C   SER A  48      -3.087  -6.071 -25.792  1.00 78.56           C  
ATOM    358  CB  SER A  48      -1.471  -4.924 -24.253  1.00 78.56           C  
ATOM    359  O   SER A  48      -3.484  -5.385 -26.730  1.00 78.56           O  
ATOM    360  OG  SER A  48      -1.334  -4.248 -23.016  1.00 78.56           O  
ATOM    361  N   GLU A  49      -2.845  -7.378 -25.893  1.00 83.06           N  
ATOM    362  CA  GLU A  49      -3.072  -8.161 -27.111  1.00 83.06           C  
ATOM    363  C   GLU A  49      -4.568  -8.270 -27.450  1.00 83.06           C  
ATOM    364  CB  GLU A  49      -2.409  -9.537 -26.928  1.00 83.06           C  
ATOM    365  O   GLU A  49      -4.960  -7.999 -28.585  1.00 83.06           O  
ATOM    366  CG  GLU A  49      -2.401 -10.382 -28.212  1.00 83.06           C  
ATOM    367  CD  GLU A  49      -1.618 -11.702 -28.073  1.00 83.06           C  
ATOM    368  OE1 GLU A  49      -1.464 -12.386 -29.113  1.00 83.06           O  
ATOM    369  OE2 GLU A  49      -1.130 -12.012 -26.959  1.00 83.06           O  
ATOM    370  N   ASP A  50      -5.410  -8.580 -26.460  1.00 84.81           N  
ATOM    371  CA  ASP A  50      -6.841  -8.827 -26.682  1.00 84.81           C  
ATOM    372  C   ASP A  50      -7.681  -7.546 -26.816  1.00 84.81           C  
ATOM    373  CB  ASP A  50      -7.395  -9.680 -25.527  1.00 84.81           C  
ATOM    374  O   ASP A  50      -8.643  -7.508 -27.586  1.00 84.81           O  
ATOM    375  CG  ASP A  50      -7.156 -11.189 -25.661  1.00 84.81           C  
ATOM    376  OD1 ASP A  50      -6.570 -11.642 -26.664  1.00 84.81           O  
ATOM    377  OD2 ASP A  50      -7.654 -11.905 -24.759  1.00 84.81           O  
ATOM    378  N   LEU A  51      -7.368  -6.498 -26.044  1.00 86.25           N  
ATOM    379  CA  LEU A  51      -8.198  -5.287 -25.941  1.00 86.25           C  
ATOM    380  C   LEU A  51      -7.615  -4.079 -26.680  1.00 86.25           C  
ATOM    381  CB  LEU A  51      -8.453  -4.969 -24.455  1.00 86.25           C  
ATOM    382  O   LEU A  51      -8.325  -3.086 -26.839  1.00 86.25           O  
ATOM    383  CG  LEU A  51      -9.365  -6.007 -23.778  1.00 86.25           C  
ATOM    384  CD1 LEU A  51      -9.067  -6.136 -22.288  1.00 86.25           C  
ATOM    385  CD2 LEU A  51     -10.819  -5.582 -23.915  1.00 86.25           C  
ATOM    386  N   ALA A  52      -6.343  -4.144 -27.093  1.00 85.12           N  
ATOM    387  CA  ALA A  52      -5.606  -3.060 -27.748  1.00 85.12           C  
ATOM    388  C   ALA A  52      -5.858  -1.657 -27.131  1.00 85.12           C  
ATOM    389  CB  ALA A  52      -5.870  -3.140 -29.258  1.00 85.12           C  
ATOM    390  O   ALA A  52      -6.213  -0.717 -27.852  1.00 85.12           O  
ATOM    391  N   PRO A  53      -5.718  -1.484 -25.798  1.00 85.31           N  
ATOM    392  CA  PRO A  53      -5.941  -0.200 -25.148  1.00 85.31           C  
ATOM    393  C   PRO A  53      -4.918   0.839 -25.617  1.00 85.31           C  
ATOM    394  CB  PRO A  53      -5.821  -0.479 -23.645  1.00 85.31           C  
ATOM    395  O   PRO A  53      -3.734   0.550 -25.787  1.00 85.31           O  
ATOM    396  CG  PRO A  53      -4.842  -1.649 -23.580  1.00 85.31           C  
ATOM    397  CD  PRO A  53      -5.161  -2.436 -24.850  1.00 85.31           C  
ATOM    398  N   SER A  54      -5.355   2.091 -25.751  1.00 81.38           N  
ATOM    399  CA  SER A  54      -4.421   3.219 -25.857  1.00 81.38           C  
ATOM    400  C   SER A  54      -3.524   3.309 -24.613  1.00 81.38           C  
ATOM    401  CB  SER A  54      -5.174   4.535 -26.073  1.00 81.38           C  
ATOM    402  O   SER A  54      -3.910   2.874 -23.527  1.00 81.38           O  
ATOM    403  OG  SER A  54      -6.015   4.819 -24.975  1.00 81.38           O  
ATOM    404  N   GLY A  55      -2.349   3.939 -24.731  1.00 70.81           N  
ATOM    405  CA  GLY A  55      -1.432   4.115 -23.594  1.00 70.81           C  
ATOM    406  C   GLY A  55      -2.103   4.774 -22.380  1.00 70.81           C  
ATOM    407  O   GLY A  55      -1.963   4.301 -21.256  1.00 70.81           O  
ATOM    408  N   THR A  56      -2.935   5.795 -22.611  1.00 73.94           N  
ATOM    409  CA  THR A  56      -3.727   6.439 -21.552  1.00 73.94           C  
ATOM    410  C   THR A  56      -4.719   5.474 -20.903  1.00 73.94           C  
ATOM    411  CB  THR A  56      -4.489   7.646 -22.117  1.00 73.94           C  
ATOM    412  O   THR A  56      -4.851   5.464 -19.683  1.00 73.94           O  
ATOM    413  CG2 THR A  56      -5.231   8.455 -21.055  1.00 73.94           C  
ATOM    414  OG1 THR A  56      -3.594   8.521 -22.760  1.00 73.94           O  
ATOM    415  N   GLN A  57      -5.414   4.644 -21.685  1.00 79.75           N  
ATOM    416  CA  GLN A  57      -6.341   3.655 -21.130  1.00 79.75           C  
ATOM    417  C   GLN A  57      -5.612   2.607 -20.294  1.00 79.75           C  
ATOM    418  CB  GLN A  57      -7.121   2.968 -22.251  1.00 79.75           C  
ATOM    419  O   GLN A  57      -6.120   2.228 -19.243  1.00 79.75           O  
ATOM    420  CG  GLN A  57      -8.208   3.883 -22.828  1.00 79.75           C  
ATOM    421  CD  GLN A  57      -8.787   3.327 -24.121  1.00 79.75           C  
ATOM    422  NE2 GLN A  57     -10.074   3.472 -24.323  1.00 79.75           N  
ATOM    423  OE1 GLN A  57      -8.067   2.808 -24.962  1.00 79.75           O  
ATOM    424  N   LEU A  58      -4.423   2.175 -20.713  1.00 75.81           N  
ATOM    425  CA  LEU A  58      -3.641   1.196 -19.967  1.00 75.81           C  
ATOM    426  C   LEU A  58      -3.204   1.733 -18.594  1.00 75.81           C  
ATOM    427  CB  LEU A  58      -2.455   0.751 -20.837  1.00 75.81           C  
ATOM    428  O   LEU A  58      -3.340   1.028 -17.593  1.00 75.81           O  
ATOM    429  CG  LEU A  58      -1.723  -0.476 -20.271  1.00 75.81           C  
ATOM    430  CD1 LEU A  58      -2.618  -1.720 -20.274  1.00 75.81           C  
ATOM    431  CD2 LEU A  58      -0.484  -0.768 -21.117  1.00 75.81           C  
ATOM    432  N   LEU A  59      -2.783   3.001 -18.531  1.00 74.56           N  
ATOM    433  CA  LEU A  59      -2.505   3.694 -17.267  1.00 74.56           C  
ATOM    434  C   LEU A  59      -3.754   3.739 -16.373  1.00 74.56           C  
ATOM    435  CB  LEU A  59      -1.985   5.116 -17.554  1.00 74.56           C  
ATOM    436  O   LEU A  59      -3.706   3.351 -15.205  1.00 74.56           O  
ATOM    437  CG  LEU A  59      -0.598   5.177 -18.221  1.00 74.56           C  
ATOM    438  CD1 LEU A  59      -0.290   6.617 -18.633  1.00 74.56           C  
ATOM    439  CD2 LEU A  59       0.511   4.686 -17.291  1.00 74.56           C  
ATOM    440  N   TRP A  60      -4.909   4.115 -16.934  1.00 84.31           N  
ATOM    441  CA  TRP A  60      -6.169   4.145 -16.186  1.00 84.31           C  
ATOM    442  C   TRP A  60      -6.615   2.767 -15.685  1.00 84.31           C  
ATOM    443  CB  TRP A  60      -7.270   4.812 -17.018  1.00 84.31           C  
ATOM    444  O   TRP A  60      -7.118   2.679 -14.567  1.00 84.31           O  
ATOM    445  CG  TRP A  60      -7.283   6.306 -16.926  1.00 84.31           C  
ATOM    446  CD1 TRP A  60      -6.897   7.170 -17.887  1.00 84.31           C  
ATOM    447  CD2 TRP A  60      -7.671   7.134 -15.790  1.00 84.31           C  
ATOM    448  CE2 TRP A  60      -7.487   8.504 -16.138  1.00 84.31           C  
ATOM    449  CE3 TRP A  60      -8.144   6.860 -14.491  1.00 84.31           C  
ATOM    450  NE1 TRP A  60      -7.001   8.468 -17.426  1.00 84.31           N  
ATOM    451  CH2 TRP A  60      -8.244   9.239 -13.960  1.00 84.31           C  
ATOM    452  CZ2 TRP A  60      -7.765   9.548 -15.245  1.00 84.31           C  
ATOM    453  CZ3 TRP A  60      -8.435   7.896 -13.585  1.00 84.31           C  
ATOM    454  N   ILE A  61      -6.419   1.690 -16.455  1.00 84.94           N  
ATOM    455  CA  ILE A  61      -6.727   0.312 -16.025  1.00 84.94           C  
ATOM    456  C   ILE A  61      -5.926  -0.054 -14.763  1.00 84.94           C  
ATOM    457  CB  ILE A  61      -6.470  -0.681 -17.190  1.00 84.94           C  
ATOM    458  O   ILE A  61      -6.471  -0.673 -13.838  1.00 84.94           O  
ATOM    459  CG1 ILE A  61      -7.551  -0.529 -18.282  1.00 84.94           C  
ATOM    460  CG2 ILE A  61      -6.451  -2.142 -16.706  1.00 84.94           C  
ATOM    461  CD1 ILE A  61      -7.226  -1.219 -19.615  1.00 84.94           C  
ATOM    462  N   GLY A  62      -4.655   0.357 -14.714  1.00 78.69           N  
ATOM    463  CA  GLY A  62      -3.773   0.183 -13.562  1.00 78.69           C  
ATOM    464  C   GLY A  62      -4.200   1.012 -12.354  1.00 78.69           C  
ATOM    465  O   GLY A  62      -4.427   0.472 -11.269  1.00 78.69           O  
ATOM    466  N   ASP A  63      -4.345   2.320 -12.549  1.00 79.69           N  
ATOM    467  CA  ASP A  63      -4.396   3.271 -11.441  1.00 79.69           C  
ATOM    468  C   ASP A  63      -5.794   3.540 -10.874  1.00 79.69           C  
ATOM    469  CB  ASP A  63      -3.742   4.582 -11.885  1.00 79.69           C  
ATOM    470  O   ASP A  63      -5.916   3.843  -9.681  1.00 79.69           O  
ATOM    471  CG  ASP A  63      -2.217   4.510 -11.904  1.00 79.69           C  
ATOM    472  OD1 ASP A  63      -1.661   3.948 -10.923  1.00 79.69           O  
ATOM    473  OD2 ASP A  63      -1.617   5.125 -12.801  1.00 79.69           O  
ATOM    474  N   VAL A  64      -6.862   3.410 -11.678  1.00 85.38           N  
ATOM    475  CA  VAL A  64      -8.225   3.795 -11.257  1.00 85.38           C  
ATOM    476  C   VAL A  64      -8.678   3.049 -10.005  1.00 85.38           C  
ATOM    477  CB  VAL A  64      -9.246   3.602 -12.398  1.00 85.38           C  
ATOM    478  O   VAL A  64      -9.330   3.620  -9.135  1.00 85.38           O  
ATOM    479  CG1 VAL A  64      -9.599   2.140 -12.695  1.00 85.38           C  
ATOM    480  CG2 VAL A  64     -10.538   4.373 -12.113  1.00 85.38           C  
ATOM    481  N   TYR A  65      -8.291   1.782  -9.886  1.00 86.06           N  
ATOM    482  CA  TYR A  65      -8.615   0.936  -8.746  1.00 86.06           C  
ATOM    483  C   TYR A  65      -8.045   1.501  -7.440  1.00 86.06           C  
ATOM    484  CB  TYR A  65      -8.066  -0.454  -9.048  1.00 86.06           C  
ATOM    485  O   TYR A  65      -8.796   1.746  -6.495  1.00 86.06           O  
ATOM    486  CG  TYR A  65      -8.094  -1.403  -7.874  1.00 86.06           C  
ATOM    487  CD1 TYR A  65      -6.911  -1.670  -7.156  1.00 86.06           C  
ATOM    488  CD2 TYR A  65      -9.302  -2.025  -7.514  1.00 86.06           C  
ATOM    489  CE1 TYR A  65      -6.931  -2.588  -6.091  1.00 86.06           C  
ATOM    490  CE2 TYR A  65      -9.328  -2.930  -6.439  1.00 86.06           C  
ATOM    491  OH  TYR A  65      -8.172  -4.100  -4.707  1.00 86.06           O  
ATOM    492  CZ  TYR A  65      -8.140  -3.224  -5.739  1.00 86.06           C  
ATOM    493  N   SER A  66      -6.739   1.782  -7.407  1.00 79.81           N  
ATOM    494  CA  SER A  66      -6.069   2.344  -6.230  1.00 79.81           C  
ATOM    495  C   SER A  66      -6.553   3.759  -5.921  1.00 79.81           C  
ATOM    496  CB  SER A  66      -4.554   2.365  -6.440  1.00 79.81           C  
ATOM    497  O   SER A  66      -6.733   4.100  -4.755  1.00 79.81           O  
ATOM    498  OG  SER A  66      -4.065   1.058  -6.656  1.00 79.81           O  
ATOM    499  N   PHE A  67      -6.831   4.581  -6.941  1.00 81.25           N  
ATOM    500  CA  PHE A  67      -7.393   5.920  -6.737  1.00 81.25           C  
ATOM    501  C   PHE A  67      -8.768   5.872  -6.073  1.00 81.25           C  
ATOM    502  CB  PHE A  67      -7.488   6.663  -8.077  1.00 81.25           C  
ATOM    503  O   PHE A  67      -9.017   6.598  -5.108  1.00 81.25           O  
ATOM    504  CG  PHE A  67      -6.183   7.042  -8.752  1.00 81.25           C  
ATOM    505  CD1 PHE A  67      -4.989   7.215  -8.022  1.00 81.25           C  
ATOM    506  CD2 PHE A  67      -6.185   7.285 -10.139  1.00 81.25           C  
ATOM    507  CE1 PHE A  67      -3.816   7.613  -8.683  1.00 81.25           C  
ATOM    508  CE2 PHE A  67      -5.010   7.690 -10.793  1.00 81.25           C  
ATOM    509  CZ  PHE A  67      -3.820   7.844 -10.066  1.00 81.25           C  
ATOM    510  N   VAL A  68      -9.657   5.004  -6.558  1.00 86.00           N  
ATOM    511  CA  VAL A  68     -10.996   4.859  -5.983  1.00 86.00           C  
ATOM    512  C   VAL A  68     -10.924   4.297  -4.563  1.00 86.00           C  
ATOM    513  CB  VAL A  68     -11.900   4.018  -6.896  1.00 86.00           C  
ATOM    514  O   VAL A  68     -11.640   4.799  -3.695  1.00 86.00           O  
ATOM    515  CG1 VAL A  68     -13.253   3.756  -6.233  1.00 86.00           C  
ATOM    516  CG2 VAL A  68     -12.206   4.760  -8.205  1.00 86.00           C  
ATOM    517  N   ILE A  69     -10.041   3.326  -4.296  1.00 84.31           N  
ATOM    518  CA  ILE A  69      -9.801   2.829  -2.932  1.00 84.31           C  
ATOM    519  C   ILE A  69      -9.359   3.978  -2.030  1.00 84.31           C  
ATOM    520  CB  ILE A  69      -8.817   1.635  -2.912  1.00 84.31           C  
ATOM    521  O   ILE A  69     -10.077   4.312  -1.086  1.00 84.31           O  
ATOM    522  CG1 ILE A  69      -9.567   0.414  -3.469  1.00 84.31           C  
ATOM    523  CG2 ILE A  69      -8.296   1.333  -1.493  1.00 84.31           C  
ATOM    524  CD1 ILE A  69      -8.737  -0.860  -3.601  1.00 84.31           C  
ATOM    525  N   ALA A  70      -8.253   4.647  -2.362  1.00 78.25           N  
ATOM    526  CA  ALA A  70      -7.696   5.732  -1.559  1.00 78.25           C  
ATOM    527  C   ALA A  70      -8.719   6.848  -1.276  1.00 78.25           C  
ATOM    528  CB  ALA A  70      -6.462   6.276  -2.287  1.00 78.25           C  
ATOM    529  O   ALA A  70      -8.796   7.361  -0.159  1.00 78.25           O  
ATOM    530  N   GLY A  71      -9.548   7.199  -2.266  1.00 80.50           N  
ATOM    531  CA  GLY A  71     -10.586   8.222  -2.129  1.00 80.50           C  
ATOM    532  C   GLY A  71     -11.795   7.808  -1.282  1.00 80.50           C  
ATOM    533  O   GLY A  71     -12.477   8.673  -0.728  1.00 80.50           O  
ATOM    534  N   LEU A  72     -12.085   6.509  -1.166  1.00 87.25           N  
ATOM    535  CA  LEU A  72     -13.287   6.006  -0.495  1.00 87.25           C  
ATOM    536  C   LEU A  72     -13.034   5.340   0.856  1.00 87.25           C  
ATOM    537  CB  LEU A  72     -14.071   5.085  -1.444  1.00 87.25           C  
ATOM    538  O   LEU A  72     -14.009   5.122   1.575  1.00 87.25           O  
ATOM    539  CG  LEU A  72     -14.729   5.809  -2.630  1.00 87.25           C  
ATOM    540  CD1 LEU A  72     -15.449   4.783  -3.497  1.00 87.25           C  
ATOM    541  CD2 LEU A  72     -15.781   6.834  -2.182  1.00 87.25           C  
ATOM    542  N   LEU A  73     -11.786   5.075   1.253  1.00 83.75           N  
ATOM    543  CA  LEU A  73     -11.453   4.423   2.529  1.00 83.75           C  
ATOM    544  C   LEU A  73     -12.126   5.086   3.742  1.00 83.75           C  
ATOM    545  CB  LEU A  73      -9.922   4.413   2.704  1.00 83.75           C  
ATOM    546  O   LEU A  73     -12.851   4.428   4.492  1.00 83.75           O  
ATOM    547  CG  LEU A  73      -9.209   3.280   1.946  1.00 83.75           C  
ATOM    548  CD1 LEU A  73      -7.708   3.545   1.951  1.00 83.75           C  
ATOM    549  CD2 LEU A  73      -9.522   1.914   2.551  1.00 83.75           C  
ATOM    550  N   VAL A  74     -11.955   6.404   3.908  1.00 82.12           N  
ATOM    551  CA  VAL A  74     -12.562   7.181   5.013  1.00 82.12           C  
ATOM    552  C   VAL A  74     -14.089   7.115   4.965  1.00 82.12           C  
ATOM    553  CB  VAL A  74     -12.073   8.644   4.985  1.00 82.12           C  
ATOM    554  O   VAL A  74     -14.763   6.916   5.980  1.00 82.12           O  
ATOM    555  CG1 VAL A  74     -12.662   9.459   6.146  1.00 82.12           C  
ATOM    556  CG2 VAL A  74     -10.545   8.719   5.099  1.00 82.12           C  
ATOM    557  N   SER A  75     -14.640   7.229   3.760  1.00 85.44           N  
ATOM    558  CA  SER A  75     -16.079   7.240   3.520  1.00 85.44           C  
ATOM    559  C   SER A  75     -16.716   5.891   3.848  1.00 85.44           C  
ATOM    560  CB  SER A  75     -16.342   7.637   2.068  1.00 85.44           C  
ATOM    561  O   SER A  75     -17.704   5.846   4.584  1.00 85.44           O  
ATOM    562  OG  SER A  75     -15.811   8.931   1.859  1.00 85.44           O  
ATOM    563  N   MET A  76     -16.125   4.793   3.375  1.00 86.81           N  
ATOM    564  CA  MET A  76     -16.607   3.433   3.607  1.00 86.81           C  
ATOM    565  C   MET A  76     -16.384   2.970   5.046  1.00 86.81           C  
ATOM    566  CB  MET A  76     -15.962   2.464   2.606  1.00 86.81           C  
ATOM    567  O   MET A  76     -17.251   2.288   5.589  1.00 86.81           O  
ATOM    568  CG  MET A  76     -16.432   2.722   1.171  1.00 86.81           C  
ATOM    569  SD  MET A  76     -18.234   2.659   0.942  1.00 86.81           S  
ATOM    570  CE  MET A  76     -18.336   3.341  -0.729  1.00 86.81           C  
ATOM    571  N   GLY A  77     -15.313   3.415   5.713  1.00 83.75           N  
ATOM    572  CA  GLY A  77     -15.138   3.223   7.157  1.00 83.75           C  
ATOM    573  C   GLY A  77     -16.294   3.831   7.960  1.00 83.75           C  
ATOM    574  O   GLY A  77     -16.927   3.143   8.765  1.00 83.75           O  
ATOM    575  N   SER A  78     -16.649   5.090   7.669  1.00 82.00           N  
ATOM    576  CA  SER A  78     -17.782   5.774   8.317  1.00 82.00           C  
ATOM    577  C   SER A  78     -19.142   5.153   7.962  1.00 82.00           C  
ATOM    578  CB  SER A  78     -17.783   7.267   7.960  1.00 82.00           C  
ATOM    579  O   SER A  78     -20.046   5.072   8.799  1.00 82.00           O  
ATOM    580  OG  SER A  78     -18.381   7.511   6.696  1.00 82.00           O  
ATOM    581  N   LEU A  79     -19.298   4.687   6.717  1.00 85.62           N  
ATOM    582  CA  LEU A  79     -20.519   4.038   6.256  1.00 85.62           C  
ATOM    583  C   LEU A  79     -20.691   2.681   6.944  1.00 85.62           C  
ATOM    584  CB  LEU A  79     -20.494   3.931   4.721  1.00 85.62           C  
ATOM    585  O   LEU A  79     -21.799   2.356   7.368  1.00 85.62           O  
ATOM    586  CG  LEU A  79     -21.812   3.429   4.102  1.00 85.62           C  
ATOM    587  CD1 LEU A  79     -22.985   4.375   4.373  1.00 85.62           C  
ATOM    588  CD2 LEU A  79     -21.664   3.295   2.588  1.00 85.62           C  
ATOM    589  N   GLY A  80     -19.601   1.935   7.139  1.00 83.38           N  
ATOM    590  CA  GLY A  80     -19.577   0.701   7.920  1.00 83.38           C  
ATOM    591  C   GLY A  80     -19.986   0.925   9.371  1.00 83.38           C  
ATOM    592  O   GLY A  80     -20.809   0.177   9.899  1.00 83.38           O  
ATOM    593  N   ASP A  81     -19.513   2.009   9.989  1.00 84.50           N  
ATOM    594  CA  ASP A  81     -19.957   2.406  11.327  1.00 84.50           C  
ATOM    595  C   ASP A  81     -21.464   2.739  11.371  1.00 84.50           C  
ATOM    596  CB  ASP A  81     -19.074   3.555  11.862  1.00 84.50           C  
ATOM    597  O   ASP A  81     -22.088   2.586  12.417  1.00 84.50           O  
ATOM    598  CG  ASP A  81     -17.679   3.094  12.327  1.00 84.50           C  
ATOM    599  OD1 ASP A  81     -17.523   1.893  12.667  1.00 84.50           O  
ATOM    600  OD2 ASP A  81     -16.763   3.938  12.430  1.00 84.50           O  
ATOM    601  N   ARG A  82     -22.102   3.098  10.250  1.00 85.69           N  
ATOM    602  CA  ARG A  82     -23.555   3.340  10.172  1.00 85.69           C  
ATOM    603  C   ARG A  82     -24.410   2.126   9.929  1.00 85.69           C  
ATOM    604  CB  ARG A  82     -23.858   4.333   9.051  1.00 85.69           C  
ATOM    605  O   ARG A  82     -25.332   1.842  10.694  1.00 85.69           O  
ATOM    606  CG  ARG A  82     -23.750   5.667   9.705  1.00 85.69           C  
ATOM    607  CD  ARG A  82     -24.020   6.766   8.741  1.00 85.69           C  
ATOM    608  NE  ARG A  82     -23.744   8.015   9.438  1.00 85.69           N  
ATOM    609  NH1 ARG A  82     -24.344   9.209   7.703  1.00 85.69           N  
ATOM    610  NH2 ARG A  82     -23.270  10.195   9.437  1.00 85.69           N  
ATOM    611  CZ  ARG A  82     -23.793   9.164   8.861  1.00 85.69           C  
ATOM    612  N   ILE A  83     -24.183   1.489   8.786  1.00 87.38           N  
ATOM    613  CA  ILE A  83     -25.080   0.449   8.284  1.00 87.38           C  
ATOM    614  C   ILE A  83     -24.803  -0.891   8.963  1.00 87.38           C  
ATOM    615  CB  ILE A  83     -25.046   0.369   6.743  1.00 87.38           C  
ATOM    616  O   ILE A  83     -25.680  -1.758   8.977  1.00 87.38           O  
ATOM    617  CG1 ILE A  83     -23.721  -0.209   6.196  1.00 87.38           C  
ATOM    618  CG2 ILE A  83     -25.398   1.744   6.141  1.00 87.38           C  
ATOM    619  CD1 ILE A  83     -23.686  -0.299   4.667  1.00 87.38           C  
ATOM    620  N   GLY A  84     -23.612  -1.029   9.551  1.00 89.00           N  
ATOM    621  CA  GLY A  84     -23.085  -2.257  10.118  1.00 89.00           C  
ATOM    622  C   GLY A  84     -21.805  -2.685   9.410  1.00 89.00           C  
ATOM    623  O   GLY A  84     -21.781  -2.826   8.185  1.00 89.00           O  
ATOM    624  N   ARG A  85     -20.745  -2.926  10.185  1.00 89.75           N  
ATOM    625  CA  ARG A  85     -19.427  -3.351   9.690  1.00 89.75           C  
ATOM    626  C   ARG A  85     -19.497  -4.720   9.019  1.00 89.75           C  
ATOM    627  CB  ARG A  85     -18.422  -3.378  10.848  1.00 89.75           C  
ATOM    628  O   ARG A  85     -18.828  -4.950   8.019  1.00 89.75           O  
ATOM    629  CG  ARG A  85     -18.157  -1.986  11.439  1.00 89.75           C  
ATOM    630  CD  ARG A  85     -17.349  -2.124  12.729  1.00 89.75           C  
ATOM    631  NE  ARG A  85     -17.128  -0.810  13.344  1.00 89.75           N  
ATOM    632  NH1 ARG A  85     -16.240  -1.441  15.388  1.00 89.75           N  
ATOM    633  NH2 ARG A  85     -16.837   0.650  15.014  1.00 89.75           N  
ATOM    634  CZ  ARG A  85     -16.737  -0.557  14.571  1.00 89.75           C  
ATOM    635  N   LYS A  86     -20.345  -5.624   9.522  1.00 92.44           N  
ATOM    636  CA  LYS A  86     -20.575  -6.924   8.879  1.00 92.44           C  
ATOM    637  C   LYS A  86     -21.354  -6.748   7.581  1.00 92.44           C  
ATOM    638  CB  LYS A  86     -21.287  -7.856   9.861  1.00 92.44           C  
ATOM    639  O   LYS A  86     -20.966  -7.308   6.563  1.00 92.44           O  
ATOM    640  CG  LYS A  86     -21.768  -9.160   9.210  1.00 92.44           C  
ATOM    641  CD  LYS A  86     -22.669  -9.902  10.190  1.00 92.44           C  
ATOM    642  CE  LYS A  86     -23.072 -11.250   9.592  1.00 92.44           C  
ATOM    643  NZ  LYS A  86     -23.657 -12.135  10.622  1.00 92.44           N  
ATOM    644  N   ARG A  87     -22.447  -5.980   7.602  1.00 93.00           N  
ATOM    645  CA  ARG A  87     -23.254  -5.713   6.400  1.00 93.00           C  
ATOM    646  C   ARG A  87     -22.432  -5.098   5.279  1.00 93.00           C  
ATOM    647  CB  ARG A  87     -24.424  -4.796   6.754  1.00 93.00           C  
ATOM    648  O   ARG A  87     -22.511  -5.598   4.163  1.00 93.00           O  
ATOM    649  CG  ARG A  87     -25.591  -5.601   7.329  1.00 93.00           C  
ATOM    650  CD  ARG A  87     -26.479  -4.645   8.117  1.00 93.00           C  
ATOM    651  NE  ARG A  87     -27.635  -5.330   8.715  1.00 93.00           N  
ATOM    652  NH1 ARG A  87     -28.894  -3.443   9.011  1.00 93.00           N  
ATOM    653  NH2 ARG A  87     -29.712  -5.430   9.639  1.00 93.00           N  
ATOM    654  CZ  ARG A  87     -28.740  -4.735   9.117  1.00 93.00           C  
ATOM    655  N   ILE A  88     -21.636  -4.068   5.568  1.00 92.81           N  
ATOM    656  CA  ILE A  88     -20.834  -3.417   4.531  1.00 92.81           C  
ATOM    657  C   ILE A  88     -19.773  -4.361   3.961  1.00 92.81           C  
ATOM    658  CB  ILE A  88     -20.255  -2.075   5.019  1.00 92.81           C  
ATOM    659  O   ILE A  88     -19.620  -4.406   2.748  1.00 92.81           O  
ATOM    660  CG1 ILE A  88     -19.987  -1.182   3.793  1.00 92.81           C  
ATOM    661  CG2 ILE A  88     -18.992  -2.239   5.878  1.00 92.81           C  
ATOM    662  CD1 ILE A  88     -19.847   0.295   4.144  1.00 92.81           C  
ATOM    663  N   LEU A  89     -19.138  -5.187   4.806  1.00 93.50           N  
ATOM    664  CA  LEU A  89     -18.191  -6.209   4.362  1.00 93.50           C  
ATOM    665  C   LEU A  89     -18.858  -7.214   3.414  1.00 93.50           C  
ATOM    666  CB  LEU A  89     -17.614  -6.933   5.595  1.00 93.50           C  
ATOM    667  O   LEU A  89     -18.306  -7.533   2.370  1.00 93.50           O  
ATOM    668  CG  LEU A  89     -16.542  -7.978   5.231  1.00 93.50           C  
ATOM    669  CD1 LEU A  89     -15.199  -7.313   4.963  1.00 93.50           C  
ATOM    670  CD2 LEU A  89     -16.359  -8.987   6.358  1.00 93.50           C  
ATOM    671  N   LEU A  90     -20.043  -7.720   3.765  1.00 95.12           N  
ATOM    672  CA  LEU A  90     -20.748  -8.730   2.968  1.00 95.12           C  
ATOM    673  C   LEU A  90     -21.276  -8.167   1.644  1.00 95.12           C  
ATOM    674  CB  LEU A  90     -21.903  -9.314   3.795  1.00 95.12           C  
ATOM    675  O   LEU A  90     -21.176  -8.835   0.614  1.00 95.12           O  
ATOM    676  CG  LEU A  90     -21.471 -10.147   5.013  1.00 95.12           C  
ATOM    677  CD1 LEU A  90     -22.717 -10.539   5.810  1.00 95.12           C  
ATOM    678  CD2 LEU A  90     -20.747 -11.426   4.615  1.00 95.12           C  
ATOM    679  N   ILE A  91     -21.822  -6.947   1.664  1.00 95.38           N  
ATOM    680  CA  ILE A  91     -22.252  -6.234   0.452  1.00 95.38           C  
ATOM    681  C   ILE A  91     -21.040  -5.993  -0.446  1.00 95.38           C  
ATOM    682  CB  ILE A  91     -22.956  -4.907   0.819  1.00 95.38           C  
ATOM    683  O   ILE A  91     -21.074  -6.340  -1.624  1.00 95.38           O  
ATOM    684  CG1 ILE A  91     -24.310  -5.192   1.510  1.00 95.38           C  
ATOM    685  CG2 ILE A  91     -23.184  -4.030  -0.428  1.00 95.38           C  
ATOM    686  CD1 ILE A  91     -24.904  -3.968   2.222  1.00 95.38           C  
ATOM    687  N   GLY A  92     -19.963  -5.470   0.138  1.00 93.94           N  
ATOM    688  CA  GLY A  92     -18.683  -5.241  -0.512  1.00 93.94           C  
ATOM    689  C   GLY A  92     -18.123  -6.482  -1.177  1.00 93.94           C  
ATOM    690  O   GLY A  92     -17.824  -6.461  -2.360  1.00 93.94           O  
ATOM    691  N   ALA A  93     -18.061  -7.590  -0.446  1.00 94.56           N  
ATOM    692  CA  ALA A  93     -17.567  -8.866  -0.943  1.00 94.56           C  
ATOM    693  C   ALA A  93     -18.410  -9.440  -2.085  1.00 94.56           C  
ATOM    694  CB  ALA A  93     -17.574  -9.821   0.240  1.00 94.56           C  
ATOM    695  O   ALA A  93     -17.879  -9.922  -3.084  1.00 94.56           O  
ATOM    696  N   THR A  94     -19.736  -9.358  -1.953  1.00 95.81           N  
ATOM    697  CA  THR A  94     -20.661  -9.814  -2.998  1.00 95.81           C  
ATOM    698  C   THR A  94     -20.492  -8.973  -4.261  1.00 95.81           C  
ATOM    699  CB  THR A  94     -22.118  -9.746  -2.518  1.00 95.81           C  
ATOM    700  O   THR A  94     -20.391  -9.522  -5.358  1.00 95.81           O  
ATOM    701  CG2 THR A  94     -23.079 -10.389  -3.517  1.00 95.81           C  
ATOM    702  OG1 THR A  94     -22.277 -10.439  -1.299  1.00 95.81           O  
ATOM    703  N   ALA A  95     -20.403  -7.648  -4.106  1.00 95.75           N  
ATOM    704  CA  ALA A  95     -20.133  -6.733  -5.205  1.00 95.75           C  
ATOM    705  C   ALA A  95     -18.759  -7.014  -5.830  1.00 95.75           C  
ATOM    706  CB  ALA A  95     -20.258  -5.292  -4.695  1.00 95.75           C  
ATOM    707  O   ALA A  95     -18.673  -7.157  -7.042  1.00 95.75           O  
ATOM    708  N   PHE A  96     -17.710  -7.182  -5.022  1.00 94.50           N  
ATOM    709  CA  PHE A  96     -16.349  -7.461  -5.480  1.00 94.50           C  
ATOM    710  C   PHE A  96     -16.294  -8.720  -6.350  1.00 94.50           C  
ATOM    711  CB  PHE A  96     -15.419  -7.600  -4.265  1.00 94.50           C  
ATOM    712  O   PHE A  96     -15.737  -8.691  -7.445  1.00 94.50           O  
ATOM    713  CG  PHE A  96     -13.951  -7.518  -4.618  1.00 94.50           C  
ATOM    714  CD1 PHE A  96     -13.262  -8.658  -5.070  1.00 94.50           C  
ATOM    715  CD2 PHE A  96     -13.272  -6.290  -4.504  1.00 94.50           C  
ATOM    716  CE1 PHE A  96     -11.897  -8.565  -5.389  1.00 94.50           C  
ATOM    717  CE2 PHE A  96     -11.913  -6.197  -4.848  1.00 94.50           C  
ATOM    718  CZ  PHE A  96     -11.226  -7.336  -5.294  1.00 94.50           C  
ATOM    719  N   GLY A  97     -16.930  -9.811  -5.909  1.00 94.06           N  
ATOM    720  CA  GLY A  97     -17.034 -11.043  -6.692  1.00 94.06           C  
ATOM    721  C   GLY A  97     -17.812 -10.857  -7.999  1.00 94.06           C  
ATOM    722  O   GLY A  97     -17.338 -11.269  -9.054  1.00 94.06           O  
ATOM    723  N   ALA A  98     -18.970 -10.191  -7.964  1.00 95.38           N  
ATOM    724  CA  ALA A  98     -19.775  -9.942  -9.165  1.00 95.38           C  
ATOM    725  C   ALA A  98     -19.057  -9.035 -10.182  1.00 95.38           C  
ATOM    726  CB  ALA A  98     -21.115  -9.338  -8.732  1.00 95.38           C  
ATOM    727  O   ALA A  98     -19.077  -9.301 -11.382  1.00 95.38           O  
ATOM    728  N   ILE A  99     -18.382  -7.989  -9.706  1.00 95.56           N  
ATOM    729  CA  ILE A  99     -17.617  -7.072 -10.553  1.00 95.56           C  
ATOM    730  C   ILE A  99     -16.351  -7.761 -11.076  1.00 95.56           C  
ATOM    731  CB  ILE A  99     -17.293  -5.766  -9.798  1.00 95.56           C  
ATOM    732  O   ILE A  99     -15.959  -7.513 -12.207  1.00 95.56           O  
ATOM    733  CG1 ILE A  99     -18.560  -5.015  -9.319  1.00 95.56           C  
ATOM    734  CG2 ILE A  99     -16.520  -4.807 -10.719  1.00 95.56           C  
ATOM    735  CD1 ILE A  99     -18.272  -4.098  -8.122  1.00 95.56           C  
ATOM    736  N   SER A 100     -15.747  -8.685 -10.323  1.00 93.50           N  
ATOM    737  CA  SER A 100     -14.616  -9.482 -10.818  1.00 93.50           C  
ATOM    738  C   SER A 100     -15.006 -10.342 -12.023  1.00 93.50           C  
ATOM    739  CB  SER A 100     -14.060 -10.380  -9.715  1.00 93.50           C  
ATOM    740  O   SER A 100     -14.210 -10.495 -12.943  1.00 93.50           O  
ATOM    741  OG  SER A 100     -13.470  -9.618  -8.683  1.00 93.50           O  
ATOM    742  N   VAL A 101     -16.248 -10.840 -12.072  1.00 94.62           N  
ATOM    743  CA  VAL A 101     -16.796 -11.499 -13.270  1.00 94.62           C  
ATOM    744  C   VAL A 101     -16.936 -10.497 -14.415  1.00 94.62           C  
ATOM    745  CB  VAL A 101     -18.139 -12.194 -12.970  1.00 94.62           C  
ATOM    746  O   VAL A 101     -16.477 -10.779 -15.516  1.00 94.62           O  
ATOM    747  CG1 VAL A 101     -18.758 -12.842 -14.211  1.00 94.62           C  
ATOM    748  CG2 VAL A 101     -17.959 -13.300 -11.923  1.00 94.62           C  
ATOM    749  N   LEU A 102     -17.500  -9.310 -14.166  1.00 93.25           N  
ATOM    750  CA  LEU A 102     -17.577  -8.252 -15.184  1.00 93.25           C  
ATOM    751  C   LEU A 102     -16.189  -7.897 -15.747  1.00 93.25           C  
ATOM    752  CB  LEU A 102     -18.274  -7.017 -14.580  1.00 93.25           C  
ATOM    753  O   LEU A 102     -16.044  -7.732 -16.953  1.00 93.25           O  
ATOM    754  CG  LEU A 102     -18.384  -5.815 -15.537  1.00 93.25           C  
ATOM    755  CD1 LEU A 102     -19.283  -6.118 -16.735  1.00 93.25           C  
ATOM    756  CD2 LEU A 102     -18.959  -4.615 -14.782  1.00 93.25           C  
ATOM    757  N   ASN A 103     -15.177  -7.822 -14.883  1.00 91.44           N  
ATOM    758  CA  ASN A 103     -13.801  -7.511 -15.256  1.00 91.44           C  
ATOM    759  C   ASN A 103     -13.149  -8.648 -16.061  1.00 91.44           C  
ATOM    760  CB  ASN A 103     -13.023  -7.190 -13.966  1.00 91.44           C  
ATOM    761  O   ASN A 103     -12.471  -8.393 -17.050  1.00 91.44           O  
ATOM    762  CG  ASN A 103     -11.850  -6.283 -14.260  1.00 91.44           C  
ATOM    763  ND2 ASN A 103     -10.632  -6.732 -14.124  1.00 91.44           N  
ATOM    764  OD1 ASN A 103     -12.022  -5.131 -14.600  1.00 91.44           O  
ATOM    765  N   ALA A 104     -13.396  -9.905 -15.674  1.00 92.19           N  
ATOM    766  CA  ALA A 104     -12.893 -11.093 -16.367  1.00 92.19           C  
ATOM    767  C   ALA A 104     -13.416 -11.237 -17.804  1.00 92.19           C  
ATOM    768  CB  ALA A 104     -13.305 -12.332 -15.564  1.00 92.19           C  
ATOM    769  O   ALA A 104     -12.740 -11.832 -18.636  1.00 92.19           O  
ATOM    770  N   TYR A 105     -14.617 -10.721 -18.074  1.00 93.69           N  
ATOM    771  CA  TYR A 105     -15.281 -10.779 -19.379  1.00 93.69           C  
ATOM    772  C   TYR A 105     -15.370  -9.400 -20.051  1.00 93.69           C  
ATOM    773  CB  TYR A 105     -16.650 -11.461 -19.230  1.00 93.69           C  
ATOM    774  O   TYR A 105     -16.241  -9.165 -20.889  1.00 93.69           O  
ATOM    775  CG  TYR A 105     -16.580 -12.918 -18.810  1.00 93.69           C  
ATOM    776  CD1 TYR A 105     -16.198 -13.896 -19.744  1.00 93.69           C  
ATOM    777  CD2 TYR A 105     -16.914 -13.303 -17.498  1.00 93.69           C  
ATOM    778  CE1 TYR A 105     -16.146 -15.250 -19.365  1.00 93.69           C  
ATOM    779  CE2 TYR A 105     -16.829 -14.650 -17.103  1.00 93.69           C  
ATOM    780  OH  TYR A 105     -16.375 -16.932 -17.667  1.00 93.69           O  
ATOM    781  CZ  TYR A 105     -16.446 -15.627 -18.042  1.00 93.69           C  
ATOM    782  N   ALA A 106     -14.501  -8.458 -19.676  1.00 91.06           N  
ATOM    783  CA  ALA A 106     -14.457  -7.154 -20.320  1.00 91.06           C  
ATOM    784  C   ALA A 106     -13.990  -7.298 -21.780  1.00 91.06           C  
ATOM    785  CB  ALA A 106     -13.560  -6.218 -19.503  1.00 91.06           C  
ATOM    786  O   ALA A 106     -12.912  -7.823 -22.041  1.00 91.06           O  
ATOM    787  N   HIS A 107     -14.803  -6.810 -22.723  1.00 91.19           N  
ATOM    788  CA  HIS A 107     -14.512  -6.845 -24.165  1.00 91.19           C  
ATOM    789  C   HIS A 107     -13.964  -5.526 -24.717  1.00 91.19           C  
ATOM    790  CB  HIS A 107     -15.779  -7.242 -24.934  1.00 91.19           C  
ATOM    791  O   HIS A 107     -13.583  -5.470 -25.883  1.00 91.19           O  
ATOM    792  CG  HIS A 107     -16.263  -8.630 -24.617  1.00 91.19           C  
ATOM    793  CD2 HIS A 107     -17.473  -8.976 -24.081  1.00 91.19           C  
ATOM    794  ND1 HIS A 107     -15.565  -9.794 -24.830  1.00 91.19           N  
ATOM    795  CE1 HIS A 107     -16.337 -10.817 -24.430  1.00 91.19           C  
ATOM    796  NE2 HIS A 107     -17.522 -10.370 -23.984  1.00 91.19           N  
ATOM    797  N   THR A 108     -13.945  -4.459 -23.911  1.00 92.50           N  
ATOM    798  CA  THR A 108     -13.337  -3.181 -24.298  1.00 92.50           C  
ATOM    799  C   THR A 108     -12.546  -2.565 -23.137  1.00 92.50           C  
ATOM    800  CB  THR A 108     -14.343  -2.162 -24.868  1.00 92.50           C  
ATOM    801  O   THR A 108     -12.888  -2.805 -21.968  1.00 92.50           O  
ATOM    802  CG2 THR A 108     -15.415  -2.745 -25.789  1.00 92.50           C  
ATOM    803  OG1 THR A 108     -14.989  -1.419 -23.861  1.00 92.50           O  
ATOM    804  N   PRO A 109     -11.504  -1.758 -23.420  1.00 89.38           N  
ATOM    805  CA  PRO A 109     -10.738  -1.049 -22.395  1.00 89.38           C  
ATOM    806  C   PRO A 109     -11.603  -0.178 -21.478  1.00 89.38           C  
ATOM    807  CB  PRO A 109      -9.750  -0.172 -23.168  1.00 89.38           C  
ATOM    808  O   PRO A 109     -11.350  -0.091 -20.282  1.00 89.38           O  
ATOM    809  CG  PRO A 109      -9.546  -0.917 -24.483  1.00 89.38           C  
ATOM    810  CD  PRO A 109     -10.921  -1.522 -24.739  1.00 89.38           C  
ATOM    811  N   GLU A 110     -12.654   0.450 -22.003  1.00 92.31           N  
ATOM    812  CA  GLU A 110     -13.545   1.315 -21.223  1.00 92.31           C  
ATOM    813  C   GLU A 110     -14.350   0.510 -20.201  1.00 92.31           C  
ATOM    814  CB  GLU A 110     -14.519   2.092 -22.126  1.00 92.31           C  
ATOM    815  O   GLU A 110     -14.492   0.937 -19.053  1.00 92.31           O  
ATOM    816  CG  GLU A 110     -13.854   2.931 -23.231  1.00 92.31           C  
ATOM    817  CD  GLU A 110     -13.349   2.107 -24.426  1.00 92.31           C  
ATOM    818  OE1 GLU A 110     -12.564   2.674 -25.212  1.00 92.31           O  
ATOM    819  OE2 GLU A 110     -13.709   0.906 -24.516  1.00 92.31           O  
ATOM    820  N   VAL A 111     -14.835  -0.675 -20.593  1.00 93.75           N  
ATOM    821  CA  VAL A 111     -15.517  -1.598 -19.674  1.00 93.75           C  
ATOM    822  C   VAL A 111     -14.553  -2.066 -18.587  1.00 93.75           C  
ATOM    823  CB  VAL A 111     -16.131  -2.796 -20.427  1.00 93.75           C  
ATOM    824  O   VAL A 111     -14.944  -2.105 -17.422  1.00 93.75           O  
ATOM    825  CG1 VAL A 111     -16.749  -3.828 -19.471  1.00 93.75           C  
ATOM    826  CG2 VAL A 111     -17.250  -2.328 -21.366  1.00 93.75           C  
ATOM    827  N   MET A 112     -13.294  -2.346 -18.938  1.00 92.00           N  
ATOM    828  CA  MET A 112     -12.250  -2.704 -17.973  1.00 92.00           C  
ATOM    829  C   MET A 112     -11.998  -1.569 -16.972  1.00 92.00           C  
ATOM    830  CB  MET A 112     -10.963  -3.072 -18.728  1.00 92.00           C  
ATOM    831  O   MET A 112     -12.043  -1.793 -15.767  1.00 92.00           O  
ATOM    832  CG  MET A 112      -9.863  -3.605 -17.803  1.00 92.00           C  
ATOM    833  SD  MET A 112     -10.151  -5.264 -17.156  1.00 92.00           S  
ATOM    834  CE  MET A 112      -9.749  -6.229 -18.630  1.00 92.00           C  
ATOM    835  N   ILE A 113     -11.798  -0.331 -17.437  1.00 92.31           N  
ATOM    836  CA  ILE A 113     -11.591   0.836 -16.560  1.00 92.31           C  
ATOM    837  C   ILE A 113     -12.791   1.020 -15.623  1.00 92.31           C  
ATOM    838  CB  ILE A 113     -11.340   2.113 -17.397  1.00 92.31           C  
ATOM    839  O   ILE A 113     -12.622   1.223 -14.420  1.00 92.31           O  
ATOM    840  CG1 ILE A 113      -9.998   2.006 -18.147  1.00 92.31           C  
ATOM    841  CG2 ILE A 113     -11.322   3.377 -16.514  1.00 92.31           C  
ATOM    842  CD1 ILE A 113      -9.821   3.034 -19.269  1.00 92.31           C  
ATOM    843  N   PHE A 114     -14.010   0.908 -16.153  1.00 93.75           N  
ATOM    844  CA  PHE A 114     -15.227   1.029 -15.357  1.00 93.75           C  
ATOM    845  C   PHE A 114     -15.348  -0.088 -14.309  1.00 93.75           C  
ATOM    846  CB  PHE A 114     -16.432   1.051 -16.301  1.00 93.75           C  
ATOM    847  O   PHE A 114     -15.621   0.186 -13.139  1.00 93.75           O  
ATOM    848  CG  PHE A 114     -17.749   1.203 -15.572  1.00 93.75           C  
ATOM    849  CD1 PHE A 114     -18.618   0.104 -15.444  1.00 93.75           C  
ATOM    850  CD2 PHE A 114     -18.093   2.440 -14.999  1.00 93.75           C  
ATOM    851  CE1 PHE A 114     -19.838   0.251 -14.762  1.00 93.75           C  
ATOM    852  CE2 PHE A 114     -19.305   2.582 -14.302  1.00 93.75           C  
ATOM    853  CZ  PHE A 114     -20.179   1.487 -14.186  1.00 93.75           C  
ATOM    854  N   ALA A 115     -15.093  -1.340 -14.692  1.00 93.88           N  
ATOM    855  CA  ALA A 115     -15.108  -2.478 -13.781  1.00 93.88           C  
ATOM    856  C   ALA A 115     -14.022  -2.355 -12.699  1.00 93.88           C  
ATOM    857  CB  ALA A 115     -14.973  -3.760 -14.606  1.00 93.88           C  
ATOM    858  O   ALA A 115     -14.307  -2.585 -11.525  1.00 93.88           O  
ATOM    859  N   ARG A 116     -12.816  -1.889 -13.043  1.00 92.31           N  
ATOM    860  CA  ARG A 116     -11.736  -1.593 -12.086  1.00 92.31           C  
ATOM    861  C   ARG A 116     -12.111  -0.483 -11.110  1.00 92.31           C  
ATOM    862  CB  ARG A 116     -10.450  -1.226 -12.848  1.00 92.31           C  
ATOM    863  O   ARG A 116     -11.858  -0.618  -9.913  1.00 92.31           O  
ATOM    864  CG  ARG A 116      -9.786  -2.410 -13.571  1.00 92.31           C  
ATOM    865  CD  ARG A 116      -9.174  -3.447 -12.624  1.00 92.31           C  
ATOM    866  NE  ARG A 116      -8.007  -2.919 -11.890  1.00 92.31           N  
ATOM    867  NH1 ARG A 116      -8.219  -4.227  -9.999  1.00 92.31           N  
ATOM    868  NH2 ARG A 116      -6.436  -2.897 -10.251  1.00 92.31           N  
ATOM    869  CZ  ARG A 116      -7.565  -3.347 -10.716  1.00 92.31           C  
ATOM    870  N   ALA A 117     -12.771   0.575 -11.581  1.00 91.56           N  
ATOM    871  CA  ALA A 117     -13.289   1.622 -10.706  1.00 91.56           C  
ATOM    872  C   ALA A 117     -14.309   1.047  -9.709  1.00 91.56           C  
ATOM    873  CB  ALA A 117     -13.894   2.741 -11.561  1.00 91.56           C  
ATOM    874  O   ALA A 117     -14.215   1.298  -8.508  1.00 91.56           O  
ATOM    875  N   LEU A 118     -15.240   0.210 -10.179  1.00 94.19           N  
ATOM    876  CA  LEU A 118     -16.215  -0.466  -9.321  1.00 94.19           C  
ATOM    877  C   LEU A 118     -15.561  -1.453  -8.337  1.00 94.19           C  
ATOM    878  CB  LEU A 118     -17.262  -1.173 -10.196  1.00 94.19           C  
ATOM    879  O   LEU A 118     -15.977  -1.510  -7.177  1.00 94.19           O  
ATOM    880  CG  LEU A 118     -18.242  -0.278 -10.967  1.00 94.19           C  
ATOM    881  CD1 LEU A 118     -19.210  -1.193 -11.722  1.00 94.19           C  
ATOM    882  CD2 LEU A 118     -19.063   0.620 -10.037  1.00 94.19           C  
ATOM    883  N   LEU A 119     -14.521  -2.188  -8.752  1.00 92.12           N  
ATOM    884  CA  LEU A 119     -13.719  -3.023  -7.850  1.00 92.12           C  
ATOM    885  C   LEU A 119     -13.066  -2.179  -6.763  1.00 92.12           C  
ATOM    886  CB  LEU A 119     -12.625  -3.802  -8.608  1.00 92.12           C  
ATOM    887  O   LEU A 119     -13.044  -2.610  -5.616  1.00 92.12           O  
ATOM    888  CG  LEU A 119     -13.122  -5.030  -9.378  1.00 92.12           C  
ATOM    889  CD1 LEU A 119     -11.998  -5.624 -10.223  1.00 92.12           C  
ATOM    890  CD2 LEU A 119     -13.657  -6.126  -8.454  1.00 92.12           C  
ATOM    891  N   GLY A 120     -12.609  -0.967  -7.084  1.00 90.00           N  
ATOM    892  CA  GLY A 120     -12.082  -0.042  -6.088  1.00 90.00           C  
ATOM    893  C   GLY A 120     -13.142   0.386  -5.068  1.00 90.00           C  
ATOM    894  O   GLY A 120     -12.877   0.397  -3.866  1.00 90.00           O  
ATOM    895  N   VAL A 121     -14.380   0.652  -5.513  1.00 92.19           N  
ATOM    896  CA  VAL A 121     -15.510   0.956  -4.610  1.00 92.19           C  
ATOM    897  C   VAL A 121     -15.776  -0.214  -3.663  1.00 92.19           C  
ATOM    898  CB  VAL A 121     -16.809   1.299  -5.375  1.00 92.19           C  
ATOM    899  O   VAL A 121     -15.925  -0.015  -2.457  1.00 92.19           O  
ATOM    900  CG1 VAL A 121     -17.966   1.626  -4.419  1.00 92.19           C  
ATOM    901  CG2 VAL A 121     -16.652   2.510  -6.299  1.00 92.19           C  
ATOM    902  N   ALA A 122     -15.824  -1.437  -4.195  1.00 92.44           N  
ATOM    903  CA  ALA A 122     -16.029  -2.640  -3.399  1.00 92.44           C  
ATOM    904  C   ALA A 122     -14.837  -2.912  -2.461  1.00 92.44           C  
ATOM    905  CB  ALA A 122     -16.311  -3.800  -4.358  1.00 92.44           C  
ATOM    906  O   ALA A 122     -15.038  -3.188  -1.280  1.00 92.44           O  
ATOM    907  N   GLY A 123     -13.604  -2.751  -2.941  1.00 89.75           N  
ATOM    908  CA  GLY A 123     -12.360  -2.906  -2.185  1.00 89.75           C  
ATOM    909  C   GLY A 123     -12.275  -1.972  -0.980  1.00 89.75           C  
ATOM    910  O   GLY A 123     -11.961  -2.417   0.126  1.00 89.75           O  
ATOM    911  N   ALA A 124     -12.684  -0.711  -1.152  1.00 89.19           N  
ATOM    912  CA  ALA A 124     -12.715   0.291  -0.086  1.00 89.19           C  
ATOM    913  C   ALA A 124     -13.625  -0.096   1.095  1.00 89.19           C  
ATOM    914  CB  ALA A 124     -13.173   1.622  -0.691  1.00 89.19           C  
ATOM    915  O   ALA A 124     -13.453   0.409   2.204  1.00 89.19           O  
ATOM    916  N   THR A 125     -14.594  -0.996   0.890  1.00 91.12           N  
ATOM    917  CA  THR A 125     -15.446  -1.504   1.977  1.00 91.12           C  
ATOM    918  C   THR A 125     -14.798  -2.621   2.789  1.00 91.12           C  
ATOM    919  CB  THR A 125     -16.794  -2.021   1.472  1.00 91.12           C  
ATOM    920  O   THR A 125     -15.165  -2.817   3.947  1.00 91.12           O  
ATOM    921  CG2 THR A 125     -17.567  -1.030   0.611  1.00 91.12           C  
ATOM    922  OG1 THR A 125     -16.647  -3.206   0.750  1.00 91.12           O  
ATOM    923  N   LEU A 126     -13.855  -3.361   2.198  1.00 90.31           N  
ATOM    924  CA  LEU A 126     -13.324  -4.592   2.771  1.00 90.31           C  
ATOM    925  C   LEU A 126     -12.320  -4.286   3.883  1.00 90.31           C  
ATOM    926  CB  LEU A 126     -12.727  -5.479   1.660  1.00 90.31           C  
ATOM    927  O   LEU A 126     -12.537  -4.688   5.028  1.00 90.31           O  
ATOM    928  CG  LEU A 126     -13.757  -6.056   0.665  1.00 90.31           C  
ATOM    929  CD1 LEU A 126     -13.037  -6.647  -0.543  1.00 90.31           C  
ATOM    930  CD2 LEU A 126     -14.595  -7.180   1.281  1.00 90.31           C  
ATOM    931  N   MET A 127     -11.251  -3.542   3.576  1.00 83.94           N  
ATOM    932  CA  MET A 127     -10.134  -3.358   4.513  1.00 83.94           C  
ATOM    933  C   MET A 127     -10.555  -2.679   5.829  1.00 83.94           C  
ATOM    934  CB  MET A 127      -8.934  -2.652   3.866  1.00 83.94           C  
ATOM    935  O   MET A 127     -10.373  -3.306   6.881  1.00 83.94           O  
ATOM    936  CG  MET A 127      -8.328  -3.415   2.688  1.00 83.94           C  
ATOM    937  SD  MET A 127      -6.791  -2.612   2.206  1.00 83.94           S  
ATOM    938  CE  MET A 127      -6.312  -3.450   0.685  1.00 83.94           C  
ATOM    939  N   PRO A 128     -11.234  -1.507   5.834  1.00 83.88           N  
ATOM    940  CA  PRO A 128     -11.637  -0.860   7.085  1.00 83.88           C  
ATOM    941  C   PRO A 128     -12.605  -1.723   7.902  1.00 83.88           C  
ATOM    942  CB  PRO A 128     -12.290   0.471   6.684  1.00 83.88           C  
ATOM    943  O   PRO A 128     -12.515  -1.781   9.130  1.00 83.88           O  
ATOM    944  CG  PRO A 128     -11.753   0.738   5.281  1.00 83.88           C  
ATOM    945  CD  PRO A 128     -11.622  -0.668   4.706  1.00 83.88           C  
ATOM    946  N   ALA A 129     -13.518  -2.436   7.231  1.00 89.62           N  
ATOM    947  CA  ALA A 129     -14.470  -3.314   7.898  1.00 89.62           C  
ATOM    948  C   ALA A 129     -13.780  -4.525   8.535  1.00 89.62           C  
ATOM    949  CB  ALA A 129     -15.553  -3.740   6.908  1.00 89.62           C  
ATOM    950  O   ALA A 129     -14.137  -4.891   9.655  1.00 89.62           O  
ATOM    951  N   THR A 130     -12.781  -5.129   7.876  1.00 91.31           N  
ATOM    952  CA  THR A 130     -12.042  -6.265   8.448  1.00 91.31           C  
ATOM    953  C   THR A 130     -11.324  -5.886   9.740  1.00 91.31           C  
ATOM    954  CB  THR A 130     -11.046  -6.923   7.477  1.00 91.31           C  
ATOM    955  O   THR A 130     -11.517  -6.560  10.753  1.00 91.31           O  
ATOM    956  CG2 THR A 130     -11.687  -7.565   6.248  1.00 91.31           C  
ATOM    957  OG1 THR A 130     -10.032  -6.049   7.050  1.00 91.31           O  
ATOM    958  N   LEU A 131     -10.586  -4.773   9.755  1.00 85.88           N  
ATOM    959  CA  LEU A 131      -9.845  -4.318  10.933  1.00 85.88           C  
ATOM    960  C   LEU A 131     -10.798  -3.933  12.085  1.00 85.88           C  
ATOM    961  CB  LEU A 131      -8.942  -3.145  10.506  1.00 85.88           C  
ATOM    962  O   LEU A 131     -10.605  -4.323  13.242  1.00 85.88           O  
ATOM    963  CG  LEU A 131      -7.584  -3.145  11.232  1.00 85.88           C  
ATOM    964  CD1 LEU A 131      -6.546  -3.853  10.380  1.00 85.88           C  
ATOM    965  CD2 LEU A 131      -7.061  -1.737  11.518  1.00 85.88           C  
ATOM    966  N   ALA A 132     -11.899  -3.250  11.761  1.00 86.75           N  
ATOM    967  CA  ALA A 132     -12.918  -2.873  12.735  1.00 86.75           C  
ATOM    968  C   ALA A 132     -13.705  -4.082  13.288  1.00 86.75           C  
ATOM    969  CB  ALA A 132     -13.827  -1.838  12.073  1.00 86.75           C  
ATOM    970  O   ALA A 132     -14.142  -4.062  14.444  1.00 86.75           O  
ATOM    971  N   LEU A 133     -13.887  -5.146  12.497  1.00 89.19           N  
ATOM    972  CA  LEU A 133     -14.478  -6.412  12.942  1.00 89.19           C  
ATOM    973  C   LEU A 133     -13.513  -7.224  13.806  1.00 89.19           C  
ATOM    974  CB  LEU A 133     -14.942  -7.243  11.734  1.00 89.19           C  
ATOM    975  O   LEU A 133     -13.959  -7.770  14.814  1.00 89.19           O  
ATOM    976  CG  LEU A 133     -16.251  -6.741  11.103  1.00 89.19           C  
ATOM    977  CD1 LEU A 133     -16.436  -7.398   9.741  1.00 89.19           C  
ATOM    978  CD2 LEU A 133     -17.474  -7.079  11.964  1.00 89.19           C  
ATOM    979  N   ILE A 134     -12.213  -7.254  13.482  1.00 89.38           N  
ATOM    980  CA  ILE A 134     -11.176  -7.878  14.325  1.00 89.38           C  
ATOM    981  C   ILE A 134     -11.240  -7.293  15.734  1.00 89.38           C  
ATOM    982  CB  ILE A 134      -9.769  -7.704  13.699  1.00 89.38           C  
ATOM    983  O   ILE A 134     -11.313  -8.039  16.712  1.00 89.38           O  
ATOM    984  CG1 ILE A 134      -9.633  -8.647  12.486  1.00 89.38           C  
ATOM    985  CG2 ILE A 134      -8.639  -7.992  14.709  1.00 89.38           C  
ATOM    986  CD1 ILE A 134      -8.407  -8.376  11.606  1.00 89.38           C  
ATOM    987  N   ARG A 135     -11.320  -5.965  15.848  1.00 84.88           N  
ATOM    988  CA  ARG A 135     -11.433  -5.297  17.146  1.00 84.88           C  
ATOM    989  C   ARG A 135     -12.663  -5.733  17.954  1.00 84.88           C  
ATOM    990  CB  ARG A 135     -11.424  -3.788  16.908  1.00 84.88           C  
ATOM    991  O   ARG A 135     -12.572  -5.895  19.166  1.00 84.88           O  
ATOM    992  CG  ARG A 135     -11.401  -3.095  18.264  1.00 84.88           C  
ATOM    993  CD  ARG A 135     -11.393  -1.595  18.107  1.00 84.88           C  
ATOM    994  NE  ARG A 135     -11.459  -1.023  19.442  1.00 84.88           N  
ATOM    995  NH1 ARG A 135     -11.793   1.139  18.822  1.00 84.88           N  
ATOM    996  NH2 ARG A 135     -11.722   0.544  20.993  1.00 84.88           N  
ATOM    997  CZ  ARG A 135     -11.656   0.230  19.738  1.00 84.88           C  
ATOM    998  N   ASN A 136     -13.808  -5.915  17.301  1.00 84.50           N  
ATOM    999  CA  ASN A 136     -15.036  -6.363  17.969  1.00 84.50           C  
ATOM   1000  C   ASN A 136     -15.051  -7.858  18.286  1.00 84.50           C  
ATOM   1001  CB  ASN A 136     -16.223  -6.066  17.059  1.00 84.50           C  
ATOM   1002  O   ASN A 136     -15.849  -8.307  19.104  1.00 84.50           O  
ATOM   1003  CG  ASN A 136     -16.570  -4.605  17.006  1.00 84.50           C  
ATOM   1004  ND2 ASN A 136     -16.928  -4.152  15.836  1.00 84.50           N  
ATOM   1005  OD1 ASN A 136     -16.609  -3.890  17.991  1.00 84.50           O  
ATOM   1006  N   LEU A 137     -14.248  -8.641  17.575  1.00 88.06           N  
ATOM   1007  CA  LEU A 137     -14.198 -10.086  17.714  1.00 88.06           C  
ATOM   1008  C   LEU A 137     -13.209 -10.517  18.806  1.00 88.06           C  
ATOM   1009  CB  LEU A 137     -13.849 -10.636  16.326  1.00 88.06           C  
ATOM   1010  O   LEU A 137     -13.441 -11.515  19.493  1.00 88.06           O  
ATOM   1011  CG  LEU A 137     -13.977 -12.151  16.209  1.00 88.06           C  
ATOM   1012  CD1 LEU A 137     -15.420 -12.633  16.407  1.00 88.06           C  
ATOM   1013  CD2 LEU A 137     -13.518 -12.559  14.816  1.00 88.06           C  
ATOM   1014  N   PHE A 138     -12.135  -9.745  18.980  1.00 87.00           N  
ATOM   1015  CA  PHE A 138     -11.083  -9.975  19.963  1.00 87.00           C  
ATOM   1016  C   PHE A 138     -11.070  -8.856  21.005  1.00 87.00           C  
ATOM   1017  CB  PHE A 138      -9.740 -10.139  19.245  1.00 87.00           C  
ATOM   1018  O   PHE A 138     -10.409  -7.831  20.849  1.00 87.00           O  
ATOM   1019  CG  PHE A 138      -9.703 -11.333  18.312  1.00 87.00           C  
ATOM   1020  CD1 PHE A 138      -9.474 -12.623  18.824  1.00 87.00           C  
ATOM   1021  CD2 PHE A 138      -9.919 -11.161  16.934  1.00 87.00           C  
ATOM   1022  CE1 PHE A 138      -9.419 -13.728  17.956  1.00 87.00           C  
ATOM   1023  CE2 PHE A 138      -9.888 -12.266  16.069  1.00 87.00           C  
ATOM   1024  CZ  PHE A 138      -9.628 -13.550  16.578  1.00 87.00           C  
ATOM   1025  N   HIS A 139     -11.821  -9.075  22.086  1.00 82.94           N  
ATOM   1026  CA  HIS A 139     -11.854  -8.166  23.233  1.00 82.94           C  
ATOM   1027  C   HIS A 139     -10.594  -8.263  24.100  1.00 82.94           C  
ATOM   1028  CB  HIS A 139     -13.102  -8.454  24.076  1.00 82.94           C  
ATOM   1029  O   HIS A 139     -10.217  -7.272  24.714  1.00 82.94           O  
ATOM   1030  CG  HIS A 139     -14.387  -8.272  23.313  1.00 82.94           C  
ATOM   1031  CD2 HIS A 139     -15.327  -9.231  23.045  1.00 82.94           C  
ATOM   1032  ND1 HIS A 139     -14.831  -7.100  22.747  1.00 82.94           N  
ATOM   1033  CE1 HIS A 139     -16.008  -7.348  22.152  1.00 82.94           C  
ATOM   1034  NE2 HIS A 139     -16.358  -8.635  22.312  1.00 82.94           N  
ATOM   1035  N   ASP A 140      -9.942  -9.433  24.138  1.00 82.69           N  
ATOM   1036  CA  ASP A 140      -8.645  -9.593  24.797  1.00 82.69           C  
ATOM   1037  C   ASP A 140      -7.569  -8.872  23.965  1.00 82.69           C  
ATOM   1038  CB  ASP A 140      -8.314 -11.086  24.987  1.00 82.69           C  
ATOM   1039  O   ASP A 140      -7.334  -9.270  22.815  1.00 82.69           O  
ATOM   1040  CG  ASP A 140      -6.995 -11.351  25.740  1.00 82.69           C  
ATOM   1041  OD1 ASP A 140      -6.145 -10.436  25.844  1.00 82.69           O  
ATOM   1042  OD2 ASP A 140      -6.797 -12.504  26.176  1.00 82.69           O  
ATOM   1043  N   PRO A 141      -6.882  -7.854  24.520  1.00 76.38           N  
ATOM   1044  CA  PRO A 141      -5.800  -7.158  23.833  1.00 76.38           C  
ATOM   1045  C   PRO A 141      -4.718  -8.107  23.294  1.00 76.38           C  
ATOM   1046  CB  PRO A 141      -5.220  -6.192  24.874  1.00 76.38           C  
ATOM   1047  O   PRO A 141      -4.178  -7.879  22.215  1.00 76.38           O  
ATOM   1048  CG  PRO A 141      -6.386  -5.934  25.825  1.00 76.38           C  
ATOM   1049  CD  PRO A 141      -7.096  -7.279  25.844  1.00 76.38           C  
ATOM   1050  N   ARG A 142      -4.426  -9.219  23.988  1.00 74.31           N  
ATOM   1051  CA  ARG A 142      -3.397 -10.189  23.571  1.00 74.31           C  
ATOM   1052  C   ARG A 142      -3.772 -10.909  22.289  1.00 74.31           C  
ATOM   1053  CB  ARG A 142      -3.166 -11.236  24.668  1.00 74.31           C  
ATOM   1054  O   ARG A 142      -2.920 -11.099  21.420  1.00 74.31           O  
ATOM   1055  CG  ARG A 142      -2.623 -10.624  25.960  1.00 74.31           C  
ATOM   1056  CD  ARG A 142      -2.456 -11.725  27.008  1.00 74.31           C  
ATOM   1057  NE  ARG A 142      -1.860 -11.189  28.245  1.00 74.31           N  
ATOM   1058  NH1 ARG A 142      -1.776 -13.164  29.408  1.00 74.31           N  
ATOM   1059  NH2 ARG A 142      -1.115 -11.267  30.392  1.00 74.31           N  
ATOM   1060  CZ  ARG A 142      -1.584 -11.875  29.339  1.00 74.31           C  
ATOM   1061  N   GLU A 143      -5.025 -11.333  22.200  1.00 83.50           N  
ATOM   1062  CA  GLU A 143      -5.552 -11.999  21.016  1.00 83.50           C  
ATOM   1063  C   GLU A 143      -5.785 -10.995  19.889  1.00 83.50           C  
ATOM   1064  CB  GLU A 143      -6.844 -12.738  21.353  1.00 83.50           C  
ATOM   1065  O   GLU A 143      -5.540 -11.332  18.734  1.00 83.50           O  
ATOM   1066  CG  GLU A 143      -6.654 -13.841  22.406  1.00 83.50           C  
ATOM   1067  CD  GLU A 143      -7.967 -14.573  22.684  1.00 83.50           C  
ATOM   1068  OE1 GLU A 143      -7.952 -15.755  23.099  1.00 83.50           O  
ATOM   1069  OE2 GLU A 143      -9.051 -14.003  22.435  1.00 83.50           O  
ATOM   1070  N   ARG A 144      -6.164  -9.751  20.215  1.00 84.81           N  
ATOM   1071  CA  ARG A 144      -6.327  -8.665  19.245  1.00 84.81           C  
ATOM   1072  C   ARG A 144      -5.015  -8.327  18.546  1.00 84.81           C  
ATOM   1073  CB  ARG A 144      -6.936  -7.434  19.930  1.00 84.81           C  
ATOM   1074  O   ARG A 144      -4.992  -8.363  17.320  1.00 84.81           O  
ATOM   1075  CG  ARG A 144      -7.314  -6.348  18.908  1.00 84.81           C  
ATOM   1076  CD  ARG A 144      -7.996  -5.152  19.581  1.00 84.81           C  
ATOM   1077  NE  ARG A 144      -7.063  -4.371  20.419  1.00 84.81           N  
ATOM   1078  NH1 ARG A 144      -8.491  -3.761  22.135  1.00 84.81           N  
ATOM   1079  NH2 ARG A 144      -6.372  -3.131  22.189  1.00 84.81           N  
ATOM   1080  CZ  ARG A 144      -7.318  -3.760  21.564  1.00 84.81           C  
ATOM   1081  N   SER A 145      -3.917  -8.090  19.275  1.00 77.81           N  
ATOM   1082  CA  SER A 145      -2.622  -7.817  18.626  1.00 77.81           C  
ATOM   1083  C   SER A 145      -2.167  -8.997  17.756  1.00 77.81           C  
ATOM   1084  CB  SER A 145      -1.484  -7.529  19.616  1.00 77.81           C  
ATOM   1085  O   SER A 145      -1.567  -8.790  16.708  1.00 77.81           O  
ATOM   1086  OG  SER A 145      -1.807  -6.705  20.713  1.00 77.81           O  
ATOM   1087  N   LEU A 146      -2.447 -10.244  18.169  1.00 80.31           N  
ATOM   1088  CA  LEU A 146      -2.130 -11.429  17.363  1.00 80.31           C  
ATOM   1089  C   LEU A 146      -2.987 -11.488  16.090  1.00 80.31           C  
ATOM   1090  CB  LEU A 146      -2.287 -12.693  18.229  1.00 80.31           C  
ATOM   1091  O   LEU A 146      -2.467 -11.777  15.018  1.00 80.31           O  
ATOM   1092  CG  LEU A 146      -2.037 -14.021  17.484  1.00 80.31           C  
ATOM   1093  CD1 LEU A 146      -0.640 -14.105  16.863  1.00 80.31           C  
ATOM   1094  CD2 LEU A 146      -2.158 -15.190  18.466  1.00 80.31           C  
ATOM   1095  N   ALA A 147      -4.280 -11.189  16.193  1.00 86.38           N  
ATOM   1096  CA  ALA A 147      -5.187 -11.147  15.055  1.00 86.38           C  
ATOM   1097  C   ALA A 147      -4.806 -10.047  14.050  1.00 86.38           C  
ATOM   1098  CB  ALA A 147      -6.609 -10.972  15.594  1.00 86.38           C  
ATOM   1099  O   ALA A 147      -4.771 -10.314  12.851  1.00 86.38           O  
ATOM   1100  N   VAL A 148      -4.457  -8.849  14.532  1.00 83.62           N  
ATOM   1101  CA  VAL A 148      -3.937  -7.744  13.705  1.00 83.62           C  
ATOM   1102  C   VAL A 148      -2.604  -8.130  13.059  1.00 83.62           C  
ATOM   1103  CB  VAL A 148      -3.796  -6.455  14.540  1.00 83.62           C  
ATOM   1104  O   VAL A 148      -2.400  -7.868  11.880  1.00 83.62           O  
ATOM   1105  CG1 VAL A 148      -3.137  -5.309  13.764  1.00 83.62           C  
ATOM   1106  CG2 VAL A 148      -5.172  -5.944  14.996  1.00 83.62           C  
ATOM   1107  N   GLY A 149      -1.729  -8.830  13.786  1.00 78.25           N  
ATOM   1108  CA  GLY A 149      -0.472  -9.345  13.244  1.00 78.25           C  
ATOM   1109  C   GLY A 149      -0.658 -10.363  12.120  1.00 78.25           C  
ATOM   1110  O   GLY A 149       0.008 -10.268  11.094  1.00 78.25           O  
ATOM   1111  N   ILE A 150      -1.596 -11.305  12.270  1.00 84.00           N  
ATOM   1112  CA  ILE A 150      -1.955 -12.264  11.209  1.00 84.00           C  
ATOM   1113  C   ILE A 150      -2.563 -11.532  10.005  1.00 84.00           C  
ATOM   1114  CB  ILE A 150      -2.920 -13.343  11.757  1.00 84.00           C  
ATOM   1115  O   ILE A 150      -2.258 -11.866   8.863  1.00 84.00           O  
ATOM   1116  CG1 ILE A 150      -2.211 -14.230  12.806  1.00 84.00           C  
ATOM   1117  CG2 ILE A 150      -3.457 -14.250  10.630  1.00 84.00           C  
ATOM   1118  CD1 ILE A 150      -3.179 -15.040  13.676  1.00 84.00           C  
ATOM   1119  N   TRP A 151      -3.401 -10.527  10.255  1.00 87.69           N  
ATOM   1120  CA  TRP A 151      -4.006  -9.703   9.214  1.00 87.69           C  
ATOM   1121  C   TRP A 151      -2.956  -8.922   8.409  1.00 87.69           C  
ATOM   1122  CB  TRP A 151      -5.050  -8.801   9.876  1.00 87.69           C  
ATOM   1123  O   TRP A 151      -2.925  -9.039   7.186  1.00 87.69           O  
ATOM   1124  CG  TRP A 151      -5.771  -7.884   8.952  1.00 87.69           C  
ATOM   1125  CD1 TRP A 151      -6.960  -8.138   8.364  1.00 87.69           C  
ATOM   1126  CD2 TRP A 151      -5.355  -6.564   8.480  1.00 87.69           C  
ATOM   1127  CE2 TRP A 151      -6.348  -6.085   7.578  1.00 87.69           C  
ATOM   1128  CE3 TRP A 151      -4.256  -5.712   8.730  1.00 87.69           C  
ATOM   1129  NE1 TRP A 151      -7.330  -7.047   7.611  1.00 87.69           N  
ATOM   1130  CH2 TRP A 151      -5.112  -4.057   7.139  1.00 87.69           C  
ATOM   1131  CZ2 TRP A 151      -6.235  -4.863   6.903  1.00 87.69           C  
ATOM   1132  CZ3 TRP A 151      -4.146  -4.472   8.071  1.00 87.69           C  
ATOM   1133  N   GLY A 152      -2.036  -8.217   9.076  1.00 76.56           N  
ATOM   1134  CA  GLY A 152      -0.959  -7.471   8.414  1.00 76.56           C  
ATOM   1135  C   GLY A 152       0.042  -8.383   7.697  1.00 76.56           C  
ATOM   1136  O   GLY A 152       0.502  -8.075   6.594  1.00 76.56           O  
ATOM   1137  N   ALA A 153       0.324  -9.555   8.275  1.00 75.31           N  
ATOM   1138  CA  ALA A 153       1.117 -10.592   7.625  1.00 75.31           C  
ATOM   1139  C   ALA A 153       0.461 -11.073   6.324  1.00 75.31           C  
ATOM   1140  CB  ALA A 153       1.313 -11.751   8.608  1.00 75.31           C  
ATOM   1141  O   ALA A 153       1.141 -11.201   5.312  1.00 75.31           O  
ATOM   1142  N   ALA A 154      -0.852 -11.303   6.317  1.00 81.69           N  
ATOM   1143  CA  ALA A 154      -1.557 -11.717   5.110  1.00 81.69           C  
ATOM   1144  C   ALA A 154      -1.638 -10.615   4.051  1.00 81.69           C  
ATOM   1145  CB  ALA A 154      -2.936 -12.211   5.499  1.00 81.69           C  
ATOM   1146  O   ALA A 154      -1.486 -10.924   2.874  1.00 81.69           O  
ATOM   1147  N   ALA A 155      -1.798  -9.348   4.447  1.00 75.69           N  
ATOM   1148  CA  ALA A 155      -1.698  -8.223   3.517  1.00 75.69           C  
ATOM   1149  C   ALA A 155      -0.339  -8.224   2.791  1.00 75.69           C  
ATOM   1150  CB  ALA A 155      -1.924  -6.920   4.295  1.00 75.69           C  
ATOM   1151  O   ALA A 155      -0.280  -8.160   1.566  1.00 75.69           O  
ATOM   1152  N   SER A 156       0.751  -8.413   3.545  1.00 69.56           N  
ATOM   1153  CA  SER A 156       2.114  -8.487   2.996  1.00 69.56           C  
ATOM   1154  C   SER A 156       2.341  -9.745   2.150  1.00 69.56           C  
ATOM   1155  CB  SER A 156       3.145  -8.459   4.129  1.00 69.56           C  
ATOM   1156  O   SER A 156       2.954  -9.688   1.087  1.00 69.56           O  
ATOM   1157  OG  SER A 156       2.968  -7.330   4.964  1.00 69.56           O  
ATOM   1158  N   ALA A 157       1.831 -10.895   2.601  1.00 71.00           N  
ATOM   1159  CA  ALA A 157       1.937 -12.155   1.874  1.00 71.00           C  
ATOM   1160  C   ALA A 157       1.166 -12.116   0.549  1.00 71.00           C  
ATOM   1161  CB  ALA A 157       1.438 -13.295   2.768  1.00 71.00           C  
ATOM   1162  O   ALA A 157       1.622 -12.710  -0.421  1.00 71.00           O  
ATOM   1163  N   GLY A 158       0.039 -11.401   0.480  1.00 74.19           N  
ATOM   1164  CA  GLY A 158      -0.775 -11.292  -0.732  1.00 74.19           C  
ATOM   1165  C   GLY A 158      -0.005 -10.705  -1.909  1.00 74.19           C  
ATOM   1166  O   GLY A 158      -0.112 -11.223  -3.017  1.00 74.19           O  
ATOM   1167  N   ALA A 159       0.862  -9.722  -1.652  1.00 64.94           N  
ATOM   1168  CA  ALA A 159       1.725  -9.145  -2.679  1.00 64.94           C  
ATOM   1169  C   ALA A 159       2.738 -10.155  -3.255  1.00 64.94           C  
ATOM   1170  CB  ALA A 159       2.430  -7.923  -2.080  1.00 64.94           C  
ATOM   1171  O   ALA A 159       3.035 -10.118  -4.444  1.00 64.94           O  
ATOM   1172  N   ALA A 160       3.239 -11.087  -2.437  1.00 67.69           N  
ATOM   1173  CA  ALA A 160       4.163 -12.139  -2.874  1.00 67.69           C  
ATOM   1174  C   ALA A 160       3.444 -13.344  -3.507  1.00 67.69           C  
ATOM   1175  CB  ALA A 160       4.995 -12.569  -1.661  1.00 67.69           C  
ATOM   1176  O   ALA A 160       3.956 -13.976  -4.429  1.00 67.69           O  
ATOM   1177  N   VAL A 161       2.251 -13.674  -3.008  1.00 74.31           N  
ATOM   1178  CA  VAL A 161       1.409 -14.764  -3.521  1.00 74.31           C  
ATOM   1179  C   VAL A 161       0.822 -14.401  -4.884  1.00 74.31           C  
ATOM   1180  CB  VAL A 161       0.308 -15.105  -2.497  1.00 74.31           C  
ATOM   1181  O   VAL A 161       0.657 -15.289  -5.721  1.00 74.31           O  
ATOM   1182  CG1 VAL A 161      -0.747 -16.083  -3.027  1.00 74.31           C  
ATOM   1183  CG2 VAL A 161       0.915 -15.766  -1.249  1.00 74.31           C  
ATOM   1184  N   GLY A 162       0.557 -13.113  -5.125  1.00 73.81           N  
ATOM   1185  CA  GLY A 162      -0.017 -12.604  -6.366  1.00 73.81           C  
ATOM   1186  C   GLY A 162       0.716 -13.098  -7.608  1.00 73.81           C  
ATOM   1187  O   GLY A 162       0.100 -13.803  -8.404  1.00 73.81           O  
ATOM   1188  N   PRO A 163       2.029 -12.844  -7.758  1.00 69.50           N  
ATOM   1189  CA  PRO A 163       2.762 -13.302  -8.928  1.00 69.50           C  
ATOM   1190  C   PRO A 163       2.787 -14.820  -9.124  1.00 69.50           C  
ATOM   1191  CB  PRO A 163       4.170 -12.719  -8.794  1.00 69.50           C  
ATOM   1192  O   PRO A 163       2.711 -15.294 -10.254  1.00 69.50           O  
ATOM   1193  CG  PRO A 163       3.931 -11.443  -7.989  1.00 69.50           C  
ATOM   1194  CD  PRO A 163       2.805 -11.845  -7.039  1.00 69.50           C  
ATOM   1195  N   VAL A 164       2.851 -15.592  -8.037  1.00 74.62           N  
ATOM   1196  CA  VAL A 164       2.884 -17.063  -8.094  1.00 74.62           C  
ATOM   1197  C   VAL A 164       1.552 -17.617  -8.596  1.00 74.62           C  
ATOM   1198  CB  VAL A 164       3.228 -17.651  -6.711  1.00 74.62           C  
ATOM   1199  O   VAL A 164       1.518 -18.452  -9.498  1.00 74.62           O  
ATOM   1200  CG1 VAL A 164       3.258 -19.185  -6.727  1.00 74.62           C  
ATOM   1201  CG2 VAL A 164       4.599 -17.160  -6.227  1.00 74.62           C  
ATOM   1202  N   VAL A 165       0.447 -17.141  -8.022  1.00 79.75           N  
ATOM   1203  CA  VAL A 165      -0.899 -17.599  -8.381  1.00 79.75           C  
ATOM   1204  C   VAL A 165      -1.318 -17.044  -9.741  1.00 79.75           C  
ATOM   1205  CB  VAL A 165      -1.895 -17.216  -7.276  1.00 79.75           C  
ATOM   1206  O   VAL A 165      -1.838 -17.787 -10.568  1.00 79.75           O  
ATOM   1207  CG1 VAL A 165      -3.326 -17.599  -7.642  1.00 79.75           C  
ATOM   1208  CG2 VAL A 165      -1.560 -17.942  -5.965  1.00 79.75           C  
ATOM   1209  N   GLY A 166      -1.050 -15.763  -9.993  1.00 77.50           N  
ATOM   1210  CA  GLY A 166      -1.324 -15.098 -11.263  1.00 77.50           C  
ATOM   1211  C   GLY A 166      -0.553 -15.719 -12.422  1.00 77.50           C  
ATOM   1212  O   GLY A 166      -1.158 -16.036 -13.437  1.00 77.50           O  
ATOM   1213  N   GLY A 167       0.750 -15.970 -12.256  1.00 71.62           N  
ATOM   1214  CA  GLY A 167       1.573 -16.630 -13.272  1.00 71.62           C  
ATOM   1215  C   GLY A 167       1.070 -18.034 -13.605  1.00 71.62           C  
ATOM   1216  O   GLY A 167       0.820 -18.330 -14.769  1.00 71.62           O  
ATOM   1217  N   PHE A 168       0.808 -18.863 -12.587  1.00 80.81           N  
ATOM   1218  CA  PHE A 168       0.243 -20.201 -12.790  1.00 80.81           C  
ATOM   1219  C   PHE A 168      -1.087 -20.164 -13.556  1.00 80.81           C  
ATOM   1220  CB  PHE A 168       0.049 -20.876 -11.426  1.00 80.81           C  
ATOM   1221  O   PHE A 168      -1.309 -20.976 -14.456  1.00 80.81           O  
ATOM   1222  CG  PHE A 168      -0.605 -22.242 -11.520  1.00 80.81           C  
ATOM   1223  CD1 PHE A 168      -1.996 -22.381 -11.338  1.00 80.81           C  
ATOM   1224  CD2 PHE A 168       0.170 -23.366 -11.857  1.00 80.81           C  
ATOM   1225  CE1 PHE A 168      -2.605 -23.639 -11.490  1.00 80.81           C  
ATOM   1226  CE2 PHE A 168      -0.439 -24.624 -12.007  1.00 80.81           C  
ATOM   1227  CZ  PHE A 168      -1.826 -24.761 -11.825  1.00 80.81           C  
ATOM   1228  N   LEU A 169      -1.972 -19.223 -13.211  1.00 85.75           N  
ATOM   1229  CA  LEU A 169      -3.256 -19.058 -13.886  1.00 85.75           C  
ATOM   1230  C   LEU A 169      -3.091 -18.617 -15.341  1.00 85.75           C  
ATOM   1231  CB  LEU A 169      -4.125 -18.054 -13.117  1.00 85.75           C  
ATOM   1232  O   LEU A 169      -3.742 -19.193 -16.201  1.00 85.75           O  
ATOM   1233  CG  LEU A 169      -4.747 -18.592 -11.821  1.00 85.75           C  
ATOM   1234  CD1 LEU A 169      -5.484 -17.442 -11.136  1.00 85.75           C  
ATOM   1235  CD2 LEU A 169      -5.751 -19.722 -12.065  1.00 85.75           C  
ATOM   1236  N   LEU A 170      -2.216 -17.651 -15.620  1.00 83.31           N  
ATOM   1237  CA  LEU A 170      -1.969 -17.145 -16.974  1.00 83.31           C  
ATOM   1238  C   LEU A 170      -1.266 -18.167 -17.880  1.00 83.31           C  
ATOM   1239  CB  LEU A 170      -1.144 -15.848 -16.876  1.00 83.31           C  
ATOM   1240  O   LEU A 170      -1.455 -18.134 -19.090  1.00 83.31           O  
ATOM   1241  CG  LEU A 170      -1.902 -14.659 -16.257  1.00 83.31           C  
ATOM   1242  CD1 LEU A 170      -0.953 -13.494 -15.995  1.00 83.31           C  
ATOM   1243  CD2 LEU A 170      -3.014 -14.169 -17.169  1.00 83.31           C  
ATOM   1244  N   GLU A 171      -0.483 -19.088 -17.315  1.00 80.38           N  
ATOM   1245  CA  GLU A 171       0.142 -20.180 -18.075  1.00 80.38           C  
ATOM   1246  C   GLU A 171      -0.858 -21.267 -18.505  1.00 80.38           C  
ATOM   1247  CB  GLU A 171       1.254 -20.825 -17.231  1.00 80.38           C  
ATOM   1248  O   GLU A 171      -0.658 -21.916 -19.530  1.00 80.38           O  
ATOM   1249  CG  GLU A 171       2.542 -19.989 -17.180  1.00 80.38           C  
ATOM   1250  CD  GLU A 171       3.637 -20.628 -16.305  1.00 80.38           C  
ATOM   1251  OE1 GLU A 171       4.717 -20.002 -16.188  1.00 80.38           O  
ATOM   1252  OE2 GLU A 171       3.412 -21.732 -15.752  1.00 80.38           O  
ATOM   1253  N   HIS A 172      -1.924 -21.492 -17.727  1.00 86.94           N  
ATOM   1254  CA  HIS A 172      -2.852 -22.616 -17.933  1.00 86.94           C  
ATOM   1255  C   HIS A 172      -4.252 -22.191 -18.395  1.00 86.94           C  
ATOM   1256  CB  HIS A 172      -2.941 -23.439 -16.639  1.00 86.94           C  
ATOM   1257  O   HIS A 172      -5.006 -23.010 -18.924  1.00 86.94           O  
ATOM   1258  CG  HIS A 172      -1.644 -24.108 -16.262  1.00 86.94           C  
ATOM   1259  CD2 HIS A 172      -1.282 -25.404 -16.507  1.00 86.94           C  
ATOM   1260  ND1 HIS A 172      -0.583 -23.506 -15.633  1.00 86.94           N  
ATOM   1261  CE1 HIS A 172       0.408 -24.404 -15.528  1.00 86.94           C  
ATOM   1262  NE2 HIS A 172       0.014 -25.597 -16.015  1.00 86.94           N  
ATOM   1263  N   PHE A 173      -4.621 -20.932 -18.179  1.00 90.50           N  
ATOM   1264  CA  PHE A 173      -5.940 -20.372 -18.447  1.00 90.50           C  
ATOM   1265  C   PHE A 173      -5.805 -18.990 -19.102  1.00 90.50           C  
ATOM   1266  CB  PHE A 173      -6.743 -20.287 -17.136  1.00 90.50           C  
ATOM   1267  O   PHE A 173      -4.740 -18.381 -19.095  1.00 90.50           O  
ATOM   1268  CG  PHE A 173      -6.893 -21.594 -16.375  1.00 90.50           C  
ATOM   1269  CD1 PHE A 173      -7.901 -22.508 -16.732  1.00 90.50           C  
ATOM   1270  CD2 PHE A 173      -6.018 -21.904 -15.317  1.00 90.50           C  
ATOM   1271  CE1 PHE A 173      -8.036 -23.722 -16.034  1.00 90.50           C  
ATOM   1272  CE2 PHE A 173      -6.148 -23.118 -14.620  1.00 90.50           C  
ATOM   1273  CZ  PHE A 173      -7.159 -24.027 -14.978  1.00 90.50           C  
ATOM   1274  N   TRP A 174      -6.900 -18.461 -19.657  1.00 91.06           N  
ATOM   1275  CA  TRP A 174      -6.906 -17.110 -20.232  1.00 91.06           C  
ATOM   1276  C   TRP A 174      -6.639 -16.024 -19.174  1.00 91.06           C  
ATOM   1277  CB  TRP A 174      -8.222 -16.878 -20.998  1.00 91.06           C  
ATOM   1278  O   TRP A 174      -6.712 -16.280 -17.964  1.00 91.06           O  
ATOM   1279  CG  TRP A 174      -9.520 -16.831 -20.230  1.00 91.06           C  
ATOM   1280  CD1 TRP A 174      -9.701 -16.474 -18.938  1.00 91.06           C  
ATOM   1281  CD2 TRP A 174     -10.867 -17.113 -20.718  1.00 91.06           C  
ATOM   1282  CE2 TRP A 174     -11.798 -16.882 -19.659  1.00 91.06           C  
ATOM   1283  CE3 TRP A 174     -11.401 -17.543 -21.949  1.00 91.06           C  
ATOM   1284  NE1 TRP A 174     -11.031 -16.477 -18.601  1.00 91.06           N  
ATOM   1285  CH2 TRP A 174     -13.669 -17.518 -21.034  1.00 91.06           C  
ATOM   1286  CZ2 TRP A 174     -13.174 -17.076 -19.798  1.00 91.06           C  
ATOM   1287  CZ3 TRP A 174     -12.785 -17.745 -22.105  1.00 91.06           C  
ATOM   1288  N   TRP A 175      -6.439 -14.774 -19.596  1.00 89.44           N  
ATOM   1289  CA  TRP A 175      -6.168 -13.672 -18.668  1.00 89.44           C  
ATOM   1290  C   TRP A 175      -7.315 -13.378 -17.696  1.00 89.44           C  
ATOM   1291  CB  TRP A 175      -5.730 -12.430 -19.439  1.00 89.44           C  
ATOM   1292  O   TRP A 175      -7.057 -13.075 -16.538  1.00 89.44           O  
ATOM   1293  CG  TRP A 175      -6.788 -11.857 -20.319  1.00 89.44           C  
ATOM   1294  CD1 TRP A 175      -6.907 -12.067 -21.645  1.00 89.44           C  
ATOM   1295  CD2 TRP A 175      -7.909 -10.998 -19.951  1.00 89.44           C  
ATOM   1296  CE2 TRP A 175      -8.693 -10.750 -21.116  1.00 89.44           C  
ATOM   1297  CE3 TRP A 175      -8.352 -10.434 -18.736  1.00 89.44           C  
ATOM   1298  NE1 TRP A 175      -8.025 -11.421 -22.115  1.00 89.44           N  
ATOM   1299  CH2 TRP A 175     -10.298  -9.462 -19.849  1.00 89.44           C  
ATOM   1300  CZ2 TRP A 175      -9.860  -9.977 -21.079  1.00 89.44           C  
ATOM   1301  CZ3 TRP A 175      -9.551  -9.699 -18.680  1.00 89.44           C  
ATOM   1302  N   GLY A 176      -8.581 -13.559 -18.089  1.00 88.75           N  
ATOM   1303  CA  GLY A 176      -9.733 -13.323 -17.206  1.00 88.75           C  
ATOM   1304  C   GLY A 176      -9.771 -14.212 -15.948  1.00 88.75           C  
ATOM   1305  O   GLY A 176     -10.453 -13.897 -14.973  1.00 88.75           O  
ATOM   1306  N   SER A 177      -9.017 -15.316 -15.932  1.00 91.81           N  
ATOM   1307  CA  SER A 177      -8.970 -16.282 -14.827  1.00 91.81           C  
ATOM   1308  C   SER A 177      -8.422 -15.663 -13.541  1.00 91.81           C  
ATOM   1309  CB  SER A 177      -8.111 -17.484 -15.231  1.00 91.81           C  
ATOM   1310  O   SER A 177      -8.877 -16.004 -12.446  1.00 91.81           O  
ATOM   1311  OG  SER A 177      -6.772 -17.090 -15.430  1.00 91.81           O  
ATOM   1312  N   VAL A 178      -7.521 -14.687 -13.676  1.00 87.62           N  
ATOM   1313  CA  VAL A 178      -6.914 -13.975 -12.551  1.00 87.62           C  
ATOM   1314  C   VAL A 178      -7.904 -13.116 -11.779  1.00 87.62           C  
ATOM   1315  CB  VAL A 178      -5.746 -13.100 -13.007  1.00 87.62           C  
ATOM   1316  O   VAL A 178      -7.712 -12.895 -10.593  1.00 87.62           O  
ATOM   1317  CG1 VAL A 178      -4.689 -13.920 -13.762  1.00 87.62           C  
ATOM   1318  CG2 VAL A 178      -6.158 -11.851 -13.797  1.00 87.62           C  
ATOM   1319  N   PHE A 179      -8.987 -12.674 -12.422  1.00 90.25           N  
ATOM   1320  CA  PHE A 179     -10.077 -11.971 -11.751  1.00 90.25           C  
ATOM   1321  C   PHE A 179     -11.105 -12.966 -11.201  1.00 90.25           C  
ATOM   1322  CB  PHE A 179     -10.705 -10.974 -12.732  1.00 90.25           C  
ATOM   1323  O   PHE A 179     -11.669 -12.766 -10.126  1.00 90.25           O  
ATOM   1324  CG  PHE A 179      -9.721  -9.973 -13.307  1.00 90.25           C  
ATOM   1325  CD1 PHE A 179      -9.118  -9.018 -12.466  1.00 90.25           C  
ATOM   1326  CD2 PHE A 179      -9.374 -10.017 -14.671  1.00 90.25           C  
ATOM   1327  CE1 PHE A 179      -8.166  -8.123 -12.984  1.00 90.25           C  
ATOM   1328  CE2 PHE A 179      -8.430  -9.113 -15.188  1.00 90.25           C  
ATOM   1329  CZ  PHE A 179      -7.823  -8.170 -14.346  1.00 90.25           C  
ATOM   1330  N   LEU A 180     -11.325 -14.092 -11.889  1.00 92.44           N  
ATOM   1331  CA  LEU A 180     -12.266 -15.125 -11.442  1.00 92.44           C  
ATOM   1332  C   LEU A 180     -11.830 -15.834 -10.154  1.00 92.44           C  
ATOM   1333  CB  LEU A 180     -12.515 -16.147 -12.562  1.00 92.44           C  
ATOM   1334  O   LEU A 180     -12.701 -16.317  -9.429  1.00 92.44           O  
ATOM   1335  CG  LEU A 180     -13.271 -15.585 -13.778  1.00 92.44           C  
ATOM   1336  CD1 LEU A 180     -13.396 -16.672 -14.847  1.00 92.44           C  
ATOM   1337  CD2 LEU A 180     -14.680 -15.095 -13.426  1.00 92.44           C  
ATOM   1338  N   ILE A 181     -10.535 -15.848  -9.813  1.00 90.25           N  
ATOM   1339  CA  ILE A 181     -10.060 -16.368  -8.517  1.00 90.25           C  
ATOM   1340  C   ILE A 181     -10.686 -15.636  -7.322  1.00 90.25           C  
ATOM   1341  CB  ILE A 181      -8.521 -16.321  -8.434  1.00 90.25           C  
ATOM   1342  O   ILE A 181     -10.832 -16.210  -6.238  1.00 90.25           O  
ATOM   1343  CG1 ILE A 181      -8.058 -17.261  -7.301  1.00 90.25           C  
ATOM   1344  CG2 ILE A 181      -8.006 -14.889  -8.206  1.00 90.25           C  
ATOM   1345  CD1 ILE A 181      -6.547 -17.417  -7.192  1.00 90.25           C  
ATOM   1346  N   ASN A 182     -11.136 -14.395  -7.523  1.00 90.19           N  
ATOM   1347  CA  ASN A 182     -11.787 -13.625  -6.478  1.00 90.19           C  
ATOM   1348  C   ASN A 182     -13.131 -14.235  -6.072  1.00 90.19           C  
ATOM   1349  CB  ASN A 182     -11.943 -12.165  -6.944  1.00 90.19           C  
ATOM   1350  O   ASN A 182     -13.536 -14.159  -4.911  1.00 90.19           O  
ATOM   1351  CG  ASN A 182     -10.620 -11.461  -7.215  1.00 90.19           C  
ATOM   1352  ND2 ASN A 182     -10.643 -10.407  -7.995  1.00 90.19           N  
ATOM   1353  OD1 ASN A 182      -9.594 -11.827  -6.671  1.00 90.19           O  
ATOM   1354  N   LEU A 183     -13.818 -14.880  -7.015  1.00 92.19           N  
ATOM   1355  CA  LEU A 183     -15.164 -15.403  -6.836  1.00 92.19           C  
ATOM   1356  C   LEU A 183     -15.263 -16.498  -5.755  1.00 92.19           C  
ATOM   1357  CB  LEU A 183     -15.703 -15.845  -8.209  1.00 92.19           C  
ATOM   1358  O   LEU A 183     -16.058 -16.314  -4.829  1.00 92.19           O  
ATOM   1359  CG  LEU A 183     -17.233 -15.956  -8.267  1.00 92.19           C  
ATOM   1360  CD1 LEU A 183     -17.893 -14.576  -8.202  1.00 92.19           C  
ATOM   1361  CD2 LEU A 183     -17.648 -16.625  -9.576  1.00 92.19           C  
ATOM   1362  N   PRO A 184     -14.483 -17.604  -5.784  1.00 92.00           N  
ATOM   1363  CA  PRO A 184     -14.562 -18.631  -4.744  1.00 92.00           C  
ATOM   1364  C   PRO A 184     -14.236 -18.072  -3.356  1.00 92.00           C  
ATOM   1365  CB  PRO A 184     -13.572 -19.726  -5.163  1.00 92.00           C  
ATOM   1366  O   PRO A 184     -14.904 -18.416  -2.380  1.00 92.00           O  
ATOM   1367  CG  PRO A 184     -12.584 -19.005  -6.077  1.00 92.00           C  
ATOM   1368  CD  PRO A 184     -13.484 -17.990  -6.772  1.00 92.00           C  
ATOM   1369  N   VAL A 185     -13.263 -17.164  -3.261  1.00 91.75           N  
ATOM   1370  CA  VAL A 185     -12.885 -16.541  -1.990  1.00 91.75           C  
ATOM   1371  C   VAL A 185     -13.999 -15.645  -1.451  1.00 91.75           C  
ATOM   1372  CB  VAL A 185     -11.561 -15.779  -2.144  1.00 91.75           C  
ATOM   1373  O   VAL A 185     -14.358 -15.755  -0.277  1.00 91.75           O  
ATOM   1374  CG1 VAL A 185     -11.276 -14.974  -0.876  1.00 91.75           C  
ATOM   1375  CG2 VAL A 185     -10.428 -16.788  -2.387  1.00 91.75           C  
ATOM   1376  N   MET A 186     -14.597 -14.808  -2.300  1.00 93.69           N  
ATOM   1377  CA  MET A 186     -15.709 -13.942  -1.907  1.00 93.69           C  
ATOM   1378  C   MET A 186     -16.948 -14.748  -1.512  1.00 93.69           C  
ATOM   1379  CB  MET A 186     -16.018 -12.940  -3.030  1.00 93.69           C  
ATOM   1380  O   MET A 186     -17.610 -14.404  -0.534  1.00 93.69           O  
ATOM   1381  CG  MET A 186     -14.911 -11.884  -3.132  1.00 93.69           C  
ATOM   1382  SD  MET A 186     -14.767 -10.845  -1.654  1.00 93.69           S  
ATOM   1383  CE  MET A 186     -13.059 -10.292  -1.791  1.00 93.69           C  
ATOM   1384  N   VAL A 187     -17.225 -15.871  -2.182  1.00 94.44           N  
ATOM   1385  CA  VAL A 187     -18.302 -16.794  -1.789  1.00 94.44           C  
ATOM   1386  C   VAL A 187     -18.045 -17.376  -0.399  1.00 94.44           C  
ATOM   1387  CB  VAL A 187     -18.483 -17.910  -2.836  1.00 94.44           C  
ATOM   1388  O   VAL A 187     -18.935 -17.330   0.453  1.00 94.44           O  
ATOM   1389  CG1 VAL A 187     -19.412 -19.031  -2.348  1.00 94.44           C  
ATOM   1390  CG2 VAL A 187     -19.100 -17.340  -4.119  1.00 94.44           C  
ATOM   1391  N   VAL A 188     -16.834 -17.878  -0.132  1.00 94.06           N  
ATOM   1392  CA  VAL A 188     -16.461 -18.382   1.202  1.00 94.06           C  
ATOM   1393  C   VAL A 188     -16.620 -17.283   2.249  1.00 94.06           C  
ATOM   1394  CB  VAL A 188     -15.024 -18.942   1.202  1.00 94.06           C  
ATOM   1395  O   VAL A 188     -17.197 -17.522   3.314  1.00 94.06           O  
ATOM   1396  CG1 VAL A 188     -14.505 -19.245   2.616  1.00 94.06           C  
ATOM   1397  CG2 VAL A 188     -14.972 -20.254   0.412  1.00 94.06           C  
ATOM   1398  N   LEU A 189     -16.176 -16.066   1.936  1.00 93.12           N  
ATOM   1399  CA  LEU A 189     -16.289 -14.939   2.845  1.00 93.12           C  
ATOM   1400  C   LEU A 189     -17.735 -14.562   3.146  1.00 93.12           C  
ATOM   1401  CB  LEU A 189     -15.471 -13.764   2.303  1.00 93.12           C  
ATOM   1402  O   LEU A 189     -18.073 -14.343   4.309  1.00 93.12           O  
ATOM   1403  CG  LEU A 189     -15.524 -12.555   3.257  1.00 93.12           C  
ATOM   1404  CD1 LEU A 189     -14.134 -12.020   3.510  1.00 93.12           C  
ATOM   1405  CD2 LEU A 189     -16.314 -11.412   2.651  1.00 93.12           C  
ATOM   1406  N   VAL A 190     -18.605 -14.546   2.142  1.00 94.69           N  
ATOM   1407  CA  VAL A 190     -20.025 -14.259   2.343  1.00 94.69           C  
ATOM   1408  C   VAL A 190     -20.685 -15.361   3.173  1.00 94.69           C  
ATOM   1409  CB  VAL A 190     -20.727 -14.013   0.995  1.00 94.69           C  
ATOM   1410  O   VAL A 190     -21.338 -15.069   4.176  1.00 94.69           O  
ATOM   1411  CG1 VAL A 190     -22.251 -13.921   1.145  1.00 94.69           C  
ATOM   1412  CG2 VAL A 190     -20.251 -12.686   0.385  1.00 94.69           C  
ATOM   1413  N   VAL A 191     -20.471 -16.634   2.828  1.00 94.38           N  
ATOM   1414  CA  VAL A 191     -21.097 -17.778   3.514  1.00 94.38           C  
ATOM   1415  C   VAL A 191     -20.657 -17.871   4.975  1.00 94.38           C  
ATOM   1416  CB  VAL A 191     -20.790 -19.090   2.765  1.00 94.38           C  
ATOM   1417  O   VAL A 191     -21.495 -18.011   5.873  1.00 94.38           O  
ATOM   1418  CG1 VAL A 191     -21.242 -20.335   3.547  1.00 94.38           C  
ATOM   1419  CG2 VAL A 191     -21.516 -19.121   1.414  1.00 94.38           C  
ATOM   1420  N   VAL A 192     -19.350 -17.789   5.236  1.00 91.25           N  
ATOM   1421  CA  VAL A 192     -18.821 -17.869   6.602  1.00 91.25           C  
ATOM   1422  C   VAL A 192     -19.093 -16.571   7.356  1.00 91.25           C  
ATOM   1423  CB  VAL A 192     -17.324 -18.226   6.619  1.00 91.25           C  
ATOM   1424  O   VAL A 192     -19.489 -16.613   8.521  1.00 91.25           O  
ATOM   1425  CG1 VAL A 192     -16.844 -18.377   8.070  1.00 91.25           C  
ATOM   1426  CG2 VAL A 192     -17.053 -19.565   5.917  1.00 91.25           C  
ATOM   1427  N   GLY A 193     -18.970 -15.420   6.696  1.00 88.62           N  
ATOM   1428  CA  GLY A 193     -19.207 -14.108   7.283  1.00 88.62           C  
ATOM   1429  C   GLY A 193     -20.644 -13.924   7.767  1.00 88.62           C  
ATOM   1430  O   GLY A 193     -20.857 -13.454   8.885  1.00 88.62           O  
ATOM   1431  N   VAL A 194     -21.643 -14.377   7.001  1.00 91.25           N  
ATOM   1432  CA  VAL A 194     -23.055 -14.364   7.427  1.00 91.25           C  
ATOM   1433  C   VAL A 194     -23.256 -15.154   8.722  1.00 91.25           C  
ATOM   1434  CB  VAL A 194     -23.978 -14.896   6.310  1.00 91.25           C  
ATOM   1435  O   VAL A 194     -23.972 -14.681   9.608  1.00 91.25           O  
ATOM   1436  CG1 VAL A 194     -25.409 -15.179   6.794  1.00 91.25           C  
ATOM   1437  CG2 VAL A 194     -24.104 -13.865   5.184  1.00 91.25           C  
ATOM   1438  N   LYS A 195     -22.607 -16.313   8.868  1.00 88.69           N  
ATOM   1439  CA  LYS A 195     -22.789 -17.205  10.024  1.00 88.69           C  
ATOM   1440  C   LYS A 195     -21.964 -16.800  11.248  1.00 88.69           C  
ATOM   1441  CB  LYS A 195     -22.470 -18.650   9.608  1.00 88.69           C  
ATOM   1442  O   LYS A 195     -22.458 -16.907  12.364  1.00 88.69           O  
ATOM   1443  CG  LYS A 195     -23.500 -19.204   8.611  1.00 88.69           C  
ATOM   1444  CD  LYS A 195     -23.161 -20.647   8.217  1.00 88.69           C  
ATOM   1445  CE  LYS A 195     -24.211 -21.183   7.236  1.00 88.69           C  
ATOM   1446  NZ  LYS A 195     -23.917 -22.576   6.814  1.00 88.69           N  
ATOM   1447  N   MET A 196     -20.727 -16.351  11.044  1.00 86.50           N  
ATOM   1448  CA  MET A 196     -19.721 -16.245  12.110  1.00 86.50           C  
ATOM   1449  C   MET A 196     -19.409 -14.808  12.533  1.00 86.50           C  
ATOM   1450  CB  MET A 196     -18.428 -16.950  11.668  1.00 86.50           C  
ATOM   1451  O   MET A 196     -18.995 -14.593  13.672  1.00 86.50           O  
ATOM   1452  CG  MET A 196     -18.614 -18.447  11.397  1.00 86.50           C  
ATOM   1453  SD  MET A 196     -18.944 -19.425  12.886  1.00 86.50           S  
ATOM   1454  CE  MET A 196     -19.551 -20.956  12.135  1.00 86.50           C  
ATOM   1455  N   LEU A 197     -19.589 -13.813  11.653  1.00 87.06           N  
ATOM   1456  CA  LEU A 197     -19.277 -12.429  12.009  1.00 87.06           C  
ATOM   1457  C   LEU A 197     -20.410 -11.815  12.836  1.00 87.06           C  
ATOM   1458  CB  LEU A 197     -18.946 -11.564  10.782  1.00 87.06           C  
ATOM   1459  O   LEU A 197     -21.585 -11.945  12.467  1.00 87.06           O  
ATOM   1460  CG  LEU A 197     -17.650 -11.982  10.070  1.00 87.06           C  
ATOM   1461  CD1 LEU A 197     -17.556 -11.256   8.731  1.00 87.06           C  
ATOM   1462  CD2 LEU A 197     -16.408 -11.640  10.896  1.00 87.06           C  
ATOM   1463  N   PRO A 198     -20.089 -11.118  13.934  1.00 84.62           N  
ATOM   1464  CA  PRO A 198     -21.072 -10.333  14.654  1.00 84.62           C  
ATOM   1465  C   PRO A 198     -21.363  -9.033  13.915  1.00 84.62           C  
ATOM   1466  CB  PRO A 198     -20.447 -10.092  16.017  1.00 84.62           C  
ATOM   1467  O   PRO A 198     -20.471  -8.423  13.329  1.00 84.62           O  
ATOM   1468  CG  PRO A 198     -18.948 -10.014  15.709  1.00 84.62           C  
ATOM   1469  CD  PRO A 198     -18.776 -11.003  14.559  1.00 84.62           C  
ATOM   1470  N   GLU A 199     -22.615  -8.588  13.972  1.00 86.06           N  
ATOM   1471  CA  GLU A 199     -22.929  -7.236  13.530  1.00 86.06           C  
ATOM   1472  C   GLU A 199     -22.451  -6.224  14.576  1.00 86.06           C  
ATOM   1473  CB  GLU A 199     -24.426  -7.094  13.211  1.00 86.06           C  
ATOM   1474  O   GLU A 199     -22.646  -6.417  15.777  1.00 86.06           O  
ATOM   1475  CG  GLU A 199     -24.760  -5.750  12.547  1.00 86.06           C  
ATOM   1476  CD  GLU A 199     -23.942  -5.565  11.266  1.00 86.06           C  
ATOM   1477  OE1 GLU A 199     -22.850  -4.959  11.344  1.00 86.06           O  
ATOM   1478  OE2 GLU A 199     -24.347  -6.125  10.228  1.00 86.06           O  
ATOM   1479  N   SER A 200     -21.833  -5.144  14.110  1.00 81.75           N  
ATOM   1480  CA  SER A 200     -21.388  -4.030  14.941  1.00 81.75           C  
ATOM   1481  C   SER A 200     -21.539  -2.736  14.160  1.00 81.75           C  
ATOM   1482  CB  SER A 200     -19.935  -4.206  15.363  1.00 81.75           C  
ATOM   1483  O   SER A 200     -21.168  -2.656  12.991  1.00 81.75           O  
ATOM   1484  OG  SER A 200     -19.470  -3.028  16.004  1.00 81.75           O  
ATOM   1485  N   ARG A 201     -22.092  -1.728  14.824  1.00 83.44           N  
ATOM   1486  CA  ARG A 201     -22.342  -0.392  14.288  1.00 83.44           C  
ATOM   1487  C   ARG A 201     -22.199   0.624  15.408  1.00 83.44           C  
ATOM   1488  CB  ARG A 201     -23.735  -0.317  13.636  1.00 83.44           C  
ATOM   1489  O   ARG A 201     -22.442   0.298  16.569  1.00 83.44           O  
ATOM   1490  CG  ARG A 201     -24.882  -0.743  14.566  1.00 83.44           C  
ATOM   1491  CD  ARG A 201     -26.220  -0.707  13.824  1.00 83.44           C  
ATOM   1492  NE  ARG A 201     -27.240  -1.488  14.554  1.00 83.44           N  
ATOM   1493  NH1 ARG A 201     -29.011  -0.041  14.338  1.00 83.44           N  
ATOM   1494  NH2 ARG A 201     -29.285  -1.972  15.425  1.00 83.44           N  
ATOM   1495  CZ  ARG A 201     -28.502  -1.162  14.767  1.00 83.44           C  
ATOM   1496  N   ASN A 202     -21.856   1.848  15.046  1.00 78.19           N  
ATOM   1497  CA  ASN A 202     -21.947   2.995  15.925  1.00 78.19           C  
ATOM   1498  C   ASN A 202     -23.437   3.288  16.208  1.00 78.19           C  
ATOM   1499  CB  ASN A 202     -21.219   4.168  15.255  1.00 78.19           C  
ATOM   1500  O   ASN A 202     -24.202   3.506  15.264  1.00 78.19           O  
ATOM   1501  CG  ASN A 202     -21.147   5.408  16.123  1.00 78.19           C  
ATOM   1502  ND2 ASN A 202     -20.302   6.345  15.771  1.00 78.19           N  
ATOM   1503  OD1 ASN A 202     -21.860   5.566  17.103  1.00 78.19           O  
ATOM   1504  N   PRO A 203     -23.880   3.277  17.479  1.00 73.44           N  
ATOM   1505  CA  PRO A 203     -25.273   3.537  17.834  1.00 73.44           C  
ATOM   1506  C   PRO A 203     -25.715   4.980  17.549  1.00 73.44           C  
ATOM   1507  CB  PRO A 203     -25.382   3.179  19.321  1.00 73.44           C  
ATOM   1508  O   PRO A 203     -26.901   5.201  17.326  1.00 73.44           O  
ATOM   1509  CG  PRO A 203     -23.959   3.345  19.853  1.00 73.44           C  
ATOM   1510  CD  PRO A 203     -23.091   2.966  18.661  1.00 73.44           C  
ATOM   1511  N   ASN A 204     -24.783   5.940  17.495  1.00 73.75           N  
ATOM   1512  CA  ASN A 204     -25.061   7.357  17.242  1.00 73.75           C  
ATOM   1513  C   ASN A 204     -24.198   7.902  16.092  1.00 73.75           C  
ATOM   1514  CB  ASN A 204     -24.849   8.144  18.544  1.00 73.75           C  
ATOM   1515  O   ASN A 204     -23.288   8.701  16.315  1.00 73.75           O  
ATOM   1516  CG  ASN A 204     -25.960   7.932  19.548  1.00 73.75           C  
ATOM   1517  ND2 ASN A 204     -25.657   8.016  20.820  1.00 73.75           N  
ATOM   1518  OD1 ASN A 204     -27.114   7.734  19.218  1.00 73.75           O  
ATOM   1519  N   PRO A 205     -24.458   7.498  14.842  1.00 69.44           N  
ATOM   1520  CA  PRO A 205     -23.514   7.744  13.763  1.00 69.44           C  
ATOM   1521  C   PRO A 205     -23.667   9.106  13.049  1.00 69.44           C  
ATOM   1522  CB  PRO A 205     -23.751   6.569  12.841  1.00 69.44           C  
ATOM   1523  O   PRO A 205     -22.948   9.368  12.084  1.00 69.44           O  
ATOM   1524  CG  PRO A 205     -25.261   6.327  12.934  1.00 69.44           C  
ATOM   1525  CD  PRO A 205     -25.520   6.592  14.413  1.00 69.44           C  
ATOM   1526  N   GLY A 206     -24.607   9.963  13.468  1.00 70.44           N  
ATOM   1527  CA  GLY A 206     -24.869  11.280  12.859  1.00 70.44           C  
ATOM   1528  C   GLY A 206     -25.427  11.252  11.417  1.00 70.44           C  
ATOM   1529  O   GLY A 206     -25.758  10.181  10.908  1.00 70.44           O  
ATOM   1530  N   PRO A 207     -25.546  12.419  10.742  1.00 74.94           N  
ATOM   1531  CA  PRO A 207     -26.049  12.568   9.361  1.00 74.94           C  
ATOM   1532  C   PRO A 207     -24.970  12.370   8.278  1.00 74.94           C  
ATOM   1533  CB  PRO A 207     -26.598  13.993   9.304  1.00 74.94           C  
ATOM   1534  O   PRO A 207     -23.796  12.655   8.512  1.00 74.94           O  
ATOM   1535  CG  PRO A 207     -25.665  14.756  10.246  1.00 74.94           C  
ATOM   1536  CD  PRO A 207     -25.337  13.735  11.336  1.00 74.94           C  
ATOM   1537  N   TRP A 208     -25.317  11.843   7.088  1.00 72.88           N  
ATOM   1538  CA  TRP A 208     -24.312  11.513   6.048  1.00 72.88           C  
ATOM   1539  C   TRP A 208     -23.841  12.748   5.331  1.00 72.88           C  
ATOM   1540  CB  TRP A 208     -24.769  10.407   5.067  1.00 72.88           C  
ATOM   1541  O   TRP A 208     -24.585  13.359   4.572  1.00 72.88           O  
ATOM   1542  CG  TRP A 208     -23.692   9.493   4.520  1.00 72.88           C  
ATOM   1543  CD1 TRP A 208     -22.541   9.085   5.122  1.00 72.88           C  
ATOM   1544  CD2 TRP A 208     -23.664   8.875   3.196  1.00 72.88           C  
ATOM   1545  CE2 TRP A 208     -22.457   8.124   3.057  1.00 72.88           C  
ATOM   1546  CE3 TRP A 208     -24.536   8.901   2.087  1.00 72.88           C  
ATOM   1547  NE1 TRP A 208     -21.817   8.276   4.267  1.00 72.88           N  
ATOM   1548  CH2 TRP A 208     -23.014   7.496   0.790  1.00 72.88           C  
ATOM   1549  CZ2 TRP A 208     -22.126   7.444   1.877  1.00 72.88           C  
ATOM   1550  CZ3 TRP A 208     -24.215   8.220   0.898  1.00 72.88           C  
ATOM   1551  N   ASP A 209     -22.595  13.106   5.603  1.00 82.50           N  
ATOM   1552  CA  ASP A 209     -21.987  14.275   5.016  1.00 82.50           C  
ATOM   1553  C   ASP A 209     -21.363  13.925   3.664  1.00 82.50           C  
ATOM   1554  CB  ASP A 209     -21.016  14.897   6.014  1.00 82.50           C  
ATOM   1555  O   ASP A 209     -20.151  13.749   3.541  1.00 82.50           O  
ATOM   1556  CG  ASP A 209     -20.525  16.245   5.506  1.00 82.50           C  
ATOM   1557  OD1 ASP A 209     -21.100  16.826   4.559  1.00 82.50           O  
ATOM   1558  OD2 ASP A 209     -19.555  16.771   6.075  1.00 82.50           O  
ATOM   1559  N   LEU A 210     -22.221  13.820   2.646  1.00 84.06           N  
ATOM   1560  CA  LEU A 210     -21.810  13.538   1.269  1.00 84.06           C  
ATOM   1561  C   LEU A 210     -20.793  14.569   0.757  1.00 84.06           C  
ATOM   1562  CB  LEU A 210     -23.065  13.508   0.378  1.00 84.06           C  
ATOM   1563  O   LEU A 210     -19.898  14.226  -0.007  1.00 84.06           O  
ATOM   1564  CG  LEU A 210     -22.801  13.041  -1.069  1.00 84.06           C  
ATOM   1565  CD1 LEU A 210     -22.357  11.578  -1.121  1.00 84.06           C  
ATOM   1566  CD2 LEU A 210     -24.079  13.190  -1.894  1.00 84.06           C  
ATOM   1567  N   LEU A 211     -20.880  15.820   1.220  1.00 87.00           N  
ATOM   1568  CA  LEU A 211     -19.911  16.847   0.854  1.00 87.00           C  
ATOM   1569  C   LEU A 211     -18.517  16.518   1.395  1.00 87.00           C  
ATOM   1570  CB  LEU A 211     -20.410  18.218   1.337  1.00 87.00           C  
ATOM   1571  O   LEU A 211     -17.540  16.647   0.666  1.00 87.00           O  
ATOM   1572  CG  LEU A 211     -19.470  19.378   0.960  1.00 87.00           C  
ATOM   1573  CD1 LEU A 211     -19.263  19.509  -0.549  1.00 87.00           C  
ATOM   1574  CD2 LEU A 211     -20.058  20.693   1.468  1.00 87.00           C  
ATOM   1575  N   SER A 212     -18.407  16.050   2.639  1.00 85.94           N  
ATOM   1576  CA  SER A 212     -17.114  15.613   3.176  1.00 85.94           C  
ATOM   1577  C   SER A 212     -16.588  14.350   2.503  1.00 85.94           C  
ATOM   1578  CB  SER A 212     -17.187  15.398   4.675  1.00 85.94           C  
ATOM   1579  O   SER A 212     -15.381  14.247   2.311  1.00 85.94           O  
ATOM   1580  OG  SER A 212     -17.191  16.650   5.315  1.00 85.94           O  
ATOM   1581  N   VAL A 213     -17.467  13.434   2.084  1.00 84.12           N  
ATOM   1582  CA  VAL A 213     -17.088  12.284   1.246  1.00 84.12           C  
ATOM   1583  C   VAL A 213     -16.444  12.773  -0.052  1.00 84.12           C  
ATOM   1584  CB  VAL A 213     -18.306  11.380   0.969  1.00 84.12           C  
ATOM   1585  O   VAL A 213     -15.308  12.407  -0.342  1.00 84.12           O  
ATOM   1586  CG1 VAL A 213     -18.064  10.347  -0.140  1.00 84.12           C  
ATOM   1587  CG2 VAL A 213     -18.768  10.682   2.255  1.00 84.12           C  
ATOM   1588  N   VAL A 214     -17.112  13.672  -0.782  1.00 86.94           N  
ATOM   1589  CA  VAL A 214     -16.594  14.232  -2.041  1.00 86.94           C  
ATOM   1590  C   VAL A 214     -15.291  15.001  -1.820  1.00 86.94           C  
ATOM   1591  CB  VAL A 214     -17.655  15.116  -2.726  1.00 86.94           C  
ATOM   1592  O   VAL A 214     -14.347  14.805  -2.575  1.00 86.94           O  
ATOM   1593  CG1 VAL A 214     -17.104  15.858  -3.952  1.00 86.94           C  
ATOM   1594  CG2 VAL A 214     -18.837  14.264  -3.207  1.00 86.94           C  
ATOM   1595  N   LEU A 215     -15.196  15.827  -0.773  1.00 89.31           N  
ATOM   1596  CA  LEU A 215     -13.966  16.558  -0.451  1.00 89.31           C  
ATOM   1597  C   LEU A 215     -12.803  15.614  -0.120  1.00 89.31           C  
ATOM   1598  CB  LEU A 215     -14.213  17.515   0.727  1.00 89.31           C  
ATOM   1599  O   LEU A 215     -11.687  15.856  -0.570  1.00 89.31           O  
ATOM   1600  CG  LEU A 215     -15.063  18.754   0.406  1.00 89.31           C  
ATOM   1601  CD1 LEU A 215     -15.445  19.456   1.713  1.00 89.31           C  
ATOM   1602  CD2 LEU A 215     -14.299  19.755  -0.463  1.00 89.31           C  
ATOM   1603  N   SER A 216     -13.055  14.535   0.631  1.00 86.31           N  
ATOM   1604  CA  SER A 216     -12.030  13.526   0.927  1.00 86.31           C  
ATOM   1605  C   SER A 216     -11.596  12.769  -0.328  1.00 86.31           C  
ATOM   1606  CB  SER A 216     -12.496  12.564   2.028  1.00 86.31           C  
ATOM   1607  O   SER A 216     -10.403  12.576  -0.532  1.00 86.31           O  
ATOM   1608  OG  SER A 216     -13.506  11.657   1.618  1.00 86.31           O  
ATOM   1609  N   LEU A 217     -12.543  12.431  -1.208  1.00 84.69           N  
ATOM   1610  CA  LEU A 217     -12.283  11.712  -2.449  1.00 84.69           C  
ATOM   1611  C   LEU A 217     -11.478  12.564  -3.428  1.00 84.69           C  
ATOM   1612  CB  LEU A 217     -13.625  11.233  -3.025  1.00 84.69           C  
ATOM   1613  O   LEU A 217     -10.411  12.148  -3.861  1.00 84.69           O  
ATOM   1614  CG  LEU A 217     -13.467  10.433  -4.334  1.00 84.69           C  
ATOM   1615  CD1 LEU A 217     -14.400   9.228  -4.318  1.00 84.69           C  
ATOM   1616  CD2 LEU A 217     -13.808  11.273  -5.568  1.00 84.69           C  
ATOM   1617  N   VAL A 218     -11.947  13.778  -3.726  1.00 88.19           N  
ATOM   1618  CA  VAL A 218     -11.235  14.732  -4.592  1.00 88.19           C  
ATOM   1619  C   VAL A 218      -9.870  15.071  -4.001  1.00 88.19           C  
ATOM   1620  CB  VAL A 218     -12.077  16.009  -4.783  1.00 88.19           C  
ATOM   1621  O   VAL A 218      -8.883  15.165  -4.726  1.00 88.19           O  
ATOM   1622  CG1 VAL A 218     -11.319  17.108  -5.534  1.00 88.19           C  
ATOM   1623  CG2 VAL A 218     -13.349  15.705  -5.588  1.00 88.19           C  
ATOM   1624  N   GLY A 219      -9.809  15.208  -2.677  1.00 88.75           N  
ATOM   1625  CA  GLY A 219      -8.589  15.480  -1.942  1.00 88.75           C  
ATOM   1626  C   GLY A 219      -7.527  14.397  -2.101  1.00 88.75           C  
ATOM   1627  O   GLY A 219      -6.423  14.673  -2.568  1.00 88.75           O  
ATOM   1628  N   MET A 220      -7.876  13.163  -1.738  1.00 82.94           N  
ATOM   1629  CA  MET A 220      -6.973  12.016  -1.800  1.00 82.94           C  
ATOM   1630  C   MET A 220      -6.603  11.667  -3.239  1.00 82.94           C  
ATOM   1631  CB  MET A 220      -7.614  10.806  -1.108  1.00 82.94           C  
ATOM   1632  O   MET A 220      -5.420  11.543  -3.537  1.00 82.94           O  
ATOM   1633  CG  MET A 220      -7.673  10.950   0.417  1.00 82.94           C  
ATOM   1634  SD  MET A 220      -6.076  11.165   1.259  1.00 82.94           S  
ATOM   1635  CE  MET A 220      -5.217   9.662   0.703  1.00 82.94           C  
ATOM   1636  N   VAL A 221      -7.583  11.573  -4.145  1.00 83.19           N  
ATOM   1637  CA  VAL A 221      -7.325  11.262  -5.559  1.00 83.19           C  
ATOM   1638  C   VAL A 221      -6.456  12.338  -6.192  1.00 83.19           C  
ATOM   1639  CB  VAL A 221      -8.631  11.080  -6.358  1.00 83.19           C  
ATOM   1640  O   VAL A 221      -5.475  11.997  -6.835  1.00 83.19           O  
ATOM   1641  CG1 VAL A 221      -8.376  10.894  -7.860  1.00 83.19           C  
ATOM   1642  CG2 VAL A 221      -9.389   9.840  -5.870  1.00 83.19           C  
ATOM   1643  N   GLY A 222      -6.755  13.624  -5.980  1.00 86.62           N  
ATOM   1644  CA  GLY A 222      -5.981  14.722  -6.563  1.00 86.62           C  
ATOM   1645  C   GLY A 222      -4.527  14.743  -6.094  1.00 86.62           C  
ATOM   1646  O   GLY A 222      -3.624  14.904  -6.912  1.00 86.62           O  
ATOM   1647  N   VAL A 223      -4.286  14.523  -4.796  1.00 84.06           N  
ATOM   1648  CA  VAL A 223      -2.924  14.449  -4.245  1.00 84.06           C  
ATOM   1649  C   VAL A 223      -2.193  13.211  -4.756  1.00 84.06           C  
ATOM   1650  CB  VAL A 223      -2.937  14.502  -2.704  1.00 84.06           C  
ATOM   1651  O   VAL A 223      -1.090  13.343  -5.276  1.00 84.06           O  
ATOM   1652  CG1 VAL A 223      -1.560  14.213  -2.086  1.00 84.06           C  
ATOM   1653  CG2 VAL A 223      -3.360  15.900  -2.231  1.00 84.06           C  
ATOM   1654  N   VAL A 224      -2.793  12.023  -4.656  1.00 77.62           N  
ATOM   1655  CA  VAL A 224      -2.149  10.770  -5.085  1.00 77.62           C  
ATOM   1656  C   VAL A 224      -1.897  10.773  -6.596  1.00 77.62           C  
ATOM   1657  CB  VAL A 224      -2.975   9.546  -4.640  1.00 77.62           C  
ATOM   1658  O   VAL A 224      -0.814  10.382  -7.022  1.00 77.62           O  
ATOM   1659  CG1 VAL A 224      -2.367   8.225  -5.123  1.00 77.62           C  
ATOM   1660  CG2 VAL A 224      -3.031   9.439  -3.107  1.00 77.62           C  
ATOM   1661  N   TYR A 225      -2.841  11.272  -7.398  1.00 80.31           N  
ATOM   1662  CA  TYR A 225      -2.677  11.457  -8.841  1.00 80.31           C  
ATOM   1663  C   TYR A 225      -1.522  12.405  -9.151  1.00 80.31           C  
ATOM   1664  CB  TYR A 225      -3.973  11.998  -9.460  1.00 80.31           C  
ATOM   1665  O   TYR A 225      -0.619  12.039  -9.891  1.00 80.31           O  
ATOM   1666  CG  TYR A 225      -3.836  12.371 -10.922  1.00 80.31           C  
ATOM   1667  CD1 TYR A 225      -3.564  13.705 -11.292  1.00 80.31           C  
ATOM   1668  CD2 TYR A 225      -3.923  11.372 -11.907  1.00 80.31           C  
ATOM   1669  CE1 TYR A 225      -3.377  14.039 -12.647  1.00 80.31           C  
ATOM   1670  CE2 TYR A 225      -3.754  11.705 -13.263  1.00 80.31           C  
ATOM   1671  OH  TYR A 225      -3.321  13.341 -14.949  1.00 80.31           O  
ATOM   1672  CZ  TYR A 225      -3.479  13.034 -13.636  1.00 80.31           C  
ATOM   1673  N   ALA A 226      -1.504  13.600  -8.552  1.00 84.12           N  
ATOM   1674  CA  ALA A 226      -0.439  14.568  -8.799  1.00 84.12           C  
ATOM   1675  C   ALA A 226       0.940  14.000  -8.445  1.00 84.12           C  
ATOM   1676  CB  ALA A 226      -0.737  15.832  -7.992  1.00 84.12           C  
ATOM   1677  O   ALA A 226       1.902  14.223  -9.172  1.00 84.12           O  
ATOM   1678  N   VAL A 227       1.019  13.241  -7.352  1.00 75.62           N  
ATOM   1679  CA  VAL A 227       2.232  12.577  -6.871  1.00 75.62           C  
ATOM   1680  C   VAL A 227       2.691  11.483  -7.845  1.00 75.62           C  
ATOM   1681  CB  VAL A 227       1.949  12.068  -5.442  1.00 75.62           C  
ATOM   1682  O   VAL A 227       3.846  11.511  -8.267  1.00 75.62           O  
ATOM   1683  CG1 VAL A 227       2.973  11.104  -4.873  1.00 75.62           C  
ATOM   1684  CG2 VAL A 227       1.922  13.248  -4.454  1.00 75.62           C  
ATOM   1685  N   LYS A 228       1.800  10.569  -8.255  1.00 70.56           N  
ATOM   1686  CA  LYS A 228       2.117   9.499  -9.218  1.00 70.56           C  
ATOM   1687  C   LYS A 228       2.486  10.045 -10.596  1.00 70.56           C  
ATOM   1688  CB  LYS A 228       0.936   8.531  -9.374  1.00 70.56           C  
ATOM   1689  O   LYS A 228       3.527   9.684 -11.131  1.00 70.56           O  
ATOM   1690  CG  LYS A 228       0.782   7.523  -8.225  1.00 70.56           C  
ATOM   1691  CD  LYS A 228      -0.186   6.431  -8.698  1.00 70.56           C  
ATOM   1692  CE  LYS A 228      -0.435   5.323  -7.676  1.00 70.56           C  
ATOM   1693  NZ  LYS A 228      -1.371   4.326  -8.257  1.00 70.56           N  
ATOM   1694  N   GLU A 229       1.669  10.941 -11.138  1.00 75.00           N  
ATOM   1695  CA  GLU A 229       1.843  11.484 -12.487  1.00 75.00           C  
ATOM   1696  C   GLU A 229       3.120  12.326 -12.582  1.00 75.00           C  
ATOM   1697  CB  GLU A 229       0.598  12.316 -12.833  1.00 75.00           C  
ATOM   1698  O   GLU A 229       3.866  12.226 -13.551  1.00 75.00           O  
ATOM   1699  CG  GLU A 229       0.492  12.682 -14.321  1.00 75.00           C  
ATOM   1700  CD  GLU A 229       0.202  11.498 -15.242  1.00 75.00           C  
ATOM   1701  OE1 GLU A 229       0.254  11.735 -16.467  1.00 75.00           O  
ATOM   1702  OE2 GLU A 229      -0.083  10.401 -14.717  1.00 75.00           O  
ATOM   1703  N   THR A 230       3.438  13.097 -11.533  1.00 73.25           N  
ATOM   1704  CA  THR A 230       4.701  13.851 -11.482  1.00 73.25           C  
ATOM   1705  C   THR A 230       5.914  12.925 -11.387  1.00 73.25           C  
ATOM   1706  CB  THR A 230       4.717  14.867 -10.332  1.00 73.25           C  
ATOM   1707  O   THR A 230       6.957  13.234 -11.958  1.00 73.25           O  
ATOM   1708  CG2 THR A 230       5.966  15.748 -10.309  1.00 73.25           C  
ATOM   1709  OG1 THR A 230       3.618  15.746 -10.446  1.00 73.25           O  
ATOM   1710  N   ALA A 231       5.793  11.789 -10.695  1.00 64.06           N  
ATOM   1711  CA  ALA A 231       6.866  10.801 -10.607  1.00 64.06           C  
ATOM   1712  C   ALA A 231       7.077  10.043 -11.928  1.00 64.06           C  
ATOM   1713  CB  ALA A 231       6.548   9.843  -9.455  1.00 64.06           C  
ATOM   1714  O   ALA A 231       8.216   9.761 -12.287  1.00 64.06           O  
ATOM   1715  N   ALA A 232       5.996   9.730 -12.646  1.00 63.69           N  
ATOM   1716  CA  ALA A 232       6.047   8.981 -13.899  1.00 63.69           C  
ATOM   1717  C   ALA A 232       6.445   9.849 -15.104  1.00 63.69           C  
ATOM   1718  CB  ALA A 232       4.678   8.323 -14.108  1.00 63.69           C  
ATOM   1719  O   ALA A 232       7.257   9.428 -15.923  1.00 63.69           O  
ATOM   1720  N   HIS A 233       5.893  11.061 -15.206  1.00 66.19           N  
ATOM   1721  CA  HIS A 233       5.985  11.901 -16.407  1.00 66.19           C  
ATOM   1722  C   HIS A 233       6.657  13.260 -16.162  1.00 66.19           C  
ATOM   1723  CB  HIS A 233       4.579  12.039 -17.008  1.00 66.19           C  
ATOM   1724  O   HIS A 233       6.825  14.058 -17.083  1.00 66.19           O  
ATOM   1725  CG  HIS A 233       3.994  10.703 -17.397  1.00 66.19           C  
ATOM   1726  CD2 HIS A 233       2.927  10.066 -16.823  1.00 66.19           C  
ATOM   1727  ND1 HIS A 233       4.513   9.843 -18.337  1.00 66.19           N  
ATOM   1728  CE1 HIS A 233       3.769   8.726 -18.336  1.00 66.19           C  
ATOM   1729  NE2 HIS A 233       2.792   8.812 -17.427  1.00 66.19           N  
ATOM   1730  N   GLY A 234       7.088  13.534 -14.931  1.00 66.31           N  
ATOM   1731  CA  GLY A 234       7.683  14.811 -14.562  1.00 66.31           C  
ATOM   1732  C   GLY A 234       6.652  15.913 -14.316  1.00 66.31           C  
ATOM   1733  O   GLY A 234       5.441  15.705 -14.256  1.00 66.31           O  
ATOM   1734  N   PHE A 235       7.149  17.128 -14.103  1.00 73.69           N  
ATOM   1735  CA  PHE A 235       6.309  18.247 -13.695  1.00 73.69           C  
ATOM   1736  C   PHE A 235       5.457  18.782 -14.853  1.00 73.69           C  
ATOM   1737  CB  PHE A 235       7.194  19.336 -13.088  1.00 73.69           C  
ATOM   1738  O   PHE A 235       5.990  19.203 -15.878  1.00 73.69           O  
ATOM   1739  CG  PHE A 235       6.399  20.477 -12.499  1.00 73.69           C  
ATOM   1740  CD1 PHE A 235       6.093  21.601 -13.287  1.00 73.69           C  
ATOM   1741  CD2 PHE A 235       5.951  20.402 -11.168  1.00 73.69           C  
ATOM   1742  CE1 PHE A 235       5.368  22.668 -12.733  1.00 73.69           C  
ATOM   1743  CE2 PHE A 235       5.230  21.471 -10.612  1.00 73.69           C  
ATOM   1744  CZ  PHE A 235       4.956  22.606 -11.393  1.00 73.69           C  
ATOM   1745  N   ALA A 236       4.141  18.861 -14.648  1.00 81.69           N  
ATOM   1746  CA  ALA A 236       3.204  19.453 -15.592  1.00 81.69           C  
ATOM   1747  C   ALA A 236       2.231  20.406 -14.884  1.00 81.69           C  
ATOM   1748  CB  ALA A 236       2.475  18.329 -16.338  1.00 81.69           C  
ATOM   1749  O   ALA A 236       1.871  20.232 -13.720  1.00 81.69           O  
ATOM   1750  N   TRP A 237       1.735  21.416 -15.604  1.00 84.31           N  
ATOM   1751  CA  TRP A 237       0.764  22.356 -15.032  1.00 84.31           C  
ATOM   1752  C   TRP A 237      -0.541  21.661 -14.615  1.00 84.31           C  
ATOM   1753  CB  TRP A 237       0.485  23.483 -16.028  1.00 84.31           C  
ATOM   1754  O   TRP A 237      -1.136  22.004 -13.595  1.00 84.31           O  
ATOM   1755  CG  TRP A 237      -0.288  24.615 -15.433  1.00 84.31           C  
ATOM   1756  CD1 TRP A 237      -1.583  24.918 -15.677  1.00 84.31           C  
ATOM   1757  CD2 TRP A 237       0.173  25.584 -14.446  1.00 84.31           C  
ATOM   1758  CE2 TRP A 237      -0.906  26.464 -14.139  1.00 84.31           C  
ATOM   1759  CE3 TRP A 237       1.398  25.805 -13.779  1.00 84.31           C  
ATOM   1760  NE1 TRP A 237      -1.951  26.013 -14.919  1.00 84.31           N  
ATOM   1761  CH2 TRP A 237       0.455  27.712 -12.576  1.00 84.31           C  
ATOM   1762  CZ2 TRP A 237      -0.779  27.516 -13.221  1.00 84.31           C  
ATOM   1763  CZ3 TRP A 237       1.538  26.859 -12.855  1.00 84.31           C  
ATOM   1764  N   ALA A 238      -0.958  20.642 -15.373  1.00 84.06           N  
ATOM   1765  CA  ALA A 238      -2.135  19.839 -15.060  1.00 84.06           C  
ATOM   1766  C   ALA A 238      -1.966  19.033 -13.759  1.00 84.06           C  
ATOM   1767  CB  ALA A 238      -2.427  18.929 -16.259  1.00 84.06           C  
ATOM   1768  O   ALA A 238      -2.901  18.979 -12.958  1.00 84.06           O  
ATOM   1769  N   THR A 239      -0.781  18.462 -13.506  1.00 84.19           N  
ATOM   1770  CA  THR A 239      -0.509  17.707 -12.271  1.00 84.19           C  
ATOM   1771  C   THR A 239      -0.430  18.629 -11.065  1.00 84.19           C  
ATOM   1772  CB  THR A 239       0.763  16.848 -12.353  1.00 84.19           C  
ATOM   1773  O   THR A 239      -1.032  18.331 -10.033  1.00 84.19           O  
ATOM   1774  CG2 THR A 239       0.655  15.834 -13.474  1.00 84.19           C  
ATOM   1775  OG1 THR A 239       1.928  17.593 -12.589  1.00 84.19           O  
ATOM   1776  N   LEU A 240       0.200  19.801 -11.208  1.00 87.62           N  
ATOM   1777  CA  LEU A 240       0.193  20.826 -10.165  1.00 87.62           C  
ATOM   1778  C   LEU A 240      -1.236  21.290  -9.847  1.00 87.62           C  
ATOM   1779  CB  LEU A 240       1.084  22.013 -10.583  1.00 87.62           C  
ATOM   1780  O   LEU A 240      -1.603  21.376  -8.676  1.00 87.62           O  
ATOM   1781  CG  LEU A 240       1.114  23.125  -9.512  1.00 87.62           C  
ATOM   1782  CD1 LEU A 240       1.823  22.674  -8.232  1.00 87.62           C  
ATOM   1783  CD2 LEU A 240       1.785  24.400 -10.014  1.00 87.62           C  
ATOM   1784  N   ALA A 241      -2.053  21.570 -10.865  1.00 90.25           N  
ATOM   1785  CA  ALA A 241      -3.436  21.997 -10.674  1.00 90.25           C  
ATOM   1786  C   ALA A 241      -4.270  20.927  -9.951  1.00 90.25           C  
ATOM   1787  CB  ALA A 241      -4.034  22.363 -12.037  1.00 90.25           C  
ATOM   1788  O   ALA A 241      -4.999  21.257  -9.013  1.00 90.25           O  
ATOM   1789  N   ALA A 242      -4.122  19.651 -10.326  1.00 88.25           N  
ATOM   1790  CA  ALA A 242      -4.774  18.530  -9.648  1.00 88.25           C  
ATOM   1791  C   ALA A 242      -4.322  18.400  -8.182  1.00 88.25           C  
ATOM   1792  CB  ALA A 242      -4.491  17.248 -10.439  1.00 88.25           C  
ATOM   1793  O   ALA A 242      -5.156  18.229  -7.292  1.00 88.25           O  
ATOM   1794  N   GLY A 243      -3.022  18.562  -7.916  1.00 88.25           N  
ATOM   1795  CA  GLY A 243      -2.460  18.524  -6.566  1.00 88.25           C  
ATOM   1796  C   GLY A 243      -2.938  19.683  -5.690  1.00 88.25           C  
ATOM   1797  O   GLY A 243      -3.332  19.468  -4.545  1.00 88.25           O  
ATOM   1798  N   LEU A 244      -2.977  20.907  -6.227  1.00 92.00           N  
ATOM   1799  CA  LEU A 244      -3.491  22.090  -5.526  1.00 92.00           C  
ATOM   1800  C   LEU A 244      -4.992  21.979  -5.244  1.00 92.00           C  
ATOM   1801  CB  LEU A 244      -3.205  23.355  -6.354  1.00 92.00           C  
ATOM   1802  O   LEU A 244      -5.435  22.312  -4.145  1.00 92.00           O  
ATOM   1803  CG  LEU A 244      -1.732  23.799  -6.376  1.00 92.00           C  
ATOM   1804  CD1 LEU A 244      -1.581  24.981  -7.335  1.00 92.00           C  
ATOM   1805  CD2 LEU A 244      -1.240  24.243  -4.996  1.00 92.00           C  
ATOM   1806  N   LEU A 245      -5.769  21.478  -6.207  1.00 93.50           N  
ATOM   1807  CA  LEU A 245      -7.193  21.202  -6.028  1.00 93.50           C  
ATOM   1808  C   LEU A 245      -7.414  20.128  -4.953  1.00 93.50           C  
ATOM   1809  CB  LEU A 245      -7.778  20.800  -7.390  1.00 93.50           C  
ATOM   1810  O   LEU A 245      -8.254  20.312  -4.071  1.00 93.50           O  
ATOM   1811  CG  LEU A 245      -9.300  20.554  -7.349  1.00 93.50           C  
ATOM   1812  CD1 LEU A 245     -10.033  21.495  -8.306  1.00 93.50           C  
ATOM   1813  CD2 LEU A 245      -9.626  19.115  -7.742  1.00 93.50           C  
ATOM   1814  N   GLY A 246      -6.618  19.055  -4.973  1.00 90.88           N  
ATOM   1815  CA  GLY A 246      -6.631  18.018  -3.945  1.00 90.88           C  
ATOM   1816  C   GLY A 246      -6.296  18.576  -2.557  1.00 90.88           C  
ATOM   1817  O   GLY A 246      -7.051  18.390  -1.603  1.00 90.88           O  
ATOM   1818  N   ALA A 247      -5.220  19.355  -2.438  1.00 90.69           N  
ATOM   1819  CA  ALA A 247      -4.825  19.996  -1.184  1.00 90.69           C  
ATOM   1820  C   ALA A 247      -5.901  20.963  -0.655  1.00 90.69           C  
ATOM   1821  CB  ALA A 247      -3.487  20.711  -1.405  1.00 90.69           C  
ATOM   1822  O   ALA A 247      -6.213  20.955   0.538  1.00 90.69           O  
ATOM   1823  N   ALA A 248      -6.519  21.758  -1.534  1.00 93.19           N  
ATOM   1824  CA  ALA A 248      -7.622  22.645  -1.176  1.00 93.19           C  
ATOM   1825  C   ALA A 248      -8.863  21.862  -0.708  1.00 93.19           C  
ATOM   1826  CB  ALA A 248      -7.939  23.542  -2.378  1.00 93.19           C  
ATOM   1827  O   ALA A 248      -9.499  22.249   0.278  1.00 93.19           O  
ATOM   1828  N   ALA A 249      -9.184  20.740  -1.360  1.00 92.94           N  
ATOM   1829  CA  ALA A 249     -10.285  19.865  -0.970  1.00 92.94           C  
ATOM   1830  C   ALA A 249     -10.032  19.192   0.391  1.00 92.94           C  
ATOM   1831  CB  ALA A 249     -10.532  18.848  -2.089  1.00 92.94           C  
ATOM   1832  O   ALA A 249     -10.920  19.212   1.246  1.00 92.94           O  
ATOM   1833  N   LEU A 250      -8.815  18.696   0.650  1.00 89.44           N  
ATOM   1834  CA  LEU A 250      -8.419  18.160   1.960  1.00 89.44           C  
ATOM   1835  C   LEU A 250      -8.463  19.233   3.052  1.00 89.44           C  
ATOM   1836  CB  LEU A 250      -7.004  17.553   1.900  1.00 89.44           C  
ATOM   1837  O   LEU A 250      -8.965  18.982   4.147  1.00 89.44           O  
ATOM   1838  CG  LEU A 250      -6.880  16.245   1.103  1.00 89.44           C  
ATOM   1839  CD1 LEU A 250      -5.426  15.785   1.087  1.00 89.44           C  
ATOM   1840  CD2 LEU A 250      -7.740  15.116   1.681  1.00 89.44           C  
ATOM   1841  N   TYR A 251      -7.999  20.450   2.764  1.00 91.44           N  
ATOM   1842  CA  TYR A 251      -8.105  21.572   3.697  1.00 91.44           C  
ATOM   1843  C   TYR A 251      -9.570  21.901   4.021  1.00 91.44           C  
ATOM   1844  CB  TYR A 251      -7.381  22.784   3.106  1.00 91.44           C  
ATOM   1845  O   TYR A 251      -9.935  22.065   5.190  1.00 91.44           O  
ATOM   1846  CG  TYR A 251      -7.493  24.027   3.961  1.00 91.44           C  
ATOM   1847  CD1 TYR A 251      -8.389  25.053   3.602  1.00 91.44           C  
ATOM   1848  CD2 TYR A 251      -6.695  24.156   5.113  1.00 91.44           C  
ATOM   1849  CE1 TYR A 251      -8.458  26.226   4.376  1.00 91.44           C  
ATOM   1850  CE2 TYR A 251      -6.764  25.324   5.894  1.00 91.44           C  
ATOM   1851  OH  TYR A 251      -7.717  27.498   6.267  1.00 91.44           O  
ATOM   1852  CZ  TYR A 251      -7.632  26.368   5.512  1.00 91.44           C  
ATOM   1853  N   GLY A 252     -10.431  21.935   2.999  1.00 91.38           N  
ATOM   1854  CA  GLY A 252     -11.876  22.092   3.156  1.00 91.38           C  
ATOM   1855  C   GLY A 252     -12.497  20.978   4.002  1.00 91.38           C  
ATOM   1856  O   GLY A 252     -13.268  21.267   4.921  1.00 91.38           O  
ATOM   1857  N   PHE A 253     -12.109  19.724   3.752  1.00 89.44           N  
ATOM   1858  CA  PHE A 253     -12.516  18.560   4.536  1.00 89.44           C  
ATOM   1859  C   PHE A 253     -12.128  18.730   6.007  1.00 89.44           C  
ATOM   1860  CB  PHE A 253     -11.907  17.284   3.932  1.00 89.44           C  
ATOM   1861  O   PHE A 253     -13.001  18.694   6.869  1.00 89.44           O  
ATOM   1862  CG  PHE A 253     -12.167  16.024   4.730  1.00 89.44           C  
ATOM   1863  CD1 PHE A 253     -11.146  15.458   5.516  1.00 89.44           C  
ATOM   1864  CD2 PHE A 253     -13.419  15.390   4.651  1.00 89.44           C  
ATOM   1865  CE1 PHE A 253     -11.380  14.259   6.213  1.00 89.44           C  
ATOM   1866  CE2 PHE A 253     -13.650  14.195   5.357  1.00 89.44           C  
ATOM   1867  CZ  PHE A 253     -12.635  13.636   6.147  1.00 89.44           C  
ATOM   1868  N   VAL A 254     -10.858  19.016   6.312  1.00 89.31           N  
ATOM   1869  CA  VAL A 254     -10.372  19.190   7.693  1.00 89.31           C  
ATOM   1870  C   VAL A 254     -11.111  20.312   8.418  1.00 89.31           C  
ATOM   1871  CB  VAL A 254      -8.849  19.428   7.717  1.00 89.31           C  
ATOM   1872  O   VAL A 254     -11.585  20.111   9.538  1.00 89.31           O  
ATOM   1873  CG1 VAL A 254      -8.336  19.773   9.124  1.00 89.31           C  
ATOM   1874  CG2 VAL A 254      -8.080  18.183   7.258  1.00 89.31           C  
ATOM   1875  N   ARG A 255     -11.273  21.482   7.787  1.00 91.25           N  
ATOM   1876  CA  ARG A 255     -12.011  22.600   8.398  1.00 91.25           C  
ATOM   1877  C   ARG A 255     -13.451  22.236   8.713  1.00 91.25           C  
ATOM   1878  CB  ARG A 255     -12.003  23.825   7.484  1.00 91.25           C  
ATOM   1879  O   ARG A 255     -13.943  22.608   9.774  1.00 91.25           O  
ATOM   1880  CG  ARG A 255     -10.644  24.521   7.511  1.00 91.25           C  
ATOM   1881  CD  ARG A 255     -10.747  25.890   6.845  1.00 91.25           C  
ATOM   1882  NE  ARG A 255     -11.454  26.882   7.676  1.00 91.25           N  
ATOM   1883  NH1 ARG A 255     -11.157  28.663   6.259  1.00 91.25           N  
ATOM   1884  NH2 ARG A 255     -12.192  28.967   8.212  1.00 91.25           N  
ATOM   1885  CZ  ARG A 255     -11.598  28.161   7.378  1.00 91.25           C  
ATOM   1886  N   ARG A 256     -14.115  21.516   7.810  1.00 90.31           N  
ATOM   1887  CA  ARG A 256     -15.492  21.064   8.002  1.00 90.31           C  
ATOM   1888  C   ARG A 256     -15.582  20.024   9.116  1.00 90.31           C  
ATOM   1889  CB  ARG A 256     -16.017  20.562   6.654  1.00 90.31           C  
ATOM   1890  O   ARG A 256     -16.412  20.167  10.006  1.00 90.31           O  
ATOM   1891  CG  ARG A 256     -17.499  20.193   6.712  1.00 90.31           C  
ATOM   1892  CD  ARG A 256     -17.995  19.908   5.294  1.00 90.31           C  
ATOM   1893  NE  ARG A 256     -19.381  19.429   5.310  1.00 90.31           N  
ATOM   1894  NH1 ARG A 256     -20.493  21.429   5.144  1.00 90.31           N  
ATOM   1895  NH2 ARG A 256     -21.624  19.497   5.150  1.00 90.31           N  
ATOM   1896  CZ  ARG A 256     -20.491  20.125   5.213  1.00 90.31           C  
ATOM   1897  N   GLN A 257     -14.692  19.035   9.137  1.00 87.75           N  
ATOM   1898  CA  GLN A 257     -14.659  18.026  10.199  1.00 87.75           C  
ATOM   1899  C   GLN A 257     -14.421  18.643  11.588  1.00 87.75           C  
ATOM   1900  CB  GLN A 257     -13.590  16.965   9.886  1.00 87.75           C  
ATOM   1901  O   GLN A 257     -14.983  18.175  12.572  1.00 87.75           O  
ATOM   1902  CG  GLN A 257     -13.882  16.087   8.656  1.00 87.75           C  
ATOM   1903  CD  GLN A 257     -15.260  15.456   8.694  1.00 87.75           C  
ATOM   1904  NE2 GLN A 257     -16.128  15.702   7.743  1.00 87.75           N  
ATOM   1905  OE1 GLN A 257     -15.616  14.746   9.610  1.00 87.75           O  
ATOM   1906  N   LEU A 258     -13.651  19.733  11.685  1.00 87.44           N  
ATOM   1907  CA  LEU A 258     -13.423  20.434  12.954  1.00 87.44           C  
ATOM   1908  C   LEU A 258     -14.640  21.225  13.464  1.00 87.44           C  
ATOM   1909  CB  LEU A 258     -12.206  21.362  12.797  1.00 87.44           C  
ATOM   1910  O   LEU A 258     -14.743  21.447  14.674  1.00 87.44           O  
ATOM   1911  CG  LEU A 258     -10.857  20.623  12.749  1.00 87.44           C  
ATOM   1912  CD1 LEU A 258      -9.760  21.605  12.337  1.00 87.44           C  
ATOM   1913  CD2 LEU A 258     -10.478  20.041  14.114  1.00 87.44           C  
ATOM   1914  N   THR A 259     -15.536  21.663  12.575  1.00 86.06           N  
ATOM   1915  CA  THR A 259     -16.714  22.474  12.928  1.00 86.06           C  
ATOM   1916  C   THR A 259     -17.998  21.663  13.071  1.00 86.06           C  
ATOM   1917  CB  THR A 259     -16.944  23.607  11.918  1.00 86.06           C  
ATOM   1918  O   THR A 259     -18.940  22.137  13.707  1.00 86.06           O  
ATOM   1919  CG2 THR A 259     -15.791  24.611  11.904  1.00 86.06           C  
ATOM   1920  OG1 THR A 259     -17.088  23.112  10.609  1.00 86.06           O  
ATOM   1921  N   MET A 260     -18.063  20.452  12.512  1.00 84.38           N  
ATOM   1922  CA  MET A 260     -19.269  19.630  12.588  1.00 84.38           C  
ATOM   1923  C   MET A 260     -19.505  19.038  13.989  1.00 84.38           C  
ATOM   1924  CB  MET A 260     -19.265  18.515  11.541  1.00 84.38           C  
ATOM   1925  O   MET A 260     -18.559  18.581  14.631  1.00 84.38           O  
ATOM   1926  CG  MET A 260     -19.528  19.068  10.136  1.00 84.38           C  
ATOM   1927  SD  MET A 260     -20.138  17.873   8.926  1.00 84.38           S  
ATOM   1928  CE  MET A 260     -19.239  16.372   9.384  1.00 84.38           C  
ATOM   1929  N   PRO A 261     -20.771  18.958  14.449  1.00 79.56           N  
ATOM   1930  CA  PRO A 261     -21.114  18.312  15.719  1.00 79.56           C  
ATOM   1931  C   PRO A 261     -20.830  16.805  15.738  1.00 79.56           C  
ATOM   1932  CB  PRO A 261     -22.611  18.576  15.927  1.00 79.56           C  
ATOM   1933  O   PRO A 261     -20.433  16.270  16.768  1.00 79.56           O  
ATOM   1934  CG  PRO A 261     -22.900  19.800  15.064  1.00 79.56           C  
ATOM   1935  CD  PRO A 261     -21.938  19.632  13.895  1.00 79.56           C  
ATOM   1936  N   VAL A 262     -21.044  16.127  14.603  1.00 76.88           N  
ATOM   1937  CA  VAL A 262     -20.773  14.693  14.426  1.00 76.88           C  
ATOM   1938  C   VAL A 262     -19.937  14.511  13.153  1.00 76.88           C  
ATOM   1939  CB  VAL A 262     -22.063  13.844  14.401  1.00 76.88           C  
ATOM   1940  O   VAL A 262     -20.511  14.380  12.069  1.00 76.88           O  
ATOM   1941  CG1 VAL A 262     -21.695  12.353  14.430  1.00 76.88           C  
ATOM   1942  CG2 VAL A 262     -22.965  14.125  15.611  1.00 76.88           C  
ATOM   1943  N   PRO A 263     -18.598  14.595  13.250  1.00 78.19           N  
ATOM   1944  CA  PRO A 263     -17.709  14.433  12.106  1.00 78.19           C  
ATOM   1945  C   PRO A 263     -17.696  12.990  11.576  1.00 78.19           C  
ATOM   1946  CB  PRO A 263     -16.342  14.918  12.589  1.00 78.19           C  
ATOM   1947  O   PRO A 263     -17.906  12.040  12.326  1.00 78.19           O  
ATOM   1948  CG  PRO A 263     -16.362  14.655  14.089  1.00 78.19           C  
ATOM   1949  CD  PRO A 263     -17.825  14.882  14.457  1.00 78.19           C  
ATOM   1950  N   LEU A 264     -17.415  12.833  10.278  1.00 76.62           N  
ATOM   1951  CA  LEU A 264     -17.059  11.546   9.665  1.00 76.62           C  
ATOM   1952  C   LEU A 264     -15.742  11.018  10.238  1.00 76.62           C  
ATOM   1953  CB  LEU A 264     -16.872  11.706   8.143  1.00 76.62           C  
ATOM   1954  O   LEU A 264     -15.609   9.823  10.487  1.00 76.62           O  
ATOM   1955  CG  LEU A 264     -18.128  12.044   7.330  1.00 76.62           C  
ATOM   1956  CD1 LEU A 264     -17.737  12.172   5.859  1.00 76.62           C  
ATOM   1957  CD2 LEU A 264     -19.205  10.965   7.430  1.00 76.62           C  
ATOM   1958  N   LEU A 265     -14.784  11.924  10.443  1.00 78.56           N  
ATOM   1959  CA  LEU A 265     -13.514  11.643  11.086  1.00 78.56           C  
ATOM   1960  C   LEU A 265     -13.255  12.702  12.151  1.00 78.56           C  
ATOM   1961  CB  LEU A 265     -12.398  11.602  10.027  1.00 78.56           C  
ATOM   1962  O   LEU A 265     -13.075  13.879  11.829  1.00 78.56           O  
ATOM   1963  CG  LEU A 265     -11.009  11.358  10.640  1.00 78.56           C  
ATOM   1964  CD1 LEU A 265     -10.940  10.001  11.342  1.00 78.56           C  
ATOM   1965  CD2 LEU A 265      -9.939  11.428   9.553  1.00 78.56           C  
ATOM   1966  N   ASP A 266     -13.215  12.291  13.418  1.00 82.75           N  
ATOM   1967  CA  ASP A 266     -12.909  13.218  14.501  1.00 82.75           C  
ATOM   1968  C   ASP A 266     -11.432  13.631  14.453  1.00 82.75           C  
ATOM   1969  CB  ASP A 266     -13.339  12.672  15.873  1.00 82.75           C  
ATOM   1970  O   ASP A 266     -10.541  12.971  14.987  1.00 82.75           O  
ATOM   1971  CG  ASP A 266     -13.222  13.749  16.966  1.00 82.75           C  
ATOM   1972  OD1 ASP A 266     -12.769  14.880  16.653  1.00 82.75           O  
ATOM   1973  OD2 ASP A 266     -13.597  13.473  18.125  1.00 82.75           O  
ATOM   1974  N   MET A 267     -11.175  14.779  13.825  1.00 84.94           N  
ATOM   1975  CA  MET A 267      -9.843  15.375  13.708  1.00 84.94           C  
ATOM   1976  C   MET A 267      -9.204  15.679  15.071  1.00 84.94           C  
ATOM   1977  CB  MET A 267      -9.940  16.660  12.874  1.00 84.94           C  
ATOM   1978  O   MET A 267      -7.991  15.870  15.164  1.00 84.94           O  
ATOM   1979  CG  MET A 267     -10.338  16.389  11.422  1.00 84.94           C  
ATOM   1980  SD  MET A 267      -9.121  15.404  10.521  1.00 84.94           S  
ATOM   1981  CE  MET A 267      -9.928  15.323   8.912  1.00 84.94           C  
ATOM   1982  N   ARG A 268      -9.986  15.699  16.159  1.00 83.38           N  
ATOM   1983  CA  ARG A 268      -9.468  15.879  17.519  1.00 83.38           C  
ATOM   1984  C   ARG A 268      -8.677  14.660  17.992  1.00 83.38           C  
ATOM   1985  CB  ARG A 268     -10.615  16.195  18.488  1.00 83.38           C  
ATOM   1986  O   ARG A 268      -7.848  14.827  18.886  1.00 83.38           O  
ATOM   1987  CG  ARG A 268     -11.432  17.423  18.053  1.00 83.38           C  
ATOM   1988  CD  ARG A 268     -12.719  17.524  18.869  1.00 83.38           C  
ATOM   1989  NE  ARG A 268     -13.519  18.686  18.439  1.00 83.38           N  
ATOM   1990  NH1 ARG A 268     -15.255  18.377  19.899  1.00 83.38           N  
ATOM   1991  NH2 ARG A 268     -15.344  20.043  18.405  1.00 83.38           N  
ATOM   1992  CZ  ARG A 268     -14.698  19.032  18.918  1.00 83.38           C  
ATOM   1993  N   LEU A 269      -8.842  13.489  17.365  1.00 83.25           N  
ATOM   1994  CA  LEU A 269      -8.008  12.308  17.612  1.00 83.25           C  
ATOM   1995  C   LEU A 269      -6.525  12.592  17.354  1.00 83.25           C  
ATOM   1996  CB  LEU A 269      -8.480  11.134  16.737  1.00 83.25           C  
ATOM   1997  O   LEU A 269      -5.678  12.118  18.106  1.00 83.25           O  
ATOM   1998  CG  LEU A 269      -9.870  10.581  17.101  1.00 83.25           C  
ATOM   1999  CD1 LEU A 269     -10.254   9.497  16.096  1.00 83.25           C  
ATOM   2000  CD2 LEU A 269      -9.892   9.994  18.514  1.00 83.25           C  
ATOM   2001  N   PHE A 270      -6.203  13.469  16.398  1.00 86.56           N  
ATOM   2002  CA  PHE A 270      -4.820  13.875  16.131  1.00 86.56           C  
ATOM   2003  C   PHE A 270      -4.196  14.743  17.242  1.00 86.56           C  
ATOM   2004  CB  PHE A 270      -4.726  14.565  14.766  1.00 86.56           C  
ATOM   2005  O   PHE A 270      -2.987  14.988  17.250  1.00 86.56           O  
ATOM   2006  CG  PHE A 270      -4.953  13.630  13.595  1.00 86.56           C  
ATOM   2007  CD1 PHE A 270      -3.886  12.854  13.104  1.00 86.56           C  
ATOM   2008  CD2 PHE A 270      -6.219  13.539  12.989  1.00 86.56           C  
ATOM   2009  CE1 PHE A 270      -4.082  12.003  12.003  1.00 86.56           C  
ATOM   2010  CE2 PHE A 270      -6.417  12.683  11.892  1.00 86.56           C  
ATOM   2011  CZ  PHE A 270      -5.346  11.920  11.394  1.00 86.56           C  
ATOM   2012  N   ARG A 271      -4.981  15.194  18.232  1.00 85.00           N  
ATOM   2013  CA  ARG A 271      -4.431  15.801  19.458  1.00 85.00           C  
ATOM   2014  C   ARG A 271      -3.866  14.747  20.412  1.00 85.00           C  
ATOM   2015  CB  ARG A 271      -5.483  16.663  20.172  1.00 85.00           C  
ATOM   2016  O   ARG A 271      -3.045  15.088  21.264  1.00 85.00           O  
ATOM   2017  CG  ARG A 271      -5.966  17.841  19.311  1.00 85.00           C  
ATOM   2018  CD  ARG A 271      -7.060  18.652  20.017  1.00 85.00           C  
ATOM   2019  NE  ARG A 271      -6.566  19.333  21.233  1.00 85.00           N  
ATOM   2020  NH1 ARG A 271      -8.473  20.521  21.699  1.00 85.00           N  
ATOM   2021  NH2 ARG A 271      -6.699  20.728  23.034  1.00 85.00           N  
ATOM   2022  CZ  ARG A 271      -7.245  20.186  21.981  1.00 85.00           C  
ATOM   2023  N   ASN A 272      -4.281  13.484  20.285  1.00 84.56           N  
ATOM   2024  CA  ASN A 272      -3.692  12.383  21.032  1.00 84.56           C  
ATOM   2025  C   ASN A 272      -2.330  12.030  20.420  1.00 84.56           C  
ATOM   2026  CB  ASN A 272      -4.668  11.194  21.088  1.00 84.56           C  
ATOM   2027  O   ASN A 272      -2.229  11.568  19.285  1.00 84.56           O  
ATOM   2028  CG  ASN A 272      -4.163  10.051  21.955  1.00 84.56           C  
ATOM   2029  ND2 ASN A 272      -5.050   9.244  22.481  1.00 84.56           N  
ATOM   2030  OD1 ASN A 272      -2.972   9.873  22.174  1.00 84.56           O  
ATOM   2031  N   ARG A 273      -1.269  12.232  21.207  1.00 84.06           N  
ATOM   2032  CA  ARG A 273       0.121  11.993  20.789  1.00 84.06           C  
ATOM   2033  C   ARG A 273       0.373  10.540  20.375  1.00 84.06           C  
ATOM   2034  CB  ARG A 273       1.084  12.388  21.918  1.00 84.06           C  
ATOM   2035  O   ARG A 273       1.177  10.316  19.478  1.00 84.06           O  
ATOM   2036  CG  ARG A 273       0.960  13.864  22.334  1.00 84.06           C  
ATOM   2037  CD  ARG A 273       1.908  14.195  23.494  1.00 84.06           C  
ATOM   2038  NE  ARG A 273       3.323  14.200  23.069  1.00 84.06           N  
ATOM   2039  NH1 ARG A 273       3.644  16.480  22.967  1.00 84.06           N  
ATOM   2040  NH2 ARG A 273       5.314  15.103  22.438  1.00 84.06           N  
ATOM   2041  CZ  ARG A 273       4.081  15.258  22.829  1.00 84.06           C  
ATOM   2042  N   GLY A 274      -0.316   9.580  21.001  1.00 83.94           N  
ATOM   2043  CA  GLY A 274      -0.226   8.160  20.661  1.00 83.94           C  
ATOM   2044  C   GLY A 274      -0.825   7.855  19.293  1.00 83.94           C  
ATOM   2045  O   GLY A 274      -0.159   7.248  18.463  1.00 83.94           O  
ATOM   2046  N   PHE A 275      -2.037   8.356  19.039  1.00 87.00           N  
ATOM   2047  CA  PHE A 275      -2.723   8.200  17.755  1.00 87.00           C  
ATOM   2048  C   PHE A 275      -1.925   8.846  16.615  1.00 87.00           C  
ATOM   2049  CB  PHE A 275      -4.133   8.794  17.866  1.00 87.00           C  
ATOM   2050  O   PHE A 275      -1.577   8.174  15.650  1.00 87.00           O  
ATOM   2051  CG  PHE A 275      -4.988   8.585  16.633  1.00 87.00           C  
ATOM   2052  CD1 PHE A 275      -4.957   9.520  15.579  1.00 87.00           C  
ATOM   2053  CD2 PHE A 275      -5.818   7.453  16.538  1.00 87.00           C  
ATOM   2054  CE1 PHE A 275      -5.745   9.316  14.433  1.00 87.00           C  
ATOM   2055  CE2 PHE A 275      -6.620   7.262  15.401  1.00 87.00           C  
ATOM   2056  CZ  PHE A 275      -6.575   8.184  14.342  1.00 87.00           C  
ATOM   2057  N   SER A 276      -1.543  10.120  16.757  1.00 89.69           N  
ATOM   2058  CA  SER A 276      -0.754  10.826  15.736  1.00 89.69           C  
ATOM   2059  C   SER A 276       0.623  10.210  15.521  1.00 89.69           C  
ATOM   2060  CB  SER A 276      -0.574  12.291  16.122  1.00 89.69           C  
ATOM   2061  O   SER A 276       1.078  10.117  14.386  1.00 89.69           O  
ATOM   2062  OG  SER A 276      -1.845  12.879  16.099  1.00 89.69           O  
ATOM   2063  N   GLY A 277       1.286   9.774  16.597  1.00 89.12           N  
ATOM   2064  CA  GLY A 277       2.568   9.081  16.506  1.00 89.12           C  
ATOM   2065  C   GLY A 277       2.457   7.756  15.755  1.00 89.12           C  
ATOM   2066  O   GLY A 277       3.323   7.457  14.942  1.00 89.12           O  
ATOM   2067  N   ALA A 278       1.386   6.992  15.985  1.00 90.50           N  
ATOM   2068  CA  ALA A 278       1.151   5.726  15.301  1.00 90.50           C  
ATOM   2069  C   ALA A 278       0.830   5.916  13.811  1.00 90.50           C  
ATOM   2070  CB  ALA A 278       0.048   4.968  16.047  1.00 90.50           C  
ATOM   2071  O   ALA A 278       1.447   5.265  12.977  1.00 90.50           O  
ATOM   2072  N   VAL A 279      -0.052   6.862  13.472  1.00 91.50           N  
ATOM   2073  CA  VAL A 279      -0.397   7.181  12.073  1.00 91.50           C  
ATOM   2074  C   VAL A 279       0.822   7.696  11.299  1.00 91.50           C  
ATOM   2075  CB  VAL A 279      -1.545   8.210  12.032  1.00 91.50           C  
ATOM   2076  O   VAL A 279       1.049   7.300  10.159  1.00 91.50           O  
ATOM   2077  CG1 VAL A 279      -1.865   8.682  10.610  1.00 91.50           C  
ATOM   2078  CG2 VAL A 279      -2.842   7.616  12.596  1.00 91.50           C  
ATOM   2079  N   LEU A 280       1.636   8.559  11.917  1.00 92.31           N  
ATOM   2080  CA  LEU A 280       2.861   9.065  11.295  1.00 92.31           C  
ATOM   2081  C   LEU A 280       3.898   7.951  11.095  1.00 92.31           C  
ATOM   2082  CB  LEU A 280       3.418  10.205  12.165  1.00 92.31           C  
ATOM   2083  O   LEU A 280       4.563   7.911  10.063  1.00 92.31           O  
ATOM   2084  CG  LEU A 280       4.670  10.883  11.582  1.00 92.31           C  
ATOM   2085  CD1 LEU A 280       4.371  11.599  10.262  1.00 92.31           C  
ATOM   2086  CD2 LEU A 280       5.212  11.908  12.579  1.00 92.31           C  
ATOM   2087  N   ALA A 281       4.036   7.051  12.072  1.00 92.00           N  
ATOM   2088  CA  ALA A 281       4.926   5.905  11.967  1.00 92.00           C  
ATOM   2089  C   ALA A 281       4.490   4.940  10.853  1.00 92.00           C  
ATOM   2090  CB  ALA A 281       5.013   5.217  13.331  1.00 92.00           C  
ATOM   2091  O   ALA A 281       5.358   4.502  10.101  1.00 92.00           O  
ATOM   2092  N   ASP A 282       3.189   4.666  10.697  1.00 89.94           N  
ATOM   2093  CA  ASP A 282       2.651   3.887   9.568  1.00 89.94           C  
ATOM   2094  C   ASP A 282       3.033   4.518   8.233  1.00 89.94           C  
ATOM   2095  CB  ASP A 282       1.109   3.777   9.641  1.00 89.94           C  
ATOM   2096  O   ASP A 282       3.684   3.877   7.408  1.00 89.94           O  
ATOM   2097  CG  ASP A 282       0.603   2.584  10.442  1.00 89.94           C  
ATOM   2098  OD1 ASP A 282       1.461   1.784  10.868  1.00 89.94           O  
ATOM   2099  OD2 ASP A 282      -0.628   2.492  10.655  1.00 89.94           O  
ATOM   2100  N   LEU A 283       2.703   5.801   8.056  1.00 91.88           N  
ATOM   2101  CA  LEU A 283       2.973   6.530   6.819  1.00 91.88           C  
ATOM   2102  C   LEU A 283       4.456   6.468   6.442  1.00 91.88           C  
ATOM   2103  CB  LEU A 283       2.469   7.974   6.993  1.00 91.88           C  
ATOM   2104  O   LEU A 283       4.794   6.128   5.312  1.00 91.88           O  
ATOM   2105  CG  LEU A 283       2.577   8.840   5.723  1.00 91.88           C  
ATOM   2106  CD1 LEU A 283       1.523   9.947   5.778  1.00 91.88           C  
ATOM   2107  CD2 LEU A 283       3.940   9.531   5.578  1.00 91.88           C  
ATOM   2108  N   LEU A 284       5.349   6.777   7.387  1.00 93.31           N  
ATOM   2109  CA  LEU A 284       6.791   6.836   7.130  1.00 93.31           C  
ATOM   2110  C   LEU A 284       7.399   5.447   6.907  1.00 93.31           C  
ATOM   2111  CB  LEU A 284       7.483   7.581   8.285  1.00 93.31           C  
ATOM   2112  O   LEU A 284       8.283   5.295   6.067  1.00 93.31           O  
ATOM   2113  CG  LEU A 284       7.099   9.072   8.348  1.00 93.31           C  
ATOM   2114  CD1 LEU A 284       7.627   9.721   9.624  1.00 93.31           C  
ATOM   2115  CD2 LEU A 284       7.665   9.866   7.169  1.00 93.31           C  
ATOM   2116  N   THR A 285       6.903   4.430   7.613  1.00 90.75           N  
ATOM   2117  CA  THR A 285       7.314   3.036   7.409  1.00 90.75           C  
ATOM   2118  C   THR A 285       6.986   2.576   5.992  1.00 90.75           C  
ATOM   2119  CB  THR A 285       6.605   2.114   8.407  1.00 90.75           C  
ATOM   2120  O   THR A 285       7.855   2.046   5.298  1.00 90.75           O  
ATOM   2121  CG2 THR A 285       6.972   0.655   8.219  1.00 90.75           C  
ATOM   2122  OG1 THR A 285       6.970   2.440   9.724  1.00 90.75           O  
ATOM   2123  N   ILE A 286       5.745   2.799   5.552  1.00 87.25           N  
ATOM   2124  CA  ILE A 286       5.287   2.379   4.226  1.00 87.25           C  
ATOM   2125  C   ILE A 286       5.945   3.205   3.124  1.00 87.25           C  
ATOM   2126  CB  ILE A 286       3.748   2.401   4.154  1.00 87.25           C  
ATOM   2127  O   ILE A 286       6.288   2.646   2.086  1.00 87.25           O  
ATOM   2128  CG1 ILE A 286       3.122   1.426   5.176  1.00 87.25           C  
ATOM   2129  CG2 ILE A 286       3.259   2.051   2.741  1.00 87.25           C  
ATOM   2130  CD1 ILE A 286       3.539  -0.047   5.039  1.00 87.25           C  
ATOM   2131  N   LEU A 287       6.223   4.488   3.365  1.00 89.25           N  
ATOM   2132  CA  LEU A 287       7.031   5.329   2.478  1.00 89.25           C  
ATOM   2133  C   LEU A 287       8.396   4.693   2.189  1.00 89.25           C  
ATOM   2134  CB  LEU A 287       7.109   6.732   3.116  1.00 89.25           C  
ATOM   2135  O   LEU A 287       8.770   4.543   1.027  1.00 89.25           O  
ATOM   2136  CG  LEU A 287       7.845   7.824   2.323  1.00 89.25           C  
ATOM   2137  CD1 LEU A 287       7.463   9.202   2.863  1.00 89.25           C  
ATOM   2138  CD2 LEU A 287       9.374   7.719   2.377  1.00 89.25           C  
ATOM   2139  N   GLY A 288       9.119   4.267   3.228  1.00 88.00           N  
ATOM   2140  CA  GLY A 288      10.415   3.610   3.052  1.00 88.00           C  
ATOM   2141  C   GLY A 288      10.319   2.240   2.381  1.00 88.00           C  
ATOM   2142  O   GLY A 288      11.107   1.945   1.486  1.00 88.00           O  
ATOM   2143  N   LEU A 289       9.349   1.413   2.790  1.00 86.38           N  
ATOM   2144  CA  LEU A 289       9.147   0.068   2.243  1.00 86.38           C  
ATOM   2145  C   LEU A 289       8.776   0.105   0.753  1.00 86.38           C  
ATOM   2146  CB  LEU A 289       8.068  -0.653   3.077  1.00 86.38           C  
ATOM   2147  O   LEU A 289       9.436  -0.538  -0.056  1.00 86.38           O  
ATOM   2148  CG  LEU A 289       7.657  -2.042   2.544  1.00 86.38           C  
ATOM   2149  CD1 LEU A 289       8.777  -3.071   2.663  1.00 86.38           C  
ATOM   2150  CD2 LEU A 289       6.464  -2.570   3.338  1.00 86.38           C  
ATOM   2151  N   SER A 290       7.730   0.851   0.398  1.00 81.12           N  
ATOM   2152  CA  SER A 290       7.209   0.930  -0.974  1.00 81.12           C  
ATOM   2153  C   SER A 290       8.231   1.518  -1.942  1.00 81.12           C  
ATOM   2154  CB  SER A 290       5.942   1.785  -1.019  1.00 81.12           C  
ATOM   2155  O   SER A 290       8.474   0.939  -2.999  1.00 81.12           O  
ATOM   2156  OG  SER A 290       6.230   3.081  -0.529  1.00 81.12           O  
ATOM   2157  N   GLY A 291       8.872   2.626  -1.559  1.00 83.31           N  
ATOM   2158  CA  GLY A 291       9.896   3.265  -2.369  1.00 83.31           C  
ATOM   2159  C   GLY A 291      11.097   2.344  -2.577  1.00 83.31           C  
ATOM   2160  O   GLY A 291      11.551   2.187  -3.708  1.00 83.31           O  
ATOM   2161  N   LEU A 292      11.562   1.656  -1.526  1.00 86.38           N  
ATOM   2162  CA  LEU A 292      12.641   0.681  -1.669  1.00 86.38           C  
ATOM   2163  C   LEU A 292      12.267  -0.452  -2.621  1.00 86.38           C  
ATOM   2164  CB  LEU A 292      13.040   0.098  -0.306  1.00 86.38           C  
ATOM   2165  O   LEU A 292      13.024  -0.728  -3.543  1.00 86.38           O  
ATOM   2166  CG  LEU A 292      14.117  -0.999  -0.422  1.00 86.38           C  
ATOM   2167  CD1 LEU A 292      15.397  -0.508  -1.093  1.00 86.38           C  
ATOM   2168  CD2 LEU A 292      14.474  -1.544   0.953  1.00 86.38           C  
ATOM   2169  N   VAL A 293      11.136  -1.120  -2.386  1.00 83.00           N  
ATOM   2170  CA  VAL A 293      10.719  -2.281  -3.185  1.00 83.00           C  
ATOM   2171  C   VAL A 293      10.574  -1.883  -4.654  1.00 83.00           C  
ATOM   2172  CB  VAL A 293       9.428  -2.895  -2.610  1.00 83.00           C  
ATOM   2173  O   VAL A 293      11.118  -2.561  -5.520  1.00 83.00           O  
ATOM   2174  CG1 VAL A 293       8.808  -3.952  -3.527  1.00 83.00           C  
ATOM   2175  CG2 VAL A 293       9.720  -3.581  -1.264  1.00 83.00           C  
ATOM   2176  N   PHE A 294       9.953  -0.735  -4.937  1.00 81.00           N  
ATOM   2177  CA  PHE A 294       9.772  -0.241  -6.300  1.00 81.00           C  
ATOM   2178  C   PHE A 294      11.104  -0.024  -7.042  1.00 81.00           C  
ATOM   2179  CB  PHE A 294       8.935   1.043  -6.245  1.00 81.00           C  
ATOM   2180  O   PHE A 294      11.314  -0.593  -8.116  1.00 81.00           O  
ATOM   2181  CG  PHE A 294       8.605   1.607  -7.610  1.00 81.00           C  
ATOM   2182  CD1 PHE A 294       9.423   2.599  -8.182  1.00 81.00           C  
ATOM   2183  CD2 PHE A 294       7.491   1.123  -8.320  1.00 81.00           C  
ATOM   2184  CE1 PHE A 294       9.121   3.113  -9.454  1.00 81.00           C  
ATOM   2185  CE2 PHE A 294       7.190   1.637  -9.593  1.00 81.00           C  
ATOM   2186  CZ  PHE A 294       8.002   2.635 -10.158  1.00 81.00           C  
ATOM   2187  N   PHE A 295      12.032   0.757  -6.476  1.00 83.25           N  
ATOM   2188  CA  PHE A 295      13.300   1.059  -7.158  1.00 83.25           C  
ATOM   2189  C   PHE A 295      14.302  -0.095  -7.114  1.00 83.25           C  
ATOM   2190  CB  PHE A 295      13.934   2.338  -6.604  1.00 83.25           C  
ATOM   2191  O   PHE A 295      15.081  -0.264  -8.052  1.00 83.25           O  
ATOM   2192  CG  PHE A 295      13.160   3.581  -6.968  1.00 83.25           C  
ATOM   2193  CD1 PHE A 295      13.170   4.027  -8.302  1.00 83.25           C  
ATOM   2194  CD2 PHE A 295      12.372   4.244  -6.012  1.00 83.25           C  
ATOM   2195  CE1 PHE A 295      12.312   5.063  -8.698  1.00 83.25           C  
ATOM   2196  CE2 PHE A 295      11.488   5.257  -6.412  1.00 83.25           C  
ATOM   2197  CZ  PHE A 295      11.425   5.622  -7.765  1.00 83.25           C  
ATOM   2198  N   LEU A 296      14.276  -0.922  -6.066  1.00 86.94           N  
ATOM   2199  CA  LEU A 296      15.116  -2.113  -6.001  1.00 86.94           C  
ATOM   2200  C   LEU A 296      14.689  -3.147  -7.049  1.00 86.94           C  
ATOM   2201  CB  LEU A 296      15.097  -2.694  -4.581  1.00 86.94           C  
ATOM   2202  O   LEU A 296      15.556  -3.777  -7.652  1.00 86.94           O  
ATOM   2203  CG  LEU A 296      16.149  -3.793  -4.370  1.00 86.94           C  
ATOM   2204  CD1 LEU A 296      17.576  -3.241  -4.374  1.00 86.94           C  
ATOM   2205  CD2 LEU A 296      15.912  -4.469  -3.026  1.00 86.94           C  
ATOM   2206  N   SER A 297      13.388  -3.268  -7.330  1.00 83.06           N  
ATOM   2207  CA  SER A 297      12.900  -4.114  -8.421  1.00 83.06           C  
ATOM   2208  C   SER A 297      13.457  -3.669  -9.771  1.00 83.06           C  
ATOM   2209  CB  SER A 297      11.372  -4.099  -8.482  1.00 83.06           C  
ATOM   2210  O   SER A 297      13.981  -4.481 -10.536  1.00 83.06           O  
ATOM   2211  OG  SER A 297      10.970  -5.332  -9.028  1.00 83.06           O  
ATOM   2212  N   GLN A 298      13.429  -2.360 -10.038  1.00 80.56           N  
ATOM   2213  CA  GLN A 298      14.015  -1.787 -11.250  1.00 80.56           C  
ATOM   2214  C   GLN A 298      15.532  -1.991 -11.312  1.00 80.56           C  
ATOM   2215  CB  GLN A 298      13.691  -0.296 -11.341  1.00 80.56           C  
ATOM   2216  O   GLN A 298      16.050  -2.352 -12.364  1.00 80.56           O  
ATOM   2217  CG  GLN A 298      12.205  -0.022 -11.605  1.00 80.56           C  
ATOM   2218  CD  GLN A 298      11.936   1.444 -11.928  1.00 80.56           C  
ATOM   2219  NE2 GLN A 298      10.696   1.815 -12.145  1.00 80.56           N  
ATOM   2220  OE1 GLN A 298      12.820   2.282 -12.008  1.00 80.56           O  
ATOM   2221  N   TYR A 299      16.248  -1.838 -10.197  1.00 88.19           N  
ATOM   2222  CA  TYR A 299      17.678  -2.145 -10.120  1.00 88.19           C  
ATOM   2223  C   TYR A 299      17.963  -3.613 -10.482  1.00 88.19           C  
ATOM   2224  CB  TYR A 299      18.180  -1.808  -8.710  1.00 88.19           C  
ATOM   2225  O   TYR A 299      18.822  -3.902 -11.314  1.00 88.19           O  
ATOM   2226  CG  TYR A 299      19.567  -2.316  -8.409  1.00 88.19           C  
ATOM   2227  CD1 TYR A 299      19.708  -3.553  -7.758  1.00 88.19           C  
ATOM   2228  CD2 TYR A 299      20.704  -1.581  -8.794  1.00 88.19           C  
ATOM   2229  CE1 TYR A 299      20.987  -4.065  -7.505  1.00 88.19           C  
ATOM   2230  CE2 TYR A 299      21.992  -2.091  -8.528  1.00 88.19           C  
ATOM   2231  OH  TYR A 299      23.349  -3.873  -7.633  1.00 88.19           O  
ATOM   2232  CZ  TYR A 299      22.129  -3.340  -7.889  1.00 88.19           C  
ATOM   2233  N   LEU A 300      17.220  -4.562  -9.910  1.00 85.81           N  
ATOM   2234  CA  LEU A 300      17.411  -5.988 -10.189  1.00 85.81           C  
ATOM   2235  C   LEU A 300      17.147  -6.323 -11.664  1.00 85.81           C  
ATOM   2236  CB  LEU A 300      16.494  -6.803  -9.261  1.00 85.81           C  
ATOM   2237  O   LEU A 300      17.886  -7.108 -12.255  1.00 85.81           O  
ATOM   2238  CG  LEU A 300      16.918  -6.786  -7.781  1.00 85.81           C  
ATOM   2239  CD1 LEU A 300      15.801  -7.379  -6.926  1.00 85.81           C  
ATOM   2240  CD2 LEU A 300      18.188  -7.602  -7.528  1.00 85.81           C  
ATOM   2241  N   GLN A 301      16.126  -5.720 -12.268  1.00 80.25           N  
ATOM   2242  CA  GLN A 301      15.733  -6.019 -13.646  1.00 80.25           C  
ATOM   2243  C   GLN A 301      16.589  -5.275 -14.679  1.00 80.25           C  
ATOM   2244  CB  GLN A 301      14.239  -5.713 -13.819  1.00 80.25           C  
ATOM   2245  O   GLN A 301      17.145  -5.890 -15.584  1.00 80.25           O  
ATOM   2246  CG  GLN A 301      13.370  -6.659 -12.975  1.00 80.25           C  
ATOM   2247  CD  GLN A 301      11.889  -6.335 -13.104  1.00 80.25           C  
ATOM   2248  NE2 GLN A 301      11.207  -5.969 -12.041  1.00 80.25           N  
ATOM   2249  OE1 GLN A 301      11.309  -6.431 -14.172  1.00 80.25           O  
ATOM   2250  N   LEU A 302      16.733  -3.957 -14.540  1.00 81.81           N  
ATOM   2251  CA  LEU A 302      17.332  -3.090 -15.559  1.00 81.81           C  
ATOM   2252  C   LEU A 302      18.850  -2.907 -15.383  1.00 81.81           C  
ATOM   2253  CB  LEU A 302      16.607  -1.734 -15.543  1.00 81.81           C  
ATOM   2254  O   LEU A 302      19.575  -2.769 -16.373  1.00 81.81           O  
ATOM   2255  CG  LEU A 302      15.083  -1.758 -15.765  1.00 81.81           C  
ATOM   2256  CD1 LEU A 302      14.522  -0.338 -15.665  1.00 81.81           C  
ATOM   2257  CD2 LEU A 302      14.718  -2.322 -17.138  1.00 81.81           C  
ATOM   2258  N   VAL A 303      19.349  -2.943 -14.140  1.00 87.44           N  
ATOM   2259  CA  VAL A 303      20.793  -2.850 -13.851  1.00 87.44           C  
ATOM   2260  C   VAL A 303      21.430  -4.235 -13.813  1.00 87.44           C  
ATOM   2261  CB  VAL A 303      21.104  -2.037 -12.576  1.00 87.44           C  
ATOM   2262  O   VAL A 303      22.405  -4.468 -14.520  1.00 87.44           O  
ATOM   2263  CG1 VAL A 303      22.613  -1.929 -12.332  1.00 87.44           C  
ATOM   2264  CG2 VAL A 303      20.515  -0.623 -12.653  1.00 87.44           C  
ATOM   2265  N   GLN A 304      20.871  -5.174 -13.041  1.00 87.75           N  
ATOM   2266  CA  GLN A 304      21.430  -6.532 -12.947  1.00 87.75           C  
ATOM   2267  C   GLN A 304      20.972  -7.479 -14.069  1.00 87.75           C  
ATOM   2268  CB  GLN A 304      21.185  -7.160 -11.565  1.00 87.75           C  
ATOM   2269  O   GLN A 304      21.459  -8.607 -14.134  1.00 87.75           O  
ATOM   2270  CG  GLN A 304      21.776  -6.356 -10.403  1.00 87.75           C  
ATOM   2271  CD  GLN A 304      21.940  -7.189  -9.131  1.00 87.75           C  
ATOM   2272  NE2 GLN A 304      22.740  -6.708  -8.208  1.00 87.75           N  
ATOM   2273  OE1 GLN A 304      21.401  -8.281  -8.947  1.00 87.75           O  
ATOM   2274  N   GLY A 305      20.046  -7.057 -14.937  1.00 83.81           N  
ATOM   2275  CA  GLY A 305      19.567  -7.874 -16.057  1.00 83.81           C  
ATOM   2276  C   GLY A 305      18.777  -9.117 -15.634  1.00 83.81           C  
ATOM   2277  O   GLY A 305      18.668 -10.062 -16.417  1.00 83.81           O  
ATOM   2278  N   ARG A 306      18.264  -9.164 -14.396  1.00 81.94           N  
ATOM   2279  CA  ARG A 306      17.490 -10.313 -13.907  1.00 81.94           C  
ATOM   2280  C   ARG A 306      16.129 -10.367 -14.574  1.00 81.94           C  
ATOM   2281  CB  ARG A 306      17.308 -10.288 -12.390  1.00 81.94           C  
ATOM   2282  O   ARG A 306      15.514  -9.342 -14.865  1.00 81.94           O  
ATOM   2283  CG  ARG A 306      18.640 -10.358 -11.646  1.00 81.94           C  
ATOM   2284  CD  ARG A 306      18.335 -10.540 -10.162  1.00 81.94           C  
ATOM   2285  NE  ARG A 306      19.558 -10.447  -9.358  1.00 81.94           N  
ATOM   2286  NH1 ARG A 306      18.969 -11.901  -7.679  1.00 81.94           N  
ATOM   2287  NH2 ARG A 306      20.942 -10.828  -7.636  1.00 81.94           N  
ATOM   2288  CZ  ARG A 306      19.814 -11.073  -8.232  1.00 81.94           C  
ATOM   2289  N   ARG A 307      15.607 -11.580 -14.739  1.00 77.44           N  
ATOM   2290  CA  ARG A 307      14.233 -11.761 -15.223  1.00 77.44           C  
ATOM   2291  C   ARG A 307      13.233 -11.232 -14.183  1.00 77.44           C  
ATOM   2292  CB  ARG A 307      13.989 -13.233 -15.565  1.00 77.44           C  
ATOM   2293  O   ARG A 307      13.510 -11.344 -12.988  1.00 77.44           O  
ATOM   2294  CG  ARG A 307      14.877 -13.674 -16.735  1.00 77.44           C  
ATOM   2295  CD  ARG A 307      14.639 -15.149 -17.047  1.00 77.44           C  
ATOM   2296  NE  ARG A 307      15.407 -15.565 -18.232  1.00 77.44           N  
ATOM   2297  NH1 ARG A 307      14.685 -17.739 -18.274  1.00 77.44           N  
ATOM   2298  NH2 ARG A 307      16.113 -17.016 -19.835  1.00 77.44           N  
ATOM   2299  CZ  ARG A 307      15.400 -16.768 -18.772  1.00 77.44           C  
ATOM   2300  N   PRO A 308      12.040 -10.755 -14.587  1.00 67.75           N  
ATOM   2301  CA  PRO A 308      11.027 -10.259 -13.647  1.00 67.75           C  
ATOM   2302  C   PRO A 308      10.699 -11.247 -12.517  1.00 67.75           C  
ATOM   2303  CB  PRO A 308       9.798  -9.961 -14.512  1.00 67.75           C  
ATOM   2304  O   PRO A 308      10.618 -10.867 -11.352  1.00 67.75           O  
ATOM   2305  CG  PRO A 308      10.401  -9.603 -15.869  1.00 67.75           C  
ATOM   2306  CD  PRO A 308      11.620 -10.517 -15.963  1.00 67.75           C  
ATOM   2307  N   PHE A 309      10.604 -12.542 -12.837  1.00 68.94           N  
ATOM   2308  CA  PHE A 309      10.383 -13.596 -11.843  1.00 68.94           C  
ATOM   2309  C   PHE A 309      11.534 -13.713 -10.827  1.00 68.94           C  
ATOM   2310  CB  PHE A 309      10.172 -14.921 -12.585  1.00 68.94           C  
ATOM   2311  O   PHE A 309      11.299 -13.859  -9.631  1.00 68.94           O  
ATOM   2312  CG  PHE A 309       9.892 -16.090 -11.664  1.00 68.94           C  
ATOM   2313  CD1 PHE A 309      10.874 -17.075 -11.442  1.00 68.94           C  
ATOM   2314  CD2 PHE A 309       8.645 -16.188 -11.020  1.00 68.94           C  
ATOM   2315  CE1 PHE A 309      10.598 -18.162 -10.596  1.00 68.94           C  
ATOM   2316  CE2 PHE A 309       8.378 -17.266 -10.158  1.00 68.94           C  
ATOM   2317  CZ  PHE A 309       9.354 -18.254  -9.947  1.00 68.94           C  
ATOM   2318  N   GLU A 310      12.784 -13.606 -11.280  1.00 75.00           N  
ATOM   2319  CA  GLU A 310      13.965 -13.659 -10.411  1.00 75.00           C  
ATOM   2320  C   GLU A 310      14.075 -12.421  -9.515  1.00 75.00           C  
ATOM   2321  CB  GLU A 310      15.235 -13.757 -11.262  1.00 75.00           C  
ATOM   2322  O   GLU A 310      14.511 -12.538  -8.370  1.00 75.00           O  
ATOM   2323  CG  GLU A 310      15.360 -15.072 -12.043  1.00 75.00           C  
ATOM   2324  CD  GLU A 310      16.509 -15.039 -13.063  1.00 75.00           C  
ATOM   2325  OE1 GLU A 310      16.685 -16.071 -13.746  1.00 75.00           O  
ATOM   2326  OE2 GLU A 310      17.144 -13.968 -13.218  1.00 75.00           O  
ATOM   2327  N   ALA A 311      13.672 -11.248 -10.014  1.00 74.19           N  
ATOM   2328  CA  ALA A 311      13.579 -10.027  -9.217  1.00 74.19           C  
ATOM   2329  C   ALA A 311      12.502 -10.155  -8.124  1.00 74.19           C  
ATOM   2330  CB  ALA A 311      13.334  -8.839 -10.152  1.00 74.19           C  
ATOM   2331  O   ALA A 311      12.786  -9.907  -6.954  1.00 74.19           O  
ATOM   2332  N   GLY A 312      11.317 -10.674  -8.466  1.00 70.31           N  
ATOM   2333  CA  GLY A 312      10.267 -10.959  -7.483  1.00 70.31           C  
ATOM   2334  C   GLY A 312      10.700 -11.976  -6.418  1.00 70.31           C  
ATOM   2335  O   GLY A 312      10.487 -11.759  -5.225  1.00 70.31           O  
ATOM   2336  N   LEU A 313      11.385 -13.059  -6.812  1.00 77.69           N  
ATOM   2337  CA  LEU A 313      11.971 -14.015  -5.861  1.00 77.69           C  
ATOM   2338  C   LEU A 313      13.027 -13.364  -4.960  1.00 77.69           C  
ATOM   2339  CB  LEU A 313      12.609 -15.199  -6.605  1.00 77.69           C  
ATOM   2340  O   LEU A 313      13.107 -13.671  -3.770  1.00 77.69           O  
ATOM   2341  CG  LEU A 313      11.635 -16.227  -7.204  1.00 77.69           C  
ATOM   2342  CD1 LEU A 313      12.464 -17.339  -7.847  1.00 77.69           C  
ATOM   2343  CD2 LEU A 313      10.724 -16.864  -6.154  1.00 77.69           C  
ATOM   2344  N   ALA A 314      13.832 -12.461  -5.518  1.00 83.38           N  
ATOM   2345  CA  ALA A 314      14.849 -11.731  -4.779  1.00 83.38           C  
ATOM   2346  C   ALA A 314      14.247 -10.802  -3.706  1.00 83.38           C  
ATOM   2347  CB  ALA A 314      15.734 -10.994  -5.791  1.00 83.38           C  
ATOM   2348  O   ALA A 314      14.894 -10.595  -2.678  1.00 83.38           O  
ATOM   2349  N   GLU A 315      13.020 -10.312  -3.897  1.00 82.75           N  
ATOM   2350  CA  GLU A 315      12.285  -9.435  -2.971  1.00 82.75           C  
ATOM   2351  C   GLU A 315      11.535 -10.175  -1.849  1.00 82.75           C  
ATOM   2352  CB  GLU A 315      11.324  -8.557  -3.775  1.00 82.75           C  
ATOM   2353  O   GLU A 315      11.210  -9.575  -0.819  1.00 82.75           O  
ATOM   2354  CG  GLU A 315      12.077  -7.478  -4.568  1.00 82.75           C  
ATOM   2355  CD  GLU A 315      11.165  -6.795  -5.590  1.00 82.75           C  
ATOM   2356  OE1 GLU A 315      11.696  -6.361  -6.636  1.00 82.75           O  
ATOM   2357  OE2 GLU A 315       9.944  -6.720  -5.338  1.00 82.75           O  
ATOM   2358  N   LEU A 316      11.333 -11.494  -1.978  1.00 83.44           N  
ATOM   2359  CA  LEU A 316      10.645 -12.324  -0.978  1.00 83.44           C  
ATOM   2360  C   LEU A 316      11.113 -12.141   0.476  1.00 83.44           C  
ATOM   2361  CB  LEU A 316      10.767 -13.815  -1.336  1.00 83.44           C  
ATOM   2362  O   LEU A 316      10.252 -12.183   1.360  1.00 83.44           O  
ATOM   2363  CG  LEU A 316       9.907 -14.276  -2.519  1.00 83.44           C  
ATOM   2364  CD1 LEU A 316      10.183 -15.760  -2.764  1.00 83.44           C  
ATOM   2365  CD2 LEU A 316       8.411 -14.113  -2.245  1.00 83.44           C  
ATOM   2366  N   PRO A 317      12.410 -11.925   0.788  1.00 89.50           N  
ATOM   2367  CA  PRO A 317      12.837 -11.701   2.164  1.00 89.50           C  
ATOM   2368  C   PRO A 317      12.100 -10.551   2.862  1.00 89.50           C  
ATOM   2369  CB  PRO A 317      14.344 -11.445   2.091  1.00 89.50           C  
ATOM   2370  O   PRO A 317      11.843 -10.659   4.059  1.00 89.50           O  
ATOM   2371  CG  PRO A 317      14.768 -12.201   0.837  1.00 89.50           C  
ATOM   2372  CD  PRO A 317      13.576 -11.986  -0.086  1.00 89.50           C  
ATOM   2373  N   ALA A 318      11.692  -9.498   2.143  1.00 86.31           N  
ATOM   2374  CA  ALA A 318      10.900  -8.415   2.728  1.00 86.31           C  
ATOM   2375  C   ALA A 318       9.500  -8.884   3.141  1.00 86.31           C  
ATOM   2376  CB  ALA A 318      10.838  -7.237   1.750  1.00 86.31           C  
ATOM   2377  O   ALA A 318       9.069  -8.627   4.267  1.00 86.31           O  
ATOM   2378  N   ALA A 319       8.814  -9.642   2.283  1.00 81.19           N  
ATOM   2379  CA  ALA A 319       7.512 -10.218   2.612  1.00 81.19           C  
ATOM   2380  C   ALA A 319       7.617 -11.208   3.786  1.00 81.19           C  
ATOM   2381  CB  ALA A 319       6.932 -10.878   1.356  1.00 81.19           C  
ATOM   2382  O   ALA A 319       6.832 -11.139   4.733  1.00 81.19           O  
ATOM   2383  N   VAL A 320       8.632 -12.082   3.775  1.00 86.44           N  
ATOM   2384  CA  VAL A 320       8.902 -13.032   4.868  1.00 86.44           C  
ATOM   2385  C   VAL A 320       9.176 -12.291   6.176  1.00 86.44           C  
ATOM   2386  CB  VAL A 320      10.076 -13.966   4.513  1.00 86.44           C  
ATOM   2387  O   VAL A 320       8.602 -12.638   7.209  1.00 86.44           O  
ATOM   2388  CG1 VAL A 320      10.474 -14.869   5.691  1.00 86.44           C  
ATOM   2389  CG2 VAL A 320       9.714 -14.888   3.342  1.00 86.44           C  
ATOM   2390  N   GLY A 321      10.004 -11.245   6.140  1.00 90.06           N  
ATOM   2391  CA  GLY A 321      10.290 -10.401   7.296  1.00 90.06           C  
ATOM   2392  C   GLY A 321       9.029  -9.754   7.864  1.00 90.06           C  
ATOM   2393  O   GLY A 321       8.788  -9.846   9.066  1.00 90.06           O  
ATOM   2394  N   ALA A 322       8.186  -9.172   7.009  1.00 86.00           N  
ATOM   2395  CA  ALA A 322       6.938  -8.535   7.425  1.00 86.00           C  
ATOM   2396  C   ALA A 322       5.963  -9.531   8.065  1.00 86.00           C  
ATOM   2397  CB  ALA A 322       6.327  -7.825   6.213  1.00 86.00           C  
ATOM   2398  O   ALA A 322       5.408  -9.255   9.132  1.00 86.00           O  
ATOM   2399  N   VAL A 323       5.818 -10.722   7.474  1.00 82.25           N  
ATOM   2400  CA  VAL A 323       4.997 -11.815   8.016  1.00 82.25           C  
ATOM   2401  C   VAL A 323       5.508 -12.257   9.386  1.00 82.25           C  
ATOM   2402  CB  VAL A 323       4.966 -13.001   7.030  1.00 82.25           C  
ATOM   2403  O   VAL A 323       4.742 -12.299  10.351  1.00 82.25           O  
ATOM   2404  CG1 VAL A 323       4.385 -14.288   7.639  1.00 82.25           C  
ATOM   2405  CG2 VAL A 323       4.132 -12.660   5.792  1.00 82.25           C  
ATOM   2406  N   VAL A 324       6.804 -12.562   9.497  1.00 88.94           N  
ATOM   2407  CA  VAL A 324       7.415 -13.017  10.754  1.00 88.94           C  
ATOM   2408  C   VAL A 324       7.258 -11.954  11.837  1.00 88.94           C  
ATOM   2409  CB  VAL A 324       8.895 -13.391  10.542  1.00 88.94           C  
ATOM   2410  O   VAL A 324       6.824 -12.281  12.943  1.00 88.94           O  
ATOM   2411  CG1 VAL A 324       9.639 -13.630  11.864  1.00 88.94           C  
ATOM   2412  CG2 VAL A 324       9.003 -14.685   9.724  1.00 88.94           C  
ATOM   2413  N   ALA A 325       7.552 -10.691  11.517  1.00 88.75           N  
ATOM   2414  CA  ALA A 325       7.402  -9.579  12.442  1.00 88.75           C  
ATOM   2415  C   ALA A 325       5.950  -9.391  12.885  1.00 88.75           C  
ATOM   2416  CB  ALA A 325       7.965  -8.311  11.818  1.00 88.75           C  
ATOM   2417  O   ALA A 325       5.715  -9.282  14.085  1.00 88.75           O  
ATOM   2418  N   GLY A 326       4.974  -9.443  11.974  1.00 83.12           N  
ATOM   2419  CA  GLY A 326       3.555  -9.337  12.324  1.00 83.12           C  
ATOM   2420  C   GLY A 326       3.111 -10.401  13.332  1.00 83.12           C  
ATOM   2421  O   GLY A 326       2.462 -10.090  14.332  1.00 83.12           O  
ATOM   2422  N   LEU A 327       3.553 -11.651  13.158  1.00 82.19           N  
ATOM   2423  CA  LEU A 327       3.213 -12.759  14.063  1.00 82.19           C  
ATOM   2424  C   LEU A 327       3.822 -12.623  15.471  1.00 82.19           C  
ATOM   2425  CB  LEU A 327       3.663 -14.080  13.417  1.00 82.19           C  
ATOM   2426  O   LEU A 327       3.248 -13.109  16.455  1.00 82.19           O  
ATOM   2427  CG  LEU A 327       2.911 -14.461  12.127  1.00 82.19           C  
ATOM   2428  CD1 LEU A 327       3.537 -15.727  11.541  1.00 82.19           C  
ATOM   2429  CD2 LEU A 327       1.424 -14.719  12.376  1.00 82.19           C  
ATOM   2430  N   ILE A 328       4.986 -11.978  15.595  1.00 87.94           N  
ATOM   2431  CA  ILE A 328       5.700 -11.819  16.874  1.00 87.94           C  
ATOM   2432  C   ILE A 328       5.550 -10.418  17.489  1.00 87.94           C  
ATOM   2433  CB  ILE A 328       7.170 -12.282  16.758  1.00 87.94           C  
ATOM   2434  O   ILE A 328       5.839 -10.250  18.678  1.00 87.94           O  
ATOM   2435  CG1 ILE A 328       7.989 -11.322  15.878  1.00 87.94           C  
ATOM   2436  CG2 ILE A 328       7.232 -13.746  16.285  1.00 87.94           C  
ATOM   2437  CD1 ILE A 328       9.407 -11.781  15.526  1.00 87.94           C  
ATOM   2438  N   ALA A 329       5.036  -9.438  16.741  1.00 84.06           N  
ATOM   2439  CA  ALA A 329       4.918  -8.032  17.127  1.00 84.06           C  
ATOM   2440  C   ALA A 329       4.184  -7.837  18.454  1.00 84.06           C  
ATOM   2441  CB  ALA A 329       4.214  -7.272  15.999  1.00 84.06           C  
ATOM   2442  O   ALA A 329       4.701  -7.172  19.353  1.00 84.06           O  
ATOM   2443  N   GLY A 330       3.039  -8.502  18.640  1.00 76.25           N  
ATOM   2444  CA  GLY A 330       2.287  -8.422  19.894  1.00 76.25           C  
ATOM   2445  C   GLY A 330       3.087  -8.911  21.111  1.00 76.25           C  
ATOM   2446  O   GLY A 330       2.992  -8.332  22.193  1.00 76.25           O  
ATOM   2447  N   ARG A 331       3.919  -9.955  20.960  1.00 81.31           N  
ATOM   2448  CA  ARG A 331       4.797 -10.436  22.046  1.00 81.31           C  
ATOM   2449  C   ARG A 331       5.948  -9.465  22.303  1.00 81.31           C  
ATOM   2450  CB  ARG A 331       5.349 -11.842  21.751  1.00 81.31           C  
ATOM   2451  O   ARG A 331       6.235  -9.166  23.462  1.00 81.31           O  
ATOM   2452  CG  ARG A 331       4.287 -12.947  21.833  1.00 81.31           C  
ATOM   2453  CD  ARG A 331       4.944 -14.325  21.656  1.00 81.31           C  
ATOM   2454  NE  ARG A 331       3.968 -15.427  21.773  1.00 81.31           N  
ATOM   2455  NH1 ARG A 331       3.244 -15.468  19.582  1.00 81.31           N  
ATOM   2456  NH2 ARG A 331       2.436 -16.945  21.042  1.00 81.31           N  
ATOM   2457  CZ  ARG A 331       3.227 -15.937  20.800  1.00 81.31           C  
ATOM   2458  N   ALA A 332       6.573  -8.959  21.243  1.00 85.00           N  
ATOM   2459  CA  ALA A 332       7.681  -8.015  21.339  1.00 85.00           C  
ATOM   2460  C   ALA A 332       7.256  -6.703  22.018  1.00 85.00           C  
ATOM   2461  CB  ALA A 332       8.232  -7.775  19.930  1.00 85.00           C  
ATOM   2462  O   ALA A 332       7.930  -6.237  22.937  1.00 85.00           O  
ATOM   2463  N   ALA A 333       6.103  -6.149  21.639  1.00 82.44           N  
ATOM   2464  CA  ALA A 333       5.606  -4.883  22.174  1.00 82.44           C  
ATOM   2465  C   ALA A 333       5.280  -4.961  23.671  1.00 82.44           C  
ATOM   2466  CB  ALA A 333       4.409  -4.463  21.327  1.00 82.44           C  
ATOM   2467  O   ALA A 333       5.519  -3.999  24.400  1.00 82.44           O  
ATOM   2468  N   ARG A 334       4.836  -6.124  24.162  1.00 79.44           N  
ATOM   2469  CA  ARG A 334       4.676  -6.369  25.605  1.00 79.44           C  
ATOM   2470  C   ARG A 334       6.013  -6.507  26.331  1.00 79.44           C  
ATOM   2471  CB  ARG A 334       3.806  -7.609  25.835  1.00 79.44           C  
ATOM   2472  O   ARG A 334       6.163  -6.006  27.438  1.00 79.44           O  
ATOM   2473  CG  ARG A 334       2.340  -7.344  25.463  1.00 79.44           C  
ATOM   2474  CD  ARG A 334       1.442  -8.527  25.837  1.00 79.44           C  
ATOM   2475  NE  ARG A 334       1.736  -9.736  25.037  1.00 79.44           N  
ATOM   2476  NH1 ARG A 334       0.254  -9.336  23.315  1.00 79.44           N  
ATOM   2477  NH2 ARG A 334       1.424 -11.230  23.347  1.00 79.44           N  
ATOM   2478  CZ  ARG A 334       1.146 -10.084  23.904  1.00 79.44           C  
ATOM   2479  N   ARG A 335       7.002  -7.168  25.717  1.00 86.12           N  
ATOM   2480  CA  ARG A 335       8.312  -7.408  26.345  1.00 86.12           C  
ATOM   2481  C   ARG A 335       9.189  -6.155  26.421  1.00 86.12           C  
ATOM   2482  CB  ARG A 335       9.027  -8.549  25.598  1.00 86.12           C  
ATOM   2483  O   ARG A 335       9.930  -6.017  27.396  1.00 86.12           O  
ATOM   2484  CG  ARG A 335      10.370  -8.973  26.219  1.00 86.12           C  
ATOM   2485  CD  ARG A 335      10.197  -9.577  27.620  1.00 86.12           C  
ATOM   2486  NE  ARG A 335      11.493  -9.919  28.233  1.00 86.12           N  
ATOM   2487  NH1 ARG A 335      11.899  -7.886  29.237  1.00 86.12           N  
ATOM   2488  NH2 ARG A 335      13.316  -9.585  29.551  1.00 86.12           N  
ATOM   2489  CZ  ARG A 335      12.224  -9.130  29.002  1.00 86.12           C  
ATOM   2490  N   PHE A 336       9.130  -5.294  25.402  1.00 83.25           N  
ATOM   2491  CA  PHE A 336      10.056  -4.172  25.202  1.00 83.25           C  
ATOM   2492  C   PHE A 336       9.394  -2.785  25.191  1.00 83.25           C  
ATOM   2493  CB  PHE A 336      10.861  -4.403  23.913  1.00 83.25           C  
ATOM   2494  O   PHE A 336      10.121  -1.794  25.194  1.00 83.25           O  
ATOM   2495  CG  PHE A 336      11.718  -5.654  23.929  1.00 83.25           C  
ATOM   2496  CD1 PHE A 336      12.888  -5.696  24.712  1.00 83.25           C  
ATOM   2497  CD2 PHE A 336      11.361  -6.771  23.152  1.00 83.25           C  
ATOM   2498  CE1 PHE A 336      13.695  -6.848  24.717  1.00 83.25           C  
ATOM   2499  CE2 PHE A 336      12.166  -7.924  23.158  1.00 83.25           C  
ATOM   2500  CZ  PHE A 336      13.334  -7.962  23.939  1.00 83.25           C  
ATOM   2501  N   SER A 337       8.057  -2.694  25.257  1.00 88.00           N  
ATOM   2502  CA  SER A 337       7.197  -1.503  25.069  1.00 88.00           C  
ATOM   2503  C   SER A 337       6.887  -1.134  23.611  1.00 88.00           C  
ATOM   2504  CB  SER A 337       7.654  -0.279  25.881  1.00 88.00           C  
ATOM   2505  O   SER A 337       7.719  -1.295  22.720  1.00 88.00           O  
ATOM   2506  OG  SER A 337       8.763   0.372  25.285  1.00 88.00           O  
ATOM   2507  N   VAL A 338       5.694  -0.563  23.391  1.00 85.88           N  
ATOM   2508  CA  VAL A 338       5.199  -0.054  22.093  1.00 85.88           C  
ATOM   2509  C   VAL A 338       6.217   0.869  21.428  1.00 85.88           C  
ATOM   2510  CB  VAL A 338       3.871   0.704  22.314  1.00 85.88           C  
ATOM   2511  O   VAL A 338       6.601   0.651  20.282  1.00 85.88           O  
ATOM   2512  CG1 VAL A 338       3.391   1.513  21.107  1.00 85.88           C  
ATOM   2513  CG2 VAL A 338       2.761  -0.271  22.712  1.00 85.88           C  
ATOM   2514  N   ARG A 339       6.717   1.865  22.172  1.00 89.81           N  
ATOM   2515  CA  ARG A 339       7.687   2.839  21.651  1.00 89.81           C  
ATOM   2516  C   ARG A 339       8.961   2.182  21.122  1.00 89.81           C  
ATOM   2517  CB  ARG A 339       8.023   3.906  22.708  1.00 89.81           C  
ATOM   2518  O   ARG A 339       9.501   2.648  20.129  1.00 89.81           O  
ATOM   2519  CG  ARG A 339       8.730   3.332  23.946  1.00 89.81           C  
ATOM   2520  CD  ARG A 339       9.272   4.414  24.868  1.00 89.81           C  
ATOM   2521  NE  ARG A 339      10.082   3.793  25.932  1.00 89.81           N  
ATOM   2522  NH1 ARG A 339      11.017   5.720  26.727  1.00 89.81           N  
ATOM   2523  NH2 ARG A 339      11.618   3.756  27.614  1.00 89.81           N  
ATOM   2524  CZ  ARG A 339      10.899   4.421  26.753  1.00 89.81           C  
ATOM   2525  N   ALA A 340       9.445   1.127  21.780  1.00 90.94           N  
ATOM   2526  CA  ALA A 340      10.714   0.508  21.429  1.00 90.94           C  
ATOM   2527  C   ALA A 340      10.575  -0.357  20.183  1.00 90.94           C  
ATOM   2528  CB  ALA A 340      11.237  -0.298  22.619  1.00 90.94           C  
ATOM   2529  O   ALA A 340      11.474  -0.364  19.352  1.00 90.94           O  
ATOM   2530  N   VAL A 341       9.435  -1.032  20.030  1.00 92.31           N  
ATOM   2531  CA  VAL A 341       9.160  -1.841  18.842  1.00 92.31           C  
ATOM   2532  C   VAL A 341       8.911  -0.963  17.620  1.00 92.31           C  
ATOM   2533  CB  VAL A 341       8.008  -2.822  19.099  1.00 92.31           C  
ATOM   2534  O   VAL A 341       9.507  -1.219  16.582  1.00 92.31           O  
ATOM   2535  CG1 VAL A 341       7.686  -3.657  17.858  1.00 92.31           C  
ATOM   2536  CG2 VAL A 341       8.416  -3.793  20.213  1.00 92.31           C  
ATOM   2537  N   VAL A 342       8.117   0.106  17.741  1.00 93.12           N  
ATOM   2538  CA  VAL A 342       7.846   1.004  16.604  1.00 93.12           C  
ATOM   2539  C   VAL A 342       9.092   1.800  16.210  1.00 93.12           C  
ATOM   2540  CB  VAL A 342       6.656   1.938  16.888  1.00 93.12           C  
ATOM   2541  O   VAL A 342       9.479   1.794  15.046  1.00 93.12           O  
ATOM   2542  CG1 VAL A 342       6.404   2.896  15.719  1.00 93.12           C  
ATOM   2543  CG2 VAL A 342       5.368   1.137  17.120  1.00 93.12           C  
ATOM   2544  N   ALA A 343       9.770   2.444  17.169  1.00 94.19           N  
ATOM   2545  CA  ALA A 343      10.993   3.191  16.870  1.00 94.19           C  
ATOM   2546  C   ALA A 343      12.129   2.266  16.411  1.00 94.19           C  
ATOM   2547  CB  ALA A 343      11.415   3.991  18.102  1.00 94.19           C  
ATOM   2548  O   ALA A 343      12.871   2.621  15.503  1.00 94.19           O  
ATOM   2549  N   GLY A 344      12.252   1.075  17.004  1.00 94.50           N  
ATOM   2550  CA  GLY A 344      13.215   0.063  16.576  1.00 94.50           C  
ATOM   2551  C   GLY A 344      12.926  -0.453  15.168  1.00 94.50           C  
ATOM   2552  O   GLY A 344      13.859  -0.614  14.391  1.00 94.50           O  
ATOM   2553  N   GLY A 345      11.651  -0.641  14.816  1.00 94.31           N  
ATOM   2554  CA  GLY A 345      11.225  -1.008  13.467  1.00 94.31           C  
ATOM   2555  C   GLY A 345      11.581   0.065  12.442  1.00 94.31           C  
ATOM   2556  O   GLY A 345      12.288  -0.227  11.484  1.00 94.31           O  
ATOM   2557  N   LEU A 346      11.202   1.322  12.692  1.00 94.75           N  
ATOM   2558  CA  LEU A 346      11.579   2.467  11.850  1.00 94.75           C  
ATOM   2559  C   LEU A 346      13.101   2.615  11.713  1.00 94.75           C  
ATOM   2560  CB  LEU A 346      10.994   3.750  12.462  1.00 94.75           C  
ATOM   2561  O   LEU A 346      13.605   2.838  10.614  1.00 94.75           O  
ATOM   2562  CG  LEU A 346       9.484   3.927  12.241  1.00 94.75           C  
ATOM   2563  CD1 LEU A 346       8.977   5.019  13.179  1.00 94.75           C  
ATOM   2564  CD2 LEU A 346       9.184   4.375  10.814  1.00 94.75           C  
ATOM   2565  N   ALA A 347      13.843   2.450  12.812  1.00 96.38           N  
ATOM   2566  CA  ALA A 347      15.299   2.501  12.793  1.00 96.38           C  
ATOM   2567  C   ALA A 347      15.895   1.344  11.985  1.00 96.38           C  
ATOM   2568  CB  ALA A 347      15.835   2.508  14.228  1.00 96.38           C  
ATOM   2569  O   ALA A 347      16.840   1.564  11.239  1.00 96.38           O  
ATOM   2570  N   ALA A 348      15.336   0.135  12.083  1.00 95.62           N  
ATOM   2571  CA  ALA A 348      15.761  -1.008  11.284  1.00 95.62           C  
ATOM   2572  C   ALA A 348      15.551  -0.752   9.785  1.00 95.62           C  
ATOM   2573  CB  ALA A 348      15.019  -2.259  11.769  1.00 95.62           C  
ATOM   2574  O   ALA A 348      16.478  -0.971   9.007  1.00 95.62           O  
ATOM   2575  N   VAL A 349      14.391  -0.212   9.385  1.00 94.81           N  
ATOM   2576  CA  VAL A 349      14.147   0.178   7.985  1.00 94.81           C  
ATOM   2577  C   VAL A 349      15.142   1.260   7.548  1.00 94.81           C  
ATOM   2578  CB  VAL A 349      12.696   0.650   7.740  1.00 94.81           C  
ATOM   2579  O   VAL A 349      15.768   1.131   6.499  1.00 94.81           O  
ATOM   2580  CG1 VAL A 349      12.438   0.901   6.248  1.00 94.81           C  
ATOM   2581  CG2 VAL A 349      11.641  -0.385   8.155  1.00 94.81           C  
ATOM   2582  N   GLY A 350      15.354   2.291   8.371  1.00 95.75           N  
ATOM   2583  CA  GLY A 350      16.310   3.362   8.080  1.00 95.75           C  
ATOM   2584  C   GLY A 350      17.757   2.872   7.961  1.00 95.75           C  
ATOM   2585  O   GLY A 350      18.469   3.278   7.050  1.00 95.75           O  
ATOM   2586  N   LEU A 351      18.192   1.954   8.827  1.00 96.12           N  
ATOM   2587  CA  LEU A 351      19.525   1.345   8.769  1.00 96.12           C  
ATOM   2588  C   LEU A 351      19.690   0.427   7.557  1.00 96.12           C  
ATOM   2589  CB  LEU A 351      19.797   0.550  10.057  1.00 96.12           C  
ATOM   2590  O   LEU A 351      20.763   0.403   6.961  1.00 96.12           O  
ATOM   2591  CG  LEU A 351      20.064   1.408  11.305  1.00 96.12           C  
ATOM   2592  CD1 LEU A 351      20.150   0.497  12.531  1.00 96.12           C  
ATOM   2593  CD2 LEU A 351      21.365   2.206  11.202  1.00 96.12           C  
ATOM   2594  N   ALA A 352      18.647  -0.308   7.172  1.00 94.75           N  
ATOM   2595  CA  ALA A 352      18.678  -1.125   5.967  1.00 94.75           C  
ATOM   2596  C   ALA A 352      18.789  -0.256   4.706  1.00 94.75           C  
ATOM   2597  CB  ALA A 352      17.437  -2.008   5.952  1.00 94.75           C  
ATOM   2598  O   ALA A 352      19.607  -0.553   3.842  1.00 94.75           O  
ATOM   2599  N   LEU A 353      18.058   0.861   4.637  1.00 93.88           N  
ATOM   2600  CA  LEU A 353      18.239   1.858   3.579  1.00 93.88           C  
ATOM   2601  C   LEU A 353      19.639   2.486   3.607  1.00 93.88           C  
ATOM   2602  CB  LEU A 353      17.170   2.947   3.715  1.00 93.88           C  
ATOM   2603  O   LEU A 353      20.259   2.638   2.559  1.00 93.88           O  
ATOM   2604  CG  LEU A 353      15.756   2.521   3.307  1.00 93.88           C  
ATOM   2605  CD1 LEU A 353      14.815   3.690   3.567  1.00 93.88           C  
ATOM   2606  CD2 LEU A 353      15.666   2.186   1.823  1.00 93.88           C  
ATOM   2607  N   ALA A 354      20.186   2.783   4.790  1.00 95.50           N  
ATOM   2608  CA  ALA A 354      21.552   3.291   4.914  1.00 95.50           C  
ATOM   2609  C   ALA A 354      22.583   2.274   4.401  1.00 95.50           C  
ATOM   2610  CB  ALA A 354      21.830   3.672   6.373  1.00 95.50           C  
ATOM   2611  O   ALA A 354      23.532   2.651   3.719  1.00 95.50           O  
ATOM   2612  N   ALA A 355      22.379   0.981   4.658  1.00 94.25           N  
ATOM   2613  CA  ALA A 355      23.228  -0.083   4.128  1.00 94.25           C  
ATOM   2614  C   ALA A 355      23.155  -0.191   2.596  1.00 94.25           C  
ATOM   2615  CB  ALA A 355      22.835  -1.404   4.797  1.00 94.25           C  
ATOM   2616  O   ALA A 355      24.095  -0.676   1.973  1.00 94.25           O  
ATOM   2617  N   LEU A 356      22.074   0.289   1.976  1.00 93.19           N  
ATOM   2618  CA  LEU A 356      21.942   0.332   0.524  1.00 93.19           C  
ATOM   2619  C   LEU A 356      22.634   1.542  -0.119  1.00 93.19           C  
ATOM   2620  CB  LEU A 356      20.467   0.218   0.119  1.00 93.19           C  
ATOM   2621  O   LEU A 356      22.725   1.601  -1.337  1.00 93.19           O  
ATOM   2622  CG  LEU A 356      19.832  -1.136   0.479  1.00 93.19           C  
ATOM   2623  CD1 LEU A 356      18.355  -1.078   0.131  1.00 93.19           C  
ATOM   2624  CD2 LEU A 356      20.443  -2.319  -0.274  1.00 93.19           C  
ATOM   2625  N   THR A 357      23.191   2.474   0.660  1.00 93.56           N  
ATOM   2626  CA  THR A 357      23.966   3.609   0.112  1.00 93.56           C  
ATOM   2627  C   THR A 357      25.318   3.196  -0.474  1.00 93.56           C  
ATOM   2628  CB  THR A 357      24.214   4.712   1.150  1.00 93.56           C  
ATOM   2629  O   THR A 357      25.925   3.962  -1.212  1.00 93.56           O  
ATOM   2630  CG2 THR A 357      22.918   5.291   1.714  1.00 93.56           C  
ATOM   2631  OG1 THR A 357      24.996   4.244   2.227  1.00 93.56           O  
ATOM   2632  N   VAL A 358      25.786   1.983  -0.163  1.00 91.94           N  
ATOM   2633  CA  VAL A 358      27.074   1.441  -0.629  1.00 91.94           C  
ATOM   2634  C   VAL A 358      26.923   0.410  -1.752  1.00 91.94           C  
ATOM   2635  CB  VAL A 358      27.914   0.896   0.544  1.00 91.94           C  
ATOM   2636  O   VAL A 358      27.872  -0.317  -2.049  1.00 91.94           O  
ATOM   2637  CG1 VAL A 358      28.212   1.994   1.573  1.00 91.94           C  
ATOM   2638  CG2 VAL A 358      27.248  -0.274   1.276  1.00 91.94           C  
ATOM   2639  N   ILE A 359      25.734   0.287  -2.352  1.00 91.62           N  
ATOM   2640  CA  ILE A 359      25.523  -0.641  -3.471  1.00 91.62           C  
ATOM   2641  C   ILE A 359      26.099  -0.072  -4.771  1.00 91.62           C  
ATOM   2642  CB  ILE A 359      24.057  -1.105  -3.620  1.00 91.62           C  
ATOM   2643  O   ILE A 359      26.093   1.130  -5.001  1.00 91.62           O  
ATOM   2644  CG1 ILE A 359      23.140   0.011  -4.165  1.00 91.62           C  
ATOM   2645  CG2 ILE A 359      23.582  -1.706  -2.288  1.00 91.62           C  
ATOM   2646  CD1 ILE A 359      21.644  -0.320  -4.183  1.00 91.62           C  
ATOM   2647  N   GLY A 360      26.585  -0.966  -5.626  1.00 90.25           N  
ATOM   2648  CA  GLY A 360      27.050  -0.696  -6.984  1.00 90.25           C  
ATOM   2649  C   GLY A 360      26.305  -1.578  -7.988  1.00 90.25           C  
ATOM   2650  O   GLY A 360      25.450  -2.376  -7.607  1.00 90.25           O  
ATOM   2651  N   GLN A 361      26.652  -1.511  -9.273  1.00 85.88           N  
ATOM   2652  CA  GLN A 361      25.990  -2.316 -10.316  1.00 85.88           C  
ATOM   2653  C   GLN A 361      26.119  -3.837 -10.098  1.00 85.88           C  
ATOM   2654  CB  GLN A 361      26.562  -1.949 -11.690  1.00 85.88           C  
ATOM   2655  O   GLN A 361      25.200  -4.594 -10.399  1.00 85.88           O  
ATOM   2656  CG  GLN A 361      26.394  -0.460 -12.040  1.00 85.88           C  
ATOM   2657  CD  GLN A 361      26.775  -0.167 -13.486  1.00 85.88           C  
ATOM   2658  NE2 GLN A 361      27.127   1.052 -13.804  1.00 85.88           N  
ATOM   2659  OE1 GLN A 361      26.728  -1.023 -14.347  1.00 85.88           O  
ATOM   2660  N   HIS A 362      27.232  -4.286  -9.510  1.00 86.94           N  
ATOM   2661  CA  HIS A 362      27.547  -5.707  -9.308  1.00 86.94           C  
ATOM   2662  C   HIS A 362      27.353  -6.186  -7.862  1.00 86.94           C  
ATOM   2663  CB  HIS A 362      28.960  -5.995  -9.827  1.00 86.94           C  
ATOM   2664  O   HIS A 362      27.938  -7.190  -7.450  1.00 86.94           O  
ATOM   2665  CG  HIS A 362      29.169  -5.546 -11.247  1.00 86.94           C  
ATOM   2666  CD2 HIS A 362      30.110  -4.653 -11.680  1.00 86.94           C  
ATOM   2667  ND1 HIS A 362      28.423  -5.916 -12.345  1.00 86.94           N  
ATOM   2668  CE1 HIS A 362      28.906  -5.259 -13.414  1.00 86.94           C  
ATOM   2669  NE2 HIS A 362      29.940  -4.488 -13.051  1.00 86.94           N  
ATOM   2670  N   THR A 363      26.566  -5.469  -7.055  1.00 90.06           N  
ATOM   2671  CA  THR A 363      26.332  -5.861  -5.661  1.00 90.06           C  
ATOM   2672  C   THR A 363      25.690  -7.245  -5.572  1.00 90.06           C  
ATOM   2673  CB  THR A 363      25.499  -4.817  -4.914  1.00 90.06           C  
ATOM   2674  O   THR A 363      24.638  -7.521  -6.151  1.00 90.06           O  
ATOM   2675  CG2 THR A 363      25.121  -5.232  -3.495  1.00 90.06           C  
ATOM   2676  OG1 THR A 363      26.286  -3.665  -4.768  1.00 90.06           O  
ATOM   2677  N   GLY A 364      26.325  -8.121  -4.791  1.00 89.75           N  
ATOM   2678  CA  GLY A 364      25.842  -9.474  -4.553  1.00 89.75           C  
ATOM   2679  C   GLY A 364      24.516  -9.511  -3.789  1.00 89.75           C  
ATOM   2680  O   GLY A 364      24.245  -8.688  -2.913  1.00 89.75           O  
ATOM   2681  N   TYR A 365      23.715 -10.539  -4.072  1.00 90.69           N  
ATOM   2682  CA  TYR A 365      22.401 -10.736  -3.455  1.00 90.69           C  
ATOM   2683  C   TYR A 365      22.379 -10.783  -1.912  1.00 90.69           C  
ATOM   2684  CB  TYR A 365      21.753 -12.000  -4.035  1.00 90.69           C  
ATOM   2685  O   TYR A 365      21.413 -10.272  -1.353  1.00 90.69           O  
ATOM   2686  CG  TYR A 365      20.342 -12.230  -3.532  1.00 90.69           C  
ATOM   2687  CD1 TYR A 365      20.046 -13.346  -2.722  1.00 90.69           C  
ATOM   2688  CD2 TYR A 365      19.339 -11.281  -3.812  1.00 90.69           C  
ATOM   2689  CE1 TYR A 365      18.748 -13.517  -2.204  1.00 90.69           C  
ATOM   2690  CE2 TYR A 365      18.056 -11.434  -3.260  1.00 90.69           C  
ATOM   2691  OH  TYR A 365      16.509 -12.710  -1.940  1.00 90.69           O  
ATOM   2692  CZ  TYR A 365      17.748 -12.560  -2.471  1.00 90.69           C  
ATOM   2693  N   PRO A 366      23.383 -11.324  -1.185  1.00 93.06           N  
ATOM   2694  CA  PRO A 366      23.305 -11.424   0.276  1.00 93.06           C  
ATOM   2695  C   PRO A 366      23.058 -10.091   0.990  1.00 93.06           C  
ATOM   2696  CB  PRO A 366      24.632 -12.051   0.713  1.00 93.06           C  
ATOM   2697  O   PRO A 366      22.289 -10.052   1.948  1.00 93.06           O  
ATOM   2698  CG  PRO A 366      25.016 -12.907  -0.489  1.00 93.06           C  
ATOM   2699  CD  PRO A 366      24.547 -12.057  -1.665  1.00 93.06           C  
ATOM   2700  N   LEU A 367      23.655  -8.995   0.505  1.00 92.44           N  
ATOM   2701  CA  LEU A 367      23.422  -7.661   1.061  1.00 92.44           C  
ATOM   2702  C   LEU A 367      21.984  -7.194   0.796  1.00 92.44           C  
ATOM   2703  CB  LEU A 367      24.460  -6.684   0.479  1.00 92.44           C  
ATOM   2704  O   LEU A 367      21.312  -6.726   1.712  1.00 92.44           O  
ATOM   2705  CG  LEU A 367      24.305  -5.229   0.972  1.00 92.44           C  
ATOM   2706  CD1 LEU A 367      24.466  -5.107   2.488  1.00 92.44           C  
ATOM   2707  CD2 LEU A 367      25.363  -4.346   0.314  1.00 92.44           C  
ATOM   2708  N   LEU A 368      21.503  -7.371  -0.438  1.00 92.44           N  
ATOM   2709  CA  LEU A 368      20.154  -6.970  -0.850  1.00 92.44           C  
ATOM   2710  C   LEU A 368      19.084  -7.762  -0.093  1.00 92.44           C  
ATOM   2711  CB  LEU A 368      19.989  -7.160  -2.371  1.00 92.44           C  
ATOM   2712  O   LEU A 368      18.163  -7.178   0.470  1.00 92.44           O  
ATOM   2713  CG  LEU A 368      21.040  -6.443  -3.236  1.00 92.44           C  
ATOM   2714  CD1 LEU A 368      20.760  -6.714  -4.711  1.00 92.44           C  
ATOM   2715  CD2 LEU A 368      21.068  -4.934  -2.992  1.00 92.44           C  
ATOM   2716  N   GLY A 369      19.239  -9.086  -0.017  1.00 92.75           N  
ATOM   2717  CA  GLY A 369      18.332  -9.971   0.707  1.00 92.75           C  
ATOM   2718  C   GLY A 369      18.315  -9.689   2.211  1.00 92.75           C  
ATOM   2719  O   GLY A 369      17.244  -9.686   2.816  1.00 92.75           O  
ATOM   2720  N   ALA A 370      19.471  -9.389   2.815  1.00 94.94           N  
ATOM   2721  CA  ALA A 370      19.542  -8.986   4.218  1.00 94.94           C  
ATOM   2722  C   ALA A 370      18.856  -7.632   4.462  1.00 94.94           C  
ATOM   2723  CB  ALA A 370      21.007  -8.963   4.667  1.00 94.94           C  
ATOM   2724  O   ALA A 370      18.071  -7.515   5.402  1.00 94.94           O  
ATOM   2725  N   ALA A 371      19.096  -6.632   3.608  1.00 94.19           N  
ATOM   2726  CA  ALA A 371      18.439  -5.330   3.706  1.00 94.19           C  
ATOM   2727  C   ALA A 371      16.915  -5.463   3.565  1.00 94.19           C  
ATOM   2728  CB  ALA A 371      19.034  -4.389   2.653  1.00 94.19           C  
ATOM   2729  O   ALA A 371      16.179  -4.966   4.415  1.00 94.19           O  
ATOM   2730  N   LEU A 372      16.442  -6.210   2.563  1.00 91.56           N  
ATOM   2731  CA  LEU A 372      15.023  -6.507   2.358  1.00 91.56           C  
ATOM   2732  C   LEU A 372      14.400  -7.201   3.569  1.00 91.56           C  
ATOM   2733  CB  LEU A 372      14.880  -7.390   1.110  1.00 91.56           C  
ATOM   2734  O   LEU A 372      13.342  -6.782   4.032  1.00 91.56           O  
ATOM   2735  CG  LEU A 372      14.937  -6.604  -0.209  1.00 91.56           C  
ATOM   2736  CD1 LEU A 372      15.185  -7.604  -1.335  1.00 91.56           C  
ATOM   2737  CD2 LEU A 372      13.617  -5.865  -0.450  1.00 91.56           C  
ATOM   2738  N   LEU A 373      15.068  -8.214   4.129  1.00 94.06           N  
ATOM   2739  CA  LEU A 373      14.592  -8.907   5.326  1.00 94.06           C  
ATOM   2740  C   LEU A 373      14.457  -7.956   6.521  1.00 94.06           C  
ATOM   2741  CB  LEU A 373      15.550 -10.067   5.645  1.00 94.06           C  
ATOM   2742  O   LEU A 373      13.451  -7.994   7.228  1.00 94.06           O  
ATOM   2743  CG  LEU A 373      15.120 -10.927   6.846  1.00 94.06           C  
ATOM   2744  CD1 LEU A 373      13.797 -11.654   6.601  1.00 94.06           C  
ATOM   2745  CD2 LEU A 373      16.195 -11.973   7.136  1.00 94.06           C  
ATOM   2746  N   VAL A 374      15.454  -7.095   6.744  1.00 95.62           N  
ATOM   2747  CA  VAL A 374      15.447  -6.115   7.840  1.00 95.62           C  
ATOM   2748  C   VAL A 374      14.357  -5.064   7.632  1.00 95.62           C  
ATOM   2749  CB  VAL A 374      16.835  -5.467   7.999  1.00 95.62           C  
ATOM   2750  O   VAL A 374      13.652  -4.738   8.588  1.00 95.62           O  
ATOM   2751  CG1 VAL A 374      16.835  -4.333   9.029  1.00 95.62           C  
ATOM   2752  CG2 VAL A 374      17.861  -6.493   8.501  1.00 95.62           C  
ATOM   2753  N   VAL A 375      14.165  -4.581   6.401  1.00 92.38           N  
ATOM   2754  CA  VAL A 375      13.065  -3.671   6.056  1.00 92.38           C  
ATOM   2755  C   VAL A 375      11.715  -4.332   6.312  1.00 92.38           C  
ATOM   2756  CB  VAL A 375      13.178  -3.173   4.601  1.00 92.38           C  
ATOM   2757  O   VAL A 375      10.873  -3.745   6.986  1.00 92.38           O  
ATOM   2758  CG1 VAL A 375      11.883  -2.524   4.108  1.00 92.38           C  
ATOM   2759  CG2 VAL A 375      14.307  -2.150   4.492  1.00 92.38           C  
ATOM   2760  N   GLY A 376      11.526  -5.567   5.848  1.00 90.00           N  
ATOM   2761  CA  GLY A 376      10.317  -6.346   6.090  1.00 90.00           C  
ATOM   2762  C   GLY A 376      10.022  -6.508   7.577  1.00 90.00           C  
ATOM   2763  O   GLY A 376       8.924  -6.194   8.033  1.00 90.00           O  
ATOM   2764  N   LEU A 377      11.018  -6.940   8.358  1.00 92.81           N  
ATOM   2765  CA  LEU A 377      10.890  -7.091   9.808  1.00 92.81           C  
ATOM   2766  C   LEU A 377      10.520  -5.763  10.478  1.00 92.81           C  
ATOM   2767  CB  LEU A 377      12.203  -7.634  10.403  1.00 92.81           C  
ATOM   2768  O   LEU A 377       9.577  -5.707  11.267  1.00 92.81           O  
ATOM   2769  CG  LEU A 377      12.462  -9.131  10.159  1.00 92.81           C  
ATOM   2770  CD1 LEU A 377      13.915  -9.459  10.506  1.00 92.81           C  
ATOM   2771  CD2 LEU A 377      11.579 -10.025  11.034  1.00 92.81           C  
ATOM   2772  N   GLY A 378      11.247  -4.691  10.160  1.00 92.94           N  
ATOM   2773  CA  GLY A 378      11.006  -3.369  10.729  1.00 92.94           C  
ATOM   2774  C   GLY A 378       9.611  -2.844  10.400  1.00 92.94           C  
ATOM   2775  O   GLY A 378       8.908  -2.374  11.299  1.00 92.94           O  
ATOM   2776  N   ALA A 379       9.183  -3.009   9.148  1.00 89.25           N  
ATOM   2777  CA  ALA A 379       7.871  -2.586   8.690  1.00 89.25           C  
ATOM   2778  C   ALA A 379       6.736  -3.388   9.331  1.00 89.25           C  
ATOM   2779  CB  ALA A 379       7.826  -2.632   7.158  1.00 89.25           C  
ATOM   2780  O   ALA A 379       5.792  -2.797   9.853  1.00 89.25           O  
ATOM   2781  N   GLY A 380       6.853  -4.719   9.383  1.00 88.31           N  
ATOM   2782  CA  GLY A 380       5.852  -5.576  10.018  1.00 88.31           C  
ATOM   2783  C   GLY A 380       5.698  -5.296  11.516  1.00 88.31           C  
ATOM   2784  O   GLY A 380       4.577  -5.291  12.031  1.00 88.31           O  
ATOM   2785  N   PHE A 381       6.803  -5.005  12.215  1.00 90.50           N  
ATOM   2786  CA  PHE A 381       6.776  -4.617  13.627  1.00 90.50           C  
ATOM   2787  C   PHE A 381       6.109  -3.267  13.846  1.00 90.50           C  
ATOM   2788  CB  PHE A 381       8.198  -4.560  14.205  1.00 90.50           C  
ATOM   2789  O   PHE A 381       5.253  -3.163  14.725  1.00 90.50           O  
ATOM   2790  CG  PHE A 381       8.722  -5.874  14.734  1.00 90.50           C  
ATOM   2791  CD1 PHE A 381       8.002  -6.566  15.723  1.00 90.50           C  
ATOM   2792  CD2 PHE A 381       9.954  -6.378  14.286  1.00 90.50           C  
ATOM   2793  CE1 PHE A 381       8.514  -7.760  16.257  1.00 90.50           C  
ATOM   2794  CE2 PHE A 381      10.457  -7.581  14.803  1.00 90.50           C  
ATOM   2795  CZ  PHE A 381       9.742  -8.265  15.799  1.00 90.50           C  
ATOM   2796  N   ALA A 382       6.510  -2.250  13.079  1.00 90.88           N  
ATOM   2797  CA  ALA A 382       5.937  -0.919  13.185  1.00 90.88           C  
ATOM   2798  C   ALA A 382       4.431  -0.987  12.914  1.00 90.88           C  
ATOM   2799  CB  ALA A 382       6.690   0.039  12.256  1.00 90.88           C  
ATOM   2800  O   ALA A 382       3.667  -0.748  13.844  1.00 90.88           O  
ATOM   2801  N   PHE A 383       4.039  -1.457  11.726  1.00 85.12           N  
ATOM   2802  CA  PHE A 383       2.656  -1.484  11.244  1.00 85.12           C  
ATOM   2803  C   PHE A 383       1.700  -2.275  12.145  1.00 85.12           C  
ATOM   2804  CB  PHE A 383       2.666  -2.064   9.826  1.00 85.12           C  
ATOM   2805  O   PHE A 383       0.596  -1.838  12.457  1.00 85.12           O  
ATOM   2806  CG  PHE A 383       1.312  -2.038   9.155  1.00 85.12           C  
ATOM   2807  CD1 PHE A 383       0.578  -3.225   8.982  1.00 85.12           C  
ATOM   2808  CD2 PHE A 383       0.783  -0.814   8.706  1.00 85.12           C  
ATOM   2809  CE1 PHE A 383      -0.668  -3.189   8.336  1.00 85.12           C  
ATOM   2810  CE2 PHE A 383      -0.475  -0.776   8.082  1.00 85.12           C  
ATOM   2811  CZ  PHE A 383      -1.197  -1.965   7.886  1.00 85.12           C  
ATOM   2812  N   THR A 384       2.119  -3.448  12.629  1.00 85.00           N  
ATOM   2813  CA  THR A 384       1.247  -4.264  13.491  1.00 85.00           C  
ATOM   2814  C   THR A 384       0.984  -3.585  14.834  1.00 85.00           C  
ATOM   2815  CB  THR A 384       1.862  -5.644  13.739  1.00 85.00           C  
ATOM   2816  O   THR A 384      -0.126  -3.643  15.367  1.00 85.00           O  
ATOM   2817  CG2 THR A 384       0.967  -6.536  14.600  1.00 85.00           C  
ATOM   2818  OG1 THR A 384       2.066  -6.309  12.519  1.00 85.00           O  
ATOM   2819  N   VAL A 385       2.012  -2.960  15.415  1.00 88.44           N  
ATOM   2820  CA  VAL A 385       1.906  -2.327  16.733  1.00 88.44           C  
ATOM   2821  C   VAL A 385       1.161  -0.997  16.642  1.00 88.44           C  
ATOM   2822  CB  VAL A 385       3.298  -2.160  17.363  1.00 88.44           C  
ATOM   2823  O   VAL A 385       0.329  -0.712  17.500  1.00 88.44           O  
ATOM   2824  CG1 VAL A 385       3.244  -1.402  18.692  1.00 88.44           C  
ATOM   2825  CG2 VAL A 385       3.921  -3.527  17.661  1.00 88.44           C  
ATOM   2826  N   THR A 386       1.428  -0.189  15.620  1.00 89.69           N  
ATOM   2827  CA  THR A 386       0.720   1.072  15.357  1.00 89.69           C  
ATOM   2828  C   THR A 386      -0.753   0.834  15.050  1.00 89.69           C  
ATOM   2829  CB  THR A 386       1.346   1.815  14.175  1.00 89.69           C  
ATOM   2830  O   THR A 386      -1.584   1.527  15.632  1.00 89.69           O  
ATOM   2831  CG2 THR A 386       2.728   2.368  14.519  1.00 89.69           C  
ATOM   2832  OG1 THR A 386       1.505   0.863  13.178  1.00 89.69           O  
ATOM   2833  N   ALA A 387      -1.101  -0.181  14.251  1.00 85.75           N  
ATOM   2834  CA  ALA A 387      -2.491  -0.544  13.981  1.00 85.75           C  
ATOM   2835  C   ALA A 387      -3.260  -0.878  15.273  1.00 85.75           C  
ATOM   2836  CB  ALA A 387      -2.510  -1.717  12.996  1.00 85.75           C  
ATOM   2837  O   ALA A 387      -4.379  -0.398  15.475  1.00 85.75           O  
ATOM   2838  N   ASP A 388      -2.656  -1.636  16.196  1.00 84.12           N  
ATOM   2839  CA  ASP A 388      -3.271  -1.928  17.498  1.00 84.12           C  
ATOM   2840  C   ASP A 388      -3.387  -0.669  18.375  1.00 84.12           C  
ATOM   2841  CB  ASP A 388      -2.501  -3.054  18.200  1.00 84.12           C  
ATOM   2842  O   ASP A 388      -4.428  -0.462  18.993  1.00 84.12           O  
ATOM   2843  CG  ASP A 388      -3.209  -3.643  19.435  1.00 84.12           C  
ATOM   2844  OD1 ASP A 388      -4.462  -3.716  19.495  1.00 84.12           O  
ATOM   2845  OD2 ASP A 388      -2.483  -4.154  20.312  1.00 84.12           O  
ATOM   2846  N   VAL A 389      -2.386   0.223  18.369  1.00 86.56           N  
ATOM   2847  CA  VAL A 389      -2.439   1.519  19.079  1.00 86.56           C  
ATOM   2848  C   VAL A 389      -3.544   2.422  18.527  1.00 86.56           C  
ATOM   2849  CB  VAL A 389      -1.079   2.245  19.016  1.00 86.56           C  
ATOM   2850  O   VAL A 389      -4.273   3.048  19.298  1.00 86.56           O  
ATOM   2851  CG1 VAL A 389      -1.127   3.695  19.528  1.00 86.56           C  
ATOM   2852  CG2 VAL A 389      -0.029   1.522  19.866  1.00 86.56           C  
ATOM   2853  N   ILE A 390      -3.694   2.500  17.205  1.00 88.06           N  
ATOM   2854  CA  ILE A 390      -4.743   3.279  16.533  1.00 88.06           C  
ATOM   2855  C   ILE A 390      -6.115   2.736  16.932  1.00 88.06           C  
ATOM   2856  CB  ILE A 390      -4.516   3.246  15.002  1.00 88.06           C  
ATOM   2857  O   ILE A 390      -6.988   3.495  17.359  1.00 88.06           O  
ATOM   2858  CG1 ILE A 390      -3.294   4.121  14.649  1.00 88.06           C  
ATOM   2859  CG2 ILE A 390      -5.750   3.727  14.219  1.00 88.06           C  
ATOM   2860  CD1 ILE A 390      -2.781   3.937  13.216  1.00 88.06           C  
ATOM   2861  N   LEU A 391      -6.283   1.413  16.865  1.00 84.56           N  
ATOM   2862  CA  LEU A 391      -7.518   0.745  17.251  1.00 84.56           C  
ATOM   2863  C   LEU A 391      -7.820   0.878  18.745  1.00 84.56           C  
ATOM   2864  CB  LEU A 391      -7.431  -0.735  16.860  1.00 84.56           C  
ATOM   2865  O   LEU A 391      -8.983   1.042  19.096  1.00 84.56           O  
ATOM   2866  CG  LEU A 391      -7.599  -1.015  15.358  1.00 84.56           C  
ATOM   2867  CD1 LEU A 391      -7.407  -2.516  15.157  1.00 84.56           C  
ATOM   2868  CD2 LEU A 391      -8.995  -0.622  14.862  1.00 84.56           C  
ATOM   2869  N   SER A 392      -6.827   0.820  19.631  1.00 83.00           N  
ATOM   2870  CA  SER A 392      -7.041   0.931  21.079  1.00 83.00           C  
ATOM   2871  C   SER A 392      -7.279   2.370  21.541  1.00 83.00           C  
ATOM   2872  CB  SER A 392      -5.871   0.298  21.840  1.00 83.00           C  
ATOM   2873  O   SER A 392      -7.878   2.581  22.589  1.00 83.00           O  
ATOM   2874  OG  SER A 392      -4.697   1.080  21.757  1.00 83.00           O  
ATOM   2875  N   SER A 393      -6.841   3.369  20.767  1.00 83.31           N  
ATOM   2876  CA  SER A 393      -6.934   4.792  21.134  1.00 83.31           C  
ATOM   2877  C   SER A 393      -8.322   5.412  20.944  1.00 83.31           C  
ATOM   2878  CB  SER A 393      -5.926   5.615  20.328  1.00 83.31           C  
ATOM   2879  O   SER A 393      -8.544   6.542  21.381  1.00 83.31           O  
ATOM   2880  OG  SER A 393      -4.602   5.271  20.675  1.00 83.31           O  
ATOM   2881  N   VAL A 394      -9.249   4.716  20.282  1.00 81.12           N  
ATOM   2882  CA  VAL A 394     -10.605   5.217  19.992  1.00 81.12           C  
ATOM   2883  C   VAL A 394     -11.654   4.299  20.608  1.00 81.12           C  
ATOM   2884  CB  VAL A 394     -10.839   5.396  18.479  1.00 81.12           C  
ATOM   2885  O   VAL A 394     -11.364   3.122  20.755  1.00 81.12           O  
ATOM   2886  CG1 VAL A 394      -9.735   6.246  17.852  1.00 81.12           C  
ATOM   2887  CG2 VAL A 394     -10.944   4.080  17.704  1.00 81.12           C  
ATOM   2888  N   PRO A 395     -12.880   4.736  20.934  1.00 79.44           N  
ATOM   2889  CA  PRO A 395     -13.955   3.839  21.378  1.00 79.44           C  
ATOM   2890  C   PRO A 395     -14.304   2.763  20.335  1.00 79.44           C  
ATOM   2891  CB  PRO A 395     -15.145   4.754  21.674  1.00 79.44           C  
ATOM   2892  O   PRO A 395     -14.090   2.965  19.137  1.00 79.44           O  
ATOM   2893  CG  PRO A 395     -14.501   6.109  21.951  1.00 79.44           C  
ATOM   2894  CD  PRO A 395     -13.307   6.120  21.003  1.00 79.44           C  
ATOM   2895  N   GLY A 396     -14.836   1.613  20.768  1.00 73.00           N  
ATOM   2896  CA  GLY A 396     -15.171   0.484  19.882  1.00 73.00           C  
ATOM   2897  C   GLY A 396     -16.131   0.869  18.755  1.00 73.00           C  
ATOM   2898  O   GLY A 396     -16.048   0.342  17.645  1.00 73.00           O  
ATOM   2899  N   GLU A 397     -16.980   1.858  19.009  1.00 75.62           N  
ATOM   2900  CA  GLU A 397     -17.966   2.434  18.099  1.00 75.62           C  
ATOM   2901  C   GLU A 397     -17.326   3.235  16.955  1.00 75.62           C  
ATOM   2902  CB  GLU A 397     -18.921   3.356  18.884  1.00 75.62           C  
ATOM   2903  O   GLU A 397     -17.950   3.379  15.911  1.00 75.62           O  
ATOM   2904  CG  GLU A 397     -19.638   2.708  20.087  1.00 75.62           C  
ATOM   2905  CD  GLU A 397     -18.748   2.487  21.325  1.00 75.62           C  
ATOM   2906  OE1 GLU A 397     -19.138   1.661  22.173  1.00 75.62           O  
ATOM   2907  OE2 GLU A 397     -17.645   3.079  21.383  1.00 75.62           O  
ATOM   2908  N   GLN A 398     -16.082   3.702  17.113  1.00 76.19           N  
ATOM   2909  CA  GLN A 398     -15.350   4.528  16.136  1.00 76.19           C  
ATOM   2910  C   GLN A 398     -14.199   3.775  15.449  1.00 76.19           C  
ATOM   2911  CB  GLN A 398     -14.827   5.799  16.820  1.00 76.19           C  
ATOM   2912  O   GLN A 398     -13.358   4.374  14.777  1.00 76.19           O  
ATOM   2913  CG  GLN A 398     -15.938   6.664  17.430  1.00 76.19           C  
ATOM   2914  CD  GLN A 398     -15.382   7.924  18.085  1.00 76.19           C  
ATOM   2915  NE2 GLN A 398     -16.057   8.472  19.070  1.00 76.19           N  
ATOM   2916  OE1 GLN A 398     -14.330   8.437  17.748  1.00 76.19           O  
ATOM   2917  N   ALA A 399     -14.124   2.454  15.632  1.00 79.69           N  
ATOM   2918  CA  ALA A 399     -13.050   1.650  15.061  1.00 79.69           C  
ATOM   2919  C   ALA A 399     -13.012   1.711  13.526  1.00 79.69           C  
ATOM   2920  CB  ALA A 399     -13.189   0.209  15.549  1.00 79.69           C  
ATOM   2921  O   ALA A 399     -11.920   1.717  12.978  1.00 79.69           O  
ATOM   2922  N   GLY A 400     -14.164   1.808  12.844  1.00 81.25           N  
ATOM   2923  CA  GLY A 400     -14.215   1.923  11.383  1.00 81.25           C  
ATOM   2924  C   GLY A 400     -13.514   3.183  10.878  1.00 81.25           C  
ATOM   2925  O   GLY A 400     -12.658   3.100   9.998  1.00 81.25           O  
ATOM   2926  N   ALA A 401     -13.808   4.335  11.487  1.00 79.44           N  
ATOM   2927  CA  ALA A 401     -13.129   5.593  11.177  1.00 79.44           C  
ATOM   2928  C   ALA A 401     -11.613   5.546  11.462  1.00 79.44           C  
ATOM   2929  CB  ALA A 401     -13.817   6.723  11.952  1.00 79.44           C  
ATOM   2930  O   ALA A 401     -10.825   5.997  10.635  1.00 79.44           O  
ATOM   2931  N   ALA A 402     -11.183   4.970  12.591  1.00 83.94           N  
ATOM   2932  CA  ALA A 402      -9.756   4.872  12.922  1.00 83.94           C  
ATOM   2933  C   ALA A 402      -8.987   3.911  12.001  1.00 83.94           C  
ATOM   2934  CB  ALA A 402      -9.620   4.471  14.387  1.00 83.94           C  
ATOM   2935  O   ALA A 402      -7.879   4.233  11.576  1.00 83.94           O  
ATOM   2936  N   SER A 403      -9.584   2.770  11.641  1.00 83.19           N  
ATOM   2937  CA  SER A 403      -9.019   1.850  10.646  1.00 83.19           C  
ATOM   2938  C   SER A 403      -8.853   2.526   9.292  1.00 83.19           C  
ATOM   2939  CB  SER A 403      -9.919   0.627  10.477  1.00 83.19           C  
ATOM   2940  O   SER A 403      -7.805   2.392   8.672  1.00 83.19           O  
ATOM   2941  OG  SER A 403      -9.992  -0.061  11.706  1.00 83.19           O  
ATOM   2942  N   ALA A 404      -9.839   3.319   8.868  1.00 83.69           N  
ATOM   2943  CA  ALA A 404      -9.737   4.054   7.617  1.00 83.69           C  
ATOM   2944  C   ALA A 404      -8.606   5.097   7.621  1.00 83.69           C  
ATOM   2945  CB  ALA A 404     -11.087   4.694   7.319  1.00 83.69           C  
ATOM   2946  O   ALA A 404      -7.998   5.319   6.579  1.00 83.69           O  
ATOM   2947  N   VAL A 405      -8.281   5.713   8.766  1.00 86.31           N  
ATOM   2948  CA  VAL A 405      -7.117   6.616   8.876  1.00 86.31           C  
ATOM   2949  C   VAL A 405      -5.799   5.867   8.713  1.00 86.31           C  
ATOM   2950  CB  VAL A 405      -7.100   7.388  10.206  1.00 86.31           C  
ATOM   2951  O   VAL A 405      -4.938   6.350   7.984  1.00 86.31           O  
ATOM   2952  CG1 VAL A 405      -5.833   8.236  10.395  1.00 86.31           C  
ATOM   2953  CG2 VAL A 405      -8.268   8.362  10.263  1.00 86.31           C  
ATOM   2954  N   SER A 406      -5.638   4.712   9.369  1.00 84.31           N  
ATOM   2955  CA  SER A 406      -4.432   3.877   9.218  1.00 84.31           C  
ATOM   2956  C   SER A 406      -4.256   3.440   7.761  1.00 84.31           C  
ATOM   2957  CB  SER A 406      -4.514   2.668  10.155  1.00 84.31           C  
ATOM   2958  O   SER A 406      -3.185   3.623   7.193  1.00 84.31           O  
ATOM   2959  OG  SER A 406      -3.395   1.805  10.080  1.00 84.31           O  
ATOM   2960  N   GLU A 407      -5.337   3.009   7.107  1.00 80.06           N  
ATOM   2961  CA  GLU A 407      -5.304   2.614   5.693  1.00 80.06           C  
ATOM   2962  C   GLU A 407      -5.003   3.798   4.759  1.00 80.06           C  
ATOM   2963  CB  GLU A 407      -6.656   1.974   5.342  1.00 80.06           C  
ATOM   2964  O   GLU A 407      -4.225   3.695   3.817  1.00 80.06           O  
ATOM   2965  CG  GLU A 407      -6.542   0.998   4.166  1.00 80.06           C  
ATOM   2966  CD  GLU A 407      -5.676  -0.215   4.513  1.00 80.06           C  
ATOM   2967  OE1 GLU A 407      -4.863  -0.614   3.662  1.00 80.06           O  
ATOM   2968  OE2 GLU A 407      -5.847  -0.735   5.641  1.00 80.06           O  
ATOM   2969  N   THR A 408      -5.554   4.977   5.057  1.00 83.19           N  
ATOM   2970  CA  THR A 408      -5.234   6.203   4.308  1.00 83.19           C  
ATOM   2971  C   THR A 408      -3.752   6.565   4.451  1.00 83.19           C  
ATOM   2972  CB  THR A 408      -6.098   7.376   4.791  1.00 83.19           C  
ATOM   2973  O   THR A 408      -3.126   7.001   3.488  1.00 83.19           O  
ATOM   2974  CG2 THR A 408      -5.885   8.653   3.986  1.00 83.19           C  
ATOM   2975  OG1 THR A 408      -7.471   7.079   4.664  1.00 83.19           O  
ATOM   2976  N   ALA A 409      -3.178   6.384   5.644  1.00 86.19           N  
ATOM   2977  CA  ALA A 409      -1.759   6.613   5.893  1.00 86.19           C  
ATOM   2978  C   ALA A 409      -0.870   5.598   5.162  1.00 86.19           C  
ATOM   2979  CB  ALA A 409      -1.525   6.593   7.405  1.00 86.19           C  
ATOM   2980  O   ALA A 409       0.186   5.987   4.665  1.00 86.19           O  
ATOM   2981  N   TYR A 410      -1.315   4.343   5.052  1.00 83.88           N  
ATOM   2982  CA  TYR A 410      -0.663   3.307   4.253  1.00 83.88           C  
ATOM   2983  C   TYR A 410      -0.604   3.706   2.770  1.00 83.88           C  
ATOM   2984  CB  TYR A 410      -1.393   1.969   4.468  1.00 83.88           C  
ATOM   2985  O   TYR A 410       0.486   3.823   2.213  1.00 83.88           O  
ATOM   2986  CG  TYR A 410      -0.771   0.801   3.733  1.00 83.88           C  
ATOM   2987  CD1 TYR A 410      -1.049   0.591   2.368  1.00 83.88           C  
ATOM   2988  CD2 TYR A 410       0.076  -0.089   4.419  1.00 83.88           C  
ATOM   2989  CE1 TYR A 410      -0.431  -0.466   1.676  1.00 83.88           C  
ATOM   2990  CE2 TYR A 410       0.682  -1.158   3.735  1.00 83.88           C  
ATOM   2991  OH  TYR A 410       1.046  -2.356   1.691  1.00 83.88           O  
ATOM   2992  CZ  TYR A 410       0.443  -1.336   2.356  1.00 83.88           C  
ATOM   2993  N   GLU A 411      -1.750   4.007   2.152  1.00 78.94           N  
ATOM   2994  CA  GLU A 411      -1.836   4.374   0.728  1.00 78.94           C  
ATOM   2995  C   GLU A 411      -1.064   5.661   0.409  1.00 78.94           C  
ATOM   2996  CB  GLU A 411      -3.315   4.559   0.346  1.00 78.94           C  
ATOM   2997  O   GLU A 411      -0.307   5.740  -0.562  1.00 78.94           O  
ATOM   2998  CG  GLU A 411      -4.105   3.242   0.270  1.00 78.94           C  
ATOM   2999  CD  GLU A 411      -3.732   2.355  -0.932  1.00 78.94           C  
ATOM   3000  OE1 GLU A 411      -4.387   1.303  -1.093  1.00 78.94           O  
ATOM   3001  OE2 GLU A 411      -2.845   2.754  -1.722  1.00 78.94           O  
ATOM   3002  N   LEU A 412      -1.204   6.682   1.262  1.00 81.94           N  
ATOM   3003  CA  LEU A 412      -0.469   7.933   1.101  1.00 81.94           C  
ATOM   3004  C   LEU A 412       1.038   7.722   1.285  1.00 81.94           C  
ATOM   3005  CB  LEU A 412      -1.025   8.972   2.088  1.00 81.94           C  
ATOM   3006  O   LEU A 412       1.827   8.282   0.527  1.00 81.94           O  
ATOM   3007  CG  LEU A 412      -0.433  10.379   1.902  1.00 81.94           C  
ATOM   3008  CD1 LEU A 412      -0.810  10.998   0.552  1.00 81.94           C  
ATOM   3009  CD2 LEU A 412      -0.946  11.303   3.006  1.00 81.94           C  
ATOM   3010  N   GLY A 413       1.439   6.904   2.262  1.00 86.38           N  
ATOM   3011  CA  GLY A 413       2.828   6.507   2.466  1.00 86.38           C  
ATOM   3012  C   GLY A 413       3.397   5.825   1.227  1.00 86.38           C  
ATOM   3013  O   GLY A 413       4.466   6.216   0.765  1.00 86.38           O  
ATOM   3014  N   ALA A 414       2.655   4.885   0.637  1.00 82.19           N  
ATOM   3015  CA  ALA A 414       3.072   4.163  -0.559  1.00 82.19           C  
ATOM   3016  C   ALA A 414       3.294   5.101  -1.757  1.00 82.19           C  
ATOM   3017  CB  ALA A 414       2.050   3.059  -0.862  1.00 82.19           C  
ATOM   3018  O   ALA A 414       4.341   5.068  -2.407  1.00 82.19           O  
ATOM   3019  N   ALA A 415       2.336   5.996  -2.007  1.00 78.69           N  
ATOM   3020  CA  ALA A 415       2.422   6.970  -3.090  1.00 78.69           C  
ATOM   3021  C   ALA A 415       3.576   7.969  -2.891  1.00 78.69           C  
ATOM   3022  CB  ALA A 415       1.070   7.682  -3.196  1.00 78.69           C  
ATOM   3023  O   ALA A 415       4.355   8.218  -3.813  1.00 78.69           O  
ATOM   3024  N   LEU A 416       3.713   8.524  -1.681  1.00 82.69           N  
ATOM   3025  CA  LEU A 416       4.791   9.459  -1.355  1.00 82.69           C  
ATOM   3026  C   LEU A 416       6.167   8.787  -1.406  1.00 82.69           C  
ATOM   3027  CB  LEU A 416       4.553  10.079   0.033  1.00 82.69           C  
ATOM   3028  O   LEU A 416       7.123   9.432  -1.824  1.00 82.69           O  
ATOM   3029  CG  LEU A 416       3.379  11.073   0.114  1.00 82.69           C  
ATOM   3030  CD1 LEU A 416       3.202  11.508   1.571  1.00 82.69           C  
ATOM   3031  CD2 LEU A 416       3.612  12.329  -0.729  1.00 82.69           C  
ATOM   3032  N   GLY A 417       6.275   7.512  -1.025  1.00 85.38           N  
ATOM   3033  CA  GLY A 417       7.517   6.738  -1.102  1.00 85.38           C  
ATOM   3034  C   GLY A 417       8.049   6.657  -2.517  1.00 85.38           C  
ATOM   3035  O   GLY A 417       9.187   7.048  -2.773  1.00 85.38           O  
ATOM   3036  N   ILE A 418       7.200   6.231  -3.449  1.00 81.06           N  
ATOM   3037  CA  ILE A 418       7.568   6.127  -4.862  1.00 81.06           C  
ATOM   3038  C   ILE A 418       7.902   7.506  -5.438  1.00 81.06           C  
ATOM   3039  CB  ILE A 418       6.448   5.409  -5.644  1.00 81.06           C  
ATOM   3040  O   ILE A 418       8.913   7.657  -6.116  1.00 81.06           O  
ATOM   3041  CG1 ILE A 418       6.300   3.959  -5.120  1.00 81.06           C  
ATOM   3042  CG2 ILE A 418       6.750   5.410  -7.155  1.00 81.06           C  
ATOM   3043  CD1 ILE A 418       5.073   3.221  -5.667  1.00 81.06           C  
ATOM   3044  N   ALA A 419       7.111   8.536  -5.139  1.00 79.38           N  
ATOM   3045  CA  ALA A 419       7.305   9.841  -5.760  1.00 79.38           C  
ATOM   3046  C   ALA A 419       8.463  10.658  -5.191  1.00 79.38           C  
ATOM   3047  CB  ALA A 419       6.013  10.610  -5.619  1.00 79.38           C  
ATOM   3048  O   ALA A 419       9.200  11.278  -5.956  1.00 79.38           O  
ATOM   3049  N   VAL A 420       8.639  10.688  -3.867  1.00 84.06           N  
ATOM   3050  CA  VAL A 420       9.728  11.448  -3.238  1.00 84.06           C  
ATOM   3051  C   VAL A 420      11.061  10.789  -3.559  1.00 84.06           C  
ATOM   3052  CB  VAL A 420       9.531  11.593  -1.716  1.00 84.06           C  
ATOM   3053  O   VAL A 420      11.973  11.471  -4.020  1.00 84.06           O  
ATOM   3054  CG1 VAL A 420      10.738  12.257  -1.035  1.00 84.06           C  
ATOM   3055  CG2 VAL A 420       8.302  12.460  -1.407  1.00 84.06           C  
ATOM   3056  N   LEU A 421      11.171   9.468  -3.371  1.00 85.62           N  
ATOM   3057  CA  LEU A 421      12.402   8.756  -3.712  1.00 85.62           C  
ATOM   3058  C   LEU A 421      12.630   8.748  -5.226  1.00 85.62           C  
ATOM   3059  CB  LEU A 421      12.401   7.338  -3.114  1.00 85.62           C  
ATOM   3060  O   LEU A 421      13.752   8.975  -5.663  1.00 85.62           O  
ATOM   3061  CG  LEU A 421      12.284   7.275  -1.577  1.00 85.62           C  
ATOM   3062  CD1 LEU A 421      12.564   5.850  -1.101  1.00 85.62           C  
ATOM   3063  CD2 LEU A 421      13.268   8.196  -0.851  1.00 85.62           C  
ATOM   3064  N   GLY A 422      11.574   8.607  -6.028  1.00 80.56           N  
ATOM   3065  CA  GLY A 422      11.659   8.673  -7.485  1.00 80.56           C  
ATOM   3066  C   GLY A 422      12.116  10.014  -8.015  1.00 80.56           C  
ATOM   3067  O   GLY A 422      12.983  10.050  -8.873  1.00 80.56           O  
ATOM   3068  N   SER A 423      11.635  11.120  -7.446  1.00 81.38           N  
ATOM   3069  CA  SER A 423      12.108  12.457  -7.823  1.00 81.38           C  
ATOM   3070  C   SER A 423      13.614  12.616  -7.587  1.00 81.38           C  
ATOM   3071  CB  SER A 423      11.367  13.538  -7.033  1.00 81.38           C  
ATOM   3072  O   SER A 423      14.287  13.284  -8.367  1.00 81.38           O  
ATOM   3073  OG  SER A 423       9.978  13.503  -7.291  1.00 81.38           O  
ATOM   3074  N   ILE A 424      14.153  11.980  -6.540  1.00 87.50           N  
ATOM   3075  CA  ILE A 424      15.594  11.961  -6.262  1.00 87.50           C  
ATOM   3076  C   ILE A 424      16.321  11.090  -7.293  1.00 87.50           C  
ATOM   3077  CB  ILE A 424      15.870  11.498  -4.812  1.00 87.50           C  
ATOM   3078  O   ILE A 424      17.287  11.556  -7.892  1.00 87.50           O  
ATOM   3079  CG1 ILE A 424      15.232  12.465  -3.787  1.00 87.50           C  
ATOM   3080  CG2 ILE A 424      17.385  11.399  -4.557  1.00 87.50           C  
ATOM   3081  CD1 ILE A 424      15.143  11.880  -2.373  1.00 87.50           C  
ATOM   3082  N   VAL A 425      15.838   9.864  -7.538  1.00 85.31           N  
ATOM   3083  CA  VAL A 425      16.431   8.944  -8.524  1.00 85.31           C  
ATOM   3084  C   VAL A 425      16.454   9.583  -9.910  1.00 85.31           C  
ATOM   3085  CB  VAL A 425      15.694   7.587  -8.574  1.00 85.31           C  
ATOM   3086  O   VAL A 425      17.512   9.675 -10.518  1.00 85.31           O  
ATOM   3087  CG1 VAL A 425      16.249   6.667  -9.672  1.00 85.31           C  
ATOM   3088  CG2 VAL A 425      15.825   6.818  -7.255  1.00 85.31           C  
ATOM   3089  N   THR A 426      15.315  10.081 -10.389  1.00 80.94           N  
ATOM   3090  CA  THR A 426      15.179  10.733 -11.696  1.00 80.94           C  
ATOM   3091  C   THR A 426      15.989  12.023 -11.778  1.00 80.94           C  
ATOM   3092  CB  THR A 426      13.702  11.034 -11.986  1.00 80.94           C  
ATOM   3093  O   THR A 426      16.564  12.312 -12.824  1.00 80.94           O  
ATOM   3094  CG2 THR A 426      13.462  11.667 -13.356  1.00 80.94           C  
ATOM   3095  OG1 THR A 426      12.961   9.840 -11.968  1.00 80.94           O  
ATOM   3096  N   GLY A 427      16.057  12.794 -10.687  1.00 81.69           N  
ATOM   3097  CA  GLY A 427      16.865  14.010 -10.620  1.00 81.69           C  
ATOM   3098  C   GLY A 427      18.349  13.732 -10.850  1.00 81.69           C  
ATOM   3099  O   GLY A 427      18.961  14.399 -11.671  1.00 81.69           O  
ATOM   3100  N   VAL A 428      18.903  12.711 -10.187  1.00 86.25           N  
ATOM   3101  CA  VAL A 428      20.297  12.281 -10.401  1.00 86.25           C  
ATOM   3102  C   VAL A 428      20.475  11.622 -11.768  1.00 86.25           C  
ATOM   3103  CB  VAL A 428      20.738  11.311  -9.291  1.00 86.25           C  
ATOM   3104  O   VAL A 428      21.479  11.845 -12.437  1.00 86.25           O  
ATOM   3105  CG1 VAL A 428      22.161  10.777  -9.496  1.00 86.25           C  
ATOM   3106  CG2 VAL A 428      20.712  11.996  -7.920  1.00 86.25           C  
ATOM   3107  N   TYR A 429      19.493  10.826 -12.195  1.00 83.38           N  
ATOM   3108  CA  TYR A 429      19.548  10.085 -13.448  1.00 83.38           C  
ATOM   3109  C   TYR A 429      19.663  11.010 -14.663  1.00 83.38           C  
ATOM   3110  CB  TYR A 429      18.315   9.179 -13.545  1.00 83.38           C  
ATOM   3111  O   TYR A 429      20.496  10.770 -15.525  1.00 83.38           O  
ATOM   3112  CG  TYR A 429      18.275   8.347 -14.803  1.00 83.38           C  
ATOM   3113  CD1 TYR A 429      17.535   8.787 -15.917  1.00 83.38           C  
ATOM   3114  CD2 TYR A 429      19.024   7.158 -14.872  1.00 83.38           C  
ATOM   3115  CE1 TYR A 429      17.581   8.059 -17.116  1.00 83.38           C  
ATOM   3116  CE2 TYR A 429      19.054   6.420 -16.067  1.00 83.38           C  
ATOM   3117  OH  TYR A 429      18.460   6.226 -18.368  1.00 83.38           O  
ATOM   3118  CZ  TYR A 429      18.359   6.889 -17.196  1.00 83.38           C  
ATOM   3119  N   ARG A 430      18.880  12.093 -14.732  1.00 81.31           N  
ATOM   3120  CA  ARG A 430      18.830  12.980 -15.912  1.00 81.31           C  
ATOM   3121  C   ARG A 430      20.176  13.583 -16.315  1.00 81.31           C  
ATOM   3122  CB  ARG A 430      17.817  14.099 -15.650  1.00 81.31           C  
ATOM   3123  O   ARG A 430      20.381  13.840 -17.498  1.00 81.31           O  
ATOM   3124  CG  ARG A 430      16.403  13.594 -15.936  1.00 81.31           C  
ATOM   3125  CD  ARG A 430      15.368  14.630 -15.520  1.00 81.31           C  
ATOM   3126  NE  ARG A 430      14.013  14.152 -15.839  1.00 81.31           N  
ATOM   3127  NH1 ARG A 430      12.876  15.978 -15.072  1.00 81.31           N  
ATOM   3128  NH2 ARG A 430      11.747  14.253 -15.957  1.00 81.31           N  
ATOM   3129  CZ  ARG A 430      12.885  14.793 -15.621  1.00 81.31           C  
ATOM   3130  N   ASP A 431      21.087  13.753 -15.363  1.00 81.12           N  
ATOM   3131  CA  ASP A 431      22.366  14.434 -15.568  1.00 81.12           C  
ATOM   3132  C   ASP A 431      23.498  13.501 -16.054  1.00 81.12           C  
ATOM   3133  CB  ASP A 431      22.732  15.206 -14.285  1.00 81.12           C  
ATOM   3134  O   ASP A 431      24.659  13.916 -16.125  1.00 81.12           O  
ATOM   3135  CG  ASP A 431      21.794  16.383 -13.967  1.00 81.12           C  
ATOM   3136  OD1 ASP A 431      21.142  16.911 -14.899  1.00 81.12           O  
ATOM   3137  OD2 ASP A 431      21.780  16.802 -12.787  1.00 81.12           O  
ATOM   3138  N   PHE A 432      23.204  12.238 -16.400  1.00 84.00           N  
ATOM   3139  CA  PHE A 432      24.232  11.320 -16.905  1.00 84.00           C  
ATOM   3140  C   PHE A 432      24.760  11.749 -18.281  1.00 84.00           C  
ATOM   3141  CB  PHE A 432      23.763   9.855 -16.864  1.00 84.00           C  
ATOM   3142  O   PHE A 432      24.036  12.286 -19.115  1.00 84.00           O  
ATOM   3143  CG  PHE A 432      23.018   9.327 -18.076  1.00 84.00           C  
ATOM   3144  CD1 PHE A 432      21.624   9.160 -18.042  1.00 84.00           C  
ATOM   3145  CD2 PHE A 432      23.716   8.957 -19.239  1.00 84.00           C  
ATOM   3146  CE1 PHE A 432      20.923   8.724 -19.172  1.00 84.00           C  
ATOM   3147  CE2 PHE A 432      23.017   8.519 -20.375  1.00 84.00           C  
ATOM   3148  CZ  PHE A 432      21.616   8.417 -20.349  1.00 84.00           C  
ATOM   3149  N   THR A 433      26.039  11.478 -18.553  1.00 81.38           N  
ATOM   3150  CA  THR A 433      26.655  11.772 -19.856  1.00 81.38           C  
ATOM   3151  C   THR A 433      26.612  10.542 -20.762  1.00 81.38           C  
ATOM   3152  CB  THR A 433      28.072  12.351 -19.715  1.00 81.38           C  
ATOM   3153  O   THR A 433      27.260   9.526 -20.500  1.00 81.38           O  
ATOM   3154  CG2 THR A 433      28.027  13.811 -19.265  1.00 81.38           C  
ATOM   3155  OG1 THR A 433      28.841  11.673 -18.749  1.00 81.38           O  
ATOM   3156  N   GLY A 434      25.805  10.623 -21.822  1.00 76.06           N  
ATOM   3157  CA  GLY A 434      25.713   9.604 -22.868  1.00 76.06           C  
ATOM   3158  C   GLY A 434      26.643   9.883 -24.061  1.00 76.06           C  
ATOM   3159  O   GLY A 434      27.167  10.993 -24.198  1.00 76.06           O  
ATOM   3160  N   PRO A 435      26.852   8.902 -24.958  1.00 76.88           N  
ATOM   3161  CA  PRO A 435      27.541   9.111 -26.232  1.00 76.88           C  
ATOM   3162  C   PRO A 435      26.882  10.204 -27.089  1.00 76.88           C  
ATOM   3163  CB  PRO A 435      27.504   7.759 -26.954  1.00 76.88           C  
ATOM   3164  O   PRO A 435      25.693  10.504 -26.951  1.00 76.88           O  
ATOM   3165  CG  PRO A 435      27.255   6.747 -25.840  1.00 76.88           C  
ATOM   3166  CD  PRO A 435      26.423   7.521 -24.827  1.00 76.88           C  
ATOM   3167  N   ALA A 436      27.634  10.776 -28.032  1.00 74.12           N  
ATOM   3168  CA  ALA A 436      27.077  11.738 -28.982  1.00 74.12           C  
ATOM   3169  C   ALA A 436      25.901  11.120 -29.765  1.00 74.12           C  
ATOM   3170  CB  ALA A 436      28.191  12.228 -29.915  1.00 74.12           C  
ATOM   3171  O   ALA A 436      26.041  10.043 -30.344  1.00 74.12           O  
ATOM   3172  N   GLY A 437      24.755  11.809 -29.787  1.00 72.44           N  
ATOM   3173  CA  GLY A 437      23.522  11.316 -30.415  1.00 72.44           C  
ATOM   3174  C   GLY A 437      22.597  10.520 -29.488  1.00 72.44           C  
ATOM   3175  O   GLY A 437      21.655   9.904 -29.981  1.00 72.44           O  
ATOM   3176  N   THR A 438      22.843  10.532 -28.172  1.00 78.56           N  
ATOM   3177  CA  THR A 438      21.908   9.980 -27.179  1.00 78.56           C  
ATOM   3178  C   THR A 438      20.547  10.683 -27.299  1.00 78.56           C  
ATOM   3179  CB  THR A 438      22.451  10.118 -25.749  1.00 78.56           C  
ATOM   3180  O   THR A 438      20.504  11.910 -27.204  1.00 78.56           O  
ATOM   3181  CG2 THR A 438      21.514   9.512 -24.710  1.00 78.56           C  
ATOM   3182  OG1 THR A 438      23.656   9.393 -25.647  1.00 78.56           O  
ATOM   3183  N   PRO A 439      19.444   9.949 -27.538  1.00 80.06           N  
ATOM   3184  CA  PRO A 439      18.110  10.538 -27.594  1.00 80.06           C  
ATOM   3185  C   PRO A 439      17.689  11.114 -26.239  1.00 80.06           C  
ATOM   3186  CB  PRO A 439      17.170   9.401 -28.020  1.00 80.06           C  
ATOM   3187  O   PRO A 439      17.983  10.512 -25.207  1.00 80.06           O  
ATOM   3188  CG  PRO A 439      18.095   8.382 -28.683  1.00 80.06           C  
ATOM   3189  CD  PRO A 439      19.390   8.540 -27.897  1.00 80.06           C  
ATOM   3190  N   ASP A 440      16.911  12.199 -26.234  1.00 78.38           N  
ATOM   3191  CA  ASP A 440      16.391  12.806 -24.995  1.00 78.38           C  
ATOM   3192  C   ASP A 440      15.612  11.792 -24.134  1.00 78.38           C  
ATOM   3193  CB  ASP A 440      15.494  14.009 -25.339  1.00 78.38           C  
ATOM   3194  O   ASP A 440      15.748  11.772 -22.912  1.00 78.38           O  
ATOM   3195  CG  ASP A 440      16.245  15.176 -25.993  1.00 78.38           C  
ATOM   3196  OD1 ASP A 440      17.430  15.382 -25.656  1.00 78.38           O  
ATOM   3197  OD2 ASP A 440      15.629  15.846 -26.852  1.00 78.38           O  
ATOM   3198  N   ALA A 441      14.893  10.862 -24.776  1.00 74.50           N  
ATOM   3199  CA  ALA A 441      14.169   9.773 -24.116  1.00 74.50           C  
ATOM   3200  C   ALA A 441      15.067   8.865 -23.245  1.00 74.50           C  
ATOM   3201  CB  ALA A 441      13.465   8.952 -25.204  1.00 74.50           C  
ATOM   3202  O   ALA A 441      14.597   8.285 -22.264  1.00 74.50           O  
ATOM   3203  N   ALA A 442      16.366   8.756 -23.553  1.00 77.88           N  
ATOM   3204  CA  ALA A 442      17.308   7.992 -22.735  1.00 77.88           C  
ATOM   3205  C   ALA A 442      17.590   8.673 -21.385  1.00 77.88           C  
ATOM   3206  CB  ALA A 442      18.596   7.769 -23.531  1.00 77.88           C  
ATOM   3207  O   ALA A 442      17.830   7.981 -20.397  1.00 77.88           O  
ATOM   3208  N   HIS A 443      17.505  10.005 -21.319  1.00 79.69           N  
ATOM   3209  CA  HIS A 443      17.658  10.783 -20.085  1.00 79.69           C  
ATOM   3210  C   HIS A 443      16.381  10.806 -19.233  1.00 79.69           C  
ATOM   3211  CB  HIS A 443      18.123  12.204 -20.430  1.00 79.69           C  
ATOM   3212  O   HIS A 443      16.430  11.143 -18.051  1.00 79.69           O  
ATOM   3213  CG  HIS A 443      19.499  12.231 -21.039  1.00 79.69           C  
ATOM   3214  CD2 HIS A 443      19.815  12.259 -22.372  1.00 79.69           C  
ATOM   3215  ND1 HIS A 443      20.684  12.192 -20.340  1.00 79.69           N  
ATOM   3216  CE1 HIS A 443      21.684  12.176 -21.234  1.00 79.69           C  
ATOM   3217  NE2 HIS A 443      21.210  12.219 -22.487  1.00 79.69           N  
ATOM   3218  N   GLU A 444      15.231  10.419 -19.791  1.00 73.50           N  
ATOM   3219  CA  GLU A 444      13.960  10.406 -19.062  1.00 73.50           C  
ATOM   3220  C   GLU A 444      13.815   9.194 -18.137  1.00 73.50           C  
ATOM   3221  CB  GLU A 444      12.782  10.472 -20.040  1.00 73.50           C  
ATOM   3222  O   GLU A 444      13.277   9.326 -17.037  1.00 73.50           O  
ATOM   3223  CG  GLU A 444      12.729  11.818 -20.779  1.00 73.50           C  
ATOM   3224  CD  GLU A 444      11.491  11.962 -21.676  1.00 73.50           C  
ATOM   3225  OE1 GLU A 444      11.214  13.115 -22.075  1.00 73.50           O  
ATOM   3226  OE2 GLU A 444      10.815  10.941 -21.931  1.00 73.50           O  
ATOM   3227  N   SER A 445      14.302   8.019 -18.552  1.00 78.06           N  
ATOM   3228  CA  SER A 445      14.238   6.801 -17.738  1.00 78.06           C  
ATOM   3229  C   SER A 445      15.269   5.748 -18.149  1.00 78.06           C  
ATOM   3230  CB  SER A 445      12.833   6.190 -17.825  1.00 78.06           C  
ATOM   3231  O   SER A 445      15.691   5.689 -19.304  1.00 78.06           O  
ATOM   3232  OG  SER A 445      12.585   5.660 -19.113  1.00 78.06           O  
ATOM   3233  N   LEU A 446      15.610   4.850 -17.216  1.00 78.06           N  
ATOM   3234  CA  LEU A 446      16.487   3.707 -17.497  1.00 78.06           C  
ATOM   3235  C   LEU A 446      15.881   2.758 -18.542  1.00 78.06           C  
ATOM   3236  CB  LEU A 446      16.824   2.996 -16.174  1.00 78.06           C  
ATOM   3237  O   LEU A 446      16.609   2.214 -19.365  1.00 78.06           O  
ATOM   3238  CG  LEU A 446      17.815   1.824 -16.320  1.00 78.06           C  
ATOM   3239  CD1 LEU A 446      19.172   2.251 -16.880  1.00 78.06           C  
ATOM   3240  CD2 LEU A 446      18.074   1.198 -14.952  1.00 78.06           C  
ATOM   3241  N   GLY A 447      14.553   2.599 -18.557  1.00 77.38           N  
ATOM   3242  CA  GLY A 447      13.860   1.845 -19.606  1.00 77.38           C  
ATOM   3243  C   GLY A 447      14.057   2.470 -20.990  1.00 77.38           C  
ATOM   3244  O   GLY A 447      14.439   1.770 -21.925  1.00 77.38           O  
ATOM   3245  N   GLY A 448      13.901   3.794 -21.093  1.00 77.12           N  
ATOM   3246  CA  GLY A 448      14.159   4.545 -22.324  1.00 77.12           C  
ATOM   3247  C   GLY A 448      15.616   4.455 -22.782  1.00 77.12           C  
ATOM   3248  O   GLY A 448      15.875   4.317 -23.975  1.00 77.12           O  
ATOM   3249  N   ALA A 449      16.581   4.448 -21.856  1.00 80.31           N  
ATOM   3250  CA  ALA A 449      17.986   4.225 -22.201  1.00 80.31           C  
ATOM   3251  C   ALA A 449      18.256   2.801 -22.701  1.00 80.31           C  
ATOM   3252  CB  ALA A 449      18.876   4.558 -21.006  1.00 80.31           C  
ATOM   3253  O   ALA A 449      19.019   2.633 -23.651  1.00 80.31           O  
ATOM   3254  N   VAL A 450      17.620   1.784 -22.109  1.00 82.50           N  
ATOM   3255  CA  VAL A 450      17.728   0.392 -22.576  1.00 82.50           C  
ATOM   3256  C   VAL A 450      17.172   0.239 -23.991  1.00 82.50           C  
ATOM   3257  CB  VAL A 450      17.060  -0.584 -21.583  1.00 82.50           C  
ATOM   3258  O   VAL A 450      17.808  -0.390 -24.836  1.00 82.50           O  
ATOM   3259  CG1 VAL A 450      16.960  -2.016 -22.129  1.00 82.50           C  
ATOM   3260  CG2 VAL A 450      17.841  -0.677 -20.262  1.00 82.50           C  
ATOM   3261  N   GLU A 451      16.027   0.855 -24.274  1.00 82.94           N  
ATOM   3262  CA  GLU A 451      15.427   0.855 -25.608  1.00 82.94           C  
ATOM   3263  C   GLU A 451      16.276   1.633 -26.626  1.00 82.94           C  
ATOM   3264  CB  GLU A 451      14.009   1.425 -25.496  1.00 82.94           C  
ATOM   3265  O   GLU A 451      16.542   1.139 -27.725  1.00 82.94           O  
ATOM   3266  CG  GLU A 451      13.248   1.329 -26.824  1.00 82.94           C  
ATOM   3267  CD  GLU A 451      11.796   1.820 -26.725  1.00 82.94           C  
ATOM   3268  OE1 GLU A 451      11.113   1.751 -27.771  1.00 82.94           O  
ATOM   3269  OE2 GLU A 451      11.377   2.249 -25.626  1.00 82.94           O  
ATOM   3270  N   ALA A 452      16.767   2.820 -26.263  1.00 83.06           N  
ATOM   3271  CA  ALA A 452      17.633   3.624 -27.124  1.00 83.06           C  
ATOM   3272  C   ALA A 452      18.953   2.905 -27.442  1.00 83.06           C  
ATOM   3273  CB  ALA A 452      17.887   4.971 -26.438  1.00 83.06           C  
ATOM   3274  O   ALA A 452      19.409   2.916 -28.587  1.00 83.06           O  
ATOM   3275  N   ALA A 453      19.546   2.231 -26.455  1.00 84.38           N  
ATOM   3276  CA  ALA A 453      20.781   1.477 -26.631  1.00 84.38           C  
ATOM   3277  C   ALA A 453      20.641   0.321 -27.628  1.00 84.38           C  
ATOM   3278  CB  ALA A 453      21.229   0.962 -25.269  1.00 84.38           C  
ATOM   3279  O   ALA A 453      21.587   0.048 -28.364  1.00 84.38           O  
ATOM   3280  N   ALA A 454      19.464  -0.312 -27.709  1.00 84.81           N  
ATOM   3281  CA  ALA A 454      19.195  -1.378 -28.676  1.00 84.81           C  
ATOM   3282  C   ALA A 454      19.264  -0.902 -30.142  1.00 84.81           C  
ATOM   3283  CB  ALA A 454      17.824  -1.986 -28.355  1.00 84.81           C  
ATOM   3284  O   ALA A 454      19.465  -1.714 -31.045  1.00 84.81           O  
ATOM   3285  N   HIS A 455      19.123   0.405 -30.378  1.00 84.31           N  
ATOM   3286  CA  HIS A 455      19.147   1.021 -31.705  1.00 84.31           C  
ATOM   3287  C   HIS A 455      20.493   1.687 -32.044  1.00 84.31           C  
ATOM   3288  CB  HIS A 455      17.977   2.008 -31.800  1.00 84.31           C  
ATOM   3289  O   HIS A 455      20.665   2.198 -33.153  1.00 84.31           O  
ATOM   3290  CG  HIS A 455      16.629   1.342 -31.666  1.00 84.31           C  
ATOM   3291  CD2 HIS A 455      15.861   0.860 -32.691  1.00 84.31           C  
ATOM   3292  ND1 HIS A 455      15.941   1.094 -30.498  1.00 84.31           N  
ATOM   3293  CE1 HIS A 455      14.782   0.496 -30.816  1.00 84.31           C  
ATOM   3294  NE2 HIS A 455      14.692   0.324 -32.146  1.00 84.31           N  
ATOM   3295  N   LEU A 456      21.455   1.686 -31.115  1.00 82.62           N  
ATOM   3296  CA  LEU A 456      22.790   2.251 -31.309  1.00 82.62           C  
ATOM   3297  C   LEU A 456      23.818   1.174 -31.707  1.00 82.62           C  
ATOM   3298  CB  LEU A 456      23.219   3.009 -30.039  1.00 82.62           C  
ATOM   3299  O   LEU A 456      23.650  -0.005 -31.392  1.00 82.62           O  
ATOM   3300  CG  LEU A 456      22.499   4.355 -29.832  1.00 82.62           C  
ATOM   3301  CD1 LEU A 456      22.871   4.911 -28.460  1.00 82.62           C  
ATOM   3302  CD2 LEU A 456      22.900   5.402 -30.878  1.00 82.62           C  
ATOM   3303  N   PRO A 457      24.926   1.554 -32.376  1.00 82.19           N  
ATOM   3304  CA  PRO A 457      26.034   0.637 -32.646  1.00 82.19           C  
ATOM   3305  C   PRO A 457      26.598   0.051 -31.345  1.00 82.19           C  
ATOM   3306  CB  PRO A 457      27.092   1.468 -33.384  1.00 82.19           C  
ATOM   3307  O   PRO A 457      26.784   0.797 -30.387  1.00 82.19           O  
ATOM   3308  CG  PRO A 457      26.315   2.663 -33.936  1.00 82.19           C  
ATOM   3309  CD  PRO A 457      25.208   2.875 -32.911  1.00 82.19           C  
ATOM   3310  N   GLY A 458      26.935  -1.245 -31.334  1.00 80.31           N  
ATOM   3311  CA  GLY A 458      27.296  -2.024 -30.132  1.00 80.31           C  
ATOM   3312  C   GLY A 458      28.112  -1.282 -29.057  1.00 80.31           C  
ATOM   3313  O   GLY A 458      27.625  -1.161 -27.939  1.00 80.31           O  
ATOM   3314  N   PRO A 459      29.278  -0.686 -29.376  1.00 85.31           N  
ATOM   3315  CA  PRO A 459      30.085   0.034 -28.383  1.00 85.31           C  
ATOM   3316  C   PRO A 459      29.419   1.299 -27.815  1.00 85.31           C  
ATOM   3317  CB  PRO A 459      31.389   0.393 -29.107  1.00 85.31           C  
ATOM   3318  O   PRO A 459      29.634   1.651 -26.660  1.00 85.31           O  
ATOM   3319  CG  PRO A 459      31.470  -0.618 -30.250  1.00 85.31           C  
ATOM   3320  CD  PRO A 459      30.007  -0.831 -30.624  1.00 85.31           C  
ATOM   3321  N   ALA A 460      28.618   2.000 -28.622  1.00 84.56           N  
ATOM   3322  CA  ALA A 460      27.876   3.181 -28.185  1.00 84.56           C  
ATOM   3323  C   ALA A 460      26.635   2.792 -27.367  1.00 84.56           C  
ATOM   3324  CB  ALA A 460      27.512   4.024 -29.415  1.00 84.56           C  
ATOM   3325  O   ALA A 460      26.330   3.456 -26.382  1.00 84.56           O  
ATOM   3326  N   GLY A 461      25.951   1.704 -27.735  1.00 84.31           N  
ATOM   3327  CA  GLY A 461      24.842   1.150 -26.955  1.00 84.31           C  
ATOM   3328  C   GLY A 461      25.293   0.647 -25.580  1.00 84.31           C  
ATOM   3329  O   GLY A 461      24.664   0.974 -24.578  1.00 84.31           O  
ATOM   3330  N   GLU A 462      26.418  -0.071 -25.511  1.00 86.38           N  
ATOM   3331  CA  GLU A 462      27.018  -0.522 -24.245  1.00 86.38           C  
ATOM   3332  C   GLU A 462      27.454   0.658 -23.368  1.00 86.38           C  
ATOM   3333  CB  GLU A 462      28.210  -1.454 -24.520  1.00 86.38           C  
ATOM   3334  O   GLU A 462      27.093   0.710 -22.196  1.00 86.38           O  
ATOM   3335  CG  GLU A 462      27.758  -2.849 -24.986  1.00 86.38           C  
ATOM   3336  CD  GLU A 462      28.922  -3.802 -25.316  1.00 86.38           C  
ATOM   3337  OE1 GLU A 462      28.620  -4.962 -25.683  1.00 86.38           O  
ATOM   3338  OE2 GLU A 462      30.101  -3.384 -25.239  1.00 86.38           O  
ATOM   3339  N   ALA A 463      28.140   1.656 -23.939  1.00 87.00           N  
ATOM   3340  CA  ALA A 463      28.535   2.855 -23.199  1.00 87.00           C  
ATOM   3341  C   ALA A 463      27.328   3.657 -22.679  1.00 87.00           C  
ATOM   3342  CB  ALA A 463      29.425   3.713 -24.105  1.00 87.00           C  
ATOM   3343  O   ALA A 463      27.362   4.161 -21.557  1.00 87.00           O  
ATOM   3344  N   LEU A 464      26.249   3.761 -23.467  1.00 87.31           N  
ATOM   3345  CA  LEU A 464      25.000   4.385 -23.027  1.00 87.31           C  
ATOM   3346  C   LEU A 464      24.378   3.614 -21.854  1.00 87.31           C  
ATOM   3347  CB  LEU A 464      24.026   4.488 -24.221  1.00 87.31           C  
ATOM   3348  O   LEU A 464      24.003   4.226 -20.855  1.00 87.31           O  
ATOM   3349  CG  LEU A 464      22.638   5.051 -23.853  1.00 87.31           C  
ATOM   3350  CD1 LEU A 464      22.737   6.456 -23.269  1.00 87.31           C  
ATOM   3351  CD2 LEU A 464      21.735   5.121 -25.080  1.00 87.31           C  
ATOM   3352  N   LEU A 465      24.289   2.285 -21.964  1.00 87.94           N  
ATOM   3353  CA  LEU A 465      23.734   1.424 -20.919  1.00 87.94           C  
ATOM   3354  C   LEU A 465      24.529   1.503 -19.622  1.00 87.94           C  
ATOM   3355  CB  LEU A 465      23.707  -0.036 -21.396  1.00 87.94           C  
ATOM   3356  O   LEU A 465      23.924   1.616 -18.561  1.00 87.94           O  
ATOM   3357  CG  LEU A 465      22.519  -0.350 -22.304  1.00 87.94           C  
ATOM   3358  CD1 LEU A 465      22.652  -1.762 -22.876  1.00 87.94           C  
ATOM   3359  CD2 LEU A 465      21.197  -0.268 -21.544  1.00 87.94           C  
ATOM   3360  N   ASP A 466      25.855   1.452 -19.689  1.00 89.44           N  
ATOM   3361  CA  ASP A 466      26.700   1.488 -18.497  1.00 89.44           C  
ATOM   3362  C   ASP A 466      26.610   2.842 -17.786  1.00 89.44           C  
ATOM   3363  CB  ASP A 466      28.146   1.133 -18.867  1.00 89.44           C  
ATOM   3364  O   ASP A 466      26.446   2.874 -16.562  1.00 89.44           O  
ATOM   3365  CG  ASP A 466      28.382  -0.374 -19.051  1.00 89.44           C  
ATOM   3366  OD1 ASP A 466      27.444  -1.177 -18.804  1.00 89.44           O  
ATOM   3367  OD2 ASP A 466      29.539  -0.715 -19.381  1.00 89.44           O  
ATOM   3368  N   SER A 467      26.618   3.953 -18.536  1.00 89.31           N  
ATOM   3369  CA  SER A 467      26.391   5.294 -17.980  1.00 89.31           C  
ATOM   3370  C   SER A 467      25.001   5.427 -17.351  1.00 89.31           C  
ATOM   3371  CB  SER A 467      26.546   6.372 -19.058  1.00 89.31           C  
ATOM   3372  O   SER A 467      24.880   5.906 -16.222  1.00 89.31           O  
ATOM   3373  OG  SER A 467      27.903   6.598 -19.379  1.00 89.31           O  
ATOM   3374  N   ALA A 468      23.951   4.972 -18.040  1.00 88.50           N  
ATOM   3375  CA  ALA A 468      22.578   5.037 -17.542  1.00 88.50           C  
ATOM   3376  C   ALA A 468      22.378   4.162 -16.292  1.00 88.50           C  
ATOM   3377  CB  ALA A 468      21.637   4.622 -18.677  1.00 88.50           C  
ATOM   3378  O   ALA A 468      21.786   4.598 -15.303  1.00 88.50           O  
ATOM   3379  N   ARG A 469      22.914   2.934 -16.292  1.00 92.19           N  
ATOM   3380  CA  ARG A 469      22.889   2.034 -15.130  1.00 92.19           C  
ATOM   3381  C   ARG A 469      23.636   2.631 -13.948  1.00 92.19           C  
ATOM   3382  CB  ARG A 469      23.512   0.683 -15.494  1.00 92.19           C  
ATOM   3383  O   ARG A 469      23.133   2.547 -12.830  1.00 92.19           O  
ATOM   3384  CG  ARG A 469      22.572  -0.189 -16.331  1.00 92.19           C  
ATOM   3385  CD  ARG A 469      23.329  -1.452 -16.735  1.00 92.19           C  
ATOM   3386  NE  ARG A 469      22.481  -2.365 -17.517  1.00 92.19           N  
ATOM   3387  NH1 ARG A 469      24.187  -3.297 -18.756  1.00 92.19           N  
ATOM   3388  NH2 ARG A 469      22.066  -3.938 -19.089  1.00 92.19           N  
ATOM   3389  CZ  ARG A 469      22.920  -3.195 -18.444  1.00 92.19           C  
ATOM   3390  N   GLN A 470      24.794   3.253 -14.178  1.00 92.69           N  
ATOM   3391  CA  GLN A 470      25.549   3.910 -13.115  1.00 92.69           C  
ATOM   3392  C   GLN A 470      24.753   5.064 -12.511  1.00 92.69           C  
ATOM   3393  CB  GLN A 470      26.914   4.397 -13.632  1.00 92.69           C  
ATOM   3394  O   GLN A 470      24.565   5.098 -11.300  1.00 92.69           O  
ATOM   3395  CG  GLN A 470      27.806   4.909 -12.490  1.00 92.69           C  
ATOM   3396  CD  GLN A 470      28.032   3.876 -11.388  1.00 92.69           C  
ATOM   3397  NE2 GLN A 470      28.054   4.286 -10.140  1.00 92.69           N  
ATOM   3398  OE1 GLN A 470      28.154   2.677 -11.628  1.00 92.69           O  
ATOM   3399  N   ALA A 471      24.206   5.945 -13.348  1.00 90.62           N  
ATOM   3400  CA  ALA A 471      23.410   7.076 -12.888  1.00 90.62           C  
ATOM   3401  C   ALA A 471      22.145   6.639 -12.135  1.00 90.62           C  
ATOM   3402  CB  ALA A 471      23.065   7.917 -14.111  1.00 90.62           C  
ATOM   3403  O   ALA A 471      21.762   7.257 -11.143  1.00 90.62           O  
ATOM   3404  N   PHE A 472      21.517   5.536 -12.554  1.00 90.19           N  
ATOM   3405  CA  PHE A 472      20.400   4.947 -11.821  1.00 90.19           C  
ATOM   3406  C   PHE A 472      20.828   4.439 -10.438  1.00 90.19           C  
ATOM   3407  CB  PHE A 472      19.776   3.821 -12.650  1.00 90.19           C  
ATOM   3408  O   PHE A 472      20.124   4.668  -9.455  1.00 90.19           O  
ATOM   3409  CG  PHE A 472      18.534   3.246 -12.002  1.00 90.19           C  
ATOM   3410  CD1 PHE A 472      18.635   2.180 -11.087  1.00 90.19           C  
ATOM   3411  CD2 PHE A 472      17.276   3.810 -12.282  1.00 90.19           C  
ATOM   3412  CE1 PHE A 472      17.482   1.695 -10.448  1.00 90.19           C  
ATOM   3413  CE2 PHE A 472      16.123   3.313 -11.649  1.00 90.19           C  
ATOM   3414  CZ  PHE A 472      16.230   2.263 -10.724  1.00 90.19           C  
ATOM   3415  N   VAL A 473      21.983   3.772 -10.336  1.00 94.00           N  
ATOM   3416  CA  VAL A 473      22.540   3.319  -9.051  1.00 94.00           C  
ATOM   3417  C   VAL A 473      22.900   4.502  -8.151  1.00 94.00           C  
ATOM   3418  CB  VAL A 473      23.750   2.393  -9.271  1.00 94.00           C  
ATOM   3419  O   VAL A 473      22.584   4.477  -6.962  1.00 94.00           O  
ATOM   3420  CG1 VAL A 473      24.475   2.048  -7.966  1.00 94.00           C  
ATOM   3421  CG2 VAL A 473      23.273   1.061  -9.858  1.00 94.00           C  
ATOM   3422  N   ASP A 474      23.485   5.562  -8.699  1.00 93.00           N  
ATOM   3423  CA  ASP A 474      23.807   6.782  -7.955  1.00 93.00           C  
ATOM   3424  C   ASP A 474      22.525   7.472  -7.450  1.00 93.00           C  
ATOM   3425  CB  ASP A 474      24.645   7.719  -8.838  1.00 93.00           C  
ATOM   3426  O   ASP A 474      22.426   7.867  -6.286  1.00 93.00           O  
ATOM   3427  CG  ASP A 474      26.018   7.146  -9.233  1.00 93.00           C  
ATOM   3428  OD1 ASP A 474      26.532   6.230  -8.547  1.00 93.00           O  
ATOM   3429  OD2 ASP A 474      26.585   7.632 -10.233  1.00 93.00           O  
ATOM   3430  N   GLY A 475      21.484   7.529  -8.286  1.00 91.19           N  
ATOM   3431  CA  GLY A 475      20.164   8.012  -7.887  1.00 91.19           C  
ATOM   3432  C   GLY A 475      19.533   7.162  -6.785  1.00 91.19           C  
ATOM   3433  O   GLY A 475      19.018   7.700  -5.802  1.00 91.19           O  
ATOM   3434  N   LEU A 476      19.609   5.834  -6.906  1.00 92.75           N  
ATOM   3435  CA  LEU A 476      19.085   4.889  -5.920  1.00 92.75           C  
ATOM   3436  C   LEU A 476      19.822   4.989  -4.579  1.00 92.75           C  
ATOM   3437  CB  LEU A 476      19.152   3.467  -6.506  1.00 92.75           C  
ATOM   3438  O   LEU A 476      19.176   5.000  -3.533  1.00 92.75           O  
ATOM   3439  CG  LEU A 476      18.663   2.359  -5.553  1.00 92.75           C  
ATOM   3440  CD1 LEU A 476      17.239   2.613  -5.055  1.00 92.75           C  
ATOM   3441  CD2 LEU A 476      18.680   1.015  -6.281  1.00 92.75           C  
ATOM   3442  N   THR A 477      21.151   5.091  -4.586  1.00 94.62           N  
ATOM   3443  CA  THR A 477      21.953   5.233  -3.360  1.00 94.62           C  
ATOM   3444  C   THR A 477      21.668   6.560  -2.657  1.00 94.62           C  
ATOM   3445  CB  THR A 477      23.461   5.109  -3.623  1.00 94.62           C  
ATOM   3446  O   THR A 477      21.501   6.572  -1.433  1.00 94.62           O  
ATOM   3447  CG2 THR A 477      23.887   3.710  -4.053  1.00 94.62           C  
ATOM   3448  OG1 THR A 477      23.876   6.007  -4.609  1.00 94.62           O  
ATOM   3449  N   LEU A 478      21.513   7.661  -3.403  1.00 94.12           N  
ATOM   3450  CA  LEU A 478      21.116   8.952  -2.838  1.00 94.12           C  
ATOM   3451  C   LEU A 478      19.701   8.899  -2.250  1.00 94.12           C  
ATOM   3452  CB  LEU A 478      21.235  10.050  -3.911  1.00 94.12           C  
ATOM   3453  O   LEU A 478      19.485   9.331  -1.115  1.00 94.12           O  
ATOM   3454  CG  LEU A 478      20.919  11.461  -3.374  1.00 94.12           C  
ATOM   3455  CD1 LEU A 478      21.911  11.912  -2.299  1.00 94.12           C  
ATOM   3456  CD2 LEU A 478      20.953  12.484  -4.504  1.00 94.12           C  
ATOM   3457  N   ALA A 479      18.743   8.335  -2.989  1.00 91.69           N  
ATOM   3458  CA  ALA A 479      17.371   8.168  -2.523  1.00 91.69           C  
ATOM   3459  C   ALA A 479      17.305   7.285  -1.267  1.00 91.69           C  
ATOM   3460  CB  ALA A 479      16.536   7.600  -3.673  1.00 91.69           C  
ATOM   3461  O   ALA A 479      16.627   7.638  -0.300  1.00 91.69           O  
ATOM   3462  N   ALA A 480      18.069   6.190  -1.226  1.00 94.06           N  
ATOM   3463  CA  ALA A 480      18.197   5.338  -0.049  1.00 94.06           C  
ATOM   3464  C   ALA A 480      18.800   6.102   1.143  1.00 94.06           C  
ATOM   3465  CB  ALA A 480      19.025   4.102  -0.418  1.00 94.06           C  
ATOM   3466  O   ALA A 480      18.297   5.981   2.258  1.00 94.06           O  
ATOM   3467  N   GLY A 481      19.807   6.953   0.922  1.00 95.38           N  
ATOM   3468  CA  GLY A 481      20.392   7.806   1.961  1.00 95.38           C  
ATOM   3469  C   GLY A 481      19.405   8.828   2.537  1.00 95.38           C  
ATOM   3470  O   GLY A 481      19.300   8.977   3.757  1.00 95.38           O  
ATOM   3471  N   VAL A 482      18.625   9.494   1.681  1.00 93.94           N  
ATOM   3472  CA  VAL A 482      17.570  10.425   2.117  1.00 93.94           C  
ATOM   3473  C   VAL A 482      16.459   9.679   2.858  1.00 93.94           C  
ATOM   3474  CB  VAL A 482      17.009  11.230   0.927  1.00 93.94           C  
ATOM   3475  O   VAL A 482      16.066  10.092   3.950  1.00 93.94           O  
ATOM   3476  CG1 VAL A 482      15.820  12.107   1.346  1.00 93.94           C  
ATOM   3477  CG2 VAL A 482      18.086  12.161   0.352  1.00 93.94           C  
ATOM   3478  N   GLY A 483      15.993   8.549   2.319  1.00 93.25           N  
ATOM   3479  CA  GLY A 483      15.002   7.691   2.970  1.00 93.25           C  
ATOM   3480  C   GLY A 483      15.474   7.188   4.337  1.00 93.25           C  
ATOM   3481  O   GLY A 483      14.712   7.223   5.304  1.00 93.25           O  
ATOM   3482  N   ALA A 484      16.751   6.812   4.453  1.00 95.81           N  
ATOM   3483  CA  ALA A 484      17.378   6.434   5.713  1.00 95.81           C  
ATOM   3484  C   ALA A 484      17.348   7.579   6.732  1.00 95.81           C  
ATOM   3485  CB  ALA A 484      18.818   5.986   5.448  1.00 95.81           C  
ATOM   3486  O   ALA A 484      16.924   7.374   7.869  1.00 95.81           O  
ATOM   3487  N   ALA A 485      17.738   8.792   6.331  1.00 95.62           N  
ATOM   3488  CA  ALA A 485      17.706   9.962   7.205  1.00 95.62           C  
ATOM   3489  C   ALA A 485      16.282  10.273   7.695  1.00 95.62           C  
ATOM   3490  CB  ALA A 485      18.323  11.150   6.458  1.00 95.62           C  
ATOM   3491  O   ALA A 485      16.074  10.493   8.891  1.00 95.62           O  
ATOM   3492  N   VAL A 486      15.293  10.225   6.794  1.00 94.31           N  
ATOM   3493  CA  VAL A 486      13.875  10.433   7.124  1.00 94.31           C  
ATOM   3494  C   VAL A 486      13.387   9.385   8.124  1.00 94.31           C  
ATOM   3495  CB  VAL A 486      13.010  10.434   5.846  1.00 94.31           C  
ATOM   3496  O   VAL A 486      12.782   9.743   9.133  1.00 94.31           O  
ATOM   3497  CG1 VAL A 486      11.506  10.422   6.151  1.00 94.31           C  
ATOM   3498  CG2 VAL A 486      13.292  11.688   5.007  1.00 94.31           C  
ATOM   3499  N   LEU A 487      13.680   8.104   7.899  1.00 94.38           N  
ATOM   3500  CA  LEU A 487      13.235   7.014   8.770  1.00 94.38           C  
ATOM   3501  C   LEU A 487      13.947   6.979  10.124  1.00 94.38           C  
ATOM   3502  CB  LEU A 487      13.420   5.690   8.026  1.00 94.38           C  
ATOM   3503  O   LEU A 487      13.319   6.685  11.140  1.00 94.38           O  
ATOM   3504  CG  LEU A 487      12.230   5.376   7.110  1.00 94.38           C  
ATOM   3505  CD1 LEU A 487      12.631   4.261   6.163  1.00 94.38           C  
ATOM   3506  CD2 LEU A 487      11.021   4.926   7.927  1.00 94.38           C  
ATOM   3507  N   LEU A 488      15.231   7.332  10.180  1.00 96.00           N  
ATOM   3508  CA  LEU A 488      15.958   7.471  11.443  1.00 96.00           C  
ATOM   3509  C   LEU A 488      15.439   8.667  12.255  1.00 96.00           C  
ATOM   3510  CB  LEU A 488      17.464   7.591  11.151  1.00 96.00           C  
ATOM   3511  O   LEU A 488      15.245   8.557  13.469  1.00 96.00           O  
ATOM   3512  CG  LEU A 488      18.113   6.292  10.633  1.00 96.00           C  
ATOM   3513  CD1 LEU A 488      19.538   6.581  10.163  1.00 96.00           C  
ATOM   3514  CD2 LEU A 488      18.182   5.211  11.712  1.00 96.00           C  
ATOM   3515  N   ALA A 489      15.127   9.787  11.596  1.00 94.19           N  
ATOM   3516  CA  ALA A 489      14.453  10.914  12.236  1.00 94.19           C  
ATOM   3517  C   ALA A 489      13.038  10.531  12.709  1.00 94.19           C  
ATOM   3518  CB  ALA A 489      14.432  12.096  11.261  1.00 94.19           C  
ATOM   3519  O   ALA A 489      12.638  10.885  13.820  1.00 94.19           O  
ATOM   3520  N   ALA A 490      12.305   9.746  11.915  1.00 92.12           N  
ATOM   3521  CA  ALA A 490      10.996   9.202  12.270  1.00 92.12           C  
ATOM   3522  C   ALA A 490      11.066   8.274  13.485  1.00 92.12           C  
ATOM   3523  CB  ALA A 490      10.435   8.429  11.076  1.00 92.12           C  
ATOM   3524  O   ALA A 490      10.195   8.331  14.353  1.00 92.12           O  
ATOM   3525  N   ALA A 491      12.106   7.442  13.576  1.00 94.06           N  
ATOM   3526  CA  ALA A 491      12.355   6.577  14.721  1.00 94.06           C  
ATOM   3527  C   ALA A 491      12.563   7.405  15.995  1.00 94.06           C  
ATOM   3528  CB  ALA A 491      13.570   5.695  14.420  1.00 94.06           C  
ATOM   3529  O   ALA A 491      11.919   7.146  17.016  1.00 94.06           O  
ATOM   3530  N   ALA A 492      13.388   8.455  15.920  1.00 93.31           N  
ATOM   3531  CA  ALA A 492      13.588   9.385  17.026  1.00 93.31           C  
ATOM   3532  C   ALA A 492      12.278  10.095  17.410  1.00 93.31           C  
ATOM   3533  CB  ALA A 492      14.698  10.375  16.651  1.00 93.31           C  
ATOM   3534  O   ALA A 492      11.899  10.098  18.580  1.00 93.31           O  
ATOM   3535  N   ALA A 493      11.531  10.631  16.442  1.00 89.81           N  
ATOM   3536  CA  ALA A 493      10.246  11.283  16.692  1.00 89.81           C  
ATOM   3537  C   ALA A 493       9.226  10.324  17.334  1.00 89.81           C  
ATOM   3538  CB  ALA A 493       9.726  11.859  15.370  1.00 89.81           C  
ATOM   3539  O   ALA A 493       8.602  10.664  18.344  1.00 89.81           O  
ATOM   3540  N   SER A 494       9.107   9.103  16.810  1.00 88.94           N  
ATOM   3541  CA  SER A 494       8.205   8.059  17.313  1.00 88.94           C  
ATOM   3542  C   SER A 494       8.552   7.649  18.740  1.00 88.94           C  
ATOM   3543  CB  SER A 494       8.247   6.827  16.408  1.00 88.94           C  
ATOM   3544  O   SER A 494       7.655   7.455  19.561  1.00 88.94           O  
ATOM   3545  OG  SER A 494       7.778   7.188  15.132  1.00 88.94           O  
ATOM   3546  N   TRP A 495       9.841   7.608  19.083  1.00 90.00           N  
ATOM   3547  CA  TRP A 495      10.292   7.348  20.449  1.00 90.00           C  
ATOM   3548  C   TRP A 495       9.745   8.369  21.461  1.00 90.00           C  
ATOM   3549  CB  TRP A 495      11.821   7.336  20.468  1.00 90.00           C  
ATOM   3550  O   TRP A 495       9.366   7.998  22.578  1.00 90.00           O  
ATOM   3551  CG  TRP A 495      12.407   6.987  21.792  1.00 90.00           C  
ATOM   3552  CD1 TRP A 495      12.826   7.868  22.728  1.00 90.00           C  
ATOM   3553  CD2 TRP A 495      12.692   5.664  22.321  1.00 90.00           C  
ATOM   3554  CE2 TRP A 495      13.288   5.815  23.607  1.00 90.00           C  
ATOM   3555  CE3 TRP A 495      12.552   4.354  21.821  1.00 90.00           C  
ATOM   3556  NE1 TRP A 495      13.352   7.179  23.804  1.00 90.00           N  
ATOM   3557  CH2 TRP A 495      13.587   3.424  23.829  1.00 90.00           C  
ATOM   3558  CZ2 TRP A 495      13.721   4.716  24.365  1.00 90.00           C  
ATOM   3559  CZ3 TRP A 495      13.015   3.249  22.558  1.00 90.00           C  
ATOM   3560  N   TYR A 496       9.663   9.649  21.077  1.00 88.12           N  
ATOM   3561  CA  TYR A 496       9.115  10.713  21.926  1.00 88.12           C  
ATOM   3562  C   TYR A 496       7.585  10.804  21.876  1.00 88.12           C  
ATOM   3563  CB  TYR A 496       9.734  12.065  21.547  1.00 88.12           C  
ATOM   3564  O   TYR A 496       6.958  11.076  22.904  1.00 88.12           O  
ATOM   3565  CG  TYR A 496      11.226  12.162  21.797  1.00 88.12           C  
ATOM   3566  CD1 TYR A 496      11.727  12.234  23.113  1.00 88.12           C  
ATOM   3567  CD2 TYR A 496      12.116  12.194  20.711  1.00 88.12           C  
ATOM   3568  CE1 TYR A 496      13.116  12.316  23.337  1.00 88.12           C  
ATOM   3569  CE2 TYR A 496      13.503  12.241  20.928  1.00 88.12           C  
ATOM   3570  OH  TYR A 496      15.349  12.376  22.437  1.00 88.12           O  
ATOM   3571  CZ  TYR A 496      14.008  12.308  22.240  1.00 88.12           C  
ATOM   3572  N   LEU A 497       6.970  10.597  20.709  1.00 83.75           N  
ATOM   3573  CA  LEU A 497       5.518  10.702  20.524  1.00 83.75           C  
ATOM   3574  C   LEU A 497       4.760   9.544  21.182  1.00 83.75           C  
ATOM   3575  CB  LEU A 497       5.193  10.795  19.022  1.00 83.75           C  
ATOM   3576  O   LEU A 497       3.719   9.772  21.795  1.00 83.75           O  
ATOM   3577  CG  LEU A 497       5.580  12.137  18.370  1.00 83.75           C  
ATOM   3578  CD1 LEU A 497       5.389  12.046  16.858  1.00 83.75           C  
ATOM   3579  CD2 LEU A 497       4.724  13.297  18.894  1.00 83.75           C  
ATOM   3580  N   LEU A 498       5.323   8.333  21.148  1.00 82.88           N  
ATOM   3581  CA  LEU A 498       4.734   7.128  21.742  1.00 82.88           C  
ATOM   3582  C   LEU A 498       5.098   6.946  23.226  1.00 82.88           C  
ATOM   3583  CB  LEU A 498       5.110   5.904  20.887  1.00 82.88           C  
ATOM   3584  O   LEU A 498       4.876   5.885  23.816  1.00 82.88           O  
ATOM   3585  CG  LEU A 498       4.626   5.983  19.426  1.00 82.88           C  
ATOM   3586  CD1 LEU A 498       5.188   4.801  18.644  1.00 82.88           C  
ATOM   3587  CD2 LEU A 498       3.100   5.952  19.332  1.00 82.88           C  
ATOM   3588  N   ARG A 499       5.665   7.975  23.866  1.00 81.25           N  
ATOM   3589  CA  ARG A 499       6.015   7.932  25.288  1.00 81.25           C  
ATOM   3590  C   ARG A 499       4.751   7.754  26.137  1.00 81.25           C  
ATOM   3591  CB  ARG A 499       6.808   9.194  25.656  1.00 81.25           C  
ATOM   3592  O   ARG A 499       3.822   8.548  26.053  1.00 81.25           O  
ATOM   3593  CG  ARG A 499       7.446   9.086  27.048  1.00 81.25           C  
ATOM   3594  CD  ARG A 499       8.289  10.331  27.348  1.00 81.25           C  
ATOM   3595  NE  ARG A 499       8.997  10.215  28.640  1.00 81.25           N  
ATOM   3596  NH1 ARG A 499      10.065  12.250  28.576  1.00 81.25           N  
ATOM   3597  NH2 ARG A 499      10.406  10.889  30.306  1.00 81.25           N  
ATOM   3598  CZ  ARG A 499       9.816  11.114  29.165  1.00 81.25           C  
ATOM   3599  N   GLY A 500       4.746   6.725  26.984  1.00 70.69           N  
ATOM   3600  CA  GLY A 500       3.624   6.413  27.877  1.00 70.69           C  
ATOM   3601  C   GLY A 500       2.541   5.525  27.259  1.00 70.69           C  
ATOM   3602  O   GLY A 500       1.654   5.098  27.989  1.00 70.69           O  
ATOM   3603  N   GLN A 501       2.639   5.187  25.968  1.00 75.62           N  
ATOM   3604  CA  GLN A 501       1.751   4.204  25.350  1.00 75.62           C  
ATOM   3605  C   GLN A 501       2.116   2.799  25.838  1.00 75.62           C  
ATOM   3606  CB  GLN A 501       1.799   4.305  23.814  1.00 75.62           C  
ATOM   3607  O   GLN A 501       3.267   2.362  25.731  1.00 75.62           O  
ATOM   3608  CG  GLN A 501       1.349   5.680  23.288  1.00 75.62           C  
ATOM   3609  CD  GLN A 501      -0.070   6.047  23.715  1.00 75.62           C  
ATOM   3610  NE2 GLN A 501      -0.347   7.300  23.998  1.00 75.62           N  
ATOM   3611  OE1 GLN A 501      -0.952   5.218  23.823  1.00 75.62           O  
ATOM   3612  N   ARG A 502       1.130   2.096  26.390  1.00 64.56           N  
ATOM   3613  CA  ARG A 502       1.215   0.682  26.755  1.00 64.56           C  
ATOM   3614  C   ARG A 502       0.132  -0.052  25.979  1.00 64.56           C  
ATOM   3615  CB  ARG A 502       1.049   0.489  28.273  1.00 64.56           C  
ATOM   3616  O   ARG A 502      -0.954   0.489  25.797  1.00 64.56           O  
ATOM   3617  CG  ARG A 502       2.201   1.116  29.074  1.00 64.56           C  
ATOM   3618  CD  ARG A 502       2.031   0.831  30.571  1.00 64.56           C  
ATOM   3619  NE  ARG A 502       3.106   1.455  31.372  1.00 64.56           N  
ATOM   3620  NH1 ARG A 502       2.283   0.860  33.431  1.00 64.56           N  
ATOM   3621  NH2 ARG A 502       4.168   2.045  33.304  1.00 64.56           N  
ATOM   3622  CZ  ARG A 502       3.180   1.451  32.693  1.00 64.56           C  
ATOM   3623  N   LEU A 503       0.438  -1.265  25.531  1.00 60.78           N  
ATOM   3624  CA  LEU A 503      -0.627  -2.190  25.160  1.00 60.78           C  
ATOM   3625  C   LEU A 503      -1.431  -2.466  26.431  1.00 60.78           C  
ATOM   3626  CB  LEU A 503      -0.027  -3.477  24.570  1.00 60.78           C  
ATOM   3627  O   LEU A 503      -0.822  -2.634  27.486  1.00 60.78           O  
ATOM   3628  CG  LEU A 503       0.703  -3.269  23.233  1.00 60.78           C  
ATOM   3629  CD1 LEU A 503       1.301  -4.594  22.772  1.00 60.78           C  
ATOM   3630  CD2 LEU A 503      -0.227  -2.746  22.146  1.00 60.78           C  
ATOM   3631  N   GLU A 504      -2.759  -2.448  26.346  1.00 57.34           N  
ATOM   3632  CA  GLU A 504      -3.616  -2.768  27.489  1.00 57.34           C  
ATOM   3633  C   GLU A 504      -3.225  -4.151  28.027  1.00 57.34           C  
ATOM   3634  CB  GLU A 504      -5.100  -2.729  27.082  1.00 57.34           C  
ATOM   3635  O   GLU A 504      -3.393  -5.173  27.356  1.00 57.34           O  
ATOM   3636  CG  GLU A 504      -5.628  -1.301  26.873  1.00 57.34           C  
ATOM   3637  CD  GLU A 504      -7.059  -1.275  26.305  1.00 57.34           C  
ATOM   3638  OE1 GLU A 504      -7.826  -0.379  26.716  1.00 57.34           O  
ATOM   3639  OE2 GLU A 504      -7.355  -2.100  25.397  1.00 57.34           O  
ATOM   3640  N   ASP A 505      -2.658  -4.181  29.231  1.00 44.47           N  
ATOM   3641  CA  ASP A 505      -2.500  -5.416  29.977  1.00 44.47           C  
ATOM   3642  C   ASP A 505      -3.906  -5.818  30.415  1.00 44.47           C  
ATOM   3643  CB  ASP A 505      -1.532  -5.228  31.160  1.00 44.47           C  
ATOM   3644  O   ASP A 505      -4.580  -5.082  31.133  1.00 44.47           O  
ATOM   3645  CG  ASP A 505      -0.067  -5.082  30.721  1.00 44.47           C  
ATOM   3646  OD1 ASP A 505       0.349  -5.839  29.807  1.00 44.47           O  
ATOM   3647  OD2 ASP A 505       0.655  -4.256  31.330  1.00 44.47           O  
ATOM   3648  N   GLY A 506      -4.402  -6.951  29.921  1.00 44.47           N  
ATOM   3649  CA  GLY A 506      -5.655  -7.489  30.430  1.00 44.47           C  
ATOM   3650  C   GLY A 506      -5.568  -7.652  31.954  1.00 44.47           C  
ATOM   3651  O   GLY A 506      -4.762  -8.469  32.402  1.00 44.47           O  
ATOM   3652  N   VAL A 507      -6.462  -6.944  32.672  1.00 39.66           N  
ATOM   3653  CA  VAL A 507      -6.795  -7.004  34.123  1.00 39.66           C  
ATOM   3654  C   VAL A 507      -5.898  -6.077  34.989  1.00 39.66           C  
ATOM   3655  CB  VAL A 507      -6.888  -8.489  34.579  1.00 39.66           C  
ATOM   3656  O   VAL A 507      -4.684  -6.121  34.852  1.00 39.66           O  
ATOM   3657  CG1 VAL A 507      -7.546  -8.678  35.942  1.00 39.66           C  
ATOM   3658  CG2 VAL A 507      -7.729  -9.359  33.619  1.00 39.66           C  
ATOM   3659  N   GLU A 508      -6.371  -5.146  35.841  1.00 28.70           N  
ATOM   3660  CA  GLU A 508      -7.577  -5.033  36.695  1.00 28.70           C  
ATOM   3661  C   GLU A 508      -8.219  -3.625  36.638  1.00 28.70           C  
ATOM   3662  CB  GLU A 508      -7.154  -5.268  38.171  1.00 28.70           C  
ATOM   3663  O   GLU A 508      -7.522  -2.611  36.706  1.00 28.70           O  
ATOM   3664  CG  GLU A 508      -6.701  -6.707  38.446  1.00 28.70           C  
ATOM   3665  CD  GLU A 508      -6.065  -6.982  39.814  1.00 28.70           C  
ATOM   3666  OE1 GLU A 508      -6.138  -8.160  40.236  1.00 28.70           O  
ATOM   3667  OE2 GLU A 508      -5.436  -6.060  40.379  1.00 28.70           O  
ATOM   3668  N   HIS A 509      -9.554  -3.550  36.580  1.00 31.77           N  
ATOM   3669  CA  HIS A 509     -10.287  -2.388  37.099  1.00 31.77           C  
ATOM   3670  C   HIS A 509     -10.676  -2.693  38.559  1.00 31.77           C  
ATOM   3671  CB  HIS A 509     -11.507  -2.054  36.225  1.00 31.77           C  
ATOM   3672  O   HIS A 509     -11.034  -3.844  38.820  1.00 31.77           O  
ATOM   3673  CG  HIS A 509     -11.152  -1.366  34.929  1.00 31.77           C  
ATOM   3674  CD2 HIS A 509     -11.421  -1.808  33.661  1.00 31.77           C  
ATOM   3675  ND1 HIS A 509     -10.500  -0.160  34.803  1.00 31.77           N  
ATOM   3676  CE1 HIS A 509     -10.373   0.112  33.494  1.00 31.77           C  
ATOM   3677  NE2 HIS A 509     -10.929  -0.860  32.757  1.00 31.77           N  
ATOM   3678  N   PRO A 510     -10.548  -1.716  39.480  1.00 32.97           N  
ATOM   3679  CA  PRO A 510     -10.684  -1.912  40.927  1.00 32.97           C  
ATOM   3680  C   PRO A 510     -12.063  -2.395  41.379  1.00 32.97           C  
ATOM   3681  CB  PRO A 510     -10.346  -0.559  41.563  1.00 32.97           C  
ATOM   3682  O   PRO A 510     -13.062  -2.097  40.680  1.00 32.97           O  
ATOM   3683  CG  PRO A 510     -10.683   0.440  40.461  1.00 32.97           C  
ATOM   3684  CD  PRO A 510     -10.286  -0.316  39.198  1.00 32.97           C  
ATOM   3685  OXT PRO A 510     -12.073  -2.973  42.489  1.00 32.97           O  
TER    3686      PRO A 510                                                      
ENDMDL                                                                          
END                                                                             
