# Supplementary material for: Cryo‐EM structure of antibacterial efflux transporter QacA from Staphylococcus aureus reveals a novel extracellular loop with allosteric role
Source: EMBO J. 2023 Jul 17;42(16):e113418. doi: 10.15252/embj.2023113418 (PMC10425836; doi:10.15252/embj.2023113418)
Supplement: Supplementary file 4 — Source Data for Expanded View [file EMBJ-42-e113418-s008.zip › Expanded view source data/Figure EV2/AF2 models/AF-Q9RQ29-FarB.pdb]

HEADER                                            01-JUN-22                     
TITLE     ALPHAFOLD MONOMER V2.0 PREDICTION FOR FATTY ACID RESISTANCE PROTEIN   
TITLE    2 FARB (Q9RQ29)                                                        
COMPND    MOL_ID: 1;                                                            
COMPND   2 MOLECULE: FATTY ACID RESISTANCE PROTEIN FARB;                        
COMPND   3 CHAIN: A                                                             
SOURCE    MOL_ID: 1;                                                            
SOURCE   2 ORGANISM_SCIENTIFIC: NEISSERIA GONORRHOEAE;                          
SOURCE   3 ORGANISM_TAXID: 485                                                  
REMARK   1                                                                      
REMARK   1 REFERENCE 1                                                          
REMARK   1  AUTH   JOHN JUMPER, RICHARD EVANS, ALEXANDER PRITZEL, TIM GREEN,    
REMARK   1  AUTH 2 MICHAEL FIGURNOV, OLAF RONNEBERGER, KATHRYN TUNYASUVUNAKOOL, 
REMARK   1  AUTH 3 RUSS BATES, AUGUSTIN ZIDEK, ANNA POTAPENKO, ALEX BRIDGLAND,  
REMARK   1  AUTH 4 CLEMENS MEYER, SIMON A A KOHL, ANDREW J BALLARD,             
REMARK   1  AUTH 5 ANDREW COWIE, BERNARDINO ROMERA-PAREDES, STANISLAV NIKOLOV,  
REMARK   1  AUTH 6 RISHUB JAIN, JONAS ADLER, TREVOR BACK, STIG PETERSEN,        
REMARK   1  AUTH 7 DAVID REIMAN, ELLEN CLANCY, MICHAL ZIELINSKI,                
REMARK   1  AUTH 8 MARTIN STEINEGGER, MICHALINA PACHOLSKA, TAMAS BERGHAMMER,    
REMARK   1  AUTH 9 DAVID SILVER, ORIOL VINYALS, ANDREW W SENIOR,                
REMARK   1  AUTH10 KORAY KAVUKCUOGLU, PUSHMEET KOHLI, DEMIS HASSABIS            
REMARK   1  TITL   HIGHLY ACCURATE PROTEIN STRUCTURE PREDICTION WITH ALPHAFOLD  
REMARK   1  REF    NATURE                        V. 596   583 2021              
REMARK   1  REFN                   ISSN 0028-0836                               
REMARK   1  PMID   34265844                                                     
REMARK   1  DOI    10.1038/s41586-021-03819-2                                   
REMARK   1                                                                      
REMARK   1 DISCLAIMERS                                                          
REMARK   1 ALPHAFOLD DATA, COPYRIGHT (2021) DEEPMIND TECHNOLOGIES LIMITED. THE  
REMARK   1 INFORMATION PROVIDED IS THEORETICAL MODELLING ONLY AND CAUTION SHOULD
REMARK   1 BE EXERCISED IN ITS USE. IT IS PROVIDED "AS-IS" WITHOUT ANY WARRANTY 
REMARK   1 OF ANY KIND, WHETHER EXPRESSED OR IMPLIED. NO WARRANTY IS GIVEN THAT 
REMARK   1 USE OF THE INFORMATION SHALL NOT INFRINGE THE RIGHTS OF ANY THIRD    
REMARK   1 PARTY. THE INFORMATION IS NOT INTENDED TO BE A SUBSTITUTE FOR        
REMARK   1 PROFESSIONAL MEDICAL ADVICE, DIAGNOSIS, OR TREATMENT, AND DOES NOT   
REMARK   1 CONSTITUTE MEDICAL OR OTHER PROFESSIONAL ADVICE. IT IS AVAILABLE FOR 
REMARK   1 ACADEMIC AND COMMERCIAL PURPOSES, UNDER CC-BY 4.0 LICENCE.           
DBREF  XXXX A    1   507  UNP    Q9RQ29   FARB_NEIGO       1    507             
SEQRES   1 A  507  MET ASP TYR PRO PRO LEU LYS GLY ALA ALA LEU ALA TRP          
SEQRES   2 A  507  VAL THR LEU SER LEU GLY LEU ALA VAL PHE MET GLU VAL          
SEQRES   3 A  507  LEU ASP THR THR ILE ALA ASN VAL ALA VAL PRO VAL ILE          
SEQRES   4 A  507  ALA GLY ASN LEU GLY ALA ALA THR THR GLN GLY THR TRP          
SEQRES   5 A  507  VAL ILE THR SER PHE SER VAL ALA ASN ALA VAL SER VAL          
SEQRES   6 A  507  PRO LEU THR GLY PHE LEU ALA LYS ARG ILE GLY GLU VAL          
SEQRES   7 A  507  LYS LEU PHE THR ALA ALA ALA ALA GLY PHE VAL ILE ALA          
SEQRES   8 A  507  SER TRP LEU CYS GLY ILE ALA PRO ASN LEU GLN SER LEU          
SEQRES   9 A  507  VAL VAL PHE ARG ILE LEU GLN GLY PHE ILE ALA GLY PRO          
SEQRES  10 A  507  LEU ILE PRO LEU SER GLN SER LEU LEU MET ALA SER TYR          
SEQRES  11 A  507  PRO PRO ALA LYS ARG MET LEU ALA LEU ALA LEU TRP ALA          
SEQRES  12 A  507  MET THR VAL VAL VAL ALA PRO VAL LEU GLY PRO ILE LEU          
SEQRES  13 A  507  GLY GLY TRP ILE SER GLY ASN TRP HIS TRP GLY TRP ILE          
SEQRES  14 A  507  PHE PHE ILE ASN ILE PRO ILE GLY ILE ILE SER ALA TRP          
SEQRES  15 A  507  ILE THR TRP LYS HIS LEU LYS HIS ARG GLU THR ALA THR          
SEQRES  16 A  507  VAL ARG THR PRO THR ASP TYR VAL GLY LEU THR LEU MET          
SEQRES  17 A  507  MET VAL GLY ILE GLY ALA LEU GLN MET MET LEU ASP ARG          
SEQRES  18 A  507  GLY LYS GLU LEU ASP TRP PHE ALA SER GLY GLU ILE ILE          
SEQRES  19 A  507  THR LEU GLY ILE THR ALA LEU VAL CYS LEU SER TYR PHE          
SEQRES  20 A  507  ILE VAL TRP GLU LEU GLY GLU LYS TYR PRO ILE VAL ASP          
SEQRES  21 A  507  LEU SER LEU PHE LYS ASP ARG ASN PHE THR VAL GLY ALA          
SEQRES  22 A  507  ILE ALA THR SER LEU GLY PHE MET VAL TYR MET GLY THR          
SEQRES  23 A  507  LEU THR LEU LEU PRO LEU VAL LEU GLN THR ASN LEU GLY          
SEQRES  24 A  507  TYR THR SER ALA TRP ALA GLY LEU ALA ALA ALA PRO VAL          
SEQRES  25 A  507  GLY ILE LEU PRO VAL PHE LEU SER PRO LEU ILE GLY ARG          
SEQRES  26 A  507  PHE GLY ASN LYS ILE ASP MET ARG LEU LEU VAL THR ALA          
SEQRES  27 A  507  SER PHE LEU THR PHE ALA PHE THR PHE TYR TRP ARG THR          
SEQRES  28 A  507  ASP PHE TYR ALA ASP MET ASP ILE GLY ASN VAL ILE TRP          
SEQRES  29 A  507  PRO GLN PHE TRP GLN GLY VAL GLY VAL ALA MET PHE PHE          
SEQRES  30 A  507  LEU PRO LEU THR THR ILE THR LEU SER HIS MET LYS GLY          
SEQRES  31 A  507  GLY GLN ILE ALA ALA ALA GLY SER LEU SER ASN PHE LEU          
SEQRES  32 A  507  ARG VAL LEU MET GLY GLY VAL GLY VAL SER VAL VAL SER          
SEQRES  33 A  507  THR LEU TRP GLU ARG ARG GLU ALA LEU HIS HIS THR ARG          
SEQRES  34 A  507  PHE ALA GLU HIS ILE THR PRO TYR SER ALA THR LEU HIS          
SEQRES  35 A  507  GLU THR ALA ALA HIS LEU SER GLN GLN GLY ILE SER ASP          
SEQRES  36 A  507  GLY GLN THR LEU GLY ILE ILE ASN ASN THR ILE THR GLN          
SEQRES  37 A  507  GLN GLY PHE ILE ILE GLY SER ASN GLU ILE PHE LEU ALA          
SEQRES  38 A  507  GLY SER ILE LEU PHE ILE VAL LEU ILE PRO ILE VAL TRP          
SEQRES  39 A  507  LEU ALA LYS PRO PRO PHE HIS SER GLY GLY GLY GLY HIS          
CRYST1    1.000    1.000    1.000  90.00  90.00  90.00 P 1           1          
ORIGX1      1.000000  0.000000  0.000000        0.00000                         
ORIGX2      0.000000  1.000000  0.000000        0.00000                         
ORIGX3      0.000000  0.000000  1.000000        0.00000                         
SCALE1      1.000000  0.000000  0.000000        0.00000                         
SCALE2      0.000000  1.000000  0.000000        0.00000                         
SCALE3      0.000000  0.000000  1.000000        0.00000                         
MODEL        1                                                                  
ATOM      1  N   MET A   1     -28.666   2.707  14.777  1.00 51.73           N  
ATOM      2  CA  MET A   1     -28.434   3.163  13.382  1.00 51.73           C  
ATOM      3  C   MET A   1     -29.774   3.700  12.918  1.00 51.73           C  
ATOM      4  CB  MET A   1     -27.966   2.048  12.408  1.00 51.73           C  
ATOM      5  O   MET A   1     -30.604   2.913  12.483  1.00 51.73           O  
ATOM      6  CG  MET A   1     -26.451   1.846  12.258  1.00 51.73           C  
ATOM      7  SD  MET A   1     -26.022   0.740  10.869  1.00 51.73           S  
ATOM      8  CE  MET A   1     -24.208   0.763  10.979  1.00 51.73           C  
ATOM      9  N   ASP A   2     -30.016   4.998  13.100  1.00 58.56           N  
ATOM     10  CA  ASP A   2     -31.395   5.467  13.336  1.00 58.56           C  
ATOM     11  C   ASP A   2     -32.022   6.198  12.144  1.00 58.56           C  
ATOM     12  CB  ASP A   2     -31.434   6.298  14.631  1.00 58.56           C  
ATOM     13  O   ASP A   2     -33.177   6.610  12.203  1.00 58.56           O  
ATOM     14  CG  ASP A   2     -30.980   5.502  15.863  1.00 58.56           C  
ATOM     15  OD1 ASP A   2     -30.794   4.262  15.744  1.00 58.56           O  
ATOM     16  OD2 ASP A   2     -30.653   6.145  16.876  1.00 58.56           O  
ATOM     17  N   TYR A   3     -31.296   6.326  11.030  1.00 70.30           N  
ATOM     18  CA  TYR A   3     -31.795   7.035   9.854  1.00 70.30           C  
ATOM     19  C   TYR A   3     -32.146   6.078   8.708  1.00 70.30           C  
ATOM     20  CB  TYR A   3     -30.810   8.124   9.429  1.00 70.30           C  
ATOM     21  O   TYR A   3     -31.328   5.226   8.348  1.00 70.30           O  
ATOM     22  CG  TYR A   3     -30.581   9.164  10.503  1.00 70.30           C  
ATOM     23  CD1 TYR A   3     -31.568  10.137  10.760  1.00 70.30           C  
ATOM     24  CD2 TYR A   3     -29.403   9.132  11.274  1.00 70.30           C  
ATOM     25  CE1 TYR A   3     -31.371  11.082  11.784  1.00 70.30           C  
ATOM     26  CE2 TYR A   3     -29.217  10.063  12.311  1.00 70.30           C  
ATOM     27  OH  TYR A   3     -30.009  11.947  13.560  1.00 70.30           O  
ATOM     28  CZ  TYR A   3     -30.199  11.043  12.566  1.00 70.30           C  
ATOM     29  N   PRO A   4     -33.319   6.241   8.062  1.00 77.29           N  
ATOM     30  CA  PRO A   4     -33.721   5.404   6.936  1.00 77.29           C  
ATOM     31  C   PRO A   4     -32.759   5.597   5.755  1.00 77.29           C  
ATOM     32  CB  PRO A   4     -35.145   5.846   6.583  1.00 77.29           C  
ATOM     33  O   PRO A   4     -32.335   6.730   5.521  1.00 77.29           O  
ATOM     34  CG  PRO A   4     -35.197   7.300   7.054  1.00 77.29           C  
ATOM     35  CD  PRO A   4     -34.307   7.288   8.294  1.00 77.29           C  
ATOM     36  N   PRO A   5     -32.408   4.554   4.982  1.00 78.94           N  
ATOM     37  CA  PRO A   5     -31.477   4.672   3.858  1.00 78.94           C  
ATOM     38  C   PRO A   5     -31.827   5.815   2.897  1.00 78.94           C  
ATOM     39  CB  PRO A   5     -31.521   3.319   3.149  1.00 78.94           C  
ATOM     40  O   PRO A   5     -33.005   6.083   2.643  1.00 78.94           O  
ATOM     41  CG  PRO A   5     -31.898   2.350   4.269  1.00 78.94           C  
ATOM     42  CD  PRO A   5     -32.821   3.174   5.162  1.00 78.94           C  
ATOM     43  N   LEU A   6     -30.810   6.489   2.356  1.00 81.99           N  
ATOM     44  CA  LEU A   6     -31.016   7.522   1.340  1.00 81.99           C  
ATOM     45  C   LEU A   6     -31.580   6.889   0.055  1.00 81.99           C  
ATOM     46  CB  LEU A   6     -29.708   8.301   1.087  1.00 81.99           C  
ATOM     47  O   LEU A   6     -31.339   5.719  -0.249  1.00 81.99           O  
ATOM     48  CG  LEU A   6     -29.269   9.250   2.214  1.00 81.99           C  
ATOM     49  CD1 LEU A   6     -27.871   9.784   1.914  1.00 81.99           C  
ATOM     50  CD2 LEU A   6     -30.203  10.457   2.346  1.00 81.99           C  
ATOM     51  N   LYS A   7     -32.347   7.668  -0.713  1.00 82.01           N  
ATOM     52  CA  LYS A   7     -32.946   7.241  -1.988  1.00 82.01           C  
ATOM     53  C   LYS A   7     -32.716   8.295  -3.073  1.00 82.01           C  
ATOM     54  CB  LYS A   7     -34.446   6.930  -1.805  1.00 82.01           C  
ATOM     55  O   LYS A   7     -32.571   9.480  -2.775  1.00 82.01           O  
ATOM     56  CG  LYS A   7     -34.725   5.745  -0.859  1.00 82.01           C  
ATOM     57  CD  LYS A   7     -36.227   5.418  -0.804  1.00 82.01           C  
ATOM     58  CE  LYS A   7     -36.511   4.272   0.180  1.00 82.01           C  
ATOM     59  NZ  LYS A   7     -37.965   3.964   0.267  1.00 82.01           N  
ATOM     60  N   GLY A   8     -32.705   7.855  -4.332  1.00 86.40           N  
ATOM     61  CA  GLY A   8     -32.627   8.729  -5.506  1.00 86.40           C  
ATOM     62  C   GLY A   8     -31.335   9.550  -5.582  1.00 86.40           C  
ATOM     63  O   GLY A   8     -30.260   9.068  -5.228  1.00 86.40           O  
ATOM     64  N   ALA A   9     -31.453  10.802  -6.030  1.00 85.44           N  
ATOM     65  CA  ALA A   9     -30.316  11.689  -6.278  1.00 85.44           C  
ATOM     66  C   ALA A   9     -29.444  11.932  -5.035  1.00 85.44           C  
ATOM     67  CB  ALA A   9     -30.856  13.012  -6.835  1.00 85.44           C  
ATOM     68  O   ALA A   9     -28.226  11.986  -5.152  1.00 85.44           O  
ATOM     69  N   ALA A  10     -30.033  12.023  -3.837  1.00 86.04           N  
ATOM     70  CA  ALA A  10     -29.269  12.238  -2.605  1.00 86.04           C  
ATOM     71  C   ALA A  10     -28.297  11.082  -2.312  1.00 86.04           C  
ATOM     72  CB  ALA A  10     -30.253  12.439  -1.447  1.00 86.04           C  
ATOM     73  O   ALA A  10     -27.165  11.318  -1.900  1.00 86.04           O  
ATOM     74  N   LEU A  11     -28.718   9.838  -2.570  1.00 86.53           N  
ATOM     75  CA  LEU A  11     -27.861   8.661  -2.422  1.00 86.53           C  
ATOM     76  C   LEU A  11     -26.701   8.694  -3.427  1.00 86.53           C  
ATOM     77  CB  LEU A  11     -28.725   7.402  -2.610  1.00 86.53           C  
ATOM     78  O   LEU A  11     -25.562   8.410  -3.058  1.00 86.53           O  
ATOM     79  CG  LEU A  11     -27.985   6.075  -2.361  1.00 86.53           C  
ATOM     80  CD1 LEU A  11     -27.662   5.885  -0.883  1.00 86.53           C  
ATOM     81  CD2 LEU A  11     -28.891   4.923  -2.796  1.00 86.53           C  
ATOM     82  N   ALA A  12     -26.983   9.070  -4.678  1.00 85.61           N  
ATOM     83  CA  ALA A  12     -25.971   9.188  -5.725  1.00 85.61           C  
ATOM     84  C   ALA A  12     -24.942  10.282  -5.401  1.00 85.61           C  
ATOM     85  CB  ALA A  12     -26.672   9.437  -7.065  1.00 85.61           C  
ATOM     86  O   ALA A  12     -23.744  10.023  -5.467  1.00 85.61           O  
ATOM     87  N   TRP A  13     -25.394  11.463  -4.968  1.00 89.16           N  
ATOM     88  CA  TRP A  13     -24.518  12.568  -4.571  1.00 89.16           C  
ATOM     89  C   TRP A  13     -23.623  12.214  -3.387  1.00 89.16           C  
ATOM     90  CB  TRP A  13     -25.362  13.807  -4.251  1.00 89.16           C  
ATOM     91  O   TRP A  13     -22.424  12.471  -3.438  1.00 89.16           O  
ATOM     92  CG  TRP A  13     -25.878  14.531  -5.452  1.00 89.16           C  
ATOM     93  CD1 TRP A  13     -27.172  14.808  -5.724  1.00 89.16           C  
ATOM     94  CD2 TRP A  13     -25.107  15.104  -6.551  1.00 89.16           C  
ATOM     95  CE2 TRP A  13     -26.015  15.698  -7.475  1.00 89.16           C  
ATOM     96  CE3 TRP A  13     -23.732  15.184  -6.857  1.00 89.16           C  
ATOM     97  NE1 TRP A  13     -27.260  15.481  -6.928  1.00 89.16           N  
ATOM     98  CH2 TRP A  13     -24.208  16.404  -8.919  1.00 89.16           C  
ATOM     99  CZ2 TRP A  13     -25.585  16.337  -8.646  1.00 89.16           C  
ATOM    100  CZ3 TRP A  13     -23.287  15.832  -8.024  1.00 89.16           C  
ATOM    101  N   VAL A  14     -24.174  11.580  -2.347  1.00 89.20           N  
ATOM    102  CA  VAL A  14     -23.376  11.111  -1.204  1.00 89.20           C  
ATOM    103  C   VAL A  14     -22.363  10.061  -1.651  1.00 89.20           C  
ATOM    104  CB  VAL A  14     -24.285  10.590  -0.076  1.00 89.20           C  
ATOM    105  O   VAL A  14     -21.192  10.177  -1.316  1.00 89.20           O  
ATOM    106  CG1 VAL A  14     -23.511   9.841   1.013  1.00 89.20           C  
ATOM    107  CG2 VAL A  14     -24.993  11.775   0.591  1.00 89.20           C  
ATOM    108  N   THR A  15     -22.772   9.083  -2.463  1.00 88.14           N  
ATOM    109  CA  THR A  15     -21.851   8.058  -2.989  1.00 88.14           C  
ATOM    110  C   THR A  15     -20.703   8.693  -3.773  1.00 88.14           C  
ATOM    111  CB  THR A  15     -22.580   7.057  -3.897  1.00 88.14           C  
ATOM    112  O   THR A  15     -19.543   8.364  -3.537  1.00 88.14           O  
ATOM    113  CG2 THR A  15     -21.687   5.898  -4.336  1.00 88.14           C  
ATOM    114  OG1 THR A  15     -23.691   6.495  -3.232  1.00 88.14           O  
ATOM    115  N   LEU A  16     -21.020   9.639  -4.663  1.00 88.59           N  
ATOM    116  CA  LEU A  16     -20.035  10.371  -5.452  1.00 88.59           C  
ATOM    117  C   LEU A  16     -19.090  11.170  -4.554  1.00 88.59           C  
ATOM    118  CB  LEU A  16     -20.775  11.281  -6.449  1.00 88.59           C  
ATOM    119  O   LEU A  16     -17.883  11.074  -4.708  1.00 88.59           O  
ATOM    120  CG  LEU A  16     -19.844  12.147  -7.319  1.00 88.59           C  
ATOM    121  CD1 LEU A  16     -18.943  11.301  -8.219  1.00 88.59           C  
ATOM    122  CD2 LEU A  16     -20.682  13.071  -8.197  1.00 88.59           C  
ATOM    123  N   SER A  17     -19.616  11.924  -3.593  1.00 92.06           N  
ATOM    124  CA  SER A  17     -18.819  12.741  -2.678  1.00 92.06           C  
ATOM    125  C   SER A  17     -17.861  11.905  -1.831  1.00 92.06           C  
ATOM    126  CB  SER A  17     -19.784  13.512  -1.792  1.00 92.06           C  
ATOM    127  O   SER A  17     -16.664  12.194  -1.787  1.00 92.06           O  
ATOM    128  OG  SER A  17     -19.121  14.250  -0.799  1.00 92.06           O  
ATOM    129  N   LEU A  18     -18.366  10.843  -1.203  1.00 91.73           N  
ATOM    130  CA  LEU A  18     -17.568   9.919  -0.401  1.00 91.73           C  
ATOM    131  C   LEU A  18     -16.480   9.245  -1.252  1.00 91.73           C  
ATOM    132  CB  LEU A  18     -18.521   8.889   0.233  1.00 91.73           C  
ATOM    133  O   LEU A  18     -15.342   9.109  -0.800  1.00 91.73           O  
ATOM    134  CG  LEU A  18     -19.483   9.444   1.303  1.00 91.73           C  
ATOM    135  CD1 LEU A  18     -20.308   8.287   1.864  1.00 91.73           C  
ATOM    136  CD2 LEU A  18     -18.786  10.163   2.453  1.00 91.73           C  
ATOM    137  N   GLY A  19     -16.811   8.886  -2.496  1.00 89.56           N  
ATOM    138  CA  GLY A  19     -15.861   8.366  -3.475  1.00 89.56           C  
ATOM    139  C   GLY A  19     -14.813   9.393  -3.913  1.00 89.56           C  
ATOM    140  O   GLY A  19     -13.644   9.036  -4.005  1.00 89.56           O  
ATOM    141  N   LEU A  20     -15.198  10.656  -4.130  1.00 90.95           N  
ATOM    142  CA  LEU A  20     -14.309  11.749  -4.543  1.00 90.95           C  
ATOM    143  C   LEU A  20     -13.283  12.119  -3.468  1.00 90.95           C  
ATOM    144  CB  LEU A  20     -15.127  13.004  -4.909  1.00 90.95           C  
ATOM    145  O   LEU A  20     -12.145  12.411  -3.812  1.00 90.95           O  
ATOM    146  CG  LEU A  20     -15.789  13.000  -6.298  1.00 90.95           C  
ATOM    147  CD1 LEU A  20     -16.628  14.273  -6.442  1.00 90.95           C  
ATOM    148  CD2 LEU A  20     -14.782  12.955  -7.448  1.00 90.95           C  
ATOM    149  N   ALA A  21     -13.652  12.093  -2.183  1.00 92.72           N  
ATOM    150  CA  ALA A  21     -12.689  12.348  -1.105  1.00 92.72           C  
ATOM    151  C   ALA A  21     -11.579  11.291  -1.083  1.00 92.72           C  
ATOM    152  CB  ALA A  21     -13.412  12.344   0.239  1.00 92.72           C  
ATOM    153  O   ALA A  21     -10.403  11.615  -0.970  1.00 92.72           O  
ATOM    154  N   VAL A  22     -11.969  10.027  -1.237  1.00 88.98           N  
ATOM    155  CA  VAL A  22     -11.032   8.903  -1.273  1.00 88.98           C  
ATOM    156  C   VAL A  22     -10.218   8.914  -2.561  1.00 88.98           C  
ATOM    157  CB  VAL A  22     -11.811   7.593  -1.102  1.00 88.98           C  
ATOM    158  O   VAL A  22      -9.012   8.705  -2.529  1.00 88.98           O  
ATOM    159  CG1 VAL A  22     -10.926   6.369  -1.321  1.00 88.98           C  
ATOM    160  CG2 VAL A  22     -12.400   7.563   0.313  1.00 88.98           C  
ATOM    161  N   PHE A  23     -10.860   9.213  -3.691  1.00 90.29           N  
ATOM    162  CA  PHE A  23     -10.183   9.413  -4.967  1.00 90.29           C  
ATOM    163  C   PHE A  23      -9.093  10.478  -4.849  1.00 90.29           C  
ATOM    164  CB  PHE A  23     -11.199   9.854  -6.024  1.00 90.29           C  
ATOM    165  O   PHE A  23      -7.970  10.228  -5.254  1.00 90.29           O  
ATOM    166  CG  PHE A  23     -10.583  10.083  -7.382  1.00 90.29           C  
ATOM    167  CD1 PHE A  23     -10.340  11.398  -7.815  1.00 90.29           C  
ATOM    168  CD2 PHE A  23     -10.202   8.994  -8.186  1.00 90.29           C  
ATOM    169  CE1 PHE A  23      -9.720  11.624  -9.052  1.00 90.29           C  
ATOM    170  CE2 PHE A  23      -9.560   9.221  -9.415  1.00 90.29           C  
ATOM    171  CZ  PHE A  23      -9.320  10.538  -9.845  1.00 90.29           C  
ATOM    172  N   MET A  24      -9.418  11.634  -4.266  1.00 92.06           N  
ATOM    173  CA  MET A  24      -8.492  12.744  -4.043  1.00 92.06           C  
ATOM    174  C   MET A  24      -7.292  12.323  -3.188  1.00 92.06           C  
ATOM    175  CB  MET A  24      -9.276  13.875  -3.369  1.00 92.06           C  
ATOM    176  O   MET A  24      -6.164  12.617  -3.555  1.00 92.06           O  
ATOM    177  CG  MET A  24      -8.437  15.094  -2.988  1.00 92.06           C  
ATOM    178  SD  MET A  24      -9.268  16.208  -1.820  1.00 92.06           S  
ATOM    179  CE  MET A  24      -9.331  15.143  -0.348  1.00 92.06           C  
ATOM    180  N   GLU A  25      -7.511  11.619  -2.078  1.00 91.08           N  
ATOM    181  CA  GLU A  25      -6.425  11.152  -1.205  1.00 91.08           C  
ATOM    182  C   GLU A  25      -5.491  10.155  -1.914  1.00 91.08           C  
ATOM    183  CB  GLU A  25      -7.064  10.523   0.041  1.00 91.08           C  
ATOM    184  O   GLU A  25      -4.266  10.295  -1.891  1.00 91.08           O  
ATOM    185  CG  GLU A  25      -6.031  10.030   1.066  1.00 91.08           C  
ATOM    186  CD  GLU A  25      -6.678   9.314   2.260  1.00 91.08           C  
ATOM    187  OE1 GLU A  25      -5.910   8.791   3.099  1.00 91.08           O  
ATOM    188  OE2 GLU A  25      -7.928   9.275   2.324  1.00 91.08           O  
ATOM    189  N   VAL A  26      -6.061   9.152  -2.588  1.00 87.70           N  
ATOM    190  CA  VAL A  26      -5.277   8.137  -3.310  1.00 87.70           C  
ATOM    191  C   VAL A  26      -4.587   8.750  -4.536  1.00 87.70           C  
ATOM    192  CB  VAL A  26      -6.169   6.942  -3.695  1.00 87.70           C  
ATOM    193  O   VAL A  26      -3.461   8.387  -4.876  1.00 87.70           O  
ATOM    194  CG1 VAL A  26      -5.375   5.861  -4.440  1.00 87.70           C  
ATOM    195  CG2 VAL A  26      -6.774   6.255  -2.460  1.00 87.70           C  
ATOM    196  N   LEU A  27      -5.228   9.709  -5.202  1.00 89.34           N  
ATOM    197  CA  LEU A  27      -4.636  10.421  -6.328  1.00 89.34           C  
ATOM    198  C   LEU A  27      -3.480  11.319  -5.867  1.00 89.34           C  
ATOM    199  CB  LEU A  27      -5.727  11.213  -7.067  1.00 89.34           C  
ATOM    200  O   LEU A  27      -2.424  11.302  -6.488  1.00 89.34           O  
ATOM    201  CG  LEU A  27      -5.206  11.900  -8.337  1.00 89.34           C  
ATOM    202  CD1 LEU A  27      -4.892  10.881  -9.435  1.00 89.34           C  
ATOM    203  CD2 LEU A  27      -6.243  12.880  -8.879  1.00 89.34           C  
ATOM    204  N   ASP A  28      -3.639  12.058  -4.767  1.00 92.36           N  
ATOM    205  CA  ASP A  28      -2.599  12.939  -4.223  1.00 92.36           C  
ATOM    206  C   ASP A  28      -1.305  12.177  -3.923  1.00 92.36           C  
ATOM    207  CB  ASP A  28      -3.114  13.605  -2.941  1.00 92.36           C  
ATOM    208  O   ASP A  28      -0.227  12.578  -4.360  1.00 92.36           O  
ATOM    209  CG  ASP A  28      -2.036  14.479  -2.297  1.00 92.36           C  
ATOM    210  OD1 ASP A  28      -1.775  15.596  -2.788  1.00 92.36           O  
ATOM    211  OD2 ASP A  28      -1.427  14.033  -1.304  1.00 92.36           O  
ATOM    212  N   THR A  29      -1.417  11.046  -3.224  1.00 87.04           N  
ATOM    213  CA  THR A  29      -0.256  10.212  -2.873  1.00 87.04           C  
ATOM    214  C   THR A  29       0.464   9.682  -4.111  1.00 87.04           C  
ATOM    215  CB  THR A  29      -0.662   9.028  -1.985  1.00 87.04           C  
ATOM    216  O   THR A  29       1.693   9.701  -4.186  1.00 87.04           O  
ATOM    217  CG2 THR A  29      -1.102   9.491  -0.606  1.00 87.04           C  
ATOM    218  OG1 THR A  29      -1.742   8.304  -2.523  1.00 87.04           O  
ATOM    219  N   THR A  30      -0.294   9.248  -5.115  1.00 84.76           N  
ATOM    220  CA  THR A  30       0.259   8.651  -6.337  1.00 84.76           C  
ATOM    221  C   THR A  30       0.877   9.688  -7.269  1.00 84.76           C  
ATOM    222  CB  THR A  30      -0.788   7.798  -7.062  1.00 84.76           C  
ATOM    223  O   THR A  30       1.945   9.432  -7.823  1.00 84.76           O  
ATOM    224  CG2 THR A  30      -1.153   6.566  -6.232  1.00 84.76           C  
ATOM    225  OG1 THR A  30      -1.975   8.507  -7.299  1.00 84.76           O  
ATOM    226  N   ILE A  31       0.278  10.876  -7.395  1.00 88.89           N  
ATOM    227  CA  ILE A  31       0.885  12.006  -8.106  1.00 88.89           C  
ATOM    228  C   ILE A  31       2.189  12.431  -7.417  1.00 88.89           C  
ATOM    229  CB  ILE A  31      -0.104  13.193  -8.201  1.00 88.89           C  
ATOM    230  O   ILE A  31       3.207  12.624  -8.084  1.00 88.89           O  
ATOM    231  CG1 ILE A  31      -1.272  12.892  -9.162  1.00 88.89           C  
ATOM    232  CG2 ILE A  31       0.670  14.422  -8.682  1.00 88.89           C  
ATOM    233  CD1 ILE A  31      -2.341  13.988  -9.266  1.00 88.89           C  
ATOM    234  N   ALA A  32       2.168  12.574  -6.090  1.00 88.47           N  
ATOM    235  CA  ALA A  32       3.321  13.041  -5.331  1.00 88.47           C  
ATOM    236  C   ALA A  32       4.535  12.134  -5.522  1.00 88.47           C  
ATOM    237  CB  ALA A  32       2.920  13.135  -3.864  1.00 88.47           C  
ATOM    238  O   ALA A  32       5.631  12.644  -5.743  1.00 88.47           O  
ATOM    239  N   ASN A  33       4.326  10.811  -5.515  1.00 84.60           N  
ATOM    240  CA  ASN A  33       5.377   9.820  -5.757  1.00 84.60           C  
ATOM    241  C   ASN A  33       6.122  10.062  -7.075  1.00 84.60           C  
ATOM    242  CB  ASN A  33       4.743   8.416  -5.761  1.00 84.60           C  
ATOM    243  O   ASN A  33       7.343   9.952  -7.127  1.00 84.60           O  
ATOM    244  CG  ASN A  33       4.454   7.905  -4.368  1.00 84.60           C  
ATOM    245  ND2 ASN A  33       3.530   6.989  -4.214  1.00 84.60           N  
ATOM    246  OD1 ASN A  33       5.079   8.283  -3.402  1.00 84.60           O  
ATOM    247  N   VAL A  34       5.392  10.422  -8.131  1.00 82.55           N  
ATOM    248  CA  VAL A  34       5.968  10.698  -9.454  1.00 82.55           C  
ATOM    249  C   VAL A  34       6.671  12.053  -9.502  1.00 82.55           C  
ATOM    250  CB  VAL A  34       4.856  10.584 -10.511  1.00 82.55           C  
ATOM    251  O   VAL A  34       7.679  12.213 -10.187  1.00 82.55           O  
ATOM    252  CG1 VAL A  34       5.312  11.045 -11.894  1.00 82.55           C  
ATOM    253  CG2 VAL A  34       4.371   9.124 -10.566  1.00 82.55           C  
ATOM    254  N   ALA A  35       6.170  13.031  -8.752  1.00 87.49           N  
ATOM    255  CA  ALA A  35       6.691  14.390  -8.746  1.00 87.49           C  
ATOM    256  C   ALA A  35       7.952  14.576  -7.879  1.00 87.49           C  
ATOM    257  CB  ALA A  35       5.552  15.314  -8.307  1.00 87.49           C  
ATOM    258  O   ALA A  35       8.584  15.628  -7.978  1.00 87.49           O  
ATOM    259  N   VAL A  36       8.338  13.591  -7.050  1.00 87.91           N  
ATOM    260  CA  VAL A  36       9.459  13.704  -6.090  1.00 87.91           C  
ATOM    261  C   VAL A  36      10.738  14.284  -6.712  1.00 87.91           C  
ATOM    262  CB  VAL A  36       9.761  12.371  -5.360  1.00 87.91           C  
ATOM    263  O   VAL A  36      11.254  15.256  -6.152  1.00 87.91           O  
ATOM    264  CG1 VAL A  36      11.048  12.452  -4.530  1.00 87.91           C  
ATOM    265  CG2 VAL A  36       8.630  11.990  -4.405  1.00 87.91           C  
ATOM    266  N   PRO A  37      11.252  13.783  -7.856  1.00 84.72           N  
ATOM    267  CA  PRO A  37      12.493  14.308  -8.426  1.00 84.72           C  
ATOM    268  C   PRO A  37      12.373  15.774  -8.857  1.00 84.72           C  
ATOM    269  CB  PRO A  37      12.820  13.397  -9.618  1.00 84.72           C  
ATOM    270  O   PRO A  37      13.299  16.558  -8.659  1.00 84.72           O  
ATOM    271  CG  PRO A  37      12.058  12.108  -9.317  1.00 84.72           C  
ATOM    272  CD  PRO A  37      10.802  12.632  -8.633  1.00 84.72           C  
ATOM    273  N   VAL A  38      11.215  16.164  -9.400  1.00 87.67           N  
ATOM    274  CA  VAL A  38      10.950  17.540  -9.845  1.00 87.67           C  
ATOM    275  C   VAL A  38      10.832  18.485  -8.650  1.00 87.67           C  
ATOM    276  CB  VAL A  38       9.687  17.602 -10.728  1.00 87.67           C  
ATOM    277  O   VAL A  38      11.395  19.578  -8.678  1.00 87.67           O  
ATOM    278  CG1 VAL A  38       9.382  19.036 -11.179  1.00 87.67           C  
ATOM    279  CG2 VAL A  38       9.858  16.732 -11.982  1.00 87.67           C  
ATOM    280  N   ILE A  39      10.145  18.063  -7.584  1.00 90.18           N  
ATOM    281  CA  ILE A  39      10.013  18.835  -6.340  1.00 90.18           C  
ATOM    282  C   ILE A  39      11.390  19.046  -5.706  1.00 90.18           C  
ATOM    283  CB  ILE A  39       9.057  18.121  -5.358  1.00 90.18           C  
ATOM    284  O   ILE A  39      11.750  20.177  -5.385  1.00 90.18           O  
ATOM    285  CG1 ILE A  39       7.622  18.059  -5.922  1.00 90.18           C  
ATOM    286  CG2 ILE A  39       9.037  18.821  -3.985  1.00 90.18           C  
ATOM    287  CD1 ILE A  39       6.726  17.086  -5.147  1.00 90.18           C  
ATOM    288  N   ALA A  40      12.172  17.973  -5.557  1.00 88.93           N  
ATOM    289  CA  ALA A  40      13.509  18.036  -4.975  1.00 88.93           C  
ATOM    290  C   ALA A  40      14.428  18.958  -5.787  1.00 88.93           C  
ATOM    291  CB  ALA A  40      14.065  16.612  -4.879  1.00 88.93           C  
ATOM    292  O   ALA A  40      15.029  19.874  -5.225  1.00 88.93           O  
ATOM    293  N   GLY A  41      14.453  18.789  -7.114  1.00 89.43           N  
ATOM    294  CA  GLY A  41      15.243  19.628  -8.011  1.00 89.43           C  
ATOM    295  C   GLY A  41      14.847  21.107  -7.964  1.00 89.43           C  
ATOM    296  O   GLY A  41      15.719  21.970  -7.908  1.00 89.43           O  
ATOM    297  N   ASN A  42      13.547  21.423  -7.928  1.00 89.64           N  
ATOM    298  CA  ASN A  42      13.066  22.808  -7.874  1.00 89.64           C  
ATOM    299  C   ASN A  42      13.350  23.489  -6.526  1.00 89.64           C  
ATOM    300  CB  ASN A  42      11.564  22.817  -8.199  1.00 89.64           C  
ATOM    301  O   ASN A  42      13.626  24.685  -6.492  1.00 89.64           O  
ATOM    302  CG  ASN A  42      11.043  24.221  -8.441  1.00 89.64           C  
ATOM    303  ND2 ASN A  42      11.245  24.752  -9.624  1.00 89.64           N  
ATOM    304  OD1 ASN A  42      10.410  24.843  -7.605  1.00 89.64           O  
ATOM    305  N   LEU A  43      13.307  22.729  -5.429  1.00 91.59           N  
ATOM    306  CA  LEU A  43      13.565  23.222  -4.073  1.00 91.59           C  
ATOM    307  C   LEU A  43      15.046  23.143  -3.664  1.00 91.59           C  
ATOM    308  CB  LEU A  43      12.634  22.490  -3.086  1.00 91.59           C  
ATOM    309  O   LEU A  43      15.368  23.429  -2.511  1.00 91.59           O  
ATOM    310  CG  LEU A  43      11.134  22.756  -3.320  1.00 91.59           C  
ATOM    311  CD1 LEU A  43      10.306  21.965  -2.307  1.00 91.59           C  
ATOM    312  CD2 LEU A  43      10.794  24.241  -3.173  1.00 91.59           C  
ATOM    313  N   GLY A  44      15.941  22.763  -4.583  1.00 89.75           N  
ATOM    314  CA  GLY A  44      17.383  22.683  -4.335  1.00 89.75           C  
ATOM    315  C   GLY A  44      17.781  21.606  -3.321  1.00 89.75           C  
ATOM    316  O   GLY A  44      18.766  21.774  -2.606  1.00 89.75           O  
ATOM    317  N   ALA A  45      17.006  20.526  -3.230  1.00 89.28           N  
ATOM    318  CA  ALA A  45      17.217  19.423  -2.302  1.00 89.28           C  
ATOM    319  C   ALA A  45      17.620  18.138  -3.037  1.00 89.28           C  
ATOM    320  CB  ALA A  45      15.945  19.239  -1.475  1.00 89.28           C  
ATOM    321  O   ALA A  45      17.314  17.946  -4.215  1.00 89.28           O  
ATOM    322  N   ALA A  46      18.281  17.222  -2.329  1.00 87.20           N  
ATOM    323  CA  ALA A  46      18.574  15.906  -2.885  1.00 87.20           C  
ATOM    324  C   ALA A  46      17.273  15.115  -3.106  1.00 87.20           C  
ATOM    325  CB  ALA A  46      19.548  15.172  -1.957  1.00 87.20           C  
ATOM    326  O   ALA A  46      16.330  15.229  -2.323  1.00 87.20           O  
ATOM    327  N   THR A  47      17.224  14.252  -4.124  1.00 78.81           N  
ATOM    328  CA  THR A  47      16.058  13.382  -4.375  1.00 78.81           C  
ATOM    329  C   THR A  47      15.716  12.515  -3.160  1.00 78.81           C  
ATOM    330  CB  THR A  47      16.305  12.486  -5.596  1.00 78.81           C  
ATOM    331  O   THR A  47      14.542  12.315  -2.868  1.00 78.81           O  
ATOM    332  CG2 THR A  47      15.058  11.721  -6.038  1.00 78.81           C  
ATOM    333  OG1 THR A  47      16.700  13.289  -6.683  1.00 78.81           O  
ATOM    334  N   THR A  48      16.729  12.083  -2.402  1.00 77.97           N  
ATOM    335  CA  THR A  48      16.577  11.365  -1.124  1.00 77.97           C  
ATOM    336  C   THR A  48      15.927  12.210  -0.032  1.00 77.97           C  
ATOM    337  CB  THR A  48      17.945  10.910  -0.600  1.00 77.97           C  
ATOM    338  O   THR A  48      15.230  11.688   0.819  1.00 77.97           O  
ATOM    339  CG2 THR A  48      18.589   9.860  -1.505  1.00 77.97           C  
ATOM    340  OG1 THR A  48      18.836  12.006  -0.553  1.00 77.97           O  
ATOM    341  N   GLN A  49      16.087  13.533  -0.056  1.00 82.87           N  
ATOM    342  CA  GLN A  49      15.332  14.422   0.828  1.00 82.87           C  
ATOM    343  C   GLN A  49      13.915  14.655   0.284  1.00 82.87           C  
ATOM    344  CB  GLN A  49      16.083  15.745   1.000  1.00 82.87           C  
ATOM    345  O   GLN A  49      12.968  14.805   1.050  1.00 82.87           O  
ATOM    346  CG  GLN A  49      17.466  15.578   1.639  1.00 82.87           C  
ATOM    347  CD  GLN A  49      18.217  16.903   1.673  1.00 82.87           C  
ATOM    348  NE2 GLN A  49      18.827  17.254   2.783  1.00 82.87           N  
ATOM    349  OE1 GLN A  49      18.280  17.644   0.703  1.00 82.87           O  
ATOM    350  N   GLY A  50      13.741  14.644  -1.040  1.00 84.82           N  
ATOM    351  CA  GLY A  50      12.431  14.722  -1.685  1.00 84.82           C  
ATOM    352  C   GLY A  50      11.486  13.583  -1.289  1.00 84.82           C  
ATOM    353  O   GLY A  50      10.282  13.811  -1.168  1.00 84.82           O  
ATOM    354  N   THR A  51      12.007  12.379  -1.020  1.00 84.35           N  
ATOM    355  CA  THR A  51      11.197  11.239  -0.544  1.00 84.35           C  
ATOM    356  C   THR A  51      10.519  11.532   0.794  1.00 84.35           C  
ATOM    357  CB  THR A  51      12.016   9.945  -0.392  1.00 84.35           C  
ATOM    358  O   THR A  51       9.450  10.985   1.066  1.00 84.35           O  
ATOM    359  CG2 THR A  51      12.733   9.540  -1.678  1.00 84.35           C  
ATOM    360  OG1 THR A  51      12.960  10.134   0.627  1.00 84.35           O  
ATOM    361  N   TRP A  52      11.046  12.468   1.596  1.00 86.84           N  
ATOM    362  CA  TRP A  52      10.458  12.847   2.882  1.00 86.84           C  
ATOM    363  C   TRP A  52       9.054  13.431   2.721  1.00 86.84           C  
ATOM    364  CB  TRP A  52      11.351  13.856   3.611  1.00 86.84           C  
ATOM    365  O   TRP A  52       8.236  13.300   3.627  1.00 86.84           O  
ATOM    366  CG  TRP A  52      12.755  13.439   3.932  1.00 86.84           C  
ATOM    367  CD1 TRP A  52      13.353  12.263   3.619  1.00 86.84           C  
ATOM    368  CD2 TRP A  52      13.776  14.224   4.620  1.00 86.84           C  
ATOM    369  CE2 TRP A  52      14.965  13.440   4.713  1.00 86.84           C  
ATOM    370  CE3 TRP A  52      13.814  15.525   5.170  1.00 86.84           C  
ATOM    371  NE1 TRP A  52      14.660  12.269   4.055  1.00 86.84           N  
ATOM    372  CH2 TRP A  52      16.125  15.205   5.898  1.00 86.84           C  
ATOM    373  CZ2 TRP A  52      16.126  13.914   5.341  1.00 86.84           C  
ATOM    374  CZ3 TRP A  52      14.975  16.011   5.804  1.00 86.84           C  
ATOM    375  N   VAL A  53       8.736  14.024   1.566  1.00 90.09           N  
ATOM    376  CA  VAL A  53       7.380  14.492   1.219  1.00 90.09           C  
ATOM    377  C   VAL A  53       6.383  13.329   1.253  1.00 90.09           C  
ATOM    378  CB  VAL A  53       7.402  15.142  -0.182  1.00 90.09           C  
ATOM    379  O   VAL A  53       5.255  13.497   1.712  1.00 90.09           O  
ATOM    380  CG1 VAL A  53       6.045  15.613  -0.723  1.00 90.09           C  
ATOM    381  CG2 VAL A  53       8.325  16.367  -0.180  1.00 90.09           C  
ATOM    382  N   ILE A  54       6.810  12.145   0.814  1.00 87.69           N  
ATOM    383  CA  ILE A  54       5.992  10.932   0.766  1.00 87.69           C  
ATOM    384  C   ILE A  54       5.993  10.236   2.120  1.00 87.69           C  
ATOM    385  CB  ILE A  54       6.505   9.984  -0.338  1.00 87.69           C  
ATOM    386  O   ILE A  54       4.931   9.991   2.687  1.00 87.69           O  
ATOM    387  CG1 ILE A  54       6.647  10.689  -1.704  1.00 87.69           C  
ATOM    388  CG2 ILE A  54       5.613   8.737  -0.428  1.00 87.69           C  
ATOM    389  CD1 ILE A  54       5.398  11.429  -2.195  1.00 87.69           C  
ATOM    390  N   THR A  55       7.178   9.955   2.665  1.00 84.80           N  
ATOM    391  CA  THR A  55       7.322   9.208   3.919  1.00 84.80           C  
ATOM    392  C   THR A  55       6.607   9.910   5.069  1.00 84.80           C  
ATOM    393  CB  THR A  55       8.807   9.032   4.257  1.00 84.80           C  
ATOM    394  O   THR A  55       5.868   9.281   5.821  1.00 84.80           O  
ATOM    395  CG2 THR A  55       9.022   8.140   5.472  1.00 84.80           C  
ATOM    396  OG1 THR A  55       9.482   8.443   3.175  1.00 84.80           O  
ATOM    397  N   SER A  56       6.753  11.233   5.182  1.00 88.95           N  
ATOM    398  CA  SER A  56       6.128  12.001   6.262  1.00 88.95           C  
ATOM    399  C   SER A  56       4.597  12.001   6.192  1.00 88.95           C  
ATOM    400  CB  SER A  56       6.680  13.423   6.265  1.00 88.95           C  
ATOM    401  O   SER A  56       3.937  11.873   7.225  1.00 88.95           O  
ATOM    402  OG  SER A  56       6.253  14.155   5.132  1.00 88.95           O  
ATOM    403  N   PHE A  57       4.027  12.061   4.983  1.00 92.67           N  
ATOM    404  CA  PHE A  57       2.590  11.902   4.768  1.00 92.67           C  
ATOM    405  C   PHE A  57       2.130  10.493   5.145  1.00 92.67           C  
ATOM    406  CB  PHE A  57       2.250  12.220   3.306  1.00 92.67           C  
ATOM    407  O   PHE A  57       1.167  10.351   5.897  1.00 92.67           O  
ATOM    408  CG  PHE A  57       0.790  12.007   2.948  1.00 92.67           C  
ATOM    409  CD1 PHE A  57       0.305  10.713   2.672  1.00 92.67           C  
ATOM    410  CD2 PHE A  57      -0.095  13.100   2.910  1.00 92.67           C  
ATOM    411  CE1 PHE A  57      -1.061  10.506   2.419  1.00 92.67           C  
ATOM    412  CE2 PHE A  57      -1.452  12.896   2.602  1.00 92.67           C  
ATOM    413  CZ  PHE A  57      -1.939  11.600   2.368  1.00 92.67           C  
ATOM    414  N   SER A  58       2.816   9.458   4.651  1.00 86.80           N  
ATOM    415  CA  SER A  58       2.455   8.055   4.880  1.00 86.80           C  
ATOM    416  C   SER A  58       2.482   7.697   6.362  1.00 86.80           C  
ATOM    417  CB  SER A  58       3.407   7.133   4.115  1.00 86.80           C  
ATOM    418  O   SER A  58       1.527   7.108   6.865  1.00 86.80           O  
ATOM    419  OG  SER A  58       3.227   7.317   2.725  1.00 86.80           O  
ATOM    420  N   VAL A  59       3.525   8.117   7.084  1.00 86.66           N  
ATOM    421  CA  VAL A  59       3.651   7.927   8.536  1.00 86.66           C  
ATOM    422  C   VAL A  59       2.513   8.633   9.276  1.00 86.66           C  
ATOM    423  CB  VAL A  59       5.031   8.422   9.022  1.00 86.66           C  
ATOM    424  O   VAL A  59       1.838   8.017  10.099  1.00 86.66           O  
ATOM    425  CG1 VAL A  59       5.126   8.464  10.552  1.00 86.66           C  
ATOM    426  CG2 VAL A  59       6.161   7.512   8.520  1.00 86.66           C  
ATOM    427  N   ALA A  60       2.251   9.906   8.965  1.00 90.98           N  
ATOM    428  CA  ALA A  60       1.195  10.672   9.623  1.00 90.98           C  
ATOM    429  C   ALA A  60      -0.209  10.102   9.348  1.00 90.98           C  
ATOM    430  CB  ALA A  60       1.320  12.125   9.166  1.00 90.98           C  
ATOM    431  O   ALA A  60      -1.041  10.037  10.255  1.00 90.98           O  
ATOM    432  N   ASN A  61      -0.457   9.642   8.119  1.00 89.01           N  
ATOM    433  CA  ASN A  61      -1.693   8.966   7.734  1.00 89.01           C  
ATOM    434  C   ASN A  61      -1.852   7.638   8.489  1.00 89.01           C  
ATOM    435  CB  ASN A  61      -1.711   8.819   6.200  1.00 89.01           C  
ATOM    436  O   ASN A  61      -2.862   7.437   9.164  1.00 89.01           O  
ATOM    437  CG  ASN A  61      -3.038   8.300   5.664  1.00 89.01           C  
ATOM    438  ND2 ASN A  61      -3.528   8.888   4.597  1.00 89.01           N  
ATOM    439  OD1 ASN A  61      -3.626   7.373   6.193  1.00 89.01           O  
ATOM    440  N   ALA A  62      -0.825   6.783   8.483  1.00 82.93           N  
ATOM    441  CA  ALA A  62      -0.834   5.495   9.177  1.00 82.93           C  
ATOM    442  C   ALA A  62      -1.103   5.637  10.686  1.00 82.93           C  
ATOM    443  CB  ALA A  62       0.510   4.801   8.921  1.00 82.93           C  
ATOM    444  O   ALA A  62      -1.858   4.852  11.257  1.00 82.93           O  
ATOM    445  N   VAL A  63      -0.537   6.668  11.317  1.00 83.19           N  
ATOM    446  CA  VAL A  63      -0.770   7.025  12.726  1.00 83.19           C  
ATOM    447  C   VAL A  63      -2.203   7.522  12.966  1.00 83.19           C  
ATOM    448  CB  VAL A  63       0.285   8.078  13.131  1.00 83.19           C  
ATOM    449  O   VAL A  63      -2.789   7.252  14.016  1.00 83.19           O  
ATOM    450  CG1 VAL A  63      -0.013   8.811  14.437  1.00 83.19           C  
ATOM    451  CG2 VAL A  63       1.652   7.398  13.298  1.00 83.19           C  
ATOM    452  N   SER A  64      -2.793   8.223  11.998  1.00 86.45           N  
ATOM    453  CA  SER A  64      -4.138   8.799  12.103  1.00 86.45           C  
ATOM    454  C   SER A  64      -5.270   7.796  11.848  1.00 86.45           C  
ATOM    455  CB  SER A  64      -4.230   9.992  11.161  1.00 86.45           C  
ATOM    456  O   SER A  64      -6.343   7.894  12.449  1.00 86.45           O  
ATOM    457  OG  SER A  64      -5.467  10.642  11.344  1.00 86.45           O  
ATOM    458  N   VAL A  65      -5.051   6.772  11.017  1.00 82.20           N  
ATOM    459  CA  VAL A  65      -6.085   5.772  10.688  1.00 82.20           C  
ATOM    460  C   VAL A  65      -6.701   5.127  11.945  1.00 82.20           C  
ATOM    461  CB  VAL A  65      -5.561   4.737   9.668  1.00 82.20           C  
ATOM    462  O   VAL A  65      -7.931   5.170  12.071  1.00 82.20           O  
ATOM    463  CG1 VAL A  65      -6.477   3.510   9.543  1.00 82.20           C  
ATOM    464  CG2 VAL A  65      -5.451   5.360   8.278  1.00 82.20           C  
ATOM    465  N   PRO A  66      -5.931   4.602  12.922  1.00 73.46           N  
ATOM    466  CA  PRO A  66      -6.501   4.032  14.145  1.00 73.46           C  
ATOM    467  C   PRO A  66      -7.258   5.041  15.025  1.00 73.46           C  
ATOM    468  CB  PRO A  66      -5.309   3.450  14.903  1.00 73.46           C  
ATOM    469  O   PRO A  66      -8.249   4.678  15.664  1.00 73.46           O  
ATOM    470  CG  PRO A  66      -4.261   3.180  13.832  1.00 73.46           C  
ATOM    471  CD  PRO A  66      -4.498   4.337  12.875  1.00 73.46           C  
ATOM    472  N   LEU A  67      -6.852   6.319  15.026  1.00 79.92           N  
ATOM    473  CA  LEU A  67      -7.537   7.393  15.764  1.00 79.92           C  
ATOM    474  C   LEU A  67      -8.961   7.625  15.262  1.00 79.92           C  
ATOM    475  CB  LEU A  67      -6.751   8.712  15.643  1.00 79.92           C  
ATOM    476  O   LEU A  67      -9.815   8.103  16.014  1.00 79.92           O  
ATOM    477  CG  LEU A  67      -5.474   8.767  16.483  1.00 79.92           C  
ATOM    478  CD1 LEU A  67      -4.626   9.977  16.102  1.00 79.92           C  
ATOM    479  CD2 LEU A  67      -5.848   8.964  17.945  1.00 79.92           C  
ATOM    480  N   THR A  68      -9.234   7.262  14.010  1.00 81.86           N  
ATOM    481  CA  THR A  68     -10.526   7.492  13.372  1.00 81.86           C  
ATOM    482  C   THR A  68     -11.678   6.908  14.168  1.00 81.86           C  
ATOM    483  CB  THR A  68     -10.578   6.889  11.973  1.00 81.86           C  
ATOM    484  O   THR A  68     -12.663   7.602  14.391  1.00 81.86           O  
ATOM    485  CG2 THR A  68     -11.900   7.271  11.307  1.00 81.86           C  
ATOM    486  OG1 THR A  68      -9.508   7.382  11.219  1.00 81.86           O  
ATOM    487  N   GLY A  69     -11.569   5.662  14.640  1.00 75.68           N  
ATOM    488  CA  GLY A  69     -12.660   5.014  15.374  1.00 75.68           C  
ATOM    489  C   GLY A  69     -13.015   5.751  16.669  1.00 75.68           C  
ATOM    490  O   GLY A  69     -14.189   5.893  17.014  1.00 75.68           O  
ATOM    491  N   PHE A  70     -12.005   6.272  17.366  1.00 77.34           N  
ATOM    492  CA  PHE A  70     -12.180   7.078  18.570  1.00 77.34           C  
ATOM    493  C   PHE A  70     -12.767   8.461  18.253  1.00 77.34           C  
ATOM    494  CB  PHE A  70     -10.827   7.184  19.286  1.00 77.34           C  
ATOM    495  O   PHE A  70     -13.778   8.858  18.841  1.00 77.34           O  
ATOM    496  CG  PHE A  70     -10.751   8.356  20.237  1.00 77.34           C  
ATOM    497  CD1 PHE A  70      -9.952   9.468  19.911  1.00 77.34           C  
ATOM    498  CD2 PHE A  70     -11.535   8.370  21.404  1.00 77.34           C  
ATOM    499  CE1 PHE A  70      -9.898  10.571  20.775  1.00 77.34           C  
ATOM    500  CE2 PHE A  70     -11.507   9.490  22.249  1.00 77.34           C  
ATOM    501  CZ  PHE A  70     -10.657  10.570  21.953  1.00 77.34           C  
ATOM    502  N   LEU A  71     -12.168   9.183  17.304  1.00 83.38           N  
ATOM    503  CA  LEU A  71     -12.614  10.521  16.917  1.00 83.38           C  
ATOM    504  C   LEU A  71     -14.040  10.485  16.351  1.00 83.38           C  
ATOM    505  CB  LEU A  71     -11.620  11.117  15.904  1.00 83.38           C  
ATOM    506  O   LEU A  71     -14.849  11.348  16.688  1.00 83.38           O  
ATOM    507  CG  LEU A  71     -10.224  11.453  16.452  1.00 83.38           C  
ATOM    508  CD1 LEU A  71      -9.336  11.924  15.302  1.00 83.38           C  
ATOM    509  CD2 LEU A  71     -10.278  12.561  17.508  1.00 83.38           C  
ATOM    510  N   ALA A  72     -14.379   9.454  15.576  1.00 83.01           N  
ATOM    511  CA  ALA A  72     -15.714   9.213  15.040  1.00 83.01           C  
ATOM    512  C   ALA A  72     -16.751   9.051  16.155  1.00 83.01           C  
ATOM    513  CB  ALA A  72     -15.669   7.944  14.187  1.00 83.01           C  
ATOM    514  O   ALA A  72     -17.788   9.710  16.135  1.00 83.01           O  
ATOM    515  N   LYS A  73     -16.450   8.233  17.175  1.00 81.37           N  
ATOM    516  CA  LYS A  73     -17.329   8.053  18.342  1.00 81.37           C  
ATOM    517  C   LYS A  73     -17.475   9.332  19.165  1.00 81.37           C  
ATOM    518  CB  LYS A  73     -16.801   6.916  19.231  1.00 81.37           C  
ATOM    519  O   LYS A  73     -18.522   9.536  19.772  1.00 81.37           O  
ATOM    520  CG  LYS A  73     -17.043   5.525  18.627  1.00 81.37           C  
ATOM    521  CD  LYS A  73     -16.381   4.455  19.508  1.00 81.37           C  
ATOM    522  CE  LYS A  73     -16.519   3.063  18.881  1.00 81.37           C  
ATOM    523  NZ  LYS A  73     -15.830   2.031  19.701  1.00 81.37           N  
ATOM    524  N   ARG A  74     -16.457  10.196  19.211  1.00 84.11           N  
ATOM    525  CA  ARG A  74     -16.463  11.406  20.050  1.00 84.11           C  
ATOM    526  C   ARG A  74     -17.092  12.623  19.368  1.00 84.11           C  
ATOM    527  CB  ARG A  74     -15.027  11.664  20.530  1.00 84.11           C  
ATOM    528  O   ARG A  74     -17.828  13.363  20.017  1.00 84.11           O  
ATOM    529  CG  ARG A  74     -14.965  12.745  21.619  1.00 84.11           C  
ATOM    530  CD  ARG A  74     -13.581  12.757  22.278  1.00 84.11           C  
ATOM    531  NE  ARG A  74     -13.493  13.757  23.363  1.00 84.11           N  
ATOM    532  NH1 ARG A  74     -11.614  12.921  24.397  1.00 84.11           N  
ATOM    533  NH2 ARG A  74     -12.535  14.795  25.156  1.00 84.11           N  
ATOM    534  CZ  ARG A  74     -12.552  13.818  24.294  1.00 84.11           C  
ATOM    535  N   ILE A  75     -16.784  12.844  18.093  1.00 86.96           N  
ATOM    536  CA  ILE A  75     -17.162  14.043  17.323  1.00 86.96           C  
ATOM    537  C   ILE A  75     -18.396  13.777  16.451  1.00 86.96           C  
ATOM    538  CB  ILE A  75     -15.948  14.527  16.484  1.00 86.96           C  
ATOM    539  O   ILE A  75     -19.208  14.684  16.250  1.00 86.96           O  
ATOM    540  CG1 ILE A  75     -14.752  14.870  17.410  1.00 86.96           C  
ATOM    541  CG2 ILE A  75     -16.314  15.745  15.614  1.00 86.96           C  
ATOM    542  CD1 ILE A  75     -13.444  15.185  16.675  1.00 86.96           C  
ATOM    543  N   GLY A  76     -18.550  12.538  15.982  1.00 86.81           N  
ATOM    544  CA  GLY A  76     -19.476  12.152  14.923  1.00 86.81           C  
ATOM    545  C   GLY A  76     -18.733  11.912  13.607  1.00 86.81           C  
ATOM    546  O   GLY A  76     -17.762  12.603  13.292  1.00 86.81           O  
ATOM    547  N   GLU A  77     -19.177  10.917  12.843  1.00 87.26           N  
ATOM    548  CA  GLU A  77     -18.560  10.513  11.577  1.00 87.26           C  
ATOM    549  C   GLU A  77     -18.710  11.582  10.493  1.00 87.26           C  
ATOM    550  CB  GLU A  77     -19.204   9.211  11.078  1.00 87.26           C  
ATOM    551  O   GLU A  77     -17.759  11.845   9.760  1.00 87.26           O  
ATOM    552  CG  GLU A  77     -18.837   7.994  11.937  1.00 87.26           C  
ATOM    553  CD  GLU A  77     -19.449   6.692  11.405  1.00 87.26           C  
ATOM    554  OE1 GLU A  77     -18.890   5.606  11.673  1.00 87.26           O  
ATOM    555  OE2 GLU A  77     -20.516   6.760  10.762  1.00 87.26           O  
ATOM    556  N   VAL A  78     -19.875  12.232  10.397  1.00 91.31           N  
ATOM    557  CA  VAL A  78     -20.147  13.221   9.342  1.00 91.31           C  
ATOM    558  C   VAL A  78     -19.320  14.478   9.572  1.00 91.31           C  
ATOM    559  CB  VAL A  78     -21.642  13.580   9.255  1.00 91.31           C  
ATOM    560  O   VAL A  78     -18.665  14.967   8.647  1.00 91.31           O  
ATOM    561  CG1 VAL A  78     -21.886  14.619   8.151  1.00 91.31           C  
ATOM    562  CG2 VAL A  78     -22.503  12.347   8.965  1.00 91.31           C  
ATOM    563  N   LYS A  79     -19.330  15.006  10.800  1.00 94.09           N  
ATOM    564  CA  LYS A  79     -18.521  16.170  11.182  1.00 94.09           C  
ATOM    565  C   LYS A  79     -17.037  15.898  11.005  1.00 94.09           C  
ATOM    566  CB  LYS A  79     -18.800  16.541  12.637  1.00 94.09           C  
ATOM    567  O   LYS A  79     -16.352  16.734  10.425  1.00 94.09           O  
ATOM    568  CG  LYS A  79     -20.132  17.279  12.785  1.00 94.09           C  
ATOM    569  CD  LYS A  79     -20.437  17.426  14.273  1.00 94.09           C  
ATOM    570  CE  LYS A  79     -21.822  18.034  14.469  1.00 94.09           C  
ATOM    571  NZ  LYS A  79     -22.135  18.114  15.913  1.00 94.09           N  
ATOM    572  N   LEU A  80     -16.556  14.742  11.465  1.00 92.66           N  
ATOM    573  CA  LEU A  80     -15.149  14.383  11.337  1.00 92.66           C  
ATOM    574  C   LEU A  80     -14.739  14.225   9.872  1.00 92.66           C  
ATOM    575  CB  LEU A  80     -14.878  13.112  12.150  1.00 92.66           C  
ATOM    576  O   LEU A  80     -13.726  14.788   9.479  1.00 92.66           O  
ATOM    577  CG  LEU A  80     -13.406  12.669  12.130  1.00 92.66           C  
ATOM    578  CD1 LEU A  80     -12.465  13.712  12.735  1.00 92.66           C  
ATOM    579  CD2 LEU A  80     -13.295  11.388  12.948  1.00 92.66           C  
ATOM    580  N   PHE A  81     -15.540  13.543   9.049  1.00 93.68           N  
ATOM    581  CA  PHE A  81     -15.258  13.388   7.621  1.00 93.68           C  
ATOM    582  C   PHE A  81     -15.249  14.736   6.895  1.00 93.68           C  
ATOM    583  CB  PHE A  81     -16.300  12.456   6.994  1.00 93.68           C  
ATOM    584  O   PHE A  81     -14.335  15.028   6.130  1.00 93.68           O  
ATOM    585  CG  PHE A  81     -16.116  12.279   5.502  1.00 93.68           C  
ATOM    586  CD1 PHE A  81     -16.733  13.172   4.608  1.00 93.68           C  
ATOM    587  CD2 PHE A  81     -15.279  11.264   5.005  1.00 93.68           C  
ATOM    588  CE1 PHE A  81     -16.554  13.022   3.224  1.00 93.68           C  
ATOM    589  CE2 PHE A  81     -15.097  11.115   3.622  1.00 93.68           C  
ATOM    590  CZ  PHE A  81     -15.756  11.979   2.733  1.00 93.68           C  
ATOM    591  N   THR A  82     -16.246  15.586   7.154  1.00 96.00           N  
ATOM    592  CA  THR A  82     -16.341  16.912   6.524  1.00 96.00           C  
ATOM    593  C   THR A  82     -15.165  17.799   6.939  1.00 96.00           C  
ATOM    594  CB  THR A  82     -17.660  17.608   6.892  1.00 96.00           C  
ATOM    595  O   THR A  82     -14.582  18.479   6.097  1.00 96.00           O  
ATOM    596  CG2 THR A  82     -17.866  18.904   6.113  1.00 96.00           C  
ATOM    597  OG1 THR A  82     -18.769  16.782   6.608  1.00 96.00           O  
ATOM    598  N   ALA A  83     -14.792  17.772   8.223  1.00 96.29           N  
ATOM    599  CA  ALA A  83     -13.634  18.494   8.739  1.00 96.29           C  
ATOM    600  C   ALA A  83     -12.319  17.956   8.163  1.00 96.29           C  
ATOM    601  CB  ALA A  83     -13.642  18.420  10.270  1.00 96.29           C  
ATOM    602  O   ALA A  83     -11.456  18.751   7.808  1.00 96.29           O  
ATOM    603  N   ALA A  84     -12.185  16.636   8.012  1.00 95.75           N  
ATOM    604  CA  ALA A  84     -11.033  16.008   7.377  1.00 95.75           C  
ATOM    605  C   ALA A  84     -10.921  16.412   5.900  1.00 95.75           C  
ATOM    606  CB  ALA A  84     -11.125  14.489   7.560  1.00 95.75           C  
ATOM    607  O   ALA A  84      -9.858  16.831   5.459  1.00 95.75           O  
ATOM    608  N   ALA A  85     -12.024  16.395   5.146  1.00 96.41           N  
ATOM    609  CA  ALA A  85     -12.033  16.808   3.743  1.00 96.41           C  
ATOM    610  C   ALA A  85     -11.676  18.297   3.582  1.00 96.41           C  
ATOM    611  CB  ALA A  85     -13.404  16.471   3.144  1.00 96.41           C  
ATOM    612  O   ALA A  85     -10.835  18.648   2.757  1.00 96.41           O  
ATOM    613  N   ALA A  86     -12.258  19.176   4.403  1.00 96.66           N  
ATOM    614  CA  ALA A  86     -11.932  20.602   4.395  1.00 96.66           C  
ATOM    615  C   ALA A  86     -10.489  20.876   4.860  1.00 96.66           C  
ATOM    616  CB  ALA A  86     -12.952  21.333   5.273  1.00 96.66           C  
ATOM    617  O   ALA A  86      -9.785  21.692   4.268  1.00 96.66           O  
ATOM    618  N   GLY A  87     -10.022  20.171   5.890  1.00 97.31           N  
ATOM    619  CA  GLY A  87      -8.649  20.264   6.374  1.00 97.31           C  
ATOM    620  C   GLY A  87      -7.639  19.768   5.340  1.00 97.31           C  
ATOM    621  O   GLY A  87      -6.592  20.387   5.176  1.00 97.31           O  
ATOM    622  N   PHE A  88      -7.972  18.718   4.584  1.00 96.98           N  
ATOM    623  CA  PHE A  88      -7.142  18.215   3.492  1.00 96.98           C  
ATOM    624  C   PHE A  88      -6.996  19.259   2.385  1.00 96.98           C  
ATOM    625  CB  PHE A  88      -7.733  16.917   2.932  1.00 96.98           C  
ATOM    626  O   PHE A  88      -5.899  19.441   1.866  1.00 96.98           O  
ATOM    627  CG  PHE A  88      -6.800  16.206   1.972  1.00 96.98           C  
ATOM    628  CD1 PHE A  88      -6.715  16.591   0.619  1.00 96.98           C  
ATOM    629  CD2 PHE A  88      -5.995  15.156   2.444  1.00 96.98           C  
ATOM    630  CE1 PHE A  88      -5.850  15.909  -0.256  1.00 96.98           C  
ATOM    631  CE2 PHE A  88      -5.136  14.471   1.567  1.00 96.98           C  
ATOM    632  CZ  PHE A  88      -5.068  14.843   0.216  1.00 96.98           C  
ATOM    633  N   VAL A  89      -8.068  19.989   2.054  1.00 97.05           N  
ATOM    634  CA  VAL A  89      -8.016  21.111   1.101  1.00 97.05           C  
ATOM    635  C   VAL A  89      -7.050  22.193   1.579  1.00 97.05           C  
ATOM    636  CB  VAL A  89      -9.419  21.708   0.874  1.00 97.05           C  
ATOM    637  O   VAL A  89      -6.197  22.632   0.810  1.00 97.05           O  
ATOM    638  CG1 VAL A  89      -9.382  23.024   0.093  1.00 97.05           C  
ATOM    639  CG2 VAL A  89     -10.303  20.733   0.097  1.00 97.05           C  
ATOM    640  N   ILE A  90      -7.150  22.601   2.848  1.00 98.04           N  
ATOM    641  CA  ILE A  90      -6.270  23.624   3.430  1.00 98.04           C  
ATOM    642  C   ILE A  90      -4.816  23.140   3.425  1.00 98.04           C  
ATOM    643  CB  ILE A  90      -6.744  24.006   4.852  1.00 98.04           C  
ATOM    644  O   ILE A  90      -3.931  23.862   2.977  1.00 98.04           O  
ATOM    645  CG1 ILE A  90      -8.140  24.670   4.798  1.00 98.04           C  
ATOM    646  CG2 ILE A  90      -5.737  24.955   5.532  1.00 98.04           C  
ATOM    647  CD1 ILE A  90      -8.829  24.769   6.166  1.00 98.04           C  
ATOM    648  N   ALA A  91      -4.564  21.908   3.866  1.00 97.56           N  
ATOM    649  CA  ALA A  91      -3.224  21.334   3.893  1.00 97.56           C  
ATOM    650  C   ALA A  91      -2.639  21.144   2.481  1.00 97.56           C  
ATOM    651  CB  ALA A  91      -3.281  20.031   4.692  1.00 97.56           C  
ATOM    652  O   ALA A  91      -1.459  21.414   2.276  1.00 97.56           O  
ATOM    653  N   SER A  92      -3.463  20.774   1.493  1.00 96.77           N  
ATOM    654  CA  SER A  92      -3.059  20.707   0.079  1.00 96.77           C  
ATOM    655  C   SER A  92      -2.666  22.088  -0.443  1.00 96.77           C  
ATOM    656  CB  SER A  92      -4.183  20.168  -0.815  1.00 96.77           C  
ATOM    657  O   SER A  92      -1.635  22.237  -1.091  1.00 96.77           O  
ATOM    658  OG  SER A  92      -4.593  18.876  -0.425  1.00 96.77           O  
ATOM    659  N   TRP A  93      -3.448  23.123  -0.125  1.00 97.54           N  
ATOM    660  CA  TRP A  93      -3.104  24.494  -0.492  1.00 97.54           C  
ATOM    661  C   TRP A  93      -1.772  24.934   0.128  1.00 97.54           C  
ATOM    662  CB  TRP A  93      -4.245  25.436  -0.106  1.00 97.54           C  
ATOM    663  O   TRP A  93      -0.921  25.446  -0.594  1.00 97.54           O  
ATOM    664  CG  TRP A  93      -3.978  26.870  -0.431  1.00 97.54           C  
ATOM    665  CD1 TRP A  93      -3.903  27.398  -1.673  1.00 97.54           C  
ATOM    666  CD2 TRP A  93      -3.679  27.962   0.490  1.00 97.54           C  
ATOM    667  CE2 TRP A  93      -3.457  29.145  -0.275  1.00 97.54           C  
ATOM    668  CE3 TRP A  93      -3.560  28.068   1.894  1.00 97.54           C  
ATOM    669  NE1 TRP A  93      -3.595  28.741  -1.586  1.00 97.54           N  
ATOM    670  CH2 TRP A  93      -3.054  30.453   1.719  1.00 97.54           C  
ATOM    671  CZ2 TRP A  93      -3.154  30.378   0.319  1.00 97.54           C  
ATOM    672  CZ3 TRP A  93      -3.252  29.300   2.501  1.00 97.54           C  
ATOM    673  N   LEU A  94      -1.558  24.660   1.422  1.00 97.98           N  
ATOM    674  CA  LEU A  94      -0.297  24.945   2.117  1.00 97.98           C  
ATOM    675  C   LEU A  94       0.897  24.224   1.473  1.00 97.98           C  
ATOM    676  CB  LEU A  94      -0.411  24.563   3.603  1.00 97.98           C  
ATOM    677  O   LEU A  94       1.946  24.835   1.287  1.00 97.98           O  
ATOM    678  CG  LEU A  94      -1.348  25.448   4.442  1.00 97.98           C  
ATOM    679  CD1 LEU A  94      -1.472  24.863   5.850  1.00 97.98           C  
ATOM    680  CD2 LEU A  94      -0.839  26.885   4.562  1.00 97.98           C  
ATOM    681  N   CYS A  95       0.733  22.959   1.077  1.00 96.49           N  
ATOM    682  CA  CYS A  95       1.770  22.223   0.354  1.00 96.49           C  
ATOM    683  C   CYS A  95       2.081  22.852  -1.011  1.00 96.49           C  
ATOM    684  CB  CYS A  95       1.336  20.771   0.153  1.00 96.49           C  
ATOM    685  O   CYS A  95       3.246  22.995  -1.370  1.00 96.49           O  
ATOM    686  SG  CYS A  95       1.251  19.851   1.710  1.00 96.49           S  
ATOM    687  N   GLY A  96       1.055  23.257  -1.764  1.00 95.06           N  
ATOM    688  CA  GLY A  96       1.233  23.840  -3.094  1.00 95.06           C  
ATOM    689  C   GLY A  96       1.920  25.211  -3.100  1.00 95.06           C  
ATOM    690  O   GLY A  96       2.496  25.583  -4.118  1.00 95.06           O  
ATOM    691  N   ILE A  97       1.885  25.954  -1.986  1.00 95.93           N  
ATOM    692  CA  ILE A  97       2.575  27.250  -1.823  1.00 95.93           C  
ATOM    693  C   ILE A  97       3.881  27.150  -1.017  1.00 95.93           C  
ATOM    694  CB  ILE A  97       1.637  28.331  -1.234  1.00 95.93           C  
ATOM    695  O   ILE A  97       4.463  28.178  -0.668  1.00 95.93           O  
ATOM    696  CG1 ILE A  97       1.265  28.027   0.235  1.00 95.93           C  
ATOM    697  CG2 ILE A  97       0.396  28.524  -2.124  1.00 95.93           C  
ATOM    698  CD1 ILE A  97       0.439  29.120   0.918  1.00 95.93           C  
ATOM    699  N   ALA A  98       4.321  25.940  -0.660  1.00 95.31           N  
ATOM    700  CA  ALA A  98       5.454  25.750   0.237  1.00 95.31           C  
ATOM    701  C   ALA A  98       6.763  26.291  -0.384  1.00 95.31           C  
ATOM    702  CB  ALA A  98       5.563  24.265   0.590  1.00 95.31           C  
ATOM    703  O   ALA A  98       7.164  25.828  -1.453  1.00 95.31           O  
ATOM    704  N   PRO A  99       7.470  27.234   0.273  1.00 92.85           N  
ATOM    705  CA  PRO A  99       8.655  27.877  -0.303  1.00 92.85           C  
ATOM    706  C   PRO A  99       9.919  27.010  -0.259  1.00 92.85           C  
ATOM    707  CB  PRO A  99       8.843  29.153   0.526  1.00 92.85           C  
ATOM    708  O   PRO A  99      10.888  27.296  -0.954  1.00 92.85           O  
ATOM    709  CG  PRO A  99       8.270  28.777   1.892  1.00 92.85           C  
ATOM    710  CD  PRO A  99       7.084  27.900   1.510  1.00 92.85           C  
ATOM    711  N   ASN A 100       9.954  25.997   0.608  1.00 94.09           N  
ATOM    712  CA  ASN A 100      11.109  25.122   0.789  1.00 94.09           C  
ATOM    713  C   ASN A 100      10.678  23.723   1.237  1.00 94.09           C  
ATOM    714  CB  ASN A 100      12.100  25.767   1.776  1.00 94.09           C  
ATOM    715  O   ASN A 100       9.570  23.525   1.747  1.00 94.09           O  
ATOM    716  CG  ASN A 100      11.512  25.974   3.157  1.00 94.09           C  
ATOM    717  ND2 ASN A 100      11.335  27.203   3.578  1.00 94.09           N  
ATOM    718  OD1 ASN A 100      11.191  25.034   3.866  1.00 94.09           O  
ATOM    719  N   LEU A 101      11.585  22.755   1.096  1.00 91.84           N  
ATOM    720  CA  LEU A 101      11.295  21.354   1.387  1.00 91.84           C  
ATOM    721  C   LEU A 101      10.872  21.122   2.847  1.00 91.84           C  
ATOM    722  CB  LEU A 101      12.532  20.523   1.014  1.00 91.84           C  
ATOM    723  O   LEU A 101       9.966  20.338   3.095  1.00 91.84           O  
ATOM    724  CG  LEU A 101      12.319  19.013   1.210  1.00 91.84           C  
ATOM    725  CD1 LEU A 101      11.262  18.445   0.262  1.00 91.84           C  
ATOM    726  CD2 LEU A 101      13.618  18.270   0.954  1.00 91.84           C  
ATOM    727  N   GLN A 102      11.469  21.823   3.813  1.00 93.50           N  
ATOM    728  CA  GLN A 102      11.138  21.650   5.234  1.00 93.50           C  
ATOM    729  C   GLN A 102       9.685  22.043   5.518  1.00 93.50           C  
ATOM    730  CB  GLN A 102      12.084  22.491   6.100  1.00 93.50           C  
ATOM    731  O   GLN A 102       8.946  21.287   6.145  1.00 93.50           O  
ATOM    732  CG  GLN A 102      13.554  22.055   5.996  1.00 93.50           C  
ATOM    733  CD  GLN A 102      14.501  23.012   6.715  1.00 93.50           C  
ATOM    734  NE2 GLN A 102      15.780  22.714   6.751  1.00 93.50           N  
ATOM    735  OE1 GLN A 102      14.127  24.048   7.237  1.00 93.50           O  
ATOM    736  N   SER A 103       9.252  23.197   5.001  1.00 95.68           N  
ATOM    737  CA  SER A 103       7.858  23.638   5.107  1.00 95.68           C  
ATOM    738  C   SER A 103       6.899  22.673   4.406  1.00 95.68           C  
ATOM    739  CB  SER A 103       7.705  25.067   4.578  1.00 95.68           C  
ATOM    740  O   SER A 103       5.867  22.323   4.974  1.00 95.68           O  
ATOM    741  OG  SER A 103       7.990  25.178   3.195  1.00 95.68           O  
ATOM    742  N   LEU A 104       7.277  22.161   3.229  1.00 95.95           N  
ATOM    743  CA  LEU A 104       6.489  21.175   2.494  1.00 95.95           C  
ATOM    744  C   LEU A 104       6.319  19.879   3.293  1.00 95.95           C  
ATOM    745  CB  LEU A 104       7.158  20.916   1.132  1.00 95.95           C  
ATOM    746  O   LEU A 104       5.211  19.357   3.375  1.00 95.95           O  
ATOM    747  CG  LEU A 104       6.416  19.891   0.259  1.00 95.95           C  
ATOM    748  CD1 LEU A 104       4.980  20.317  -0.034  1.00 95.95           C  
ATOM    749  CD2 LEU A 104       7.149  19.727  -1.070  1.00 95.95           C  
ATOM    750  N   VAL A 105       7.389  19.385   3.920  1.00 94.87           N  
ATOM    751  CA  VAL A 105       7.351  18.200   4.788  1.00 94.87           C  
ATOM    752  C   VAL A 105       6.421  18.431   5.981  1.00 94.87           C  
ATOM    753  CB  VAL A 105       8.776  17.806   5.227  1.00 94.87           C  
ATOM    754  O   VAL A 105       5.572  17.590   6.258  1.00 94.87           O  
ATOM    755  CG1 VAL A 105       8.787  16.742   6.331  1.00 94.87           C  
ATOM    756  CG2 VAL A 105       9.558  17.224   4.041  1.00 94.87           C  
ATOM    757  N   VAL A 106       6.490  19.588   6.648  1.00 96.91           N  
ATOM    758  CA  VAL A 106       5.573  19.918   7.758  1.00 96.91           C  
ATOM    759  C   VAL A 106       4.113  19.931   7.295  1.00 96.91           C  
ATOM    760  CB  VAL A 106       5.962  21.259   8.410  1.00 96.91           C  
ATOM    761  O   VAL A 106       3.243  19.365   7.962  1.00 96.91           O  
ATOM    762  CG1 VAL A 106       4.928  21.738   9.440  1.00 96.91           C  
ATOM    763  CG2 VAL A 106       7.303  21.131   9.144  1.00 96.91           C  
ATOM    764  N   PHE A 107       3.824  20.532   6.140  1.00 97.54           N  
ATOM    765  CA  PHE A 107       2.467  20.558   5.597  1.00 97.54           C  
ATOM    766  C   PHE A 107       1.990  19.177   5.142  1.00 97.54           C  
ATOM    767  CB  PHE A 107       2.375  21.593   4.472  1.00 97.54           C  
ATOM    768  O   PHE A 107       0.819  18.863   5.334  1.00 97.54           O  
ATOM    769  CG  PHE A 107       2.723  23.017   4.862  1.00 97.54           C  
ATOM    770  CD1 PHE A 107       2.378  23.541   6.126  1.00 97.54           C  
ATOM    771  CD2 PHE A 107       3.373  23.843   3.929  1.00 97.54           C  
ATOM    772  CE1 PHE A 107       2.697  24.870   6.451  1.00 97.54           C  
ATOM    773  CE2 PHE A 107       3.681  25.175   4.248  1.00 97.54           C  
ATOM    774  CZ  PHE A 107       3.346  25.689   5.512  1.00 97.54           C  
ATOM    775  N   ARG A 108       2.885  18.320   4.641  1.00 95.26           N  
ATOM    776  CA  ARG A 108       2.600  16.917   4.307  1.00 95.26           C  
ATOM    777  C   ARG A 108       2.289  16.068   5.534  1.00 95.26           C  
ATOM    778  CB  ARG A 108       3.793  16.325   3.543  1.00 95.26           C  
ATOM    779  O   ARG A 108       1.354  15.273   5.473  1.00 95.26           O  
ATOM    780  CG  ARG A 108       3.721  16.600   2.037  1.00 95.26           C  
ATOM    781  CD  ARG A 108       2.718  15.641   1.386  1.00 95.26           C  
ATOM    782  NE  ARG A 108       2.662  15.721  -0.082  1.00 95.26           N  
ATOM    783  NH1 ARG A 108       1.091  14.067  -0.319  1.00 95.26           N  
ATOM    784  NH2 ARG A 108       1.525  15.344  -2.046  1.00 95.26           N  
ATOM    785  CZ  ARG A 108       1.787  15.042  -0.811  1.00 95.26           C  
ATOM    786  N   ILE A 109       2.993  16.271   6.650  1.00 95.53           N  
ATOM    787  CA  ILE A 109       2.660  15.637   7.938  1.00 95.53           C  
ATOM    788  C   ILE A 109       1.237  16.023   8.343  1.00 95.53           C  
ATOM    789  CB  ILE A 109       3.670  16.035   9.043  1.00 95.53           C  
ATOM    790  O   ILE A 109       0.415  15.156   8.640  1.00 95.53           O  
ATOM    791  CG1 ILE A 109       5.051  15.433   8.736  1.00 95.53           C  
ATOM    792  CG2 ILE A 109       3.208  15.565  10.437  1.00 95.53           C  
ATOM    793  CD1 ILE A 109       6.204  15.992   9.577  1.00 95.53           C  
ATOM    794  N   LEU A 110       0.924  17.322   8.307  1.00 96.79           N  
ATOM    795  CA  LEU A 110      -0.414  17.815   8.624  1.00 96.79           C  
ATOM    796  C   LEU A 110      -1.467  17.224   7.672  1.00 96.79           C  
ATOM    797  CB  LEU A 110      -0.385  19.354   8.595  1.00 96.79           C  
ATOM    798  O   LEU A 110      -2.511  16.758   8.126  1.00 96.79           O  
ATOM    799  CG  LEU A 110      -1.726  20.014   8.958  1.00 96.79           C  
ATOM    800  CD1 LEU A 110      -2.151  19.700  10.395  1.00 96.79           C  
ATOM    801  CD2 LEU A 110      -1.616  21.531   8.802  1.00 96.79           C  
ATOM    802  N   GLN A 111      -1.182  17.193   6.369  1.00 96.42           N  
ATOM    803  CA  GLN A 111      -2.067  16.652   5.337  1.00 96.42           C  
ATOM    804  C   GLN A 111      -2.342  15.159   5.559  1.00 96.42           C  
ATOM    805  CB  GLN A 111      -1.444  16.904   3.951  1.00 96.42           C  
ATOM    806  O   GLN A 111      -3.502  14.758   5.550  1.00 96.42           O  
ATOM    807  CG  GLN A 111      -2.435  16.742   2.785  1.00 96.42           C  
ATOM    808  CD  GLN A 111      -1.747  16.801   1.418  1.00 96.42           C  
ATOM    809  NE2 GLN A 111      -2.487  16.724   0.336  1.00 96.42           N  
ATOM    810  OE1 GLN A 111      -0.537  16.894   1.298  1.00 96.42           O  
ATOM    811  N   GLY A 112      -1.308  14.351   5.814  1.00 94.11           N  
ATOM    812  CA  GLY A 112      -1.433  12.915   6.072  1.00 94.11           C  
ATOM    813  C   GLY A 112      -2.219  12.624   7.346  1.00 94.11           C  
ATOM    814  O   GLY A 112      -3.142  11.810   7.334  1.00 94.11           O  
ATOM    815  N   PHE A 113      -1.936  13.355   8.428  1.00 93.03           N  
ATOM    816  CA  PHE A 113      -2.672  13.211   9.683  1.00 93.03           C  
ATOM    817  C   PHE A 113      -4.159  13.561   9.528  1.00 93.03           C  
ATOM    818  CB  PHE A 113      -2.023  14.081  10.765  1.00 93.03           C  
ATOM    819  O   PHE A 113      -5.022  12.878  10.076  1.00 93.03           O  
ATOM    820  CG  PHE A 113      -2.536  13.772  12.156  1.00 93.03           C  
ATOM    821  CD1 PHE A 113      -3.581  14.531  12.715  1.00 93.03           C  
ATOM    822  CD2 PHE A 113      -1.979  12.703  12.883  1.00 93.03           C  
ATOM    823  CE1 PHE A 113      -4.057  14.231  14.004  1.00 93.03           C  
ATOM    824  CE2 PHE A 113      -2.453  12.406  14.173  1.00 93.03           C  
ATOM    825  CZ  PHE A 113      -3.488  13.173  14.734  1.00 93.03           C  
ATOM    826  N   ILE A 114      -4.483  14.600   8.753  1.00 94.98           N  
ATOM    827  CA  ILE A 114      -5.871  14.979   8.458  1.00 94.98           C  
ATOM    828  C   ILE A 114      -6.550  13.969   7.517  1.00 94.98           C  
ATOM    829  CB  ILE A 114      -5.906  16.415   7.890  1.00 94.98           C  
ATOM    830  O   ILE A 114      -7.756  13.757   7.634  1.00 94.98           O  
ATOM    831  CG1 ILE A 114      -5.505  17.449   8.969  1.00 94.98           C  
ATOM    832  CG2 ILE A 114      -7.313  16.755   7.385  1.00 94.98           C  
ATOM    833  CD1 ILE A 114      -5.245  18.850   8.398  1.00 94.98           C  
ATOM    834  N   ALA A 115      -5.802  13.355   6.598  1.00 92.34           N  
ATOM    835  CA  ALA A 115      -6.323  12.419   5.603  1.00 92.34           C  
ATOM    836  C   ALA A 115      -6.752  11.073   6.197  1.00 92.34           C  
ATOM    837  CB  ALA A 115      -5.252  12.190   4.533  1.00 92.34           C  
ATOM    838  O   ALA A 115      -7.762  10.530   5.766  1.00 92.34           O  
ATOM    839  N   GLY A 116      -6.037  10.563   7.208  1.00 88.41           N  
ATOM    840  CA  GLY A 116      -6.236   9.207   7.747  1.00 88.41           C  
ATOM    841  C   GLY A 116      -7.697   8.773   7.989  1.00 88.41           C  
ATOM    842  O   GLY A 116      -8.047   7.636   7.665  1.00 88.41           O  
ATOM    843  N   PRO A 117      -8.597   9.642   8.494  1.00 87.92           N  
ATOM    844  CA  PRO A 117     -10.005   9.301   8.680  1.00 87.92           C  
ATOM    845  C   PRO A 117     -10.852   9.200   7.408  1.00 87.92           C  
ATOM    846  CB  PRO A 117     -10.559  10.363   9.640  1.00 87.92           C  
ATOM    847  O   PRO A 117     -11.939   8.624   7.463  1.00 87.92           O  
ATOM    848  CG  PRO A 117      -9.321  10.911  10.346  1.00 87.92           C  
ATOM    849  CD  PRO A 117      -8.294  10.859   9.224  1.00 87.92           C  
ATOM    850  N   LEU A 118     -10.418   9.749   6.273  1.00 91.18           N  
ATOM    851  CA  LEU A 118     -11.241   9.876   5.067  1.00 91.18           C  
ATOM    852  C   LEU A 118     -11.695   8.518   4.529  1.00 91.18           C  
ATOM    853  CB  LEU A 118     -10.472  10.649   3.984  1.00 91.18           C  
ATOM    854  O   LEU A 118     -12.898   8.317   4.364  1.00 91.18           O  
ATOM    855  CG  LEU A 118     -10.300  12.154   4.234  1.00 91.18           C  
ATOM    856  CD1 LEU A 118      -9.436  12.765   3.130  1.00 91.18           C  
ATOM    857  CD2 LEU A 118     -11.653  12.873   4.232  1.00 91.18           C  
ATOM    858  N   ILE A 119     -10.779   7.573   4.303  1.00 86.99           N  
ATOM    859  CA  ILE A 119     -11.103   6.219   3.817  1.00 86.99           C  
ATOM    860  C   ILE A 119     -12.071   5.474   4.757  1.00 86.99           C  
ATOM    861  CB  ILE A 119      -9.816   5.411   3.508  1.00 86.99           C  
ATOM    862  O   ILE A 119     -13.162   5.107   4.303  1.00 86.99           O  
ATOM    863  CG1 ILE A 119      -9.082   6.041   2.310  1.00 86.99           C  
ATOM    864  CG2 ILE A 119     -10.142   3.935   3.203  1.00 86.99           C  
ATOM    865  CD1 ILE A 119      -7.694   5.456   2.026  1.00 86.99           C  
ATOM    866  N   PRO A 120     -11.742   5.238   6.043  1.00 80.94           N  
ATOM    867  CA  PRO A 120     -12.617   4.483   6.944  1.00 80.94           C  
ATOM    868  C   PRO A 120     -13.981   5.154   7.168  1.00 80.94           C  
ATOM    869  CB  PRO A 120     -11.824   4.320   8.248  1.00 80.94           C  
ATOM    870  O   PRO A 120     -15.008   4.469   7.166  1.00 80.94           O  
ATOM    871  CG  PRO A 120     -10.779   5.432   8.187  1.00 80.94           C  
ATOM    872  CD  PRO A 120     -10.483   5.553   6.706  1.00 80.94           C  
ATOM    873  N   LEU A 121     -14.035   6.484   7.305  1.00 86.63           N  
ATOM    874  CA  LEU A 121     -15.311   7.195   7.450  1.00 86.63           C  
ATOM    875  C   LEU A 121     -16.127   7.169   6.164  1.00 86.63           C  
ATOM    876  CB  LEU A 121     -15.074   8.650   7.855  1.00 86.63           C  
ATOM    877  O   LEU A 121     -17.344   7.015   6.226  1.00 86.63           O  
ATOM    878  CG  LEU A 121     -14.500   8.827   9.259  1.00 86.63           C  
ATOM    879  CD1 LEU A 121     -14.206  10.302   9.493  1.00 86.63           C  
ATOM    880  CD2 LEU A 121     -15.470   8.354  10.335  1.00 86.63           C  
ATOM    881  N   SER A 122     -15.476   7.265   5.003  1.00 88.39           N  
ATOM    882  CA  SER A 122     -16.138   7.137   3.706  1.00 88.39           C  
ATOM    883  C   SER A 122     -16.850   5.790   3.592  1.00 88.39           C  
ATOM    884  CB  SER A 122     -15.112   7.335   2.588  1.00 88.39           C  
ATOM    885  O   SER A 122     -18.033   5.740   3.254  1.00 88.39           O  
ATOM    886  OG  SER A 122     -15.726   7.326   1.323  1.00 88.39           O  
ATOM    887  N   GLN A 123     -16.190   4.699   3.991  1.00 83.79           N  
ATOM    888  CA  GLN A 123     -16.803   3.370   4.029  1.00 83.79           C  
ATOM    889  C   GLN A 123     -17.968   3.289   5.026  1.00 83.79           C  
ATOM    890  CB  GLN A 123     -15.739   2.323   4.380  1.00 83.79           C  
ATOM    891  O   GLN A 123     -19.032   2.769   4.678  1.00 83.79           O  
ATOM    892  CG  GLN A 123     -14.697   2.163   3.267  1.00 83.79           C  
ATOM    893  CD  GLN A 123     -13.649   1.117   3.623  1.00 83.79           C  
ATOM    894  NE2 GLN A 123     -13.182   0.356   2.662  1.00 83.79           N  
ATOM    895  OE1 GLN A 123     -13.240   0.940   4.757  1.00 83.79           O  
ATOM    896  N   SER A 124     -17.794   3.810   6.245  1.00 82.25           N  
ATOM    897  CA  SER A 124     -18.837   3.783   7.280  1.00 82.25           C  
ATOM    898  C   SER A 124     -20.091   4.557   6.854  1.00 82.25           C  
ATOM    899  CB  SER A 124     -18.305   4.327   8.609  1.00 82.25           C  
ATOM    900  O   SER A 124     -21.194   4.001   6.814  1.00 82.25           O  
ATOM    901  OG  SER A 124     -19.244   3.990   9.609  1.00 82.25           O  
ATOM    902  N   LEU A 125     -19.919   5.808   6.414  1.00 85.71           N  
ATOM    903  CA  LEU A 125     -21.002   6.683   5.959  1.00 85.71           C  
ATOM    904  C   LEU A 125     -21.706   6.129   4.717  1.00 85.71           C  
ATOM    905  CB  LEU A 125     -20.431   8.083   5.666  1.00 85.71           C  
ATOM    906  O   LEU A 125     -22.933   6.234   4.590  1.00 85.71           O  
ATOM    907  CG  LEU A 125     -19.964   8.865   6.909  1.00 85.71           C  
ATOM    908  CD1 LEU A 125     -19.333  10.187   6.468  1.00 85.71           C  
ATOM    909  CD2 LEU A 125     -21.127   9.170   7.854  1.00 85.71           C  
ATOM    910  N   LEU A 126     -20.960   5.493   3.811  1.00 84.65           N  
ATOM    911  CA  LEU A 126     -21.524   4.834   2.640  1.00 84.65           C  
ATOM    912  C   LEU A 126     -22.406   3.652   3.054  1.00 84.65           C  
ATOM    913  CB  LEU A 126     -20.376   4.398   1.721  1.00 84.65           C  
ATOM    914  O   LEU A 126     -23.559   3.557   2.630  1.00 84.65           O  
ATOM    915  CG  LEU A 126     -20.847   3.830   0.380  1.00 84.65           C  
ATOM    916  CD1 LEU A 126     -21.408   4.926  -0.528  1.00 84.65           C  
ATOM    917  CD2 LEU A 126     -19.659   3.184  -0.314  1.00 84.65           C  
ATOM    918  N   MET A 127     -21.915   2.780   3.936  1.00 79.75           N  
ATOM    919  CA  MET A 127     -22.697   1.655   4.456  1.00 79.75           C  
ATOM    920  C   MET A 127     -23.936   2.119   5.234  1.00 79.75           C  
ATOM    921  CB  MET A 127     -21.814   0.773   5.344  1.00 79.75           C  
ATOM    922  O   MET A 127     -24.998   1.500   5.117  1.00 79.75           O  
ATOM    923  CG  MET A 127     -20.816  -0.049   4.525  1.00 79.75           C  
ATOM    924  SD  MET A 127     -19.902  -1.258   5.516  1.00 79.75           S  
ATOM    925  CE  MET A 127     -18.676  -0.173   6.301  1.00 79.75           C  
ATOM    926  N   ALA A 128     -23.836   3.215   5.987  1.00 82.02           N  
ATOM    927  CA  ALA A 128     -24.957   3.813   6.711  1.00 82.02           C  
ATOM    928  C   ALA A 128     -26.013   4.436   5.776  1.00 82.02           C  
ATOM    929  CB  ALA A 128     -24.390   4.854   7.682  1.00 82.02           C  
ATOM    930  O   ALA A 128     -27.198   4.482   6.112  1.00 82.02           O  
ATOM    931  N   SER A 129     -25.603   4.885   4.589  1.00 85.74           N  
ATOM    932  CA  SER A 129     -26.490   5.507   3.600  1.00 85.74           C  
ATOM    933  C   SER A 129     -27.292   4.494   2.776  1.00 85.74           C  
ATOM    934  CB  SER A 129     -25.672   6.413   2.679  1.00 85.74           C  
ATOM    935  O   SER A 129     -28.375   4.831   2.292  1.00 85.74           O  
ATOM    936  OG  SER A 129     -25.115   7.470   3.433  1.00 85.74           O  
ATOM    937  N   TYR A 130     -26.799   3.257   2.636  1.00 82.88           N  
ATOM    938  CA  TYR A 130     -27.428   2.196   1.841  1.00 82.88           C  
ATOM    939  C   TYR A 130     -28.218   1.183   2.690  1.00 82.88           C  
ATOM    940  CB  TYR A 130     -26.376   1.477   0.981  1.00 82.88           C  
ATOM    941  O   TYR A 130     -27.816   0.846   3.809  1.00 82.88           O  
ATOM    942  CG  TYR A 130     -26.056   2.194  -0.316  1.00 82.88           C  
ATOM    943  CD1 TYR A 130     -26.608   1.753  -1.536  1.00 82.88           C  
ATOM    944  CD2 TYR A 130     -25.195   3.305  -0.307  1.00 82.88           C  
ATOM    945  CE1 TYR A 130     -26.299   2.424  -2.736  1.00 82.88           C  
ATOM    946  CE2 TYR A 130     -24.892   3.983  -1.499  1.00 82.88           C  
ATOM    947  OH  TYR A 130     -25.186   4.218  -3.869  1.00 82.88           O  
ATOM    948  CZ  TYR A 130     -25.450   3.550  -2.718  1.00 82.88           C  
ATOM    949  N   PRO A 131     -29.317   0.612   2.148  1.00 79.18           N  
ATOM    950  CA  PRO A 131     -29.985  -0.517   2.788  1.00 79.18           C  
ATOM    951  C   PRO A 131     -29.035  -1.727   2.841  1.00 79.18           C  
ATOM    952  CB  PRO A 131     -31.228  -0.801   1.941  1.00 79.18           C  
ATOM    953  O   PRO A 131     -28.258  -1.906   1.897  1.00 79.18           O  
ATOM    954  CG  PRO A 131     -30.830  -0.313   0.550  1.00 79.18           C  
ATOM    955  CD  PRO A 131     -29.887   0.860   0.828  1.00 79.18           C  
ATOM    956  N   PRO A 132     -29.118  -2.595   3.872  1.00 73.26           N  
ATOM    957  CA  PRO A 132     -28.183  -3.707   4.076  1.00 73.26           C  
ATOM    958  C   PRO A 132     -27.922  -4.556   2.824  1.00 73.26           C  
ATOM    959  CB  PRO A 132     -28.782  -4.533   5.219  1.00 73.26           C  
ATOM    960  O   PRO A 132     -26.770  -4.804   2.483  1.00 73.26           O  
ATOM    961  CG  PRO A 132     -29.507  -3.479   6.053  1.00 73.26           C  
ATOM    962  CD  PRO A 132     -30.037  -2.506   5.002  1.00 73.26           C  
ATOM    963  N   ALA A 133     -28.975  -4.886   2.067  1.00 71.42           N  
ATOM    964  CA  ALA A 133     -28.888  -5.684   0.841  1.00 71.42           C  
ATOM    965  C   ALA A 133     -28.084  -5.032  -0.305  1.00 71.42           C  
ATOM    966  CB  ALA A 133     -30.323  -5.984   0.388  1.00 71.42           C  
ATOM    967  O   ALA A 133     -27.656  -5.725  -1.222  1.00 71.42           O  
ATOM    968  N   LYS A 134     -27.886  -3.706  -0.286  1.00 73.11           N  
ATOM    969  CA  LYS A 134     -27.169  -2.955  -1.335  1.00 73.11           C  
ATOM    970  C   LYS A 134     -25.818  -2.398  -0.878  1.00 73.11           C  
ATOM    971  CB  LYS A 134     -28.055  -1.840  -1.910  1.00 73.11           C  
ATOM    972  O   LYS A 134     -25.114  -1.818  -1.700  1.00 73.11           O  
ATOM    973  CG  LYS A 134     -29.336  -2.357  -2.582  1.00 73.11           C  
ATOM    974  CD  LYS A 134     -30.084  -1.206  -3.272  1.00 73.11           C  
ATOM    975  CE  LYS A 134     -31.352  -1.737  -3.955  1.00 73.11           C  
ATOM    976  NZ  LYS A 134     -32.047  -0.678  -4.732  1.00 73.11           N  
ATOM    977  N   ARG A 135     -25.430  -2.579   0.392  1.00 72.59           N  
ATOM    978  CA  ARG A 135     -24.147  -2.077   0.928  1.00 72.59           C  
ATOM    979  C   ARG A 135     -22.944  -2.610   0.154  1.00 72.59           C  
ATOM    980  CB  ARG A 135     -24.008  -2.444   2.413  1.00 72.59           C  
ATOM    981  O   ARG A 135     -22.017  -1.859  -0.111  1.00 72.59           O  
ATOM    982  CG  ARG A 135     -24.955  -1.625   3.294  1.00 72.59           C  
ATOM    983  CD  ARG A 135     -24.786  -2.019   4.762  1.00 72.59           C  
ATOM    984  NE  ARG A 135     -25.650  -1.191   5.617  1.00 72.59           N  
ATOM    985  NH1 ARG A 135     -25.325  -2.308   7.598  1.00 72.59           N  
ATOM    986  NH2 ARG A 135     -26.545  -0.432   7.548  1.00 72.59           N  
ATOM    987  CZ  ARG A 135     -25.839  -1.322   6.914  1.00 72.59           C  
ATOM    988  N   MET A 136     -22.998  -3.873  -0.269  1.00 63.84           N  
ATOM    989  CA  MET A 136     -21.929  -4.493  -1.054  1.00 63.84           C  
ATOM    990  C   MET A 136     -21.741  -3.825  -2.419  1.00 63.84           C  
ATOM    991  CB  MET A 136     -22.242  -5.985  -1.232  1.00 63.84           C  
ATOM    992  O   MET A 136     -20.624  -3.513  -2.812  1.00 63.84           O  
ATOM    993  CG  MET A 136     -21.068  -6.736  -1.865  1.00 63.84           C  
ATOM    994  SD  MET A 136     -19.538  -6.628  -0.910  1.00 63.84           S  
ATOM    995  CE  MET A 136     -20.001  -7.594   0.555  1.00 63.84           C  
ATOM    996  N   LEU A 137     -22.844  -3.555  -3.123  1.00 69.54           N  
ATOM    997  CA  LEU A 137     -22.809  -2.845  -4.400  1.00 69.54           C  
ATOM    998  C   LEU A 137     -22.246  -1.432  -4.223  1.00 69.54           C  
ATOM    999  CB  LEU A 137     -24.222  -2.868  -5.010  1.00 69.54           C  
ATOM   1000  O   LEU A 137     -21.461  -0.983  -5.050  1.00 69.54           O  
ATOM   1001  CG  LEU A 137     -24.337  -2.131  -6.361  1.00 69.54           C  
ATOM   1002  CD1 LEU A 137     -25.390  -2.817  -7.232  1.00 69.54           C  
ATOM   1003  CD2 LEU A 137     -24.782  -0.675  -6.186  1.00 69.54           C  
ATOM   1004  N   ALA A 138     -22.602  -0.753  -3.130  1.00 72.60           N  
ATOM   1005  CA  ALA A 138     -22.058   0.563  -2.820  1.00 72.60           C  
ATOM   1006  C   ALA A 138     -20.541   0.510  -2.591  1.00 72.60           C  
ATOM   1007  CB  ALA A 138     -22.804   1.131  -1.613  1.00 72.60           C  
ATOM   1008  O   ALA A 138     -19.813   1.283  -3.205  1.00 72.60           O  
ATOM   1009  N   LEU A 139     -20.060  -0.429  -1.770  1.00 71.39           N  
ATOM   1010  CA  LEU A 139     -18.627  -0.628  -1.536  1.00 71.39           C  
ATOM   1011  C   LEU A 139     -17.876  -0.995  -2.819  1.00 71.39           C  
ATOM   1012  CB  LEU A 139     -18.417  -1.717  -0.471  1.00 71.39           C  
ATOM   1013  O   LEU A 139     -16.762  -0.523  -3.010  1.00 71.39           O  
ATOM   1014  CG  LEU A 139     -18.772  -1.288   0.963  1.00 71.39           C  
ATOM   1015  CD1 LEU A 139     -18.717  -2.517   1.870  1.00 71.39           C  
ATOM   1016  CD2 LEU A 139     -17.805  -0.240   1.521  1.00 71.39           C  
ATOM   1017  N   ALA A 140     -18.482  -1.780  -3.714  1.00 66.08           N  
ATOM   1018  CA  ALA A 140     -17.890  -2.102  -5.009  1.00 66.08           C  
ATOM   1019  C   ALA A 140     -17.772  -0.862  -5.910  1.00 66.08           C  
ATOM   1020  CB  ALA A 140     -18.709  -3.216  -5.671  1.00 66.08           C  
ATOM   1021  O   ALA A 140     -16.715  -0.636  -6.489  1.00 66.08           O  
ATOM   1022  N   LEU A 141     -18.817  -0.026  -5.981  1.00 71.64           N  
ATOM   1023  CA  LEU A 141     -18.770   1.237  -6.727  1.00 71.64           C  
ATOM   1024  C   LEU A 141     -17.749   2.216  -6.134  1.00 71.64           C  
ATOM   1025  CB  LEU A 141     -20.159   1.901  -6.750  1.00 71.64           C  
ATOM   1026  O   LEU A 141     -17.030   2.887  -6.868  1.00 71.64           O  
ATOM   1027  CG  LEU A 141     -21.220   1.201  -7.614  1.00 71.64           C  
ATOM   1028  CD1 LEU A 141     -22.555   1.926  -7.430  1.00 71.64           C  
ATOM   1029  CD2 LEU A 141     -20.882   1.218  -9.104  1.00 71.64           C  
ATOM   1030  N   TRP A 142     -17.668   2.282  -4.807  1.00 76.76           N  
ATOM   1031  CA  TRP A 142     -16.682   3.085  -4.094  1.00 76.76           C  
ATOM   1032  C   TRP A 142     -15.256   2.578  -4.326  1.00 76.76           C  
ATOM   1033  CB  TRP A 142     -17.061   3.085  -2.616  1.00 76.76           C  
ATOM   1034  O   TRP A 142     -14.362   3.373  -4.577  1.00 76.76           O  
ATOM   1035  CG  TRP A 142     -16.075   3.729  -1.703  1.00 76.76           C  
ATOM   1036  CD1 TRP A 142     -16.083   5.025  -1.326  1.00 76.76           C  
ATOM   1037  CD2 TRP A 142     -14.917   3.123  -1.050  1.00 76.76           C  
ATOM   1038  CE2 TRP A 142     -14.262   4.125  -0.277  1.00 76.76           C  
ATOM   1039  CE3 TRP A 142     -14.357   1.827  -1.033  1.00 76.76           C  
ATOM   1040  NE1 TRP A 142     -15.029   5.252  -0.469  1.00 76.76           N  
ATOM   1041  CH2 TRP A 142     -12.550   2.569   0.429  1.00 76.76           C  
ATOM   1042  CZ2 TRP A 142     -13.114   3.853   0.480  1.00 76.76           C  
ATOM   1043  CZ3 TRP A 142     -13.172   1.558  -0.323  1.00 76.76           C  
ATOM   1044  N   ALA A 143     -15.038   1.262  -4.346  1.00 69.62           N  
ATOM   1045  CA  ALA A 143     -13.724   0.683  -4.615  1.00 69.62           C  
ATOM   1046  C   ALA A 143     -13.190   1.056  -6.009  1.00 69.62           C  
ATOM   1047  CB  ALA A 143     -13.803  -0.837  -4.432  1.00 69.62           C  
ATOM   1048  O   ALA A 143     -11.977   1.130  -6.190  1.00 69.62           O  
ATOM   1049  N   MET A 144     -14.068   1.365  -6.974  1.00 70.87           N  
ATOM   1050  CA  MET A 144     -13.646   1.863  -8.288  1.00 70.87           C  
ATOM   1051  C   MET A 144     -12.829   3.154  -8.174  1.00 70.87           C  
ATOM   1052  CB  MET A 144     -14.844   2.122  -9.214  1.00 70.87           C  
ATOM   1053  O   MET A 144     -11.894   3.345  -8.945  1.00 70.87           O  
ATOM   1054  CG  MET A 144     -15.807   0.938  -9.334  1.00 70.87           C  
ATOM   1055  SD  MET A 144     -17.073   1.094 -10.629  1.00 70.87           S  
ATOM   1056  CE  MET A 144     -17.918   2.618 -10.148  1.00 70.87           C  
ATOM   1057  N   THR A 145     -13.125   4.028  -7.207  1.00 77.44           N  
ATOM   1058  CA  THR A 145     -12.375   5.282  -7.050  1.00 77.44           C  
ATOM   1059  C   THR A 145     -10.954   5.036  -6.550  1.00 77.44           C  
ATOM   1060  CB  THR A 145     -13.092   6.294  -6.151  1.00 77.44           C  
ATOM   1061  O   THR A 145     -10.014   5.650  -7.048  1.00 77.44           O  
ATOM   1062  CG2 THR A 145     -14.535   6.550  -6.583  1.00 77.44           C  
ATOM   1063  OG1 THR A 145     -13.102   5.928  -4.796  1.00 77.44           O  
ATOM   1064  N   VAL A 146     -10.785   4.073  -5.642  1.00 75.32           N  
ATOM   1065  CA  VAL A 146      -9.475   3.628  -5.137  1.00 75.32           C  
ATOM   1066  C   VAL A 146      -8.651   2.958  -6.236  1.00 75.32           C  
ATOM   1067  CB  VAL A 146      -9.661   2.650  -3.960  1.00 75.32           C  
ATOM   1068  O   VAL A 146      -7.433   3.071  -6.247  1.00 75.32           O  
ATOM   1069  CG1 VAL A 146      -8.325   2.151  -3.391  1.00 75.32           C  
ATOM   1070  CG2 VAL A 146     -10.426   3.300  -2.803  1.00 75.32           C  
ATOM   1071  N   VAL A 147      -9.306   2.266  -7.166  1.00 69.99           N  
ATOM   1072  CA  VAL A 147      -8.646   1.548  -8.262  1.00 69.99           C  
ATOM   1073  C   VAL A 147      -8.224   2.481  -9.400  1.00 69.99           C  
ATOM   1074  CB  VAL A 147      -9.586   0.435  -8.749  1.00 69.99           C  
ATOM   1075  O   VAL A 147      -7.154   2.302  -9.974  1.00 69.99           O  
ATOM   1076  CG1 VAL A 147      -9.137  -0.185 -10.060  1.00 69.99           C  
ATOM   1077  CG2 VAL A 147      -9.662  -0.704  -7.722  1.00 69.99           C  
ATOM   1078  N   VAL A 148      -9.042   3.481  -9.733  1.00 75.99           N  
ATOM   1079  CA  VAL A 148      -8.757   4.422 -10.830  1.00 75.99           C  
ATOM   1080  C   VAL A 148      -7.700   5.459 -10.434  1.00 75.99           C  
ATOM   1081  CB  VAL A 148     -10.068   5.085 -11.303  1.00 75.99           C  
ATOM   1082  O   VAL A 148      -6.913   5.882 -11.280  1.00 75.99           O  
ATOM   1083  CG1 VAL A 148      -9.845   6.199 -12.332  1.00 75.99           C  
ATOM   1084  CG2 VAL A 148     -10.989   4.055 -11.975  1.00 75.99           C  
ATOM   1085  N   ALA A 149      -7.640   5.866  -9.163  1.00 83.02           N  
ATOM   1086  CA  ALA A 149      -6.713   6.907  -8.715  1.00 83.02           C  
ATOM   1087  C   ALA A 149      -5.221   6.588  -8.985  1.00 83.02           C  
ATOM   1088  CB  ALA A 149      -7.021   7.258  -7.256  1.00 83.02           C  
ATOM   1089  O   ALA A 149      -4.564   7.424  -9.606  1.00 83.02           O  
ATOM   1090  N   PRO A 150      -4.679   5.395  -8.660  1.00 74.33           N  
ATOM   1091  CA  PRO A 150      -3.284   5.047  -8.951  1.00 74.33           C  
ATOM   1092  C   PRO A 150      -2.938   4.958 -10.435  1.00 74.33           C  
ATOM   1093  CB  PRO A 150      -3.032   3.699  -8.266  1.00 74.33           C  
ATOM   1094  O   PRO A 150      -1.766   5.026 -10.786  1.00 74.33           O  
ATOM   1095  CG  PRO A 150      -4.091   3.642  -7.172  1.00 74.33           C  
ATOM   1096  CD  PRO A 150      -5.263   4.369  -7.818  1.00 74.33           C  
ATOM   1097  N   VAL A 151      -3.936   4.814 -11.308  1.00 74.97           N  
ATOM   1098  CA  VAL A 151      -3.747   4.855 -12.763  1.00 74.97           C  
ATOM   1099  C   VAL A 151      -3.538   6.285 -13.233  1.00 74.97           C  
ATOM   1100  CB  VAL A 151      -4.968   4.255 -13.476  1.00 74.97           C  
ATOM   1101  O   VAL A 151      -2.610   6.585 -13.981  1.00 74.97           O  
ATOM   1102  CG1 VAL A 151      -4.815   4.371 -14.990  1.00 74.97           C  
ATOM   1103  CG2 VAL A 151      -5.185   2.811 -13.011  1.00 74.97           C  
ATOM   1104  N   LEU A 152      -4.421   7.177 -12.786  1.00 82.36           N  
ATOM   1105  CA  LEU A 152      -4.378   8.584 -13.160  1.00 82.36           C  
ATOM   1106  C   LEU A 152      -3.219   9.318 -12.489  1.00 82.36           C  
ATOM   1107  CB  LEU A 152      -5.731   9.231 -12.832  1.00 82.36           C  
ATOM   1108  O   LEU A 152      -2.720  10.280 -13.063  1.00 82.36           O  
ATOM   1109  CG  LEU A 152      -6.895   8.713 -13.696  1.00 82.36           C  
ATOM   1110  CD1 LEU A 152      -8.189   9.387 -13.247  1.00 82.36           C  
ATOM   1111  CD2 LEU A 152      -6.705   9.012 -15.185  1.00 82.36           C  
ATOM   1112  N   GLY A 153      -2.762   8.855 -11.325  1.00 85.38           N  
ATOM   1113  CA  GLY A 153      -1.691   9.475 -10.553  1.00 85.38           C  
ATOM   1114  C   GLY A 153      -0.410   9.710 -11.353  1.00 85.38           C  
ATOM   1115  O   GLY A 153      -0.034  10.861 -11.543  1.00 85.38           O  
ATOM   1116  N   PRO A 154       0.248   8.674 -11.897  1.00 81.37           N  
ATOM   1117  CA  PRO A 154       1.461   8.857 -12.691  1.00 81.37           C  
ATOM   1118  C   PRO A 154       1.255   9.636 -13.994  1.00 81.37           C  
ATOM   1119  CB  PRO A 154       1.975   7.442 -12.967  1.00 81.37           C  
ATOM   1120  O   PRO A 154       2.144  10.381 -14.405  1.00 81.37           O  
ATOM   1121  CG  PRO A 154       1.403   6.615 -11.818  1.00 81.37           C  
ATOM   1122  CD  PRO A 154       0.049   7.271 -11.582  1.00 81.37           C  
ATOM   1123  N   ILE A 155       0.086   9.498 -14.631  1.00 84.52           N  
ATOM   1124  CA  ILE A 155      -0.257  10.214 -15.871  1.00 84.52           C  
ATOM   1125  C   ILE A 155      -0.371  11.713 -15.593  1.00 84.52           C  
ATOM   1126  CB  ILE A 155      -1.560   9.654 -16.492  1.00 84.52           C  
ATOM   1127  O   ILE A 155       0.302  12.520 -16.233  1.00 84.52           O  
ATOM   1128  CG1 ILE A 155      -1.414   8.152 -16.827  1.00 84.52           C  
ATOM   1129  CG2 ILE A 155      -1.949  10.447 -17.756  1.00 84.52           C  
ATOM   1130  CD1 ILE A 155      -2.740   7.481 -17.206  1.00 84.52           C  
ATOM   1131  N   LEU A 156      -1.195  12.080 -14.612  1.00 86.16           N  
ATOM   1132  CA  LEU A 156      -1.401  13.466 -14.211  1.00 86.16           C  
ATOM   1133  C   LEU A 156      -0.149  14.035 -13.553  1.00 86.16           C  
ATOM   1134  CB  LEU A 156      -2.614  13.571 -13.271  1.00 86.16           C  
ATOM   1135  O   LEU A 156       0.226  15.153 -13.863  1.00 86.16           O  
ATOM   1136  CG  LEU A 156      -3.967  13.277 -13.945  1.00 86.16           C  
ATOM   1137  CD1 LEU A 156      -5.082  13.334 -12.901  1.00 86.16           C  
ATOM   1138  CD2 LEU A 156      -4.303  14.290 -15.042  1.00 86.16           C  
ATOM   1139  N   GLY A 157       0.534  13.275 -12.702  1.00 85.10           N  
ATOM   1140  CA  GLY A 157       1.752  13.717 -12.033  1.00 85.10           C  
ATOM   1141  C   GLY A 157       2.887  13.986 -13.004  1.00 85.10           C  
ATOM   1142  O   GLY A 157       3.449  15.075 -12.983  1.00 85.10           O  
ATOM   1143  N   GLY A 158       3.161  13.060 -13.925  1.00 82.53           N  
ATOM   1144  CA  GLY A 158       4.170  13.269 -14.962  1.00 82.53           C  
ATOM   1145  C   GLY A 158       3.833  14.457 -15.867  1.00 82.53           C  
ATOM   1146  O   GLY A 158       4.703  15.271 -16.172  1.00 82.53           O  
ATOM   1147  N   TRP A 159       2.563  14.604 -16.257  1.00 85.81           N  
ATOM   1148  CA  TRP A 159       2.128  15.715 -17.103  1.00 85.81           C  
ATOM   1149  C   TRP A 159       2.166  17.070 -16.378  1.00 85.81           C  
ATOM   1150  CB  TRP A 159       0.740  15.408 -17.673  1.00 85.81           C  
ATOM   1151  O   TRP A 159       2.717  18.027 -16.920  1.00 85.81           O  
ATOM   1152  CG  TRP A 159       0.225  16.452 -18.612  1.00 85.81           C  
ATOM   1153  CD1 TRP A 159       0.576  16.590 -19.910  1.00 85.81           C  
ATOM   1154  CD2 TRP A 159      -0.686  17.555 -18.327  1.00 85.81           C  
ATOM   1155  CE2 TRP A 159      -0.831  18.341 -19.508  1.00 85.81           C  
ATOM   1156  CE3 TRP A 159      -1.394  17.978 -17.184  1.00 85.81           C  
ATOM   1157  NE1 TRP A 159      -0.044  17.704 -20.443  1.00 85.81           N  
ATOM   1158  CH2 TRP A 159      -2.306  19.897 -18.385  1.00 85.81           C  
ATOM   1159  CZ2 TRP A 159      -1.628  19.494 -19.549  1.00 85.81           C  
ATOM   1160  CZ3 TRP A 159      -2.189  19.139 -17.206  1.00 85.81           C  
ATOM   1161  N   ILE A 160       1.636  17.161 -15.154  1.00 89.50           N  
ATOM   1162  CA  ILE A 160       1.614  18.396 -14.356  1.00 89.50           C  
ATOM   1163  C   ILE A 160       3.040  18.812 -14.008  1.00 89.50           C  
ATOM   1164  CB  ILE A 160       0.752  18.250 -13.076  1.00 89.50           C  
ATOM   1165  O   ILE A 160       3.401  19.951 -14.270  1.00 89.50           O  
ATOM   1166  CG1 ILE A 160      -0.743  18.082 -13.426  1.00 89.50           C  
ATOM   1167  CG2 ILE A 160       0.907  19.482 -12.159  1.00 89.50           C  
ATOM   1168  CD1 ILE A 160      -1.615  17.628 -12.248  1.00 89.50           C  
ATOM   1169  N   SER A 161       3.863  17.911 -13.464  1.00 84.26           N  
ATOM   1170  CA  SER A 161       5.237  18.240 -13.070  1.00 84.26           C  
ATOM   1171  C   SER A 161       6.142  18.564 -14.261  1.00 84.26           C  
ATOM   1172  CB  SER A 161       5.846  17.091 -12.263  1.00 84.26           C  
ATOM   1173  O   SER A 161       7.109  19.300 -14.094  1.00 84.26           O  
ATOM   1174  OG  SER A 161       5.097  16.875 -11.083  1.00 84.26           O  
ATOM   1175  N   GLY A 162       5.837  18.037 -15.452  1.00 81.70           N  
ATOM   1176  CA  GLY A 162       6.581  18.340 -16.674  1.00 81.70           C  
ATOM   1177  C   GLY A 162       6.198  19.666 -17.339  1.00 81.70           C  
ATOM   1178  O   GLY A 162       7.045  20.283 -17.977  1.00 81.70           O  
ATOM   1179  N   ASN A 163       4.943  20.110 -17.210  1.00 88.03           N  
ATOM   1180  CA  ASN A 163       4.440  21.284 -17.937  1.00 88.03           C  
ATOM   1181  C   ASN A 163       4.186  22.499 -17.039  1.00 88.03           C  
ATOM   1182  CB  ASN A 163       3.167  20.899 -18.711  1.00 88.03           C  
ATOM   1183  O   ASN A 163       4.313  23.635 -17.493  1.00 88.03           O  
ATOM   1184  CG  ASN A 163       3.449  19.925 -19.838  1.00 88.03           C  
ATOM   1185  ND2 ASN A 163       3.325  18.644 -19.599  1.00 88.03           N  
ATOM   1186  OD1 ASN A 163       3.779  20.300 -20.948  1.00 88.03           O  
ATOM   1187  N   TRP A 164       3.772  22.284 -15.792  1.00 90.19           N  
ATOM   1188  CA  TRP A 164       3.338  23.321 -14.857  1.00 90.19           C  
ATOM   1189  C   TRP A 164       4.215  23.322 -13.602  1.00 90.19           C  
ATOM   1190  CB  TRP A 164       1.852  23.119 -14.507  1.00 90.19           C  
ATOM   1191  O   TRP A 164       4.989  22.405 -13.338  1.00 90.19           O  
ATOM   1192  CG  TRP A 164       0.832  23.368 -15.586  1.00 90.19           C  
ATOM   1193  CD1 TRP A 164       1.062  23.645 -16.891  1.00 90.19           C  
ATOM   1194  CD2 TRP A 164      -0.621  23.418 -15.446  1.00 90.19           C  
ATOM   1195  CE2 TRP A 164      -1.197  23.688 -16.724  1.00 90.19           C  
ATOM   1196  CE3 TRP A 164      -1.513  23.291 -14.361  1.00 90.19           C  
ATOM   1197  NE1 TRP A 164      -0.123  23.794 -17.570  1.00 90.19           N  
ATOM   1198  CH2 TRP A 164      -3.435  23.685 -15.821  1.00 90.19           C  
ATOM   1199  CZ2 TRP A 164      -2.576  23.814 -16.925  1.00 90.19           C  
ATOM   1200  CZ3 TRP A 164      -2.903  23.428 -14.544  1.00 90.19           C  
ATOM   1201  N   HIS A 165       4.083  24.374 -12.791  1.00 91.43           N  
ATOM   1202  CA  HIS A 165       4.732  24.406 -11.485  1.00 91.43           C  
ATOM   1203  C   HIS A 165       4.267  23.219 -10.625  1.00 91.43           C  
ATOM   1204  CB  HIS A 165       4.455  25.749 -10.801  1.00 91.43           C  
ATOM   1205  O   HIS A 165       3.067  22.949 -10.539  1.00 91.43           O  
ATOM   1206  CG  HIS A 165       5.140  25.853  -9.467  1.00 91.43           C  
ATOM   1207  CD2 HIS A 165       4.539  25.812  -8.239  1.00 91.43           C  
ATOM   1208  ND1 HIS A 165       6.498  25.943  -9.257  1.00 91.43           N  
ATOM   1209  CE1 HIS A 165       6.712  25.956  -7.931  1.00 91.43           C  
ATOM   1210  NE2 HIS A 165       5.546  25.864  -7.277  1.00 91.43           N  
ATOM   1211  N   TRP A 166       5.201  22.537  -9.956  1.00 91.84           N  
ATOM   1212  CA  TRP A 166       4.911  21.315  -9.202  1.00 91.84           C  
ATOM   1213  C   TRP A 166       3.821  21.516  -8.141  1.00 91.84           C  
ATOM   1214  CB  TRP A 166       6.199  20.769  -8.574  1.00 91.84           C  
ATOM   1215  O   TRP A 166       3.061  20.588  -7.906  1.00 91.84           O  
ATOM   1216  CG  TRP A 166       6.835  21.680  -7.571  1.00 91.84           C  
ATOM   1217  CD1 TRP A 166       7.848  22.539  -7.821  1.00 91.84           C  
ATOM   1218  CD2 TRP A 166       6.483  21.873  -6.164  1.00 91.84           C  
ATOM   1219  CE2 TRP A 166       7.294  22.924  -5.643  1.00 91.84           C  
ATOM   1220  CE3 TRP A 166       5.536  21.292  -5.289  1.00 91.84           C  
ATOM   1221  NE1 TRP A 166       8.133  23.265  -6.682  1.00 91.84           N  
ATOM   1222  CH2 TRP A 166       6.184  22.822  -3.499  1.00 91.84           C  
ATOM   1223  CZ2 TRP A 166       7.144  23.405  -4.338  1.00 91.84           C  
ATOM   1224  CZ3 TRP A 166       5.390  21.765  -3.969  1.00 91.84           C  
ATOM   1225  N   GLY A 167       3.656  22.717  -7.570  1.00 93.84           N  
ATOM   1226  CA  GLY A 167       2.577  23.022  -6.619  1.00 93.84           C  
ATOM   1227  C   GLY A 167       1.160  22.702  -7.130  1.00 93.84           C  
ATOM   1228  O   GLY A 167       0.268  22.390  -6.340  1.00 93.84           O  
ATOM   1229  N   TRP A 168       0.946  22.670  -8.452  1.00 94.59           N  
ATOM   1230  CA  TRP A 168      -0.336  22.291  -9.059  1.00 94.59           C  
ATOM   1231  C   TRP A 168      -0.747  20.840  -8.811  1.00 94.59           C  
ATOM   1232  CB  TRP A 168      -0.319  22.597 -10.557  1.00 94.59           C  
ATOM   1233  O   TRP A 168      -1.944  20.546  -8.845  1.00 94.59           O  
ATOM   1234  CG  TRP A 168      -0.481  24.049 -10.861  1.00 94.59           C  
ATOM   1235  CD1 TRP A 168       0.506  24.914 -11.176  1.00 94.59           C  
ATOM   1236  CD2 TRP A 168      -1.713  24.828 -10.865  1.00 94.59           C  
ATOM   1237  CE2 TRP A 168      -1.388  26.180 -11.183  1.00 94.59           C  
ATOM   1238  CE3 TRP A 168      -3.070  24.526 -10.624  1.00 94.59           C  
ATOM   1239  NE1 TRP A 168      -0.022  26.175 -11.365  1.00 94.59           N  
ATOM   1240  CH2 TRP A 168      -3.703  26.854 -11.013  1.00 94.59           C  
ATOM   1241  CZ2 TRP A 168      -2.360  27.186 -11.259  1.00 94.59           C  
ATOM   1242  CZ3 TRP A 168      -4.056  25.529 -10.696  1.00 94.59           C  
ATOM   1243  N   ILE A 169       0.200  19.957  -8.477  1.00 93.31           N  
ATOM   1244  CA  ILE A 169      -0.123  18.588  -8.060  1.00 93.31           C  
ATOM   1245  C   ILE A 169      -0.963  18.553  -6.783  1.00 93.31           C  
ATOM   1246  CB  ILE A 169       1.139  17.738  -7.855  1.00 93.31           C  
ATOM   1247  O   ILE A 169      -1.707  17.606  -6.561  1.00 93.31           O  
ATOM   1248  CG1 ILE A 169       1.907  18.042  -6.552  1.00 93.31           C  
ATOM   1249  CG2 ILE A 169       1.979  17.668  -9.147  1.00 93.31           C  
ATOM   1250  CD1 ILE A 169       3.256  17.341  -6.428  1.00 93.31           C  
ATOM   1251  N   PHE A 170      -0.854  19.593  -5.956  1.00 95.15           N  
ATOM   1252  CA  PHE A 170      -1.639  19.750  -4.741  1.00 95.15           C  
ATOM   1253  C   PHE A 170      -2.911  20.552  -4.994  1.00 95.15           C  
ATOM   1254  CB  PHE A 170      -0.787  20.464  -3.701  1.00 95.15           C  
ATOM   1255  O   PHE A 170      -3.974  20.237  -4.458  1.00 95.15           O  
ATOM   1256  CG  PHE A 170       0.442  19.704  -3.280  1.00 95.15           C  
ATOM   1257  CD1 PHE A 170       0.312  18.764  -2.256  1.00 95.15           C  
ATOM   1258  CD2 PHE A 170       1.706  19.969  -3.838  1.00 95.15           C  
ATOM   1259  CE1 PHE A 170       1.453  18.160  -1.733  1.00 95.15           C  
ATOM   1260  CE2 PHE A 170       2.831  19.247  -3.399  1.00 95.15           C  
ATOM   1261  CZ  PHE A 170       2.711  18.341  -2.336  1.00 95.15           C  
ATOM   1262  N   PHE A 171      -2.830  21.588  -5.834  1.00 95.82           N  
ATOM   1263  CA  PHE A 171      -3.979  22.440  -6.134  1.00 95.82           C  
ATOM   1264  C   PHE A 171      -5.106  21.698  -6.860  1.00 95.82           C  
ATOM   1265  CB  PHE A 171      -3.534  23.680  -6.918  1.00 95.82           C  
ATOM   1266  O   PHE A 171      -6.267  22.058  -6.674  1.00 95.82           O  
ATOM   1267  CG  PHE A 171      -2.510  24.572  -6.232  1.00 95.82           C  
ATOM   1268  CD1 PHE A 171      -2.563  24.811  -4.843  1.00 95.82           C  
ATOM   1269  CD2 PHE A 171      -1.512  25.203  -6.998  1.00 95.82           C  
ATOM   1270  CE1 PHE A 171      -1.642  25.676  -4.230  1.00 95.82           C  
ATOM   1271  CE2 PHE A 171      -0.571  26.044  -6.381  1.00 95.82           C  
ATOM   1272  CZ  PHE A 171      -0.642  26.287  -5.001  1.00 95.82           C  
ATOM   1273  N   ILE A 172      -4.808  20.629  -7.610  1.00 93.48           N  
ATOM   1274  CA  ILE A 172      -5.834  19.786  -8.250  1.00 93.48           C  
ATOM   1275  C   ILE A 172      -6.804  19.148  -7.237  1.00 93.48           C  
ATOM   1276  CB  ILE A 172      -5.158  18.723  -9.145  1.00 93.48           C  
ATOM   1277  O   ILE A 172      -7.974  18.925  -7.552  1.00 93.48           O  
ATOM   1278  CG1 ILE A 172      -6.180  18.132 -10.139  1.00 93.48           C  
ATOM   1279  CG2 ILE A 172      -4.486  17.617  -8.313  1.00 93.48           C  
ATOM   1280  CD1 ILE A 172      -5.545  17.237 -11.210  1.00 93.48           C  
ATOM   1281  N   ASN A 173      -6.356  18.924  -5.999  1.00 91.89           N  
ATOM   1282  CA  ASN A 173      -7.175  18.341  -4.936  1.00 91.89           C  
ATOM   1283  C   ASN A 173      -8.177  19.340  -4.351  1.00 91.89           C  
ATOM   1284  CB  ASN A 173      -6.246  17.810  -3.838  1.00 91.89           C  
ATOM   1285  O   ASN A 173      -9.236  18.938  -3.874  1.00 91.89           O  
ATOM   1286  CG  ASN A 173      -5.342  16.705  -4.341  1.00 91.89           C  
ATOM   1287  ND2 ASN A 173      -4.105  16.727  -3.919  1.00 91.89           N  
ATOM   1288  OD1 ASN A 173      -5.750  15.848  -5.108  1.00 91.89           O  
ATOM   1289  N   ILE A 174      -7.878  20.642  -4.404  1.00 95.46           N  
ATOM   1290  CA  ILE A 174      -8.699  21.707  -3.807  1.00 95.46           C  
ATOM   1291  C   ILE A 174     -10.154  21.668  -4.303  1.00 95.46           C  
ATOM   1292  CB  ILE A 174      -8.035  23.092  -4.004  1.00 95.46           C  
ATOM   1293  O   ILE A 174     -11.049  21.549  -3.463  1.00 95.46           O  
ATOM   1294  CG1 ILE A 174      -6.706  23.138  -3.216  1.00 95.46           C  
ATOM   1295  CG2 ILE A 174      -8.975  24.249  -3.607  1.00 95.46           C  
ATOM   1296  CD1 ILE A 174      -5.932  24.449  -3.374  1.00 95.46           C  
ATOM   1297  N   PRO A 175     -10.449  21.729  -5.619  1.00 95.95           N  
ATOM   1298  CA  PRO A 175     -11.833  21.702  -6.088  1.00 95.95           C  
ATOM   1299  C   PRO A 175     -12.541  20.391  -5.724  1.00 95.95           C  
ATOM   1300  CB  PRO A 175     -11.757  21.923  -7.604  1.00 95.95           C  
ATOM   1301  O   PRO A 175     -13.702  20.419  -5.318  1.00 95.95           O  
ATOM   1302  CG  PRO A 175     -10.347  21.470  -7.978  1.00 95.95           C  
ATOM   1303  CD  PRO A 175      -9.536  21.861  -6.749  1.00 95.95           C  
ATOM   1304  N   ILE A 176     -11.845  19.252  -5.806  1.00 94.15           N  
ATOM   1305  CA  ILE A 176     -12.411  17.932  -5.495  1.00 94.15           C  
ATOM   1306  C   ILE A 176     -12.782  17.844  -4.009  1.00 94.15           C  
ATOM   1307  CB  ILE A 176     -11.433  16.804  -5.907  1.00 94.15           C  
ATOM   1308  O   ILE A 176     -13.894  17.432  -3.665  1.00 94.15           O  
ATOM   1309  CG1 ILE A 176     -11.090  16.890  -7.415  1.00 94.15           C  
ATOM   1310  CG2 ILE A 176     -12.068  15.441  -5.579  1.00 94.15           C  
ATOM   1311  CD1 ILE A 176     -10.022  15.890  -7.878  1.00 94.15           C  
ATOM   1312  N   GLY A 177     -11.884  18.284  -3.128  1.00 94.85           N  
ATOM   1313  CA  GLY A 177     -12.094  18.295  -1.687  1.00 94.85           C  
ATOM   1314  C   GLY A 177     -13.193  19.265  -1.255  1.00 94.85           C  
ATOM   1315  O   GLY A 177     -14.026  18.896  -0.429  1.00 94.85           O  
ATOM   1316  N   ILE A 178     -13.279  20.458  -1.861  1.00 97.02           N  
ATOM   1317  CA  ILE A 178     -14.366  21.421  -1.600  1.00 97.02           C  
ATOM   1318  C   ILE A 178     -15.715  20.826  -2.004  1.00 97.02           C  
ATOM   1319  CB  ILE A 178     -14.114  22.768  -2.322  1.00 97.02           C  
ATOM   1320  O   ILE A 178     -16.663  20.866  -1.217  1.00 97.02           O  
ATOM   1321  CG1 ILE A 178     -12.925  23.503  -1.669  1.00 97.02           C  
ATOM   1322  CG2 ILE A 178     -15.364  23.675  -2.283  1.00 97.02           C  
ATOM   1323  CD1 ILE A 178     -12.430  24.719  -2.464  1.00 97.02           C  
ATOM   1324  N   ILE A 179     -15.806  20.250  -3.208  1.00 96.33           N  
ATOM   1325  CA  ILE A 179     -17.033  19.611  -3.700  1.00 96.33           C  
ATOM   1326  C   ILE A 179     -17.436  18.470  -2.766  1.00 96.33           C  
ATOM   1327  CB  ILE A 179     -16.845  19.136  -5.161  1.00 96.33           C  
ATOM   1328  O   ILE A 179     -18.601  18.380  -2.376  1.00 96.33           O  
ATOM   1329  CG1 ILE A 179     -16.793  20.359  -6.105  1.00 96.33           C  
ATOM   1330  CG2 ILE A 179     -17.982  18.195  -5.604  1.00 96.33           C  
ATOM   1331  CD1 ILE A 179     -16.298  20.024  -7.519  1.00 96.33           C  
ATOM   1332  N   SER A 180     -16.486  17.625  -2.360  1.00 94.99           N  
ATOM   1333  CA  SER A 180     -16.780  16.516  -1.460  1.00 94.99           C  
ATOM   1334  C   SER A 180     -17.241  16.990  -0.075  1.00 94.99           C  
ATOM   1335  CB  SER A 180     -15.583  15.577  -1.345  1.00 94.99           C  
ATOM   1336  O   SER A 180     -18.299  16.575   0.402  1.00 94.99           O  
ATOM   1337  OG  SER A 180     -16.031  14.489  -0.569  1.00 94.99           O  
ATOM   1338  N   ALA A 181     -16.521  17.923   0.550  1.00 95.73           N  
ATOM   1339  CA  ALA A 181     -16.909  18.473   1.846  1.00 95.73           C  
ATOM   1340  C   ALA A 181     -18.300  19.126   1.782  1.00 95.73           C  
ATOM   1341  CB  ALA A 181     -15.833  19.468   2.296  1.00 95.73           C  
ATOM   1342  O   ALA A 181     -19.148  18.882   2.643  1.00 95.73           O  
ATOM   1343  N   TRP A 182     -18.576  19.902   0.730  1.00 96.13           N  
ATOM   1344  CA  TRP A 182     -19.854  20.588   0.549  1.00 96.13           C  
ATOM   1345  C   TRP A 182     -21.027  19.622   0.339  1.00 96.13           C  
ATOM   1346  CB  TRP A 182     -19.739  21.578  -0.613  1.00 96.13           C  
ATOM   1347  O   TRP A 182     -22.052  19.750   1.016  1.00 96.13           O  
ATOM   1348  CG  TRP A 182     -21.000  22.334  -0.895  1.00 96.13           C  
ATOM   1349  CD1 TRP A 182     -21.452  23.398  -0.195  1.00 96.13           C  
ATOM   1350  CD2 TRP A 182     -21.989  22.098  -1.942  1.00 96.13           C  
ATOM   1351  CE2 TRP A 182     -23.031  23.061  -1.809  1.00 96.13           C  
ATOM   1352  CE3 TRP A 182     -22.090  21.191  -3.015  1.00 96.13           C  
ATOM   1353  NE1 TRP A 182     -22.646  23.836  -0.735  1.00 96.13           N  
ATOM   1354  CH2 TRP A 182     -24.192  22.191  -3.750  1.00 96.13           C  
ATOM   1355  CZ2 TRP A 182     -24.122  23.118  -2.692  1.00 96.13           C  
ATOM   1356  CZ3 TRP A 182     -23.182  21.224  -3.903  1.00 96.13           C  
ATOM   1357  N   ILE A 183     -20.891  18.638  -0.560  1.00 94.23           N  
ATOM   1358  CA  ILE A 183     -21.951  17.654  -0.835  1.00 94.23           C  
ATOM   1359  C   ILE A 183     -22.214  16.798   0.406  1.00 94.23           C  
ATOM   1360  CB  ILE A 183     -21.603  16.774  -2.059  1.00 94.23           C  
ATOM   1361  O   ILE A 183     -23.375  16.632   0.799  1.00 94.23           O  
ATOM   1362  CG1 ILE A 183     -21.583  17.608  -3.357  1.00 94.23           C  
ATOM   1363  CG2 ILE A 183     -22.626  15.633  -2.218  1.00 94.23           C  
ATOM   1364  CD1 ILE A 183     -21.095  16.844  -4.592  1.00 94.23           C  
ATOM   1365  N   THR A 184     -21.159  16.287   1.049  1.00 93.23           N  
ATOM   1366  CA  THR A 184     -21.300  15.481   2.268  1.00 93.23           C  
ATOM   1367  C   THR A 184     -21.988  16.278   3.368  1.00 93.23           C  
ATOM   1368  CB  THR A 184     -19.952  14.929   2.747  1.00 93.23           C  
ATOM   1369  O   THR A 184     -22.989  15.813   3.917  1.00 93.23           O  
ATOM   1370  CG2 THR A 184     -20.070  14.239   4.108  1.00 93.23           C  
ATOM   1371  OG1 THR A 184     -19.542  13.936   1.847  1.00 93.23           O  
ATOM   1372  N   TRP A 185     -21.548  17.510   3.634  1.00 94.08           N  
ATOM   1373  CA  TRP A 185     -22.182  18.358   4.639  1.00 94.08           C  
ATOM   1374  C   TRP A 185     -23.656  18.617   4.326  1.00 94.08           C  
ATOM   1375  CB  TRP A 185     -21.429  19.683   4.745  1.00 94.08           C  
ATOM   1376  O   TRP A 185     -24.522  18.428   5.180  1.00 94.08           O  
ATOM   1377  CG  TRP A 185     -21.935  20.563   5.841  1.00 94.08           C  
ATOM   1378  CD1 TRP A 185     -22.506  21.779   5.685  1.00 94.08           C  
ATOM   1379  CD2 TRP A 185     -21.917  20.304   7.277  1.00 94.08           C  
ATOM   1380  CE2 TRP A 185     -22.514  21.418   7.939  1.00 94.08           C  
ATOM   1381  CE3 TRP A 185     -21.447  19.246   8.085  1.00 94.08           C  
ATOM   1382  NE1 TRP A 185     -22.840  22.293   6.924  1.00 94.08           N  
ATOM   1383  CH2 TRP A 185     -22.168  20.408  10.110  1.00 94.08           C  
ATOM   1384  CZ2 TRP A 185     -22.643  21.480   9.334  1.00 94.08           C  
ATOM   1385  CZ3 TRP A 185     -21.574  19.296   9.486  1.00 94.08           C  
ATOM   1386  N   LYS A 186     -23.978  18.993   3.084  1.00 92.92           N  
ATOM   1387  CA  LYS A 186     -25.349  19.316   2.668  1.00 92.92           C  
ATOM   1388  C   LYS A 186     -26.319  18.151   2.885  1.00 92.92           C  
ATOM   1389  CB  LYS A 186     -25.312  19.761   1.200  1.00 92.92           C  
ATOM   1390  O   LYS A 186     -27.442  18.386   3.331  1.00 92.92           O  
ATOM   1391  CG  LYS A 186     -26.687  20.198   0.676  1.00 92.92           C  
ATOM   1392  CD  LYS A 186     -26.557  20.656  -0.779  1.00 92.92           C  
ATOM   1393  CE  LYS A 186     -27.919  21.079  -1.337  1.00 92.92           C  
ATOM   1394  NZ  LYS A 186     -27.790  21.498  -2.755  1.00 92.92           N  
ATOM   1395  N   HIS A 187     -25.902  16.923   2.576  1.00 90.01           N  
ATOM   1396  CA  HIS A 187     -26.781  15.751   2.596  1.00 90.01           C  
ATOM   1397  C   HIS A 187     -26.736  14.943   3.897  1.00 90.01           C  
ATOM   1398  CB  HIS A 187     -26.467  14.875   1.378  1.00 90.01           C  
ATOM   1399  O   HIS A 187     -27.735  14.302   4.235  1.00 90.01           O  
ATOM   1400  CG  HIS A 187     -26.959  15.490   0.093  1.00 90.01           C  
ATOM   1401  CD2 HIS A 187     -26.217  16.150  -0.849  1.00 90.01           C  
ATOM   1402  ND1 HIS A 187     -28.271  15.541  -0.319  1.00 90.01           N  
ATOM   1403  CE1 HIS A 187     -28.317  16.208  -1.483  1.00 90.01           C  
ATOM   1404  NE2 HIS A 187     -27.091  16.613  -1.841  1.00 90.01           N  
ATOM   1405  N   LEU A 188     -25.623  14.970   4.635  1.00 89.46           N  
ATOM   1406  CA  LEU A 188     -25.430  14.139   5.825  1.00 89.46           C  
ATOM   1407  C   LEU A 188     -25.415  14.914   7.150  1.00 89.46           C  
ATOM   1408  CB  LEU A 188     -24.186  13.241   5.656  1.00 89.46           C  
ATOM   1409  O   LEU A 188     -25.534  14.269   8.186  1.00 89.46           O  
ATOM   1410  CG  LEU A 188     -24.254  12.198   4.523  1.00 89.46           C  
ATOM   1411  CD1 LEU A 188     -22.978  11.356   4.509  1.00 89.46           C  
ATOM   1412  CD2 LEU A 188     -25.431  11.233   4.701  1.00 89.46           C  
ATOM   1413  N   LYS A 189     -25.365  16.260   7.179  1.00 87.81           N  
ATOM   1414  CA  LYS A 189     -25.301  17.036   8.448  1.00 87.81           C  
ATOM   1415  C   LYS A 189     -26.390  16.701   9.476  1.00 87.81           C  
ATOM   1416  CB  LYS A 189     -25.313  18.553   8.184  1.00 87.81           C  
ATOM   1417  O   LYS A 189     -26.178  16.858  10.672  1.00 87.81           O  
ATOM   1418  CG  LYS A 189     -26.601  19.046   7.497  1.00 87.81           C  
ATOM   1419  CD  LYS A 189     -26.638  20.571   7.368  1.00 87.81           C  
ATOM   1420  CE  LYS A 189     -27.810  20.965   6.462  1.00 87.81           C  
ATOM   1421  NZ  LYS A 189     -28.409  22.267   6.839  1.00 87.81           N  
ATOM   1422  N   HIS A 190     -27.563  16.265   9.016  1.00 86.43           N  
ATOM   1423  CA  HIS A 190     -28.709  15.909   9.861  1.00 86.43           C  
ATOM   1424  C   HIS A 190     -28.788  14.407  10.176  1.00 86.43           C  
ATOM   1425  CB  HIS A 190     -29.999  16.420   9.199  1.00 86.43           C  
ATOM   1426  O   HIS A 190     -29.761  13.960  10.770  1.00 86.43           O  
ATOM   1427  CG  HIS A 190     -30.032  17.917   9.028  1.00 86.43           C  
ATOM   1428  CD2 HIS A 190     -30.187  18.616   7.861  1.00 86.43           C  
ATOM   1429  ND1 HIS A 190     -29.928  18.841  10.041  1.00 86.43           N  
ATOM   1430  CE1 HIS A 190     -30.024  20.065   9.504  1.00 86.43           C  
ATOM   1431  NE2 HIS A 190     -30.157  19.986   8.169  1.00 86.43           N  
ATOM   1432  N   ARG A 191     -27.796  13.622   9.744  1.00 83.17           N  
ATOM   1433  CA  ARG A 191     -27.742  12.158   9.849  1.00 83.17           C  
ATOM   1434  C   ARG A 191     -26.483  11.703  10.586  1.00 83.17           C  
ATOM   1435  CB  ARG A 191     -27.847  11.523   8.456  1.00 83.17           C  
ATOM   1436  O   ARG A 191     -25.835  10.747  10.179  1.00 83.17           O  
ATOM   1437  CG  ARG A 191     -29.164  11.861   7.746  1.00 83.17           C  
ATOM   1438  CD  ARG A 191     -29.239  11.181   6.376  1.00 83.17           C  
ATOM   1439  NE  ARG A 191     -29.201   9.714   6.505  1.00 83.17           N  
ATOM   1440  NH1 ARG A 191     -31.053   9.165   5.262  1.00 83.17           N  
ATOM   1441  NH2 ARG A 191     -29.904   7.578   6.297  1.00 83.17           N  
ATOM   1442  CZ  ARG A 191     -30.046   8.836   6.016  1.00 83.17           C  
ATOM   1443  N   GLU A 192     -26.120  12.440  11.629  1.00 81.86           N  
ATOM   1444  CA  GLU A 192     -24.894  12.201  12.386  1.00 81.86           C  
ATOM   1445  C   GLU A 192     -24.976  10.911  13.213  1.00 81.86           C  
ATOM   1446  CB  GLU A 192     -24.588  13.436  13.251  1.00 81.86           C  
ATOM   1447  O   GLU A 192     -26.034  10.560  13.748  1.00 81.86           O  
ATOM   1448  CG  GLU A 192     -23.231  13.403  13.966  1.00 81.86           C  
ATOM   1449  CD  GLU A 192     -22.069  13.243  12.982  1.00 81.86           C  
ATOM   1450  OE1 GLU A 192     -21.792  12.093  12.572  1.00 81.86           O  
ATOM   1451  OE2 GLU A 192     -21.456  14.272  12.623  1.00 81.86           O  
ATOM   1452  N   THR A 193     -23.846  10.217  13.326  1.00 79.02           N  
ATOM   1453  CA  THR A 193     -23.713   9.003  14.134  1.00 79.02           C  
ATOM   1454  C   THR A 193     -23.750   9.357  15.625  1.00 79.02           C  
ATOM   1455  CB  THR A 193     -22.455   8.215  13.719  1.00 79.02           C  
ATOM   1456  O   THR A 193     -23.198  10.372  16.051  1.00 79.02           O  
ATOM   1457  CG2 THR A 193     -22.303   6.898  14.476  1.00 79.02           C  
ATOM   1458  OG1 THR A 193     -22.610   7.869  12.358  1.00 79.02           O  
ATOM   1459  N   ALA A 194     -24.422   8.531  16.435  1.00 73.24           N  
ATOM   1460  CA  ALA A 194     -24.538   8.760  17.873  1.00 73.24           C  
ATOM   1461  C   ALA A 194     -23.151   8.810  18.531  1.00 73.24           C  
ATOM   1462  CB  ALA A 194     -25.422   7.676  18.503  1.00 73.24           C  
ATOM   1463  O   ALA A 194     -22.353   7.880  18.387  1.00 73.24           O  
ATOM   1464  N   THR A 195     -22.874   9.893  19.256  1.00 76.74           N  
ATOM   1465  CA  THR A 195     -21.588  10.082  19.921  1.00 76.74           C  
ATOM   1466  C   THR A 195     -21.589   9.443  21.305  1.00 76.74           C  
ATOM   1467  CB  THR A 195     -21.155  11.554  19.968  1.00 76.74           C  
ATOM   1468  O   THR A 195     -22.553   9.550  22.064  1.00 76.74           O  
ATOM   1469  CG2 THR A 195     -20.925  12.120  18.567  1.00 76.74           C  
ATOM   1470  OG1 THR A 195     -22.129  12.373  20.572  1.00 76.74           O  
ATOM   1471  N   VAL A 196     -20.494   8.767  21.651  1.00 72.32           N  
ATOM   1472  CA  VAL A 196     -20.305   8.106  22.946  1.00 72.32           C  
ATOM   1473  C   VAL A 196     -19.027   8.634  23.586  1.00 72.32           C  
ATOM   1474  CB  VAL A 196     -20.283   6.569  22.823  1.00 72.32           C  
ATOM   1475  O   VAL A 196     -17.964   8.658  22.967  1.00 72.32           O  
ATOM   1476  CG1 VAL A 196     -20.276   5.922  24.214  1.00 72.32           C  
ATOM   1477  CG2 VAL A 196     -21.509   6.026  22.075  1.00 72.32           C  
ATOM   1478  N   ARG A 197     -19.122   9.046  24.853  1.00 66.68           N  
ATOM   1479  CA  ARG A 197     -17.974   9.457  25.671  1.00 66.68           C  
ATOM   1480  C   ARG A 197     -17.437   8.261  26.461  1.00 66.68           C  
ATOM   1481  CB  ARG A 197     -18.353  10.635  26.587  1.00 66.68           C  
ATOM   1482  O   ARG A 197     -17.610   8.197  27.673  1.00 66.68           O  
ATOM   1483  CG  ARG A 197     -18.742  11.911  25.828  1.00 66.68           C  
ATOM   1484  CD  ARG A 197     -18.979  13.043  26.837  1.00 66.68           C  
ATOM   1485  NE  ARG A 197     -19.385  14.298  26.175  1.00 66.68           N  
ATOM   1486  NH1 ARG A 197     -19.475  15.602  28.067  1.00 66.68           N  
ATOM   1487  NH2 ARG A 197     -19.984  16.494  26.088  1.00 66.68           N  
ATOM   1488  CZ  ARG A 197     -19.611  15.454  26.778  1.00 66.68           C  
ATOM   1489  N   THR A 198     -16.834   7.288  25.786  1.00 65.56           N  
ATOM   1490  CA  THR A 198     -16.071   6.235  26.479  1.00 65.56           C  
ATOM   1491  C   THR A 198     -14.705   6.772  26.926  1.00 65.56           C  
ATOM   1492  CB  THR A 198     -15.892   4.970  25.625  1.00 65.56           C  
ATOM   1493  O   THR A 198     -14.110   7.562  26.183  1.00 65.56           O  
ATOM   1494  CG2 THR A 198     -17.121   4.069  25.724  1.00 65.56           C  
ATOM   1495  OG1 THR A 198     -15.703   5.296  24.264  1.00 65.56           O  
ATOM   1496  N   PRO A 199     -14.189   6.363  28.105  1.00 71.54           N  
ATOM   1497  CA  PRO A 199     -12.798   6.608  28.483  1.00 71.54           C  
ATOM   1498  C   PRO A 199     -11.855   6.136  27.373  1.00 71.54           C  
ATOM   1499  CB  PRO A 199     -12.559   5.838  29.787  1.00 71.54           C  
ATOM   1500  O   PRO A 199     -12.140   5.151  26.696  1.00 71.54           O  
ATOM   1501  CG  PRO A 199     -13.963   5.657  30.359  1.00 71.54           C  
ATOM   1502  CD  PRO A 199     -14.833   5.533  29.111  1.00 71.54           C  
ATOM   1503  N   THR A 200     -10.780   6.883  27.143  1.00 70.57           N  
ATOM   1504  CA  THR A 200      -9.825   6.625  26.059  1.00 70.57           C  
ATOM   1505  C   THR A 200      -8.522   6.134  26.652  1.00 70.57           C  
ATOM   1506  CB  THR A 200      -9.562   7.893  25.237  1.00 70.57           C  
ATOM   1507  O   THR A 200      -7.997   6.779  27.560  1.00 70.57           O  
ATOM   1508  CG2 THR A 200      -8.843   7.608  23.918  1.00 70.57           C  
ATOM   1509  OG1 THR A 200     -10.805   8.500  24.956  1.00 70.57           O  
ATOM   1510  N   ASP A 201      -7.998   5.034  26.122  1.00 81.71           N  
ATOM   1511  CA  ASP A 201      -6.662   4.569  26.460  1.00 81.71           C  
ATOM   1512  C   ASP A 201      -5.609   5.443  25.763  1.00 81.71           C  
ATOM   1513  CB  ASP A 201      -6.522   3.087  26.110  1.00 81.71           C  
ATOM   1514  O   ASP A 201      -5.193   5.196  24.636  1.00 81.71           O  
ATOM   1515  CG  ASP A 201      -5.126   2.578  26.469  1.00 81.71           C  
ATOM   1516  OD1 ASP A 201      -4.362   3.316  27.143  1.00 81.71           O  
ATOM   1517  OD2 ASP A 201      -4.779   1.462  26.058  1.00 81.71           O  
ATOM   1518  N   TYR A 202      -5.194   6.526  26.417  1.00 82.62           N  
ATOM   1519  CA  TYR A 202      -4.161   7.404  25.863  1.00 82.62           C  
ATOM   1520  C   TYR A 202      -2.785   6.729  25.814  1.00 82.62           C  
ATOM   1521  CB  TYR A 202      -4.096   8.704  26.671  1.00 82.62           C  
ATOM   1522  O   TYR A 202      -1.957   7.107  24.982  1.00 82.62           O  
ATOM   1523  CG  TYR A 202      -5.364   9.534  26.604  1.00 82.62           C  
ATOM   1524  CD1 TYR A 202      -5.658  10.282  25.447  1.00 82.62           C  
ATOM   1525  CD2 TYR A 202      -6.251   9.556  27.696  1.00 82.62           C  
ATOM   1526  CE1 TYR A 202      -6.834  11.056  25.381  1.00 82.62           C  
ATOM   1527  CE2 TYR A 202      -7.425  10.330  27.638  1.00 82.62           C  
ATOM   1528  OH  TYR A 202      -8.862  11.825  26.444  1.00 82.62           O  
ATOM   1529  CZ  TYR A 202      -7.718  11.084  26.481  1.00 82.62           C  
ATOM   1530  N   VAL A 203      -2.532   5.746  26.684  1.00 86.40           N  
ATOM   1531  CA  VAL A 203      -1.237   5.064  26.771  1.00 86.40           C  
ATOM   1532  C   VAL A 203      -1.104   4.087  25.612  1.00 86.40           C  
ATOM   1533  CB  VAL A 203      -1.059   4.364  28.128  1.00 86.40           C  
ATOM   1534  O   VAL A 203      -0.170   4.234  24.822  1.00 86.40           O  
ATOM   1535  CG1 VAL A 203       0.263   3.586  28.187  1.00 86.40           C  
ATOM   1536  CG2 VAL A 203      -1.070   5.380  29.279  1.00 86.40           C  
ATOM   1537  N   GLY A 204      -2.068   3.179  25.436  1.00 83.45           N  
ATOM   1538  CA  GLY A 204      -2.123   2.272  24.289  1.00 83.45           C  
ATOM   1539  C   GLY A 204      -2.104   3.039  22.972  1.00 83.45           C  
ATOM   1540  O   GLY A 204      -1.353   2.700  22.058  1.00 83.45           O  
ATOM   1541  N   LEU A 205      -2.816   4.168  22.909  1.00 82.66           N  
ATOM   1542  CA  LEU A 205      -2.853   4.999  21.711  1.00 82.66           C  
ATOM   1543  C   LEU A 205      -1.473   5.566  21.392  1.00 82.66           C  
ATOM   1544  CB  LEU A 205      -3.882   6.125  21.904  1.00 82.66           C  
ATOM   1545  O   LEU A 205      -1.015   5.471  20.258  1.00 82.66           O  
ATOM   1546  CG  LEU A 205      -4.144   6.982  20.662  1.00 82.66           C  
ATOM   1547  CD1 LEU A 205      -4.767   6.154  19.530  1.00 82.66           C  
ATOM   1548  CD2 LEU A 205      -5.066   8.140  21.078  1.00 82.66           C  
ATOM   1549  N   THR A 206      -0.792   6.128  22.389  1.00 86.47           N  
ATOM   1550  CA  THR A 206       0.546   6.702  22.209  1.00 86.47           C  
ATOM   1551  C   THR A 206       1.555   5.632  21.805  1.00 86.47           C  
ATOM   1552  CB  THR A 206       1.005   7.431  23.476  1.00 86.47           C  
ATOM   1553  O   THR A 206       2.322   5.846  20.868  1.00 86.47           O  
ATOM   1554  CG2 THR A 206       2.355   8.123  23.296  1.00 86.47           C  
ATOM   1555  OG1 THR A 206       0.075   8.443  23.794  1.00 86.47           O  
ATOM   1556  N   LEU A 207       1.522   4.462  22.446  1.00 88.46           N  
ATOM   1557  CA  LEU A 207       2.407   3.344  22.113  1.00 88.46           C  
ATOM   1558  C   LEU A 207       2.185   2.842  20.688  1.00 88.46           C  
ATOM   1559  CB  LEU A 207       2.170   2.200  23.104  1.00 88.46           C  
ATOM   1560  O   LEU A 207       3.149   2.620  19.959  1.00 88.46           O  
ATOM   1561  CG  LEU A 207       2.615   2.508  24.536  1.00 88.46           C  
ATOM   1562  CD1 LEU A 207       2.053   1.428  25.457  1.00 88.46           C  
ATOM   1563  CD2 LEU A 207       4.143   2.568  24.624  1.00 88.46           C  
ATOM   1564  N   MET A 208       0.927   2.721  20.269  1.00 85.09           N  
ATOM   1565  CA  MET A 208       0.574   2.339  18.908  1.00 85.09           C  
ATOM   1566  C   MET A 208       1.050   3.386  17.895  1.00 85.09           C  
ATOM   1567  CB  MET A 208      -0.941   2.134  18.849  1.00 85.09           C  
ATOM   1568  O   MET A 208       1.664   3.025  16.897  1.00 85.09           O  
ATOM   1569  CG  MET A 208      -1.404   1.698  17.460  1.00 85.09           C  
ATOM   1570  SD  MET A 208      -3.180   1.409  17.261  1.00 85.09           S  
ATOM   1571  CE  MET A 208      -3.774   3.049  17.730  1.00 85.09           C  
ATOM   1572  N   MET A 209       0.821   4.678  18.148  1.00 84.60           N  
ATOM   1573  CA  MET A 209       1.250   5.754  17.248  1.00 84.60           C  
ATOM   1574  C   MET A 209       2.774   5.795  17.090  1.00 84.60           C  
ATOM   1575  CB  MET A 209       0.748   7.108  17.766  1.00 84.60           C  
ATOM   1576  O   MET A 209       3.274   5.835  15.968  1.00 84.60           O  
ATOM   1577  CG  MET A 209      -0.772   7.291  17.640  1.00 84.60           C  
ATOM   1578  SD  MET A 209      -1.345   8.979  17.986  1.00 84.60           S  
ATOM   1579  CE  MET A 209      -0.837   9.166  19.716  1.00 84.60           C  
ATOM   1580  N   VAL A 210       3.517   5.744  18.200  1.00 89.90           N  
ATOM   1581  CA  VAL A 210       4.988   5.747  18.176  1.00 89.90           C  
ATOM   1582  C   VAL A 210       5.517   4.465  17.535  1.00 89.90           C  
ATOM   1583  CB  VAL A 210       5.562   5.952  19.592  1.00 89.90           C  
ATOM   1584  O   VAL A 210       6.407   4.529  16.693  1.00 89.90           O  
ATOM   1585  CG1 VAL A 210       7.093   5.863  19.609  1.00 89.90           C  
ATOM   1586  CG2 VAL A 210       5.193   7.339  20.140  1.00 89.90           C  
ATOM   1587  N   GLY A 211       4.940   3.309  17.869  1.00 89.73           N  
ATOM   1588  CA  GLY A 211       5.353   2.016  17.332  1.00 89.73           C  
ATOM   1589  C   GLY A 211       5.112   1.881  15.828  1.00 89.73           C  
ATOM   1590  O   GLY A 211       6.026   1.508  15.095  1.00 89.73           O  
ATOM   1591  N   ILE A 212       3.910   2.227  15.353  1.00 85.35           N  
ATOM   1592  CA  ILE A 212       3.565   2.219  13.922  1.00 85.35           C  
ATOM   1593  C   ILE A 212       4.392   3.256  13.176  1.00 85.35           C  
ATOM   1594  CB  ILE A 212       2.061   2.494  13.693  1.00 85.35           C  
ATOM   1595  O   ILE A 212       4.935   2.943  12.122  1.00 85.35           O  
ATOM   1596  CG1 ILE A 212       1.215   1.337  14.255  1.00 85.35           C  
ATOM   1597  CG2 ILE A 212       1.740   2.680  12.191  1.00 85.35           C  
ATOM   1598  CD1 ILE A 212      -0.278   1.682  14.309  1.00 85.35           C  
ATOM   1599  N   GLY A 213       4.501   4.475  13.710  1.00 87.48           N  
ATOM   1600  CA  GLY A 213       5.257   5.538  13.061  1.00 87.48           C  
ATOM   1601  C   GLY A 213       6.734   5.179  12.912  1.00 87.48           C  
ATOM   1602  O   GLY A 213       7.295   5.337  11.829  1.00 87.48           O  
ATOM   1603  N   ALA A 214       7.343   4.617  13.961  1.00 91.26           N  
ATOM   1604  CA  ALA A 214       8.720   4.142  13.920  1.00 91.26           C  
ATOM   1605  C   ALA A 214       8.900   2.973  12.942  1.00 91.26           C  
ATOM   1606  CB  ALA A 214       9.162   3.768  15.339  1.00 91.26           C  
ATOM   1607  O   ALA A 214       9.855   2.974  12.170  1.00 91.26           O  
ATOM   1608  N   LEU A 215       7.969   2.011  12.922  1.00 89.20           N  
ATOM   1609  CA  LEU A 215       8.021   0.877  11.997  1.00 89.20           C  
ATOM   1610  C   LEU A 215       7.866   1.323  10.539  1.00 89.20           C  
ATOM   1611  CB  LEU A 215       6.935  -0.141  12.380  1.00 89.20           C  
ATOM   1612  O   LEU A 215       8.640   0.901   9.688  1.00 89.20           O  
ATOM   1613  CG  LEU A 215       6.938  -1.408  11.505  1.00 89.20           C  
ATOM   1614  CD1 LEU A 215       8.245  -2.197  11.606  1.00 89.20           C  
ATOM   1615  CD2 LEU A 215       5.796  -2.316  11.949  1.00 89.20           C  
ATOM   1616  N   GLN A 216       6.900   2.194  10.249  1.00 85.48           N  
ATOM   1617  CA  GLN A 216       6.678   2.732   8.909  1.00 85.48           C  
ATOM   1618  C   GLN A 216       7.917   3.499   8.426  1.00 85.48           C  
ATOM   1619  CB  GLN A 216       5.419   3.615   8.940  1.00 85.48           C  
ATOM   1620  O   GLN A 216       8.386   3.268   7.317  1.00 85.48           O  
ATOM   1621  CG  GLN A 216       5.017   4.148   7.556  1.00 85.48           C  
ATOM   1622  CD  GLN A 216       4.532   3.060   6.604  1.00 85.48           C  
ATOM   1623  NE2 GLN A 216       4.748   3.233   5.321  1.00 85.48           N  
ATOM   1624  OE1 GLN A 216       3.945   2.058   6.997  1.00 85.48           O  
ATOM   1625  N   MET A 217       8.510   4.334   9.285  1.00 87.85           N  
ATOM   1626  CA  MET A 217       9.739   5.068   8.972  1.00 87.85           C  
ATOM   1627  C   MET A 217      10.936   4.131   8.748  1.00 87.85           C  
ATOM   1628  CB  MET A 217      10.014   6.055  10.114  1.00 87.85           C  
ATOM   1629  O   MET A 217      11.715   4.336   7.820  1.00 87.85           O  
ATOM   1630  CG  MET A 217      11.102   7.077   9.780  1.00 87.85           C  
ATOM   1631  SD  MET A 217      10.618   8.260   8.498  1.00 87.85           S  
ATOM   1632  CE  MET A 217      11.923   9.491   8.722  1.00 87.85           C  
ATOM   1633  N   MET A 218      11.066   3.081   9.567  1.00 89.92           N  
ATOM   1634  CA  MET A 218      12.097   2.049   9.419  1.00 89.92           C  
ATOM   1635  C   MET A 218      11.977   1.334   8.068  1.00 89.92           C  
ATOM   1636  CB  MET A 218      11.958   1.031  10.564  1.00 89.92           C  
ATOM   1637  O   MET A 218      12.984   1.093   7.409  1.00 89.92           O  
ATOM   1638  CG  MET A 218      13.048  -0.041  10.556  1.00 89.92           C  
ATOM   1639  SD  MET A 218      12.653  -1.486  11.573  1.00 89.92           S  
ATOM   1640  CE  MET A 218      13.821  -2.670  10.863  1.00 89.92           C  
ATOM   1641  N   LEU A 219      10.755   0.990   7.657  1.00 86.44           N  
ATOM   1642  CA  LEU A 219      10.487   0.292   6.402  1.00 86.44           C  
ATOM   1643  C   LEU A 219      10.694   1.197   5.183  1.00 86.44           C  
ATOM   1644  CB  LEU A 219       9.055  -0.268   6.447  1.00 86.44           C  
ATOM   1645  O   LEU A 219      11.289   0.752   4.200  1.00 86.44           O  
ATOM   1646  CG  LEU A 219       8.856  -1.435   7.429  1.00 86.44           C  
ATOM   1647  CD1 LEU A 219       7.369  -1.778   7.493  1.00 86.44           C  
ATOM   1648  CD2 LEU A 219       9.637  -2.688   7.024  1.00 86.44           C  
ATOM   1649  N   ASP A 220      10.247   2.450   5.249  1.00 81.19           N  
ATOM   1650  CA  ASP A 220      10.344   3.397   4.134  1.00 81.19           C  
ATOM   1651  C   ASP A 220      11.793   3.868   3.915  1.00 81.19           C  
ATOM   1652  CB  ASP A 220       9.394   4.591   4.372  1.00 81.19           C  
ATOM   1653  O   ASP A 220      12.247   3.958   2.775  1.00 81.19           O  
ATOM   1654  CG  ASP A 220       7.895   4.277   4.182  1.00 81.19           C  
ATOM   1655  OD1 ASP A 220       7.555   3.225   3.601  1.00 81.19           O  
ATOM   1656  OD2 ASP A 220       7.053   5.120   4.582  1.00 81.19           O  
ATOM   1657  N   ARG A 221      12.552   4.124   4.994  1.00 84.08           N  
ATOM   1658  CA  ARG A 221      13.952   4.590   4.915  1.00 84.08           C  
ATOM   1659  C   ARG A 221      14.991   3.482   5.001  1.00 84.08           C  
ATOM   1660  CB  ARG A 221      14.242   5.667   5.966  1.00 84.08           C  
ATOM   1661  O   ARG A 221      16.169   3.758   4.791  1.00 84.08           O  
ATOM   1662  CG  ARG A 221      13.343   6.895   5.786  1.00 84.08           C  
ATOM   1663  CD  ARG A 221      13.938   8.117   6.487  1.00 84.08           C  
ATOM   1664  NE  ARG A 221      15.063   8.699   5.735  1.00 84.08           N  
ATOM   1665  NH1 ARG A 221      16.166   9.742   7.484  1.00 84.08           N  
ATOM   1666  NH2 ARG A 221      16.903   9.956   5.379  1.00 84.08           N  
ATOM   1667  CZ  ARG A 221      16.027   9.464   6.212  1.00 84.08           C  
ATOM   1668  N   GLY A 222      14.582   2.245   5.284  1.00 85.13           N  
ATOM   1669  CA  GLY A 222      15.486   1.104   5.430  1.00 85.13           C  
ATOM   1670  C   GLY A 222      16.423   0.971   4.236  1.00 85.13           C  
ATOM   1671  O   GLY A 222      17.632   0.923   4.414  1.00 85.13           O  
ATOM   1672  N   LYS A 223      15.879   1.037   3.017  1.00 80.68           N  
ATOM   1673  CA  LYS A 223      16.680   1.020   1.788  1.00 80.68           C  
ATOM   1674  C   LYS A 223      17.643   2.213   1.685  1.00 80.68           C  
ATOM   1675  CB  LYS A 223      15.735   0.913   0.581  1.00 80.68           C  
ATOM   1676  O   LYS A 223      18.815   2.020   1.399  1.00 80.68           O  
ATOM   1677  CG  LYS A 223      16.520   1.013  -0.730  1.00 80.68           C  
ATOM   1678  CD  LYS A 223      15.651   0.818  -1.972  1.00 80.68           C  
ATOM   1679  CE  LYS A 223      16.504   1.287  -3.156  1.00 80.68           C  
ATOM   1680  NZ  LYS A 223      16.371   0.405  -4.330  1.00 80.68           N  
ATOM   1681  N   GLU A 224      17.158   3.434   1.910  1.00 79.87           N  
ATOM   1682  CA  GLU A 224      17.947   4.670   1.750  1.00 79.87           C  
ATOM   1683  C   GLU A 224      19.112   4.768   2.749  1.00 79.87           C  
ATOM   1684  CB  GLU A 224      16.991   5.867   1.913  1.00 79.87           C  
ATOM   1685  O   GLU A 224      20.151   5.344   2.438  1.00 79.87           O  
ATOM   1686  CG  GLU A 224      17.596   7.239   1.561  1.00 79.87           C  
ATOM   1687  CD  GLU A 224      16.639   8.385   1.933  1.00 79.87           C  
ATOM   1688  OE1 GLU A 224      17.089   9.349   2.603  1.00 79.87           O  
ATOM   1689  OE2 GLU A 224      15.433   8.289   1.617  1.00 79.87           O  
ATOM   1690  N   LEU A 225      18.941   4.201   3.945  1.00 84.34           N  
ATOM   1691  CA  LEU A 225      19.900   4.263   5.048  1.00 84.34           C  
ATOM   1692  C   LEU A 225      20.675   2.952   5.250  1.00 84.34           C  
ATOM   1693  CB  LEU A 225      19.162   4.710   6.322  1.00 84.34           C  
ATOM   1694  O   LEU A 225      21.199   2.723   6.334  1.00 84.34           O  
ATOM   1695  CG  LEU A 225      18.507   6.099   6.257  1.00 84.34           C  
ATOM   1696  CD1 LEU A 225      17.826   6.370   7.597  1.00 84.34           C  
ATOM   1697  CD2 LEU A 225      19.527   7.213   6.011  1.00 84.34           C  
ATOM   1698  N   ASP A 226      20.731   2.079   4.244  1.00 84.76           N  
ATOM   1699  CA  ASP A 226      21.459   0.800   4.303  1.00 84.76           C  
ATOM   1700  C   ASP A 226      21.056  -0.102   5.495  1.00 84.76           C  
ATOM   1701  CB  ASP A 226      22.970   1.052   4.167  1.00 84.76           C  
ATOM   1702  O   ASP A 226      21.847  -0.808   6.126  1.00 84.76           O  
ATOM   1703  CG  ASP A 226      23.747  -0.213   3.791  1.00 84.76           C  
ATOM   1704  OD1 ASP A 226      23.152  -1.100   3.131  1.00 84.76           O  
ATOM   1705  OD2 ASP A 226      24.944  -0.278   4.151  1.00 84.76           O  
ATOM   1706  N   TRP A 227      19.764  -0.085   5.822  1.00 89.03           N  
ATOM   1707  CA  TRP A 227      19.121  -0.939   6.814  1.00 89.03           C  
ATOM   1708  C   TRP A 227      19.850  -0.934   8.167  1.00 89.03           C  
ATOM   1709  CB  TRP A 227      18.912  -2.336   6.201  1.00 89.03           C  
ATOM   1710  O   TRP A 227      20.035   0.109   8.785  1.00 89.03           O  
ATOM   1711  CG  TRP A 227      17.886  -2.394   5.122  1.00 89.03           C  
ATOM   1712  CD1 TRP A 227      18.099  -2.296   3.789  1.00 89.03           C  
ATOM   1713  CD2 TRP A 227      16.447  -2.509   5.297  1.00 89.03           C  
ATOM   1714  CE2 TRP A 227      15.831  -2.489   4.014  1.00 89.03           C  
ATOM   1715  CE3 TRP A 227      15.603  -2.596   6.424  1.00 89.03           C  
ATOM   1716  NE1 TRP A 227      16.883  -2.377   3.131  1.00 89.03           N  
ATOM   1717  CH2 TRP A 227      13.626  -2.653   4.999  1.00 89.03           C  
ATOM   1718  CZ2 TRP A 227      14.438  -2.551   3.858  1.00 89.03           C  
ATOM   1719  CZ3 TRP A 227      14.206  -2.671   6.277  1.00 89.03           C  
ATOM   1720  N   PHE A 228      20.248  -2.107   8.663  1.00 88.34           N  
ATOM   1721  CA  PHE A 228      20.867  -2.268   9.976  1.00 88.34           C  
ATOM   1722  C   PHE A 228      22.323  -1.789  10.034  1.00 88.34           C  
ATOM   1723  CB  PHE A 228      20.722  -3.725  10.434  1.00 88.34           C  
ATOM   1724  O   PHE A 228      22.924  -1.860  11.102  1.00 88.34           O  
ATOM   1725  CG  PHE A 228      19.284  -4.170  10.624  1.00 88.34           C  
ATOM   1726  CD1 PHE A 228      18.551  -3.707  11.733  1.00 88.34           C  
ATOM   1727  CD2 PHE A 228      18.677  -5.042   9.701  1.00 88.34           C  
ATOM   1728  CE1 PHE A 228      17.220  -4.118  11.923  1.00 88.34           C  
ATOM   1729  CE2 PHE A 228      17.346  -5.455   9.892  1.00 88.34           C  
ATOM   1730  CZ  PHE A 228      16.619  -4.996  11.004  1.00 88.34           C  
ATOM   1731  N   ALA A 229      22.894  -1.285   8.935  1.00 89.13           N  
ATOM   1732  CA  ALA A 229      24.144  -0.533   8.997  1.00 89.13           C  
ATOM   1733  C   ALA A 229      23.930   0.885   9.566  1.00 89.13           C  
ATOM   1734  CB  ALA A 229      24.774  -0.511   7.601  1.00 89.13           C  
ATOM   1735  O   ALA A 229      24.871   1.491  10.080  1.00 89.13           O  
ATOM   1736  N   SER A 230      22.695   1.406   9.542  1.00 90.11           N  
ATOM   1737  CA  SER A 230      22.357   2.720  10.091  1.00 90.11           C  
ATOM   1738  C   SER A 230      21.854   2.661  11.530  1.00 90.11           C  
ATOM   1739  CB  SER A 230      21.360   3.438   9.190  1.00 90.11           C  
ATOM   1740  O   SER A 230      20.881   1.979  11.867  1.00 90.11           O  
ATOM   1741  OG  SER A 230      20.838   4.601   9.809  1.00 90.11           O  
ATOM   1742  N   GLY A 231      22.466   3.491  12.378  1.00 93.27           N  
ATOM   1743  CA  GLY A 231      22.006   3.721  13.746  1.00 93.27           C  
ATOM   1744  C   GLY A 231      20.587   4.300  13.821  1.00 93.27           C  
ATOM   1745  O   GLY A 231      19.870   4.012  14.779  1.00 93.27           O  
ATOM   1746  N   GLU A 232      20.143   5.055  12.808  1.00 90.12           N  
ATOM   1747  CA  GLU A 232      18.773   5.588  12.737  1.00 90.12           C  
ATOM   1748  C   GLU A 232      17.760   4.448  12.572  1.00 90.12           C  
ATOM   1749  CB  GLU A 232      18.654   6.621  11.595  1.00 90.12           C  
ATOM   1750  O   GLU A 232      16.808   4.355  13.344  1.00 90.12           O  
ATOM   1751  CG  GLU A 232      17.290   7.339  11.565  1.00 90.12           C  
ATOM   1752  CD  GLU A 232      17.126   8.336  10.397  1.00 90.12           C  
ATOM   1753  OE1 GLU A 232      15.971   8.541   9.946  1.00 90.12           O  
ATOM   1754  OE2 GLU A 232      18.133   8.907   9.922  1.00 90.12           O  
ATOM   1755  N   ILE A 233      18.004   3.524  11.638  1.00 91.32           N  
ATOM   1756  CA  ILE A 233      17.137   2.359  11.401  1.00 91.32           C  
ATOM   1757  C   ILE A 233      17.126   1.425  12.608  1.00 91.32           C  
ATOM   1758  CB  ILE A 233      17.597   1.608  10.138  1.00 91.32           C  
ATOM   1759  O   ILE A 233      16.059   0.949  12.993  1.00 91.32           O  
ATOM   1760  CG1 ILE A 233      17.480   2.474   8.865  1.00 91.32           C  
ATOM   1761  CG2 ILE A 233      16.858   0.271   9.932  1.00 91.32           C  
ATOM   1762  CD1 ILE A 233      16.066   2.976   8.540  1.00 91.32           C  
ATOM   1763  N   ILE A 234      18.279   1.192  13.246  1.00 94.47           N  
ATOM   1764  CA  ILE A 234      18.345   0.415  14.492  1.00 94.47           C  
ATOM   1765  C   ILE A 234      17.500   1.090  15.580  1.00 94.47           C  
ATOM   1766  CB  ILE A 234      19.809   0.220  14.947  1.00 94.47           C  
ATOM   1767  O   ILE A 234      16.718   0.420  16.249  1.00 94.47           O  
ATOM   1768  CG1 ILE A 234      20.580  -0.680  13.958  1.00 94.47           C  
ATOM   1769  CG2 ILE A 234      19.854  -0.406  16.357  1.00 94.47           C  
ATOM   1770  CD1 ILE A 234      22.100  -0.630  14.162  1.00 94.47           C  
ATOM   1771  N   THR A 235      17.605   2.412  15.736  1.00 95.63           N  
ATOM   1772  CA  THR A 235      16.829   3.167  16.734  1.00 95.63           C  
ATOM   1773  C   THR A 235      15.331   3.090  16.453  1.00 95.63           C  
ATOM   1774  CB  THR A 235      17.275   4.635  16.793  1.00 95.63           C  
ATOM   1775  O   THR A 235      14.550   2.822  17.367  1.00 95.63           O  
ATOM   1776  CG2 THR A 235      16.550   5.423  17.885  1.00 95.63           C  
ATOM   1777  OG1 THR A 235      18.646   4.695  17.103  1.00 95.63           O  
ATOM   1778  N   LEU A 236      14.918   3.266  15.195  1.00 93.18           N  
ATOM   1779  CA  LEU A 236      13.525   3.123  14.769  1.00 93.18           C  
ATOM   1780  C   LEU A 236      13.020   1.693  14.988  1.00 93.18           C  
ATOM   1781  CB  LEU A 236      13.398   3.521  13.289  1.00 93.18           C  
ATOM   1782  O   LEU A 236      11.924   1.511  15.509  1.00 93.18           O  
ATOM   1783  CG  LEU A 236      13.577   5.022  13.003  1.00 93.18           C  
ATOM   1784  CD1 LEU A 236      13.695   5.233  11.496  1.00 93.18           C  
ATOM   1785  CD2 LEU A 236      12.390   5.840  13.516  1.00 93.18           C  
ATOM   1786  N   GLY A 237      13.834   0.683  14.676  1.00 92.24           N  
ATOM   1787  CA  GLY A 237      13.505  -0.726  14.876  1.00 92.24           C  
ATOM   1788  C   GLY A 237      13.362  -1.104  16.348  1.00 92.24           C  
ATOM   1789  O   GLY A 237      12.390  -1.760  16.716  1.00 92.24           O  
ATOM   1790  N   ILE A 238      14.269  -0.641  17.212  1.00 95.86           N  
ATOM   1791  CA  ILE A 238      14.165  -0.826  18.667  1.00 95.86           C  
ATOM   1792  C   ILE A 238      12.935  -0.092  19.205  1.00 95.86           C  
ATOM   1793  CB  ILE A 238      15.461  -0.374  19.379  1.00 95.86           C  
ATOM   1794  O   ILE A 238      12.179  -0.670  19.980  1.00 95.86           O  
ATOM   1795  CG1 ILE A 238      16.624  -1.329  19.025  1.00 95.86           C  
ATOM   1796  CG2 ILE A 238      15.270  -0.334  20.910  1.00 95.86           C  
ATOM   1797  CD1 ILE A 238      17.998  -0.821  19.482  1.00 95.86           C  
ATOM   1798  N   THR A 239      12.694   1.147  18.772  1.00 95.23           N  
ATOM   1799  CA  THR A 239      11.519   1.930  19.187  1.00 95.23           C  
ATOM   1800  C   THR A 239      10.227   1.225  18.780  1.00 95.23           C  
ATOM   1801  CB  THR A 239      11.556   3.346  18.596  1.00 95.23           C  
ATOM   1802  O   THR A 239       9.343   1.039  19.612  1.00 95.23           O  
ATOM   1803  CG2 THR A 239      10.384   4.206  19.064  1.00 95.23           C  
ATOM   1804  OG1 THR A 239      12.733   4.003  19.004  1.00 95.23           O  
ATOM   1805  N   ALA A 240      10.133   0.759  17.532  1.00 91.12           N  
ATOM   1806  CA  ALA A 240       9.001  -0.017  17.038  1.00 91.12           C  
ATOM   1807  C   ALA A 240       8.811  -1.308  17.842  1.00 91.12           C  
ATOM   1808  CB  ALA A 240       9.217  -0.323  15.553  1.00 91.12           C  
ATOM   1809  O   ALA A 240       7.704  -1.589  18.296  1.00 91.12           O  
ATOM   1810  N   LEU A 241       9.885  -2.067  18.074  1.00 93.08           N  
ATOM   1811  CA  LEU A 241       9.843  -3.311  18.840  1.00 93.08           C  
ATOM   1812  C   LEU A 241       9.364  -3.072  20.277  1.00 93.08           C  
ATOM   1813  CB  LEU A 241      11.239  -3.962  18.805  1.00 93.08           C  
ATOM   1814  O   LEU A 241       8.455  -3.758  20.742  1.00 93.08           O  
ATOM   1815  CG  LEU A 241      11.328  -5.307  19.548  1.00 93.08           C  
ATOM   1816  CD1 LEU A 241      10.474  -6.387  18.880  1.00 93.08           C  
ATOM   1817  CD2 LEU A 241      12.780  -5.785  19.572  1.00 93.08           C  
ATOM   1818  N   VAL A 242       9.941  -2.094  20.979  1.00 95.16           N  
ATOM   1819  CA  VAL A 242       9.598  -1.765  22.371  1.00 95.16           C  
ATOM   1820  C   VAL A 242       8.173  -1.228  22.468  1.00 95.16           C  
ATOM   1821  CB  VAL A 242      10.615  -0.775  22.974  1.00 95.16           C  
ATOM   1822  O   VAL A 242       7.389  -1.733  23.268  1.00 95.16           O  
ATOM   1823  CG1 VAL A 242      10.184  -0.264  24.357  1.00 95.16           C  
ATOM   1824  CG2 VAL A 242      11.984  -1.449  23.150  1.00 95.16           C  
ATOM   1825  N   CYS A 243       7.797  -0.251  21.642  1.00 92.38           N  
ATOM   1826  CA  CYS A 243       6.466   0.347  21.700  1.00 92.38           C  
ATOM   1827  C   CYS A 243       5.370  -0.640  21.300  1.00 92.38           C  
ATOM   1828  CB  CYS A 243       6.424   1.608  20.832  1.00 92.38           C  
ATOM   1829  O   CYS A 243       4.353  -0.692  21.981  1.00 92.38           O  
ATOM   1830  SG  CYS A 243       7.399   2.925  21.613  1.00 92.38           S  
ATOM   1831  N   LEU A 244       5.564  -1.454  20.255  1.00 87.79           N  
ATOM   1832  CA  LEU A 244       4.557  -2.428  19.824  1.00 87.79           C  
ATOM   1833  C   LEU A 244       4.467  -3.631  20.772  1.00 87.79           C  
ATOM   1834  CB  LEU A 244       4.821  -2.884  18.379  1.00 87.79           C  
ATOM   1835  O   LEU A 244       3.365  -4.102  21.042  1.00 87.79           O  
ATOM   1836  CG  LEU A 244       4.683  -1.776  17.316  1.00 87.79           C  
ATOM   1837  CD1 LEU A 244       5.080  -2.325  15.945  1.00 87.79           C  
ATOM   1838  CD2 LEU A 244       3.254  -1.235  17.219  1.00 87.79           C  
ATOM   1839  N   SER A 245       5.586  -4.115  21.320  1.00 89.27           N  
ATOM   1840  CA  SER A 245       5.546  -5.185  22.330  1.00 89.27           C  
ATOM   1841  C   SER A 245       4.874  -4.712  23.616  1.00 89.27           C  
ATOM   1842  CB  SER A 245       6.937  -5.752  22.633  1.00 89.27           C  
ATOM   1843  O   SER A 245       3.995  -5.400  24.134  1.00 89.27           O  
ATOM   1844  OG  SER A 245       7.821  -4.765  23.118  1.00 89.27           O  
ATOM   1845  N   TYR A 246       5.213  -3.512  24.092  1.00 89.92           N  
ATOM   1846  CA  TYR A 246       4.575  -2.938  25.268  1.00 89.92           C  
ATOM   1847  C   TYR A 246       3.107  -2.588  25.005  1.00 89.92           C  
ATOM   1848  CB  TYR A 246       5.382  -1.737  25.769  1.00 89.92           C  
ATOM   1849  O   TYR A 246       2.279  -2.839  25.869  1.00 89.92           O  
ATOM   1850  CG  TYR A 246       4.933  -1.236  27.129  1.00 89.92           C  
ATOM   1851  CD1 TYR A 246       4.470   0.081  27.277  1.00 89.92           C  
ATOM   1852  CD2 TYR A 246       4.972  -2.086  28.250  1.00 89.92           C  
ATOM   1853  CE1 TYR A 246       3.999   0.547  28.517  1.00 89.92           C  
ATOM   1854  CE2 TYR A 246       4.523  -1.623  29.502  1.00 89.92           C  
ATOM   1855  OH  TYR A 246       3.573   0.125  30.840  1.00 89.92           O  
ATOM   1856  CZ  TYR A 246       4.024  -0.311  29.635  1.00 89.92           C  
ATOM   1857  N   PHE A 247       2.756  -2.117  23.803  1.00 86.53           N  
ATOM   1858  CA  PHE A 247       1.366  -1.928  23.371  1.00 86.53           C  
ATOM   1859  C   PHE A 247       0.560  -3.224  23.474  1.00 86.53           C  
ATOM   1860  CB  PHE A 247       1.339  -1.414  21.925  1.00 86.53           C  
ATOM   1861  O   PHE A 247      -0.523  -3.220  24.046  1.00 86.53           O  
ATOM   1862  CG  PHE A 247      -0.032  -1.390  21.291  1.00 86.53           C  
ATOM   1863  CD1 PHE A 247      -0.367  -2.312  20.279  1.00 86.53           C  
ATOM   1864  CD2 PHE A 247      -0.983  -0.457  21.733  1.00 86.53           C  
ATOM   1865  CE1 PHE A 247      -1.648  -2.282  19.699  1.00 86.53           C  
ATOM   1866  CE2 PHE A 247      -2.259  -0.423  21.149  1.00 86.53           C  
ATOM   1867  CZ  PHE A 247      -2.587  -1.329  20.130  1.00 86.53           C  
ATOM   1868  N   ILE A 248       1.104  -4.344  22.985  1.00 84.97           N  
ATOM   1869  CA  ILE A 248       0.443  -5.651  23.087  1.00 84.97           C  
ATOM   1870  C   ILE A 248       0.230  -6.030  24.556  1.00 84.97           C  
ATOM   1871  CB  ILE A 248       1.247  -6.727  22.321  1.00 84.97           C  
ATOM   1872  O   ILE A 248      -0.871  -6.420  24.932  1.00 84.97           O  
ATOM   1873  CG1 ILE A 248       1.159  -6.477  20.799  1.00 84.97           C  
ATOM   1874  CG2 ILE A 248       0.748  -8.150  22.643  1.00 84.97           C  
ATOM   1875  CD1 ILE A 248       2.227  -7.231  19.995  1.00 84.97           C  
ATOM   1876  N   VAL A 249       1.260  -5.905  25.397  1.00 86.28           N  
ATOM   1877  CA  VAL A 249       1.160  -6.226  26.832  1.00 86.28           C  
ATOM   1878  C   VAL A 249       0.158  -5.310  27.545  1.00 86.28           C  
ATOM   1879  CB  VAL A 249       2.550  -6.166  27.495  1.00 86.28           C  
ATOM   1880  O   VAL A 249      -0.605  -5.781  28.386  1.00 86.28           O  
ATOM   1881  CG1 VAL A 249       2.489  -6.371  29.014  1.00 86.28           C  
ATOM   1882  CG2 VAL A 249       3.465  -7.266  26.936  1.00 86.28           C  
ATOM   1883  N   TRP A 250       0.134  -4.026  27.189  1.00 86.82           N  
ATOM   1884  CA  TRP A 250      -0.759  -3.015  27.749  1.00 86.82           C  
ATOM   1885  C   TRP A 250      -2.225  -3.275  27.383  1.00 86.82           C  
ATOM   1886  CB  TRP A 250      -0.288  -1.637  27.268  1.00 86.82           C  
ATOM   1887  O   TRP A 250      -3.071  -3.400  28.266  1.00 86.82           O  
ATOM   1888  CG  TRP A 250      -1.101  -0.507  27.798  1.00 86.82           C  
ATOM   1889  CD1 TRP A 250      -2.202   0.010  27.211  1.00 86.82           C  
ATOM   1890  CD2 TRP A 250      -0.947   0.203  29.062  1.00 86.82           C  
ATOM   1891  CE2 TRP A 250      -2.032   1.118  29.197  1.00 86.82           C  
ATOM   1892  CE3 TRP A 250      -0.012   0.146  30.120  1.00 86.82           C  
ATOM   1893  NE1 TRP A 250      -2.744   0.977  28.027  1.00 86.82           N  
ATOM   1894  CH2 TRP A 250      -1.246   1.850  31.364  1.00 86.82           C  
ATOM   1895  CZ2 TRP A 250      -2.193   1.925  30.330  1.00 86.82           C  
ATOM   1896  CZ3 TRP A 250      -0.156   0.965  31.258  1.00 86.82           C  
ATOM   1897  N   GLU A 251      -2.523  -3.455  26.096  1.00 82.39           N  
ATOM   1898  CA  GLU A 251      -3.881  -3.706  25.589  1.00 82.39           C  
ATOM   1899  C   GLU A 251      -4.474  -5.022  26.113  1.00 82.39           C  
ATOM   1900  CB  GLU A 251      -3.842  -3.743  24.056  1.00 82.39           C  
ATOM   1901  O   GLU A 251      -5.689  -5.143  26.250  1.00 82.39           O  
ATOM   1902  CG  GLU A 251      -3.649  -2.360  23.413  1.00 82.39           C  
ATOM   1903  CD  GLU A 251      -4.933  -1.526  23.263  1.00 82.39           C  
ATOM   1904  OE1 GLU A 251      -4.860  -0.285  23.146  1.00 82.39           O  
ATOM   1905  OE2 GLU A 251      -6.021  -2.114  23.104  1.00 82.39           O  
ATOM   1906  N   LEU A 252      -3.637  -6.009  26.460  1.00 80.89           N  
ATOM   1907  CA  LEU A 252      -4.094  -7.243  27.110  1.00 80.89           C  
ATOM   1908  C   LEU A 252      -4.623  -7.019  28.539  1.00 80.89           C  
ATOM   1909  CB  LEU A 252      -2.948  -8.272  27.121  1.00 80.89           C  
ATOM   1910  O   LEU A 252      -5.395  -7.849  29.025  1.00 80.89           O  
ATOM   1911  CG  LEU A 252      -2.646  -8.920  25.759  1.00 80.89           C  
ATOM   1912  CD1 LEU A 252      -1.354  -9.736  25.860  1.00 80.89           C  
ATOM   1913  CD2 LEU A 252      -3.762  -9.859  25.293  1.00 80.89           C  
ATOM   1914  N   GLY A 253      -4.200  -5.947  29.216  1.00 79.04           N  
ATOM   1915  CA  GLY A 253      -4.621  -5.598  30.577  1.00 79.04           C  
ATOM   1916  C   GLY A 253      -5.651  -4.468  30.662  1.00 79.04           C  
ATOM   1917  O   GLY A 253      -6.278  -4.300  31.709  1.00 79.04           O  
ATOM   1918  N   GLU A 254      -5.834  -3.695  29.591  1.00 77.92           N  
ATOM   1919  CA  GLU A 254      -6.670  -2.495  29.596  1.00 77.92           C  
ATOM   1920  C   GLU A 254      -8.175  -2.820  29.550  1.00 77.92           C  
ATOM   1921  CB  GLU A 254      -6.213  -1.548  28.472  1.00 77.92           C  
ATOM   1922  O   GLU A 254      -8.631  -3.751  28.884  1.00 77.92           O  
ATOM   1923  CG  GLU A 254      -6.928  -0.188  28.470  1.00 77.92           C  
ATOM   1924  CD  GLU A 254      -6.964   0.490  29.847  1.00 77.92           C  
ATOM   1925  OE1 GLU A 254      -8.104   0.772  30.300  1.00 77.92           O  
ATOM   1926  OE2 GLU A 254      -5.910   0.622  30.500  1.00 77.92           O  
ATOM   1927  N   LYS A 255      -8.988  -2.027  30.263  1.00 70.70           N  
ATOM   1928  CA  LYS A 255     -10.444  -2.236  30.362  1.00 70.70           C  
ATOM   1929  C   LYS A 255     -11.185  -1.777  29.104  1.00 70.70           C  
ATOM   1930  CB  LYS A 255     -10.948  -1.527  31.626  1.00 70.70           C  
ATOM   1931  O   LYS A 255     -12.256  -2.306  28.799  1.00 70.70           O  
ATOM   1932  CG  LYS A 255     -12.436  -1.794  31.896  1.00 70.70           C  
ATOM   1933  CD  LYS A 255     -12.851  -1.190  33.239  1.00 70.70           C  
ATOM   1934  CE  LYS A 255     -14.342  -1.442  33.473  1.00 70.70           C  
ATOM   1935  NZ  LYS A 255     -14.751  -0.974  34.820  1.00 70.70           N  
ATOM   1936  N   TYR A 256     -10.640  -0.784  28.404  1.00 71.67           N  
ATOM   1937  CA  TYR A 256     -11.177  -0.242  27.154  1.00 71.67           C  
ATOM   1938  C   TYR A 256     -10.096  -0.244  26.061  1.00 71.67           C  
ATOM   1939  CB  TYR A 256     -11.767   1.155  27.402  1.00 71.67           C  
ATOM   1940  O   TYR A 256      -9.645   0.834  25.667  1.00 71.67           O  
ATOM   1941  CG  TYR A 256     -12.876   1.185  28.434  1.00 71.67           C  
ATOM   1942  CD1 TYR A 256     -14.170   0.742  28.099  1.00 71.67           C  
ATOM   1943  CD2 TYR A 256     -12.597   1.636  29.737  1.00 71.67           C  
ATOM   1944  CE1 TYR A 256     -15.192   0.758  29.067  1.00 71.67           C  
ATOM   1945  CE2 TYR A 256     -13.618   1.672  30.703  1.00 71.67           C  
ATOM   1946  OH  TYR A 256     -15.900   1.279  31.303  1.00 71.67           O  
ATOM   1947  CZ  TYR A 256     -14.916   1.230  30.367  1.00 71.67           C  
ATOM   1948  N   PRO A 257      -9.686  -1.436  25.584  1.00 73.28           N  
ATOM   1949  CA  PRO A 257      -8.624  -1.567  24.596  1.00 73.28           C  
ATOM   1950  C   PRO A 257      -8.991  -0.847  23.294  1.00 73.28           C  
ATOM   1951  CB  PRO A 257      -8.427  -3.077  24.397  1.00 73.28           C  
ATOM   1952  O   PRO A 257     -10.149  -0.867  22.852  1.00 73.28           O  
ATOM   1953  CG  PRO A 257      -9.773  -3.679  24.770  1.00 73.28           C  
ATOM   1954  CD  PRO A 257     -10.254  -2.749  25.878  1.00 73.28           C  
ATOM   1955  N   ILE A 258      -8.005  -0.211  22.664  1.00 68.90           N  
ATOM   1956  CA  ILE A 258      -8.139   0.370  21.322  1.00 68.90           C  
ATOM   1957  C   ILE A 258      -8.222  -0.751  20.297  1.00 68.90           C  
ATOM   1958  CB  ILE A 258      -6.932   1.266  20.994  1.00 68.90           C  
ATOM   1959  O   ILE A 258      -9.003  -0.671  19.343  1.00 68.90           O  
ATOM   1960  CG1 ILE A 258      -6.801   2.356  22.065  1.00 68.90           C  
ATOM   1961  CG2 ILE A 258      -7.058   1.896  19.590  1.00 68.90           C  
ATOM   1962  CD1 ILE A 258      -5.506   3.118  21.897  1.00 68.90           C  
ATOM   1963  N   VAL A 259      -7.422  -1.797  20.503  1.00 73.38           N  
ATOM   1964  CA  VAL A 259      -7.335  -2.960  19.632  1.00 73.38           C  
ATOM   1965  C   VAL A 259      -7.676  -4.197  20.443  1.00 73.38           C  
ATOM   1966  CB  VAL A 259      -5.949  -3.063  18.979  1.00 73.38           C  
ATOM   1967  O   VAL A 259      -6.889  -4.690  21.242  1.00 73.38           O  
ATOM   1968  CG1 VAL A 259      -5.861  -4.326  18.118  1.00 73.38           C  
ATOM   1969  CG2 VAL A 259      -5.691  -1.863  18.054  1.00 73.38           C  
ATOM   1970  N   ASP A 260      -8.855  -4.753  20.178  1.00 75.94           N  
ATOM   1971  CA  ASP A 260      -9.273  -5.993  20.820  1.00 75.94           C  
ATOM   1972  C   ASP A 260      -8.473  -7.187  20.266  1.00 75.94           C  
ATOM   1973  CB  ASP A 260     -10.794  -6.149  20.695  1.00 75.94           C  
ATOM   1974  O   ASP A 260      -8.827  -7.807  19.262  1.00 75.94           O  
ATOM   1975  CG  ASP A 260     -11.339  -7.313  21.530  1.00 75.94           C  
ATOM   1976  OD1 ASP A 260     -10.533  -8.068  22.127  1.00 75.94           O  
ATOM   1977  OD2 ASP A 260     -12.580  -7.474  21.552  1.00 75.94           O  
ATOM   1978  N   LEU A 261      -7.362  -7.523  20.924  1.00 80.79           N  
ATOM   1979  CA  LEU A 261      -6.520  -8.667  20.561  1.00 80.79           C  
ATOM   1980  C   LEU A 261      -7.210 -10.015  20.820  1.00 80.79           C  
ATOM   1981  CB  LEU A 261      -5.179  -8.584  21.312  1.00 80.79           C  
ATOM   1982  O   LEU A 261      -6.768 -11.041  20.296  1.00 80.79           O  
ATOM   1983  CG  LEU A 261      -4.299  -7.376  20.938  1.00 80.79           C  
ATOM   1984  CD1 LEU A 261      -3.044  -7.394  21.805  1.00 80.79           C  
ATOM   1985  CD2 LEU A 261      -3.862  -7.409  19.469  1.00 80.79           C  
ATOM   1986  N   SER A 262      -8.315 -10.043  21.578  1.00 81.89           N  
ATOM   1987  CA  SER A 262      -9.076 -11.277  21.804  1.00 81.89           C  
ATOM   1988  C   SER A 262      -9.707 -11.819  20.518  1.00 81.89           C  
ATOM   1989  CB  SER A 262     -10.126 -11.090  22.903  1.00 81.89           C  
ATOM   1990  O   SER A 262      -9.988 -13.016  20.441  1.00 81.89           O  
ATOM   1991  OG  SER A 262     -11.309 -10.492  22.426  1.00 81.89           O  
ATOM   1992  N   LEU A 263      -9.834 -10.981  19.482  1.00 84.10           N  
ATOM   1993  CA  LEU A 263     -10.328 -11.356  18.158  1.00 84.10           C  
ATOM   1994  C   LEU A 263      -9.465 -12.442  17.496  1.00 84.10           C  
ATOM   1995  CB  LEU A 263     -10.399 -10.094  17.280  1.00 84.10           C  
ATOM   1996  O   LEU A 263     -10.004 -13.306  16.810  1.00 84.10           O  
ATOM   1997  CG  LEU A 263     -11.322  -8.981  17.821  1.00 84.10           C  
ATOM   1998  CD1 LEU A 263     -11.188  -7.749  16.928  1.00 84.10           C  
ATOM   1999  CD2 LEU A 263     -12.794  -9.376  17.845  1.00 84.10           C  
ATOM   2000  N   PHE A 264      -8.155 -12.490  17.774  1.00 87.59           N  
ATOM   2001  CA  PHE A 264      -7.266 -13.552  17.278  1.00 87.59           C  
ATOM   2002  C   PHE A 264      -7.533 -14.935  17.894  1.00 87.59           C  
ATOM   2003  CB  PHE A 264      -5.806 -13.153  17.499  1.00 87.59           C  
ATOM   2004  O   PHE A 264      -7.033 -15.950  17.400  1.00 87.59           O  
ATOM   2005  CG  PHE A 264      -5.294 -12.113  16.530  1.00 87.59           C  
ATOM   2006  CD1 PHE A 264      -4.949 -12.497  15.220  1.00 87.59           C  
ATOM   2007  CD2 PHE A 264      -5.086 -10.788  16.954  1.00 87.59           C  
ATOM   2008  CE1 PHE A 264      -4.350 -11.575  14.348  1.00 87.59           C  
ATOM   2009  CE2 PHE A 264      -4.468  -9.871  16.089  1.00 87.59           C  
ATOM   2010  CZ  PHE A 264      -4.079 -10.276  14.801  1.00 87.59           C  
ATOM   2011  N   LYS A 265      -8.340 -15.019  18.958  1.00 88.07           N  
ATOM   2012  CA  LYS A 265      -8.822 -16.315  19.456  1.00 88.07           C  
ATOM   2013  C   LYS A 265      -9.811 -16.951  18.481  1.00 88.07           C  
ATOM   2014  CB  LYS A 265      -9.452 -16.173  20.847  1.00 88.07           C  
ATOM   2015  O   LYS A 265      -9.950 -18.174  18.482  1.00 88.07           O  
ATOM   2016  CG  LYS A 265      -8.444 -15.688  21.898  1.00 88.07           C  
ATOM   2017  CD  LYS A 265      -9.113 -15.573  23.273  1.00 88.07           C  
ATOM   2018  CE  LYS A 265      -8.082 -15.093  24.300  1.00 88.07           C  
ATOM   2019  NZ  LYS A 265      -8.686 -14.893  25.642  1.00 88.07           N  
ATOM   2020  N   ASP A 266     -10.484 -16.154  17.647  1.00 90.23           N  
ATOM   2021  CA  ASP A 266     -11.314 -16.688  16.578  1.00 90.23           C  
ATOM   2022  C   ASP A 266     -10.447 -17.176  15.414  1.00 90.23           C  
ATOM   2023  CB  ASP A 266     -12.389 -15.702  16.116  1.00 90.23           C  
ATOM   2024  O   ASP A 266      -9.646 -16.450  14.822  1.00 90.23           O  
ATOM   2025  CG  ASP A 266     -13.246 -16.399  15.059  1.00 90.23           C  
ATOM   2026  OD1 ASP A 266     -13.006 -16.185  13.853  1.00 90.23           O  
ATOM   2027  OD2 ASP A 266     -14.039 -17.292  15.429  1.00 90.23           O  
ATOM   2028  N   ARG A 267     -10.632 -18.450  15.067  1.00 91.86           N  
ATOM   2029  CA  ARG A 267      -9.856 -19.115  14.021  1.00 91.86           C  
ATOM   2030  C   ARG A 267     -10.052 -18.466  12.650  1.00 91.86           C  
ATOM   2031  CB  ARG A 267     -10.230 -20.602  14.022  1.00 91.86           C  
ATOM   2032  O   ARG A 267      -9.085 -18.375  11.899  1.00 91.86           O  
ATOM   2033  CG  ARG A 267      -9.514 -21.404  12.928  1.00 91.86           C  
ATOM   2034  CD  ARG A 267      -9.819 -22.894  13.104  1.00 91.86           C  
ATOM   2035  NE  ARG A 267      -9.366 -23.659  11.935  1.00 91.86           N  
ATOM   2036  NH1 ARG A 267      -9.219 -25.757  12.832  1.00 91.86           N  
ATOM   2037  NH2 ARG A 267      -8.798 -25.447  10.666  1.00 91.86           N  
ATOM   2038  CZ  ARG A 267      -9.128 -24.948  11.817  1.00 91.86           C  
ATOM   2039  N   ASN A 268     -11.271 -18.046  12.310  1.00 91.68           N  
ATOM   2040  CA  ASN A 268     -11.556 -17.467  10.998  1.00 91.68           C  
ATOM   2041  C   ASN A 268     -10.993 -16.050  10.890  1.00 91.68           C  
ATOM   2042  CB  ASN A 268     -13.066 -17.498  10.719  1.00 91.68           C  
ATOM   2043  O   ASN A 268     -10.420 -15.718   9.853  1.00 91.68           O  
ATOM   2044  CG  ASN A 268     -13.606 -18.866  10.351  1.00 91.68           C  
ATOM   2045  ND2 ASN A 268     -14.889 -18.948  10.100  1.00 91.68           N  
ATOM   2046  OD1 ASN A 268     -12.893 -19.860  10.247  1.00 91.68           O  
ATOM   2047  N   PHE A 269     -11.075 -15.261  11.965  1.00 90.81           N  
ATOM   2048  CA  PHE A 269     -10.402 -13.969  12.053  1.00 90.81           C  
ATOM   2049  C   PHE A 269      -8.892 -14.117  11.853  1.00 90.81           C  
ATOM   2050  CB  PHE A 269     -10.709 -13.294  13.393  1.00 90.81           C  
ATOM   2051  O   PHE A 269      -8.329 -13.463  10.982  1.00 90.81           O  
ATOM   2052  CG  PHE A 269     -10.072 -11.924  13.490  1.00 90.81           C  
ATOM   2053  CD1 PHE A 269      -8.809 -11.762  14.092  1.00 90.81           C  
ATOM   2054  CD2 PHE A 269     -10.703 -10.823  12.888  1.00 90.81           C  
ATOM   2055  CE1 PHE A 269      -8.181 -10.505  14.096  1.00 90.81           C  
ATOM   2056  CE2 PHE A 269     -10.061  -9.575  12.865  1.00 90.81           C  
ATOM   2057  CZ  PHE A 269      -8.806  -9.413  13.472  1.00 90.81           C  
ATOM   2058  N   THR A 270      -8.242 -15.025  12.585  1.00 93.44           N  
ATOM   2059  CA  THR A 270      -6.789 -15.236  12.493  1.00 93.44           C  
ATOM   2060  C   THR A 270      -6.355 -15.710  11.113  1.00 93.44           C  
ATOM   2061  CB  THR A 270      -6.334 -16.216  13.579  1.00 93.44           C  
ATOM   2062  O   THR A 270      -5.433 -15.143  10.531  1.00 93.44           O  
ATOM   2063  CG2 THR A 270      -4.841 -16.537  13.541  1.00 93.44           C  
ATOM   2064  OG1 THR A 270      -6.571 -15.553  14.785  1.00 93.44           O  
ATOM   2065  N   VAL A 271      -7.036 -16.710  10.549  1.00 94.60           N  
ATOM   2066  CA  VAL A 271      -6.736 -17.205   9.197  1.00 94.60           C  
ATOM   2067  C   VAL A 271      -6.955 -16.111   8.153  1.00 94.60           C  
ATOM   2068  CB  VAL A 271      -7.582 -18.451   8.875  1.00 94.60           C  
ATOM   2069  O   VAL A 271      -6.091 -15.894   7.306  1.00 94.60           O  
ATOM   2070  CG1 VAL A 271      -7.498 -18.831   7.394  1.00 94.60           C  
ATOM   2071  CG2 VAL A 271      -7.099 -19.653   9.698  1.00 94.60           C  
ATOM   2072  N   GLY A 272      -8.084 -15.403   8.222  1.00 92.12           N  
ATOM   2073  CA  GLY A 272      -8.417 -14.329   7.293  1.00 92.12           C  
ATOM   2074  C   GLY A 272      -7.444 -13.155   7.384  1.00 92.12           C  
ATOM   2075  O   GLY A 272      -6.968 -12.678   6.354  1.00 92.12           O  
ATOM   2076  N   ALA A 273      -7.072 -12.738   8.596  1.00 92.02           N  
ATOM   2077  CA  ALA A 273      -6.084 -11.692   8.832  1.00 92.02           C  
ATOM   2078  C   ALA A 273      -4.708 -12.086   8.280  1.00 92.02           C  
ATOM   2079  CB  ALA A 273      -6.036 -11.367  10.331  1.00 92.02           C  
ATOM   2080  O   ALA A 273      -4.147 -11.326   7.497  1.00 92.02           O  
ATOM   2081  N   ILE A 274      -4.202 -13.286   8.593  1.00 95.55           N  
ATOM   2082  CA  ILE A 274      -2.905 -13.775   8.092  1.00 95.55           C  
ATOM   2083  C   ILE A 274      -2.906 -13.869   6.563  1.00 95.55           C  
ATOM   2084  CB  ILE A 274      -2.541 -15.131   8.745  1.00 95.55           C  
ATOM   2085  O   ILE A 274      -1.995 -13.353   5.918  1.00 95.55           O  
ATOM   2086  CG1 ILE A 274      -2.219 -14.926  10.244  1.00 95.55           C  
ATOM   2087  CG2 ILE A 274      -1.338 -15.796   8.046  1.00 95.55           C  
ATOM   2088  CD1 ILE A 274      -2.094 -16.236  11.034  1.00 95.55           C  
ATOM   2089  N   ALA A 275      -3.929 -14.490   5.969  1.00 95.50           N  
ATOM   2090  CA  ALA A 275      -4.016 -14.655   4.519  1.00 95.50           C  
ATOM   2091  C   ALA A 275      -4.132 -13.304   3.794  1.00 95.50           C  
ATOM   2092  CB  ALA A 275      -5.199 -15.575   4.202  1.00 95.50           C  
ATOM   2093  O   ALA A 275      -3.478 -13.097   2.773  1.00 95.50           O  
ATOM   2094  N   THR A 276      -4.908 -12.364   4.344  1.00 92.28           N  
ATOM   2095  CA  THR A 276      -5.019 -11.001   3.804  1.00 92.28           C  
ATOM   2096  C   THR A 276      -3.698 -10.260   3.907  1.00 92.28           C  
ATOM   2097  CB  THR A 276      -6.104 -10.182   4.520  1.00 92.28           C  
ATOM   2098  O   THR A 276      -3.258  -9.668   2.929  1.00 92.28           O  
ATOM   2099  CG2 THR A 276      -6.353  -8.837   3.848  1.00 92.28           C  
ATOM   2100  OG1 THR A 276      -7.337 -10.846   4.488  1.00 92.28           O  
ATOM   2101  N   SER A 277      -3.048 -10.304   5.065  1.00 94.01           N  
ATOM   2102  CA  SER A 277      -1.785  -9.621   5.319  1.00 94.01           C  
ATOM   2103  C   SER A 277      -0.650 -10.146   4.449  1.00 94.01           C  
ATOM   2104  CB  SER A 277      -1.440  -9.786   6.795  1.00 94.01           C  
ATOM   2105  O   SER A 277      -0.008  -9.363   3.755  1.00 94.01           O  
ATOM   2106  OG  SER A 277      -2.119  -8.801   7.543  1.00 94.01           O  
ATOM   2107  N   LEU A 278      -0.419 -11.461   4.432  1.00 96.24           N  
ATOM   2108  CA  LEU A 278       0.649 -12.059   3.630  1.00 96.24           C  
ATOM   2109  C   LEU A 278       0.356 -11.958   2.133  1.00 96.24           C  
ATOM   2110  CB  LEU A 278       0.862 -13.525   4.040  1.00 96.24           C  
ATOM   2111  O   LEU A 278       1.246 -11.618   1.359  1.00 96.24           O  
ATOM   2112  CG  LEU A 278       1.368 -13.736   5.478  1.00 96.24           C  
ATOM   2113  CD1 LEU A 278       1.496 -15.233   5.761  1.00 96.24           C  
ATOM   2114  CD2 LEU A 278       2.738 -13.096   5.709  1.00 96.24           C  
ATOM   2115  N   GLY A 279      -0.895 -12.181   1.719  1.00 95.15           N  
ATOM   2116  CA  GLY A 279      -1.287 -12.008   0.323  1.00 95.15           C  
ATOM   2117  C   GLY A 279      -1.106 -10.564  -0.148  1.00 95.15           C  
ATOM   2118  O   GLY A 279      -0.611 -10.329  -1.247  1.00 95.15           O  
ATOM   2119  N   PHE A 280      -1.434  -9.587   0.702  1.00 92.52           N  
ATOM   2120  CA  PHE A 280      -1.278  -8.171   0.381  1.00 92.52           C  
ATOM   2121  C   PHE A 280       0.182  -7.713   0.426  1.00 92.52           C  
ATOM   2122  CB  PHE A 280      -2.164  -7.342   1.305  1.00 92.52           C  
ATOM   2123  O   PHE A 280       0.557  -6.871  -0.381  1.00 92.52           O  
ATOM   2124  CG  PHE A 280      -2.353  -5.907   0.874  1.00 92.52           C  
ATOM   2125  CD1 PHE A 280      -1.654  -4.879   1.524  1.00 92.52           C  
ATOM   2126  CD2 PHE A 280      -3.272  -5.593  -0.144  1.00 92.52           C  
ATOM   2127  CE1 PHE A 280      -1.946  -3.534   1.245  1.00 92.52           C  
ATOM   2128  CE2 PHE A 280      -3.533  -4.247  -0.450  1.00 92.52           C  
ATOM   2129  CZ  PHE A 280      -2.908  -3.221   0.275  1.00 92.52           C  
ATOM   2130  N   MET A 281       1.016  -8.299   1.292  1.00 93.22           N  
ATOM   2131  CA  MET A 281       2.472  -8.109   1.287  1.00 93.22           C  
ATOM   2132  C   MET A 281       3.072  -8.503  -0.064  1.00 93.22           C  
ATOM   2133  CB  MET A 281       3.100  -8.946   2.416  1.00 93.22           C  
ATOM   2134  O   MET A 281       3.755  -7.701  -0.699  1.00 93.22           O  
ATOM   2135  CG  MET A 281       4.617  -8.782   2.544  1.00 93.22           C  
ATOM   2136  SD  MET A 281       5.389  -9.842   3.796  1.00 93.22           S  
ATOM   2137  CE  MET A 281       5.328 -11.445   2.957  1.00 93.22           C  
ATOM   2138  N   VAL A 282       2.779  -9.721  -0.532  1.00 94.54           N  
ATOM   2139  CA  VAL A 282       3.286 -10.217  -1.821  1.00 94.54           C  
ATOM   2140  C   VAL A 282       2.737  -9.374  -2.972  1.00 94.54           C  
ATOM   2141  CB  VAL A 282       2.955 -11.711  -2.010  1.00 94.54           C  
ATOM   2142  O   VAL A 282       3.502  -8.969  -3.847  1.00 94.54           O  
ATOM   2143  CG1 VAL A 282       3.479 -12.241  -3.349  1.00 94.54           C  
ATOM   2144  CG2 VAL A 282       3.611 -12.566  -0.918  1.00 94.54           C  
ATOM   2145  N   TYR A 283       1.437  -9.063  -2.949  1.00 91.50           N  
ATOM   2146  CA  TYR A 283       0.780  -8.240  -3.966  1.00 91.50           C  
ATOM   2147  C   TYR A 283       1.367  -6.826  -4.051  1.00 91.50           C  
ATOM   2148  CB  TYR A 283      -0.727  -8.178  -3.685  1.00 91.50           C  
ATOM   2149  O   TYR A 283       1.756  -6.407  -5.133  1.00 91.50           O  
ATOM   2150  CG  TYR A 283      -1.500  -7.293  -4.642  1.00 91.50           C  
ATOM   2151  CD1 TYR A 283      -2.014  -6.057  -4.201  1.00 91.50           C  
ATOM   2152  CD2 TYR A 283      -1.676  -7.694  -5.980  1.00 91.50           C  
ATOM   2153  CE1 TYR A 283      -2.703  -5.219  -5.099  1.00 91.50           C  
ATOM   2154  CE2 TYR A 283      -2.361  -6.856  -6.881  1.00 91.50           C  
ATOM   2155  OH  TYR A 283      -3.515  -4.808  -7.323  1.00 91.50           O  
ATOM   2156  CZ  TYR A 283      -2.871  -5.618  -6.443  1.00 91.50           C  
ATOM   2157  N   MET A 284       1.464  -6.091  -2.939  1.00 86.10           N  
ATOM   2158  CA  MET A 284       1.951  -4.706  -2.954  1.00 86.10           C  
ATOM   2159  C   MET A 284       3.423  -4.615  -3.346  1.00 86.10           C  
ATOM   2160  CB  MET A 284       1.723  -4.022  -1.597  1.00 86.10           C  
ATOM   2161  O   MET A 284       3.769  -3.782  -4.182  1.00 86.10           O  
ATOM   2162  CG  MET A 284       0.309  -3.447  -1.473  1.00 86.10           C  
ATOM   2163  SD  MET A 284      -0.002  -2.109  -2.665  1.00 86.10           S  
ATOM   2164  CE  MET A 284      -1.609  -1.490  -2.127  1.00 86.10           C  
ATOM   2165  N   GLY A 285       4.278  -5.495  -2.814  1.00 85.01           N  
ATOM   2166  CA  GLY A 285       5.700  -5.479  -3.154  1.00 85.01           C  
ATOM   2167  C   GLY A 285       5.944  -5.655  -4.653  1.00 85.01           C  
ATOM   2168  O   GLY A 285       6.638  -4.861  -5.284  1.00 85.01           O  
ATOM   2169  N   THR A 286       5.295  -6.645  -5.257  1.00 83.60           N  
ATOM   2170  CA  THR A 286       5.410  -6.922  -6.700  1.00 83.60           C  
ATOM   2171  C   THR A 286       4.662  -5.912  -7.574  1.00 83.60           C  
ATOM   2172  CB  THR A 286       4.894  -8.324  -7.015  1.00 83.60           C  
ATOM   2173  O   THR A 286       5.116  -5.614  -8.677  1.00 83.60           O  
ATOM   2174  CG2 THR A 286       5.783  -9.427  -6.445  1.00 83.60           C  
ATOM   2175  OG1 THR A 286       3.623  -8.454  -6.442  1.00 83.60           O  
ATOM   2176  N   LEU A 287       3.557  -5.331  -7.095  1.00 83.38           N  
ATOM   2177  CA  LEU A 287       2.835  -4.276  -7.811  1.00 83.38           C  
ATOM   2178  C   LEU A 287       3.695  -3.014  -7.962  1.00 83.38           C  
ATOM   2179  CB  LEU A 287       1.515  -3.973  -7.077  1.00 83.38           C  
ATOM   2180  O   LEU A 287       3.671  -2.392  -9.022  1.00 83.38           O  
ATOM   2181  CG  LEU A 287       0.596  -2.976  -7.802  1.00 83.38           C  
ATOM   2182  CD1 LEU A 287      -0.013  -3.587  -9.068  1.00 83.38           C  
ATOM   2183  CD2 LEU A 287      -0.543  -2.563  -6.871  1.00 83.38           C  
ATOM   2184  N   THR A 288       4.479  -2.655  -6.938  1.00 78.74           N  
ATOM   2185  CA  THR A 288       5.408  -1.512  -7.011  1.00 78.74           C  
ATOM   2186  C   THR A 288       6.616  -1.758  -7.909  1.00 78.74           C  
ATOM   2187  CB  THR A 288       5.901  -1.069  -5.626  1.00 78.74           C  
ATOM   2188  O   THR A 288       7.173  -0.809  -8.456  1.00 78.74           O  
ATOM   2189  CG2 THR A 288       4.757  -0.490  -4.795  1.00 78.74           C  
ATOM   2190  OG1 THR A 288       6.519  -2.094  -4.874  1.00 78.74           O  
ATOM   2191  N   LEU A 289       6.995  -3.022  -8.105  1.00 84.54           N  
ATOM   2192  CA  LEU A 289       8.162  -3.399  -8.895  1.00 84.54           C  
ATOM   2193  C   LEU A 289       7.980  -3.078 -10.383  1.00 84.54           C  
ATOM   2194  CB  LEU A 289       8.418  -4.895  -8.657  1.00 84.54           C  
ATOM   2195  O   LEU A 289       8.897  -2.568 -11.015  1.00 84.54           O  
ATOM   2196  CG  LEU A 289       9.681  -5.451  -9.326  1.00 84.54           C  
ATOM   2197  CD1 LEU A 289      10.947  -4.778  -8.809  1.00 84.54           C  
ATOM   2198  CD2 LEU A 289       9.764  -6.942  -9.010  1.00 84.54           C  
ATOM   2199  N   LEU A 290       6.792  -3.325 -10.947  1.00 82.38           N  
ATOM   2200  CA  LEU A 290       6.572  -3.162 -12.386  1.00 82.38           C  
ATOM   2201  C   LEU A 290       6.765  -1.709 -12.872  1.00 82.38           C  
ATOM   2202  CB  LEU A 290       5.222  -3.790 -12.790  1.00 82.38           C  
ATOM   2203  O   LEU A 290       7.558  -1.503 -13.792  1.00 82.38           O  
ATOM   2204  CG  LEU A 290       4.850  -3.528 -14.261  1.00 82.38           C  
ATOM   2205  CD1 LEU A 290       5.747  -4.336 -15.203  1.00 82.38           C  
ATOM   2206  CD2 LEU A 290       3.379  -3.878 -14.489  1.00 82.38           C  
ATOM   2207  N   PRO A 291       6.109  -0.683 -12.290  1.00 77.90           N  
ATOM   2208  CA  PRO A 291       6.350   0.699 -12.698  1.00 77.90           C  
ATOM   2209  C   PRO A 291       7.794   1.142 -12.480  1.00 77.90           C  
ATOM   2210  CB  PRO A 291       5.410   1.562 -11.851  1.00 77.90           C  
ATOM   2211  O   PRO A 291       8.261   2.026 -13.195  1.00 77.90           O  
ATOM   2212  CG  PRO A 291       4.304   0.597 -11.444  1.00 77.90           C  
ATOM   2213  CD  PRO A 291       5.047  -0.724 -11.298  1.00 77.90           C  
ATOM   2214  N   LEU A 292       8.477   0.560 -11.490  1.00 80.69           N  
ATOM   2215  CA  LEU A 292       9.866   0.867 -11.195  1.00 80.69           C  
ATOM   2216  C   LEU A 292      10.765   0.355 -12.325  1.00 80.69           C  
ATOM   2217  CB  LEU A 292      10.195   0.312  -9.801  1.00 80.69           C  
ATOM   2218  O   LEU A 292      11.437   1.167 -12.946  1.00 80.69           O  
ATOM   2219  CG  LEU A 292      11.509   0.823  -9.203  1.00 80.69           C  
ATOM   2220  CD1 LEU A 292      11.557   2.337  -9.013  1.00 80.69           C  
ATOM   2221  CD2 LEU A 292      11.677   0.182  -7.819  1.00 80.69           C  
ATOM   2222  N   VAL A 293      10.647  -0.923 -12.707  1.00 81.81           N  
ATOM   2223  CA  VAL A 293      11.352  -1.516 -13.864  1.00 81.81           C  
ATOM   2224  C   VAL A 293      11.124  -0.704 -15.141  1.00 81.81           C  
ATOM   2225  CB  VAL A 293      10.884  -2.967 -14.100  1.00 81.81           C  
ATOM   2226  O   VAL A 293      12.072  -0.365 -15.851  1.00 81.81           O  
ATOM   2227  CG1 VAL A 293      11.511  -3.598 -15.353  1.00 81.81           C  
ATOM   2228  CG2 VAL A 293      11.231  -3.884 -12.928  1.00 81.81           C  
ATOM   2229  N   LEU A 294       9.868  -0.353 -15.436  1.00 80.24           N  
ATOM   2230  CA  LEU A 294       9.533   0.410 -16.640  1.00 80.24           C  
ATOM   2231  C   LEU A 294      10.222   1.783 -16.651  1.00 80.24           C  
ATOM   2232  CB  LEU A 294       8.006   0.559 -16.755  1.00 80.24           C  
ATOM   2233  O   LEU A 294      10.799   2.167 -17.666  1.00 80.24           O  
ATOM   2234  CG  LEU A 294       7.241  -0.748 -17.030  1.00 80.24           C  
ATOM   2235  CD1 LEU A 294       5.742  -0.455 -17.021  1.00 80.24           C  
ATOM   2236  CD2 LEU A 294       7.602  -1.366 -18.376  1.00 80.24           C  
ATOM   2237  N   GLN A 295      10.191   2.509 -15.530  1.00 77.11           N  
ATOM   2238  CA  GLN A 295      10.746   3.863 -15.445  1.00 77.11           C  
ATOM   2239  C   GLN A 295      12.271   3.879 -15.373  1.00 77.11           C  
ATOM   2240  CB  GLN A 295      10.150   4.607 -14.241  1.00 77.11           C  
ATOM   2241  O   GLN A 295      12.908   4.629 -16.109  1.00 77.11           O  
ATOM   2242  CG  GLN A 295       8.697   5.010 -14.502  1.00 77.11           C  
ATOM   2243  CD  GLN A 295       8.038   5.593 -13.263  1.00 77.11           C  
ATOM   2244  NE2 GLN A 295       7.362   4.778 -12.489  1.00 77.11           N  
ATOM   2245  OE1 GLN A 295       8.099   6.778 -12.977  1.00 77.11           O  
ATOM   2246  N   THR A 296      12.870   3.073 -14.493  1.00 74.45           N  
ATOM   2247  CA  THR A 296      14.314   3.136 -14.230  1.00 74.45           C  
ATOM   2248  C   THR A 296      15.134   2.340 -15.231  1.00 74.45           C  
ATOM   2249  CB  THR A 296      14.669   2.698 -12.800  1.00 74.45           C  
ATOM   2250  O   THR A 296      16.281   2.698 -15.475  1.00 74.45           O  
ATOM   2251  CG2 THR A 296      14.063   3.655 -11.772  1.00 74.45           C  
ATOM   2252  OG1 THR A 296      14.179   1.422 -12.466  1.00 74.45           O  
ATOM   2253  N   ASN A 297      14.577   1.274 -15.816  1.00 72.62           N  
ATOM   2254  CA  ASN A 297      15.345   0.351 -16.654  1.00 72.62           C  
ATOM   2255  C   ASN A 297      14.928   0.386 -18.119  1.00 72.62           C  
ATOM   2256  CB  ASN A 297      15.269  -1.065 -16.066  1.00 72.62           C  
ATOM   2257  O   ASN A 297      15.792   0.265 -18.977  1.00 72.62           O  
ATOM   2258  CG  ASN A 297      15.675  -1.059 -14.614  1.00 72.62           C  
ATOM   2259  ND2 ASN A 297      16.946  -0.950 -14.333  1.00 72.62           N  
ATOM   2260  OD1 ASN A 297      14.855  -1.059 -13.717  1.00 72.62           O  
ATOM   2261  N   LEU A 298      13.644   0.564 -18.433  1.00 76.59           N  
ATOM   2262  CA  LEU A 298      13.189   0.641 -19.829  1.00 76.59           C  
ATOM   2263  C   LEU A 298      13.044   2.080 -20.347  1.00 76.59           C  
ATOM   2264  CB  LEU A 298      11.911  -0.186 -20.025  1.00 76.59           C  
ATOM   2265  O   LEU A 298      12.657   2.281 -21.494  1.00 76.59           O  
ATOM   2266  CG  LEU A 298      11.989  -1.661 -19.606  1.00 76.59           C  
ATOM   2267  CD1 LEU A 298      10.691  -2.361 -20.017  1.00 76.59           C  
ATOM   2268  CD2 LEU A 298      13.166  -2.408 -20.232  1.00 76.59           C  
ATOM   2269  N   GLY A 299      13.335   3.086 -19.515  1.00 75.81           N  
ATOM   2270  CA  GLY A 299      13.271   4.500 -19.897  1.00 75.81           C  
ATOM   2271  C   GLY A 299      11.851   5.022 -20.133  1.00 75.81           C  
ATOM   2272  O   GLY A 299      11.674   6.056 -20.778  1.00 75.81           O  
ATOM   2273  N   TYR A 300      10.826   4.324 -19.635  1.00 77.72           N  
ATOM   2274  CA  TYR A 300       9.446   4.774 -19.774  1.00 77.72           C  
ATOM   2275  C   TYR A 300       9.239   6.033 -18.941  1.00 77.72           C  
ATOM   2276  CB  TYR A 300       8.426   3.697 -19.369  1.00 77.72           C  
ATOM   2277  O   TYR A 300       9.683   6.140 -17.798  1.00 77.72           O  
ATOM   2278  CG  TYR A 300       8.185   2.598 -20.391  1.00 77.72           C  
ATOM   2279  CD1 TYR A 300       6.866   2.271 -20.754  1.00 77.72           C  
ATOM   2280  CD2 TYR A 300       9.252   1.902 -20.992  1.00 77.72           C  
ATOM   2281  CE1 TYR A 300       6.620   1.306 -21.747  1.00 77.72           C  
ATOM   2282  CE2 TYR A 300       9.012   0.919 -21.970  1.00 77.72           C  
ATOM   2283  OH  TYR A 300       7.430  -0.315 -23.303  1.00 77.72           O  
ATOM   2284  CZ  TYR A 300       7.691   0.628 -22.361  1.00 77.72           C  
ATOM   2285  N   THR A 301       8.472   6.974 -19.481  1.00 80.27           N  
ATOM   2286  CA  THR A 301       7.987   8.080 -18.660  1.00 80.27           C  
ATOM   2287  C   THR A 301       7.002   7.555 -17.618  1.00 80.27           C  
ATOM   2288  CB  THR A 301       7.360   9.210 -19.485  1.00 80.27           C  
ATOM   2289  O   THR A 301       6.333   6.534 -17.816  1.00 80.27           O  
ATOM   2290  CG2 THR A 301       8.232   9.650 -20.661  1.00 80.27           C  
ATOM   2291  OG1 THR A 301       6.101   8.838 -19.997  1.00 80.27           O  
ATOM   2292  N   SER A 302       6.847   8.281 -16.514  1.00 72.53           N  
ATOM   2293  CA  SER A 302       5.908   7.906 -15.454  1.00 72.53           C  
ATOM   2294  C   SER A 302       4.467   7.770 -15.957  1.00 72.53           C  
ATOM   2295  CB  SER A 302       5.974   8.939 -14.335  1.00 72.53           C  
ATOM   2296  O   SER A 302       3.739   6.892 -15.499  1.00 72.53           O  
ATOM   2297  OG  SER A 302       7.322   9.185 -13.987  1.00 72.53           O  
ATOM   2298  N   ALA A 303       4.070   8.567 -16.956  1.00 76.10           N  
ATOM   2299  CA  ALA A 303       2.761   8.453 -17.592  1.00 76.10           C  
ATOM   2300  C   ALA A 303       2.583   7.108 -18.317  1.00 76.10           C  
ATOM   2301  CB  ALA A 303       2.567   9.642 -18.543  1.00 76.10           C  
ATOM   2302  O   ALA A 303       1.555   6.454 -18.148  1.00 76.10           O  
ATOM   2303  N   TRP A 304       3.593   6.656 -19.068  1.00 78.37           N  
ATOM   2304  CA  TRP A 304       3.549   5.363 -19.755  1.00 78.37           C  
ATOM   2305  C   TRP A 304       3.607   4.181 -18.787  1.00 78.37           C  
ATOM   2306  CB  TRP A 304       4.672   5.282 -20.789  1.00 78.37           C  
ATOM   2307  O   TRP A 304       2.860   3.219 -18.958  1.00 78.37           O  
ATOM   2308  CG  TRP A 304       4.382   6.000 -22.061  1.00 78.37           C  
ATOM   2309  CD1 TRP A 304       5.020   7.089 -22.541  1.00 78.37           C  
ATOM   2310  CD2 TRP A 304       3.414   5.618 -23.082  1.00 78.37           C  
ATOM   2311  CE2 TRP A 304       3.496   6.557 -24.151  1.00 78.37           C  
ATOM   2312  CE3 TRP A 304       2.502   4.550 -23.222  1.00 78.37           C  
ATOM   2313  NE1 TRP A 304       4.481   7.440 -23.763  1.00 78.37           N  
ATOM   2314  CH2 TRP A 304       1.808   5.375 -25.415  1.00 78.37           C  
ATOM   2315  CZ2 TRP A 304       2.705   6.450 -25.303  1.00 78.37           C  
ATOM   2316  CZ3 TRP A 304       1.709   4.428 -24.379  1.00 78.37           C  
ATOM   2317  N   ALA A 305       4.422   4.265 -17.734  1.00 77.68           N  
ATOM   2318  CA  ALA A 305       4.443   3.248 -16.684  1.00 77.68           C  
ATOM   2319  C   ALA A 305       3.093   3.156 -15.945  1.00 77.68           C  
ATOM   2320  CB  ALA A 305       5.603   3.563 -15.740  1.00 77.68           C  
ATOM   2321  O   ALA A 305       2.608   2.058 -15.670  1.00 77.68           O  
ATOM   2322  N   GLY A 306       2.443   4.298 -15.690  1.00 76.26           N  
ATOM   2323  CA  GLY A 306       1.085   4.354 -15.145  1.00 76.26           C  
ATOM   2324  C   GLY A 306       0.046   3.719 -16.070  1.00 76.26           C  
ATOM   2325  O   GLY A 306      -0.767   2.913 -15.620  1.00 76.26           O  
ATOM   2326  N   LEU A 307       0.109   4.013 -17.374  1.00 81.45           N  
ATOM   2327  CA  LEU A 307      -0.752   3.388 -18.384  1.00 81.45           C  
ATOM   2328  C   LEU A 307      -0.545   1.871 -18.473  1.00 81.45           C  
ATOM   2329  CB  LEU A 307      -0.507   4.038 -19.758  1.00 81.45           C  
ATOM   2330  O   LEU A 307      -1.521   1.139 -18.606  1.00 81.45           O  
ATOM   2331  CG  LEU A 307      -1.140   5.428 -19.930  1.00 81.45           C  
ATOM   2332  CD1 LEU A 307      -0.636   6.063 -21.226  1.00 81.45           C  
ATOM   2333  CD2 LEU A 307      -2.668   5.354 -20.007  1.00 81.45           C  
ATOM   2334  N   ALA A 308       0.691   1.385 -18.347  1.00 80.99           N  
ATOM   2335  CA  ALA A 308       0.990  -0.046 -18.336  1.00 80.99           C  
ATOM   2336  C   ALA A 308       0.465  -0.750 -17.071  1.00 80.99           C  
ATOM   2337  CB  ALA A 308       2.502  -0.222 -18.489  1.00 80.99           C  
ATOM   2338  O   ALA A 308       0.066  -1.912 -17.134  1.00 80.99           O  
ATOM   2339  N   ALA A 309       0.419  -0.050 -15.932  1.00 79.96           N  
ATOM   2340  CA  ALA A 309      -0.148  -0.558 -14.682  1.00 79.96           C  
ATOM   2341  C   ALA A 309      -1.690  -0.482 -14.636  1.00 79.96           C  
ATOM   2342  CB  ALA A 309       0.494   0.207 -13.521  1.00 79.96           C  
ATOM   2343  O   ALA A 309      -2.321  -1.243 -13.898  1.00 79.96           O  
ATOM   2344  N   ALA A 310      -2.303   0.391 -15.442  1.00 80.94           N  
ATOM   2345  CA  ALA A 310      -3.742   0.662 -15.483  1.00 80.94           C  
ATOM   2346  C   ALA A 310      -4.681  -0.552 -15.611  1.00 80.94           C  
ATOM   2347  CB  ALA A 310      -4.023   1.640 -16.631  1.00 80.94           C  
ATOM   2348  O   ALA A 310      -5.700  -0.597 -14.910  1.00 80.94           O  
ATOM   2349  N   PRO A 311      -4.395  -1.539 -16.483  1.00 85.56           N  
ATOM   2350  CA  PRO A 311      -5.357  -2.580 -16.835  1.00 85.56           C  
ATOM   2351  C   PRO A 311      -5.825  -3.450 -15.662  1.00 85.56           C  
ATOM   2352  CB  PRO A 311      -4.671  -3.417 -17.917  1.00 85.56           C  
ATOM   2353  O   PRO A 311      -6.926  -3.999 -15.724  1.00 85.56           O  
ATOM   2354  CG  PRO A 311      -3.685  -2.449 -18.558  1.00 85.56           C  
ATOM   2355  CD  PRO A 311      -3.247  -1.614 -17.377  1.00 85.56           C  
ATOM   2356  N   VAL A 312      -5.053  -3.529 -14.569  1.00 85.56           N  
ATOM   2357  CA  VAL A 312      -5.408  -4.310 -13.366  1.00 85.56           C  
ATOM   2358  C   VAL A 312      -6.705  -3.839 -12.733  1.00 85.56           C  
ATOM   2359  CB  VAL A 312      -4.268  -4.290 -12.328  1.00 85.56           C  
ATOM   2360  O   VAL A 312      -7.408  -4.622 -12.099  1.00 85.56           O  
ATOM   2361  CG1 VAL A 312      -4.101  -2.930 -11.632  1.00 85.56           C  
ATOM   2362  CG2 VAL A 312      -4.419  -5.369 -11.256  1.00 85.56           C  
ATOM   2363  N   GLY A 313      -7.053  -2.568 -12.933  1.00 79.83           N  
ATOM   2364  CA  GLY A 313      -8.267  -1.989 -12.393  1.00 79.83           C  
ATOM   2365  C   GLY A 313      -9.539  -2.320 -13.166  1.00 79.83           C  
ATOM   2366  O   GLY A 313     -10.631  -2.199 -12.614  1.00 79.83           O  
ATOM   2367  N   ILE A 314      -9.425  -2.770 -14.417  1.00 85.63           N  
ATOM   2368  CA  ILE A 314     -10.573  -2.931 -15.317  1.00 85.63           C  
ATOM   2369  C   ILE A 314     -11.457  -4.100 -14.873  1.00 85.63           C  
ATOM   2370  CB  ILE A 314     -10.097  -3.075 -16.783  1.00 85.63           C  
ATOM   2371  O   ILE A 314     -12.660  -3.938 -14.691  1.00 85.63           O  
ATOM   2372  CG1 ILE A 314      -9.294  -1.824 -17.217  1.00 85.63           C  
ATOM   2373  CG2 ILE A 314     -11.304  -3.285 -17.717  1.00 85.63           C  
ATOM   2374  CD1 ILE A 314      -8.682  -1.919 -18.620  1.00 85.63           C  
ATOM   2375  N   LEU A 315     -10.885  -5.288 -14.663  1.00 88.25           N  
ATOM   2376  CA  LEU A 315     -11.673  -6.475 -14.313  1.00 88.25           C  
ATOM   2377  C   LEU A 315     -12.329  -6.408 -12.919  1.00 88.25           C  
ATOM   2378  CB  LEU A 315     -10.837  -7.749 -14.511  1.00 88.25           C  
ATOM   2379  O   LEU A 315     -13.504  -6.772 -12.826  1.00 88.25           O  
ATOM   2380  CG  LEU A 315     -10.436  -8.013 -15.974  1.00 88.25           C  
ATOM   2381  CD1 LEU A 315      -9.661  -9.317 -16.064  1.00 88.25           C  
ATOM   2382  CD2 LEU A 315     -11.660  -8.157 -16.883  1.00 88.25           C  
ATOM   2383  N   PRO A 316     -11.677  -5.904 -11.849  1.00 83.48           N  
ATOM   2384  CA  PRO A 316     -12.316  -5.716 -10.548  1.00 83.48           C  
ATOM   2385  C   PRO A 316     -13.580  -4.867 -10.599  1.00 83.48           C  
ATOM   2386  CB  PRO A 316     -11.271  -5.047  -9.651  1.00 83.48           C  
ATOM   2387  O   PRO A 316     -14.535  -5.182  -9.888  1.00 83.48           O  
ATOM   2388  CG  PRO A 316      -9.958  -5.529 -10.240  1.00 83.48           C  
ATOM   2389  CD  PRO A 316     -10.263  -5.596 -11.734  1.00 83.48           C  
ATOM   2390  N   VAL A 317     -13.611  -3.834 -11.446  1.00 77.96           N  
ATOM   2391  CA  VAL A 317     -14.777  -2.954 -11.619  1.00 77.96           C  
ATOM   2392  C   VAL A 317     -16.016  -3.752 -12.035  1.00 77.96           C  
ATOM   2393  CB  VAL A 317     -14.439  -1.844 -12.637  1.00 77.96           C  
ATOM   2394  O   VAL A 317     -17.097  -3.549 -11.483  1.00 77.96           O  
ATOM   2395  CG1 VAL A 317     -15.672  -1.120 -13.181  1.00 77.96           C  
ATOM   2396  CG2 VAL A 317     -13.493  -0.811 -12.013  1.00 77.96           C  
ATOM   2397  N   PHE A 318     -15.865  -4.705 -12.956  1.00 82.65           N  
ATOM   2398  CA  PHE A 318     -16.984  -5.507 -13.459  1.00 82.65           C  
ATOM   2399  C   PHE A 318     -17.248  -6.766 -12.623  1.00 82.65           C  
ATOM   2400  CB  PHE A 318     -16.722  -5.850 -14.929  1.00 82.65           C  
ATOM   2401  O   PHE A 318     -18.402  -7.152 -12.424  1.00 82.65           O  
ATOM   2402  CG  PHE A 318     -16.588  -4.624 -15.814  1.00 82.65           C  
ATOM   2403  CD1 PHE A 318     -17.719  -3.843 -16.114  1.00 82.65           C  
ATOM   2404  CD2 PHE A 318     -15.330  -4.245 -16.316  1.00 82.65           C  
ATOM   2405  CE1 PHE A 318     -17.592  -2.687 -16.905  1.00 82.65           C  
ATOM   2406  CE2 PHE A 318     -15.200  -3.083 -17.095  1.00 82.65           C  
ATOM   2407  CZ  PHE A 318     -16.330  -2.304 -17.391  1.00 82.65           C  
ATOM   2408  N   LEU A 319     -16.195  -7.406 -12.108  1.00 84.30           N  
ATOM   2409  CA  LEU A 319     -16.296  -8.686 -11.406  1.00 84.30           C  
ATOM   2410  C   LEU A 319     -16.684  -8.536  -9.932  1.00 84.30           C  
ATOM   2411  CB  LEU A 319     -14.977  -9.464 -11.558  1.00 84.30           C  
ATOM   2412  O   LEU A 319     -17.414  -9.383  -9.423  1.00 84.30           O  
ATOM   2413  CG  LEU A 319     -14.649  -9.920 -12.993  1.00 84.30           C  
ATOM   2414  CD1 LEU A 319     -13.303 -10.642 -12.988  1.00 84.30           C  
ATOM   2415  CD2 LEU A 319     -15.702 -10.876 -13.560  1.00 84.30           C  
ATOM   2416  N   SER A 320     -16.276  -7.472  -9.234  1.00 77.13           N  
ATOM   2417  CA  SER A 320     -16.563  -7.332  -7.793  1.00 77.13           C  
ATOM   2418  C   SER A 320     -18.066  -7.266  -7.472  1.00 77.13           C  
ATOM   2419  CB  SER A 320     -15.837  -6.140  -7.158  1.00 77.13           C  
ATOM   2420  O   SER A 320     -18.498  -7.953  -6.544  1.00 77.13           O  
ATOM   2421  OG  SER A 320     -14.453  -6.201  -7.418  1.00 77.13           O  
ATOM   2422  N   PRO A 321     -18.914  -6.533  -8.231  1.00 74.13           N  
ATOM   2423  CA  PRO A 321     -20.367  -6.582  -8.040  1.00 74.13           C  
ATOM   2424  C   PRO A 321     -20.958  -7.971  -8.310  1.00 74.13           C  
ATOM   2425  CB  PRO A 321     -20.949  -5.549  -9.015  1.00 74.13           C  
ATOM   2426  O   PRO A 321     -21.894  -8.392  -7.625  1.00 74.13           O  
ATOM   2427  CG  PRO A 321     -19.787  -4.597  -9.289  1.00 74.13           C  
ATOM   2428  CD  PRO A 321     -18.579  -5.522  -9.227  1.00 74.13           C  
ATOM   2429  N   LEU A 322     -20.409  -8.693  -9.294  1.00 82.06           N  
ATOM   2430  CA  LEU A 322     -20.841 -10.044  -9.642  1.00 82.06           C  
ATOM   2431  C   LEU A 322     -20.524 -11.023  -8.504  1.00 82.06           C  
ATOM   2432  CB  LEU A 322     -20.174 -10.449 -10.973  1.00 82.06           C  
ATOM   2433  O   LEU A 322     -21.414 -11.739  -8.041  1.00 82.06           O  
ATOM   2434  CG  LEU A 322     -20.715 -11.753 -11.580  1.00 82.06           C  
ATOM   2435  CD1 LEU A 322     -22.141 -11.562 -12.087  1.00 82.06           C  
ATOM   2436  CD2 LEU A 322     -19.861 -12.182 -12.769  1.00 82.06           C  
ATOM   2437  N   ILE A 323     -19.293 -10.980  -7.991  1.00 78.61           N  
ATOM   2438  CA  ILE A 323     -18.849 -11.768  -6.837  1.00 78.61           C  
ATOM   2439  C   ILE A 323     -19.660 -11.386  -5.596  1.00 78.61           C  
ATOM   2440  CB  ILE A 323     -17.332 -11.592  -6.599  1.00 78.61           C  
ATOM   2441  O   ILE A 323     -20.094 -12.265  -4.870  1.00 78.61           O  
ATOM   2442  CG1 ILE A 323     -16.509 -12.093  -7.811  1.00 78.61           C  
ATOM   2443  CG2 ILE A 323     -16.888 -12.384  -5.353  1.00 78.61           C  
ATOM   2444  CD1 ILE A 323     -15.074 -11.558  -7.815  1.00 78.61           C  
ATOM   2445  N   GLY A 324     -19.965 -10.107  -5.371  1.00 70.48           N  
ATOM   2446  CA  GLY A 324     -20.825  -9.686  -4.261  1.00 70.48           C  
ATOM   2447  C   GLY A 324     -22.255 -10.233  -4.347  1.00 70.48           C  
ATOM   2448  O   GLY A 324     -22.839 -10.598  -3.330  1.00 70.48           O  
ATOM   2449  N   ARG A 325     -22.827 -10.322  -5.555  1.00 73.35           N  
ATOM   2450  CA  ARG A 325     -24.193 -10.828  -5.775  1.00 73.35           C  
ATOM   2451  C   ARG A 325     -24.292 -12.349  -5.655  1.00 73.35           C  
ATOM   2452  CB  ARG A 325     -24.685 -10.336  -7.146  1.00 73.35           C  
ATOM   2453  O   ARG A 325     -25.282 -12.851  -5.126  1.00 73.35           O  
ATOM   2454  CG  ARG A 325     -26.139 -10.744  -7.427  1.00 73.35           C  
ATOM   2455  CD  ARG A 325     -26.601 -10.186  -8.775  1.00 73.35           C  
ATOM   2456  NE  ARG A 325     -27.973 -10.626  -9.098  1.00 73.35           N  
ATOM   2457  NH1 ARG A 325     -28.126  -9.613 -11.153  1.00 73.35           N  
ATOM   2458  NH2 ARG A 325     -29.833 -10.835 -10.401  1.00 73.35           N  
ATOM   2459  CZ  ARG A 325     -28.635 -10.356 -10.210  1.00 73.35           C  
ATOM   2460  N   PHE A 326     -23.309 -13.076  -6.181  1.00 74.99           N  
ATOM   2461  CA  PHE A 326     -23.308 -14.543  -6.214  1.00 74.99           C  
ATOM   2462  C   PHE A 326     -22.479 -15.182  -5.095  1.00 74.99           C  
ATOM   2463  CB  PHE A 326     -22.872 -15.016  -7.607  1.00 74.99           C  
ATOM   2464  O   PHE A 326     -22.635 -16.372  -4.831  1.00 74.99           O  
ATOM   2465  CG  PHE A 326     -23.888 -14.687  -8.686  1.00 74.99           C  
ATOM   2466  CD1 PHE A 326     -25.084 -15.425  -8.760  1.00 74.99           C  
ATOM   2467  CD2 PHE A 326     -23.657 -13.652  -9.610  1.00 74.99           C  
ATOM   2468  CE1 PHE A 326     -26.039 -15.136  -9.751  1.00 74.99           C  
ATOM   2469  CE2 PHE A 326     -24.623 -13.355 -10.590  1.00 74.99           C  
ATOM   2470  CZ  PHE A 326     -25.807 -14.099 -10.668  1.00 74.99           C  
ATOM   2471  N   GLY A 327     -21.660 -14.398  -4.396  1.00 68.24           N  
ATOM   2472  CA  GLY A 327     -20.716 -14.858  -3.381  1.00 68.24           C  
ATOM   2473  C   GLY A 327     -21.387 -15.590  -2.234  1.00 68.24           C  
ATOM   2474  O   GLY A 327     -20.880 -16.614  -1.810  1.00 68.24           O  
ATOM   2475  N   ASN A 328     -22.585 -15.177  -1.810  1.00 67.87           N  
ATOM   2476  CA  ASN A 328     -23.322 -15.869  -0.742  1.00 67.87           C  
ATOM   2477  C   ASN A 328     -23.676 -17.333  -1.079  1.00 67.87           C  
ATOM   2478  CB  ASN A 328     -24.599 -15.076  -0.410  1.00 67.87           C  
ATOM   2479  O   ASN A 328     -24.073 -18.077  -0.189  1.00 67.87           O  
ATOM   2480  CG  ASN A 328     -24.346 -13.692   0.159  1.00 67.87           C  
ATOM   2481  ND2 ASN A 328     -25.391 -12.941   0.409  1.00 67.87           N  
ATOM   2482  OD1 ASN A 328     -23.234 -13.252   0.377  1.00 67.87           O  
ATOM   2483  N   LYS A 329     -23.570 -17.744  -2.352  1.00 75.72           N  
ATOM   2484  CA  LYS A 329     -23.808 -19.123  -2.809  1.00 75.72           C  
ATOM   2485  C   LYS A 329     -22.522 -19.934  -2.990  1.00 75.72           C  
ATOM   2486  CB  LYS A 329     -24.592 -19.108  -4.129  1.00 75.72           C  
ATOM   2487  O   LYS A 329     -22.606 -21.130  -3.245  1.00 75.72           O  
ATOM   2488  CG  LYS A 329     -25.940 -18.385  -4.027  1.00 75.72           C  
ATOM   2489  CD  LYS A 329     -26.706 -18.546  -5.344  1.00 75.72           C  
ATOM   2490  CE  LYS A 329     -28.076 -17.873  -5.242  1.00 75.72           C  
ATOM   2491  NZ  LYS A 329     -28.895 -18.157  -6.447  1.00 75.72           N  
ATOM   2492  N   ILE A 330     -21.356 -19.294  -2.921  1.00 82.65           N  
ATOM   2493  CA  ILE A 330     -20.053 -19.898  -3.206  1.00 82.65           C  
ATOM   2494  C   ILE A 330     -19.248 -19.938  -1.907  1.00 82.65           C  
ATOM   2495  CB  ILE A 330     -19.326 -19.138  -4.343  1.00 82.65           C  
ATOM   2496  O   ILE A 330     -19.246 -18.987  -1.129  1.00 82.65           O  
ATOM   2497  CG1 ILE A 330     -20.191 -19.110  -5.629  1.00 82.65           C  
ATOM   2498  CG2 ILE A 330     -17.960 -19.787  -4.642  1.00 82.65           C  
ATOM   2499  CD1 ILE A 330     -19.605 -18.275  -6.775  1.00 82.65           C  
ATOM   2500  N   ASP A 331     -18.538 -21.038  -1.667  1.00 87.34           N  
ATOM   2501  CA  ASP A 331     -17.588 -21.106  -0.560  1.00 87.34           C  
ATOM   2502  C   ASP A 331     -16.482 -20.053  -0.761  1.00 87.34           C  
ATOM   2503  CB  ASP A 331     -17.030 -22.532  -0.447  1.00 87.34           C  
ATOM   2504  O   ASP A 331     -15.745 -20.083  -1.750  1.00 87.34           O  
ATOM   2505  CG  ASP A 331     -16.159 -22.746   0.796  1.00 87.34           C  
ATOM   2506  OD1 ASP A 331     -15.416 -21.826   1.200  1.00 87.34           O  
ATOM   2507  OD2 ASP A 331     -16.199 -23.848   1.381  1.00 87.34           O  
ATOM   2508  N   MET A 332     -16.355 -19.121   0.188  1.00 87.94           N  
ATOM   2509  CA  MET A 332     -15.381 -18.027   0.121  1.00 87.94           C  
ATOM   2510  C   MET A 332     -13.945 -18.533  -0.059  1.00 87.94           C  
ATOM   2511  CB  MET A 332     -15.473 -17.153   1.383  1.00 87.94           C  
ATOM   2512  O   MET A 332     -13.154 -17.879  -0.733  1.00 87.94           O  
ATOM   2513  CG  MET A 332     -16.833 -16.467   1.526  1.00 87.94           C  
ATOM   2514  SD  MET A 332     -17.231 -15.318   0.182  1.00 87.94           S  
ATOM   2515  CE  MET A 332     -19.031 -15.418   0.284  1.00 87.94           C  
ATOM   2516  N   ARG A 333     -13.603 -19.720   0.464  1.00 93.42           N  
ATOM   2517  CA  ARG A 333     -12.266 -20.321   0.317  1.00 93.42           C  
ATOM   2518  C   ARG A 333     -11.943 -20.664  -1.131  1.00 93.42           C  
ATOM   2519  CB  ARG A 333     -12.165 -21.601   1.155  1.00 93.42           C  
ATOM   2520  O   ARG A 333     -10.788 -20.538  -1.532  1.00 93.42           O  
ATOM   2521  CG  ARG A 333     -12.358 -21.341   2.654  1.00 93.42           C  
ATOM   2522  CD  ARG A 333     -12.383 -22.655   3.433  1.00 93.42           C  
ATOM   2523  NE  ARG A 333     -13.595 -23.451   3.146  1.00 93.42           N  
ATOM   2524  NH1 ARG A 333     -13.085 -25.194   4.546  1.00 93.42           N  
ATOM   2525  NH2 ARG A 333     -14.839 -25.342   3.164  1.00 93.42           N  
ATOM   2526  CZ  ARG A 333     -13.833 -24.657   3.616  1.00 93.42           C  
ATOM   2527  N   LEU A 334     -12.943 -21.062  -1.921  1.00 93.21           N  
ATOM   2528  CA  LEU A 334     -12.764 -21.335  -3.349  1.00 93.21           C  
ATOM   2529  C   LEU A 334     -12.441 -20.048  -4.107  1.00 93.21           C  
ATOM   2530  CB  LEU A 334     -14.020 -22.002  -3.939  1.00 93.21           C  
ATOM   2531  O   LEU A 334     -11.536 -20.047  -4.935  1.00 93.21           O  
ATOM   2532  CG  LEU A 334     -14.318 -23.410  -3.399  1.00 93.21           C  
ATOM   2533  CD1 LEU A 334     -15.664 -23.889  -3.944  1.00 93.21           C  
ATOM   2534  CD2 LEU A 334     -13.250 -24.421  -3.822  1.00 93.21           C  
ATOM   2535  N   LEU A 335     -13.118 -18.943  -3.776  1.00 91.35           N  
ATOM   2536  CA  LEU A 335     -12.840 -17.640  -4.386  1.00 91.35           C  
ATOM   2537  C   LEU A 335     -11.436 -17.137  -4.027  1.00 91.35           C  
ATOM   2538  CB  LEU A 335     -13.912 -16.620  -3.973  1.00 91.35           C  
ATOM   2539  O   LEU A 335     -10.700 -16.715  -4.915  1.00 91.35           O  
ATOM   2540  CG  LEU A 335     -15.326 -16.909  -4.499  1.00 91.35           C  
ATOM   2541  CD1 LEU A 335     -16.313 -15.928  -3.866  1.00 91.35           C  
ATOM   2542  CD2 LEU A 335     -15.410 -16.755  -6.020  1.00 91.35           C  
ATOM   2543  N   VAL A 336     -11.020 -17.247  -2.760  1.00 92.85           N  
ATOM   2544  CA  VAL A 336      -9.650 -16.875  -2.358  1.00 92.85           C  
ATOM   2545  C   VAL A 336      -8.610 -17.790  -3.013  1.00 92.85           C  
ATOM   2546  CB  VAL A 336      -9.472 -16.892  -0.832  1.00 92.85           C  
ATOM   2547  O   VAL A 336      -7.581 -17.314  -3.480  1.00 92.85           O  
ATOM   2548  CG1 VAL A 336      -8.061 -16.458  -0.419  1.00 92.85           C  
ATOM   2549  CG2 VAL A 336     -10.428 -15.936  -0.124  1.00 92.85           C  
ATOM   2550  N   THR A 337      -8.880 -19.094  -3.117  1.00 96.88           N  
ATOM   2551  CA  THR A 337      -7.985 -20.029  -3.820  1.00 96.88           C  
ATOM   2552  C   THR A 337      -7.841 -19.634  -5.292  1.00 96.88           C  
ATOM   2553  CB  THR A 337      -8.479 -21.479  -3.702  1.00 96.88           C  
ATOM   2554  O   THR A 337      -6.725 -19.543  -5.795  1.00 96.88           O  
ATOM   2555  CG2 THR A 337      -7.547 -22.472  -4.390  1.00 96.88           C  
ATOM   2556  OG1 THR A 337      -8.550 -21.870  -2.346  1.00 96.88           O  
ATOM   2557  N   ALA A 338      -8.947 -19.318  -5.971  1.00 96.15           N  
ATOM   2558  CA  ALA A 338      -8.926 -18.822  -7.345  1.00 96.15           C  
ATOM   2559  C   ALA A 338      -8.174 -17.486  -7.469  1.00 96.15           C  
ATOM   2560  CB  ALA A 338     -10.372 -18.708  -7.840  1.00 96.15           C  
ATOM   2561  O   ALA A 338      -7.455 -17.278  -8.447  1.00 96.15           O  
ATOM   2562  N   SER A 339      -8.286 -16.600  -6.472  1.00 94.04           N  
ATOM   2563  CA  SER A 339      -7.522 -15.350  -6.407  1.00 94.04           C  
ATOM   2564  C   SER A 339      -6.019 -15.620  -6.372  1.00 94.04           C  
ATOM   2565  CB  SER A 339      -7.941 -14.531  -5.182  1.00 94.04           C  
ATOM   2566  O   SER A 339      -5.286 -15.107  -7.216  1.00 94.04           O  
ATOM   2567  OG  SER A 339      -7.187 -13.344  -5.080  1.00 94.04           O  
ATOM   2568  N   PHE A 340      -5.566 -16.482  -5.459  1.00 97.51           N  
ATOM   2569  CA  PHE A 340      -4.144 -16.796  -5.301  1.00 97.51           C  
ATOM   2570  C   PHE A 340      -3.583 -17.550  -6.505  1.00 97.51           C  
ATOM   2571  CB  PHE A 340      -3.921 -17.589  -4.008  1.00 97.51           C  
ATOM   2572  O   PHE A 340      -2.476 -17.248  -6.933  1.00 97.51           O  
ATOM   2573  CG  PHE A 340      -4.075 -16.828  -2.700  1.00 97.51           C  
ATOM   2574  CD1 PHE A 340      -4.522 -15.491  -2.651  1.00 97.51           C  
ATOM   2575  CD2 PHE A 340      -3.778 -17.493  -1.497  1.00 97.51           C  
ATOM   2576  CE1 PHE A 340      -4.690 -14.855  -1.413  1.00 97.51           C  
ATOM   2577  CE2 PHE A 340      -3.933 -16.842  -0.260  1.00 97.51           C  
ATOM   2578  CZ  PHE A 340      -4.377 -15.513  -0.217  1.00 97.51           C  
ATOM   2579  N   LEU A 341      -4.353 -18.459  -7.111  1.00 98.18           N  
ATOM   2580  CA  LEU A 341      -3.961 -19.113  -8.363  1.00 98.18           C  
ATOM   2581  C   LEU A 341      -3.846 -18.113  -9.517  1.00 98.18           C  
ATOM   2582  CB  LEU A 341      -4.973 -20.215  -8.711  1.00 98.18           C  
ATOM   2583  O   LEU A 341      -2.909 -18.199 -10.305  1.00 98.18           O  
ATOM   2584  CG  LEU A 341      -4.903 -21.455  -7.804  1.00 98.18           C  
ATOM   2585  CD1 LEU A 341      -6.048 -22.402  -8.166  1.00 98.18           C  
ATOM   2586  CD2 LEU A 341      -3.583 -22.214  -7.954  1.00 98.18           C  
ATOM   2587  N   THR A 342      -4.752 -17.135  -9.598  1.00 97.00           N  
ATOM   2588  CA  THR A 342      -4.671 -16.077 -10.613  1.00 97.00           C  
ATOM   2589  C   THR A 342      -3.435 -15.208 -10.399  1.00 97.00           C  
ATOM   2590  CB  THR A 342      -5.915 -15.185 -10.613  1.00 97.00           C  
ATOM   2591  O   THR A 342      -2.698 -14.947 -11.349  1.00 97.00           O  
ATOM   2592  CG2 THR A 342      -5.862 -14.181 -11.760  1.00 97.00           C  
ATOM   2593  OG1 THR A 342      -7.091 -15.942 -10.788  1.00 97.00           O  
ATOM   2594  N   PHE A 343      -3.159 -14.785  -9.161  1.00 95.43           N  
ATOM   2595  CA  PHE A 343      -1.939 -14.038  -8.862  1.00 95.43           C  
ATOM   2596  C   PHE A 343      -0.685 -14.852  -9.172  1.00 95.43           C  
ATOM   2597  CB  PHE A 343      -1.922 -13.566  -7.408  1.00 95.43           C  
ATOM   2598  O   PHE A 343       0.200 -14.347  -9.857  1.00 95.43           O  
ATOM   2599  CG  PHE A 343      -2.878 -12.444  -7.060  1.00 95.43           C  
ATOM   2600  CD1 PHE A 343      -3.029 -11.344  -7.923  1.00 95.43           C  
ATOM   2601  CD2 PHE A 343      -3.548 -12.449  -5.826  1.00 95.43           C  
ATOM   2602  CE1 PHE A 343      -3.853 -10.265  -7.568  1.00 95.43           C  
ATOM   2603  CE2 PHE A 343      -4.359 -11.361  -5.465  1.00 95.43           C  
ATOM   2604  CZ  PHE A 343      -4.512 -10.269  -6.331  1.00 95.43           C  
ATOM   2605  N   ALA A 344      -0.647 -16.122  -8.768  1.00 96.56           N  
ATOM   2606  CA  ALA A 344       0.459 -17.015  -9.071  1.00 96.56           C  
ATOM   2607  C   ALA A 344       0.695 -17.145 -10.579  1.00 96.56           C  
ATOM   2608  CB  ALA A 344       0.210 -18.375  -8.412  1.00 96.56           C  
ATOM   2609  O   ALA A 344       1.826 -16.985 -11.036  1.00 96.56           O  
ATOM   2610  N   PHE A 345      -0.367 -17.354 -11.359  1.00 96.09           N  
ATOM   2611  CA  PHE A 345      -0.292 -17.431 -12.814  1.00 96.09           C  
ATOM   2612  C   PHE A 345       0.203 -16.122 -13.436  1.00 96.09           C  
ATOM   2613  CB  PHE A 345      -1.668 -17.815 -13.368  1.00 96.09           C  
ATOM   2614  O   PHE A 345       1.129 -16.136 -14.236  1.00 96.09           O  
ATOM   2615  CG  PHE A 345      -1.716 -17.789 -14.882  1.00 96.09           C  
ATOM   2616  CD1 PHE A 345      -2.371 -16.741 -15.558  1.00 96.09           C  
ATOM   2617  CD2 PHE A 345      -1.044 -18.785 -15.615  1.00 96.09           C  
ATOM   2618  CE1 PHE A 345      -2.352 -16.691 -16.963  1.00 96.09           C  
ATOM   2619  CE2 PHE A 345      -1.027 -18.734 -17.019  1.00 96.09           C  
ATOM   2620  CZ  PHE A 345      -1.678 -17.686 -17.692  1.00 96.09           C  
ATOM   2621  N   THR A 346      -0.368 -14.981 -13.049  1.00 93.30           N  
ATOM   2622  CA  THR A 346       0.010 -13.679 -13.631  1.00 93.30           C  
ATOM   2623  C   THR A 346       1.423 -13.247 -13.257  1.00 93.30           C  
ATOM   2624  CB  THR A 346      -0.983 -12.571 -13.265  1.00 93.30           C  
ATOM   2625  O   THR A 346       2.065 -12.556 -14.039  1.00 93.30           O  
ATOM   2626  CG2 THR A 346      -2.349 -12.865 -13.881  1.00 93.30           C  
ATOM   2627  OG1 THR A 346      -1.127 -12.436 -11.868  1.00 93.30           O  
ATOM   2628  N   PHE A 347       1.936 -13.670 -12.101  1.00 91.50           N  
ATOM   2629  CA  PHE A 347       3.330 -13.441 -11.721  1.00 91.50           C  
ATOM   2630  C   PHE A 347       4.280 -14.402 -12.410  1.00 91.50           C  
ATOM   2631  CB  PHE A 347       3.461 -13.507 -10.201  1.00 91.50           C  
ATOM   2632  O   PHE A 347       5.329 -13.972 -12.870  1.00 91.50           O  
ATOM   2633  CG  PHE A 347       2.886 -12.327  -9.451  1.00 91.50           C  
ATOM   2634  CD1 PHE A 347       2.306 -11.234 -10.128  1.00 91.50           C  
ATOM   2635  CD2 PHE A 347       3.032 -12.276  -8.056  1.00 91.50           C  
ATOM   2636  CE1 PHE A 347       1.856 -10.123  -9.418  1.00 91.50           C  
ATOM   2637  CE2 PHE A 347       2.573 -11.155  -7.350  1.00 91.50           C  
ATOM   2638  CZ  PHE A 347       1.925 -10.107  -8.022  1.00 91.50           C  
ATOM   2639  N   TYR A 348       3.890 -15.664 -12.570  1.00 93.01           N  
ATOM   2640  CA  TYR A 348       4.647 -16.601 -13.388  1.00 93.01           C  
ATOM   2641  C   TYR A 348       4.731 -16.132 -14.848  1.00 93.01           C  
ATOM   2642  CB  TYR A 348       4.022 -17.989 -13.274  1.00 93.01           C  
ATOM   2643  O   TYR A 348       5.802 -16.109 -15.424  1.00 93.01           O  
ATOM   2644  CG  TYR A 348       4.768 -19.014 -14.091  1.00 93.01           C  
ATOM   2645  CD1 TYR A 348       4.237 -19.455 -15.318  1.00 93.01           C  
ATOM   2646  CD2 TYR A 348       6.028 -19.468 -13.656  1.00 93.01           C  
ATOM   2647  CE1 TYR A 348       4.960 -20.370 -16.102  1.00 93.01           C  
ATOM   2648  CE2 TYR A 348       6.762 -20.368 -14.449  1.00 93.01           C  
ATOM   2649  OH  TYR A 348       6.922 -21.695 -16.444  1.00 93.01           O  
ATOM   2650  CZ  TYR A 348       6.225 -20.822 -15.673  1.00 93.01           C  
ATOM   2651  N   TRP A 349       3.640 -15.628 -15.427  1.00 90.44           N  
ATOM   2652  CA  TRP A 349       3.645 -15.070 -16.785  1.00 90.44           C  
ATOM   2653  C   TRP A 349       4.604 -13.870 -16.941  1.00 90.44           C  
ATOM   2654  CB  TRP A 349       2.198 -14.707 -17.146  1.00 90.44           C  
ATOM   2655  O   TRP A 349       5.080 -13.582 -18.034  1.00 90.44           O  
ATOM   2656  CG  TRP A 349       1.903 -14.337 -18.568  1.00 90.44           C  
ATOM   2657  CD1 TRP A 349       2.751 -14.381 -19.624  1.00 90.44           C  
ATOM   2658  CD2 TRP A 349       0.624 -13.912 -19.124  1.00 90.44           C  
ATOM   2659  CE2 TRP A 349       0.792 -13.655 -20.517  1.00 90.44           C  
ATOM   2660  CE3 TRP A 349      -0.668 -13.740 -18.586  1.00 90.44           C  
ATOM   2661  NE1 TRP A 349       2.116 -13.929 -20.760  1.00 90.44           N  
ATOM   2662  CH2 TRP A 349      -1.547 -13.106 -20.777  1.00 90.44           C  
ATOM   2663  CZ2 TRP A 349      -0.266 -13.242 -21.338  1.00 90.44           C  
ATOM   2664  CZ3 TRP A 349      -1.744 -13.353 -19.405  1.00 90.44           C  
ATOM   2665  N   ARG A 350       4.952 -13.180 -15.849  1.00 86.05           N  
ATOM   2666  CA  ARG A 350       5.936 -12.087 -15.867  1.00 86.05           C  
ATOM   2667  C   ARG A 350       7.388 -12.554 -15.755  1.00 86.05           C  
ATOM   2668  CB  ARG A 350       5.617 -11.069 -14.766  1.00 86.05           C  
ATOM   2669  O   ARG A 350       8.262 -11.703 -15.837  1.00 86.05           O  
ATOM   2670  CG  ARG A 350       4.348 -10.268 -15.057  1.00 86.05           C  
ATOM   2671  CD  ARG A 350       4.076  -9.346 -13.861  1.00 86.05           C  
ATOM   2672  NE  ARG A 350       2.805  -8.614 -13.991  1.00 86.05           N  
ATOM   2673  NH1 ARG A 350       3.434  -7.153 -15.656  1.00 86.05           N  
ATOM   2674  NH2 ARG A 350       1.394  -7.068 -14.851  1.00 86.05           N  
ATOM   2675  CZ  ARG A 350       2.557  -7.621 -14.819  1.00 86.05           C  
ATOM   2676  N   THR A 351       7.678 -13.843 -15.561  1.00 83.53           N  
ATOM   2677  CA  THR A 351       9.070 -14.309 -15.396  1.00 83.53           C  
ATOM   2678  C   THR A 351       9.880 -14.265 -16.685  1.00 83.53           C  
ATOM   2679  CB  THR A 351       9.168 -15.715 -14.793  1.00 83.53           C  
ATOM   2680  O   THR A 351      11.102 -14.316 -16.621  1.00 83.53           O  
ATOM   2681  CG2 THR A 351       8.509 -15.766 -13.416  1.00 83.53           C  
ATOM   2682  OG1 THR A 351       8.565 -16.702 -15.594  1.00 83.53           O  
ATOM   2683  N   ASP A 352       9.219 -14.125 -17.833  1.00 74.78           N  
ATOM   2684  CA  ASP A 352       9.862 -14.004 -19.143  1.00 74.78           C  
ATOM   2685  C   ASP A 352      10.034 -12.533 -19.565  1.00 74.78           C  
ATOM   2686  CB  ASP A 352       9.104 -14.856 -20.174  1.00 74.78           C  
ATOM   2687  O   ASP A 352       9.959 -12.201 -20.746  1.00 74.78           O  
ATOM   2688  CG  ASP A 352       9.101 -16.350 -19.830  1.00 74.78           C  
ATOM   2689  OD1 ASP A 352      10.118 -16.839 -19.286  1.00 74.78           O  
ATOM   2690  OD2 ASP A 352       8.066 -16.998 -20.103  1.00 74.78           O  
ATOM   2691  N   PHE A 353      10.223 -11.616 -18.608  1.00 70.48           N  
ATOM   2692  CA  PHE A 353      10.442 -10.199 -18.901  1.00 70.48           C  
ATOM   2693  C   PHE A 353      11.824  -9.976 -19.533  1.00 70.48           C  
ATOM   2694  CB  PHE A 353      10.248  -9.365 -17.630  1.00 70.48           C  
ATOM   2695  O   PHE A 353      12.827 -10.453 -19.000  1.00 70.48           O  
ATOM   2696  CG  PHE A 353       9.606  -8.020 -17.853  1.00 70.48           C  
ATOM   2697  CD1 PHE A 353      10.398  -6.863 -17.904  1.00 70.48           C  
ATOM   2698  CD2 PHE A 353       8.208  -7.923 -17.961  1.00 70.48           C  
ATOM   2699  CE1 PHE A 353       9.791  -5.610 -18.063  1.00 70.48           C  
ATOM   2700  CE2 PHE A 353       7.601  -6.667 -18.116  1.00 70.48           C  
ATOM   2701  CZ  PHE A 353       8.394  -5.506 -18.180  1.00 70.48           C  
ATOM   2702  N   TYR A 354      11.886  -9.232 -20.643  1.00 69.11           N  
ATOM   2703  CA  TYR A 354      13.125  -8.860 -21.343  1.00 69.11           C  
ATOM   2704  C   TYR A 354      13.081  -7.394 -21.804  1.00 69.11           C  
ATOM   2705  CB  TYR A 354      13.417  -9.840 -22.495  1.00 69.11           C  
ATOM   2706  O   TYR A 354      12.012  -6.789 -21.854  1.00 69.11           O  
ATOM   2707  CG  TYR A 354      12.371  -9.905 -23.594  1.00 69.11           C  
ATOM   2708  CD1 TYR A 354      11.306 -10.819 -23.496  1.00 69.11           C  
ATOM   2709  CD2 TYR A 354      12.475  -9.077 -24.728  1.00 69.11           C  
ATOM   2710  CE1 TYR A 354      10.321 -10.878 -24.500  1.00 69.11           C  
ATOM   2711  CE2 TYR A 354      11.504  -9.143 -25.745  1.00 69.11           C  
ATOM   2712  OH  TYR A 354       9.461 -10.064 -26.591  1.00 69.11           O  
ATOM   2713  CZ  TYR A 354      10.416 -10.033 -25.624  1.00 69.11           C  
ATOM   2714  N   ALA A 355      14.243  -6.801 -22.100  1.00 60.40           N  
ATOM   2715  CA  ALA A 355      14.375  -5.355 -22.327  1.00 60.40           C  
ATOM   2716  C   ALA A 355      13.589  -4.849 -23.551  1.00 60.40           C  
ATOM   2717  CB  ALA A 355      15.866  -5.008 -22.436  1.00 60.40           C  
ATOM   2718  O   ALA A 355      12.900  -3.837 -23.461  1.00 60.40           O  
ATOM   2719  N   ASP A 356      13.626  -5.594 -24.657  1.00 65.30           N  
ATOM   2720  CA  ASP A 356      12.953  -5.244 -25.919  1.00 65.30           C  
ATOM   2721  C   ASP A 356      11.483  -5.702 -25.969  1.00 65.30           C  
ATOM   2722  CB  ASP A 356      13.767  -5.794 -27.099  1.00 65.30           C  
ATOM   2723  O   ASP A 356      10.914  -5.947 -27.036  1.00 65.30           O  
ATOM   2724  CG  ASP A 356      15.221  -5.329 -27.047  1.00 65.30           C  
ATOM   2725  OD1 ASP A 356      15.437  -4.102 -26.944  1.00 65.30           O  
ATOM   2726  OD2 ASP A 356      16.096  -6.220 -27.055  1.00 65.30           O  
ATOM   2727  N   MET A 357      10.867  -5.904 -24.804  1.00 66.61           N  
ATOM   2728  CA  MET A 357       9.502  -6.398 -24.703  1.00 66.61           C  
ATOM   2729  C   MET A 357       8.497  -5.324 -25.137  1.00 66.61           C  
ATOM   2730  CB  MET A 357       9.254  -6.918 -23.281  1.00 66.61           C  
ATOM   2731  O   MET A 357       8.520  -4.189 -24.660  1.00 66.61           O  
ATOM   2732  CG  MET A 357       7.830  -7.438 -23.106  1.00 66.61           C  
ATOM   2733  SD  MET A 357       7.454  -8.196 -21.503  1.00 66.61           S  
ATOM   2734  CE  MET A 357       8.225  -9.815 -21.751  1.00 66.61           C  
ATOM   2735  N   ASP A 358       7.559  -5.714 -26.003  1.00 74.33           N  
ATOM   2736  CA  ASP A 358       6.432  -4.860 -26.369  1.00 74.33           C  
ATOM   2737  C   ASP A 358       5.531  -4.569 -25.156  1.00 74.33           C  
ATOM   2738  CB  ASP A 358       5.634  -5.488 -27.521  1.00 74.33           C  
ATOM   2739  O   ASP A 358       5.263  -5.444 -24.325  1.00 74.33           O  
ATOM   2740  CG  ASP A 358       4.456  -4.594 -27.925  1.00 74.33           C  
ATOM   2741  OD1 ASP A 358       4.654  -3.360 -27.979  1.00 74.33           O  
ATOM   2742  OD2 ASP A 358       3.332  -5.126 -28.044  1.00 74.33           O  
ATOM   2743  N   ILE A 359       4.995  -3.349 -25.084  1.00 71.69           N  
ATOM   2744  CA  ILE A 359       4.128  -2.903 -23.986  1.00 71.69           C  
ATOM   2745  C   ILE A 359       2.893  -3.808 -23.828  1.00 71.69           C  
ATOM   2746  CB  ILE A 359       3.757  -1.416 -24.188  1.00 71.69           C  
ATOM   2747  O   ILE A 359       2.395  -3.993 -22.714  1.00 71.69           O  
ATOM   2748  CG1 ILE A 359       3.237  -0.809 -22.867  1.00 71.69           C  
ATOM   2749  CG2 ILE A 359       2.768  -1.221 -25.354  1.00 71.69           C  
ATOM   2750  CD1 ILE A 359       2.920   0.691 -22.947  1.00 71.69           C  
ATOM   2751  N   GLY A 360       2.431  -4.443 -24.915  1.00 70.62           N  
ATOM   2752  CA  GLY A 360       1.338  -5.415 -24.901  1.00 70.62           C  
ATOM   2753  C   GLY A 360       1.589  -6.610 -23.972  1.00 70.62           C  
ATOM   2754  O   GLY A 360       0.669  -7.052 -23.278  1.00 70.62           O  
ATOM   2755  N   ASN A 361       2.836  -7.079 -23.875  1.00 76.92           N  
ATOM   2756  CA  ASN A 361       3.220  -8.186 -22.991  1.00 76.92           C  
ATOM   2757  C   ASN A 361       3.242  -7.778 -21.512  1.00 76.92           C  
ATOM   2758  CB  ASN A 361       4.590  -8.714 -23.429  1.00 76.92           C  
ATOM   2759  O   ASN A 361       3.086  -8.623 -20.634  1.00 76.92           O  
ATOM   2760  CG  ASN A 361       4.564  -9.447 -24.753  1.00 76.92           C  
ATOM   2761  ND2 ASN A 361       5.634  -9.381 -25.508  1.00 76.92           N  
ATOM   2762  OD1 ASN A 361       3.598 -10.098 -25.112  1.00 76.92           O  
ATOM   2763  N   VAL A 362       3.373  -6.483 -21.218  1.00 79.38           N  
ATOM   2764  CA  VAL A 362       3.264  -5.941 -19.855  1.00 79.38           C  
ATOM   2765  C   VAL A 362       1.796  -5.778 -19.443  1.00 79.38           C  
ATOM   2766  CB  VAL A 362       3.999  -4.591 -19.760  1.00 79.38           C  
ATOM   2767  O   VAL A 362       1.427  -6.055 -18.294  1.00 79.38           O  
ATOM   2768  CG1 VAL A 362       4.070  -4.142 -18.302  1.00 79.38           C  
ATOM   2769  CG2 VAL A 362       5.418  -4.660 -20.339  1.00 79.38           C  
ATOM   2770  N   ILE A 363       0.966  -5.344 -20.399  1.00 83.87           N  
ATOM   2771  CA  ILE A 363      -0.455  -5.010 -20.243  1.00 83.87           C  
ATOM   2772  C   ILE A 363      -1.316  -6.253 -20.002  1.00 83.87           C  
ATOM   2773  CB  ILE A 363      -0.914  -4.215 -21.493  1.00 83.87           C  
ATOM   2774  O   ILE A 363      -2.186  -6.228 -19.130  1.00 83.87           O  
ATOM   2775  CG1 ILE A 363      -0.398  -2.761 -21.386  1.00 83.87           C  
ATOM   2776  CG2 ILE A 363      -2.439  -4.252 -21.733  1.00 83.87           C  
ATOM   2777  CD1 ILE A 363      -0.556  -1.942 -22.674  1.00 83.87           C  
ATOM   2778  N   TRP A 364      -1.096  -7.345 -20.738  1.00 88.23           N  
ATOM   2779  CA  TRP A 364      -1.951  -8.535 -20.639  1.00 88.23           C  
ATOM   2780  C   TRP A 364      -1.917  -9.226 -19.269  1.00 88.23           C  
ATOM   2781  CB  TRP A 364      -1.645  -9.514 -21.775  1.00 88.23           C  
ATOM   2782  O   TRP A 364      -2.996  -9.467 -18.713  1.00 88.23           O  
ATOM   2783  CG  TRP A 364      -2.395  -9.241 -23.032  1.00 88.23           C  
ATOM   2784  CD1 TRP A 364      -1.844  -9.003 -24.242  1.00 88.23           C  
ATOM   2785  CD2 TRP A 364      -3.841  -9.169 -23.220  1.00 88.23           C  
ATOM   2786  CE2 TRP A 364      -4.096  -8.883 -24.594  1.00 88.23           C  
ATOM   2787  CE3 TRP A 364      -4.959  -9.309 -22.366  1.00 88.23           C  
ATOM   2788  NE1 TRP A 364      -2.846  -8.797 -25.169  1.00 88.23           N  
ATOM   2789  CH2 TRP A 364      -6.487  -8.880 -24.222  1.00 88.23           C  
ATOM   2790  CZ2 TRP A 364      -5.396  -8.741 -25.098  1.00 88.23           C  
ATOM   2791  CZ3 TRP A 364      -6.268  -9.161 -22.861  1.00 88.23           C  
ATOM   2792  N   PRO A 365      -0.744  -9.489 -18.661  1.00 89.26           N  
ATOM   2793  CA  PRO A 365      -0.683  -9.999 -17.296  1.00 89.26           C  
ATOM   2794  C   PRO A 365      -1.342  -9.039 -16.301  1.00 89.26           C  
ATOM   2795  CB  PRO A 365       0.804 -10.201 -16.986  1.00 89.26           C  
ATOM   2796  O   PRO A 365      -2.031  -9.490 -15.390  1.00 89.26           O  
ATOM   2797  CG  PRO A 365       1.455 -10.340 -18.357  1.00 89.26           C  
ATOM   2798  CD  PRO A 365       0.590  -9.447 -19.239  1.00 89.26           C  
ATOM   2799  N   GLN A 366      -1.196  -7.720 -16.500  1.00 88.19           N  
ATOM   2800  CA  GLN A 366      -1.803  -6.697 -15.642  1.00 88.19           C  
ATOM   2801  C   GLN A 366      -3.332  -6.746 -15.728  1.00 88.19           C  
ATOM   2802  CB  GLN A 366      -1.254  -5.310 -16.039  1.00 88.19           C  
ATOM   2803  O   GLN A 366      -4.011  -6.712 -14.707  1.00 88.19           O  
ATOM   2804  CG  GLN A 366      -1.515  -4.207 -15.006  1.00 88.19           C  
ATOM   2805  CD  GLN A 366      -0.780  -4.365 -13.676  1.00 88.19           C  
ATOM   2806  NE2 GLN A 366      -1.016  -3.511 -12.710  1.00 88.19           N  
ATOM   2807  OE1 GLN A 366       0.043  -5.236 -13.478  1.00 88.19           O  
ATOM   2808  N   PHE A 367      -3.878  -6.894 -16.934  1.00 90.20           N  
ATOM   2809  CA  PHE A 367      -5.311  -7.035 -17.163  1.00 90.20           C  
ATOM   2810  C   PHE A 367      -5.871  -8.273 -16.452  1.00 90.20           C  
ATOM   2811  CB  PHE A 367      -5.565  -7.079 -18.673  1.00 90.20           C  
ATOM   2812  O   PHE A 367      -6.792  -8.153 -15.644  1.00 90.20           O  
ATOM   2813  CG  PHE A 367      -7.023  -7.247 -19.036  1.00 90.20           C  
ATOM   2814  CD1 PHE A 367      -7.516  -8.508 -19.422  1.00 90.20           C  
ATOM   2815  CD2 PHE A 367      -7.890  -6.141 -18.981  1.00 90.20           C  
ATOM   2816  CE1 PHE A 367      -8.866  -8.654 -19.783  1.00 90.20           C  
ATOM   2817  CE2 PHE A 367      -9.239  -6.287 -19.344  1.00 90.20           C  
ATOM   2818  CZ  PHE A 367      -9.724  -7.540 -19.756  1.00 90.20           C  
ATOM   2819  N   TRP A 368      -5.276  -9.450 -16.681  1.00 92.34           N  
ATOM   2820  CA  TRP A 368      -5.727 -10.709 -16.077  1.00 92.34           C  
ATOM   2821  C   TRP A 368      -5.520 -10.765 -14.562  1.00 92.34           C  
ATOM   2822  CB  TRP A 368      -5.045 -11.886 -16.779  1.00 92.34           C  
ATOM   2823  O   TRP A 368      -6.329 -11.371 -13.855  1.00 92.34           O  
ATOM   2824  CG  TRP A 368      -5.625 -12.182 -18.125  1.00 92.34           C  
ATOM   2825  CD1 TRP A 368      -5.035 -11.959 -19.320  1.00 92.34           C  
ATOM   2826  CD2 TRP A 368      -6.948 -12.719 -18.428  1.00 92.34           C  
ATOM   2827  CE2 TRP A 368      -7.080 -12.817 -19.846  1.00 92.34           C  
ATOM   2828  CE3 TRP A 368      -8.053 -13.121 -17.646  1.00 92.34           C  
ATOM   2829  NE1 TRP A 368      -5.882 -12.347 -20.339  1.00 92.34           N  
ATOM   2830  CH2 TRP A 368      -9.327 -13.692 -19.651  1.00 92.34           C  
ATOM   2831  CZ2 TRP A 368      -8.246 -13.297 -20.458  1.00 92.34           C  
ATOM   2832  CZ3 TRP A 368      -9.231 -13.600 -18.250  1.00 92.34           C  
ATOM   2833  N   GLN A 369      -4.514 -10.064 -14.034  1.00 91.83           N  
ATOM   2834  CA  GLN A 369      -4.304  -9.914 -12.592  1.00 91.83           C  
ATOM   2835  C   GLN A 369      -5.518  -9.287 -11.897  1.00 91.83           C  
ATOM   2836  CB  GLN A 369      -3.033  -9.085 -12.368  1.00 91.83           C  
ATOM   2837  O   GLN A 369      -5.816  -9.614 -10.745  1.00 91.83           O  
ATOM   2838  CG  GLN A 369      -2.655  -9.068 -10.892  1.00 91.83           C  
ATOM   2839  CD  GLN A 369      -1.427  -8.234 -10.588  1.00 91.83           C  
ATOM   2840  NE2 GLN A 369      -0.753  -8.527  -9.505  1.00 91.83           N  
ATOM   2841  OE1 GLN A 369      -1.082  -7.280 -11.259  1.00 91.83           O  
ATOM   2842  N   GLY A 370      -6.279  -8.458 -12.613  1.00 89.52           N  
ATOM   2843  CA  GLY A 370      -7.528  -7.890 -12.126  1.00 89.52           C  
ATOM   2844  C   GLY A 370      -8.568  -8.940 -11.700  1.00 89.52           C  
ATOM   2845  O   GLY A 370      -9.326  -8.700 -10.761  1.00 89.52           O  
ATOM   2846  N   VAL A 371      -8.582 -10.137 -12.302  1.00 92.16           N  
ATOM   2847  CA  VAL A 371      -9.437 -11.249 -11.833  1.00 92.16           C  
ATOM   2848  C   VAL A 371      -9.045 -11.660 -10.410  1.00 92.16           C  
ATOM   2849  CB  VAL A 371      -9.374 -12.461 -12.791  1.00 92.16           C  
ATOM   2850  O   VAL A 371      -9.907 -11.808  -9.541  1.00 92.16           O  
ATOM   2851  CG1 VAL A 371     -10.202 -13.646 -12.293  1.00 92.16           C  
ATOM   2852  CG2 VAL A 371      -9.842 -12.109 -14.198  1.00 92.16           C  
ATOM   2853  N   GLY A 372      -7.739 -11.759 -10.148  1.00 91.64           N  
ATOM   2854  CA  GLY A 372      -7.188 -12.078  -8.833  1.00 91.64           C  
ATOM   2855  C   GLY A 372      -7.586 -11.041  -7.788  1.00 91.64           C  
ATOM   2856  O   GLY A 372      -8.103 -11.407  -6.732  1.00 91.64           O  
ATOM   2857  N   VAL A 373      -7.448  -9.753  -8.118  1.00 88.84           N  
ATOM   2858  CA  VAL A 373      -7.826  -8.629  -7.243  1.00 88.84           C  
ATOM   2859  C   VAL A 373      -9.315  -8.662  -6.883  1.00 88.84           C  
ATOM   2860  CB  VAL A 373      -7.446  -7.287  -7.904  1.00 88.84           C  
ATOM   2861  O   VAL A 373      -9.665  -8.491  -5.712  1.00 88.84           O  
ATOM   2862  CG1 VAL A 373      -7.903  -6.081  -7.076  1.00 88.84           C  
ATOM   2863  CG2 VAL A 373      -5.932  -7.166  -8.090  1.00 88.84           C  
ATOM   2864  N   ALA A 374     -10.193  -8.939  -7.852  1.00 86.35           N  
ATOM   2865  CA  ALA A 374     -11.641  -9.001  -7.631  1.00 86.35           C  
ATOM   2866  C   ALA A 374     -12.040 -10.079  -6.605  1.00 86.35           C  
ATOM   2867  CB  ALA A 374     -12.317  -9.271  -8.980  1.00 86.35           C  
ATOM   2868  O   ALA A 374     -12.942  -9.877  -5.791  1.00 86.35           O  
ATOM   2869  N   MET A 375     -11.349 -11.222  -6.629  1.00 89.41           N  
ATOM   2870  CA  MET A 375     -11.586 -12.361  -5.733  1.00 89.41           C  
ATOM   2871  C   MET A 375     -10.731 -12.326  -4.456  1.00 89.41           C  
ATOM   2872  CB  MET A 375     -11.364 -13.665  -6.507  1.00 89.41           C  
ATOM   2873  O   MET A 375     -10.842 -13.224  -3.624  1.00 89.41           O  
ATOM   2874  CG  MET A 375     -12.344 -13.847  -7.668  1.00 89.41           C  
ATOM   2875  SD  MET A 375     -12.161 -15.406  -8.573  1.00 89.41           S  
ATOM   2876  CE  MET A 375     -10.440 -15.247  -9.110  1.00 89.41           C  
ATOM   2877  N   PHE A 376      -9.886 -11.306  -4.283  1.00 89.66           N  
ATOM   2878  CA  PHE A 376      -8.991 -11.186  -3.134  1.00 89.66           C  
ATOM   2879  C   PHE A 376      -9.704 -10.554  -1.937  1.00 89.66           C  
ATOM   2880  CB  PHE A 376      -7.741 -10.390  -3.542  1.00 89.66           C  
ATOM   2881  O   PHE A 376      -9.958 -11.209  -0.927  1.00 89.66           O  
ATOM   2882  CG  PHE A 376      -6.704 -10.278  -2.448  1.00 89.66           C  
ATOM   2883  CD1 PHE A 376      -6.549  -9.072  -1.741  1.00 89.66           C  
ATOM   2884  CD2 PHE A 376      -5.878 -11.374  -2.146  1.00 89.66           C  
ATOM   2885  CE1 PHE A 376      -5.592  -8.970  -0.717  1.00 89.66           C  
ATOM   2886  CE2 PHE A 376      -4.892 -11.254  -1.148  1.00 89.66           C  
ATOM   2887  CZ  PHE A 376      -4.768 -10.065  -0.418  1.00 89.66           C  
ATOM   2888  N   PHE A 377     -10.065  -9.272  -2.051  1.00 83.86           N  
ATOM   2889  CA  PHE A 377     -10.474  -8.473  -0.894  1.00 83.86           C  
ATOM   2890  C   PHE A 377     -11.795  -8.924  -0.282  1.00 83.86           C  
ATOM   2891  CB  PHE A 377     -10.579  -6.999  -1.298  1.00 83.86           C  
ATOM   2892  O   PHE A 377     -11.900  -9.052   0.939  1.00 83.86           O  
ATOM   2893  CG  PHE A 377      -9.245  -6.356  -1.589  1.00 83.86           C  
ATOM   2894  CD1 PHE A 377      -8.361  -6.091  -0.528  1.00 83.86           C  
ATOM   2895  CD2 PHE A 377      -8.880  -6.034  -2.908  1.00 83.86           C  
ATOM   2896  CE1 PHE A 377      -7.123  -5.472  -0.779  1.00 83.86           C  
ATOM   2897  CE2 PHE A 377      -7.641  -5.423  -3.155  1.00 83.86           C  
ATOM   2898  CZ  PHE A 377      -6.770  -5.141  -2.097  1.00 83.86           C  
ATOM   2899  N   LEU A 378     -12.810  -9.137  -1.120  1.00 82.45           N  
ATOM   2900  CA  LEU A 378     -14.165  -9.407  -0.656  1.00 82.45           C  
ATOM   2901  C   LEU A 378     -14.254 -10.753   0.091  1.00 82.45           C  
ATOM   2902  CB  LEU A 378     -15.154  -9.213  -1.826  1.00 82.45           C  
ATOM   2903  O   LEU A 378     -14.632 -10.735   1.264  1.00 82.45           O  
ATOM   2904  CG  LEU A 378     -16.544  -9.816  -1.578  1.00 82.45           C  
ATOM   2905  CD1 LEU A 378     -17.225  -9.122  -0.405  1.00 82.45           C  
ATOM   2906  CD2 LEU A 378     -17.420  -9.660  -2.816  1.00 82.45           C  
ATOM   2907  N   PRO A 379     -13.860 -11.897  -0.501  1.00 85.22           N  
ATOM   2908  CA  PRO A 379     -13.970 -13.188   0.175  1.00 85.22           C  
ATOM   2909  C   PRO A 379     -13.127 -13.271   1.452  1.00 85.22           C  
ATOM   2910  CB  PRO A 379     -13.537 -14.224  -0.864  1.00 85.22           C  
ATOM   2911  O   PRO A 379     -13.604 -13.783   2.464  1.00 85.22           O  
ATOM   2912  CG  PRO A 379     -13.819 -13.538  -2.191  1.00 85.22           C  
ATOM   2913  CD  PRO A 379     -13.434 -12.103  -1.878  1.00 85.22           C  
ATOM   2914  N   LEU A 380     -11.911 -12.709   1.448  1.00 89.08           N  
ATOM   2915  CA  LEU A 380     -11.067 -12.653   2.644  1.00 89.08           C  
ATOM   2916  C   LEU A 380     -11.708 -11.824   3.759  1.00 89.08           C  
ATOM   2917  CB  LEU A 380      -9.688 -12.083   2.286  1.00 89.08           C  
ATOM   2918  O   LEU A 380     -11.751 -12.272   4.901  1.00 89.08           O  
ATOM   2919  CG  LEU A 380      -8.726 -13.099   1.648  1.00 89.08           C  
ATOM   2920  CD1 LEU A 380      -7.482 -12.390   1.128  1.00 89.08           C  
ATOM   2921  CD2 LEU A 380      -8.275 -14.157   2.662  1.00 89.08           C  
ATOM   2922  N   THR A 381     -12.277 -10.661   3.434  1.00 84.29           N  
ATOM   2923  CA  THR A 381     -12.990  -9.832   4.419  1.00 84.29           C  
ATOM   2924  C   THR A 381     -14.191 -10.580   5.004  1.00 84.29           C  
ATOM   2925  CB  THR A 381     -13.444  -8.505   3.792  1.00 84.29           C  
ATOM   2926  O   THR A 381     -14.422 -10.534   6.212  1.00 84.29           O  
ATOM   2927  CG2 THR A 381     -14.123  -7.581   4.800  1.00 84.29           C  
ATOM   2928  OG1 THR A 381     -12.336  -7.800   3.282  1.00 84.29           O  
ATOM   2929  N   THR A 382     -14.941 -11.319   4.180  1.00 83.54           N  
ATOM   2930  CA  THR A 382     -16.068 -12.140   4.646  1.00 83.54           C  
ATOM   2931  C   THR A 382     -15.621 -13.281   5.560  1.00 83.54           C  
ATOM   2932  CB  THR A 382     -16.867 -12.695   3.458  1.00 83.54           C  
ATOM   2933  O   THR A 382     -16.276 -13.524   6.573  1.00 83.54           O  
ATOM   2934  CG2 THR A 382     -18.115 -13.463   3.894  1.00 83.54           C  
ATOM   2935  OG1 THR A 382     -17.332 -11.631   2.662  1.00 83.54           O  
ATOM   2936  N   ILE A 383     -14.507 -13.956   5.257  1.00 88.08           N  
ATOM   2937  CA  ILE A 383     -13.929 -14.988   6.135  1.00 88.08           C  
ATOM   2938  C   ILE A 383     -13.531 -14.367   7.477  1.00 88.08           C  
ATOM   2939  CB  ILE A 383     -12.744 -15.707   5.445  1.00 88.08           C  
ATOM   2940  O   ILE A 383     -13.994 -14.839   8.517  1.00 88.08           O  
ATOM   2941  CG1 ILE A 383     -13.260 -16.573   4.272  1.00 88.08           C  
ATOM   2942  CG2 ILE A 383     -11.973 -16.590   6.447  1.00 88.08           C  
ATOM   2943  CD1 ILE A 383     -12.153 -17.073   3.333  1.00 88.08           C  
ATOM   2944  N   THR A 384     -12.758 -13.276   7.452  1.00 87.26           N  
ATOM   2945  CA  THR A 384     -12.269 -12.574   8.650  1.00 87.26           C  
ATOM   2946  C   THR A 384     -13.407 -12.143   9.578  1.00 87.26           C  
ATOM   2947  CB  THR A 384     -11.459 -11.334   8.234  1.00 87.26           C  
ATOM   2948  O   THR A 384     -13.272 -12.207  10.796  1.00 87.26           O  
ATOM   2949  CG2 THR A 384     -10.841 -10.580   9.406  1.00 87.26           C  
ATOM   2950  OG1 THR A 384     -10.378 -11.711   7.418  1.00 87.26           O  
ATOM   2951  N   LEU A 385     -14.545 -11.720   9.020  1.00 83.61           N  
ATOM   2952  CA  LEU A 385     -15.673 -11.179   9.786  1.00 83.61           C  
ATOM   2953  C   LEU A 385     -16.798 -12.191  10.063  1.00 83.61           C  
ATOM   2954  CB  LEU A 385     -16.191  -9.913   9.081  1.00 83.61           C  
ATOM   2955  O   LEU A 385     -17.783 -11.831  10.704  1.00 83.61           O  
ATOM   2956  CG  LEU A 385     -15.150  -8.786   8.932  1.00 83.61           C  
ATOM   2957  CD1 LEU A 385     -15.785  -7.626   8.166  1.00 83.61           C  
ATOM   2958  CD2 LEU A 385     -14.644  -8.269  10.279  1.00 83.61           C  
ATOM   2959  N   SER A 386     -16.678 -13.439   9.604  1.00 82.84           N  
ATOM   2960  CA  SER A 386     -17.766 -14.436   9.633  1.00 82.84           C  
ATOM   2961  C   SER A 386     -18.346 -14.726  11.027  1.00 82.84           C  
ATOM   2962  CB  SER A 386     -17.300 -15.745   8.984  1.00 82.84           C  
ATOM   2963  O   SER A 386     -19.558 -14.870  11.163  1.00 82.84           O  
ATOM   2964  OG  SER A 386     -16.110 -16.241   9.577  1.00 82.84           O  
ATOM   2965  N   HIS A 387     -17.522 -14.772  12.077  1.00 83.06           N  
ATOM   2966  CA  HIS A 387     -17.981 -15.011  13.457  1.00 83.06           C  
ATOM   2967  C   HIS A 387     -18.128 -13.736  14.296  1.00 83.06           C  
ATOM   2968  CB  HIS A 387     -17.042 -16.006  14.139  1.00 83.06           C  
ATOM   2969  O   HIS A 387     -18.457 -13.797  15.484  1.00 83.06           O  
ATOM   2970  CG  HIS A 387     -17.007 -17.369  13.507  1.00 83.06           C  
ATOM   2971  CD2 HIS A 387     -17.994 -18.014  12.809  1.00 83.06           C  
ATOM   2972  ND1 HIS A 387     -15.945 -18.226  13.603  1.00 83.06           N  
ATOM   2973  CE1 HIS A 387     -16.275 -19.364  12.974  1.00 83.06           C  
ATOM   2974  NE2 HIS A 387     -17.519 -19.287  12.476  1.00 83.06           N  
ATOM   2975  N   MET A 388     -17.878 -12.569  13.704  1.00 78.51           N  
ATOM   2976  CA  MET A 388     -17.858 -11.311  14.440  1.00 78.51           C  
ATOM   2977  C   MET A 388     -19.280 -10.809  14.688  1.00 78.51           C  
ATOM   2978  CB  MET A 388     -16.993 -10.277  13.709  1.00 78.51           C  
ATOM   2979  O   MET A 388     -20.080 -10.634  13.767  1.00 78.51           O  
ATOM   2980  CG  MET A 388     -15.528 -10.717  13.601  1.00 78.51           C  
ATOM   2981  SD  MET A 388     -14.702 -10.951  15.194  1.00 78.51           S  
ATOM   2982  CE  MET A 388     -14.611 -12.759  15.317  1.00 78.51           C  
ATOM   2983  N   LYS A 389     -19.600 -10.529  15.955  1.00 74.03           N  
ATOM   2984  CA  LYS A 389     -20.868  -9.884  16.331  1.00 74.03           C  
ATOM   2985  C   LYS A 389     -20.838  -8.406  15.937  1.00 74.03           C  
ATOM   2986  CB  LYS A 389     -21.152 -10.077  17.828  1.00 74.03           C  
ATOM   2987  O   LYS A 389     -19.775  -7.795  15.920  1.00 74.03           O  
ATOM   2988  CG  LYS A 389     -21.314 -11.560  18.200  1.00 74.03           C  
ATOM   2989  CD  LYS A 389     -21.702 -11.721  19.676  1.00 74.03           C  
ATOM   2990  CE  LYS A 389     -21.794 -13.212  20.025  1.00 74.03           C  
ATOM   2991  NZ  LYS A 389     -22.145 -13.428  21.453  1.00 74.03           N  
ATOM   2992  N   GLY A 390     -22.003  -7.798  15.696  1.00 61.91           N  
ATOM   2993  CA  GLY A 390     -22.121  -6.433  15.151  1.00 61.91           C  
ATOM   2994  C   GLY A 390     -21.255  -5.356  15.825  1.00 61.91           C  
ATOM   2995  O   GLY A 390     -20.679  -4.526  15.129  1.00 61.91           O  
ATOM   2996  N   GLY A 391     -21.098  -5.394  17.154  1.00 61.27           N  
ATOM   2997  CA  GLY A 391     -20.230  -4.456  17.882  1.00 61.27           C  
ATOM   2998  C   GLY A 391     -18.723  -4.679  17.681  1.00 61.27           C  
ATOM   2999  O   GLY A 391     -17.952  -3.733  17.797  1.00 61.27           O  
ATOM   3000  N   GLN A 392     -18.308  -5.904  17.346  1.00 69.13           N  
ATOM   3001  CA  GLN A 392     -16.912  -6.290  17.107  1.00 69.13           C  
ATOM   3002  C   GLN A 392     -16.495  -6.125  15.641  1.00 69.13           C  
ATOM   3003  CB  GLN A 392     -16.696  -7.750  17.530  1.00 69.13           C  
ATOM   3004  O   GLN A 392     -15.313  -5.946  15.378  1.00 69.13           O  
ATOM   3005  CG  GLN A 392     -16.831  -7.966  19.046  1.00 69.13           C  
ATOM   3006  CD  GLN A 392     -16.758  -9.440  19.433  1.00 69.13           C  
ATOM   3007  NE2 GLN A 392     -16.930  -9.772  20.690  1.00 69.13           N  
ATOM   3008  OE1 GLN A 392     -16.621 -10.336  18.623  1.00 69.13           O  
ATOM   3009  N   ILE A 393     -17.438  -6.139  14.685  1.00 69.03           N  
ATOM   3010  CA  ILE A 393     -17.141  -6.042  13.241  1.00 69.03           C  
ATOM   3011  C   ILE A 393     -16.266  -4.828  12.917  1.00 69.03           C  
ATOM   3012  CB  ILE A 393     -18.449  -6.006  12.409  1.00 69.03           C  
ATOM   3013  O   ILE A 393     -15.328  -4.947  12.135  1.00 69.03           O  
ATOM   3014  CG1 ILE A 393     -19.138  -7.387  12.454  1.00 69.03           C  
ATOM   3015  CG2 ILE A 393     -18.186  -5.606  10.943  1.00 69.03           C  
ATOM   3016  CD1 ILE A 393     -20.500  -7.448  11.749  1.00 69.03           C  
ATOM   3017  N   ALA A 394     -16.551  -3.672  13.523  1.00 63.22           N  
ATOM   3018  CA  ALA A 394     -15.768  -2.461  13.293  1.00 63.22           C  
ATOM   3019  C   ALA A 394     -14.319  -2.613  13.785  1.00 63.22           C  
ATOM   3020  CB  ALA A 394     -16.484  -1.278  13.956  1.00 63.22           C  
ATOM   3021  O   ALA A 394     -13.398  -2.308  13.035  1.00 63.22           O  
ATOM   3022  N   ALA A 395     -14.127  -3.140  15.001  1.00 69.25           N  
ATOM   3023  CA  ALA A 395     -12.806  -3.373  15.589  1.00 69.25           C  
ATOM   3024  C   ALA A 395     -12.011  -4.446  14.822  1.00 69.25           C  
ATOM   3025  CB  ALA A 395     -12.999  -3.761  17.061  1.00 69.25           C  
ATOM   3026  O   ALA A 395     -10.828  -4.273  14.537  1.00 69.25           O  
ATOM   3027  N   ALA A 396     -12.678  -5.529  14.420  1.00 75.19           N  
ATOM   3028  CA  ALA A 396     -12.100  -6.590  13.604  1.00 75.19           C  
ATOM   3029  C   ALA A 396     -11.696  -6.080  12.214  1.00 75.19           C  
ATOM   3030  CB  ALA A 396     -13.128  -7.727  13.525  1.00 75.19           C  
ATOM   3031  O   ALA A 396     -10.585  -6.335  11.750  1.00 75.19           O  
ATOM   3032  N   GLY A 397     -12.575  -5.316  11.562  1.00 71.96           N  
ATOM   3033  CA  GLY A 397     -12.307  -4.707  10.264  1.00 71.96           C  
ATOM   3034  C   GLY A 397     -11.136  -3.728  10.316  1.00 71.96           C  
ATOM   3035  O   GLY A 397     -10.259  -3.792   9.457  1.00 71.96           O  
ATOM   3036  N   SER A 398     -11.073  -2.868  11.339  1.00 68.44           N  
ATOM   3037  CA  SER A 398      -9.962  -1.925  11.507  1.00 68.44           C  
ATOM   3038  C   SER A 398      -8.643  -2.635  11.787  1.00 68.44           C  
ATOM   3039  CB  SER A 398     -10.257  -0.889  12.598  1.00 68.44           C  
ATOM   3040  O   SER A 398      -7.642  -2.296  11.163  1.00 68.44           O  
ATOM   3041  OG  SER A 398     -10.549  -1.474  13.851  1.00 68.44           O  
ATOM   3042  N   LEU A 399      -8.641  -3.648  12.661  1.00 77.85           N  
ATOM   3043  CA  LEU A 399      -7.445  -4.429  12.977  1.00 77.85           C  
ATOM   3044  C   LEU A 399      -6.932  -5.190  11.748  1.00 77.85           C  
ATOM   3045  CB  LEU A 399      -7.772  -5.366  14.153  1.00 77.85           C  
ATOM   3046  O   LEU A 399      -5.752  -5.112  11.417  1.00 77.85           O  
ATOM   3047  CG  LEU A 399      -6.620  -6.296  14.576  1.00 77.85           C  
ATOM   3048  CD1 LEU A 399      -5.329  -5.528  14.864  1.00 77.85           C  
ATOM   3049  CD2 LEU A 399      -7.049  -7.089  15.810  1.00 77.85           C  
ATOM   3050  N   SER A 400      -7.818  -5.874  11.022  1.00 82.91           N  
ATOM   3051  CA  SER A 400      -7.453  -6.581   9.791  1.00 82.91           C  
ATOM   3052  C   SER A 400      -6.936  -5.626   8.713  1.00 82.91           C  
ATOM   3053  CB  SER A 400      -8.657  -7.371   9.279  1.00 82.91           C  
ATOM   3054  O   SER A 400      -5.927  -5.915   8.071  1.00 82.91           O  
ATOM   3055  OG  SER A 400      -8.346  -8.032   8.067  1.00 82.91           O  
ATOM   3056  N   ASN A 401      -7.575  -4.465   8.537  1.00 75.36           N  
ATOM   3057  CA  ASN A 401      -7.107  -3.454   7.596  1.00 75.36           C  
ATOM   3058  C   ASN A 401      -5.737  -2.887   7.990  1.00 75.36           C  
ATOM   3059  CB  ASN A 401      -8.154  -2.340   7.488  1.00 75.36           C  
ATOM   3060  O   ASN A 401      -4.880  -2.726   7.127  1.00 75.36           O  
ATOM   3061  CG  ASN A 401      -7.721  -1.302   6.471  1.00 75.36           C  
ATOM   3062  ND2 ASN A 401      -7.644  -0.049   6.844  1.00 75.36           N  
ATOM   3063  OD1 ASN A 401      -7.427  -1.614   5.328  1.00 75.36           O  
ATOM   3064  N   PHE A 402      -5.521  -2.620   9.276  1.00 76.53           N  
ATOM   3065  CA  PHE A 402      -4.242  -2.151   9.796  1.00 76.53           C  
ATOM   3066  C   PHE A 402      -3.116  -3.149   9.495  1.00 76.53           C  
ATOM   3067  CB  PHE A 402      -4.390  -1.884  11.300  1.00 76.53           C  
ATOM   3068  O   PHE A 402      -2.128  -2.789   8.857  1.00 76.53           O  
ATOM   3069  CG  PHE A 402      -3.056  -1.734  11.986  1.00 76.53           C  
ATOM   3070  CD1 PHE A 402      -2.583  -2.746  12.843  1.00 76.53           C  
ATOM   3071  CD2 PHE A 402      -2.233  -0.644  11.659  1.00 76.53           C  
ATOM   3072  CE1 PHE A 402      -1.288  -2.664  13.378  1.00 76.53           C  
ATOM   3073  CE2 PHE A 402      -0.925  -0.589  12.160  1.00 76.53           C  
ATOM   3074  CZ  PHE A 402      -0.459  -1.588  13.032  1.00 76.53           C  
ATOM   3075  N   LEU A 403      -3.303  -4.422   9.860  1.00 84.14           N  
ATOM   3076  CA  LEU A 403      -2.328  -5.484   9.588  1.00 84.14           C  
ATOM   3077  C   LEU A 403      -2.078  -5.658   8.092  1.00 84.14           C  
ATOM   3078  CB  LEU A 403      -2.851  -6.811  10.149  1.00 84.14           C  
ATOM   3079  O   LEU A 403      -0.959  -5.958   7.680  1.00 84.14           O  
ATOM   3080  CG  LEU A 403      -2.955  -6.840  11.675  1.00 84.14           C  
ATOM   3081  CD1 LEU A 403      -3.826  -8.023  12.080  1.00 84.14           C  
ATOM   3082  CD2 LEU A 403      -1.585  -6.955  12.342  1.00 84.14           C  
ATOM   3083  N   ARG A 404      -3.113  -5.490   7.266  1.00 85.90           N  
ATOM   3084  CA  ARG A 404      -2.987  -5.534   5.811  1.00 85.90           C  
ATOM   3085  C   ARG A 404      -2.102  -4.399   5.305  1.00 85.90           C  
ATOM   3086  CB  ARG A 404      -4.384  -5.517   5.185  1.00 85.90           C  
ATOM   3087  O   ARG A 404      -1.159  -4.675   4.579  1.00 85.90           O  
ATOM   3088  CG  ARG A 404      -4.318  -5.580   3.657  1.00 85.90           C  
ATOM   3089  CD  ARG A 404      -5.707  -5.433   3.044  1.00 85.90           C  
ATOM   3090  NE  ARG A 404      -6.218  -4.053   3.165  1.00 85.90           N  
ATOM   3091  NH1 ARG A 404      -8.264  -4.432   2.220  1.00 85.90           N  
ATOM   3092  NH2 ARG A 404      -7.692  -2.365   2.778  1.00 85.90           N  
ATOM   3093  CZ  ARG A 404      -7.380  -3.620   2.721  1.00 85.90           C  
ATOM   3094  N   VAL A 405      -2.387  -3.149   5.673  1.00 78.55           N  
ATOM   3095  CA  VAL A 405      -1.623  -1.974   5.213  1.00 78.55           C  
ATOM   3096  C   VAL A 405      -0.166  -2.059   5.663  1.00 78.55           C  
ATOM   3097  CB  VAL A 405      -2.281  -0.665   5.693  1.00 78.55           C  
ATOM   3098  O   VAL A 405       0.726  -1.899   4.833  1.00 78.55           O  
ATOM   3099  CG1 VAL A 405      -1.417   0.570   5.411  1.00 78.55           C  
ATOM   3100  CG2 VAL A 405      -3.623  -0.455   4.975  1.00 78.55           C  
ATOM   3101  N   LEU A 406       0.068  -2.408   6.931  1.00 81.75           N  
ATOM   3102  CA  LEU A 406       1.406  -2.616   7.486  1.00 81.75           C  
ATOM   3103  C   LEU A 406       2.189  -3.649   6.672  1.00 81.75           C  
ATOM   3104  CB  LEU A 406       1.232  -3.019   8.961  1.00 81.75           C  
ATOM   3105  O   LEU A 406       3.311  -3.393   6.244  1.00 81.75           O  
ATOM   3106  CG  LEU A 406       2.540  -3.313   9.725  1.00 81.75           C  
ATOM   3107  CD1 LEU A 406       2.330  -2.952  11.195  1.00 81.75           C  
ATOM   3108  CD2 LEU A 406       2.933  -4.794   9.677  1.00 81.75           C  
ATOM   3109  N   MET A 407       1.576  -4.800   6.396  1.00 88.29           N  
ATOM   3110  CA  MET A 407       2.224  -5.864   5.631  1.00 88.29           C  
ATOM   3111  C   MET A 407       2.388  -5.507   4.151  1.00 88.29           C  
ATOM   3112  CB  MET A 407       1.458  -7.172   5.851  1.00 88.29           C  
ATOM   3113  O   MET A 407       3.353  -5.938   3.530  1.00 88.29           O  
ATOM   3114  CG  MET A 407       1.657  -7.650   7.298  1.00 88.29           C  
ATOM   3115  SD  MET A 407       3.350  -8.082   7.769  1.00 88.29           S  
ATOM   3116  CE  MET A 407       3.618  -9.558   6.761  1.00 88.29           C  
ATOM   3117  N   GLY A 408       1.516  -4.663   3.597  1.00 85.81           N  
ATOM   3118  CA  GLY A 408       1.718  -4.052   2.284  1.00 85.81           C  
ATOM   3119  C   GLY A 408       2.999  -3.219   2.231  1.00 85.81           C  
ATOM   3120  O   GLY A 408       3.805  -3.421   1.327  1.00 85.81           O  
ATOM   3121  N   GLY A 409       3.222  -2.360   3.233  1.00 82.00           N  
ATOM   3122  CA  GLY A 409       4.456  -1.578   3.377  1.00 82.00           C  
ATOM   3123  C   GLY A 409       5.697  -2.463   3.503  1.00 82.00           C  
ATOM   3124  O   GLY A 409       6.645  -2.302   2.739  1.00 82.00           O  
ATOM   3125  N   VAL A 410       5.650  -3.483   4.371  1.00 88.25           N  
ATOM   3126  CA  VAL A 410       6.719  -4.497   4.481  1.00 88.25           C  
ATOM   3127  C   VAL A 410       7.014  -5.135   3.122  1.00 88.25           C  
ATOM   3128  CB  VAL A 410       6.350  -5.595   5.502  1.00 88.25           C  
ATOM   3129  O   VAL A 410       8.175  -5.305   2.758  1.00 88.25           O  
ATOM   3130  CG1 VAL A 410       7.381  -6.733   5.548  1.00 88.25           C  
ATOM   3131  CG2 VAL A 410       6.246  -5.042   6.928  1.00 88.25           C  
ATOM   3132  N   GLY A 411       5.975  -5.459   2.350  1.00 89.54           N  
ATOM   3133  CA  GLY A 411       6.103  -6.042   1.017  1.00 89.54           C  
ATOM   3134  C   GLY A 411       6.886  -5.159   0.052  1.00 89.54           C  
ATOM   3135  O   GLY A 411       7.804  -5.644  -0.610  1.00 89.54           O  
ATOM   3136  N   VAL A 412       6.567  -3.864   0.009  1.00 85.80           N  
ATOM   3137  CA  VAL A 412       7.279  -2.870  -0.813  1.00 85.80           C  
ATOM   3138  C   VAL A 412       8.749  -2.770  -0.405  1.00 85.80           C  
ATOM   3139  CB  VAL A 412       6.570  -1.502  -0.745  1.00 85.80           C  
ATOM   3140  O   VAL A 412       9.636  -2.839  -1.260  1.00 85.80           O  
ATOM   3141  CG1 VAL A 412       7.323  -0.430  -1.540  1.00 85.80           C  
ATOM   3142  CG2 VAL A 412       5.153  -1.603  -1.325  1.00 85.80           C  
ATOM   3143  N   SER A 413       9.040  -2.686   0.892  1.00 85.29           N  
ATOM   3144  CA  SER A 413      10.418  -2.565   1.387  1.00 85.29           C  
ATOM   3145  C   SER A 413      11.253  -3.826   1.147  1.00 85.29           C  
ATOM   3146  CB  SER A 413      10.410  -2.236   2.876  1.00 85.29           C  
ATOM   3147  O   SER A 413      12.411  -3.740   0.731  1.00 85.29           O  
ATOM   3148  OG  SER A 413       9.624  -1.092   3.101  1.00 85.29           O  
ATOM   3149  N   VAL A 414      10.673  -5.011   1.360  1.00 89.60           N  
ATOM   3150  CA  VAL A 414      11.351  -6.291   1.109  1.00 89.60           C  
ATOM   3151  C   VAL A 414      11.635  -6.459  -0.379  1.00 89.60           C  
ATOM   3152  CB  VAL A 414      10.533  -7.476   1.663  1.00 89.60           C  
ATOM   3153  O   VAL A 414      12.767  -6.770  -0.743  1.00 89.60           O  
ATOM   3154  CG1 VAL A 414      11.065  -8.839   1.193  1.00 89.60           C  
ATOM   3155  CG2 VAL A 414      10.577  -7.483   3.196  1.00 89.60           C  
ATOM   3156  N   VAL A 415      10.648  -6.223  -1.247  1.00 90.18           N  
ATOM   3157  CA  VAL A 415      10.825  -6.378  -2.698  1.00 90.18           C  
ATOM   3158  C   VAL A 415      11.836  -5.379  -3.244  1.00 90.18           C  
ATOM   3159  CB  VAL A 415       9.478  -6.299  -3.442  1.00 90.18           C  
ATOM   3160  O   VAL A 415      12.739  -5.788  -3.966  1.00 90.18           O  
ATOM   3161  CG1 VAL A 415       9.660  -6.099  -4.952  1.00 90.18           C  
ATOM   3162  CG2 VAL A 415       8.708  -7.607  -3.205  1.00 90.18           C  
ATOM   3163  N   SER A 416      11.753  -4.103  -2.865  1.00 85.43           N  
ATOM   3164  CA  SER A 416      12.707  -3.087  -3.333  1.00 85.43           C  
ATOM   3165  C   SER A 416      14.152  -3.385  -2.913  1.00 85.43           C  
ATOM   3166  CB  SER A 416      12.291  -1.694  -2.853  1.00 85.43           C  
ATOM   3167  O   SER A 416      15.070  -3.176  -3.704  1.00 85.43           O  
ATOM   3168  OG  SER A 416      12.172  -1.658  -1.448  1.00 85.43           O  
ATOM   3169  N   THR A 417      14.355  -3.931  -1.710  1.00 86.85           N  
ATOM   3170  CA  THR A 417      15.682  -4.334  -1.208  1.00 86.85           C  
ATOM   3171  C   THR A 417      16.188  -5.605  -1.879  1.00 86.85           C  
ATOM   3172  CB  THR A 417      15.635  -4.569   0.304  1.00 86.85           C  
ATOM   3173  O   THR A 417      17.358  -5.696  -2.246  1.00 86.85           O  
ATOM   3174  CG2 THR A 417      16.999  -4.902   0.910  1.00 86.85           C  
ATOM   3175  OG1 THR A 417      15.185  -3.394   0.919  1.00 86.85           O  
ATOM   3176  N   LEU A 418      15.320  -6.608  -2.045  1.00 88.58           N  
ATOM   3177  CA  LEU A 418      15.677  -7.829  -2.763  1.00 88.58           C  
ATOM   3178  C   LEU A 418      16.041  -7.514  -4.209  1.00 88.58           C  
ATOM   3179  CB  LEU A 418      14.524  -8.845  -2.709  1.00 88.58           C  
ATOM   3180  O   LEU A 418      17.013  -8.067  -4.705  1.00 88.58           O  
ATOM   3181  CG  LEU A 418      14.363  -9.561  -1.357  1.00 88.58           C  
ATOM   3182  CD1 LEU A 418      13.132 -10.465  -1.420  1.00 88.58           C  
ATOM   3183  CD2 LEU A 418      15.573 -10.433  -1.007  1.00 88.58           C  
ATOM   3184  N   TRP A 419      15.310  -6.615  -4.860  1.00 89.15           N  
ATOM   3185  CA  TRP A 419      15.531  -6.265  -6.256  1.00 89.15           C  
ATOM   3186  C   TRP A 419      16.910  -5.655  -6.498  1.00 89.15           C  
ATOM   3187  CB  TRP A 419      14.408  -5.328  -6.691  1.00 89.15           C  
ATOM   3188  O   TRP A 419      17.624  -6.100  -7.389  1.00 89.15           O  
ATOM   3189  CG  TRP A 419      14.377  -5.043  -8.147  1.00 89.15           C  
ATOM   3190  CD1 TRP A 419      14.548  -5.951  -9.131  1.00 89.15           C  
ATOM   3191  CD2 TRP A 419      14.159  -3.768  -8.810  1.00 89.15           C  
ATOM   3192  CE2 TRP A 419      14.143  -3.989 -10.216  1.00 89.15           C  
ATOM   3193  CE3 TRP A 419      14.029  -2.442  -8.364  1.00 89.15           C  
ATOM   3194  NE1 TRP A 419      14.422  -5.325 -10.348  1.00 89.15           N  
ATOM   3195  CH2 TRP A 419      13.828  -1.648 -10.669  1.00 89.15           C  
ATOM   3196  CZ2 TRP A 419      13.954  -2.957 -11.139  1.00 89.15           C  
ATOM   3197  CZ3 TRP A 419      13.930  -1.395  -9.293  1.00 89.15           C  
ATOM   3198  N   GLU A 420      17.328  -4.729  -5.641  1.00 84.35           N  
ATOM   3199  CA  GLU A 420      18.665  -4.129  -5.682  1.00 84.35           C  
ATOM   3200  C   GLU A 420      19.770  -5.137  -5.362  1.00 84.35           C  
ATOM   3201  CB  GLU A 420      18.642  -2.974  -4.688  1.00 84.35           C  
ATOM   3202  O   GLU A 420      20.769  -5.213  -6.067  1.00 84.35           O  
ATOM   3203  CG  GLU A 420      19.938  -2.161  -4.602  1.00 84.35           C  
ATOM   3204  CD  GLU A 420      19.696  -0.874  -3.801  1.00 84.35           C  
ATOM   3205  OE1 GLU A 420      20.491   0.072  -3.941  1.00 84.35           O  
ATOM   3206  OE2 GLU A 420      18.626  -0.782  -3.142  1.00 84.35           O  
ATOM   3207  N   ARG A 421      19.574  -5.999  -4.356  1.00 88.90           N  
ATOM   3208  CA  ARG A 421      20.542  -7.068  -4.061  1.00 88.90           C  
ATOM   3209  C   ARG A 421      20.670  -8.072  -5.205  1.00 88.90           C  
ATOM   3210  CB  ARG A 421      20.157  -7.787  -2.766  1.00 88.90           C  
ATOM   3211  O   ARG A 421      21.759  -8.591  -5.439  1.00 88.90           O  
ATOM   3212  CG  ARG A 421      20.439  -6.919  -1.536  1.00 88.90           C  
ATOM   3213  CD  ARG A 421      20.080  -7.705  -0.275  1.00 88.90           C  
ATOM   3214  NE  ARG A 421      20.397  -6.933   0.938  1.00 88.90           N  
ATOM   3215  NH1 ARG A 421      20.141  -8.628   2.462  1.00 88.90           N  
ATOM   3216  NH2 ARG A 421      20.737  -6.585   3.155  1.00 88.90           N  
ATOM   3217  CZ  ARG A 421      20.422  -7.384   2.176  1.00 88.90           C  
ATOM   3218  N   ARG A 422      19.566  -8.379  -5.895  1.00 90.55           N  
ATOM   3219  CA  ARG A 422      19.576  -9.249  -7.076  1.00 90.55           C  
ATOM   3220  C   ARG A 422      20.247  -8.574  -8.258  1.00 90.55           C  
ATOM   3221  CB  ARG A 422      18.160  -9.724  -7.446  1.00 90.55           C  
ATOM   3222  O   ARG A 422      21.032  -9.239  -8.924  1.00 90.55           O  
ATOM   3223  CG  ARG A 422      17.528 -10.732  -6.474  1.00 90.55           C  
ATOM   3224  CD  ARG A 422      18.452 -11.908  -6.174  1.00 90.55           C  
ATOM   3225  NE  ARG A 422      17.805 -12.880  -5.275  1.00 90.55           N  
ATOM   3226  NH1 ARG A 422      18.628 -14.748  -6.292  1.00 90.55           N  
ATOM   3227  NH2 ARG A 422      17.559 -14.936  -4.337  1.00 90.55           N  
ATOM   3228  CZ  ARG A 422      18.003 -14.181  -5.305  1.00 90.55           C  
ATOM   3229  N   GLU A 423      20.009  -7.286  -8.480  1.00 88.56           N  
ATOM   3230  CA  GLU A 423      20.747  -6.547  -9.500  1.00 88.56           C  
ATOM   3231  C   GLU A 423      22.244  -6.544  -9.211  1.00 88.56           C  
ATOM   3232  CB  GLU A 423      20.193  -5.136  -9.693  1.00 88.56           C  
ATOM   3233  O   GLU A 423      22.991  -6.981 -10.076  1.00 88.56           O  
ATOM   3234  CG  GLU A 423      20.975  -4.402 -10.804  1.00 88.56           C  
ATOM   3235  CD  GLU A 423      22.193  -3.575 -10.354  1.00 88.56           C  
ATOM   3236  OE1 GLU A 423      22.943  -3.128 -11.260  1.00 88.56           O  
ATOM   3237  OE2 GLU A 423      22.368  -3.392  -9.130  1.00 88.56           O  
ATOM   3238  N   ALA A 424      22.682  -6.192  -8.001  1.00 87.87           N  
ATOM   3239  CA  ALA A 424      24.103  -6.153  -7.655  1.00 87.87           C  
ATOM   3240  C   ALA A 424      24.795  -7.517  -7.849  1.00 87.87           C  
ATOM   3241  CB  ALA A 424      24.216  -5.674  -6.203  1.00 87.87           C  
ATOM   3242  O   ALA A 424      25.929  -7.603  -8.336  1.00 87.87           O  
ATOM   3243  N   LEU A 425      24.092  -8.605  -7.508  1.00 90.59           N  
ATOM   3244  CA  LEU A 425      24.557  -9.973  -7.738  1.00 90.59           C  
ATOM   3245  C   LEU A 425      24.713 -10.277  -9.235  1.00 90.59           C  
ATOM   3246  CB  LEU A 425      23.569 -10.950  -7.074  1.00 90.59           C  
ATOM   3247  O   LEU A 425      25.747 -10.803  -9.649  1.00 90.59           O  
ATOM   3248  CG  LEU A 425      23.941 -12.435  -7.248  1.00 90.59           C  
ATOM   3249  CD1 LEU A 425      25.191 -12.806  -6.448  1.00 90.59           C  
ATOM   3250  CD2 LEU A 425      22.786 -13.319  -6.777  1.00 90.59           C  
ATOM   3251  N   HIS A 426      23.695  -9.973 -10.044  1.00 88.09           N  
ATOM   3252  CA  HIS A 426      23.722 -10.222 -11.489  1.00 88.09           C  
ATOM   3253  C   HIS A 426      24.707  -9.305 -12.210  1.00 88.09           C  
ATOM   3254  CB  HIS A 426      22.307 -10.111 -12.067  1.00 88.09           C  
ATOM   3255  O   HIS A 426      25.412  -9.766 -13.101  1.00 88.09           O  
ATOM   3256  CG  HIS A 426      21.444 -11.298 -11.721  1.00 88.09           C  
ATOM   3257  CD2 HIS A 426      20.230 -11.259 -11.098  1.00 88.09           C  
ATOM   3258  ND1 HIS A 426      21.765 -12.630 -12.007  1.00 88.09           N  
ATOM   3259  CE1 HIS A 426      20.728 -13.353 -11.564  1.00 88.09           C  
ATOM   3260  NE2 HIS A 426      19.811 -12.568 -10.986  1.00 88.09           N  
ATOM   3261  N   HIS A 427      24.839  -8.053 -11.774  1.00 85.63           N  
ATOM   3262  CA  HIS A 427      25.816  -7.101 -12.283  1.00 85.63           C  
ATOM   3263  C   HIS A 427      27.238  -7.637 -12.109  1.00 85.63           C  
ATOM   3264  CB  HIS A 427      25.642  -5.751 -11.569  1.00 85.63           C  
ATOM   3265  O   HIS A 427      28.000  -7.688 -13.070  1.00 85.63           O  
ATOM   3266  CG  HIS A 427      26.475  -4.656 -12.182  1.00 85.63           C  
ATOM   3267  CD2 HIS A 427      27.840  -4.547 -12.188  1.00 85.63           C  
ATOM   3268  ND1 HIS A 427      25.988  -3.588 -12.893  1.00 85.63           N  
ATOM   3269  CE1 HIS A 427      27.028  -2.871 -13.345  1.00 85.63           C  
ATOM   3270  NE2 HIS A 427      28.182  -3.419 -12.935  1.00 85.63           N  
ATOM   3271  N   THR A 428      27.573  -8.115 -10.905  1.00 86.05           N  
ATOM   3272  CA  THR A 428      28.890  -8.710 -10.622  1.00 86.05           C  
ATOM   3273  C   THR A 428      29.142  -9.935 -11.502  1.00 86.05           C  
ATOM   3274  CB  THR A 428      29.019  -9.089  -9.140  1.00 86.05           C  
ATOM   3275  O   THR A 428      30.191 -10.038 -12.133  1.00 86.05           O  
ATOM   3276  CG2 THR A 428      30.414  -9.611  -8.800  1.00 86.05           C  
ATOM   3277  OG1 THR A 428      28.807  -7.955  -8.327  1.00 86.05           O  
ATOM   3278  N   ARG A 429      28.154 -10.831 -11.628  1.00 86.12           N  
ATOM   3279  CA  ARG A 429      28.262 -12.027 -12.480  1.00 86.12           C  
ATOM   3280  C   ARG A 429      28.451 -11.685 -13.954  1.00 86.12           C  
ATOM   3281  CB  ARG A 429      27.016 -12.898 -12.313  1.00 86.12           C  
ATOM   3282  O   ARG A 429      29.240 -12.338 -14.626  1.00 86.12           O  
ATOM   3283  CG  ARG A 429      27.023 -13.628 -10.970  1.00 86.12           C  
ATOM   3284  CD  ARG A 429      25.708 -14.390 -10.826  1.00 86.12           C  
ATOM   3285  NE  ARG A 429      25.703 -15.201  -9.598  1.00 86.12           N  
ATOM   3286  NH1 ARG A 429      23.693 -16.223  -9.979  1.00 86.12           N  
ATOM   3287  NH2 ARG A 429      24.879 -16.743  -8.151  1.00 86.12           N  
ATOM   3288  CZ  ARG A 429      24.760 -16.050  -9.249  1.00 86.12           C  
ATOM   3289  N   PHE A 430      27.752 -10.683 -14.477  1.00 82.20           N  
ATOM   3290  CA  PHE A 430      27.943 -10.240 -15.857  1.00 82.20           C  
ATOM   3291  C   PHE A 430      29.304  -9.572 -16.059  1.00 82.20           C  
ATOM   3292  CB  PHE A 430      26.808  -9.296 -16.254  1.00 82.20           C  
ATOM   3293  O   PHE A 430      29.979  -9.870 -17.042  1.00 82.20           O  
ATOM   3294  CG  PHE A 430      25.465  -9.957 -16.498  1.00 82.20           C  
ATOM   3295  CD1 PHE A 430      25.382 -11.096 -17.323  1.00 82.20           C  
ATOM   3296  CD2 PHE A 430      24.288  -9.410 -15.947  1.00 82.20           C  
ATOM   3297  CE1 PHE A 430      24.140 -11.696 -17.578  1.00 82.20           C  
ATOM   3298  CE2 PHE A 430      23.042 -10.002 -16.212  1.00 82.20           C  
ATOM   3299  CZ  PHE A 430      22.974 -11.144 -17.029  1.00 82.20           C  
ATOM   3300  N   ALA A 431      29.742  -8.738 -15.114  1.00 81.41           N  
ATOM   3301  CA  ALA A 431      31.053  -8.099 -15.158  1.00 81.41           C  
ATOM   3302  C   ALA A 431      32.202  -9.126 -15.151  1.00 81.41           C  
ATOM   3303  CB  ALA A 431      31.153  -7.117 -13.986  1.00 81.41           C  
ATOM   3304  O   ALA A 431      33.177  -8.946 -15.874  1.00 81.41           O  
ATOM   3305  N   GLU A 432      32.066 -10.244 -14.428  1.00 80.20           N  
ATOM   3306  CA  GLU A 432      33.043 -11.349 -14.444  1.00 80.20           C  
ATOM   3307  C   GLU A 432      33.221 -11.983 -15.836  1.00 80.20           C  
ATOM   3308  CB  GLU A 432      32.612 -12.437 -13.444  1.00 80.20           C  
ATOM   3309  O   GLU A 432      34.310 -12.453 -16.167  1.00 80.20           O  
ATOM   3310  CG  GLU A 432      32.868 -12.060 -11.975  1.00 80.20           C  
ATOM   3311  CD  GLU A 432      32.234 -13.045 -10.972  1.00 80.20           C  
ATOM   3312  OE1 GLU A 432      32.357 -12.786  -9.753  1.00 80.20           O  
ATOM   3313  OE2 GLU A 432      31.624 -14.055 -11.399  1.00 80.20           O  
ATOM   3314  N   HIS A 433      32.180 -11.973 -16.676  1.00 74.78           N  
ATOM   3315  CA  HIS A 433      32.248 -12.493 -18.048  1.00 74.78           C  
ATOM   3316  C   HIS A 433      32.797 -11.463 -19.047  1.00 74.78           C  
ATOM   3317  CB  HIS A 433      30.868 -13.010 -18.478  1.00 74.78           C  
ATOM   3318  O   HIS A 433      33.245 -11.832 -20.136  1.00 74.78           O  
ATOM   3319  CG  HIS A 433      30.429 -14.239 -17.721  1.00 74.78           C  
ATOM   3320  CD2 HIS A 433      30.483 -15.537 -18.152  1.00 74.78           C  
ATOM   3321  ND1 HIS A 433      29.925 -14.269 -16.445  1.00 74.78           N  
ATOM   3322  CE1 HIS A 433      29.690 -15.544 -16.109  1.00 74.78           C  
ATOM   3323  NE2 HIS A 433      30.003 -16.361 -17.127  1.00 74.78           N  
ATOM   3324  N   ILE A 434      32.803 -10.178 -18.684  1.00 72.35           N  
ATOM   3325  CA  ILE A 434      33.297  -9.081 -19.519  1.00 72.35           C  
ATOM   3326  C   ILE A 434      34.719  -8.750 -19.082  1.00 72.35           C  
ATOM   3327  CB  ILE A 434      32.328  -7.884 -19.502  1.00 72.35           C  
ATOM   3328  O   ILE A 434      34.991  -7.832 -18.313  1.00 72.35           O  
ATOM   3329  CG1 ILE A 434      30.955  -8.352 -20.041  1.00 72.35           C  
ATOM   3330  CG2 ILE A 434      32.864  -6.733 -20.379  1.00 72.35           C  
ATOM   3331  CD1 ILE A 434      29.877  -7.285 -19.928  1.00 72.35           C  
ATOM   3332  N   THR A 435      35.659  -9.533 -19.600  1.00 70.69           N  
ATOM   3333  CA  THR A 435      37.090  -9.261 -19.436  1.00 70.69           C  
ATOM   3334  C   THR A 435      37.634  -8.510 -20.657  1.00 70.69           C  
ATOM   3335  CB  THR A 435      37.886 -10.543 -19.160  1.00 70.69           C  
ATOM   3336  O   THR A 435      37.052  -8.621 -21.742  1.00 70.69           O  
ATOM   3337  CG2 THR A 435      37.362 -11.311 -17.948  1.00 70.69           C  
ATOM   3338  OG1 THR A 435      37.852 -11.406 -20.270  1.00 70.69           O  
ATOM   3339  N   PRO A 436      38.784  -7.812 -20.548  1.00 66.49           N  
ATOM   3340  CA  PRO A 436      39.475  -7.213 -21.698  1.00 66.49           C  
ATOM   3341  C   PRO A 436      39.789  -8.202 -22.835  1.00 66.49           C  
ATOM   3342  CB  PRO A 436      40.770  -6.624 -21.127  1.00 66.49           C  
ATOM   3343  O   PRO A 436      40.055  -7.787 -23.958  1.00 66.49           O  
ATOM   3344  CG  PRO A 436      40.416  -6.327 -19.672  1.00 66.49           C  
ATOM   3345  CD  PRO A 436      39.476  -7.474 -19.312  1.00 66.49           C  
ATOM   3346  N   TYR A 437      39.751  -9.506 -22.544  1.00 69.64           N  
ATOM   3347  CA  TYR A 437      40.002 -10.598 -23.485  1.00 69.64           C  
ATOM   3348  C   TYR A 437      38.718 -11.233 -24.041  1.00 69.64           C  
ATOM   3349  CB  TYR A 437      40.860 -11.655 -22.778  1.00 69.64           C  
ATOM   3350  O   TYR A 437      38.793 -12.159 -24.847  1.00 69.64           O  
ATOM   3351  CG  TYR A 437      42.095 -11.096 -22.097  1.00 69.64           C  
ATOM   3352  CD1 TYR A 437      43.178 -10.646 -22.875  1.00 69.64           C  
ATOM   3353  CD2 TYR A 437      42.147 -11.002 -20.692  1.00 69.64           C  
ATOM   3354  CE1 TYR A 437      44.321 -10.114 -22.249  1.00 69.64           C  
ATOM   3355  CE2 TYR A 437      43.287 -10.467 -20.062  1.00 69.64           C  
ATOM   3356  OH  TYR A 437      45.487  -9.520 -20.244  1.00 69.64           O  
ATOM   3357  CZ  TYR A 437      44.379 -10.027 -20.844  1.00 69.64           C  
ATOM   3358  N   SER A 438      37.538 -10.789 -23.598  1.00 67.79           N  
ATOM   3359  CA  SER A 438      36.266 -11.340 -24.065  1.00 67.79           C  
ATOM   3360  C   SER A 438      35.986 -10.904 -25.507  1.00 67.79           C  
ATOM   3361  CB  SER A 438      35.108 -11.008 -23.112  1.00 67.79           C  
ATOM   3362  O   SER A 438      36.024  -9.718 -25.840  1.00 67.79           O  
ATOM   3363  OG  SER A 438      34.853  -9.624 -23.035  1.00 67.79           O  
ATOM   3364  N   ALA A 439      35.686 -11.877 -26.372  1.00 71.51           N  
ATOM   3365  CA  ALA A 439      35.375 -11.621 -27.778  1.00 71.51           C  
ATOM   3366  C   ALA A 439      34.179 -10.667 -27.929  1.00 71.51           C  
ATOM   3367  CB  ALA A 439      35.115 -12.964 -28.471  1.00 71.51           C  
ATOM   3368  O   ALA A 439      34.231  -9.743 -28.734  1.00 71.51           O  
ATOM   3369  N   THR A 440      33.155 -10.828 -27.083  1.00 70.94           N  
ATOM   3370  CA  THR A 440      31.954  -9.982 -27.064  1.00 70.94           C  
ATOM   3371  C   THR A 440      32.280  -8.513 -26.795  1.00 70.94           C  
ATOM   3372  CB  THR A 440      30.977 -10.470 -25.981  1.00 70.94           C  
ATOM   3373  O   THR A 440      31.715  -7.638 -27.451  1.00 70.94           O  
ATOM   3374  CG2 THR A 440      29.569  -9.908 -26.162  1.00 70.94           C  
ATOM   3375  OG1 THR A 440      30.872 -11.877 -26.000  1.00 70.94           O  
ATOM   3376  N   LEU A 441      33.202  -8.218 -25.866  1.00 69.85           N  
ATOM   3377  CA  LEU A 441      33.627  -6.842 -25.594  1.00 69.85           C  
ATOM   3378  C   LEU A 441      34.355  -6.255 -26.800  1.00 69.85           C  
ATOM   3379  CB  LEU A 441      34.532  -6.805 -24.349  1.00 69.85           C  
ATOM   3380  O   LEU A 441      34.070  -5.125 -27.179  1.00 69.85           O  
ATOM   3381  CG  LEU A 441      35.066  -5.408 -23.974  1.00 69.85           C  
ATOM   3382  CD1 LEU A 441      33.951  -4.482 -23.504  1.00 69.85           C  
ATOM   3383  CD2 LEU A 441      36.100  -5.531 -22.859  1.00 69.85           C  
ATOM   3384  N   HIS A 442      35.266  -7.017 -27.408  1.00 73.56           N  
ATOM   3385  CA  HIS A 442      36.037  -6.542 -28.555  1.00 73.56           C  
ATOM   3386  C   HIS A 442      35.145  -6.296 -29.781  1.00 73.56           C  
ATOM   3387  CB  HIS A 442      37.166  -7.535 -28.855  1.00 73.56           C  
ATOM   3388  O   HIS A 442      35.303  -5.288 -30.462  1.00 73.56           O  
ATOM   3389  CG  HIS A 442      38.324  -6.883 -29.563  1.00 73.56           C  
ATOM   3390  CD2 HIS A 442      38.652  -6.979 -30.889  1.00 73.56           C  
ATOM   3391  ND1 HIS A 442      39.250  -6.052 -28.976  1.00 73.56           N  
ATOM   3392  CE1 HIS A 442      40.116  -5.658 -29.922  1.00 73.56           C  
ATOM   3393  NE2 HIS A 442      39.801  -6.208 -31.105  1.00 73.56           N  
ATOM   3394  N   GLU A 443      34.165  -7.167 -30.024  1.00 76.84           N  
ATOM   3395  CA  GLU A 443      33.185  -7.025 -31.104  1.00 76.84           C  
ATOM   3396  C   GLU A 443      32.250  -5.828 -30.872  1.00 76.84           C  
ATOM   3397  CB  GLU A 443      32.414  -8.348 -31.223  1.00 76.84           C  
ATOM   3398  O   GLU A 443      32.066  -5.000 -31.765  1.00 76.84           O  
ATOM   3399  CG  GLU A 443      31.485  -8.395 -32.444  1.00 76.84           C  
ATOM   3400  CD  GLU A 443      30.851  -9.782 -32.657  1.00 76.84           C  
ATOM   3401  OE1 GLU A 443      30.286  -9.985 -33.755  1.00 76.84           O  
ATOM   3402  OE2 GLU A 443      30.940 -10.633 -31.740  1.00 76.84           O  
ATOM   3403  N   THR A 444      31.732  -5.672 -29.649  1.00 75.84           N  
ATOM   3404  CA  THR A 444      30.877  -4.532 -29.277  1.00 75.84           C  
ATOM   3405  C   THR A 444      31.651  -3.215 -29.348  1.00 75.84           C  
ATOM   3406  CB  THR A 444      30.285  -4.709 -27.869  1.00 75.84           C  
ATOM   3407  O   THR A 444      31.151  -2.232 -29.893  1.00 75.84           O  
ATOM   3408  CG2 THR A 444      29.263  -3.630 -27.516  1.00 75.84           C  
ATOM   3409  OG1 THR A 444      29.608  -5.938 -27.767  1.00 75.84           O  
ATOM   3410  N   ALA A 445      32.891  -3.193 -28.851  1.00 75.98           N  
ATOM   3411  CA  ALA A 445      33.762  -2.026 -28.918  1.00 75.98           C  
ATOM   3412  C   ALA A 445      34.131  -1.671 -30.361  1.00 75.98           C  
ATOM   3413  CB  ALA A 445      35.007  -2.270 -28.058  1.00 75.98           C  
ATOM   3414  O   ALA A 445      34.074  -0.500 -30.721  1.00 75.98           O  
ATOM   3415  N   ALA A 446      34.428  -2.656 -31.214  1.00 78.60           N  
ATOM   3416  CA  ALA A 446      34.682  -2.418 -32.632  1.00 78.60           C  
ATOM   3417  C   ALA A 446      33.451  -1.824 -33.336  1.00 78.60           C  
ATOM   3418  CB  ALA A 446      35.134  -3.729 -33.286  1.00 78.60           C  
ATOM   3419  O   ALA A 446      33.583  -0.856 -34.085  1.00 78.60           O  
ATOM   3420  N   HIS A 447      32.253  -2.350 -33.066  1.00 81.84           N  
ATOM   3421  CA  HIS A 447      31.009  -1.846 -33.650  1.00 81.84           C  
ATOM   3422  C   HIS A 447      30.667  -0.421 -33.176  1.00 81.84           C  
ATOM   3423  CB  HIS A 447      29.883  -2.836 -33.327  1.00 81.84           C  
ATOM   3424  O   HIS A 447      30.295   0.429 -33.982  1.00 81.84           O  
ATOM   3425  CG  HIS A 447      28.577  -2.469 -33.980  1.00 81.84           C  
ATOM   3426  CD2 HIS A 447      28.150  -2.842 -35.227  1.00 81.84           C  
ATOM   3427  ND1 HIS A 447      27.593  -1.678 -33.434  1.00 81.84           N  
ATOM   3428  CE1 HIS A 447      26.593  -1.590 -34.324  1.00 81.84           C  
ATOM   3429  NE2 HIS A 447      26.887  -2.274 -35.439  1.00 81.84           N  
ATOM   3430  N   LEU A 448      30.824  -0.122 -31.883  1.00 79.83           N  
ATOM   3431  CA  LEU A 448      30.568   1.217 -31.336  1.00 79.83           C  
ATOM   3432  C   LEU A 448      31.651   2.228 -31.748  1.00 79.83           C  
ATOM   3433  CB  LEU A 448      30.424   1.124 -29.806  1.00 79.83           C  
ATOM   3434  O   LEU A 448      31.334   3.376 -32.060  1.00 79.83           O  
ATOM   3435  CG  LEU A 448      29.172   0.361 -29.329  1.00 79.83           C  
ATOM   3436  CD1 LEU A 448      29.245   0.182 -27.816  1.00 79.83           C  
ATOM   3437  CD2 LEU A 448      27.852   1.069 -29.634  1.00 79.83           C  
ATOM   3438  N   SER A 449      32.910   1.798 -31.850  1.00 79.98           N  
ATOM   3439  CA  SER A 449      34.010   2.617 -32.374  1.00 79.98           C  
ATOM   3440  C   SER A 449      33.762   3.025 -33.830  1.00 79.98           C  
ATOM   3441  CB  SER A 449      35.330   1.852 -32.244  1.00 79.98           C  
ATOM   3442  O   SER A 449      33.967   4.186 -34.189  1.00 79.98           O  
ATOM   3443  OG  SER A 449      36.416   2.662 -32.643  1.00 79.98           O  
ATOM   3444  N   GLN A 450      33.203   2.128 -34.655  1.00 83.45           N  
ATOM   3445  CA  GLN A 450      32.761   2.457 -36.020  1.00 83.45           C  
ATOM   3446  C   GLN A 450      31.649   3.520 -36.063  1.00 83.45           C  
ATOM   3447  CB  GLN A 450      32.292   1.186 -36.746  1.00 83.45           C  
ATOM   3448  O   GLN A 450      31.519   4.222 -37.064  1.00 83.45           O  
ATOM   3449  CG  GLN A 450      33.452   0.272 -37.160  1.00 83.45           C  
ATOM   3450  CD  GLN A 450      32.971  -1.059 -37.731  1.00 83.45           C  
ATOM   3451  NE2 GLN A 450      33.827  -2.053 -37.806  1.00 83.45           N  
ATOM   3452  OE1 GLN A 450      31.840  -1.239 -38.148  1.00 83.45           O  
ATOM   3453  N   GLN A 451      30.878   3.686 -34.984  1.00 81.61           N  
ATOM   3454  CA  GLN A 451      29.871   4.744 -34.834  1.00 81.61           C  
ATOM   3455  C   GLN A 451      30.441   6.045 -34.234  1.00 81.61           C  
ATOM   3456  CB  GLN A 451      28.676   4.215 -34.023  1.00 81.61           C  
ATOM   3457  O   GLN A 451      29.690   6.985 -33.977  1.00 81.61           O  
ATOM   3458  CG  GLN A 451      27.958   3.056 -34.732  1.00 81.61           C  
ATOM   3459  CD  GLN A 451      26.740   2.551 -33.967  1.00 81.61           C  
ATOM   3460  NE2 GLN A 451      25.964   1.665 -34.551  1.00 81.61           N  
ATOM   3461  OE1 GLN A 451      26.441   2.934 -32.849  1.00 81.61           O  
ATOM   3462  N   GLY A 452      31.759   6.124 -34.017  1.00 83.40           N  
ATOM   3463  CA  GLY A 452      32.431   7.290 -33.438  1.00 83.40           C  
ATOM   3464  C   GLY A 452      32.336   7.382 -31.912  1.00 83.40           C  
ATOM   3465  O   GLY A 452      32.615   8.441 -31.349  1.00 83.40           O  
ATOM   3466  N   ILE A 453      31.937   6.303 -31.232  1.00 79.86           N  
ATOM   3467  CA  ILE A 453      31.818   6.257 -29.770  1.00 79.86           C  
ATOM   3468  C   ILE A 453      33.191   5.941 -29.170  1.00 79.86           C  
ATOM   3469  CB  ILE A 453      30.725   5.250 -29.349  1.00 79.86           C  
ATOM   3470  O   ILE A 453      33.857   4.989 -29.573  1.00 79.86           O  
ATOM   3471  CG1 ILE A 453      29.356   5.683 -29.929  1.00 79.86           C  
ATOM   3472  CG2 ILE A 453      30.627   5.118 -27.819  1.00 79.86           C  
ATOM   3473  CD1 ILE A 453      28.249   4.637 -29.787  1.00 79.86           C  
ATOM   3474  N   SER A 454      33.618   6.743 -28.192  1.00 83.82           N  
ATOM   3475  CA  SER A 454      34.899   6.535 -27.501  1.00 83.82           C  
ATOM   3476  C   SER A 454      34.887   5.291 -26.605  1.00 83.82           C  
ATOM   3477  CB  SER A 454      35.271   7.771 -26.676  1.00 83.82           C  
ATOM   3478  O   SER A 454      33.832   4.868 -26.127  1.00 83.82           O  
ATOM   3479  OG  SER A 454      34.308   8.008 -25.664  1.00 83.82           O  
ATOM   3480  N   ASP A 455      36.062   4.747 -26.286  1.00 77.38           N  
ATOM   3481  CA  ASP A 455      36.190   3.577 -25.400  1.00 77.38           C  
ATOM   3482  C   ASP A 455      35.550   3.815 -24.022  1.00 77.38           C  
ATOM   3483  CB  ASP A 455      37.675   3.226 -25.216  1.00 77.38           C  
ATOM   3484  O   ASP A 455      34.850   2.953 -23.490  1.00 77.38           O  
ATOM   3485  CG  ASP A 455      38.383   2.818 -26.511  1.00 77.38           C  
ATOM   3486  OD1 ASP A 455      37.679   2.485 -27.488  1.00 77.38           O  
ATOM   3487  OD2 ASP A 455      39.630   2.894 -26.513  1.00 77.38           O  
ATOM   3488  N   GLY A 456      35.713   5.022 -23.467  1.00 78.78           N  
ATOM   3489  CA  GLY A 456      35.096   5.398 -22.193  1.00 78.78           C  
ATOM   3490  C   GLY A 456      33.565   5.406 -22.247  1.00 78.78           C  
ATOM   3491  O   GLY A 456      32.909   4.934 -21.320  1.00 78.78           O  
ATOM   3492  N   GLN A 457      32.979   5.886 -23.349  1.00 80.00           N  
ATOM   3493  CA  GLN A 457      31.526   5.844 -23.554  1.00 80.00           C  
ATOM   3494  C   GLN A 457      31.027   4.419 -23.797  1.00 80.00           C  
ATOM   3495  CB  GLN A 457      31.145   6.730 -24.741  1.00 80.00           C  
ATOM   3496  O   GLN A 457      29.976   4.053 -23.278  1.00 80.00           O  
ATOM   3497  CG  GLN A 457      31.238   8.226 -24.425  1.00 80.00           C  
ATOM   3498  CD  GLN A 457      31.110   9.063 -25.691  1.00 80.00           C  
ATOM   3499  NE2 GLN A 457      30.409  10.174 -25.651  1.00 80.00           N  
ATOM   3500  OE1 GLN A 457      31.673   8.744 -26.728  1.00 80.00           O  
ATOM   3501  N   THR A 458      31.793   3.605 -24.526  1.00 79.04           N  
ATOM   3502  CA  THR A 458      31.498   2.185 -24.755  1.00 79.04           C  
ATOM   3503  C   THR A 458      31.383   1.427 -23.436  1.00 79.04           C  
ATOM   3504  CB  THR A 458      32.578   1.558 -25.646  1.00 79.04           C  
ATOM   3505  O   THR A 458      30.386   0.746 -23.206  1.00 79.04           O  
ATOM   3506  CG2 THR A 458      32.447   0.041 -25.753  1.00 79.04           C  
ATOM   3507  OG1 THR A 458      32.480   2.111 -26.936  1.00 79.04           O  
ATOM   3508  N   LEU A 459      32.349   1.600 -22.528  1.00 80.55           N  
ATOM   3509  CA  LEU A 459      32.292   0.993 -21.195  1.00 80.55           C  
ATOM   3510  C   LEU A 459      31.085   1.489 -20.387  1.00 80.55           C  
ATOM   3511  CB  LEU A 459      33.603   1.274 -20.443  1.00 80.55           C  
ATOM   3512  O   LEU A 459      30.442   0.693 -19.709  1.00 80.55           O  
ATOM   3513  CG  LEU A 459      34.835   0.547 -21.010  1.00 80.55           C  
ATOM   3514  CD1 LEU A 459      36.077   0.997 -20.239  1.00 80.55           C  
ATOM   3515  CD2 LEU A 459      34.722  -0.976 -20.897  1.00 80.55           C  
ATOM   3516  N   GLY A 460      30.734   2.774 -20.498  1.00 82.12           N  
ATOM   3517  CA  GLY A 460      29.531   3.330 -19.873  1.00 82.12           C  
ATOM   3518  C   GLY A 460      28.230   2.710 -20.398  1.00 82.12           C  
ATOM   3519  O   GLY A 460      27.351   2.375 -19.605  1.00 82.12           O  
ATOM   3520  N   ILE A 461      28.114   2.509 -21.715  1.00 81.16           N  
ATOM   3521  CA  ILE A 461      26.964   1.836 -22.344  1.00 81.16           C  
ATOM   3522  C   ILE A 461      26.870   0.394 -21.849  1.00 81.16           C  
ATOM   3523  CB  ILE A 461      27.052   1.908 -23.888  1.00 81.16           C  
ATOM   3524  O   ILE A 461      25.814  -0.014 -21.375  1.00 81.16           O  
ATOM   3525  CG1 ILE A 461      26.855   3.365 -24.365  1.00 81.16           C  
ATOM   3526  CG2 ILE A 461      26.001   0.997 -24.557  1.00 81.16           C  
ATOM   3527  CD1 ILE A 461      27.253   3.593 -25.829  1.00 81.16           C  
ATOM   3528  N   ILE A 462      27.981  -0.346 -21.886  1.00 81.89           N  
ATOM   3529  CA  ILE A 462      28.041  -1.737 -21.424  1.00 81.89           C  
ATOM   3530  C   ILE A 462      27.639  -1.834 -19.950  1.00 81.89           C  
ATOM   3531  CB  ILE A 462      29.445  -2.318 -21.699  1.00 81.89           C  
ATOM   3532  O   ILE A 462      26.789  -2.649 -19.607  1.00 81.89           O  
ATOM   3533  CG1 ILE A 462      29.628  -2.490 -23.223  1.00 81.89           C  
ATOM   3534  CG2 ILE A 462      29.656  -3.654 -20.967  1.00 81.89           C  
ATOM   3535  CD1 ILE A 462      31.054  -2.861 -23.628  1.00 81.89           C  
ATOM   3536  N   ASN A 463      28.178  -0.968 -19.090  1.00 85.32           N  
ATOM   3537  CA  ASN A 463      27.824  -0.921 -17.673  1.00 85.32           C  
ATOM   3538  C   ASN A 463      26.320  -0.677 -17.459  1.00 85.32           C  
ATOM   3539  CB  ASN A 463      28.677   0.167 -17.008  1.00 85.32           C  
ATOM   3540  O   ASN A 463      25.680  -1.379 -16.678  1.00 85.32           O  
ATOM   3541  CG  ASN A 463      28.440   0.204 -15.515  1.00 85.32           C  
ATOM   3542  ND2 ASN A 463      27.691   1.157 -15.013  1.00 85.32           N  
ATOM   3543  OD1 ASN A 463      28.911  -0.640 -14.785  1.00 85.32           O  
ATOM   3544  N   ASN A 464      25.735   0.274 -18.194  1.00 83.51           N  
ATOM   3545  CA  ASN A 464      24.301   0.554 -18.121  1.00 83.51           C  
ATOM   3546  C   ASN A 464      23.459  -0.635 -18.603  1.00 83.51           C  
ATOM   3547  CB  ASN A 464      23.989   1.824 -18.928  1.00 83.51           C  
ATOM   3548  O   ASN A 464      22.448  -0.952 -17.979  1.00 83.51           O  
ATOM   3549  CG  ASN A 464      24.487   3.094 -18.263  1.00 83.51           C  
ATOM   3550  ND2 ASN A 464      24.644   4.152 -19.022  1.00 83.51           N  
ATOM   3551  OD1 ASN A 464      24.712   3.177 -17.068  1.00 83.51           O  
ATOM   3552  N   THR A 465      23.881  -1.326 -19.667  1.00 82.05           N  
ATOM   3553  CA  THR A 465      23.213  -2.540 -20.154  1.00 82.05           C  
ATOM   3554  C   THR A 465      23.296  -3.675 -19.134  1.00 82.05           C  
ATOM   3555  CB  THR A 465      23.806  -2.994 -21.497  1.00 82.05           C  
ATOM   3556  O   THR A 465      22.288  -4.330 -18.883  1.00 82.05           O  
ATOM   3557  CG2 THR A 465      23.075  -4.201 -22.086  1.00 82.05           C  
ATOM   3558  OG1 THR A 465      23.691  -1.966 -22.451  1.00 82.05           O  
ATOM   3559  N   ILE A 466      24.450  -3.889 -18.494  1.00 85.76           N  
ATOM   3560  CA  ILE A 466      24.604  -4.891 -17.429  1.00 85.76           C  
ATOM   3561  C   ILE A 466      23.647  -4.599 -16.271  1.00 85.76           C  
ATOM   3562  CB  ILE A 466      26.056  -4.931 -16.914  1.00 85.76           C  
ATOM   3563  O   ILE A 466      22.911  -5.490 -15.851  1.00 85.76           O  
ATOM   3564  CG1 ILE A 466      27.035  -5.478 -17.968  1.00 85.76           C  
ATOM   3565  CG2 ILE A 466      26.143  -5.800 -15.653  1.00 85.76           C  
ATOM   3566  CD1 ILE A 466      28.482  -5.223 -17.531  1.00 85.76           C  
ATOM   3567  N   THR A 467      23.621  -3.358 -15.778  1.00 85.97           N  
ATOM   3568  CA  THR A 467      22.702  -2.940 -14.708  1.00 85.97           C  
ATOM   3569  C   THR A 467      21.244  -3.129 -15.121  1.00 85.97           C  
ATOM   3570  CB  THR A 467      22.987  -1.481 -14.318  1.00 85.97           C  
ATOM   3571  O   THR A 467      20.446  -3.677 -14.362  1.00 85.97           O  
ATOM   3572  CG2 THR A 467      21.896  -0.810 -13.491  1.00 85.97           C  
ATOM   3573  OG1 THR A 467      24.119  -1.454 -13.496  1.00 85.97           O  
ATOM   3574  N   GLN A 468      20.881  -2.739 -16.345  1.00 84.05           N  
ATOM   3575  CA  GLN A 468      19.533  -2.932 -16.878  1.00 84.05           C  
ATOM   3576  C   GLN A 468      19.135  -4.416 -16.879  1.00 84.05           C  
ATOM   3577  CB  GLN A 468      19.477  -2.334 -18.290  1.00 84.05           C  
ATOM   3578  O   GLN A 468      18.059  -4.763 -16.389  1.00 84.05           O  
ATOM   3579  CG  GLN A 468      18.054  -2.265 -18.857  1.00 84.05           C  
ATOM   3580  CD  GLN A 468      18.034  -1.885 -20.336  1.00 84.05           C  
ATOM   3581  NE2 GLN A 468      16.927  -1.411 -20.852  1.00 84.05           N  
ATOM   3582  OE1 GLN A 468      19.000  -2.028 -21.065  1.00 84.05           O  
ATOM   3583  N   GLN A 469      20.008  -5.298 -17.371  1.00 84.13           N  
ATOM   3584  CA  GLN A 469      19.775  -6.745 -17.390  1.00 84.13           C  
ATOM   3585  C   GLN A 469      19.720  -7.339 -15.978  1.00 84.13           C  
ATOM   3586  CB  GLN A 469      20.865  -7.437 -18.226  1.00 84.13           C  
ATOM   3587  O   GLN A 469      18.850  -8.161 -15.692  1.00 84.13           O  
ATOM   3588  CG  GLN A 469      20.753  -7.121 -19.728  1.00 84.13           C  
ATOM   3589  CD  GLN A 469      19.457  -7.615 -20.363  1.00 84.13           C  
ATOM   3590  NE2 GLN A 469      19.000  -6.981 -21.420  1.00 84.13           N  
ATOM   3591  OE1 GLN A 469      18.829  -8.567 -19.933  1.00 84.13           O  
ATOM   3592  N   GLY A 470      20.587  -6.888 -15.068  1.00 85.72           N  
ATOM   3593  CA  GLY A 470      20.580  -7.315 -13.670  1.00 85.72           C  
ATOM   3594  C   GLY A 470      19.254  -7.007 -12.974  1.00 85.72           C  
ATOM   3595  O   GLY A 470      18.689  -7.879 -12.308  1.00 85.72           O  
ATOM   3596  N   PHE A 471      18.698  -5.814 -13.195  1.00 85.50           N  
ATOM   3597  CA  PHE A 471      17.372  -5.451 -12.695  1.00 85.50           C  
ATOM   3598  C   PHE A 471      16.244  -6.255 -13.356  1.00 85.50           C  
ATOM   3599  CB  PHE A 471      17.140  -3.945 -12.877  1.00 85.50           C  
ATOM   3600  O   PHE A 471      15.308  -6.666 -12.666  1.00 85.50           O  
ATOM   3601  CG  PHE A 471      17.740  -3.063 -11.795  1.00 85.50           C  
ATOM   3602  CD1 PHE A 471      17.375  -3.248 -10.448  1.00 85.50           C  
ATOM   3603  CD2 PHE A 471      18.668  -2.054 -12.117  1.00 85.50           C  
ATOM   3604  CE1 PHE A 471      17.922  -2.443  -9.437  1.00 85.50           C  
ATOM   3605  CE2 PHE A 471      19.216  -1.244 -11.107  1.00 85.50           C  
ATOM   3606  CZ  PHE A 471      18.851  -1.443  -9.766  1.00 85.50           C  
ATOM   3607  N   ILE A 472      16.300  -6.524 -14.663  1.00 86.48           N  
ATOM   3608  CA  ILE A 472      15.275  -7.329 -15.351  1.00 86.48           C  
ATOM   3609  C   ILE A 472      15.249  -8.760 -14.796  1.00 86.48           C  
ATOM   3610  CB  ILE A 472      15.487  -7.280 -16.879  1.00 86.48           C  
ATOM   3611  O   ILE A 472      14.198  -9.225 -14.353  1.00 86.48           O  
ATOM   3612  CG1 ILE A 472      15.112  -5.875 -17.405  1.00 86.48           C  
ATOM   3613  CG2 ILE A 472      14.641  -8.347 -17.596  1.00 86.48           C  
ATOM   3614  CD1 ILE A 472      15.574  -5.617 -18.842  1.00 86.48           C  
ATOM   3615  N   ILE A 473      16.401  -9.429 -14.715  1.00 87.33           N  
ATOM   3616  CA  ILE A 473      16.491 -10.798 -14.184  1.00 87.33           C  
ATOM   3617  C   ILE A 473      16.108 -10.828 -12.702  1.00 87.33           C  
ATOM   3618  CB  ILE A 473      17.898 -11.386 -14.417  1.00 87.33           C  
ATOM   3619  O   ILE A 473      15.341 -11.694 -12.279  1.00 87.33           O  
ATOM   3620  CG1 ILE A 473      18.189 -11.464 -15.932  1.00 87.33           C  
ATOM   3621  CG2 ILE A 473      18.009 -12.796 -13.804  1.00 87.33           C  
ATOM   3622  CD1 ILE A 473      19.635 -11.834 -16.247  1.00 87.33           C  
ATOM   3623  N   GLY A 474      16.565  -9.848 -11.916  1.00 88.92           N  
ATOM   3624  CA  GLY A 474      16.151  -9.699 -10.523  1.00 88.92           C  
ATOM   3625  C   GLY A 474      14.634  -9.550 -10.374  1.00 88.92           C  
ATOM   3626  O   GLY A 474      14.052 -10.099  -9.439  1.00 88.92           O  
ATOM   3627  N   SER A 475      13.972  -8.872 -11.316  1.00 89.19           N  
ATOM   3628  CA  SER A 475      12.508  -8.761 -11.330  1.00 89.19           C  
ATOM   3629  C   SER A 475      11.842 -10.101 -11.601  1.00 89.19           C  
ATOM   3630  CB  SER A 475      11.998  -7.772 -12.379  1.00 89.19           C  
ATOM   3631  O   SER A 475      10.913 -10.474 -10.888  1.00 89.19           O  
ATOM   3632  OG  SER A 475      12.660  -6.543 -12.252  1.00 89.19           O  
ATOM   3633  N   ASN A 476      12.344 -10.847 -12.587  1.00 89.84           N  
ATOM   3634  CA  ASN A 476      11.831 -12.167 -12.955  1.00 89.84           C  
ATOM   3635  C   ASN A 476      11.920 -13.143 -11.775  1.00 89.84           C  
ATOM   3636  CB  ASN A 476      12.604 -12.678 -14.189  1.00 89.84           C  
ATOM   3637  O   ASN A 476      10.950 -13.838 -11.471  1.00 89.84           O  
ATOM   3638  CG  ASN A 476      12.345 -11.838 -15.429  1.00 89.84           C  
ATOM   3639  ND2 ASN A 476      13.131 -11.990 -16.470  1.00 89.84           N  
ATOM   3640  OD1 ASN A 476      11.430 -11.038 -15.462  1.00 89.84           O  
ATOM   3641  N   GLU A 477      13.041 -13.141 -11.048  1.00 92.02           N  
ATOM   3642  CA  GLU A 477      13.219 -13.944  -9.832  1.00 92.02           C  
ATOM   3643  C   GLU A 477      12.214 -13.567  -8.733  1.00 92.02           C  
ATOM   3644  CB  GLU A 477      14.646 -13.774  -9.285  1.00 92.02           C  
ATOM   3645  O   GLU A 477      11.659 -14.443  -8.065  1.00 92.02           O  
ATOM   3646  CG  GLU A 477      15.717 -14.451 -10.154  1.00 92.02           C  
ATOM   3647  CD  GLU A 477      17.138 -14.277  -9.588  1.00 92.02           C  
ATOM   3648  OE1 GLU A 477      18.107 -14.712 -10.243  1.00 92.02           O  
ATOM   3649  OE2 GLU A 477      17.312 -13.751  -8.463  1.00 92.02           O  
ATOM   3650  N   ILE A 478      11.944 -12.271  -8.551  1.00 92.27           N  
ATOM   3651  CA  ILE A 478      10.979 -11.788  -7.556  1.00 92.27           C  
ATOM   3652  C   ILE A 478       9.545 -12.140  -7.957  1.00 92.27           C  
ATOM   3653  CB  ILE A 478      11.163 -10.277  -7.313  1.00 92.27           C  
ATOM   3654  O   ILE A 478       8.766 -12.565  -7.100  1.00 92.27           O  
ATOM   3655  CG1 ILE A 478      12.498 -10.045  -6.576  1.00 92.27           C  
ATOM   3656  CG2 ILE A 478      10.001  -9.709  -6.478  1.00 92.27           C  
ATOM   3657  CD1 ILE A 478      12.941  -8.585  -6.551  1.00 92.27           C  
ATOM   3658  N   PHE A 479       9.185 -12.018  -9.236  1.00 92.26           N  
ATOM   3659  CA  PHE A 479       7.877 -12.446  -9.728  1.00 92.26           C  
ATOM   3660  C   PHE A 479       7.689 -13.958  -9.566  1.00 92.26           C  
ATOM   3661  CB  PHE A 479       7.679 -12.010 -11.186  1.00 92.26           C  
ATOM   3662  O   PHE A 479       6.642 -14.392  -9.079  1.00 92.26           O  
ATOM   3663  CG  PHE A 479       7.486 -10.520 -11.402  1.00 92.26           C  
ATOM   3664  CD1 PHE A 479       6.500  -9.817 -10.679  1.00 92.26           C  
ATOM   3665  CD2 PHE A 479       8.257  -9.840 -12.364  1.00 92.26           C  
ATOM   3666  CE1 PHE A 479       6.320  -8.436 -10.884  1.00 92.26           C  
ATOM   3667  CE2 PHE A 479       8.074  -8.462 -12.572  1.00 92.26           C  
ATOM   3668  CZ  PHE A 479       7.114  -7.758 -11.825  1.00 92.26           C  
ATOM   3669  N   LEU A 480       8.715 -14.762  -9.859  1.00 93.76           N  
ATOM   3670  CA  LEU A 480       8.684 -16.205  -9.620  1.00 93.76           C  
ATOM   3671  C   LEU A 480       8.493 -16.527  -8.130  1.00 93.76           C  
ATOM   3672  CB  LEU A 480       9.976 -16.836 -10.167  1.00 93.76           C  
ATOM   3673  O   LEU A 480       7.637 -17.337  -7.774  1.00 93.76           O  
ATOM   3674  CG  LEU A 480      10.029 -18.367 -10.018  1.00 93.76           C  
ATOM   3675  CD1 LEU A 480       8.891 -19.076 -10.757  1.00 93.76           C  
ATOM   3676  CD2 LEU A 480      11.357 -18.883 -10.566  1.00 93.76           C  
ATOM   3677  N   ALA A 481       9.240 -15.863  -7.245  1.00 94.90           N  
ATOM   3678  CA  ALA A 481       9.089 -16.028  -5.801  1.00 94.90           C  
ATOM   3679  C   ALA A 481       7.679 -15.638  -5.330  1.00 94.90           C  
ATOM   3680  CB  ALA A 481      10.172 -15.207  -5.092  1.00 94.90           C  
ATOM   3681  O   ALA A 481       7.057 -16.375  -4.565  1.00 94.90           O  
ATOM   3682  N   GLY A 482       7.138 -14.521  -5.826  1.00 94.30           N  
ATOM   3683  CA  GLY A 482       5.767 -14.095  -5.551  1.00 94.30           C  
ATOM   3684  C   GLY A 482       4.730 -15.116  -6.023  1.00 94.30           C  
ATOM   3685  O   GLY A 482       3.769 -15.390  -5.304  1.00 94.30           O  
ATOM   3686  N   SER A 483       4.951 -15.728  -7.189  1.00 95.14           N  
ATOM   3687  CA  SER A 483       4.091 -16.787  -7.721  1.00 95.14           C  
ATOM   3688  C   SER A 483       4.032 -18.000  -6.790  1.00 95.14           C  
ATOM   3689  CB  SER A 483       4.563 -17.202  -9.120  1.00 95.14           C  
ATOM   3690  O   SER A 483       2.949 -18.433  -6.387  1.00 95.14           O  
ATOM   3691  OG  SER A 483       3.729 -18.223  -9.620  1.00 95.14           O  
ATOM   3692  N   ILE A 484       5.199 -18.488  -6.364  1.00 97.00           N  
ATOM   3693  CA  ILE A 484       5.318 -19.617  -5.434  1.00 97.00           C  
ATOM   3694  C   ILE A 484       4.674 -19.276  -4.086  1.00 97.00           C  
ATOM   3695  CB  ILE A 484       6.804 -20.014  -5.278  1.00 97.00           C  
ATOM   3696  O   ILE A 484       3.928 -20.088  -3.537  1.00 97.00           O  
ATOM   3697  CG1 ILE A 484       7.363 -20.546  -6.620  1.00 97.00           C  
ATOM   3698  CG2 ILE A 484       6.979 -21.076  -4.174  1.00 97.00           C  
ATOM   3699  CD1 ILE A 484       8.893 -20.657  -6.652  1.00 97.00           C  
ATOM   3700  N   LEU A 485       4.909 -18.071  -3.558  1.00 96.50           N  
ATOM   3701  CA  LEU A 485       4.341 -17.642  -2.280  1.00 96.50           C  
ATOM   3702  C   LEU A 485       2.811 -17.656  -2.301  1.00 96.50           C  
ATOM   3703  CB  LEU A 485       4.877 -16.251  -1.899  1.00 96.50           C  
ATOM   3704  O   LEU A 485       2.209 -18.152  -1.352  1.00 96.50           O  
ATOM   3705  CG  LEU A 485       6.327 -16.256  -1.383  1.00 96.50           C  
ATOM   3706  CD1 LEU A 485       6.825 -14.817  -1.251  1.00 96.50           C  
ATOM   3707  CD2 LEU A 485       6.447 -16.923  -0.009  1.00 96.50           C  
ATOM   3708  N   PHE A 486       2.165 -17.203  -3.378  1.00 97.18           N  
ATOM   3709  CA  PHE A 486       0.705 -17.286  -3.473  1.00 97.18           C  
ATOM   3710  C   PHE A 486       0.184 -18.723  -3.430  1.00 97.18           C  
ATOM   3711  CB  PHE A 486       0.201 -16.560  -4.723  1.00 97.18           C  
ATOM   3712  O   PHE A 486      -0.822 -18.974  -2.767  1.00 97.18           O  
ATOM   3713  CG  PHE A 486       0.011 -15.078  -4.505  1.00 97.18           C  
ATOM   3714  CD1 PHE A 486      -0.904 -14.627  -3.533  1.00 97.18           C  
ATOM   3715  CD2 PHE A 486       0.726 -14.147  -5.276  1.00 97.18           C  
ATOM   3716  CE1 PHE A 486      -1.089 -13.253  -3.313  1.00 97.18           C  
ATOM   3717  CE2 PHE A 486       0.514 -12.775  -5.067  1.00 97.18           C  
ATOM   3718  CZ  PHE A 486      -0.375 -12.325  -4.083  1.00 97.18           C  
ATOM   3719  N   ILE A 487       0.884 -19.676  -4.053  1.00 97.54           N  
ATOM   3720  CA  ILE A 487       0.535 -21.102  -3.971  1.00 97.54           C  
ATOM   3721  C   ILE A 487       0.690 -21.611  -2.529  1.00 97.54           C  
ATOM   3722  CB  ILE A 487       1.369 -21.930  -4.979  1.00 97.54           C  
ATOM   3723  O   ILE A 487      -0.208 -22.271  -2.004  1.00 97.54           O  
ATOM   3724  CG1 ILE A 487       1.070 -21.473  -6.426  1.00 97.54           C  
ATOM   3725  CG2 ILE A 487       1.077 -23.435  -4.822  1.00 97.54           C  
ATOM   3726  CD1 ILE A 487       1.983 -22.098  -7.488  1.00 97.54           C  
ATOM   3727  N   VAL A 488       1.787 -21.255  -1.855  1.00 97.35           N  
ATOM   3728  CA  VAL A 488       2.071 -21.640  -0.458  1.00 97.35           C  
ATOM   3729  C   VAL A 488       1.061 -21.046   0.532  1.00 97.35           C  
ATOM   3730  CB  VAL A 488       3.518 -21.247  -0.087  1.00 97.35           C  
ATOM   3731  O   VAL A 488       0.808 -21.637   1.582  1.00 97.35           O  
ATOM   3732  CG1 VAL A 488       3.845 -21.441   1.400  1.00 97.35           C  
ATOM   3733  CG2 VAL A 488       4.525 -22.097  -0.875  1.00 97.35           C  
ATOM   3734  N   LEU A 489       0.433 -19.913   0.208  1.00 96.14           N  
ATOM   3735  CA  LEU A 489      -0.612 -19.313   1.041  1.00 96.14           C  
ATOM   3736  C   LEU A 489      -1.972 -20.028   0.925  1.00 96.14           C  
ATOM   3737  CB  LEU A 489      -0.734 -17.812   0.719  1.00 96.14           C  
ATOM   3738  O   LEU A 489      -2.806 -19.868   1.818  1.00 96.14           O  
ATOM   3739  CG  LEU A 489       0.459 -16.934   1.138  1.00 96.14           C  
ATOM   3740  CD1 LEU A 489       0.232 -15.502   0.649  1.00 96.14           C  
ATOM   3741  CD2 LEU A 489       0.657 -16.903   2.650  1.00 96.14           C  
ATOM   3742  N   ILE A 490      -2.215 -20.839  -0.116  1.00 97.30           N  
ATOM   3743  CA  ILE A 490      -3.507 -21.525  -0.318  1.00 97.30           C  
ATOM   3744  C   ILE A 490      -3.869 -22.432   0.873  1.00 97.30           C  
ATOM   3745  CB  ILE A 490      -3.573 -22.263  -1.682  1.00 97.30           C  
ATOM   3746  O   ILE A 490      -4.968 -22.268   1.405  1.00 97.30           O  
ATOM   3747  CG1 ILE A 490      -3.537 -21.254  -2.847  1.00 97.30           C  
ATOM   3748  CG2 ILE A 490      -4.836 -23.144  -1.777  1.00 97.30           C  
ATOM   3749  CD1 ILE A 490      -3.315 -21.893  -4.224  1.00 97.30           C  
ATOM   3750  N   PRO A 491      -3.001 -23.339   1.370  1.00 97.11           N  
ATOM   3751  CA  PRO A 491      -3.316 -24.172   2.534  1.00 97.11           C  
ATOM   3752  C   PRO A 491      -3.776 -23.388   3.771  1.00 97.11           C  
ATOM   3753  CB  PRO A 491      -2.032 -24.950   2.836  1.00 97.11           C  
ATOM   3754  O   PRO A 491      -4.656 -23.859   4.491  1.00 97.11           O  
ATOM   3755  CG  PRO A 491      -1.364 -25.070   1.471  1.00 97.11           C  
ATOM   3756  CD  PRO A 491      -1.725 -23.751   0.800  1.00 97.11           C  
ATOM   3757  N   ILE A 492      -3.242 -22.179   3.997  1.00 94.74           N  
ATOM   3758  CA  ILE A 492      -3.638 -21.319   5.125  1.00 94.74           C  
ATOM   3759  C   ILE A 492      -5.122 -20.957   5.017  1.00 94.74           C  
ATOM   3760  CB  ILE A 492      -2.752 -20.051   5.213  1.00 94.74           C  
ATOM   3761  O   ILE A 492      -5.850 -21.064   5.999  1.00 94.74           O  
ATOM   3762  CG1 ILE A 492      -1.264 -20.444   5.365  1.00 94.74           C  
ATOM   3763  CG2 ILE A 492      -3.209 -19.141   6.372  1.00 94.74           C  
ATOM   3764  CD1 ILE A 492      -0.307 -19.250   5.451  1.00 94.74           C  
ATOM   3765  N   VAL A 493      -5.602 -20.613   3.819  1.00 93.61           N  
ATOM   3766  CA  VAL A 493      -7.015 -20.279   3.557  1.00 93.61           C  
ATOM   3767  C   VAL A 493      -7.938 -21.444   3.922  1.00 93.61           C  
ATOM   3768  CB  VAL A 493      -7.204 -19.921   2.070  1.00 93.61           C  
ATOM   3769  O   VAL A 493      -9.013 -21.245   4.492  1.00 93.61           O  
ATOM   3770  CG1 VAL A 493      -8.653 -19.572   1.722  1.00 93.61           C  
ATOM   3771  CG2 VAL A 493      -6.313 -18.743   1.663  1.00 93.61           C  
ATOM   3772  N   TRP A 494      -7.510 -22.676   3.648  1.00 95.99           N  
ATOM   3773  CA  TRP A 494      -8.282 -23.885   3.940  1.00 95.99           C  
ATOM   3774  C   TRP A 494      -8.329 -24.241   5.428  1.00 95.99           C  
ATOM   3775  CB  TRP A 494      -7.772 -25.033   3.070  1.00 95.99           C  
ATOM   3776  O   TRP A 494      -9.162 -25.054   5.838  1.00 95.99           O  
ATOM   3777  CG  TRP A 494      -8.222 -24.915   1.649  1.00 95.99           C  
ATOM   3778  CD1 TRP A 494      -7.630 -24.178   0.683  1.00 95.99           C  
ATOM   3779  CD2 TRP A 494      -9.405 -25.496   1.027  1.00 95.99           C  
ATOM   3780  CE2 TRP A 494      -9.448 -25.078  -0.337  1.00 95.99           C  
ATOM   3781  CE3 TRP A 494     -10.449 -26.330   1.484  1.00 95.99           C  
ATOM   3782  NE1 TRP A 494      -8.357 -24.253  -0.485  1.00 95.99           N  
ATOM   3783  CH2 TRP A 494     -11.477 -26.330  -0.733  1.00 95.99           C  
ATOM   3784  CZ2 TRP A 494     -10.461 -25.486  -1.212  1.00 95.99           C  
ATOM   3785  CZ3 TRP A 494     -11.474 -26.744   0.612  1.00 95.99           C  
ATOM   3786  N   LEU A 495      -7.528 -23.574   6.265  1.00 94.84           N  
ATOM   3787  CA  LEU A 495      -7.702 -23.628   7.711  1.00 94.84           C  
ATOM   3788  C   LEU A 495      -8.960 -22.874   8.168  1.00 94.84           C  
ATOM   3789  CB  LEU A 495      -6.445 -23.114   8.439  1.00 94.84           C  
ATOM   3790  O   LEU A 495      -9.400 -23.123   9.288  1.00 94.84           O  
ATOM   3791  CG  LEU A 495      -5.144 -23.873   8.120  1.00 94.84           C  
ATOM   3792  CD1 LEU A 495      -3.973 -23.191   8.825  1.00 94.84           C  
ATOM   3793  CD2 LEU A 495      -5.213 -25.329   8.591  1.00 94.84           C  
ATOM   3794  N   ALA A 496      -9.580 -22.012   7.358  1.00 91.59           N  
ATOM   3795  CA  ALA A 496     -10.848 -21.373   7.713  1.00 91.59           C  
ATOM   3796  C   ALA A 496     -12.009 -22.389   7.726  1.00 91.59           C  
ATOM   3797  CB  ALA A 496     -11.117 -20.204   6.763  1.00 91.59           C  
ATOM   3798  O   ALA A 496     -12.100 -23.270   6.861  1.00 91.59           O  
ATOM   3799  N   LYS A 497     -12.914 -22.266   8.705  1.00 89.01           N  
ATOM   3800  CA  LYS A 497     -14.066 -23.164   8.878  1.00 89.01           C  
ATOM   3801  C   LYS A 497     -15.365 -22.510   8.380  1.00 89.01           C  
ATOM   3802  CB  LYS A 497     -14.215 -23.591  10.345  1.00 89.01           C  
ATOM   3803  O   LYS A 497     -15.709 -21.443   8.888  1.00 89.01           O  
ATOM   3804  CG  LYS A 497     -13.143 -24.603  10.782  1.00 89.01           C  
ATOM   3805  CD  LYS A 497     -13.483 -25.150  12.175  1.00 89.01           C  
ATOM   3806  CE  LYS A 497     -12.521 -26.273  12.573  1.00 89.01           C  
ATOM   3807  NZ  LYS A 497     -12.887 -26.859  13.890  1.00 89.01           N  
ATOM   3808  N   PRO A 498     -16.099 -23.137   7.440  1.00 85.28           N  
ATOM   3809  CA  PRO A 498     -17.421 -22.676   7.021  1.00 85.28           C  
ATOM   3810  C   PRO A 498     -18.475 -22.927   8.124  1.00 85.28           C  
ATOM   3811  CB  PRO A 498     -17.721 -23.466   5.739  1.00 85.28           C  
ATOM   3812  O   PRO A 498     -18.253 -23.778   8.990  1.00 85.28           O  
ATOM   3813  CG  PRO A 498     -17.012 -24.793   5.983  1.00 85.28           C  
ATOM   3814  CD  PRO A 498     -15.761 -24.371   6.746  1.00 85.28           C  
ATOM   3815  N   PRO A 499     -19.643 -22.259   8.070  1.00 79.53           N  
ATOM   3816  CA  PRO A 499     -20.080 -21.372   6.994  1.00 79.53           C  
ATOM   3817  C   PRO A 499     -19.683 -19.900   7.190  1.00 79.53           C  
ATOM   3818  CB  PRO A 499     -21.587 -21.550   6.971  1.00 79.53           C  
ATOM   3819  O   PRO A 499     -19.686 -19.370   8.297  1.00 79.53           O  
ATOM   3820  CG  PRO A 499     -21.940 -21.715   8.453  1.00 79.53           C  
ATOM   3821  CD  PRO A 499     -20.746 -22.506   8.993  1.00 79.53           C  
ATOM   3822  N   PHE A 500     -19.394 -19.215   6.082  1.00 78.17           N  
ATOM   3823  CA  PHE A 500     -18.961 -17.814   6.073  1.00 78.17           C  
ATOM   3824  C   PHE A 500     -20.149 -16.872   5.869  1.00 78.17           C  
ATOM   3825  CB  PHE A 500     -17.864 -17.606   5.017  1.00 78.17           C  
ATOM   3826  O   PHE A 500     -20.304 -16.263   4.813  1.00 78.17           O  
ATOM   3827  CG  PHE A 500     -16.749 -18.620   5.101  1.00 78.17           C  
ATOM   3828  CD1 PHE A 500     -15.898 -18.636   6.221  1.00 78.17           C  
ATOM   3829  CD2 PHE A 500     -16.617 -19.599   4.101  1.00 78.17           C  
ATOM   3830  CE1 PHE A 500     -14.912 -19.627   6.338  1.00 78.17           C  
ATOM   3831  CE2 PHE A 500     -15.637 -20.594   4.231  1.00 78.17           C  
ATOM   3832  CZ  PHE A 500     -14.780 -20.606   5.342  1.00 78.17           C  
ATOM   3833  N   HIS A 501     -21.023 -16.768   6.865  1.00 62.57           N  
ATOM   3834  CA  HIS A 501     -22.113 -15.798   6.821  1.00 62.57           C  
ATOM   3835  C   HIS A 501     -21.679 -14.524   7.546  1.00 62.57           C  
ATOM   3836  CB  HIS A 501     -23.390 -16.401   7.416  1.00 62.57           C  
ATOM   3837  O   HIS A 501     -21.461 -14.545   8.752  1.00 62.57           O  
ATOM   3838  CG  HIS A 501     -23.772 -17.739   6.834  1.00 62.57           C  
ATOM   3839  CD2 HIS A 501     -24.151 -18.014   5.546  1.00 62.57           C  
ATOM   3840  ND1 HIS A 501     -23.856 -18.915   7.538  1.00 62.57           N  
ATOM   3841  CE1 HIS A 501     -24.325 -19.862   6.710  1.00 62.57           C  
ATOM   3842  NE2 HIS A 501     -24.479 -19.371   5.474  1.00 62.57           N  
ATOM   3843  N   SER A 502     -21.586 -13.391   6.844  1.00 53.03           N  
ATOM   3844  CA  SER A 502     -21.601 -12.092   7.529  1.00 53.03           C  
ATOM   3845  C   SER A 502     -22.955 -11.974   8.225  1.00 53.03           C  
ATOM   3846  CB  SER A 502     -21.405 -10.945   6.529  1.00 53.03           C  
ATOM   3847  O   SER A 502     -23.956 -12.106   7.527  1.00 53.03           O  
ATOM   3848  OG  SER A 502     -22.416 -10.957   5.535  1.00 53.03           O  
ATOM   3849  N   GLY A 503     -22.999 -11.780   9.548  1.00 39.57           N  
ATOM   3850  CA  GLY A 503     -24.191 -11.871  10.411  1.00 39.57           C  
ATOM   3851  C   GLY A 503     -25.404 -10.996  10.049  1.00 39.57           C  
ATOM   3852  O   GLY A 503     -25.814 -10.138  10.824  1.00 39.57           O  
ATOM   3853  N   GLY A 504     -26.016 -11.233   8.893  1.00 32.50           N  
ATOM   3854  CA  GLY A 504     -27.230 -10.607   8.404  1.00 32.50           C  
ATOM   3855  C   GLY A 504     -28.233 -11.675   7.992  1.00 32.50           C  
ATOM   3856  O   GLY A 504     -28.096 -12.269   6.930  1.00 32.50           O  
ATOM   3857  N   GLY A 505     -29.260 -11.861   8.820  1.00 24.69           N  
ATOM   3858  CA  GLY A 505     -30.541 -12.423   8.390  1.00 24.69           C  
ATOM   3859  C   GLY A 505     -30.649 -13.942   8.430  1.00 24.69           C  
ATOM   3860  O   GLY A 505     -30.690 -14.591   7.393  1.00 24.69           O  
ATOM   3861  N   GLY A 506     -30.786 -14.490   9.635  1.00 23.77           N  
ATOM   3862  CA  GLY A 506     -31.613 -15.673   9.849  1.00 23.77           C  
ATOM   3863  C   GLY A 506     -32.857 -15.259  10.627  1.00 23.77           C  
ATOM   3864  O   GLY A 506     -32.905 -15.529  11.817  1.00 23.77           O  
ATOM   3865  N   HIS A 507     -33.785 -14.542   9.987  1.00 26.40           N  
ATOM   3866  CA  HIS A 507     -35.195 -14.426  10.379  1.00 26.40           C  
ATOM   3867  C   HIS A 507     -36.030 -14.126   9.142  1.00 26.40           C  
ATOM   3868  CB  HIS A 507     -35.437 -13.377  11.476  1.00 26.40           C  
ATOM   3869  O   HIS A 507     -35.624 -13.214   8.381  1.00 26.40           O  
ATOM   3870  CG  HIS A 507     -35.093 -13.877  12.854  1.00 26.40           C  
ATOM   3871  CD2 HIS A 507     -34.205 -13.320  13.731  1.00 26.40           C  
ATOM   3872  ND1 HIS A 507     -35.541 -15.045  13.423  1.00 26.40           N  
ATOM   3873  CE1 HIS A 507     -34.924 -15.195  14.606  1.00 26.40           C  
ATOM   3874  NE2 HIS A 507     -34.111 -14.154  14.852  1.00 26.40           N  
ATOM   3875  OXT HIS A 507     -37.022 -14.865   8.989  1.00 26.40           O  
TER    3876      HIS A 507                                                      
ENDMDL                                                                          
END                                                                             
