# Supplementary material for: Cryo‐EM structure of antibacterial efflux transporter QacA from Staphylococcus aureus reveals a novel extracellular loop with allosteric role
Source: EMBO J. 2023 Jul 17;42(16):e113418. doi: 10.15252/embj.2023113418 (PMC10425836; doi:10.15252/embj.2023113418)
Supplement: Supplementary file 4 — Source Data for Expanded View [file EMBJ-42-e113418-s008.zip › Expanded view source data/Figure EV2/AF2 models/AF-Q9RSM6-DR_2098.pdb]

HEADER                                            01-JUN-22                     
TITLE     ALPHAFOLD MONOMER V2.0 PREDICTION FOR MFS DOMAIN-CONTAINING PROTEIN   
TITLE    2 (Q9RSM6)                                                             
COMPND    MOL_ID: 1;                                                            
COMPND   2 MOLECULE: MFS DOMAIN-CONTAINING PROTEIN;                             
COMPND   3 CHAIN: A                                                             
SOURCE    MOL_ID: 1;                                                            
SOURCE   2 ORGANISM_SCIENTIFIC: DEINOCOCCUS RADIODURANS (STRAIN ATCC 13939 / DSM
SOURCE   3 20539 / JCM 16871 / LMG 4051 / NBRC 15346 / NCIMB 9279 / R1 / VKM    
SOURCE   4 B-1422);                                                             
SOURCE   5 ORGANISM_TAXID: 243230                                               
REMARK   1                                                                      
REMARK   1 REFERENCE 1                                                          
REMARK   1  AUTH   JOHN JUMPER, RICHARD EVANS, ALEXANDER PRITZEL, TIM GREEN,    
REMARK   1  AUTH 2 MICHAEL FIGURNOV, OLAF RONNEBERGER, KATHRYN TUNYASUVUNAKOOL, 
REMARK   1  AUTH 3 RUSS BATES, AUGUSTIN ZIDEK, ANNA POTAPENKO, ALEX BRIDGLAND,  
REMARK   1  AUTH 4 CLEMENS MEYER, SIMON A A KOHL, ANDREW J BALLARD,             
REMARK   1  AUTH 5 ANDREW COWIE, BERNARDINO ROMERA-PAREDES, STANISLAV NIKOLOV,  
REMARK   1  AUTH 6 RISHUB JAIN, JONAS ADLER, TREVOR BACK, STIG PETERSEN,        
REMARK   1  AUTH 7 DAVID REIMAN, ELLEN CLANCY, MICHAL ZIELINSKI,                
REMARK   1  AUTH 8 MARTIN STEINEGGER, MICHALINA PACHOLSKA, TAMAS BERGHAMMER,    
REMARK   1  AUTH 9 DAVID SILVER, ORIOL VINYALS, ANDREW W SENIOR,                
REMARK   1  AUTH10 KORAY KAVUKCUOGLU, PUSHMEET KOHLI, DEMIS HASSABIS            
REMARK   1  TITL   HIGHLY ACCURATE PROTEIN STRUCTURE PREDICTION WITH ALPHAFOLD  
REMARK   1  REF    NATURE                        V. 596   583 2021              
REMARK   1  REFN                   ISSN 0028-0836                               
REMARK   1  PMID   34265844                                                     
REMARK   1  DOI    10.1038/s41586-021-03819-2                                   
REMARK   1                                                                      
REMARK   1 DISCLAIMERS                                                          
REMARK   1 ALPHAFOLD DATA, COPYRIGHT (2021) DEEPMIND TECHNOLOGIES LIMITED. THE  
REMARK   1 INFORMATION PROVIDED IS THEORETICAL MODELLING ONLY AND CAUTION SHOULD
REMARK   1 BE EXERCISED IN ITS USE. IT IS PROVIDED "AS-IS" WITHOUT ANY WARRANTY 
REMARK   1 OF ANY KIND, WHETHER EXPRESSED OR IMPLIED. NO WARRANTY IS GIVEN THAT 
REMARK   1 USE OF THE INFORMATION SHALL NOT INFRINGE THE RIGHTS OF ANY THIRD    
REMARK   1 PARTY. THE INFORMATION IS NOT INTENDED TO BE A SUBSTITUTE FOR        
REMARK   1 PROFESSIONAL MEDICAL ADVICE, DIAGNOSIS, OR TREATMENT, AND DOES NOT   
REMARK   1 CONSTITUTE MEDICAL OR OTHER PROFESSIONAL ADVICE. IT IS AVAILABLE FOR 
REMARK   1 ACADEMIC AND COMMERCIAL PURPOSES, UNDER CC-BY 4.0 LICENCE.           
DBREF  XXXX A    1   462  UNP    Q9RSM6   Q9RSM6_DEIRA     1    462             
SEQRES   1 A  462  MET PRO CYS ILE VAL ARG ALA TRP PRO ALA VAL SER SER          
SEQRES   2 A  462  SER ALA SER LEU SER ALA ALA PRO SER HIS PRO PRO ARG          
SEQRES   3 A  462  ALA LEU GLY ALA GLY LEU LEU ILE VAL ILE LEU VAL VAL          
SEQRES   4 A  462  ALA PHE GLU SER ALA ALA VAL GLY THR MET MET PRO ARG          
SEQRES   5 A  462  VAL ALA THR GLU LEU ARG GLY LEU GLY LEU TYR GLY TRP          
SEQRES   6 A  462  ALA SER SER ALA PHE MET LEU ALA ASN LEU LEU GLY ALA          
SEQRES   7 A  462  ILE VAL ALA GLY LEU LEU THR ASP ARG ARG GLY ALA ALA          
SEQRES   8 A  462  TRP GLY ALA GLY LEU GLY LEU GLY LEU PHE GLY ILE GLY          
SEQRES   9 A  462  LEU GLY LEU LEU ALA LEU ALA PRO THR MET PRO LEU ILE          
SEQRES  10 A  462  VAL ALA ALA ARG VAL VAL GLU GLY LEU GLY VAL GLY GLY          
SEQRES  11 A  462  LEU ALA ALA LEU PRO PHE VAL VAL ILE PRO ALA ALA TYR          
SEQRES  12 A  462  ALA GLY GLN ALA GLN ALA ARG MET LEU ALA ALA VAL SER          
SEQRES  13 A  462  SER MET TRP LEU VAL PRO GLY LEU ILE GLY PRO PRO LEU          
SEQRES  14 A  462  ALA SER ALA VAL ALA GLU ALA TRP SER TRP ARG VAL VAL          
SEQRES  15 A  462  PHE GLY GLY LEU ALA GLY LEU LEU VAL LEU ALA ALA PRO          
SEQRES  16 A  462  LEU CYS LEU LEU PRO LEU ARG THR LEU PRO ARG SER SER          
SEQRES  17 A  462  ALA PRO LYS SER SER LYS ARG ILE LEU TRP PRO ALA LEU          
SEQRES  18 A  462  ALA LEU LEU LEU ALA ALA ALA ALA LEU ILE GLU GLY LEU          
SEQRES  19 A  462  ARG ARG PRO ASP ALA LEU GLY ALA ALA LEU THR VAL ALA          
SEQRES  20 A  462  GLY LEU VAL GLY VAL VAL ILE ALA MET ARG PRO LEU PHE          
SEQRES  21 A  462  PRO ALA GLY LEU TRP THR LEU ARG PRO GLY LEU PRO SER          
SEQRES  22 A  462  ALA LEU ALA VAL ARG GLY PHE ILE ALA PHE ALA GLN MET          
SEQRES  23 A  462  GLY LEU GLY PRO PHE MET THR LEU ALA LEU ARG ARG LEU          
SEQRES  24 A  462  HIS ASP LEU SER LEU ARG ASP ALA GLY TRP ILE ILE SER          
SEQRES  25 A  462  ILE GLY GLY ILE ALA TRP THR THR GLY ALA TRP LEU GLN          
SEQRES  26 A  462  ALA GLN LEU GLU LYS LYS TYR GLY PRO GLY SER ARG LEU          
SEQRES  27 A  462  ALA ARG ILE ARG GLY GLY ALA ALA VAL LEU THR ALA GLY          
SEQRES  28 A  462  LEU VAL LEU ALA ALA LEU GLY VAL LEU GLY PRO LEU PRO          
SEQRES  29 A  462  VAL TRP ALA ALA TYR LEU GLY TRP LEU VAL ALA GLY THR          
SEQRES  30 A  462  GLY MET GLY VAL ALA TYR ASN SER ASN SER LEU TRP ALA          
SEQRES  31 A  462  MET SER HIS VAL SER THR GLU GLU ARG GLY GLN LEU SER          
SEQRES  32 A  462  GLY GLN TRP ALA ASN ILE GLU VAL LEU MET VAL ALA LEU          
SEQRES  33 A  462  SER ALA GLY ILE GLY GLY ALA LEU VAL ALA ARG LEU PRO          
SEQRES  34 A  462  LEU THR GLN ALA LEU THR LEU ALA PHE GLY MET CYS ILE          
SEQRES  35 A  462  LEU ALA SER LEU VAL PRO TRP ALA ALA ALA ARG ARG LEU          
SEQRES  36 A  462  GLU SER GLY PRO GLY GLY ALA                                  
CRYST1    1.000    1.000    1.000  90.00  90.00  90.00 P 1           1          
ORIGX1      1.000000  0.000000  0.000000        0.00000                         
ORIGX2      0.000000  1.000000  0.000000        0.00000                         
ORIGX3      0.000000  0.000000  1.000000        0.00000                         
SCALE1      1.000000  0.000000  0.000000        0.00000                         
SCALE2      0.000000  1.000000  0.000000        0.00000                         
SCALE3      0.000000  0.000000  1.000000        0.00000                         
MODEL        1                                                                  
ATOM      1  N   MET A   1     -22.254 -22.667  47.586  1.00 39.59           N  
ATOM      2  CA  MET A   1     -21.013 -21.862  47.535  1.00 39.59           C  
ATOM      3  C   MET A   1     -21.328 -20.549  46.828  1.00 39.59           C  
ATOM      4  CB  MET A   1     -19.907 -22.606  46.765  1.00 39.59           C  
ATOM      5  O   MET A   1     -21.570 -20.599  45.629  1.00 39.59           O  
ATOM      6  CG  MET A   1     -19.265 -23.741  47.565  1.00 39.59           C  
ATOM      7  SD  MET A   1     -18.106 -24.703  46.561  1.00 39.59           S  
ATOM      8  CE  MET A   1     -16.673 -24.793  47.670  1.00 39.59           C  
ATOM      9  N   PRO A   2     -21.423 -19.403  47.521  1.00 32.12           N  
ATOM     10  CA  PRO A   2     -21.667 -18.129  46.857  1.00 32.12           C  
ATOM     11  C   PRO A   2     -20.348 -17.560  46.316  1.00 32.12           C  
ATOM     12  CB  PRO A   2     -22.330 -17.222  47.898  1.00 32.12           C  
ATOM     13  O   PRO A   2     -19.384 -17.384  47.059  1.00 32.12           O  
ATOM     14  CG  PRO A   2     -22.156 -17.935  49.244  1.00 32.12           C  
ATOM     15  CD  PRO A   2     -21.334 -19.195  48.957  1.00 32.12           C  
ATOM     16  N   CYS A   3     -20.309 -17.290  45.010  1.00 30.77           N  
ATOM     17  CA  CYS A   3     -19.219 -16.575  44.354  1.00 30.77           C  
ATOM     18  C   CYS A   3     -19.192 -15.116  44.822  1.00 30.77           C  
ATOM     19  CB  CYS A   3     -19.388 -16.650  42.829  1.00 30.77           C  
ATOM     20  O   CYS A   3     -20.144 -14.364  44.628  1.00 30.77           O  
ATOM     21  SG  CYS A   3     -18.754 -18.224  42.188  1.00 30.77           S  
ATOM     22  N   ILE A   4     -18.070 -14.721  45.418  1.00 35.00           N  
ATOM     23  CA  ILE A   4     -17.761 -13.347  45.804  1.00 35.00           C  
ATOM     24  C   ILE A   4     -17.619 -12.504  44.529  1.00 35.00           C  
ATOM     25  CB  ILE A   4     -16.484 -13.347  46.681  1.00 35.00           C  
ATOM     26  O   ILE A   4     -16.624 -12.601  43.809  1.00 35.00           O  
ATOM     27  CG1 ILE A   4     -16.762 -14.084  48.016  1.00 35.00           C  
ATOM     28  CG2 ILE A   4     -15.972 -11.919  46.950  1.00 35.00           C  
ATOM     29  CD1 ILE A   4     -15.503 -14.385  48.840  1.00 35.00           C  
ATOM     30  N   VAL A   5     -18.616 -11.663  44.257  1.00 35.78           N  
ATOM     31  CA  VAL A   5     -18.526 -10.570  43.284  1.00 35.78           C  
ATOM     32  C   VAL A   5     -17.612  -9.502  43.888  1.00 35.78           C  
ATOM     33  CB  VAL A   5     -19.929 -10.017  42.945  1.00 35.78           C  
ATOM     34  O   VAL A   5     -18.016  -8.750  44.773  1.00 35.78           O  
ATOM     35  CG1 VAL A   5     -19.862  -8.840  41.962  1.00 35.78           C  
ATOM     36  CG2 VAL A   5     -20.806 -11.106  42.310  1.00 35.78           C  
ATOM     37  N   ARG A   6     -16.350  -9.443  43.446  1.00 31.45           N  
ATOM     38  CA  ARG A   6     -15.471  -8.301  43.735  1.00 31.45           C  
ATOM     39  C   ARG A   6     -15.976  -7.094  42.944  1.00 31.45           C  
ATOM     40  CB  ARG A   6     -13.998  -8.606  43.401  1.00 31.45           C  
ATOM     41  O   ARG A   6     -15.746  -7.005  41.741  1.00 31.45           O  
ATOM     42  CG  ARG A   6     -13.244  -9.271  44.562  1.00 31.45           C  
ATOM     43  CD  ARG A   6     -11.758  -9.420  44.206  1.00 31.45           C  
ATOM     44  NE  ARG A   6     -10.980  -9.993  45.322  1.00 31.45           N  
ATOM     45  NH1 ARG A   6      -8.882  -9.480  44.531  1.00 31.45           N  
ATOM     46  NH2 ARG A   6      -9.094 -10.527  46.489  1.00 31.45           N  
ATOM     47  CZ  ARG A   6      -9.661  -9.998  45.441  1.00 31.45           C  
ATOM     48  N   ALA A   7     -16.650  -6.177  43.631  1.00 29.72           N  
ATOM     49  CA  ALA A   7     -16.882  -4.826  43.140  1.00 29.72           C  
ATOM     50  C   ALA A   7     -15.524  -4.156  42.875  1.00 29.72           C  
ATOM     51  CB  ALA A   7     -17.714  -4.063  44.179  1.00 29.72           C  
ATOM     52  O   ALA A   7     -14.678  -4.071  43.768  1.00 29.72           O  
ATOM     53  N   TRP A   8     -15.292  -3.734  41.633  1.00 34.38           N  
ATOM     54  CA  TRP A   8     -14.136  -2.909  41.294  1.00 34.38           C  
ATOM     55  C   TRP A   8     -14.385  -1.475  41.781  1.00 34.38           C  
ATOM     56  CB  TRP A   8     -13.857  -2.971  39.789  1.00 34.38           C  
ATOM     57  O   TRP A   8     -15.528  -1.016  41.718  1.00 34.38           O  
ATOM     58  CG  TRP A   8     -13.162  -4.220  39.337  1.00 34.38           C  
ATOM     59  CD1 TRP A   8     -13.662  -5.476  39.395  1.00 34.38           C  
ATOM     60  CD2 TRP A   8     -11.825  -4.351  38.762  1.00 34.38           C  
ATOM     61  CE2 TRP A   8     -11.582  -5.731  38.493  1.00 34.38           C  
ATOM     62  CE3 TRP A   8     -10.796  -3.441  38.436  1.00 34.38           C  
ATOM     63  NE1 TRP A   8     -12.736  -6.369  38.892  1.00 34.38           N  
ATOM     64  CH2 TRP A   8      -9.378  -5.255  37.615  1.00 34.38           C  
ATOM     65  CZ2 TRP A   8     -10.381  -6.188  37.930  1.00 34.38           C  
ATOM     66  CZ3 TRP A   8      -9.587  -3.887  37.869  1.00 34.38           C  
ATOM     67  N   PRO A   9     -13.357  -0.753  42.265  1.00 30.84           N  
ATOM     68  CA  PRO A   9     -13.520   0.633  42.680  1.00 30.84           C  
ATOM     69  C   PRO A   9     -13.997   1.469  41.493  1.00 30.84           C  
ATOM     70  CB  PRO A   9     -12.153   1.107  43.191  1.00 30.84           C  
ATOM     71  O   PRO A   9     -13.440   1.368  40.398  1.00 30.84           O  
ATOM     72  CG  PRO A   9     -11.345  -0.177  43.369  1.00 30.84           C  
ATOM     73  CD  PRO A   9     -11.965  -1.151  42.372  1.00 30.84           C  
ATOM     74  N   ALA A  10     -15.014   2.299  41.718  1.00 30.70           N  
ATOM     75  CA  ALA A  10     -15.443   3.302  40.759  1.00 30.70           C  
ATOM     76  C   ALA A  10     -14.234   4.163  40.363  1.00 30.70           C  
ATOM     77  CB  ALA A  10     -16.565   4.135  41.394  1.00 30.70           C  
ATOM     78  O   ALA A  10     -13.625   4.818  41.211  1.00 30.70           O  
ATOM     79  N   VAL A  11     -13.876   4.149  39.078  1.00 35.44           N  
ATOM     80  CA  VAL A  11     -12.911   5.095  38.519  1.00 35.44           C  
ATOM     81  C   VAL A  11     -13.557   6.471  38.618  1.00 35.44           C  
ATOM     82  CB  VAL A  11     -12.522   4.728  37.071  1.00 35.44           C  
ATOM     83  O   VAL A  11     -14.429   6.825  37.827  1.00 35.44           O  
ATOM     84  CG1 VAL A  11     -11.573   5.764  36.452  1.00 35.44           C  
ATOM     85  CG2 VAL A  11     -11.813   3.366  37.032  1.00 35.44           C  
ATOM     86  N   SER A  12     -13.166   7.237  39.632  1.00 30.66           N  
ATOM     87  CA  SER A  12     -13.496   8.650  39.731  1.00 30.66           C  
ATOM     88  C   SER A  12     -12.949   9.350  38.488  1.00 30.66           C  
ATOM     89  CB  SER A  12     -12.922   9.245  41.022  1.00 30.66           C  
ATOM     90  O   SER A  12     -11.737   9.436  38.285  1.00 30.66           O  
ATOM     91  OG  SER A  12     -11.547   8.937  41.141  1.00 30.66           O  
ATOM     92  N   SER A  13     -13.863   9.813  37.638  1.00 38.97           N  
ATOM     93  CA  SER A  13     -13.599  10.655  36.476  1.00 38.97           C  
ATOM     94  C   SER A  13     -13.030  12.005  36.922  1.00 38.97           C  
ATOM     95  CB  SER A  13     -14.900  10.816  35.677  1.00 38.97           C  
ATOM     96  O   SER A  13     -13.742  13.000  37.028  1.00 38.97           O  
ATOM     97  OG  SER A  13     -14.788  11.856  34.728  1.00 38.97           O  
ATOM     98  N   SER A  14     -11.728  12.043  37.169  1.00 32.72           N  
ATOM     99  CA  SER A  14     -10.929  13.267  37.229  1.00 32.72           C  
ATOM    100  C   SER A  14      -9.541  12.999  36.648  1.00 32.72           C  
ATOM    101  CB  SER A  14     -10.900  13.872  38.638  1.00 32.72           C  
ATOM    102  O   SER A  14      -8.511  13.337  37.225  1.00 32.72           O  
ATOM    103  OG  SER A  14     -10.425  12.937  39.584  1.00 32.72           O  
ATOM    104  N   ALA A  15      -9.502  12.389  35.459  1.00 34.00           N  
ATOM    105  CA  ALA A  15      -8.335  12.529  34.603  1.00 34.00           C  
ATOM    106  C   ALA A  15      -8.262  14.006  34.204  1.00 34.00           C  
ATOM    107  CB  ALA A  15      -8.445  11.583  33.401  1.00 34.00           C  
ATOM    108  O   ALA A  15      -9.026  14.472  33.358  1.00 34.00           O  
ATOM    109  N   SER A  16      -7.384  14.759  34.863  1.00 33.50           N  
ATOM    110  CA  SER A  16      -6.970  16.073  34.403  1.00 33.50           C  
ATOM    111  C   SER A  16      -6.451  15.911  32.976  1.00 33.50           C  
ATOM    112  CB  SER A  16      -5.919  16.662  35.357  1.00 33.50           C  
ATOM    113  O   SER A  16      -5.349  15.418  32.740  1.00 33.50           O  
ATOM    114  OG  SER A  16      -4.942  15.704  35.729  1.00 33.50           O  
ATOM    115  N   LEU A  17      -7.283  16.275  31.997  1.00 39.56           N  
ATOM    116  CA  LEU A  17      -6.842  16.527  30.634  1.00 39.56           C  
ATOM    117  C   LEU A  17      -5.759  17.592  30.763  1.00 39.56           C  
ATOM    118  CB  LEU A  17      -8.031  17.021  29.784  1.00 39.56           C  
ATOM    119  O   LEU A  17      -6.069  18.756  31.011  1.00 39.56           O  
ATOM    120  CG  LEU A  17      -9.000  15.908  29.347  1.00 39.56           C  
ATOM    121  CD1 LEU A  17     -10.350  16.509  28.956  1.00 39.56           C  
ATOM    122  CD2 LEU A  17      -8.456  15.141  28.138  1.00 39.56           C  
ATOM    123  N   SER A  18      -4.491  17.177  30.698  1.00 43.00           N  
ATOM    124  CA  SER A  18      -3.365  18.099  30.618  1.00 43.00           C  
ATOM    125  C   SER A  18      -3.705  19.084  29.506  1.00 43.00           C  
ATOM    126  CB  SER A  18      -2.075  17.332  30.318  1.00 43.00           C  
ATOM    127  O   SER A  18      -3.896  18.678  28.358  1.00 43.00           O  
ATOM    128  OG  SER A  18      -0.955  18.196  30.320  1.00 43.00           O  
ATOM    129  N   ALA A  19      -3.936  20.342  29.887  1.00 44.69           N  
ATOM    130  CA  ALA A  19      -4.433  21.352  28.975  1.00 44.69           C  
ATOM    131  C   ALA A  19      -3.440  21.463  27.817  1.00 44.69           C  
ATOM    132  CB  ALA A  19      -4.619  22.670  29.738  1.00 44.69           C  
ATOM    133  O   ALA A  19      -2.263  21.761  28.033  1.00 44.69           O  
ATOM    134  N   ALA A  20      -3.906  21.179  26.598  1.00 53.00           N  
ATOM    135  CA  ALA A  20      -3.110  21.401  25.402  1.00 53.00           C  
ATOM    136  C   ALA A  20      -2.583  22.850  25.422  1.00 53.00           C  
ATOM    137  CB  ALA A  20      -3.960  21.115  24.158  1.00 53.00           C  
ATOM    138  O   ALA A  20      -3.311  23.750  25.861  1.00 53.00           O  
ATOM    139  N   PRO A  21      -1.335  23.095  24.989  1.00 56.09           N  
ATOM    140  CA  PRO A  21      -0.744  24.427  25.034  1.00 56.09           C  
ATOM    141  C   PRO A  21      -1.650  25.467  24.355  1.00 56.09           C  
ATOM    142  CB  PRO A  21       0.634  24.291  24.372  1.00 56.09           C  
ATOM    143  O   PRO A  21      -2.227  25.208  23.299  1.00 56.09           O  
ATOM    144  CG  PRO A  21       0.560  22.977  23.589  1.00 56.09           C  
ATOM    145  CD  PRO A  21      -0.425  22.136  24.390  1.00 56.09           C  
ATOM    146  N   SER A  22      -1.757  26.659  24.957  1.00 51.06           N  
ATOM    147  CA  SER A  22      -2.650  27.752  24.524  1.00 51.06           C  
ATOM    148  C   SER A  22      -2.406  28.221  23.085  1.00 51.06           C  
ATOM    149  CB  SER A  22      -2.505  28.942  25.481  1.00 51.06           C  
ATOM    150  O   SER A  22      -3.316  28.738  22.435  1.00 51.06           O  
ATOM    151  OG  SER A  22      -1.140  29.304  25.617  1.00 51.06           O  
ATOM    152  N   HIS A  23      -1.204  27.976  22.555  1.00 55.53           N  
ATOM    153  CA  HIS A  23      -0.871  28.157  21.149  1.00 55.53           C  
ATOM    154  C   HIS A  23      -0.193  26.898  20.597  1.00 55.53           C  
ATOM    155  CB  HIS A  23       0.008  29.398  20.982  1.00 55.53           C  
ATOM    156  O   HIS A  23       0.935  26.589  20.993  1.00 55.53           O  
ATOM    157  CG  HIS A  23      -0.721  30.659  21.356  1.00 55.53           C  
ATOM    158  CD2 HIS A  23      -0.461  31.461  22.434  1.00 55.53           C  
ATOM    159  ND1 HIS A  23      -1.842  31.163  20.736  1.00 55.53           N  
ATOM    160  CE1 HIS A  23      -2.241  32.248  21.419  1.00 55.53           C  
ATOM    161  NE2 HIS A  23      -1.423  32.472  22.455  1.00 55.53           N  
ATOM    162  N   PRO A  24      -0.826  26.173  19.658  1.00 62.22           N  
ATOM    163  CA  PRO A  24      -0.171  25.045  19.021  1.00 62.22           C  
ATOM    164  C   PRO A  24       1.050  25.534  18.222  1.00 62.22           C  
ATOM    165  CB  PRO A  24      -1.223  24.395  18.131  1.00 62.22           C  
ATOM    166  O   PRO A  24       0.946  26.527  17.490  1.00 62.22           O  
ATOM    167  CG  PRO A  24      -2.226  25.514  17.856  1.00 62.22           C  
ATOM    168  CD  PRO A  24      -2.160  26.373  19.115  1.00 62.22           C  
ATOM    169  N   PRO A  25       2.208  24.857  18.315  1.00 72.19           N  
ATOM    170  CA  PRO A  25       3.409  25.274  17.607  1.00 72.19           C  
ATOM    171  C   PRO A  25       3.178  25.195  16.092  1.00 72.19           C  
ATOM    172  CB  PRO A  25       4.539  24.367  18.120  1.00 72.19           C  
ATOM    173  O   PRO A  25       3.074  24.111  15.518  1.00 72.19           O  
ATOM    174  CG  PRO A  25       3.824  23.169  18.748  1.00 72.19           C  
ATOM    175  CD  PRO A  25       2.461  23.705  19.164  1.00 72.19           C  
ATOM    176  N   ARG A  26       3.104  26.353  15.420  1.00 80.12           N  
ATOM    177  CA  ARG A  26       2.895  26.442  13.959  1.00 80.12           C  
ATOM    178  C   ARG A  26       3.954  25.653  13.179  1.00 80.12           C  
ATOM    179  CB  ARG A  26       2.869  27.912  13.500  1.00 80.12           C  
ATOM    180  O   ARG A  26       3.622  25.009  12.189  1.00 80.12           O  
ATOM    181  CG  ARG A  26       1.634  28.684  13.997  1.00 80.12           C  
ATOM    182  CD  ARG A  26       1.652  30.120  13.451  1.00 80.12           C  
ATOM    183  NE  ARG A  26       0.466  30.891  13.875  1.00 80.12           N  
ATOM    184  NH1 ARG A  26       1.166  32.956  13.134  1.00 80.12           N  
ATOM    185  NH2 ARG A  26      -0.818  32.763  14.124  1.00 80.12           N  
ATOM    186  CZ  ARG A  26       0.279  32.192  13.709  1.00 80.12           C  
ATOM    187  N   ALA A  27       5.192  25.644  13.678  1.00 85.00           N  
ATOM    188  CA  ALA A  27       6.299  24.868  13.121  1.00 85.00           C  
ATOM    189  C   ALA A  27       6.045  23.350  13.154  1.00 85.00           C  
ATOM    190  CB  ALA A  27       7.575  25.231  13.889  1.00 85.00           C  
ATOM    191  O   ALA A  27       6.333  22.676  12.171  1.00 85.00           O  
ATOM    192  N   LEU A  28       5.440  22.826  14.229  1.00 86.44           N  
ATOM    193  CA  LEU A  28       5.109  21.402  14.346  1.00 86.44           C  
ATOM    194  C   LEU A  28       4.047  20.995  13.327  1.00 86.44           C  
ATOM    195  CB  LEU A  28       4.598  21.113  15.765  1.00 86.44           C  
ATOM    196  O   LEU A  28       4.190  19.970  12.669  1.00 86.44           O  
ATOM    197  CG  LEU A  28       4.217  19.647  16.039  1.00 86.44           C  
ATOM    198  CD1 LEU A  28       5.376  18.683  15.798  1.00 86.44           C  
ATOM    199  CD2 LEU A  28       3.752  19.522  17.489  1.00 86.44           C  
ATOM    200  N   GLY A  29       3.001  21.814  13.188  1.00 88.12           N  
ATOM    201  CA  GLY A  29       1.946  21.588  12.205  1.00 88.12           C  
ATOM    202  C   GLY A  29       2.493  21.607  10.781  1.00 88.12           C  
ATOM    203  O   GLY A  29       2.262  20.668  10.028  1.00 88.12           O  
ATOM    204  N   ALA A  30       3.277  22.630  10.430  1.00 90.44           N  
ATOM    205  CA  ALA A  30       3.913  22.724   9.118  1.00 90.44           C  
ATOM    206  C   ALA A  30       4.866  21.548   8.852  1.00 90.44           C  
ATOM    207  CB  ALA A  30       4.636  24.072   9.019  1.00 90.44           C  
ATOM    208  O   ALA A  30       4.758  20.899   7.816  1.00 90.44           O  
ATOM    209  N   GLY A  31       5.747  21.223   9.805  1.00 91.62           N  
ATOM    210  CA  GLY A  31       6.672  20.096   9.695  1.00 91.62           C  
ATOM    211  C   GLY A  31       5.946  18.763   9.518  1.00 91.62           C  
ATOM    212  O   GLY A  31       6.295  17.994   8.629  1.00 91.62           O  
ATOM    213  N   LEU A  32       4.896  18.510  10.306  1.00 91.69           N  
ATOM    214  CA  LEU A  32       4.072  17.306  10.185  1.00 91.69           C  
ATOM    215  C   LEU A  32       3.405  17.217   8.806  1.00 91.69           C  
ATOM    216  CB  LEU A  32       3.030  17.294  11.319  1.00 91.69           C  
ATOM    217  O   LEU A  32       3.472  16.171   8.169  1.00 91.69           O  
ATOM    218  CG  LEU A  32       2.118  16.052  11.333  1.00 91.69           C  
ATOM    219  CD1 LEU A  32       2.906  14.771  11.619  1.00 91.69           C  
ATOM    220  CD2 LEU A  32       1.048  16.212  12.415  1.00 91.69           C  
ATOM    221  N   LEU A  33       2.792  18.303   8.328  1.00 92.81           N  
ATOM    222  CA  LEU A  33       2.127  18.323   7.023  1.00 92.81           C  
ATOM    223  C   LEU A  33       3.116  18.106   5.873  1.00 92.81           C  
ATOM    224  CB  LEU A  33       1.357  19.643   6.848  1.00 92.81           C  
ATOM    225  O   LEU A  33       2.817  17.325   4.974  1.00 92.81           O  
ATOM    226  CG  LEU A  33       0.132  19.796   7.770  1.00 92.81           C  
ATOM    227  CD1 LEU A  33      -0.425  21.214   7.641  1.00 92.81           C  
ATOM    228  CD2 LEU A  33      -0.991  18.813   7.442  1.00 92.81           C  
ATOM    229  N   ILE A  34       4.303  18.721   5.923  1.00 93.50           N  
ATOM    230  CA  ILE A  34       5.347  18.513   4.909  1.00 93.50           C  
ATOM    231  C   ILE A  34       5.835  17.062   4.934  1.00 93.50           C  
ATOM    232  CB  ILE A  34       6.517  19.508   5.079  1.00 93.50           C  
ATOM    233  O   ILE A  34       5.949  16.450   3.880  1.00 93.50           O  
ATOM    234  CG1 ILE A  34       6.053  20.967   4.859  1.00 93.50           C  
ATOM    235  CG2 ILE A  34       7.634  19.190   4.063  1.00 93.50           C  
ATOM    236  CD1 ILE A  34       7.039  22.005   5.415  1.00 93.50           C  
ATOM    237  N   VAL A  35       6.071  16.473   6.111  1.00 94.44           N  
ATOM    238  CA  VAL A  35       6.478  15.061   6.222  1.00 94.44           C  
ATOM    239  C   VAL A  35       5.432  14.134   5.600  1.00 94.44           C  
ATOM    240  CB  VAL A  35       6.753  14.688   7.692  1.00 94.44           C  
ATOM    241  O   VAL A  35       5.787  13.262   4.808  1.00 94.44           O  
ATOM    242  CG1 VAL A  35       6.879  13.175   7.922  1.00 94.44           C  
ATOM    243  CG2 VAL A  35       8.062  15.337   8.163  1.00 94.44           C  
ATOM    244  N   ILE A  36       4.146  14.336   5.904  1.00 93.19           N  
ATOM    245  CA  ILE A  36       3.063  13.538   5.311  1.00 93.19           C  
ATOM    246  C   ILE A  36       2.983  13.747   3.796  1.00 93.19           C  
ATOM    247  CB  ILE A  36       1.718  13.841   6.010  1.00 93.19           C  
ATOM    248  O   ILE A  36       2.804  12.778   3.061  1.00 93.19           O  
ATOM    249  CG1 ILE A  36       1.725  13.421   7.500  1.00 93.19           C  
ATOM    250  CG2 ILE A  36       0.539  13.166   5.283  1.00 93.19           C  
ATOM    251  CD1 ILE A  36       1.971  11.931   7.781  1.00 93.19           C  
ATOM    252  N   LEU A  37       3.166  14.980   3.321  1.00 93.25           N  
ATOM    253  CA  LEU A  37       3.198  15.288   1.894  1.00 93.25           C  
ATOM    254  C   LEU A  37       4.347  14.560   1.181  1.00 93.25           C  
ATOM    255  CB  LEU A  37       3.303  16.815   1.728  1.00 93.25           C  
ATOM    256  O   LEU A  37       4.128  14.004   0.108  1.00 93.25           O  
ATOM    257  CG  LEU A  37       3.236  17.294   0.268  1.00 93.25           C  
ATOM    258  CD1 LEU A  37       1.828  17.135  -0.306  1.00 93.25           C  
ATOM    259  CD2 LEU A  37       3.616  18.772   0.198  1.00 93.25           C  
ATOM    260  N   VAL A  38       5.546  14.519   1.777  1.00 94.94           N  
ATOM    261  CA  VAL A  38       6.704  13.792   1.226  1.00 94.94           C  
ATOM    262  C   VAL A  38       6.404  12.297   1.126  1.00 94.94           C  
ATOM    263  CB  VAL A  38       7.984  14.033   2.055  1.00 94.94           C  
ATOM    264  O   VAL A  38       6.642  11.714   0.073  1.00 94.94           O  
ATOM    265  CG1 VAL A  38       9.178  13.208   1.552  1.00 94.94           C  
ATOM    266  CG2 VAL A  38       8.454  15.491   1.977  1.00 94.94           C  
ATOM    267  N   VAL A  39       5.845  11.685   2.176  1.00 94.25           N  
ATOM    268  CA  VAL A  39       5.459  10.260   2.170  1.00 94.25           C  
ATOM    269  C   VAL A  39       4.411   9.975   1.088  1.00 94.25           C  
ATOM    270  CB  VAL A  39       4.943   9.827   3.558  1.00 94.25           C  
ATOM    271  O   VAL A  39       4.556   9.037   0.309  1.00 94.25           O  
ATOM    272  CG1 VAL A  39       4.355   8.409   3.560  1.00 94.25           C  
ATOM    273  CG2 VAL A  39       6.069   9.848   4.602  1.00 94.25           C  
ATOM    274  N   ALA A  40       3.368  10.801   0.994  1.00 90.94           N  
ATOM    275  CA  ALA A  40       2.318  10.622  -0.005  1.00 90.94           C  
ATOM    276  C   ALA A  40       2.846  10.804  -1.441  1.00 90.94           C  
ATOM    277  CB  ALA A  40       1.177  11.587   0.333  1.00 90.94           C  
ATOM    278  O   ALA A  40       2.467  10.054  -2.344  1.00 90.94           O  
ATOM    279  N   PHE A  41       3.745  11.769  -1.658  1.00 92.50           N  
ATOM    280  CA  PHE A  41       4.383  11.981  -2.954  1.00 92.50           C  
ATOM    281  C   PHE A  41       5.312  10.836  -3.335  1.00 92.50           C  
ATOM    282  CB  PHE A  41       5.104  13.333  -2.977  1.00 92.50           C  
ATOM    283  O   PHE A  41       5.226  10.355  -4.460  1.00 92.50           O  
ATOM    284  CG  PHE A  41       5.481  13.778  -4.376  1.00 92.50           C  
ATOM    285  CD1 PHE A  41       6.599  13.226  -5.025  1.00 92.50           C  
ATOM    286  CD2 PHE A  41       4.685  14.720  -5.048  1.00 92.50           C  
ATOM    287  CE1 PHE A  41       6.936  13.623  -6.329  1.00 92.50           C  
ATOM    288  CE2 PHE A  41       5.014  15.114  -6.355  1.00 92.50           C  
ATOM    289  CZ  PHE A  41       6.139  14.566  -6.998  1.00 92.50           C  
ATOM    290  N   GLU A  42       6.147  10.364  -2.410  1.00 94.19           N  
ATOM    291  CA  GLU A  42       6.985   9.179  -2.600  1.00 94.19           C  
ATOM    292  C   GLU A  42       6.147   7.980  -3.052  1.00 94.19           C  
ATOM    293  CB  GLU A  42       7.728   8.894  -1.287  1.00 94.19           C  
ATOM    294  O   GLU A  42       6.444   7.373  -4.080  1.00 94.19           O  
ATOM    295  CG  GLU A  42       8.592   7.630  -1.309  1.00 94.19           C  
ATOM    296  CD  GLU A  42       7.784   6.323  -1.169  1.00 94.19           C  
ATOM    297  OE1 GLU A  42       8.041   5.361  -1.924  1.00 94.19           O  
ATOM    298  OE2 GLU A  42       6.803   6.280  -0.388  1.00 94.19           O  
ATOM    299  N   SER A  43       5.048   7.695  -2.355  1.00 89.94           N  
ATOM    300  CA  SER A  43       4.213   6.534  -2.658  1.00 89.94           C  
ATOM    301  C   SER A  43       3.568   6.622  -4.050  1.00 89.94           C  
ATOM    302  CB  SER A  43       3.166   6.389  -1.555  1.00 89.94           C  
ATOM    303  O   SER A  43       3.520   5.627  -4.780  1.00 89.94           O  
ATOM    304  OG  SER A  43       3.787   5.963  -0.355  1.00 89.94           O  
ATOM    305  N   ALA A  44       3.127   7.815  -4.470  1.00 88.12           N  
ATOM    306  CA  ALA A  44       2.617   8.050  -5.826  1.00 88.12           C  
ATOM    307  C   ALA A  44       3.725   7.969  -6.898  1.00 88.12           C  
ATOM    308  CB  ALA A  44       1.926   9.419  -5.842  1.00 88.12           C  
ATOM    309  O   ALA A  44       3.534   7.405  -7.982  1.00 88.12           O  
ATOM    310  N   ALA A  45       4.901   8.509  -6.583  1.00 90.00           N  
ATOM    311  CA  ALA A  45       6.083   8.520  -7.432  1.00 90.00           C  
ATOM    312  C   ALA A  45       6.605   7.092  -7.682  1.00 90.00           C  
ATOM    313  CB  ALA A  45       7.101   9.444  -6.741  1.00 90.00           C  
ATOM    314  O   ALA A  45       6.853   6.707  -8.824  1.00 90.00           O  
ATOM    315  N   VAL A  46       6.692   6.254  -6.647  1.00 91.06           N  
ATOM    316  CA  VAL A  46       7.065   4.841  -6.786  1.00 91.06           C  
ATOM    317  C   VAL A  46       6.068   4.094  -7.661  1.00 91.06           C  
ATOM    318  CB  VAL A  46       7.224   4.175  -5.404  1.00 91.06           C  
ATOM    319  O   VAL A  46       6.480   3.416  -8.602  1.00 91.06           O  
ATOM    320  CG1 VAL A  46       7.158   2.642  -5.459  1.00 91.06           C  
ATOM    321  CG2 VAL A  46       8.588   4.570  -4.844  1.00 91.06           C  
ATOM    322  N   GLY A  47       4.765   4.242  -7.411  1.00 84.38           N  
ATOM    323  CA  GLY A  47       3.741   3.532  -8.182  1.00 84.38           C  
ATOM    324  C   GLY A  47       3.786   3.831  -9.686  1.00 84.38           C  
ATOM    325  O   GLY A  47       3.467   2.960 -10.497  1.00 84.38           O  
ATOM    326  N   THR A  48       4.209   5.039 -10.066  1.00 86.06           N  
ATOM    327  CA  THR A  48       4.361   5.431 -11.472  1.00 86.06           C  
ATOM    328  C   THR A  48       5.695   5.011 -12.051  1.00 86.06           C  
ATOM    329  CB  THR A  48       4.202   6.937 -11.688  1.00 86.06           C  
ATOM    330  O   THR A  48       5.731   4.353 -13.082  1.00 86.06           O  
ATOM    331  CG2 THR A  48       2.754   7.360 -11.606  1.00 86.06           C  
ATOM    332  OG1 THR A  48       4.903   7.692 -10.730  1.00 86.06           O  
ATOM    333  N   MET A  49       6.804   5.363 -11.407  1.00 90.00           N  
ATOM    334  CA  MET A  49       8.131   5.224 -12.003  1.00 90.00           C  
ATOM    335  C   MET A  49       8.708   3.812 -11.890  1.00 90.00           C  
ATOM    336  CB  MET A  49       9.087   6.233 -11.370  1.00 90.00           C  
ATOM    337  O   MET A  49       9.613   3.478 -12.656  1.00 90.00           O  
ATOM    338  CG  MET A  49       8.657   7.687 -11.597  1.00 90.00           C  
ATOM    339  SD  MET A  49       9.812   8.871 -10.872  1.00 90.00           S  
ATOM    340  CE  MET A  49       9.599   8.489  -9.133  1.00 90.00           C  
ATOM    341  N   MET A  50       8.208   2.958 -10.987  1.00 91.69           N  
ATOM    342  CA  MET A  50       8.800   1.636 -10.733  1.00 91.69           C  
ATOM    343  C   MET A  50       8.939   0.750 -11.988  1.00 91.69           C  
ATOM    344  CB  MET A  50       8.048   0.909  -9.605  1.00 91.69           C  
ATOM    345  O   MET A  50       9.977   0.105 -12.126  1.00 91.69           O  
ATOM    346  CG  MET A  50       8.784  -0.331  -9.086  1.00 91.69           C  
ATOM    347  SD  MET A  50      10.425  -0.021  -8.370  1.00 91.69           S  
ATOM    348  CE  MET A  50      10.016   1.012  -6.939  1.00 91.69           C  
ATOM    349  N   PRO A  51       7.995   0.722 -12.954  1.00 89.62           N  
ATOM    350  CA  PRO A  51       8.197   0.014 -14.221  1.00 89.62           C  
ATOM    351  C   PRO A  51       9.428   0.496 -15.005  1.00 89.62           C  
ATOM    352  CB  PRO A  51       6.907   0.241 -15.018  1.00 89.62           C  
ATOM    353  O   PRO A  51      10.139  -0.319 -15.597  1.00 89.62           O  
ATOM    354  CG  PRO A  51       5.851   0.442 -13.934  1.00 89.62           C  
ATOM    355  CD  PRO A  51       6.635   1.236 -12.895  1.00 89.62           C  
ATOM    356  N   ARG A  52       9.721   1.807 -14.985  1.00 90.31           N  
ATOM    357  CA  ARG A  52      10.942   2.371 -15.588  1.00 90.31           C  
ATOM    358  C   ARG A  52      12.177   1.906 -14.831  1.00 90.31           C  
ATOM    359  CB  ARG A  52      10.896   3.909 -15.615  1.00 90.31           C  
ATOM    360  O   ARG A  52      13.092   1.395 -15.465  1.00 90.31           O  
ATOM    361  CG  ARG A  52      12.062   4.508 -16.418  1.00 90.31           C  
ATOM    362  CD  ARG A  52      11.939   6.034 -16.472  1.00 90.31           C  
ATOM    363  NE  ARG A  52      13.104   6.645 -17.140  1.00 90.31           N  
ATOM    364  NH1 ARG A  52      11.982   8.103 -18.523  1.00 90.31           N  
ATOM    365  NH2 ARG A  52      14.204   8.113 -18.500  1.00 90.31           N  
ATOM    366  CZ  ARG A  52      13.091   7.616 -18.042  1.00 90.31           C  
ATOM    367  N   VAL A  53      12.170   2.028 -13.500  1.00 93.81           N  
ATOM    368  CA  VAL A  53      13.274   1.597 -12.623  1.00 93.81           C  
ATOM    369  C   VAL A  53      13.607   0.126 -12.870  1.00 93.81           C  
ATOM    370  CB  VAL A  53      12.922   1.817 -11.136  1.00 93.81           C  
ATOM    371  O   VAL A  53      14.757  -0.222 -13.120  1.00 93.81           O  
ATOM    372  CG1 VAL A  53      14.036   1.335 -10.199  1.00 93.81           C  
ATOM    373  CG2 VAL A  53      12.669   3.298 -10.834  1.00 93.81           C  
ATOM    374  N   ALA A  54      12.593  -0.740 -12.884  1.00 92.50           N  
ATOM    375  CA  ALA A  54      12.776  -2.169 -13.097  1.00 92.50           C  
ATOM    376  C   ALA A  54      13.282  -2.505 -14.510  1.00 92.50           C  
ATOM    377  CB  ALA A  54      11.452  -2.865 -12.786  1.00 92.50           C  
ATOM    378  O   ALA A  54      14.008  -3.484 -14.673  1.00 92.50           O  
ATOM    379  N   THR A  55      12.939  -1.701 -15.519  1.00 90.69           N  
ATOM    380  CA  THR A  55      13.455  -1.870 -16.886  1.00 90.69           C  
ATOM    381  C   THR A  55      14.910  -1.404 -16.989  1.00 90.69           C  
ATOM    382  CB  THR A  55      12.574  -1.134 -17.908  1.00 90.69           C  
ATOM    383  O   THR A  55      15.755  -2.151 -17.476  1.00 90.69           O  
ATOM    384  CG2 THR A  55      13.005  -1.407 -19.349  1.00 90.69           C  
ATOM    385  OG1 THR A  55      11.233  -1.566 -17.801  1.00 90.69           O  
ATOM    386  N   GLU A  56      15.222  -0.207 -16.483  1.00 93.62           N  
ATOM    387  CA  GLU A  56      16.568   0.387 -16.511  1.00 93.62           C  
ATOM    388  C   GLU A  56      17.580  -0.463 -15.733  1.00 93.62           C  
ATOM    389  CB  GLU A  56      16.482   1.811 -15.932  1.00 93.62           C  
ATOM    390  O   GLU A  56      18.688  -0.705 -16.203  1.00 93.62           O  
ATOM    391  CG  GLU A  56      17.776   2.626 -16.092  1.00 93.62           C  
ATOM    392  CD  GLU A  56      17.650   4.000 -15.417  1.00 93.62           C  
ATOM    393  OE1 GLU A  56      18.550   4.373 -14.626  1.00 93.62           O  
ATOM    394  OE2 GLU A  56      16.591   4.654 -15.572  1.00 93.62           O  
ATOM    395  N   LEU A  57      17.172  -0.992 -14.578  1.00 95.62           N  
ATOM    396  CA  LEU A  57      18.006  -1.843 -13.728  1.00 95.62           C  
ATOM    397  C   LEU A  57      17.925  -3.335 -14.087  1.00 95.62           C  
ATOM    398  CB  LEU A  57      17.654  -1.584 -12.251  1.00 95.62           C  
ATOM    399  O   LEU A  57      18.441  -4.164 -13.337  1.00 95.62           O  
ATOM    400  CG  LEU A  57      17.812  -0.120 -11.798  1.00 95.62           C  
ATOM    401  CD1 LEU A  57      17.504  -0.019 -10.306  1.00 95.62           C  
ATOM    402  CD2 LEU A  57      19.227   0.403 -12.033  1.00 95.62           C  
ATOM    403  N   ARG A  58      17.253  -3.690 -15.197  1.00 93.19           N  
ATOM    404  CA  ARG A  58      17.044  -5.076 -15.669  1.00 93.19           C  
ATOM    405  C   ARG A  58      16.544  -6.021 -14.563  1.00 93.19           C  
ATOM    406  CB  ARG A  58      18.314  -5.596 -16.366  1.00 93.19           C  
ATOM    407  O   ARG A  58      16.942  -7.178 -14.473  1.00 93.19           O  
ATOM    408  CG  ARG A  58      18.756  -4.721 -17.548  1.00 93.19           C  
ATOM    409  CD  ARG A  58      19.998  -5.335 -18.201  1.00 93.19           C  
ATOM    410  NE  ARG A  58      20.473  -4.522 -19.335  1.00 93.19           N  
ATOM    411  NH1 ARG A  58      22.245  -5.859 -19.934  1.00 93.19           N  
ATOM    412  NH2 ARG A  58      21.830  -3.997 -21.089  1.00 93.19           N  
ATOM    413  CZ  ARG A  58      21.509  -4.796 -20.111  1.00 93.19           C  
ATOM    414  N   GLY A  59      15.667  -5.510 -13.703  1.00 92.38           N  
ATOM    415  CA  GLY A  59      15.261  -6.113 -12.436  1.00 92.38           C  
ATOM    416  C   GLY A  59      13.783  -6.488 -12.347  1.00 92.38           C  
ATOM    417  O   GLY A  59      13.251  -6.553 -11.241  1.00 92.38           O  
ATOM    418  N   LEU A  60      13.100  -6.730 -13.473  1.00 89.81           N  
ATOM    419  CA  LEU A  60      11.664  -7.063 -13.491  1.00 89.81           C  
ATOM    420  C   LEU A  60      11.297  -8.248 -12.581  1.00 89.81           C  
ATOM    421  CB  LEU A  60      11.205  -7.342 -14.935  1.00 89.81           C  
ATOM    422  O   LEU A  60      10.248  -8.218 -11.944  1.00 89.81           O  
ATOM    423  CG  LEU A  60      11.055  -6.090 -15.819  1.00 89.81           C  
ATOM    424  CD1 LEU A  60      10.786  -6.514 -17.263  1.00 89.81           C  
ATOM    425  CD2 LEU A  60       9.886  -5.200 -15.382  1.00 89.81           C  
ATOM    426  N   GLY A  61      12.181  -9.241 -12.428  1.00 89.44           N  
ATOM    427  CA  GLY A  61      11.963 -10.369 -11.511  1.00 89.44           C  
ATOM    428  C   GLY A  61      11.918  -9.996 -10.019  1.00 89.44           C  
ATOM    429  O   GLY A  61      11.502 -10.806  -9.197  1.00 89.44           O  
ATOM    430  N   LEU A  62      12.326  -8.777  -9.655  1.00 92.44           N  
ATOM    431  CA  LEU A  62      12.216  -8.212  -8.306  1.00 92.44           C  
ATOM    432  C   LEU A  62      11.166  -7.089  -8.223  1.00 92.44           C  
ATOM    433  CB  LEU A  62      13.599  -7.731  -7.832  1.00 92.44           C  
ATOM    434  O   LEU A  62      11.057  -6.425  -7.194  1.00 92.44           O  
ATOM    435  CG  LEU A  62      14.666  -8.826  -7.662  1.00 92.44           C  
ATOM    436  CD1 LEU A  62      15.986  -8.175  -7.248  1.00 92.44           C  
ATOM    437  CD2 LEU A  62      14.276  -9.858  -6.601  1.00 92.44           C  
ATOM    438  N   TYR A  63      10.369  -6.875  -9.276  1.00 91.38           N  
ATOM    439  CA  TYR A  63       9.372  -5.803  -9.328  1.00 91.38           C  
ATOM    440  C   TYR A  63       8.368  -5.888  -8.169  1.00 91.38           C  
ATOM    441  CB  TYR A  63       8.661  -5.842 -10.686  1.00 91.38           C  
ATOM    442  O   TYR A  63       8.224  -4.936  -7.405  1.00 91.38           O  
ATOM    443  CG  TYR A  63       7.600  -4.776 -10.830  1.00 91.38           C  
ATOM    444  CD1 TYR A  63       6.251  -5.073 -10.555  1.00 91.38           C  
ATOM    445  CD2 TYR A  63       7.976  -3.470 -11.192  1.00 91.38           C  
ATOM    446  CE1 TYR A  63       5.281  -4.055 -10.616  1.00 91.38           C  
ATOM    447  CE2 TYR A  63       7.008  -2.455 -11.266  1.00 91.38           C  
ATOM    448  OH  TYR A  63       4.745  -1.750 -10.962  1.00 91.38           O  
ATOM    449  CZ  TYR A  63       5.665  -2.742 -10.957  1.00 91.38           C  
ATOM    450  N   GLY A  64       7.735  -7.049  -7.963  1.00 89.06           N  
ATOM    451  CA  GLY A  64       6.800  -7.214  -6.842  1.00 89.06           C  
ATOM    452  C   GLY A  64       7.485  -7.227  -5.473  1.00 89.06           C  
ATOM    453  O   GLY A  64       6.866  -6.846  -4.478  1.00 89.06           O  
ATOM    454  N   TRP A  65       8.778  -7.568  -5.408  1.00 92.69           N  
ATOM    455  CA  TRP A  65       9.574  -7.453  -4.184  1.00 92.69           C  
ATOM    456  C   TRP A  65       9.723  -5.996  -3.732  1.00 92.69           C  
ATOM    457  CB  TRP A  65      10.946  -8.127  -4.360  1.00 92.69           C  
ATOM    458  O   TRP A  65       9.644  -5.741  -2.535  1.00 92.69           O  
ATOM    459  CG  TRP A  65      11.044  -9.500  -3.780  1.00 92.69           C  
ATOM    460  CD1 TRP A  65      11.321 -10.647  -4.444  1.00 92.69           C  
ATOM    461  CD2 TRP A  65      10.914  -9.872  -2.378  1.00 92.69           C  
ATOM    462  CE2 TRP A  65      11.103 -11.276  -2.269  1.00 92.69           C  
ATOM    463  CE3 TRP A  65      10.658  -9.155  -1.190  1.00 92.69           C  
ATOM    464  NE1 TRP A  65      11.386 -11.700  -3.547  1.00 92.69           N  
ATOM    465  CH2 TRP A  65      10.802 -11.196   0.126  1.00 92.69           C  
ATOM    466  CZ2 TRP A  65      11.019 -11.935  -1.042  1.00 92.69           C  
ATOM    467  CZ3 TRP A  65      10.616  -9.806   0.057  1.00 92.69           C  
ATOM    468  N   ALA A  66       9.848  -5.032  -4.650  1.00 92.75           N  
ATOM    469  CA  ALA A  66       9.952  -3.612  -4.295  1.00 92.75           C  
ATOM    470  C   ALA A  66       8.708  -3.086  -3.546  1.00 92.75           C  
ATOM    471  CB  ALA A  66      10.214  -2.809  -5.574  1.00 92.75           C  
ATOM    472  O   ALA A  66       8.824  -2.285  -2.615  1.00 92.75           O  
ATOM    473  N   SER A  67       7.514  -3.558  -3.912  1.00 90.62           N  
ATOM    474  CA  SER A  67       6.270  -3.220  -3.207  1.00 90.62           C  
ATOM    475  C   SER A  67       6.085  -4.053  -1.936  1.00 90.62           C  
ATOM    476  CB  SER A  67       5.073  -3.408  -4.141  1.00 90.62           C  
ATOM    477  O   SER A  67       5.744  -3.512  -0.886  1.00 90.62           O  
ATOM    478  OG  SER A  67       5.193  -2.561  -5.267  1.00 90.62           O  
ATOM    479  N   SER A  68       6.346  -5.360  -2.003  1.00 92.62           N  
ATOM    480  CA  SER A  68       6.097  -6.283  -0.887  1.00 92.62           C  
ATOM    481  C   SER A  68       7.049  -6.059   0.280  1.00 92.62           C  
ATOM    482  CB  SER A  68       6.222  -7.736  -1.331  1.00 92.62           C  
ATOM    483  O   SER A  68       6.609  -6.020   1.425  1.00 92.62           O  
ATOM    484  OG  SER A  68       5.454  -7.936  -2.486  1.00 92.62           O  
ATOM    485  N   ALA A  69       8.341  -5.860  -0.004  1.00 94.62           N  
ATOM    486  CA  ALA A  69       9.353  -5.572   1.006  1.00 94.62           C  
ATOM    487  C   ALA A  69       8.999  -4.315   1.803  1.00 94.62           C  
ATOM    488  CB  ALA A  69      10.708  -5.392   0.316  1.00 94.62           C  
ATOM    489  O   ALA A  69       9.056  -4.335   3.030  1.00 94.62           O  
ATOM    490  N   PHE A  70       8.565  -3.258   1.110  1.00 94.44           N  
ATOM    491  CA  PHE A  70       8.105  -2.029   1.746  1.00 94.44           C  
ATOM    492  C   PHE A  70       6.899  -2.267   2.649  1.00 94.44           C  
ATOM    493  CB  PHE A  70       7.771  -1.000   0.671  1.00 94.44           C  
ATOM    494  O   PHE A  70       6.905  -1.825   3.791  1.00 94.44           O  
ATOM    495  CG  PHE A  70       7.157   0.273   1.208  1.00 94.44           C  
ATOM    496  CD1 PHE A  70       5.761   0.373   1.348  1.00 94.44           C  
ATOM    497  CD2 PHE A  70       7.973   1.373   1.523  1.00 94.44           C  
ATOM    498  CE1 PHE A  70       5.175   1.580   1.763  1.00 94.44           C  
ATOM    499  CE2 PHE A  70       7.386   2.582   1.929  1.00 94.44           C  
ATOM    500  CZ  PHE A  70       5.990   2.689   2.037  1.00 94.44           C  
ATOM    501  N   MET A  71       5.877  -2.980   2.169  1.00 91.75           N  
ATOM    502  CA  MET A  71       4.665  -3.221   2.955  1.00 91.75           C  
ATOM    503  C   MET A  71       4.958  -4.068   4.196  1.00 91.75           C  
ATOM    504  CB  MET A  71       3.581  -3.852   2.066  1.00 91.75           C  
ATOM    505  O   MET A  71       4.582  -3.691   5.303  1.00 91.75           O  
ATOM    506  CG  MET A  71       3.037  -2.847   1.046  1.00 91.75           C  
ATOM    507  SD  MET A  71       2.266  -1.385   1.794  1.00 91.75           S  
ATOM    508  CE  MET A  71       2.383  -0.211   0.423  1.00 91.75           C  
ATOM    509  N   LEU A  72       5.712  -5.160   4.057  1.00 92.25           N  
ATOM    510  CA  LEU A  72       6.104  -5.981   5.204  1.00 92.25           C  
ATOM    511  C   LEU A  72       6.931  -5.181   6.219  1.00 92.25           C  
ATOM    512  CB  LEU A  72       6.888  -7.208   4.717  1.00 92.25           C  
ATOM    513  O   LEU A  72       6.665  -5.237   7.419  1.00 92.25           O  
ATOM    514  CG  LEU A  72       6.081  -8.220   3.893  1.00 92.25           C  
ATOM    515  CD1 LEU A  72       6.997  -9.342   3.404  1.00 92.25           C  
ATOM    516  CD2 LEU A  72       4.928  -8.838   4.690  1.00 92.25           C  
ATOM    517  N   ALA A  73       7.897  -4.398   5.744  1.00 94.50           N  
ATOM    518  CA  ALA A  73       8.704  -3.529   6.588  1.00 94.50           C  
ATOM    519  C   ALA A  73       7.872  -2.443   7.290  1.00 94.50           C  
ATOM    520  CB  ALA A  73       9.779  -2.918   5.700  1.00 94.50           C  
ATOM    521  O   ALA A  73       8.090  -2.176   8.468  1.00 94.50           O  
ATOM    522  N   ASN A  74       6.886  -1.866   6.604  1.00 92.50           N  
ATOM    523  CA  ASN A  74       5.958  -0.871   7.141  1.00 92.50           C  
ATOM    524  C   ASN A  74       5.200  -1.393   8.370  1.00 92.50           C  
ATOM    525  CB  ASN A  74       5.084  -0.393   5.964  1.00 92.50           C  
ATOM    526  O   ASN A  74       5.190  -0.736   9.413  1.00 92.50           O  
ATOM    527  CG  ASN A  74       4.092   0.699   6.291  1.00 92.50           C  
ATOM    528  ND2 ASN A  74       3.510   1.314   5.292  1.00 92.50           N  
ATOM    529  OD1 ASN A  74       3.790   1.001   7.424  1.00 92.50           O  
ATOM    530  N   LEU A  75       4.701  -2.631   8.314  1.00 89.44           N  
ATOM    531  CA  LEU A  75       4.066  -3.287   9.461  1.00 89.44           C  
ATOM    532  C   LEU A  75       4.982  -3.327  10.697  1.00 89.44           C  
ATOM    533  CB  LEU A  75       3.668  -4.708   9.035  1.00 89.44           C  
ATOM    534  O   LEU A  75       4.583  -2.946  11.800  1.00 89.44           O  
ATOM    535  CG  LEU A  75       2.874  -5.467  10.116  1.00 89.44           C  
ATOM    536  CD1 LEU A  75       1.533  -5.925   9.552  1.00 89.44           C  
ATOM    537  CD2 LEU A  75       3.639  -6.701  10.597  1.00 89.44           C  
ATOM    538  N   LEU A  76       6.227  -3.775  10.517  1.00 90.81           N  
ATOM    539  CA  LEU A  76       7.192  -3.865  11.612  1.00 90.81           C  
ATOM    540  C   LEU A  76       7.607  -2.474  12.115  1.00 90.81           C  
ATOM    541  CB  LEU A  76       8.391  -4.707  11.140  1.00 90.81           C  
ATOM    542  O   LEU A  76       7.720  -2.260  13.324  1.00 90.81           O  
ATOM    543  CG  LEU A  76       9.426  -4.991  12.244  1.00 90.81           C  
ATOM    544  CD1 LEU A  76       8.825  -5.794  13.401  1.00 90.81           C  
ATOM    545  CD2 LEU A  76      10.590  -5.803  11.680  1.00 90.81           C  
ATOM    546  N   GLY A  77       7.783  -1.523  11.197  1.00 91.81           N  
ATOM    547  CA  GLY A  77       8.131  -0.133  11.476  1.00 91.81           C  
ATOM    548  C   GLY A  77       7.120   0.556  12.384  1.00 91.81           C  
ATOM    549  O   GLY A  77       7.506   1.151  13.391  1.00 91.81           O  
ATOM    550  N   ALA A  78       5.826   0.396  12.094  1.00 88.31           N  
ATOM    551  CA  ALA A  78       4.744   0.942  12.911  1.00 88.31           C  
ATOM    552  C   ALA A  78       4.793   0.427  14.359  1.00 88.31           C  
ATOM    553  CB  ALA A  78       3.414   0.596  12.230  1.00 88.31           C  
ATOM    554  O   ALA A  78       4.687   1.204  15.311  1.00 88.31           O  
ATOM    555  N   ILE A  79       5.031  -0.876  14.545  1.00 87.75           N  
ATOM    556  CA  ILE A  79       5.123  -1.495  15.876  1.00 87.75           C  
ATOM    557  C   ILE A  79       6.361  -0.998  16.629  1.00 87.75           C  
ATOM    558  CB  ILE A  79       5.106  -3.035  15.752  1.00 87.75           C  
ATOM    559  O   ILE A  79       6.265  -0.624  17.800  1.00 87.75           O  
ATOM    560  CG1 ILE A  79       3.741  -3.492  15.191  1.00 87.75           C  
ATOM    561  CG2 ILE A  79       5.382  -3.712  17.112  1.00 87.75           C  
ATOM    562  CD1 ILE A  79       3.717  -4.962  14.775  1.00 87.75           C  
ATOM    563  N   VAL A  80       7.528  -0.983  15.979  1.00 90.25           N  
ATOM    564  CA  VAL A  80       8.791  -0.556  16.601  1.00 90.25           C  
ATOM    565  C   VAL A  80       8.741   0.924  16.981  1.00 90.25           C  
ATOM    566  CB  VAL A  80       9.986  -0.864  15.677  1.00 90.25           C  
ATOM    567  O   VAL A  80       9.100   1.279  18.107  1.00 90.25           O  
ATOM    568  CG1 VAL A  80      11.300  -0.271  16.207  1.00 90.25           C  
ATOM    569  CG2 VAL A  80      10.195  -2.381  15.564  1.00 90.25           C  
ATOM    570  N   ALA A  81       8.252   1.783  16.087  1.00 88.94           N  
ATOM    571  CA  ALA A  81       8.103   3.209  16.346  1.00 88.94           C  
ATOM    572  C   ALA A  81       7.063   3.493  17.438  1.00 88.94           C  
ATOM    573  CB  ALA A  81       7.722   3.891  15.039  1.00 88.94           C  
ATOM    574  O   ALA A  81       7.300   4.361  18.281  1.00 88.94           O  
ATOM    575  N   GLY A  82       5.961   2.736  17.486  1.00 85.44           N  
ATOM    576  CA  GLY A  82       4.978   2.803  18.571  1.00 85.44           C  
ATOM    577  C   GLY A  82       5.592   2.435  19.924  1.00 85.44           C  
ATOM    578  O   GLY A  82       5.560   3.228  20.860  1.00 85.44           O  
ATOM    579  N   LEU A  83       6.282   1.290  20.009  1.00 86.38           N  
ATOM    580  CA  LEU A  83       6.982   0.864  21.230  1.00 86.38           C  
ATOM    581  C   LEU A  83       8.041   1.874  21.693  1.00 86.38           C  
ATOM    582  CB  LEU A  83       7.672  -0.491  20.975  1.00 86.38           C  
ATOM    583  O   LEU A  83       8.272   2.030  22.896  1.00 86.38           O  
ATOM    584  CG  LEU A  83       6.728  -1.700  20.898  1.00 86.38           C  
ATOM    585  CD1 LEU A  83       7.515  -2.925  20.423  1.00 86.38           C  
ATOM    586  CD2 LEU A  83       6.142  -2.052  22.266  1.00 86.38           C  
ATOM    587  N   LEU A  84       8.727   2.525  20.753  1.00 88.19           N  
ATOM    588  CA  LEU A  84       9.719   3.550  21.055  1.00 88.19           C  
ATOM    589  C   LEU A  84       9.057   4.847  21.539  1.00 88.19           C  
ATOM    590  CB  LEU A  84      10.595   3.765  19.812  1.00 88.19           C  
ATOM    591  O   LEU A  84       9.532   5.437  22.513  1.00 88.19           O  
ATOM    592  CG  LEU A  84      11.767   4.730  20.048  1.00 88.19           C  
ATOM    593  CD1 LEU A  84      12.720   4.229  21.139  1.00 88.19           C  
ATOM    594  CD2 LEU A  84      12.577   4.883  18.767  1.00 88.19           C  
ATOM    595  N   THR A  85       7.948   5.240  20.910  1.00 86.50           N  
ATOM    596  CA  THR A  85       7.115   6.383  21.306  1.00 86.50           C  
ATOM    597  C   THR A  85       6.609   6.220  22.732  1.00 86.50           C  
ATOM    598  CB  THR A  85       5.935   6.560  20.339  1.00 86.50           C  
ATOM    599  O   THR A  85       6.820   7.111  23.553  1.00 86.50           O  
ATOM    600  CG2 THR A  85       4.983   7.681  20.747  1.00 86.50           C  
ATOM    601  OG1 THR A  85       6.445   6.871  19.068  1.00 86.50           O  
ATOM    602  N   ASP A  86       6.067   5.050  23.068  1.00 83.88           N  
ATOM    603  CA  ASP A  86       5.519   4.761  24.397  1.00 83.88           C  
ATOM    604  C   ASP A  86       6.588   4.765  25.498  1.00 83.88           C  
ATOM    605  CB  ASP A  86       4.854   3.379  24.377  1.00 83.88           C  
ATOM    606  O   ASP A  86       6.307   5.054  26.661  1.00 83.88           O  
ATOM    607  CG  ASP A  86       3.633   3.275  23.465  1.00 83.88           C  
ATOM    608  OD1 ASP A  86       3.128   4.320  23.008  1.00 83.88           O  
ATOM    609  OD2 ASP A  86       3.226   2.110  23.266  1.00 83.88           O  
ATOM    610  N   ARG A  87       7.838   4.417  25.161  1.00 85.25           N  
ATOM    611  CA  ARG A  87       8.935   4.339  26.141  1.00 85.25           C  
ATOM    612  C   ARG A  87       9.720   5.620  26.304  1.00 85.25           C  
ATOM    613  CB  ARG A  87       9.908   3.227  25.771  1.00 85.25           C  
ATOM    614  O   ARG A  87      10.123   5.943  27.418  1.00 85.25           O  
ATOM    615  CG  ARG A  87       9.307   1.873  26.107  1.00 85.25           C  
ATOM    616  CD  ARG A  87      10.431   0.848  26.051  1.00 85.25           C  
ATOM    617  NE  ARG A  87       9.848  -0.482  26.190  1.00 85.25           N  
ATOM    618  NH1 ARG A  87      11.061  -1.524  24.550  1.00 85.25           N  
ATOM    619  NH2 ARG A  87       8.955  -2.145  25.031  1.00 85.25           N  
ATOM    620  CZ  ARG A  87       9.973  -1.386  25.261  1.00 85.25           C  
ATOM    621  N   ARG A  88      10.053   6.278  25.196  1.00 86.00           N  
ATOM    622  CA  ARG A  88      10.996   7.403  25.186  1.00 86.00           C  
ATOM    623  C   ARG A  88      10.327   8.730  24.833  1.00 86.00           C  
ATOM    624  CB  ARG A  88      12.207   7.072  24.298  1.00 86.00           C  
ATOM    625  O   ARG A  88      10.899   9.774  25.150  1.00 86.00           O  
ATOM    626  CG  ARG A  88      13.023   5.865  24.796  1.00 86.00           C  
ATOM    627  CD  ARG A  88      14.386   5.818  24.088  1.00 86.00           C  
ATOM    628  NE  ARG A  88      15.234   4.704  24.565  1.00 86.00           N  
ATOM    629  NH1 ARG A  88      16.979   5.028  23.097  1.00 86.00           N  
ATOM    630  NH2 ARG A  88      17.117   3.412  24.626  1.00 86.00           N  
ATOM    631  CZ  ARG A  88      16.431   4.386  24.093  1.00 86.00           C  
ATOM    632  N   GLY A  89       9.107   8.700  24.300  1.00 86.00           N  
ATOM    633  CA  GLY A  89       8.323   9.858  23.870  1.00 86.00           C  
ATOM    634  C   GLY A  89       8.223   9.969  22.345  1.00 86.00           C  
ATOM    635  O   GLY A  89       9.025   9.386  21.612  1.00 86.00           O  
ATOM    636  N   ALA A  90       7.256  10.760  21.870  1.00 86.00           N  
ATOM    637  CA  ALA A  90       6.930  10.913  20.446  1.00 86.00           C  
ATOM    638  C   ALA A  90       8.115  11.373  19.584  1.00 86.00           C  
ATOM    639  CB  ALA A  90       5.748  11.884  20.330  1.00 86.00           C  
ATOM    640  O   ALA A  90       8.275  10.889  18.468  1.00 86.00           O  
ATOM    641  N   ALA A  91       8.999  12.229  20.111  1.00 89.81           N  
ATOM    642  CA  ALA A  91      10.193  12.676  19.391  1.00 89.81           C  
ATOM    643  C   ALA A  91      11.129  11.521  18.987  1.00 89.81           C  
ATOM    644  CB  ALA A  91      10.941  13.683  20.270  1.00 89.81           C  
ATOM    645  O   ALA A  91      11.750  11.579  17.930  1.00 89.81           O  
ATOM    646  N   TRP A  92      11.229  10.463  19.802  1.00 90.44           N  
ATOM    647  CA  TRP A  92      12.083   9.311  19.495  1.00 90.44           C  
ATOM    648  C   TRP A  92      11.470   8.408  18.430  1.00 90.44           C  
ATOM    649  CB  TRP A  92      12.377   8.517  20.769  1.00 90.44           C  
ATOM    650  O   TRP A  92      12.179   7.987  17.519  1.00 90.44           O  
ATOM    651  CG  TRP A  92      13.439   9.106  21.634  1.00 90.44           C  
ATOM    652  CD1 TRP A  92      13.253   9.930  22.689  1.00 90.44           C  
ATOM    653  CD2 TRP A  92      14.882   8.955  21.489  1.00 90.44           C  
ATOM    654  CE2 TRP A  92      15.517   9.688  22.534  1.00 90.44           C  
ATOM    655  CE3 TRP A  92      15.715   8.288  20.564  1.00 90.44           C  
ATOM    656  NE1 TRP A  92      14.477  10.255  23.241  1.00 90.44           N  
ATOM    657  CH2 TRP A  92      17.714   9.079  21.727  1.00 90.44           C  
ATOM    658  CZ2 TRP A  92      16.911   9.747  22.667  1.00 90.44           C  
ATOM    659  CZ3 TRP A  92      17.117   8.354  20.679  1.00 90.44           C  
ATOM    660  N   GLY A  93      10.165   8.133  18.520  1.00 90.56           N  
ATOM    661  CA  GLY A  93       9.457   7.376  17.487  1.00 90.56           C  
ATOM    662  C   GLY A  93       9.457   8.103  16.144  1.00 90.56           C  
ATOM    663  O   GLY A  93       9.826   7.514  15.131  1.00 90.56           O  
ATOM    664  N   ALA A  94       9.147   9.404  16.155  1.00 91.50           N  
ATOM    665  CA  ALA A  94       9.226  10.266  14.978  1.00 91.50           C  
ATOM    666  C   ALA A  94      10.648  10.323  14.406  1.00 91.50           C  
ATOM    667  CB  ALA A  94       8.762  11.672  15.369  1.00 91.50           C  
ATOM    668  O   ALA A  94      10.827  10.216  13.199  1.00 91.50           O  
ATOM    669  N   GLY A  95      11.664  10.460  15.266  1.00 94.00           N  
ATOM    670  CA  GLY A  95      13.066  10.539  14.852  1.00 94.00           C  
ATOM    671  C   GLY A  95      13.551   9.261  14.182  1.00 94.00           C  
ATOM    672  O   GLY A  95      14.210   9.333  13.148  1.00 94.00           O  
ATOM    673  N   LEU A  96      13.173   8.099  14.722  1.00 94.75           N  
ATOM    674  CA  LEU A  96      13.456   6.813  14.089  1.00 94.75           C  
ATOM    675  C   LEU A  96      12.761   6.706  12.725  1.00 94.75           C  
ATOM    676  CB  LEU A  96      13.032   5.676  15.036  1.00 94.75           C  
ATOM    677  O   LEU A  96      13.410   6.352  11.745  1.00 94.75           O  
ATOM    678  CG  LEU A  96      13.321   4.272  14.470  1.00 94.75           C  
ATOM    679  CD1 LEU A  96      14.823   4.009  14.338  1.00 94.75           C  
ATOM    680  CD2 LEU A  96      12.729   3.202  15.385  1.00 94.75           C  
ATOM    681  N   GLY A  97      11.470   7.049  12.657  1.00 94.88           N  
ATOM    682  CA  GLY A  97      10.695   7.018  11.415  1.00 94.88           C  
ATOM    683  C   GLY A  97      11.286   7.919  10.327  1.00 94.88           C  
ATOM    684  O   GLY A  97      11.535   7.461   9.216  1.00 94.88           O  
ATOM    685  N   LEU A  98      11.583   9.178  10.667  1.00 95.88           N  
ATOM    686  CA  LEU A  98      12.183  10.159   9.756  1.00 95.88           C  
ATOM    687  C   LEU A  98      13.586   9.748   9.310  1.00 95.88           C  
ATOM    688  CB  LEU A  98      12.249  11.538  10.442  1.00 95.88           C  
ATOM    689  O   LEU A  98      13.906   9.869   8.132  1.00 95.88           O  
ATOM    690  CG  LEU A  98      10.897  12.256  10.572  1.00 95.88           C  
ATOM    691  CD1 LEU A  98      11.038  13.493  11.447  1.00 95.88           C  
ATOM    692  CD2 LEU A  98      10.348  12.696   9.219  1.00 95.88           C  
ATOM    693  N   GLY A  99      14.411   9.249  10.234  1.00 96.75           N  
ATOM    694  CA  GLY A  99      15.762   8.792   9.925  1.00 96.75           C  
ATOM    695  C   GLY A  99      15.755   7.617   8.951  1.00 96.75           C  
ATOM    696  O   GLY A  99      16.420   7.673   7.922  1.00 96.75           O  
ATOM    697  N   LEU A 100      14.960   6.581   9.233  1.00 97.81           N  
ATOM    698  CA  LEU A 100      14.842   5.414   8.358  1.00 97.81           C  
ATOM    699  C   LEU A 100      14.234   5.779   6.999  1.00 97.81           C  
ATOM    700  CB  LEU A 100      14.010   4.332   9.061  1.00 97.81           C  
ATOM    701  O   LEU A 100      14.762   5.367   5.971  1.00 97.81           O  
ATOM    702  CG  LEU A 100      14.692   3.670  10.270  1.00 97.81           C  
ATOM    703  CD1 LEU A 100      13.705   2.712  10.934  1.00 97.81           C  
ATOM    704  CD2 LEU A 100      15.932   2.862   9.879  1.00 97.81           C  
ATOM    705  N   PHE A 101      13.186   6.605   6.971  1.00 97.81           N  
ATOM    706  CA  PHE A 101      12.583   7.062   5.719  1.00 97.81           C  
ATOM    707  C   PHE A 101      13.577   7.870   4.868  1.00 97.81           C  
ATOM    708  CB  PHE A 101      11.308   7.855   6.037  1.00 97.81           C  
ATOM    709  O   PHE A 101      13.746   7.589   3.685  1.00 97.81           O  
ATOM    710  CG  PHE A 101      10.561   8.343   4.814  1.00 97.81           C  
ATOM    711  CD1 PHE A 101      10.211   9.697   4.685  1.00 97.81           C  
ATOM    712  CD2 PHE A 101      10.200   7.439   3.803  1.00 97.81           C  
ATOM    713  CE1 PHE A 101       9.533  10.144   3.539  1.00 97.81           C  
ATOM    714  CE2 PHE A 101       9.541   7.884   2.645  1.00 97.81           C  
ATOM    715  CZ  PHE A 101       9.211   9.242   2.509  1.00 97.81           C  
ATOM    716  N   GLY A 102      14.314   8.804   5.478  1.00 97.56           N  
ATOM    717  CA  GLY A 102      15.341   9.593   4.794  1.00 97.56           C  
ATOM    718  C   GLY A 102      16.509   8.756   4.270  1.00 97.56           C  
ATOM    719  O   GLY A 102      16.947   8.960   3.139  1.00 97.56           O  
ATOM    720  N   ILE A 103      16.983   7.777   5.051  1.00 98.06           N  
ATOM    721  CA  ILE A 103      18.007   6.823   4.597  1.00 98.06           C  
ATOM    722  C   ILE A 103      17.475   6.009   3.413  1.00 98.06           C  
ATOM    723  CB  ILE A 103      18.476   5.912   5.757  1.00 98.06           C  
ATOM    724  O   ILE A 103      18.179   5.863   2.419  1.00 98.06           O  
ATOM    725  CG1 ILE A 103      19.257   6.729   6.813  1.00 98.06           C  
ATOM    726  CG2 ILE A 103      19.381   4.772   5.243  1.00 98.06           C  
ATOM    727  CD1 ILE A 103      19.402   6.004   8.159  1.00 98.06           C  
ATOM    728  N   GLY A 104      16.233   5.523   3.486  1.00 97.69           N  
ATOM    729  CA  GLY A 104      15.573   4.808   2.393  1.00 97.69           C  
ATOM    730  C   GLY A 104      15.529   5.625   1.099  1.00 97.69           C  
ATOM    731  O   GLY A 104      15.993   5.148   0.065  1.00 97.69           O  
ATOM    732  N   LEU A 105      15.076   6.882   1.166  1.00 97.69           N  
ATOM    733  CA  LEU A 105      15.061   7.803   0.021  1.00 97.69           C  
ATOM    734  C   LEU A 105      16.464   8.041  -0.558  1.00 97.69           C  
ATOM    735  CB  LEU A 105      14.450   9.148   0.447  1.00 97.69           C  
ATOM    736  O   LEU A 105      16.639   8.034  -1.777  1.00 97.69           O  
ATOM    737  CG  LEU A 105      12.936   9.143   0.710  1.00 97.69           C  
ATOM    738  CD1 LEU A 105      12.540  10.503   1.290  1.00 97.69           C  
ATOM    739  CD2 LEU A 105      12.150   8.934  -0.584  1.00 97.69           C  
ATOM    740  N   GLY A 106      17.476   8.214   0.298  1.00 97.62           N  
ATOM    741  CA  GLY A 106      18.868   8.361  -0.133  1.00 97.62           C  
ATOM    742  C   GLY A 106      19.403   7.112  -0.839  1.00 97.62           C  
ATOM    743  O   GLY A 106      20.022   7.213  -1.897  1.00 97.62           O  
ATOM    744  N   LEU A 107      19.111   5.924  -0.299  1.00 97.50           N  
ATOM    745  CA  LEU A 107      19.476   4.651  -0.922  1.00 97.50           C  
ATOM    746  C   LEU A 107      18.776   4.462  -2.272  1.00 97.50           C  
ATOM    747  CB  LEU A 107      19.144   3.482   0.021  1.00 97.50           C  
ATOM    748  O   LEU A 107      19.424   4.024  -3.219  1.00 97.50           O  
ATOM    749  CG  LEU A 107      20.019   3.362   1.279  1.00 97.50           C  
ATOM    750  CD1 LEU A 107      19.458   2.244   2.162  1.00 97.50           C  
ATOM    751  CD2 LEU A 107      21.474   3.034   0.943  1.00 97.50           C  
ATOM    752  N   LEU A 108      17.494   4.828  -2.391  1.00 96.88           N  
ATOM    753  CA  LEU A 108      16.773   4.809  -3.666  1.00 96.88           C  
ATOM    754  C   LEU A 108      17.417   5.757  -4.681  1.00 96.88           C  
ATOM    755  CB  LEU A 108      15.293   5.180  -3.457  1.00 96.88           C  
ATOM    756  O   LEU A 108      17.695   5.344  -5.802  1.00 96.88           O  
ATOM    757  CG  LEU A 108      14.429   4.100  -2.788  1.00 96.88           C  
ATOM    758  CD1 LEU A 108      13.037   4.657  -2.543  1.00 96.88           C  
ATOM    759  CD2 LEU A 108      14.270   2.853  -3.662  1.00 96.88           C  
ATOM    760  N   ALA A 109      17.718   6.997  -4.289  1.00 96.56           N  
ATOM    761  CA  ALA A 109      18.339   7.988  -5.168  1.00 96.56           C  
ATOM    762  C   ALA A 109      19.704   7.536  -5.718  1.00 96.56           C  
ATOM    763  CB  ALA A 109      18.473   9.299  -4.387  1.00 96.56           C  
ATOM    764  O   ALA A 109      20.064   7.882  -6.841  1.00 96.56           O  
ATOM    765  N   LEU A 110      20.455   6.744  -4.950  1.00 96.31           N  
ATOM    766  CA  LEU A 110      21.797   6.279  -5.312  1.00 96.31           C  
ATOM    767  C   LEU A 110      21.828   4.845  -5.858  1.00 96.31           C  
ATOM    768  CB  LEU A 110      22.718   6.454  -4.093  1.00 96.31           C  
ATOM    769  O   LEU A 110      22.897   4.355  -6.217  1.00 96.31           O  
ATOM    770  CG  LEU A 110      22.882   7.914  -3.627  1.00 96.31           C  
ATOM    771  CD1 LEU A 110      23.716   7.943  -2.348  1.00 96.31           C  
ATOM    772  CD2 LEU A 110      23.573   8.787  -4.678  1.00 96.31           C  
ATOM    773  N   ALA A 111      20.687   4.155  -5.934  1.00 96.38           N  
ATOM    774  CA  ALA A 111      20.663   2.728  -6.226  1.00 96.38           C  
ATOM    775  C   ALA A 111      21.172   2.407  -7.647  1.00 96.38           C  
ATOM    776  CB  ALA A 111      19.256   2.179  -5.997  1.00 96.38           C  
ATOM    777  O   ALA A 111      20.562   2.845  -8.630  1.00 96.38           O  
ATOM    778  N   PRO A 112      22.238   1.595  -7.800  1.00 95.50           N  
ATOM    779  CA  PRO A 112      22.714   1.153  -9.105  1.00 95.50           C  
ATOM    780  C   PRO A 112      22.079  -0.175  -9.537  1.00 95.50           C  
ATOM    781  CB  PRO A 112      24.228   1.035  -8.933  1.00 95.50           C  
ATOM    782  O   PRO A 112      22.219  -0.571 -10.688  1.00 95.50           O  
ATOM    783  CG  PRO A 112      24.404   0.598  -7.480  1.00 95.50           C  
ATOM    784  CD  PRO A 112      23.161   1.131  -6.769  1.00 95.50           C  
ATOM    785  N   THR A 113      21.402  -0.886  -8.629  1.00 97.12           N  
ATOM    786  CA  THR A 113      20.867  -2.229  -8.876  1.00 97.12           C  
ATOM    787  C   THR A 113      19.499  -2.421  -8.223  1.00 97.12           C  
ATOM    788  CB  THR A 113      21.833  -3.326  -8.392  1.00 97.12           C  
ATOM    789  O   THR A 113      19.185  -1.824  -7.191  1.00 97.12           O  
ATOM    790  CG2 THR A 113      23.246  -3.221  -8.958  1.00 97.12           C  
ATOM    791  OG1 THR A 113      21.935  -3.324  -6.985  1.00 97.12           O  
ATOM    792  N   MET A 114      18.672  -3.288  -8.814  1.00 95.69           N  
ATOM    793  CA  MET A 114      17.336  -3.588  -8.291  1.00 95.69           C  
ATOM    794  C   MET A 114      17.343  -4.241  -6.891  1.00 95.69           C  
ATOM    795  CB  MET A 114      16.566  -4.432  -9.315  1.00 95.69           C  
ATOM    796  O   MET A 114      16.478  -3.901  -6.088  1.00 95.69           O  
ATOM    797  CG  MET A 114      15.070  -4.477  -9.000  1.00 95.69           C  
ATOM    798  SD  MET A 114      14.213  -2.899  -9.217  1.00 95.69           S  
ATOM    799  CE  MET A 114      12.557  -3.418  -8.702  1.00 95.69           C  
ATOM    800  N   PRO A 115      18.302  -5.115  -6.520  1.00 96.69           N  
ATOM    801  CA  PRO A 115      18.423  -5.579  -5.138  1.00 96.69           C  
ATOM    802  C   PRO A 115      18.621  -4.441  -4.128  1.00 96.69           C  
ATOM    803  CB  PRO A 115      19.609  -6.547  -5.127  1.00 96.69           C  
ATOM    804  O   PRO A 115      18.019  -4.483  -3.057  1.00 96.69           O  
ATOM    805  CG  PRO A 115      19.628  -7.085  -6.555  1.00 96.69           C  
ATOM    806  CD  PRO A 115      19.222  -5.860  -7.367  1.00 96.69           C  
ATOM    807  N   LEU A 116      19.396  -3.400  -4.472  1.00 97.31           N  
ATOM    808  CA  LEU A 116      19.535  -2.235  -3.595  1.00 97.31           C  
ATOM    809  C   LEU A 116      18.235  -1.426  -3.519  1.00 97.31           C  
ATOM    810  CB  LEU A 116      20.746  -1.369  -3.991  1.00 97.31           C  
ATOM    811  O   LEU A 116      17.901  -0.962  -2.436  1.00 97.31           O  
ATOM    812  CG  LEU A 116      21.016  -0.211  -2.997  1.00 97.31           C  
ATOM    813  CD1 LEU A 116      21.163  -0.681  -1.548  1.00 97.31           C  
ATOM    814  CD2 LEU A 116      22.327   0.495  -3.324  1.00 97.31           C  
ATOM    815  N   ILE A 117      17.455  -1.329  -4.605  1.00 97.38           N  
ATOM    816  CA  ILE A 117      16.091  -0.772  -4.546  1.00 97.38           C  
ATOM    817  C   ILE A 117      15.246  -1.553  -3.535  1.00 97.38           C  
ATOM    818  CB  ILE A 117      15.408  -0.742  -5.936  1.00 97.38           C  
ATOM    819  O   ILE A 117      14.652  -0.951  -2.651  1.00 97.38           O  
ATOM    820  CG1 ILE A 117      16.111   0.201  -6.933  1.00 97.38           C  
ATOM    821  CG2 ILE A 117      13.907  -0.401  -5.846  1.00 97.38           C  
ATOM    822  CD1 ILE A 117      15.978   1.697  -6.627  1.00 97.38           C  
ATOM    823  N   VAL A 118      15.220  -2.888  -3.601  1.00 96.56           N  
ATOM    824  CA  VAL A 118      14.444  -3.712  -2.653  1.00 96.56           C  
ATOM    825  C   VAL A 118      14.924  -3.513  -1.210  1.00 96.56           C  
ATOM    826  CB  VAL A 118      14.474  -5.201  -3.050  1.00 96.56           C  
ATOM    827  O   VAL A 118      14.098  -3.353  -0.314  1.00 96.56           O  
ATOM    828  CG1 VAL A 118      13.718  -6.084  -2.047  1.00 96.56           C  
ATOM    829  CG2 VAL A 118      13.811  -5.420  -4.417  1.00 96.56           C  
ATOM    830  N   ALA A 119      16.237  -3.462  -0.971  1.00 97.38           N  
ATOM    831  CA  ALA A 119      16.790  -3.188   0.356  1.00 97.38           C  
ATOM    832  C   ALA A 119      16.420  -1.781   0.858  1.00 97.38           C  
ATOM    833  CB  ALA A 119      18.307  -3.389   0.304  1.00 97.38           C  
ATOM    834  O   ALA A 119      16.005  -1.623   2.007  1.00 97.38           O  
ATOM    835  N   ALA A 120      16.491  -0.770  -0.010  1.00 97.56           N  
ATOM    836  CA  ALA A 120      16.061   0.588   0.296  1.00 97.56           C  
ATOM    837  C   ALA A 120      14.569   0.631   0.655  1.00 97.56           C  
ATOM    838  CB  ALA A 120      16.383   1.487  -0.898  1.00 97.56           C  
ATOM    839  O   ALA A 120      14.210   1.251   1.650  1.00 97.56           O  
ATOM    840  N   ARG A 121      13.721  -0.118  -0.065  1.00 96.56           N  
ATOM    841  CA  ARG A 121      12.284  -0.264   0.225  1.00 96.56           C  
ATOM    842  C   ARG A 121      12.009  -0.890   1.593  1.00 96.56           C  
ATOM    843  CB  ARG A 121      11.604  -1.074  -0.898  1.00 96.56           C  
ATOM    844  O   ARG A 121      11.034  -0.507   2.231  1.00 96.56           O  
ATOM    845  CG  ARG A 121      11.508  -0.342  -2.248  1.00 96.56           C  
ATOM    846  CD  ARG A 121      10.686   0.943  -2.220  1.00 96.56           C  
ATOM    847  NE  ARG A 121       9.252   0.704  -1.985  1.00 96.56           N  
ATOM    848  NH1 ARG A 121       8.773   2.861  -1.378  1.00 96.56           N  
ATOM    849  NH2 ARG A 121       7.115   1.461  -1.663  1.00 96.56           N  
ATOM    850  CZ  ARG A 121       8.395   1.665  -1.678  1.00 96.56           C  
ATOM    851  N   VAL A 122      12.857  -1.804   2.079  1.00 97.00           N  
ATOM    852  CA  VAL A 122      12.767  -2.313   3.465  1.00 97.00           C  
ATOM    853  C   VAL A 122      13.042  -1.192   4.465  1.00 97.00           C  
ATOM    854  CB  VAL A 122      13.732  -3.490   3.730  1.00 97.00           C  
ATOM    855  O   VAL A 122      12.253  -0.971   5.380  1.00 97.00           O  
ATOM    856  CG1 VAL A 122      13.720  -3.949   5.196  1.00 97.00           C  
ATOM    857  CG2 VAL A 122      13.379  -4.714   2.885  1.00 97.00           C  
ATOM    858  N   VAL A 123      14.153  -0.471   4.299  1.00 97.62           N  
ATOM    859  CA  VAL A 123      14.546   0.616   5.213  1.00 97.62           C  
ATOM    860  C   VAL A 123      13.489   1.723   5.226  1.00 97.62           C  
ATOM    861  CB  VAL A 123      15.929   1.169   4.821  1.00 97.62           C  
ATOM    862  O   VAL A 123      13.058   2.177   6.285  1.00 97.62           O  
ATOM    863  CG1 VAL A 123      16.354   2.326   5.726  1.00 97.62           C  
ATOM    864  CG2 VAL A 123      17.013   0.089   4.940  1.00 97.62           C  
ATOM    865  N   GLU A 124      13.016   2.095   4.045  1.00 96.62           N  
ATOM    866  CA  GLU A 124      11.978   3.091   3.843  1.00 96.62           C  
ATOM    867  C   GLU A 124      10.642   2.662   4.452  1.00 96.62           C  
ATOM    868  CB  GLU A 124      11.837   3.283   2.340  1.00 96.62           C  
ATOM    869  O   GLU A 124      10.033   3.438   5.184  1.00 96.62           O  
ATOM    870  CG  GLU A 124      11.026   4.524   1.992  1.00 96.62           C  
ATOM    871  CD  GLU A 124      10.889   4.658   0.483  1.00 96.62           C  
ATOM    872  OE1 GLU A 124      10.676   5.792   0.028  1.00 96.62           O  
ATOM    873  OE2 GLU A 124      11.019   3.620  -0.209  1.00 96.62           O  
ATOM    874  N   GLY A 125      10.219   1.413   4.227  1.00 95.44           N  
ATOM    875  CA  GLY A 125       9.003   0.857   4.812  1.00 95.44           C  
ATOM    876  C   GLY A 125       9.032   0.924   6.337  1.00 95.44           C  
ATOM    877  O   GLY A 125       8.093   1.445   6.936  1.00 95.44           O  
ATOM    878  N   LEU A 126      10.138   0.505   6.971  1.00 95.50           N  
ATOM    879  CA  LEU A 126      10.314   0.627   8.426  1.00 95.50           C  
ATOM    880  C   LEU A 126      10.139   2.079   8.907  1.00 95.50           C  
ATOM    881  CB  LEU A 126      11.712   0.132   8.851  1.00 95.50           C  
ATOM    882  O   LEU A 126       9.545   2.314   9.961  1.00 95.50           O  
ATOM    883  CG  LEU A 126      11.978  -1.378   8.766  1.00 95.50           C  
ATOM    884  CD1 LEU A 126      13.468  -1.656   8.961  1.00 95.50           C  
ATOM    885  CD2 LEU A 126      11.220  -2.159   9.840  1.00 95.50           C  
ATOM    886  N   GLY A 127      10.637   3.048   8.135  1.00 95.31           N  
ATOM    887  CA  GLY A 127      10.465   4.472   8.411  1.00 95.31           C  
ATOM    888  C   GLY A 127       9.015   4.934   8.285  1.00 95.31           C  
ATOM    889  O   GLY A 127       8.452   5.477   9.240  1.00 95.31           O  
ATOM    890  N   VAL A 128       8.386   4.670   7.135  1.00 94.44           N  
ATOM    891  CA  VAL A 128       7.008   5.086   6.826  1.00 94.44           C  
ATOM    892  C   VAL A 128       6.007   4.517   7.826  1.00 94.44           C  
ATOM    893  CB  VAL A 128       6.606   4.709   5.384  1.00 94.44           C  
ATOM    894  O   VAL A 128       5.107   5.242   8.245  1.00 94.44           O  
ATOM    895  CG1 VAL A 128       5.121   4.993   5.113  1.00 94.44           C  
ATOM    896  CG2 VAL A 128       7.417   5.533   4.381  1.00 94.44           C  
ATOM    897  N   GLY A 129       6.181   3.275   8.281  1.00 89.19           N  
ATOM    898  CA  GLY A 129       5.285   2.696   9.284  1.00 89.19           C  
ATOM    899  C   GLY A 129       5.257   3.472  10.593  1.00 89.19           C  
ATOM    900  O   GLY A 129       4.188   3.695  11.164  1.00 89.19           O  
ATOM    901  N   GLY A 130       6.410   3.971  11.042  1.00 85.88           N  
ATOM    902  CA  GLY A 130       6.460   4.855  12.204  1.00 85.88           C  
ATOM    903  C   GLY A 130       5.837   6.226  11.951  1.00 85.88           C  
ATOM    904  O   GLY A 130       5.168   6.774  12.828  1.00 85.88           O  
ATOM    905  N   LEU A 131       6.014   6.766  10.745  1.00 91.06           N  
ATOM    906  CA  LEU A 131       5.457   8.062  10.354  1.00 91.06           C  
ATOM    907  C   LEU A 131       3.935   8.025  10.169  1.00 91.06           C  
ATOM    908  CB  LEU A 131       6.157   8.560   9.078  1.00 91.06           C  
ATOM    909  O   LEU A 131       3.270   9.012  10.473  1.00 91.06           O  
ATOM    910  CG  LEU A 131       7.666   8.807   9.240  1.00 91.06           C  
ATOM    911  CD1 LEU A 131       8.275   9.251   7.912  1.00 91.06           C  
ATOM    912  CD2 LEU A 131       7.965   9.868  10.296  1.00 91.06           C  
ATOM    913  N   ALA A 132       3.364   6.895   9.748  1.00 84.56           N  
ATOM    914  CA  ALA A 132       1.924   6.740   9.546  1.00 84.56           C  
ATOM    915  C   ALA A 132       1.118   6.899  10.850  1.00 84.56           C  
ATOM    916  CB  ALA A 132       1.684   5.369   8.903  1.00 84.56           C  
ATOM    917  O   ALA A 132       0.017   7.448  10.842  1.00 84.56           O  
ATOM    918  N   ALA A 133       1.678   6.470  11.986  1.00 79.50           N  
ATOM    919  CA  ALA A 133       1.049   6.622  13.300  1.00 79.50           C  
ATOM    920  C   ALA A 133       1.242   8.025  13.909  1.00 79.50           C  
ATOM    921  CB  ALA A 133       1.607   5.529  14.218  1.00 79.50           C  
ATOM    922  O   ALA A 133       0.520   8.410  14.832  1.00 79.50           O  
ATOM    923  N   LEU A 134       2.204   8.801  13.399  1.00 83.94           N  
ATOM    924  CA  LEU A 134       2.640  10.055  14.006  1.00 83.94           C  
ATOM    925  C   LEU A 134       1.518  11.103  14.138  1.00 83.94           C  
ATOM    926  CB  LEU A 134       3.876  10.579  13.247  1.00 83.94           C  
ATOM    927  O   LEU A 134       1.370  11.642  15.238  1.00 83.94           O  
ATOM    928  CG  LEU A 134       4.545  11.799  13.894  1.00 83.94           C  
ATOM    929  CD1 LEU A 134       5.156  11.434  15.247  1.00 83.94           C  
ATOM    930  CD2 LEU A 134       5.659  12.319  12.987  1.00 83.94           C  
ATOM    931  N   PRO A 135       0.678  11.379  13.115  1.00 86.25           N  
ATOM    932  CA  PRO A 135      -0.408  12.352  13.246  1.00 86.25           C  
ATOM    933  C   PRO A 135      -1.369  12.026  14.390  1.00 86.25           C  
ATOM    934  CB  PRO A 135      -1.142  12.333  11.901  1.00 86.25           C  
ATOM    935  O   PRO A 135      -1.796  12.919  15.115  1.00 86.25           O  
ATOM    936  CG  PRO A 135      -0.083  11.860  10.914  1.00 86.25           C  
ATOM    937  CD  PRO A 135       0.721  10.870  11.749  1.00 86.25           C  
ATOM    938  N   PHE A 136      -1.668  10.744  14.599  1.00 80.62           N  
ATOM    939  CA  PHE A 136      -2.628  10.300  15.609  1.00 80.62           C  
ATOM    940  C   PHE A 136      -2.089  10.380  17.038  1.00 80.62           C  
ATOM    941  CB  PHE A 136      -3.083   8.879  15.271  1.00 80.62           C  
ATOM    942  O   PHE A 136      -2.875  10.417  17.979  1.00 80.62           O  
ATOM    943  CG  PHE A 136      -3.698   8.771  13.892  1.00 80.62           C  
ATOM    944  CD1 PHE A 136      -4.964   9.334  13.643  1.00 80.62           C  
ATOM    945  CD2 PHE A 136      -2.993   8.144  12.848  1.00 80.62           C  
ATOM    946  CE1 PHE A 136      -5.527   9.262  12.356  1.00 80.62           C  
ATOM    947  CE2 PHE A 136      -3.557   8.070  11.563  1.00 80.62           C  
ATOM    948  CZ  PHE A 136      -4.824   8.626  11.318  1.00 80.62           C  
ATOM    949  N   VAL A 137      -0.768  10.452  17.212  1.00 79.19           N  
ATOM    950  CA  VAL A 137      -0.137  10.683  18.519  1.00 79.19           C  
ATOM    951  C   VAL A 137       0.087  12.174  18.757  1.00 79.19           C  
ATOM    952  CB  VAL A 137       1.186   9.901  18.620  1.00 79.19           C  
ATOM    953  O   VAL A 137      -0.187  12.688  19.839  1.00 79.19           O  
ATOM    954  CG1 VAL A 137       1.890  10.163  19.958  1.00 79.19           C  
ATOM    955  CG2 VAL A 137       0.944   8.391  18.498  1.00 79.19           C  
ATOM    956  N   VAL A 138       0.582  12.881  17.743  1.00 83.62           N  
ATOM    957  CA  VAL A 138       1.008  14.278  17.863  1.00 83.62           C  
ATOM    958  C   VAL A 138      -0.179  15.226  17.920  1.00 83.62           C  
ATOM    959  CB  VAL A 138       1.946  14.639  16.699  1.00 83.62           C  
ATOM    960  O   VAL A 138      -0.182  16.153  18.728  1.00 83.62           O  
ATOM    961  CG1 VAL A 138       2.339  16.119  16.703  1.00 83.62           C  
ATOM    962  CG2 VAL A 138       3.228  13.810  16.815  1.00 83.62           C  
ATOM    963  N   ILE A 139      -1.196  15.008  17.083  1.00 85.62           N  
ATOM    964  CA  ILE A 139      -2.310  15.948  16.963  1.00 85.62           C  
ATOM    965  C   ILE A 139      -3.126  16.022  18.263  1.00 85.62           C  
ATOM    966  CB  ILE A 139      -3.154  15.700  15.694  1.00 85.62           C  
ATOM    967  O   ILE A 139      -3.319  17.135  18.745  1.00 85.62           O  
ATOM    968  CG1 ILE A 139      -2.300  15.960  14.438  1.00 85.62           C  
ATOM    969  CG2 ILE A 139      -4.391  16.607  15.698  1.00 85.62           C  
ATOM    970  CD1 ILE A 139      -2.954  15.449  13.151  1.00 85.62           C  
ATOM    971  N   PRO A 140      -3.540  14.907  18.896  1.00 80.56           N  
ATOM    972  CA  PRO A 140      -4.253  14.975  20.174  1.00 80.56           C  
ATOM    973  C   PRO A 140      -3.404  15.526  21.328  1.00 80.56           C  
ATOM    974  CB  PRO A 140      -4.710  13.543  20.467  1.00 80.56           C  
ATOM    975  O   PRO A 140      -3.954  16.069  22.279  1.00 80.56           O  
ATOM    976  CG  PRO A 140      -4.717  12.875  19.096  1.00 80.56           C  
ATOM    977  CD  PRO A 140      -3.521  13.531  18.418  1.00 80.56           C  
ATOM    978  N   ALA A 141      -2.074  15.393  21.260  1.00 79.44           N  
ATOM    979  CA  ALA A 141      -1.168  15.899  22.293  1.00 79.44           C  
ATOM    980  C   ALA A 141      -0.888  17.409  22.171  1.00 79.44           C  
ATOM    981  CB  ALA A 141       0.132  15.088  22.226  1.00 79.44           C  
ATOM    982  O   ALA A 141      -0.618  18.066  23.173  1.00 79.44           O  
ATOM    983  N   ALA A 142      -0.920  17.959  20.953  1.00 83.44           N  
ATOM    984  CA  ALA A 142      -0.552  19.350  20.680  1.00 83.44           C  
ATOM    985  C   ALA A 142      -1.742  20.264  20.329  1.00 83.44           C  
ATOM    986  CB  ALA A 142       0.513  19.345  19.577  1.00 83.44           C  
ATOM    987  O   ALA A 142      -1.591  21.484  20.365  1.00 83.44           O  
ATOM    988  N   TYR A 143      -2.907  19.709  19.979  1.00 83.44           N  
ATOM    989  CA  TYR A 143      -4.082  20.456  19.520  1.00 83.44           C  
ATOM    990  C   TYR A 143      -5.344  19.986  20.251  1.00 83.44           C  
ATOM    991  CB  TYR A 143      -4.277  20.290  17.999  1.00 83.44           C  
ATOM    992  O   TYR A 143      -5.542  18.791  20.445  1.00 83.44           O  
ATOM    993  CG  TYR A 143      -3.094  20.679  17.129  1.00 83.44           C  
ATOM    994  CD1 TYR A 143      -3.062  21.926  16.479  1.00 83.44           C  
ATOM    995  CD2 TYR A 143      -2.019  19.787  16.970  1.00 83.44           C  
ATOM    996  CE1 TYR A 143      -1.941  22.291  15.708  1.00 83.44           C  
ATOM    997  CE2 TYR A 143      -0.894  20.143  16.206  1.00 83.44           C  
ATOM    998  OH  TYR A 143       0.285  21.800  14.950  1.00 83.44           O  
ATOM    999  CZ  TYR A 143      -0.840  21.413  15.603  1.00 83.44           C  
ATOM   1000  N   ALA A 144      -6.240  20.921  20.579  1.00 83.62           N  
ATOM   1001  CA  ALA A 144      -7.531  20.633  21.204  1.00 83.62           C  
ATOM   1002  C   ALA A 144      -8.710  21.208  20.397  1.00 83.62           C  
ATOM   1003  CB  ALA A 144      -7.507  21.149  22.648  1.00 83.62           C  
ATOM   1004  O   ALA A 144      -8.563  22.153  19.612  1.00 83.62           O  
ATOM   1005  N   GLY A 145      -9.898  20.628  20.595  1.00 85.69           N  
ATOM   1006  CA  GLY A 145     -11.159  21.109  20.027  1.00 85.69           C  
ATOM   1007  C   GLY A 145     -11.137  21.219  18.499  1.00 85.69           C  
ATOM   1008  O   GLY A 145     -10.699  20.313  17.789  1.00 85.69           O  
ATOM   1009  N   GLN A 146     -11.592  22.356  17.967  1.00 81.12           N  
ATOM   1010  CA  GLN A 146     -11.656  22.570  16.517  1.00 81.12           C  
ATOM   1011  C   GLN A 146     -10.283  22.550  15.829  1.00 81.12           C  
ATOM   1012  CB  GLN A 146     -12.316  23.914  16.212  1.00 81.12           C  
ATOM   1013  O   GLN A 146     -10.202  22.187  14.657  1.00 81.12           O  
ATOM   1014  CG  GLN A 146     -13.802  24.007  16.589  1.00 81.12           C  
ATOM   1015  CD  GLN A 146     -14.381  25.356  16.173  1.00 81.12           C  
ATOM   1016  NE2 GLN A 146     -15.564  25.703  16.625  1.00 81.12           N  
ATOM   1017  OE1 GLN A 146     -13.756  26.116  15.440  1.00 81.12           O  
ATOM   1018  N   ALA A 147      -9.204  22.936  16.519  1.00 84.44           N  
ATOM   1019  CA  ALA A 147      -7.863  22.928  15.933  1.00 84.44           C  
ATOM   1020  C   ALA A 147      -7.382  21.495  15.651  1.00 84.44           C  
ATOM   1021  CB  ALA A 147      -6.910  23.683  16.866  1.00 84.44           C  
ATOM   1022  O   ALA A 147      -6.750  21.250  14.625  1.00 84.44           O  
ATOM   1023  N   GLN A 148      -7.754  20.544  16.515  1.00 83.25           N  
ATOM   1024  CA  GLN A 148      -7.477  19.120  16.333  1.00 83.25           C  
ATOM   1025  C   GLN A 148      -8.170  18.580  15.074  1.00 83.25           C  
ATOM   1026  CB  GLN A 148      -7.951  18.378  17.593  1.00 83.25           C  
ATOM   1027  O   GLN A 148      -7.525  17.971  14.221  1.00 83.25           O  
ATOM   1028  CG  GLN A 148      -7.397  16.953  17.679  1.00 83.25           C  
ATOM   1029  CD  GLN A 148      -8.035  16.144  18.798  1.00 83.25           C  
ATOM   1030  NE2 GLN A 148      -8.095  14.835  18.679  1.00 83.25           N  
ATOM   1031  OE1 GLN A 148      -8.502  16.666  19.793  1.00 83.25           O  
ATOM   1032  N   ALA A 149      -9.469  18.867  14.916  1.00 82.81           N  
ATOM   1033  CA  ALA A 149     -10.241  18.465  13.741  1.00 82.81           C  
ATOM   1034  C   ALA A 149      -9.694  19.091  12.445  1.00 82.81           C  
ATOM   1035  CB  ALA A 149     -11.711  18.834  13.971  1.00 82.81           C  
ATOM   1036  O   ALA A 149      -9.538  18.394  11.444  1.00 82.81           O  
ATOM   1037  N   ARG A 150      -9.333  20.383  12.473  1.00 85.94           N  
ATOM   1038  CA  ARG A 150      -8.710  21.076  11.331  1.00 85.94           C  
ATOM   1039  C   ARG A 150      -7.370  20.459  10.939  1.00 85.94           C  
ATOM   1040  CB  ARG A 150      -8.520  22.568  11.641  1.00 85.94           C  
ATOM   1041  O   ARG A 150      -7.107  20.321   9.751  1.00 85.94           O  
ATOM   1042  CG  ARG A 150      -9.830  23.367  11.590  1.00 85.94           C  
ATOM   1043  CD  ARG A 150      -9.567  24.844  11.928  1.00 85.94           C  
ATOM   1044  NE  ARG A 150     -10.414  25.336  13.036  1.00 85.94           N  
ATOM   1045  NH1 ARG A 150      -9.173  27.198  13.548  1.00 85.94           N  
ATOM   1046  NH2 ARG A 150     -11.061  26.811  14.664  1.00 85.94           N  
ATOM   1047  CZ  ARG A 150     -10.215  26.436  13.744  1.00 85.94           C  
ATOM   1048  N   MET A 151      -6.539  20.069  11.905  1.00 87.75           N  
ATOM   1049  CA  MET A 151      -5.246  19.449  11.614  1.00 87.75           C  
ATOM   1050  C   MET A 151      -5.400  18.026  11.060  1.00 87.75           C  
ATOM   1051  CB  MET A 151      -4.355  19.490  12.863  1.00 87.75           C  
ATOM   1052  O   MET A 151      -4.722  17.676  10.100  1.00 87.75           O  
ATOM   1053  CG  MET A 151      -2.924  19.028  12.561  1.00 87.75           C  
ATOM   1054  SD  MET A 151      -2.045  19.923  11.250  1.00 87.75           S  
ATOM   1055  CE  MET A 151      -1.787  21.515  12.062  1.00 87.75           C  
ATOM   1056  N   LEU A 152      -6.328  17.223  11.590  1.00 85.00           N  
ATOM   1057  CA  LEU A 152      -6.647  15.903  11.024  1.00 85.00           C  
ATOM   1058  C   LEU A 152      -7.191  16.015   9.590  1.00 85.00           C  
ATOM   1059  CB  LEU A 152      -7.662  15.184  11.930  1.00 85.00           C  
ATOM   1060  O   LEU A 152      -6.806  15.234   8.716  1.00 85.00           O  
ATOM   1061  CG  LEU A 152      -7.081  14.682  13.263  1.00 85.00           C  
ATOM   1062  CD1 LEU A 152      -8.214  14.224  14.182  1.00 85.00           C  
ATOM   1063  CD2 LEU A 152      -6.122  13.504  13.072  1.00 85.00           C  
ATOM   1064  N   ALA A 153      -8.036  17.017   9.329  1.00 83.88           N  
ATOM   1065  CA  ALA A 153      -8.498  17.330   7.982  1.00 83.88           C  
ATOM   1066  C   ALA A 153      -7.334  17.761   7.075  1.00 83.88           C  
ATOM   1067  CB  ALA A 153      -9.595  18.398   8.062  1.00 83.88           C  
ATOM   1068  O   ALA A 153      -7.215  17.252   5.966  1.00 83.88           O  
ATOM   1069  N   ALA A 154      -6.431  18.622   7.555  1.00 88.00           N  
ATOM   1070  CA  ALA A 154      -5.255  19.055   6.801  1.00 88.00           C  
ATOM   1071  C   ALA A 154      -4.323  17.884   6.450  1.00 88.00           C  
ATOM   1072  CB  ALA A 154      -4.524  20.145   7.594  1.00 88.00           C  
ATOM   1073  O   ALA A 154      -3.902  17.776   5.301  1.00 88.00           O  
ATOM   1074  N   VAL A 155      -4.057  16.975   7.396  1.00 88.06           N  
ATOM   1075  CA  VAL A 155      -3.290  15.740   7.150  1.00 88.06           C  
ATOM   1076  C   VAL A 155      -3.955  14.890   6.074  1.00 88.06           C  
ATOM   1077  CB  VAL A 155      -3.116  14.935   8.454  1.00 88.06           C  
ATOM   1078  O   VAL A 155      -3.272  14.408   5.177  1.00 88.06           O  
ATOM   1079  CG1 VAL A 155      -2.628  13.495   8.241  1.00 88.06           C  
ATOM   1080  CG2 VAL A 155      -2.083  15.633   9.345  1.00 88.06           C  
ATOM   1081  N   SER A 156      -5.280  14.751   6.119  1.00 82.06           N  
ATOM   1082  CA  SER A 156      -6.030  14.014   5.095  1.00 82.06           C  
ATOM   1083  C   SER A 156      -5.912  14.685   3.718  1.00 82.06           C  
ATOM   1084  CB  SER A 156      -7.499  13.875   5.506  1.00 82.06           C  
ATOM   1085  O   SER A 156      -5.677  14.010   2.719  1.00 82.06           O  
ATOM   1086  OG  SER A 156      -7.612  13.289   6.793  1.00 82.06           O  
ATOM   1087  N   SER A 157      -5.981  16.019   3.657  1.00 83.50           N  
ATOM   1088  CA  SER A 157      -5.815  16.789   2.416  1.00 83.50           C  
ATOM   1089  C   SER A 157      -4.412  16.681   1.808  1.00 83.50           C  
ATOM   1090  CB  SER A 157      -6.134  18.266   2.658  1.00 83.50           C  
ATOM   1091  O   SER A 157      -4.279  16.779   0.588  1.00 83.50           O  
ATOM   1092  OG  SER A 157      -7.470  18.419   3.096  1.00 83.50           O  
ATOM   1093  N   MET A 158      -3.366  16.438   2.612  1.00 88.31           N  
ATOM   1094  CA  MET A 158      -1.997  16.242   2.104  1.00 88.31           C  
ATOM   1095  C   MET A 158      -1.850  14.994   1.226  1.00 88.31           C  
ATOM   1096  CB  MET A 158      -0.965  16.169   3.242  1.00 88.31           C  
ATOM   1097  O   MET A 158      -0.901  14.919   0.456  1.00 88.31           O  
ATOM   1098  CG  MET A 158      -0.748  17.482   3.997  1.00 88.31           C  
ATOM   1099  SD  MET A 158      -0.227  18.899   2.990  1.00 88.31           S  
ATOM   1100  CE  MET A 158      -1.772  19.844   2.945  1.00 88.31           C  
ATOM   1101  N   TRP A 159      -2.781  14.039   1.288  1.00 83.88           N  
ATOM   1102  CA  TRP A 159      -2.800  12.882   0.386  1.00 83.88           C  
ATOM   1103  C   TRP A 159      -3.435  13.191  -0.973  1.00 83.88           C  
ATOM   1104  CB  TRP A 159      -3.526  11.726   1.076  1.00 83.88           C  
ATOM   1105  O   TRP A 159      -3.136  12.527  -1.966  1.00 83.88           O  
ATOM   1106  CG  TRP A 159      -2.729  11.075   2.158  1.00 83.88           C  
ATOM   1107  CD1 TRP A 159      -2.541  11.547   3.410  1.00 83.88           C  
ATOM   1108  CD2 TRP A 159      -1.961   9.840   2.074  1.00 83.88           C  
ATOM   1109  CE2 TRP A 159      -1.323   9.619   3.331  1.00 83.88           C  
ATOM   1110  CE3 TRP A 159      -1.732   8.891   1.055  1.00 83.88           C  
ATOM   1111  NE1 TRP A 159      -1.711  10.691   4.107  1.00 83.88           N  
ATOM   1112  CH2 TRP A 159      -0.293   7.582   2.533  1.00 83.88           C  
ATOM   1113  CZ2 TRP A 159      -0.500   8.510   3.568  1.00 83.88           C  
ATOM   1114  CZ3 TRP A 159      -0.907   7.773   1.282  1.00 83.88           C  
ATOM   1115  N   LEU A 160      -4.287  14.217  -1.043  1.00 81.12           N  
ATOM   1116  CA  LEU A 160      -5.014  14.565  -2.261  1.00 81.12           C  
ATOM   1117  C   LEU A 160      -4.095  15.221  -3.299  1.00 81.12           C  
ATOM   1118  CB  LEU A 160      -6.197  15.471  -1.873  1.00 81.12           C  
ATOM   1119  O   LEU A 160      -4.155  14.889  -4.483  1.00 81.12           O  
ATOM   1120  CG  LEU A 160      -7.266  15.610  -2.970  1.00 81.12           C  
ATOM   1121  CD1 LEU A 160      -8.017  14.296  -3.205  1.00 81.12           C  
ATOM   1122  CD2 LEU A 160      -8.285  16.671  -2.555  1.00 81.12           C  
ATOM   1123  N   VAL A 161      -3.213  16.121  -2.846  1.00 83.19           N  
ATOM   1124  CA  VAL A 161      -2.303  16.874  -3.724  1.00 83.19           C  
ATOM   1125  C   VAL A 161      -1.358  15.936  -4.488  1.00 83.19           C  
ATOM   1126  CB  VAL A 161      -1.561  18.002  -2.967  1.00 83.19           C  
ATOM   1127  O   VAL A 161      -1.329  16.016  -5.719  1.00 83.19           O  
ATOM   1128  CG1 VAL A 161      -0.578  18.751  -3.871  1.00 83.19           C  
ATOM   1129  CG2 VAL A 161      -2.554  19.015  -2.388  1.00 83.19           C  
ATOM   1130  N   PRO A 162      -0.643  14.993  -3.842  1.00 83.44           N  
ATOM   1131  CA  PRO A 162       0.201  14.055  -4.566  1.00 83.44           C  
ATOM   1132  C   PRO A 162      -0.589  13.040  -5.382  1.00 83.44           C  
ATOM   1133  CB  PRO A 162       1.075  13.362  -3.527  1.00 83.44           C  
ATOM   1134  O   PRO A 162      -0.102  12.626  -6.422  1.00 83.44           O  
ATOM   1135  CG  PRO A 162       1.032  14.308  -2.339  1.00 83.44           C  
ATOM   1136  CD  PRO A 162      -0.394  14.826  -2.422  1.00 83.44           C  
ATOM   1137  N   GLY A 163      -1.811  12.670  -4.990  1.00 78.50           N  
ATOM   1138  CA  GLY A 163      -2.650  11.796  -5.818  1.00 78.50           C  
ATOM   1139  C   GLY A 163      -2.960  12.395  -7.197  1.00 78.50           C  
ATOM   1140  O   GLY A 163      -2.995  11.672  -8.192  1.00 78.50           O  
ATOM   1141  N   LEU A 164      -3.141  13.717  -7.270  1.00 80.62           N  
ATOM   1142  CA  LEU A 164      -3.449  14.446  -8.505  1.00 80.62           C  
ATOM   1143  C   LEU A 164      -2.195  14.867  -9.280  1.00 80.62           C  
ATOM   1144  CB  LEU A 164      -4.291  15.679  -8.131  1.00 80.62           C  
ATOM   1145  O   LEU A 164      -2.132  14.704 -10.495  1.00 80.62           O  
ATOM   1146  CG  LEU A 164      -5.741  15.330  -7.752  1.00 80.62           C  
ATOM   1147  CD1 LEU A 164      -6.335  16.433  -6.880  1.00 80.62           C  
ATOM   1148  CD2 LEU A 164      -6.617  15.177  -8.999  1.00 80.62           C  
ATOM   1149  N   ILE A 165      -1.207  15.429  -8.581  1.00 83.50           N  
ATOM   1150  CA  ILE A 165      -0.049  16.092  -9.204  1.00 83.50           C  
ATOM   1151  C   ILE A 165       1.198  15.199  -9.170  1.00 83.50           C  
ATOM   1152  CB  ILE A 165       0.186  17.472  -8.540  1.00 83.50           C  
ATOM   1153  O   ILE A 165       2.089  15.350 -10.002  1.00 83.50           O  
ATOM   1154  CG1 ILE A 165      -1.095  18.342  -8.619  1.00 83.50           C  
ATOM   1155  CG2 ILE A 165       1.375  18.206  -9.192  1.00 83.50           C  
ATOM   1156  CD1 ILE A 165      -0.994  19.694  -7.903  1.00 83.50           C  
ATOM   1157  N   GLY A 166       1.259  14.238  -8.248  1.00 84.25           N  
ATOM   1158  CA  GLY A 166       2.411  13.360  -8.048  1.00 84.25           C  
ATOM   1159  C   GLY A 166       2.738  12.500  -9.266  1.00 84.25           C  
ATOM   1160  O   GLY A 166       3.854  12.625  -9.766  1.00 84.25           O  
ATOM   1161  N   PRO A 167       1.803  11.681  -9.795  1.00 84.81           N  
ATOM   1162  CA  PRO A 167       2.050  10.839 -10.962  1.00 84.81           C  
ATOM   1163  C   PRO A 167       2.565  11.625 -12.177  1.00 84.81           C  
ATOM   1164  CB  PRO A 167       0.738  10.066 -11.213  1.00 84.81           C  
ATOM   1165  O   PRO A 167       3.628  11.258 -12.685  1.00 84.81           O  
ATOM   1166  CG  PRO A 167       0.127   9.991  -9.821  1.00 84.81           C  
ATOM   1167  CD  PRO A 167       0.518  11.330  -9.206  1.00 84.81           C  
ATOM   1168  N   PRO A 168       1.924  12.727 -12.625  1.00 85.62           N  
ATOM   1169  CA  PRO A 168       2.429  13.482 -13.770  1.00 85.62           C  
ATOM   1170  C   PRO A 168       3.774  14.159 -13.492  1.00 85.62           C  
ATOM   1171  CB  PRO A 168       1.341  14.507 -14.117  1.00 85.62           C  
ATOM   1172  O   PRO A 168       4.654  14.114 -14.347  1.00 85.62           O  
ATOM   1173  CG  PRO A 168       0.075  13.916 -13.502  1.00 85.62           C  
ATOM   1174  CD  PRO A 168       0.622  13.269 -12.240  1.00 85.62           C  
ATOM   1175  N   LEU A 169       3.961  14.750 -12.304  1.00 88.06           N  
ATOM   1176  CA  LEU A 169       5.199  15.451 -11.958  1.00 88.06           C  
ATOM   1177  C   LEU A 169       6.383  14.486 -11.839  1.00 88.06           C  
ATOM   1178  CB  LEU A 169       4.986  16.257 -10.663  1.00 88.06           C  
ATOM   1179  O   LEU A 169       7.431  14.722 -12.434  1.00 88.06           O  
ATOM   1180  CG  LEU A 169       6.211  17.075 -10.211  1.00 88.06           C  
ATOM   1181  CD1 LEU A 169       6.643  18.100 -11.259  1.00 88.06           C  
ATOM   1182  CD2 LEU A 169       5.885  17.841  -8.929  1.00 88.06           C  
ATOM   1183  N   ALA A 170       6.213  13.380 -11.113  1.00 87.88           N  
ATOM   1184  CA  ALA A 170       7.242  12.356 -10.967  1.00 87.88           C  
ATOM   1185  C   ALA A 170       7.598  11.735 -12.325  1.00 87.88           C  
ATOM   1186  CB  ALA A 170       6.748  11.298  -9.973  1.00 87.88           C  
ATOM   1187  O   ALA A 170       8.777  11.576 -12.638  1.00 87.88           O  
ATOM   1188  N   SER A 171       6.591  11.461 -13.163  1.00 85.25           N  
ATOM   1189  CA  SER A 171       6.805  10.944 -14.518  1.00 85.25           C  
ATOM   1190  C   SER A 171       7.581  11.931 -15.388  1.00 85.25           C  
ATOM   1191  CB  SER A 171       5.480  10.593 -15.199  1.00 85.25           C  
ATOM   1192  O   SER A 171       8.560  11.531 -16.011  1.00 85.25           O  
ATOM   1193  OG  SER A 171       4.777   9.645 -14.423  1.00 85.25           O  
ATOM   1194  N   ALA A 172       7.209  13.215 -15.377  1.00 88.19           N  
ATOM   1195  CA  ALA A 172       7.880  14.256 -16.153  1.00 88.19           C  
ATOM   1196  C   ALA A 172       9.347  14.438 -15.734  1.00 88.19           C  
ATOM   1197  CB  ALA A 172       7.094  15.564 -15.999  1.00 88.19           C  
ATOM   1198  O   ALA A 172      10.229  14.493 -16.586  1.00 88.19           O  
ATOM   1199  N   VAL A 173       9.632  14.468 -14.427  1.00 90.56           N  
ATOM   1200  CA  VAL A 173      11.012  14.567 -13.919  1.00 90.56           C  
ATOM   1201  C   VAL A 173      11.819  13.313 -14.264  1.00 90.56           C  
ATOM   1202  CB  VAL A 173      11.026  14.831 -12.401  1.00 90.56           C  
ATOM   1203  O   VAL A 173      12.981  13.413 -14.660  1.00 90.56           O  
ATOM   1204  CG1 VAL A 173      12.451  14.832 -11.827  1.00 90.56           C  
ATOM   1205  CG2 VAL A 173      10.414  16.199 -12.073  1.00 90.56           C  
ATOM   1206  N   ALA A 174      11.216  12.126 -14.157  1.00 88.75           N  
ATOM   1207  CA  ALA A 174      11.877  10.880 -14.528  1.00 88.75           C  
ATOM   1208  C   ALA A 174      12.144  10.761 -16.029  1.00 88.75           C  
ATOM   1209  CB  ALA A 174      11.030   9.708 -14.048  1.00 88.75           C  
ATOM   1210  O   ALA A 174      13.112  10.108 -16.414  1.00 88.75           O  
ATOM   1211  N   GLU A 175      11.289  11.350 -16.865  1.00 87.12           N  
ATOM   1212  CA  GLU A 175      11.464  11.427 -18.314  1.00 87.12           C  
ATOM   1213  C   GLU A 175      12.522  12.443 -18.725  1.00 87.12           C  
ATOM   1214  CB  GLU A 175      10.116  11.662 -19.012  1.00 87.12           C  
ATOM   1215  O   GLU A 175      13.394  12.084 -19.514  1.00 87.12           O  
ATOM   1216  CG  GLU A 175       9.288  10.364 -19.045  1.00 87.12           C  
ATOM   1217  CD  GLU A 175       7.893  10.518 -19.674  1.00 87.12           C  
ATOM   1218  OE1 GLU A 175       7.222   9.462 -19.792  1.00 87.12           O  
ATOM   1219  OE2 GLU A 175       7.498  11.652 -20.014  1.00 87.12           O  
ATOM   1220  N   ALA A 176      12.488  13.650 -18.160  1.00 89.19           N  
ATOM   1221  CA  ALA A 176      13.404  14.727 -18.516  1.00 89.19           C  
ATOM   1222  C   ALA A 176      14.826  14.518 -17.975  1.00 89.19           C  
ATOM   1223  CB  ALA A 176      12.808  16.044 -18.005  1.00 89.19           C  
ATOM   1224  O   ALA A 176      15.791  14.822 -18.673  1.00 89.19           O  
ATOM   1225  N   TRP A 177      14.965  14.020 -16.742  1.00 91.75           N  
ATOM   1226  CA  TRP A 177      16.259  13.891 -16.065  1.00 91.75           C  
ATOM   1227  C   TRP A 177      16.530  12.453 -15.621  1.00 91.75           C  
ATOM   1228  CB  TRP A 177      16.356  14.901 -14.906  1.00 91.75           C  
ATOM   1229  O   TRP A 177      17.216  11.697 -16.303  1.00 91.75           O  
ATOM   1230  CG  TRP A 177      16.283  16.358 -15.255  1.00 91.75           C  
ATOM   1231  CD1 TRP A 177      16.628  16.924 -16.435  1.00 91.75           C  
ATOM   1232  CD2 TRP A 177      15.878  17.466 -14.394  1.00 91.75           C  
ATOM   1233  CE2 TRP A 177      15.995  18.682 -15.132  1.00 91.75           C  
ATOM   1234  CE3 TRP A 177      15.440  17.567 -13.055  1.00 91.75           C  
ATOM   1235  NE1 TRP A 177      16.434  18.288 -16.376  1.00 91.75           N  
ATOM   1236  CH2 TRP A 177      15.278  19.999 -13.236  1.00 91.75           C  
ATOM   1237  CZ2 TRP A 177      15.701  19.933 -14.574  1.00 91.75           C  
ATOM   1238  CZ3 TRP A 177      15.147  18.820 -12.480  1.00 91.75           C  
ATOM   1239  N   SER A 178      16.026  12.061 -14.452  1.00 93.12           N  
ATOM   1240  CA  SER A 178      16.175  10.711 -13.910  1.00 93.12           C  
ATOM   1241  C   SER A 178      15.211  10.513 -12.749  1.00 93.12           C  
ATOM   1242  CB  SER A 178      17.608  10.477 -13.406  1.00 93.12           C  
ATOM   1243  O   SER A 178      14.985  11.421 -11.950  1.00 93.12           O  
ATOM   1244  OG  SER A 178      17.764   9.134 -12.976  1.00 93.12           O  
ATOM   1245  N   TRP A 179      14.706   9.291 -12.589  1.00 94.19           N  
ATOM   1246  CA  TRP A 179      13.917   8.900 -11.418  1.00 94.19           C  
ATOM   1247  C   TRP A 179      14.703   9.062 -10.103  1.00 94.19           C  
ATOM   1248  CB  TRP A 179      13.456   7.454 -11.620  1.00 94.19           C  
ATOM   1249  O   TRP A 179      14.107   9.292  -9.053  1.00 94.19           O  
ATOM   1250  CG  TRP A 179      14.562   6.468 -11.849  1.00 94.19           C  
ATOM   1251  CD1 TRP A 179      15.009   6.027 -13.045  1.00 94.19           C  
ATOM   1252  CD2 TRP A 179      15.388   5.793 -10.854  1.00 94.19           C  
ATOM   1253  CE2 TRP A 179      16.284   4.909 -11.521  1.00 94.19           C  
ATOM   1254  CE3 TRP A 179      15.442   5.824  -9.450  1.00 94.19           C  
ATOM   1255  NE1 TRP A 179      16.042   5.135 -12.857  1.00 94.19           N  
ATOM   1256  CH2 TRP A 179      17.197   4.128  -9.422  1.00 94.19           C  
ATOM   1257  CZ2 TRP A 179      17.161   4.068 -10.825  1.00 94.19           C  
ATOM   1258  CZ3 TRP A 179      16.327   4.997  -8.742  1.00 94.19           C  
ATOM   1259  N   ARG A 180      16.043   9.015 -10.153  1.00 95.69           N  
ATOM   1260  CA  ARG A 180      16.926   9.233  -8.992  1.00 95.69           C  
ATOM   1261  C   ARG A 180      16.781  10.632  -8.397  1.00 95.69           C  
ATOM   1262  CB  ARG A 180      18.383   8.994  -9.411  1.00 95.69           C  
ATOM   1263  O   ARG A 180      16.800  10.787  -7.178  1.00 95.69           O  
ATOM   1264  CG  ARG A 180      18.652   7.507  -9.668  1.00 95.69           C  
ATOM   1265  CD  ARG A 180      20.115   7.264 -10.046  1.00 95.69           C  
ATOM   1266  NE  ARG A 180      20.387   5.822 -10.192  1.00 95.69           N  
ATOM   1267  NH1 ARG A 180      19.573   5.549 -12.324  1.00 95.69           N  
ATOM   1268  NH2 ARG A 180      20.445   3.813 -11.237  1.00 95.69           N  
ATOM   1269  CZ  ARG A 180      20.137   5.073 -11.249  1.00 95.69           C  
ATOM   1270  N   VAL A 181      16.581  11.638  -9.252  1.00 95.50           N  
ATOM   1271  CA  VAL A 181      16.421  13.041  -8.838  1.00 95.50           C  
ATOM   1272  C   VAL A 181      15.128  13.236  -8.048  1.00 95.50           C  
ATOM   1273  CB  VAL A 181      16.469  13.990 -10.055  1.00 95.50           C  
ATOM   1274  O   VAL A 181      15.109  14.031  -7.114  1.00 95.50           O  
ATOM   1275  CG1 VAL A 181      16.294  15.458  -9.649  1.00 95.50           C  
ATOM   1276  CG2 VAL A 181      17.814  13.873 -10.786  1.00 95.50           C  
ATOM   1277  N   VAL A 182      14.072  12.472  -8.351  1.00 94.69           N  
ATOM   1278  CA  VAL A 182      12.812  12.529  -7.593  1.00 94.69           C  
ATOM   1279  C   VAL A 182      13.038  12.084  -6.147  1.00 94.69           C  
ATOM   1280  CB  VAL A 182      11.698  11.700  -8.264  1.00 94.69           C  
ATOM   1281  O   VAL A 182      12.693  12.817  -5.223  1.00 94.69           O  
ATOM   1282  CG1 VAL A 182      10.377  11.852  -7.497  1.00 94.69           C  
ATOM   1283  CG2 VAL A 182      11.459  12.156  -9.708  1.00 94.69           C  
ATOM   1284  N   PHE A 183      13.689  10.935  -5.935  1.00 95.94           N  
ATOM   1285  CA  PHE A 183      14.007  10.453  -4.586  1.00 95.94           C  
ATOM   1286  C   PHE A 183      14.983  11.378  -3.849  1.00 95.94           C  
ATOM   1287  CB  PHE A 183      14.558   9.025  -4.657  1.00 95.94           C  
ATOM   1288  O   PHE A 183      14.771  11.676  -2.675  1.00 95.94           O  
ATOM   1289  CG  PHE A 183      13.561   8.018  -5.186  1.00 95.94           C  
ATOM   1290  CD1 PHE A 183      12.373   7.773  -4.476  1.00 95.94           C  
ATOM   1291  CD2 PHE A 183      13.813   7.326  -6.385  1.00 95.94           C  
ATOM   1292  CE1 PHE A 183      11.429   6.862  -4.972  1.00 95.94           C  
ATOM   1293  CE2 PHE A 183      12.872   6.401  -6.875  1.00 95.94           C  
ATOM   1294  CZ  PHE A 183      11.678   6.177  -6.173  1.00 95.94           C  
ATOM   1295  N   GLY A 184      16.006  11.894  -4.540  1.00 96.12           N  
ATOM   1296  CA  GLY A 184      16.950  12.856  -3.967  1.00 96.12           C  
ATOM   1297  C   GLY A 184      16.284  14.173  -3.554  1.00 96.12           C  
ATOM   1298  O   GLY A 184      16.550  14.687  -2.468  1.00 96.12           O  
ATOM   1299  N   GLY A 185      15.363  14.690  -4.372  1.00 95.12           N  
ATOM   1300  CA  GLY A 185      14.581  15.887  -4.061  1.00 95.12           C  
ATOM   1301  C   GLY A 185      13.676  15.696  -2.842  1.00 95.12           C  
ATOM   1302  O   GLY A 185      13.640  16.553  -1.959  1.00 95.12           O  
ATOM   1303  N   LEU A 186      13.005  14.543  -2.744  1.00 95.56           N  
ATOM   1304  CA  LEU A 186      12.201  14.184  -1.570  1.00 95.56           C  
ATOM   1305  C   LEU A 186      13.063  14.031  -0.312  1.00 95.56           C  
ATOM   1306  CB  LEU A 186      11.422  12.889  -1.853  1.00 95.56           C  
ATOM   1307  O   LEU A 186      12.668  14.514   0.748  1.00 95.56           O  
ATOM   1308  CG  LEU A 186      10.326  13.029  -2.922  1.00 95.56           C  
ATOM   1309  CD1 LEU A 186       9.784  11.641  -3.258  1.00 95.56           C  
ATOM   1310  CD2 LEU A 186       9.167  13.922  -2.467  1.00 95.56           C  
ATOM   1311  N   ALA A 187      14.251  13.428  -0.425  1.00 96.31           N  
ATOM   1312  CA  ALA A 187      15.202  13.332   0.681  1.00 96.31           C  
ATOM   1313  C   ALA A 187      15.638  14.725   1.164  1.00 96.31           C  
ATOM   1314  CB  ALA A 187      16.410  12.490   0.248  1.00 96.31           C  
ATOM   1315  O   ALA A 187      15.620  14.992   2.364  1.00 96.31           O  
ATOM   1316  N   GLY A 188      15.960  15.636   0.239  1.00 95.25           N  
ATOM   1317  CA  GLY A 188      16.301  17.024   0.559  1.00 95.25           C  
ATOM   1318  C   GLY A 188      15.163  17.753   1.277  1.00 95.25           C  
ATOM   1319  O   GLY A 188      15.378  18.355   2.328  1.00 95.25           O  
ATOM   1320  N   LEU A 189      13.932  17.634   0.772  1.00 94.56           N  
ATOM   1321  CA  LEU A 189      12.755  18.222   1.415  1.00 94.56           C  
ATOM   1322  C   LEU A 189      12.509  17.635   2.815  1.00 94.56           C  
ATOM   1323  CB  LEU A 189      11.542  18.041   0.486  1.00 94.56           C  
ATOM   1324  O   LEU A 189      12.172  18.370   3.744  1.00 94.56           O  
ATOM   1325  CG  LEU A 189      10.246  18.698   0.998  1.00 94.56           C  
ATOM   1326  CD1 LEU A 189      10.401  20.202   1.242  1.00 94.56           C  
ATOM   1327  CD2 LEU A 189       9.131  18.518  -0.034  1.00 94.56           C  
ATOM   1328  N   LEU A 190      12.730  16.330   2.997  1.00 95.25           N  
ATOM   1329  CA  LEU A 190      12.606  15.673   4.295  1.00 95.25           C  
ATOM   1330  C   LEU A 190      13.647  16.181   5.299  1.00 95.25           C  
ATOM   1331  CB  LEU A 190      12.727  14.152   4.115  1.00 95.25           C  
ATOM   1332  O   LEU A 190      13.300  16.414   6.455  1.00 95.25           O  
ATOM   1333  CG  LEU A 190      12.311  13.373   5.375  1.00 95.25           C  
ATOM   1334  CD1 LEU A 190      10.789  13.366   5.543  1.00 95.25           C  
ATOM   1335  CD2 LEU A 190      12.820  11.940   5.285  1.00 95.25           C  
ATOM   1336  N   VAL A 191      14.898  16.395   4.876  1.00 94.31           N  
ATOM   1337  CA  VAL A 191      15.957  16.964   5.730  1.00 94.31           C  
ATOM   1338  C   VAL A 191      15.568  18.353   6.240  1.00 94.31           C  
ATOM   1339  CB  VAL A 191      17.307  16.999   4.980  1.00 94.31           C  
ATOM   1340  O   VAL A 191      15.820  18.667   7.401  1.00 94.31           O  
ATOM   1341  CG1 VAL A 191      18.382  17.821   5.704  1.00 94.31           C  
ATOM   1342  CG2 VAL A 191      17.865  15.579   4.821  1.00 94.31           C  
ATOM   1343  N   LEU A 192      14.895  19.160   5.415  1.00 92.44           N  
ATOM   1344  CA  LEU A 192      14.389  20.477   5.816  1.00 92.44           C  
ATOM   1345  C   LEU A 192      13.170  20.381   6.749  1.00 92.44           C  
ATOM   1346  CB  LEU A 192      14.051  21.291   4.554  1.00 92.44           C  
ATOM   1347  O   LEU A 192      13.038  21.164   7.690  1.00 92.44           O  
ATOM   1348  CG  LEU A 192      15.242  21.560   3.613  1.00 92.44           C  
ATOM   1349  CD1 LEU A 192      14.745  22.289   2.366  1.00 92.44           C  
ATOM   1350  CD2 LEU A 192      16.330  22.405   4.276  1.00 92.44           C  
ATOM   1351  N   ALA A 193      12.280  19.415   6.518  1.00 91.44           N  
ATOM   1352  CA  ALA A 193      11.054  19.239   7.297  1.00 91.44           C  
ATOM   1353  C   ALA A 193      11.282  18.557   8.657  1.00 91.44           C  
ATOM   1354  CB  ALA A 193      10.077  18.434   6.442  1.00 91.44           C  
ATOM   1355  O   ALA A 193      10.568  18.832   9.627  1.00 91.44           O  
ATOM   1356  N   ALA A 194      12.276  17.671   8.750  1.00 91.75           N  
ATOM   1357  CA  ALA A 194      12.523  16.853   9.930  1.00 91.75           C  
ATOM   1358  C   ALA A 194      12.779  17.684  11.204  1.00 91.75           C  
ATOM   1359  CB  ALA A 194      13.629  15.829   9.628  1.00 91.75           C  
ATOM   1360  O   ALA A 194      12.146  17.381  12.215  1.00 91.75           O  
ATOM   1361  N   PRO A 195      13.599  18.756  11.209  1.00 91.75           N  
ATOM   1362  CA  PRO A 195      13.775  19.610  12.387  1.00 91.75           C  
ATOM   1363  C   PRO A 195      12.488  20.325  12.814  1.00 91.75           C  
ATOM   1364  CB  PRO A 195      14.865  20.621  12.011  1.00 91.75           C  
ATOM   1365  O   PRO A 195      12.207  20.408  14.011  1.00 91.75           O  
ATOM   1366  CG  PRO A 195      15.637  19.927  10.893  1.00 91.75           C  
ATOM   1367  CD  PRO A 195      14.551  19.136  10.179  1.00 91.75           C  
ATOM   1368  N   LEU A 196      11.682  20.788  11.849  1.00 89.81           N  
ATOM   1369  CA  LEU A 196      10.401  21.460  12.107  1.00 89.81           C  
ATOM   1370  C   LEU A 196       9.408  20.529  12.810  1.00 89.81           C  
ATOM   1371  CB  LEU A 196       9.789  21.961  10.784  1.00 89.81           C  
ATOM   1372  O   LEU A 196       8.616  20.974  13.639  1.00 89.81           O  
ATOM   1373  CG  LEU A 196      10.648  22.958   9.988  1.00 89.81           C  
ATOM   1374  CD1 LEU A 196       9.931  23.311   8.685  1.00 89.81           C  
ATOM   1375  CD2 LEU A 196      10.893  24.247  10.774  1.00 89.81           C  
ATOM   1376  N   CYS A 197       9.481  19.231  12.509  1.00 88.50           N  
ATOM   1377  CA  CYS A 197       8.698  18.209  13.185  1.00 88.50           C  
ATOM   1378  C   CYS A 197       9.331  17.791  14.526  1.00 88.50           C  
ATOM   1379  CB  CYS A 197       8.519  17.036  12.211  1.00 88.50           C  
ATOM   1380  O   CYS A 197       8.656  17.771  15.548  1.00 88.50           O  
ATOM   1381  SG  CYS A 197       7.237  15.916  12.835  1.00 88.50           S  
ATOM   1382  N   LEU A 198      10.631  17.486  14.566  1.00 89.12           N  
ATOM   1383  CA  LEU A 198      11.279  16.849  15.719  1.00 89.12           C  
ATOM   1384  C   LEU A 198      11.530  17.775  16.901  1.00 89.12           C  
ATOM   1385  CB  LEU A 198      12.616  16.225  15.281  1.00 89.12           C  
ATOM   1386  O   LEU A 198      11.409  17.331  18.044  1.00 89.12           O  
ATOM   1387  CG  LEU A 198      12.460  14.975  14.409  1.00 89.12           C  
ATOM   1388  CD1 LEU A 198      13.831  14.513  13.914  1.00 89.12           C  
ATOM   1389  CD2 LEU A 198      11.817  13.836  15.199  1.00 89.12           C  
ATOM   1390  N   LEU A 199      11.913  19.030  16.659  1.00 88.56           N  
ATOM   1391  CA  LEU A 199      12.287  19.940  17.742  1.00 88.56           C  
ATOM   1392  C   LEU A 199      11.097  20.252  18.663  1.00 88.56           C  
ATOM   1393  CB  LEU A 199      12.980  21.204  17.194  1.00 88.56           C  
ATOM   1394  O   LEU A 199      11.252  20.076  19.874  1.00 88.56           O  
ATOM   1395  CG  LEU A 199      14.323  20.947  16.491  1.00 88.56           C  
ATOM   1396  CD1 LEU A 199      14.809  22.245  15.849  1.00 88.56           C  
ATOM   1397  CD2 LEU A 199      15.394  20.450  17.466  1.00 88.56           C  
ATOM   1398  N   PRO A 200       9.895  20.594  18.152  1.00 86.88           N  
ATOM   1399  CA  PRO A 200       8.736  20.816  19.015  1.00 86.88           C  
ATOM   1400  C   PRO A 200       8.245  19.542  19.715  1.00 86.88           C  
ATOM   1401  CB  PRO A 200       7.650  21.399  18.108  1.00 86.88           C  
ATOM   1402  O   PRO A 200       7.691  19.616  20.804  1.00 86.88           O  
ATOM   1403  CG  PRO A 200       8.409  21.932  16.896  1.00 86.88           C  
ATOM   1404  CD  PRO A 200       9.550  20.935  16.776  1.00 86.88           C  
ATOM   1405  N   LEU A 201       8.464  18.353  19.140  1.00 85.44           N  
ATOM   1406  CA  LEU A 201       8.063  17.093  19.782  1.00 85.44           C  
ATOM   1407  C   LEU A 201       8.857  16.779  21.051  1.00 85.44           C  
ATOM   1408  CB  LEU A 201       8.208  15.921  18.797  1.00 85.44           C  
ATOM   1409  O   LEU A 201       8.385  16.006  21.884  1.00 85.44           O  
ATOM   1410  CG  LEU A 201       7.178  15.915  17.665  1.00 85.44           C  
ATOM   1411  CD1 LEU A 201       7.475  14.765  16.704  1.00 85.44           C  
ATOM   1412  CD2 LEU A 201       5.757  15.770  18.176  1.00 85.44           C  
ATOM   1413  N   ARG A 202      10.062  17.340  21.207  1.00 84.62           N  
ATOM   1414  CA  ARG A 202      10.895  17.123  22.401  1.00 84.62           C  
ATOM   1415  C   ARG A 202      10.335  17.810  23.642  1.00 84.62           C  
ATOM   1416  CB  ARG A 202      12.325  17.612  22.146  1.00 84.62           C  
ATOM   1417  O   ARG A 202      10.643  17.375  24.746  1.00 84.62           O  
ATOM   1418  CG  ARG A 202      13.059  16.736  21.128  1.00 84.62           C  
ATOM   1419  CD  ARG A 202      14.462  17.293  20.887  1.00 84.62           C  
ATOM   1420  NE  ARG A 202      15.222  16.450  19.946  1.00 84.62           N  
ATOM   1421  NH1 ARG A 202      17.213  17.589  20.084  1.00 84.62           N  
ATOM   1422  NH2 ARG A 202      17.056  15.803  18.759  1.00 84.62           N  
ATOM   1423  CZ  ARG A 202      16.488  16.617  19.603  1.00 84.62           C  
ATOM   1424  N   THR A 203       9.544  18.863  23.457  1.00 81.44           N  
ATOM   1425  CA  THR A 203       8.960  19.651  24.547  1.00 81.44           C  
ATOM   1426  C   THR A 203       7.530  19.237  24.877  1.00 81.44           C  
ATOM   1427  CB  THR A 203       9.007  21.150  24.223  1.00 81.44           C  
ATOM   1428  O   THR A 203       6.989  19.687  25.885  1.00 81.44           O  
ATOM   1429  CG2 THR A 203      10.433  21.643  23.972  1.00 81.44           C  
ATOM   1430  OG1 THR A 203       8.280  21.424  23.053  1.00 81.44           O  
ATOM   1431  N   LEU A 204       6.913  18.372  24.062  1.00 75.88           N  
ATOM   1432  CA  LEU A 204       5.569  17.885  24.339  1.00 75.88           C  
ATOM   1433  C   LEU A 204       5.549  16.954  25.562  1.00 75.88           C  
ATOM   1434  CB  LEU A 204       4.951  17.185  23.119  1.00 75.88           C  
ATOM   1435  O   LEU A 204       6.452  16.124  25.726  1.00 75.88           O  
ATOM   1436  CG  LEU A 204       4.557  18.121  21.965  1.00 75.88           C  
ATOM   1437  CD1 LEU A 204       3.900  17.277  20.877  1.00 75.88           C  
ATOM   1438  CD2 LEU A 204       3.555  19.210  22.364  1.00 75.88           C  
ATOM   1439  N   PRO A 205       4.490  17.034  26.388  1.00 69.25           N  
ATOM   1440  CA  PRO A 205       4.266  16.084  27.463  1.00 69.25           C  
ATOM   1441  C   PRO A 205       4.258  14.649  26.936  1.00 69.25           C  
ATOM   1442  CB  PRO A 205       2.917  16.456  28.090  1.00 69.25           C  
ATOM   1443  O   PRO A 205       3.732  14.353  25.859  1.00 69.25           O  
ATOM   1444  CG  PRO A 205       2.727  17.920  27.705  1.00 69.25           C  
ATOM   1445  CD  PRO A 205       3.419  18.019  26.351  1.00 69.25           C  
ATOM   1446  N   ARG A 206       4.829  13.727  27.713  1.00 69.81           N  
ATOM   1447  CA  ARG A 206       4.736  12.302  27.394  1.00 69.81           C  
ATOM   1448  C   ARG A 206       3.279  11.867  27.513  1.00 69.81           C  
ATOM   1449  CB  ARG A 206       5.651  11.472  28.301  1.00 69.81           C  
ATOM   1450  O   ARG A 206       2.677  12.022  28.571  1.00 69.81           O  
ATOM   1451  CG  ARG A 206       7.118  11.644  27.890  1.00 69.81           C  
ATOM   1452  CD  ARG A 206       8.021  10.755  28.746  1.00 69.81           C  
ATOM   1453  NE  ARG A 206       9.361  10.641  28.140  1.00 69.81           N  
ATOM   1454  NH1 ARG A 206      10.619  10.572  30.066  1.00 69.81           N  
ATOM   1455  NH2 ARG A 206      11.606  10.423  28.059  1.00 69.81           N  
ATOM   1456  CZ  ARG A 206      10.518  10.546  28.765  1.00 69.81           C  
ATOM   1457  N   SER A 207       2.742  11.312  26.428  1.00 63.03           N  
ATOM   1458  CA  SER A 207       1.400  10.738  26.426  1.00 63.03           C  
ATOM   1459  C   SER A 207       1.288   9.645  27.491  1.00 63.03           C  
ATOM   1460  CB  SER A 207       1.055  10.179  25.044  1.00 63.03           C  
ATOM   1461  O   SER A 207       2.155   8.777  27.598  1.00 63.03           O  
ATOM   1462  OG  SER A 207      -0.250   9.641  25.065  1.00 63.03           O  
ATOM   1463  N   SER A 208       0.205   9.690  28.264  1.00 54.88           N  
ATOM   1464  CA  SER A 208      -0.163   8.692  29.276  1.00 54.88           C  
ATOM   1465  C   SER A 208      -0.846   7.459  28.669  1.00 54.88           C  
ATOM   1466  CB  SER A 208      -1.087   9.324  30.330  1.00 54.88           C  
ATOM   1467  O   SER A 208      -1.414   6.653  29.406  1.00 54.88           O  
ATOM   1468  OG  SER A 208      -0.751  10.679  30.573  1.00 54.88           O  
ATOM   1469  N   ALA A 209      -0.844   7.334  27.336  1.00 58.78           N  
ATOM   1470  CA  ALA A 209      -1.515   6.259  26.621  1.00 58.78           C  
ATOM   1471  C   ALA A 209      -1.056   4.866  27.104  1.00 58.78           C  
ATOM   1472  CB  ALA A 209      -1.293   6.440  25.113  1.00 58.78           C  
ATOM   1473  O   ALA A 209       0.099   4.691  27.515  1.00 58.78           O  
ATOM   1474  N   PRO A 210      -1.952   3.860  27.061  1.00 56.84           N  
ATOM   1475  CA  PRO A 210      -1.616   2.504  27.460  1.00 56.84           C  
ATOM   1476  C   PRO A 210      -0.416   1.991  26.660  1.00 56.84           C  
ATOM   1477  CB  PRO A 210      -2.875   1.655  27.261  1.00 56.84           C  
ATOM   1478  O   PRO A 210      -0.398   2.039  25.433  1.00 56.84           O  
ATOM   1479  CG  PRO A 210      -3.867   2.540  26.503  1.00 56.84           C  
ATOM   1480  CD  PRO A 210      -3.335   3.963  26.628  1.00 56.84           C  
ATOM   1481  N   LYS A 211       0.599   1.502  27.378  1.00 63.34           N  
ATOM   1482  CA  LYS A 211       1.865   1.052  26.790  1.00 63.34           C  
ATOM   1483  C   LYS A 211       1.626  -0.136  25.859  1.00 63.34           C  
ATOM   1484  CB  LYS A 211       2.867   0.683  27.898  1.00 63.34           C  
ATOM   1485  O   LYS A 211       1.114  -1.168  26.296  1.00 63.34           O  
ATOM   1486  CG  LYS A 211       3.289   1.897  28.739  1.00 63.34           C  
ATOM   1487  CD  LYS A 211       4.218   1.491  29.892  1.00 63.34           C  
ATOM   1488  CE  LYS A 211       4.568   2.742  30.707  1.00 63.34           C  
ATOM   1489  NZ  LYS A 211       5.312   2.421  31.952  1.00 63.34           N  
ATOM   1490  N   SER A 212       2.087  -0.031  24.616  1.00 64.50           N  
ATOM   1491  CA  SER A 212       2.118  -1.143  23.673  1.00 64.50           C  
ATOM   1492  C   SER A 212       2.923  -2.318  24.237  1.00 64.50           C  
ATOM   1493  CB  SER A 212       2.672  -0.679  22.325  1.00 64.50           C  
ATOM   1494  O   SER A 212       4.016  -2.176  24.806  1.00 64.50           O  
ATOM   1495  OG  SER A 212       2.829  -1.778  21.445  1.00 64.50           O  
ATOM   1496  N   SER A 213       2.367  -3.520  24.090  1.00 70.12           N  
ATOM   1497  CA  SER A 213       2.982  -4.747  24.576  1.00 70.12           C  
ATOM   1498  C   SER A 213       4.094  -5.205  23.637  1.00 70.12           C  
ATOM   1499  CB  SER A 213       1.928  -5.839  24.735  1.00 70.12           C  
ATOM   1500  O   SER A 213       3.858  -5.503  22.468  1.00 70.12           O  
ATOM   1501  OG  SER A 213       2.520  -7.013  25.262  1.00 70.12           O  
ATOM   1502  N   LYS A 214       5.305  -5.402  24.181  1.00 78.88           N  
ATOM   1503  CA  LYS A 214       6.429  -6.056  23.475  1.00 78.88           C  
ATOM   1504  C   LYS A 214       6.051  -7.412  22.877  1.00 78.88           C  
ATOM   1505  CB  LYS A 214       7.598  -6.301  24.443  1.00 78.88           C  
ATOM   1506  O   LYS A 214       6.711  -7.864  21.949  1.00 78.88           O  
ATOM   1507  CG  LYS A 214       8.370  -5.028  24.769  1.00 78.88           C  
ATOM   1508  CD  LYS A 214       9.364  -5.232  25.933  1.00 78.88           C  
ATOM   1509  CE  LYS A 214      10.742  -4.596  25.696  1.00 78.88           C  
ATOM   1510  NZ  LYS A 214      11.516  -4.382  26.948  1.00 78.88           N  
ATOM   1511  N   ARG A 215       5.015  -8.065  23.417  1.00 79.94           N  
ATOM   1512  CA  ARG A 215       4.575  -9.394  22.984  1.00 79.94           C  
ATOM   1513  C   ARG A 215       4.123  -9.422  21.524  1.00 79.94           C  
ATOM   1514  CB  ARG A 215       3.466  -9.923  23.906  1.00 79.94           C  
ATOM   1515  O   ARG A 215       4.224 -10.480  20.925  1.00 79.94           O  
ATOM   1516  CG  ARG A 215       3.939 -10.128  25.355  1.00 79.94           C  
ATOM   1517  CD  ARG A 215       2.806 -10.710  26.210  1.00 79.94           C  
ATOM   1518  NE  ARG A 215       3.227 -10.947  27.607  1.00 79.94           N  
ATOM   1519  NH1 ARG A 215       1.304 -11.990  28.327  1.00 79.94           N  
ATOM   1520  NH2 ARG A 215       3.000 -11.719  29.743  1.00 79.94           N  
ATOM   1521  CZ  ARG A 215       2.511 -11.547  28.547  1.00 79.94           C  
ATOM   1522  N   ILE A 216       3.685  -8.296  20.947  1.00 83.44           N  
ATOM   1523  CA  ILE A 216       3.236  -8.241  19.544  1.00 83.44           C  
ATOM   1524  C   ILE A 216       4.393  -8.176  18.534  1.00 83.44           C  
ATOM   1525  CB  ILE A 216       2.220  -7.090  19.360  1.00 83.44           C  
ATOM   1526  O   ILE A 216       4.213  -8.526  17.370  1.00 83.44           O  
ATOM   1527  CG1 ILE A 216       1.266  -7.410  18.192  1.00 83.44           C  
ATOM   1528  CG2 ILE A 216       2.909  -5.725  19.175  1.00 83.44           C  
ATOM   1529  CD1 ILE A 216       0.061  -6.468  18.098  1.00 83.44           C  
ATOM   1530  N   LEU A 217       5.596  -7.787  18.979  1.00 87.25           N  
ATOM   1531  CA  LEU A 217       6.762  -7.626  18.107  1.00 87.25           C  
ATOM   1532  C   LEU A 217       7.212  -8.959  17.498  1.00 87.25           C  
ATOM   1533  CB  LEU A 217       7.899  -6.973  18.917  1.00 87.25           C  
ATOM   1534  O   LEU A 217       7.491  -9.024  16.306  1.00 87.25           O  
ATOM   1535  CG  LEU A 217       9.186  -6.710  18.110  1.00 87.25           C  
ATOM   1536  CD1 LEU A 217       8.957  -5.699  16.988  1.00 87.25           C  
ATOM   1537  CD2 LEU A 217      10.262  -6.155  19.043  1.00 87.25           C  
ATOM   1538  N   TRP A 218       7.260 -10.022  18.305  1.00 89.88           N  
ATOM   1539  CA  TRP A 218       7.714 -11.336  17.846  1.00 89.88           C  
ATOM   1540  C   TRP A 218       6.771 -11.966  16.816  1.00 89.88           C  
ATOM   1541  CB  TRP A 218       7.983 -12.262  19.036  1.00 89.88           C  
ATOM   1542  O   TRP A 218       7.263 -12.377  15.768  1.00 89.88           O  
ATOM   1543  CG  TRP A 218       9.160 -11.870  19.854  1.00 89.88           C  
ATOM   1544  CD1 TRP A 218       9.136 -11.459  21.142  1.00 89.88           C  
ATOM   1545  CD2 TRP A 218      10.560 -11.881  19.452  1.00 89.88           C  
ATOM   1546  CE2 TRP A 218      11.345 -11.465  20.566  1.00 89.88           C  
ATOM   1547  CE3 TRP A 218      11.242 -12.221  18.264  1.00 89.88           C  
ATOM   1548  NE1 TRP A 218      10.429 -11.224  21.569  1.00 89.88           N  
ATOM   1549  CH2 TRP A 218      13.393 -11.733  19.312  1.00 89.88           C  
ATOM   1550  CZ2 TRP A 218      12.743 -11.389  20.509  1.00 89.88           C  
ATOM   1551  CZ3 TRP A 218      12.645 -12.145  18.195  1.00 89.88           C  
ATOM   1552  N   PRO A 219       5.441 -11.991  17.027  1.00 89.50           N  
ATOM   1553  CA  PRO A 219       4.511 -12.408  15.987  1.00 89.50           C  
ATOM   1554  C   PRO A 219       4.590 -11.585  14.705  1.00 89.50           C  
ATOM   1555  CB  PRO A 219       3.130 -12.258  16.601  1.00 89.50           C  
ATOM   1556  O   PRO A 219       4.535 -12.154  13.621  1.00 89.50           O  
ATOM   1557  CG  PRO A 219       3.364 -12.471  18.089  1.00 89.50           C  
ATOM   1558  CD  PRO A 219       4.721 -11.807  18.280  1.00 89.50           C  
ATOM   1559  N   ALA A 220       4.743 -10.263  14.809  1.00 88.19           N  
ATOM   1560  CA  ALA A 220       4.864  -9.403  13.637  1.00 88.19           C  
ATOM   1561  C   ALA A 220       6.152  -9.678  12.847  1.00 88.19           C  
ATOM   1562  CB  ALA A 220       4.790  -7.953  14.105  1.00 88.19           C  
ATOM   1563  O   ALA A 220       6.116  -9.765  11.622  1.00 88.19           O  
ATOM   1564  N   LEU A 221       7.276  -9.883  13.541  1.00 92.19           N  
ATOM   1565  CA  LEU A 221       8.535 -10.279  12.915  1.00 92.19           C  
ATOM   1566  C   LEU A 221       8.436 -11.673  12.281  1.00 92.19           C  
ATOM   1567  CB  LEU A 221       9.657 -10.206  13.964  1.00 92.19           C  
ATOM   1568  O   LEU A 221       8.872 -11.861  11.149  1.00 92.19           O  
ATOM   1569  CG  LEU A 221      11.047 -10.581  13.416  1.00 92.19           C  
ATOM   1570  CD1 LEU A 221      11.507  -9.635  12.306  1.00 92.19           C  
ATOM   1571  CD2 LEU A 221      12.067 -10.525  14.551  1.00 92.19           C  
ATOM   1572  N   ALA A 222       7.829 -12.639  12.975  1.00 92.88           N  
ATOM   1573  CA  ALA A 222       7.600 -13.978  12.439  1.00 92.88           C  
ATOM   1574  C   ALA A 222       6.719 -13.938  11.182  1.00 92.88           C  
ATOM   1575  CB  ALA A 222       6.977 -14.851  13.535  1.00 92.88           C  
ATOM   1576  O   ALA A 222       7.014 -14.621  10.206  1.00 92.88           O  
ATOM   1577  N   LEU A 223       5.680 -13.097  11.177  1.00 91.44           N  
ATOM   1578  CA  LEU A 223       4.812 -12.890  10.022  1.00 91.44           C  
ATOM   1579  C   LEU A 223       5.579 -12.281   8.845  1.00 91.44           C  
ATOM   1580  CB  LEU A 223       3.627 -12.005  10.447  1.00 91.44           C  
ATOM   1581  O   LEU A 223       5.433 -12.757   7.722  1.00 91.44           O  
ATOM   1582  CG  LEU A 223       2.634 -11.711   9.311  1.00 91.44           C  
ATOM   1583  CD1 LEU A 223       2.000 -13.001   8.789  1.00 91.44           C  
ATOM   1584  CD2 LEU A 223       1.537 -10.778   9.822  1.00 91.44           C  
ATOM   1585  N   LEU A 224       6.416 -11.270   9.100  1.00 92.19           N  
ATOM   1586  CA  LEU A 224       7.275 -10.653   8.089  1.00 92.19           C  
ATOM   1587  C   LEU A 224       8.208 -11.684   7.453  1.00 92.19           C  
ATOM   1588  CB  LEU A 224       8.040  -9.481   8.735  1.00 92.19           C  
ATOM   1589  O   LEU A 224       8.265 -11.782   6.231  1.00 92.19           O  
ATOM   1590  CG  LEU A 224       9.023  -8.755   7.791  1.00 92.19           C  
ATOM   1591  CD1 LEU A 224       9.196  -7.305   8.239  1.00 92.19           C  
ATOM   1592  CD2 LEU A 224      10.428  -9.365   7.757  1.00 92.19           C  
ATOM   1593  N   LEU A 225       8.914 -12.467   8.272  1.00 94.62           N  
ATOM   1594  CA  LEU A 225       9.860 -13.474   7.791  1.00 94.62           C  
ATOM   1595  C   LEU A 225       9.152 -14.603   7.037  1.00 94.62           C  
ATOM   1596  CB  LEU A 225      10.665 -14.030   8.977  1.00 94.62           C  
ATOM   1597  O   LEU A 225       9.640 -15.045   6.001  1.00 94.62           O  
ATOM   1598  CG  LEU A 225      11.619 -13.017   9.635  1.00 94.62           C  
ATOM   1599  CD1 LEU A 225      12.269 -13.664  10.859  1.00 94.62           C  
ATOM   1600  CD2 LEU A 225      12.727 -12.549   8.690  1.00 94.62           C  
ATOM   1601  N   ALA A 226       7.983 -15.036   7.510  1.00 94.81           N  
ATOM   1602  CA  ALA A 226       7.201 -16.063   6.840  1.00 94.81           C  
ATOM   1603  C   ALA A 226       6.634 -15.583   5.496  1.00 94.81           C  
ATOM   1604  CB  ALA A 226       6.091 -16.519   7.779  1.00 94.81           C  
ATOM   1605  O   ALA A 226       6.720 -16.303   4.504  1.00 94.81           O  
ATOM   1606  N   ALA A 227       6.108 -14.356   5.434  1.00 93.06           N  
ATOM   1607  CA  ALA A 227       5.655 -13.760   4.182  1.00 93.06           C  
ATOM   1608  C   ALA A 227       6.827 -13.557   3.210  1.00 93.06           C  
ATOM   1609  CB  ALA A 227       4.930 -12.447   4.489  1.00 93.06           C  
ATOM   1610  O   ALA A 227       6.702 -13.867   2.029  1.00 93.06           O  
ATOM   1611  N   ALA A 228       7.990 -13.119   3.701  1.00 93.56           N  
ATOM   1612  CA  ALA A 228       9.198 -12.992   2.893  1.00 93.56           C  
ATOM   1613  C   ALA A 228       9.668 -14.346   2.330  1.00 93.56           C  
ATOM   1614  CB  ALA A 228      10.282 -12.320   3.746  1.00 93.56           C  
ATOM   1615  O   ALA A 228       9.959 -14.444   1.139  1.00 93.56           O  
ATOM   1616  N   ALA A 229       9.684 -15.397   3.156  1.00 95.50           N  
ATOM   1617  CA  ALA A 229      10.004 -16.757   2.726  1.00 95.50           C  
ATOM   1618  C   ALA A 229       8.998 -17.277   1.691  1.00 95.50           C  
ATOM   1619  CB  ALA A 229      10.055 -17.672   3.955  1.00 95.50           C  
ATOM   1620  O   ALA A 229       9.404 -17.855   0.688  1.00 95.50           O  
ATOM   1621  N   LEU A 230       7.700 -17.016   1.883  1.00 95.00           N  
ATOM   1622  CA  LEU A 230       6.662 -17.391   0.925  1.00 95.00           C  
ATOM   1623  C   LEU A 230       6.891 -16.721  -0.437  1.00 95.00           C  
ATOM   1624  CB  LEU A 230       5.284 -17.037   1.515  1.00 95.00           C  
ATOM   1625  O   LEU A 230       6.864 -17.398  -1.462  1.00 95.00           O  
ATOM   1626  CG  LEU A 230       4.093 -17.312   0.580  1.00 95.00           C  
ATOM   1627  CD1 LEU A 230       4.021 -18.772   0.137  1.00 95.00           C  
ATOM   1628  CD2 LEU A 230       2.795 -16.971   1.309  1.00 95.00           C  
ATOM   1629  N   ILE A 231       7.145 -15.411  -0.448  1.00 93.06           N  
ATOM   1630  CA  ILE A 231       7.359 -14.638  -1.678  1.00 93.06           C  
ATOM   1631  C   ILE A 231       8.646 -15.083  -2.382  1.00 93.06           C  
ATOM   1632  CB  ILE A 231       7.356 -13.125  -1.364  1.00 93.06           C  
ATOM   1633  O   ILE A 231       8.631 -15.310  -3.593  1.00 93.06           O  
ATOM   1634  CG1 ILE A 231       5.962 -12.697  -0.843  1.00 93.06           C  
ATOM   1635  CG2 ILE A 231       7.727 -12.300  -2.613  1.00 93.06           C  
ATOM   1636  CD1 ILE A 231       5.949 -11.297  -0.216  1.00 93.06           C  
ATOM   1637  N   GLU A 232       9.746 -15.263  -1.644  1.00 94.00           N  
ATOM   1638  CA  GLU A 232      11.000 -15.746  -2.230  1.00 94.00           C  
ATOM   1639  C   GLU A 232      10.861 -17.176  -2.751  1.00 94.00           C  
ATOM   1640  CB  GLU A 232      12.156 -15.665  -1.214  1.00 94.00           C  
ATOM   1641  O   GLU A 232      11.321 -17.483  -3.849  1.00 94.00           O  
ATOM   1642  CG  GLU A 232      13.525 -16.051  -1.792  1.00 94.00           C  
ATOM   1643  CD  GLU A 232      13.959 -15.282  -3.053  1.00 94.00           C  
ATOM   1644  OE1 GLU A 232      14.915 -15.761  -3.705  1.00 94.00           O  
ATOM   1645  OE2 GLU A 232      13.369 -14.240  -3.438  1.00 94.00           O  
ATOM   1646  N   GLY A 233      10.176 -18.039  -1.999  1.00 94.38           N  
ATOM   1647  CA  GLY A 233       9.911 -19.412  -2.400  1.00 94.38           C  
ATOM   1648  C   GLY A 233       9.122 -19.488  -3.700  1.00 94.38           C  
ATOM   1649  O   GLY A 233       9.520 -20.182  -4.632  1.00 94.38           O  
ATOM   1650  N   LEU A 234       8.057 -18.684  -3.813  1.00 93.06           N  
ATOM   1651  CA  LEU A 234       7.247 -18.609  -5.028  1.00 93.06           C  
ATOM   1652  C   LEU A 234       8.044 -18.101  -6.227  1.00 93.06           C  
ATOM   1653  CB  LEU A 234       6.032 -17.700  -4.792  1.00 93.06           C  
ATOM   1654  O   LEU A 234       7.756 -18.515  -7.347  1.00 93.06           O  
ATOM   1655  CG  LEU A 234       4.936 -18.323  -3.916  1.00 93.06           C  
ATOM   1656  CD1 LEU A 234       3.893 -17.252  -3.606  1.00 93.06           C  
ATOM   1657  CD2 LEU A 234       4.235 -19.492  -4.609  1.00 93.06           C  
ATOM   1658  N   ARG A 235       9.037 -17.231  -6.016  1.00 92.31           N  
ATOM   1659  CA  ARG A 235       9.901 -16.688  -7.073  1.00 92.31           C  
ATOM   1660  C   ARG A 235      10.911 -17.713  -7.589  1.00 92.31           C  
ATOM   1661  CB  ARG A 235      10.608 -15.448  -6.507  1.00 92.31           C  
ATOM   1662  O   ARG A 235      11.239 -17.697  -8.775  1.00 92.31           O  
ATOM   1663  CG  ARG A 235      11.327 -14.624  -7.582  1.00 92.31           C  
ATOM   1664  CD  ARG A 235      12.095 -13.461  -6.944  1.00 92.31           C  
ATOM   1665  NE  ARG A 235      13.307 -13.912  -6.231  1.00 92.31           N  
ATOM   1666  NH1 ARG A 235      14.721 -13.965  -8.034  1.00 92.31           N  
ATOM   1667  NH2 ARG A 235      15.469 -14.561  -6.026  1.00 92.31           N  
ATOM   1668  CZ  ARG A 235      14.490 -14.143  -6.762  1.00 92.31           C  
ATOM   1669  N   ARG A 236      11.417 -18.594  -6.725  1.00 92.56           N  
ATOM   1670  CA  ARG A 236      12.457 -19.566  -7.081  1.00 92.56           C  
ATOM   1671  C   ARG A 236      11.862 -20.844  -7.700  1.00 92.56           C  
ATOM   1672  CB  ARG A 236      13.294 -19.910  -5.853  1.00 92.56           C  
ATOM   1673  O   ARG A 236      10.881 -21.378  -7.185  1.00 92.56           O  
ATOM   1674  CG  ARG A 236      14.128 -18.750  -5.297  1.00 92.56           C  
ATOM   1675  CD  ARG A 236      14.911 -19.242  -4.075  1.00 92.56           C  
ATOM   1676  NE  ARG A 236      16.031 -20.120  -4.475  1.00 92.56           N  
ATOM   1677  NH1 ARG A 236      17.711 -18.568  -4.273  1.00 92.56           N  
ATOM   1678  NH2 ARG A 236      18.183 -20.644  -4.955  1.00 92.56           N  
ATOM   1679  CZ  ARG A 236      17.301 -19.774  -4.564  1.00 92.56           C  
ATOM   1680  N   PRO A 237      12.442 -21.373  -8.792  1.00 91.12           N  
ATOM   1681  CA  PRO A 237      11.958 -22.602  -9.422  1.00 91.12           C  
ATOM   1682  C   PRO A 237      12.552 -23.891  -8.827  1.00 91.12           C  
ATOM   1683  CB  PRO A 237      12.319 -22.433 -10.899  1.00 91.12           C  
ATOM   1684  O   PRO A 237      12.164 -24.975  -9.248  1.00 91.12           O  
ATOM   1685  CG  PRO A 237      13.641 -21.670 -10.836  1.00 91.12           C  
ATOM   1686  CD  PRO A 237      13.457 -20.746  -9.632  1.00 91.12           C  
ATOM   1687  N   ASP A 238      13.497 -23.790  -7.891  1.00 93.69           N  
ATOM   1688  CA  ASP A 238      14.252 -24.918  -7.342  1.00 93.69           C  
ATOM   1689  C   ASP A 238      13.603 -25.540  -6.090  1.00 93.69           C  
ATOM   1690  CB  ASP A 238      15.716 -24.478  -7.113  1.00 93.69           C  
ATOM   1691  O   ASP A 238      12.613 -25.042  -5.548  1.00 93.69           O  
ATOM   1692  CG  ASP A 238      15.927 -23.351  -6.087  1.00 93.69           C  
ATOM   1693  OD1 ASP A 238      14.950 -22.793  -5.547  1.00 93.69           O  
ATOM   1694  OD2 ASP A 238      17.090 -22.988  -5.816  1.00 93.69           O  
ATOM   1695  N   ALA A 239      14.181 -26.645  -5.604  1.00 95.25           N  
ATOM   1696  CA  ALA A 239      13.715 -27.338  -4.399  1.00 95.25           C  
ATOM   1697  C   ALA A 239      13.740 -26.436  -3.152  1.00 95.25           C  
ATOM   1698  CB  ALA A 239      14.588 -28.582  -4.192  1.00 95.25           C  
ATOM   1699  O   ALA A 239      12.853 -26.528  -2.302  1.00 95.25           O  
ATOM   1700  N   LEU A 240      14.718 -25.525  -3.065  1.00 95.75           N  
ATOM   1701  CA  LEU A 240      14.755 -24.504  -2.020  1.00 95.75           C  
ATOM   1702  C   LEU A 240      13.545 -23.569  -2.123  1.00 95.75           C  
ATOM   1703  CB  LEU A 240      16.082 -23.732  -2.110  1.00 95.75           C  
ATOM   1704  O   LEU A 240      12.941 -23.252  -1.103  1.00 95.75           O  
ATOM   1705  CG  LEU A 240      16.229 -22.627  -1.046  1.00 95.75           C  
ATOM   1706  CD1 LEU A 240      16.198 -23.178   0.382  1.00 95.75           C  
ATOM   1707  CD2 LEU A 240      17.555 -21.896  -1.246  1.00 95.75           C  
ATOM   1708  N   GLY A 241      13.156 -23.173  -3.337  1.00 94.56           N  
ATOM   1709  CA  GLY A 241      11.930 -22.427  -3.595  1.00 94.56           C  
ATOM   1710  C   GLY A 241      10.691 -23.124  -3.043  1.00 94.56           C  
ATOM   1711  O   GLY A 241       9.963 -22.542  -2.241  1.00 94.56           O  
ATOM   1712  N   ALA A 242      10.505 -24.403  -3.378  1.00 94.50           N  
ATOM   1713  CA  ALA A 242       9.391 -25.200  -2.862  1.00 94.50           C  
ATOM   1714  C   ALA A 242       9.399 -25.295  -1.324  1.00 94.50           C  
ATOM   1715  CB  ALA A 242       9.438 -26.587  -3.515  1.00 94.50           C  
ATOM   1716  O   ALA A 242       8.364 -25.090  -0.684  1.00 94.50           O  
ATOM   1717  N   ALA A 243      10.567 -25.537  -0.719  1.00 96.56           N  
ATOM   1718  CA  ALA A 243      10.720 -25.585   0.733  1.00 96.56           C  
ATOM   1719  C   ALA A 243      10.365 -24.243   1.396  1.00 96.56           C  
ATOM   1720  CB  ALA A 243      12.154 -26.019   1.061  1.00 96.56           C  
ATOM   1721  O   ALA A 243       9.621 -24.218   2.377  1.00 96.56           O  
ATOM   1722  N   LEU A 244      10.835 -23.123   0.837  1.00 96.94           N  
ATOM   1723  CA  LEU A 244      10.527 -21.774   1.314  1.00 96.94           C  
ATOM   1724  C   LEU A 244       9.045 -21.419   1.145  1.00 96.94           C  
ATOM   1725  CB  LEU A 244      11.407 -20.756   0.569  1.00 96.94           C  
ATOM   1726  O   LEU A 244       8.474 -20.794   2.035  1.00 96.94           O  
ATOM   1727  CG  LEU A 244      12.887 -20.724   0.979  1.00 96.94           C  
ATOM   1728  CD1 LEU A 244      13.629 -19.758   0.052  1.00 96.94           C  
ATOM   1729  CD2 LEU A 244      13.083 -20.248   2.421  1.00 96.94           C  
ATOM   1730  N   THR A 245       8.393 -21.852   0.062  1.00 95.69           N  
ATOM   1731  CA  THR A 245       6.947 -21.670  -0.131  1.00 95.69           C  
ATOM   1732  C   THR A 245       6.153 -22.399   0.945  1.00 95.69           C  
ATOM   1733  CB  THR A 245       6.503 -22.159  -1.518  1.00 95.69           C  
ATOM   1734  O   THR A 245       5.280 -21.796   1.567  1.00 95.69           O  
ATOM   1735  CG2 THR A 245       4.998 -22.051  -1.763  1.00 95.69           C  
ATOM   1736  OG1 THR A 245       7.095 -21.365  -2.509  1.00 95.69           O  
ATOM   1737  N   VAL A 246       6.462 -23.674   1.205  1.00 96.31           N  
ATOM   1738  CA  VAL A 246       5.772 -24.461   2.239  1.00 96.31           C  
ATOM   1739  C   VAL A 246       6.031 -23.870   3.625  1.00 96.31           C  
ATOM   1740  CB  VAL A 246       6.181 -25.945   2.171  1.00 96.31           C  
ATOM   1741  O   VAL A 246       5.083 -23.610   4.368  1.00 96.31           O  
ATOM   1742  CG1 VAL A 246       5.584 -26.762   3.325  1.00 96.31           C  
ATOM   1743  CG2 VAL A 246       5.691 -26.581   0.863  1.00 96.31           C  
ATOM   1744  N   ALA A 247       7.294 -23.592   3.958  1.00 96.56           N  
ATOM   1745  CA  ALA A 247       7.673 -22.997   5.236  1.00 96.56           C  
ATOM   1746  C   ALA A 247       7.036 -21.614   5.438  1.00 96.56           C  
ATOM   1747  CB  ALA A 247       9.202 -22.917   5.305  1.00 96.56           C  
ATOM   1748  O   ALA A 247       6.526 -21.321   6.517  1.00 96.56           O  
ATOM   1749  N   GLY A 248       7.014 -20.783   4.396  1.00 95.12           N  
ATOM   1750  CA  GLY A 248       6.393 -19.466   4.409  1.00 95.12           C  
ATOM   1751  C   GLY A 248       4.878 -19.534   4.577  1.00 95.12           C  
ATOM   1752  O   GLY A 248       4.330 -18.828   5.418  1.00 95.12           O  
ATOM   1753  N   LEU A 249       4.192 -20.429   3.857  1.00 93.50           N  
ATOM   1754  CA  LEU A 249       2.744 -20.621   3.986  1.00 93.50           C  
ATOM   1755  C   LEU A 249       2.363 -21.062   5.407  1.00 93.50           C  
ATOM   1756  CB  LEU A 249       2.282 -21.647   2.933  1.00 93.50           C  
ATOM   1757  O   LEU A 249       1.492 -20.460   6.038  1.00 93.50           O  
ATOM   1758  CG  LEU A 249       0.759 -21.872   2.903  1.00 93.50           C  
ATOM   1759  CD1 LEU A 249       0.011 -20.625   2.425  1.00 93.50           C  
ATOM   1760  CD2 LEU A 249       0.425 -23.027   1.959  1.00 93.50           C  
ATOM   1761  N   VAL A 250       3.053 -22.077   5.935  1.00 94.06           N  
ATOM   1762  CA  VAL A 250       2.854 -22.561   7.308  1.00 94.06           C  
ATOM   1763  C   VAL A 250       3.184 -21.460   8.318  1.00 94.06           C  
ATOM   1764  CB  VAL A 250       3.700 -23.827   7.552  1.00 94.06           C  
ATOM   1765  O   VAL A 250       2.409 -21.210   9.242  1.00 94.06           O  
ATOM   1766  CG1 VAL A 250       3.673 -24.273   9.018  1.00 94.06           C  
ATOM   1767  CG2 VAL A 250       3.178 -24.999   6.710  1.00 94.06           C  
ATOM   1768  N   GLY A 251       4.296 -20.755   8.114  1.00 94.06           N  
ATOM   1769  CA  GLY A 251       4.742 -19.660   8.966  1.00 94.06           C  
ATOM   1770  C   GLY A 251       3.741 -18.507   9.023  1.00 94.06           C  
ATOM   1771  O   GLY A 251       3.450 -18.030  10.116  1.00 94.06           O  
ATOM   1772  N   VAL A 252       3.152 -18.100   7.891  1.00 91.69           N  
ATOM   1773  CA  VAL A 252       2.120 -17.051   7.837  1.00 91.69           C  
ATOM   1774  C   VAL A 252       0.903 -17.489   8.646  1.00 91.69           C  
ATOM   1775  CB  VAL A 252       1.740 -16.706   6.378  1.00 91.69           C  
ATOM   1776  O   VAL A 252       0.439 -16.749   9.513  1.00 91.69           O  
ATOM   1777  CG1 VAL A 252       0.460 -15.862   6.274  1.00 91.69           C  
ATOM   1778  CG2 VAL A 252       2.852 -15.897   5.696  1.00 91.69           C  
ATOM   1779  N   VAL A 253       0.425 -18.722   8.444  1.00 89.44           N  
ATOM   1780  CA  VAL A 253      -0.726 -19.259   9.186  1.00 89.44           C  
ATOM   1781  C   VAL A 253      -0.463 -19.284  10.694  1.00 89.44           C  
ATOM   1782  CB  VAL A 253      -1.109 -20.657   8.660  1.00 89.44           C  
ATOM   1783  O   VAL A 253      -1.350 -18.922  11.467  1.00 89.44           O  
ATOM   1784  CG1 VAL A 253      -2.186 -21.336   9.522  1.00 89.44           C  
ATOM   1785  CG2 VAL A 253      -1.670 -20.559   7.236  1.00 89.44           C  
ATOM   1786  N   ILE A 254       0.736 -19.679  11.129  1.00 90.44           N  
ATOM   1787  CA  ILE A 254       1.110 -19.734  12.550  1.00 90.44           C  
ATOM   1788  C   ILE A 254       1.274 -18.326  13.135  1.00 90.44           C  
ATOM   1789  CB  ILE A 254       2.379 -20.600  12.738  1.00 90.44           C  
ATOM   1790  O   ILE A 254       0.684 -18.029  14.175  1.00 90.44           O  
ATOM   1791  CG1 ILE A 254       2.060 -22.078  12.413  1.00 90.44           C  
ATOM   1792  CG2 ILE A 254       2.926 -20.488  14.177  1.00 90.44           C  
ATOM   1793  CD1 ILE A 254       3.301 -22.977  12.361  1.00 90.44           C  
ATOM   1794  N   ALA A 255       2.030 -17.450  12.470  1.00 89.94           N  
ATOM   1795  CA  ALA A 255       2.356 -16.109  12.953  1.00 89.94           C  
ATOM   1796  C   ALA A 255       1.132 -15.182  13.029  1.00 89.94           C  
ATOM   1797  CB  ALA A 255       3.438 -15.519  12.048  1.00 89.94           C  
ATOM   1798  O   ALA A 255       1.101 -14.256  13.838  1.00 89.94           O  
ATOM   1799  N   MET A 256       0.091 -15.460  12.240  1.00 86.06           N  
ATOM   1800  CA  MET A 256      -1.179 -14.736  12.296  1.00 86.06           C  
ATOM   1801  C   MET A 256      -2.049 -15.083  13.508  1.00 86.06           C  
ATOM   1802  CB  MET A 256      -1.960 -15.006  11.010  1.00 86.06           C  
ATOM   1803  O   MET A 256      -2.823 -14.233  13.945  1.00 86.06           O  
ATOM   1804  CG  MET A 256      -1.381 -14.184   9.862  1.00 86.06           C  
ATOM   1805  SD  MET A 256      -2.290 -14.395   8.329  1.00 86.06           S  
ATOM   1806  CE  MET A 256      -3.747 -13.365   8.634  1.00 86.06           C  
ATOM   1807  N   ARG A 257      -1.937 -16.292  14.079  1.00 86.38           N  
ATOM   1808  CA  ARG A 257      -2.770 -16.739  15.217  1.00 86.38           C  
ATOM   1809  C   ARG A 257      -2.767 -15.785  16.421  1.00 86.38           C  
ATOM   1810  CB  ARG A 257      -2.361 -18.143  15.686  1.00 86.38           C  
ATOM   1811  O   ARG A 257      -3.842 -15.533  16.949  1.00 86.38           O  
ATOM   1812  CG  ARG A 257      -2.701 -19.227  14.665  1.00 86.38           C  
ATOM   1813  CD  ARG A 257      -2.253 -20.592  15.190  1.00 86.38           C  
ATOM   1814  NE  ARG A 257      -2.659 -21.676  14.278  1.00 86.38           N  
ATOM   1815  NH1 ARG A 257      -2.090 -23.436  15.641  1.00 86.38           N  
ATOM   1816  NH2 ARG A 257      -3.016 -23.838  13.654  1.00 86.38           N  
ATOM   1817  CZ  ARG A 257      -2.588 -22.972  14.528  1.00 86.38           C  
ATOM   1818  N   PRO A 258      -1.619 -15.256  16.881  1.00 85.69           N  
ATOM   1819  CA  PRO A 258      -1.596 -14.287  17.981  1.00 85.69           C  
ATOM   1820  C   PRO A 258      -1.998 -12.860  17.569  1.00 85.69           C  
ATOM   1821  CB  PRO A 258      -0.155 -14.326  18.502  1.00 85.69           C  
ATOM   1822  O   PRO A 258      -2.222 -12.029  18.445  1.00 85.69           O  
ATOM   1823  CG  PRO A 258       0.623 -14.649  17.234  1.00 85.69           C  
ATOM   1824  CD  PRO A 258      -0.260 -15.674  16.557  1.00 85.69           C  
ATOM   1825  N   LEU A 259      -2.050 -12.546  16.268  1.00 82.69           N  
ATOM   1826  CA  LEU A 259      -2.340 -11.198  15.760  1.00 82.69           C  
ATOM   1827  C   LEU A 259      -3.831 -10.988  15.462  1.00 82.69           C  
ATOM   1828  CB  LEU A 259      -1.486 -10.941  14.502  1.00 82.69           C  
ATOM   1829  O   LEU A 259      -4.340  -9.877  15.613  1.00 82.69           O  
ATOM   1830  CG  LEU A 259       0.033 -10.874  14.752  1.00 82.69           C  
ATOM   1831  CD1 LEU A 259       0.770 -10.713  13.425  1.00 82.69           C  
ATOM   1832  CD2 LEU A 259       0.404  -9.698  15.658  1.00 82.69           C  
ATOM   1833  N   PHE A 260      -4.534 -12.049  15.064  1.00 86.94           N  
ATOM   1834  CA  PHE A 260      -5.913 -11.992  14.585  1.00 86.94           C  
ATOM   1835  C   PHE A 260      -6.828 -12.950  15.359  1.00 86.94           C  
ATOM   1836  CB  PHE A 260      -5.925 -12.297  13.081  1.00 86.94           C  
ATOM   1837  O   PHE A 260      -6.370 -13.987  15.839  1.00 86.94           O  
ATOM   1838  CG  PHE A 260      -5.084 -11.331  12.273  1.00 86.94           C  
ATOM   1839  CD1 PHE A 260      -5.516 -10.007  12.087  1.00 86.94           C  
ATOM   1840  CD2 PHE A 260      -3.835 -11.731  11.766  1.00 86.94           C  
ATOM   1841  CE1 PHE A 260      -4.698  -9.100  11.396  1.00 86.94           C  
ATOM   1842  CE2 PHE A 260      -3.028 -10.826  11.056  1.00 86.94           C  
ATOM   1843  CZ  PHE A 260      -3.466  -9.508  10.862  1.00 86.94           C  
ATOM   1844  N   PRO A 261      -8.134 -12.644  15.474  1.00 85.12           N  
ATOM   1845  CA  PRO A 261      -9.081 -13.528  16.137  1.00 85.12           C  
ATOM   1846  C   PRO A 261      -9.209 -14.875  15.411  1.00 85.12           C  
ATOM   1847  CB  PRO A 261     -10.403 -12.758  16.181  1.00 85.12           C  
ATOM   1848  O   PRO A 261      -9.096 -14.977  14.184  1.00 85.12           O  
ATOM   1849  CG  PRO A 261     -10.311 -11.837  14.967  1.00 85.12           C  
ATOM   1850  CD  PRO A 261      -8.825 -11.490  14.920  1.00 85.12           C  
ATOM   1851  N   ALA A 262      -9.489 -15.925  16.187  1.00 86.00           N  
ATOM   1852  CA  ALA A 262      -9.653 -17.273  15.661  1.00 86.00           C  
ATOM   1853  C   ALA A 262     -10.809 -17.347  14.649  1.00 86.00           C  
ATOM   1854  CB  ALA A 262      -9.853 -18.252  16.824  1.00 86.00           C  
ATOM   1855  O   ALA A 262     -11.913 -16.861  14.892  1.00 86.00           O  
ATOM   1856  N   GLY A 263     -10.566 -18.025  13.526  1.00 83.81           N  
ATOM   1857  CA  GLY A 263     -11.567 -18.228  12.479  1.00 83.81           C  
ATOM   1858  C   GLY A 263     -11.619 -17.151  11.396  1.00 83.81           C  
ATOM   1859  O   GLY A 263     -12.590 -17.125  10.643  1.00 83.81           O  
ATOM   1860  N   LEU A 264     -10.580 -16.312  11.283  1.00 86.62           N  
ATOM   1861  CA  LEU A 264     -10.370 -15.405  10.145  1.00 86.62           C  
ATOM   1862  C   LEU A 264     -10.446 -16.160   8.806  1.00 86.62           C  
ATOM   1863  CB  LEU A 264      -9.002 -14.715  10.332  1.00 86.62           C  
ATOM   1864  O   LEU A 264     -11.223 -15.799   7.931  1.00 86.62           O  
ATOM   1865  CG  LEU A 264      -8.600 -13.760   9.191  1.00 86.62           C  
ATOM   1866  CD1 LEU A 264      -9.508 -12.537   9.129  1.00 86.62           C  
ATOM   1867  CD2 LEU A 264      -7.169 -13.278   9.403  1.00 86.62           C  
ATOM   1868  N   TRP A 265      -9.695 -17.258   8.681  1.00 83.44           N  
ATOM   1869  CA  TRP A 265      -9.628 -18.062   7.452  1.00 83.44           C  
ATOM   1870  C   TRP A 265     -10.880 -18.889   7.174  1.00 83.44           C  
ATOM   1871  CB  TRP A 265      -8.410 -18.981   7.543  1.00 83.44           C  
ATOM   1872  O   TRP A 265     -11.183 -19.192   6.028  1.00 83.44           O  
ATOM   1873  CG  TRP A 265      -7.114 -18.247   7.640  1.00 83.44           C  
ATOM   1874  CD1 TRP A 265      -6.221 -18.311   8.655  1.00 83.44           C  
ATOM   1875  CD2 TRP A 265      -6.541 -17.342   6.650  1.00 83.44           C  
ATOM   1876  CE2 TRP A 265      -5.258 -16.934   7.113  1.00 83.44           C  
ATOM   1877  CE3 TRP A 265      -6.956 -16.862   5.387  1.00 83.44           C  
ATOM   1878  NE1 TRP A 265      -5.126 -17.525   8.352  1.00 83.44           N  
ATOM   1879  CH2 TRP A 265      -4.858 -15.651   5.098  1.00 83.44           C  
ATOM   1880  CZ2 TRP A 265      -4.410 -16.141   6.333  1.00 83.44           C  
ATOM   1881  CZ3 TRP A 265      -6.133 -16.008   4.630  1.00 83.44           C  
ATOM   1882  N   THR A 266     -11.628 -19.240   8.218  1.00 87.00           N  
ATOM   1883  CA  THR A 266     -12.891 -19.977   8.092  1.00 87.00           C  
ATOM   1884  C   THR A 266     -14.096 -19.045   7.975  1.00 87.00           C  
ATOM   1885  CB  THR A 266     -13.073 -20.963   9.255  1.00 87.00           C  
ATOM   1886  O   THR A 266     -15.224 -19.524   8.025  1.00 87.00           O  
ATOM   1887  CG2 THR A 266     -11.958 -22.005   9.322  1.00 87.00           C  
ATOM   1888  OG1 THR A 266     -13.062 -20.260  10.475  1.00 87.00           O  
ATOM   1889  N   LEU A 267     -13.873 -17.724   7.889  1.00 88.50           N  
ATOM   1890  CA  LEU A 267     -14.918 -16.698   7.833  1.00 88.50           C  
ATOM   1891  C   LEU A 267     -15.971 -16.883   8.939  1.00 88.50           C  
ATOM   1892  CB  LEU A 267     -15.522 -16.639   6.416  1.00 88.50           C  
ATOM   1893  O   LEU A 267     -17.176 -16.915   8.680  1.00 88.50           O  
ATOM   1894  CG  LEU A 267     -14.509 -16.439   5.274  1.00 88.50           C  
ATOM   1895  CD1 LEU A 267     -15.246 -16.465   3.936  1.00 88.50           C  
ATOM   1896  CD2 LEU A 267     -13.771 -15.107   5.396  1.00 88.50           C  
ATOM   1897  N   ARG A 268     -15.518 -17.061  10.191  1.00 89.56           N  
ATOM   1898  CA  ARG A 268     -16.446 -17.170  11.329  1.00 89.56           C  
ATOM   1899  C   ARG A 268     -17.310 -15.905  11.433  1.00 89.56           C  
ATOM   1900  CB  ARG A 268     -15.731 -17.434  12.662  1.00 89.56           C  
ATOM   1901  O   ARG A 268     -16.795 -14.813  11.155  1.00 89.56           O  
ATOM   1902  CG  ARG A 268     -15.315 -18.901  12.790  1.00 89.56           C  
ATOM   1903  CD  ARG A 268     -14.778 -19.206  14.192  1.00 89.56           C  
ATOM   1904  NE  ARG A 268     -14.269 -20.590  14.277  1.00 89.56           N  
ATOM   1905  NH1 ARG A 268     -13.111 -20.357  16.245  1.00 89.56           N  
ATOM   1906  NH2 ARG A 268     -13.267 -22.369  15.286  1.00 89.56           N  
ATOM   1907  CZ  ARG A 268     -13.552 -21.097  15.265  1.00 89.56           C  
ATOM   1908  N   PRO A 269     -18.587 -16.031  11.841  1.00 88.50           N  
ATOM   1909  CA  PRO A 269     -19.463 -14.882  12.023  1.00 88.50           C  
ATOM   1910  C   PRO A 269     -18.860 -13.813  12.934  1.00 88.50           C  
ATOM   1911  CB  PRO A 269     -20.770 -15.433  12.598  1.00 88.50           C  
ATOM   1912  O   PRO A 269     -18.118 -14.122  13.868  1.00 88.50           O  
ATOM   1913  CG  PRO A 269     -20.805 -16.860  12.060  1.00 88.50           C  
ATOM   1914  CD  PRO A 269     -19.332 -17.261  12.088  1.00 88.50           C  
ATOM   1915  N   GLY A 270     -19.187 -12.551  12.665  1.00 88.44           N  
ATOM   1916  CA  GLY A 270     -18.723 -11.425  13.470  1.00 88.44           C  
ATOM   1917  C   GLY A 270     -17.397 -10.810  12.998  1.00 88.44           C  
ATOM   1918  O   GLY A 270     -17.125 -10.682  11.801  1.00 88.44           O  
ATOM   1919  N   LEU A 271     -16.557 -10.422  13.963  1.00 88.31           N  
ATOM   1920  CA  LEU A 271     -15.306  -9.689  13.738  1.00 88.31           C  
ATOM   1921  C   LEU A 271     -14.293 -10.384  12.801  1.00 88.31           C  
ATOM   1922  CB  LEU A 271     -14.675  -9.361  15.107  1.00 88.31           C  
ATOM   1923  O   LEU A 271     -13.701  -9.684  11.974  1.00 88.31           O  
ATOM   1924  CG  LEU A 271     -13.611  -8.249  15.057  1.00 88.31           C  
ATOM   1925  CD1 LEU A 271     -14.247  -6.939  14.586  1.00 88.31           C  
ATOM   1926  CD2 LEU A 271     -13.011  -8.053  16.448  1.00 88.31           C  
ATOM   1927  N   PRO A 272     -14.094 -11.723  12.845  1.00 91.12           N  
ATOM   1928  CA  PRO A 272     -13.188 -12.398  11.916  1.00 91.12           C  
ATOM   1929  C   PRO A 272     -13.583 -12.192  10.449  1.00 91.12           C  
ATOM   1930  CB  PRO A 272     -13.216 -13.881  12.305  1.00 91.12           C  
ATOM   1931  O   PRO A 272     -12.725 -11.914   9.615  1.00 91.12           O  
ATOM   1932  CG  PRO A 272     -13.651 -13.868  13.766  1.00 91.12           C  
ATOM   1933  CD  PRO A 272     -14.609 -12.684  13.817  1.00 91.12           C  
ATOM   1934  N   SER A 273     -14.879 -12.249  10.131  1.00 92.69           N  
ATOM   1935  CA  SER A 273     -15.367 -11.985   8.772  1.00 92.69           C  
ATOM   1936  C   SER A 273     -15.168 -10.526   8.358  1.00 92.69           C  
ATOM   1937  CB  SER A 273     -16.837 -12.376   8.643  1.00 92.69           C  
ATOM   1938  O   SER A 273     -14.797 -10.274   7.216  1.00 92.69           O  
ATOM   1939  OG  SER A 273     -16.944 -13.780   8.693  1.00 92.69           O  
ATOM   1940  N   ALA A 274     -15.326  -9.561   9.270  1.00 92.69           N  
ATOM   1941  CA  ALA A 274     -15.082  -8.147   8.966  1.00 92.69           C  
ATOM   1942  C   ALA A 274     -13.598  -7.851   8.693  1.00 92.69           C  
ATOM   1943  CB  ALA A 274     -15.611  -7.296  10.118  1.00 92.69           C  
ATOM   1944  O   ALA A 274     -13.271  -7.026   7.835  1.00 92.69           O  
ATOM   1945  N   LEU A 275     -12.690  -8.544   9.389  1.00 92.88           N  
ATOM   1946  CA  LEU A 275     -11.254  -8.508   9.105  1.00 92.88           C  
ATOM   1947  C   LEU A 275     -10.928  -9.152   7.753  1.00 92.88           C  
ATOM   1948  CB  LEU A 275     -10.492  -9.211  10.242  1.00 92.88           C  
ATOM   1949  O   LEU A 275     -10.129  -8.599   7.000  1.00 92.88           O  
ATOM   1950  CG  LEU A 275     -10.401  -8.385  11.535  1.00 92.88           C  
ATOM   1951  CD1 LEU A 275      -9.957  -9.282  12.680  1.00 92.88           C  
ATOM   1952  CD2 LEU A 275      -9.360  -7.279  11.409  1.00 92.88           C  
ATOM   1953  N   ALA A 276     -11.579 -10.268   7.410  1.00 94.06           N  
ATOM   1954  CA  ALA A 276     -11.419 -10.904   6.105  1.00 94.06           C  
ATOM   1955  C   ALA A 276     -11.907  -9.992   4.968  1.00 94.06           C  
ATOM   1956  CB  ALA A 276     -12.141 -12.254   6.100  1.00 94.06           C  
ATOM   1957  O   ALA A 276     -11.162  -9.757   4.021  1.00 94.06           O  
ATOM   1958  N   VAL A 277     -13.105  -9.404   5.086  1.00 94.62           N  
ATOM   1959  CA  VAL A 277     -13.627  -8.398   4.140  1.00 94.62           C  
ATOM   1960  C   VAL A 277     -12.590  -7.299   3.917  1.00 94.62           C  
ATOM   1961  CB  VAL A 277     -14.945  -7.784   4.665  1.00 94.62           C  
ATOM   1962  O   VAL A 277     -12.263  -6.979   2.777  1.00 94.62           O  
ATOM   1963  CG1 VAL A 277     -15.389  -6.527   3.904  1.00 94.62           C  
ATOM   1964  CG2 VAL A 277     -16.104  -8.781   4.586  1.00 94.62           C  
ATOM   1965  N   ARG A 278     -12.028  -6.759   5.003  1.00 92.94           N  
ATOM   1966  CA  ARG A 278     -11.030  -5.690   4.943  1.00 92.94           C  
ATOM   1967  C   ARG A 278      -9.764  -6.110   4.197  1.00 92.94           C  
ATOM   1968  CB  ARG A 278     -10.707  -5.249   6.379  1.00 92.94           C  
ATOM   1969  O   ARG A 278      -9.351  -5.435   3.258  1.00 92.94           O  
ATOM   1970  CG  ARG A 278      -9.980  -3.911   6.421  1.00 92.94           C  
ATOM   1971  CD  ARG A 278     -10.902  -2.810   5.911  1.00 92.94           C  
ATOM   1972  NE  ARG A 278     -10.399  -1.521   6.349  1.00 92.94           N  
ATOM   1973  NH1 ARG A 278     -12.220  -0.299   5.861  1.00 92.94           N  
ATOM   1974  NH2 ARG A 278     -10.500   0.659   6.920  1.00 92.94           N  
ATOM   1975  CZ  ARG A 278     -11.038  -0.389   6.374  1.00 92.94           C  
ATOM   1976  N   GLY A 279      -9.190  -7.241   4.597  1.00 94.38           N  
ATOM   1977  CA  GLY A 279      -7.966  -7.773   4.016  1.00 94.38           C  
ATOM   1978  C   GLY A 279      -8.112  -8.112   2.535  1.00 94.38           C  
ATOM   1979  O   GLY A 279      -7.265  -7.730   1.738  1.00 94.38           O  
ATOM   1980  N   PHE A 280      -9.198  -8.779   2.142  1.00 95.81           N  
ATOM   1981  CA  PHE A 280      -9.398  -9.197   0.754  1.00 95.81           C  
ATOM   1982  C   PHE A 280      -9.802  -8.047  -0.182  1.00 95.81           C  
ATOM   1983  CB  PHE A 280     -10.391 -10.361   0.695  1.00 95.81           C  
ATOM   1984  O   PHE A 280      -9.429  -8.078  -1.353  1.00 95.81           O  
ATOM   1985  CG  PHE A 280      -9.780 -11.710   1.029  1.00 95.81           C  
ATOM   1986  CD1 PHE A 280      -9.081 -12.413   0.033  1.00 95.81           C  
ATOM   1987  CD2 PHE A 280      -9.909 -12.283   2.308  1.00 95.81           C  
ATOM   1988  CE1 PHE A 280      -8.515 -13.669   0.308  1.00 95.81           C  
ATOM   1989  CE2 PHE A 280      -9.341 -13.537   2.590  1.00 95.81           C  
ATOM   1990  CZ  PHE A 280      -8.645 -14.232   1.588  1.00 95.81           C  
ATOM   1991  N   ILE A 281     -10.476  -6.999   0.314  1.00 95.06           N  
ATOM   1992  CA  ILE A 281     -10.637  -5.746  -0.448  1.00 95.06           C  
ATOM   1993  C   ILE A 281      -9.259  -5.127  -0.736  1.00 95.06           C  
ATOM   1994  CB  ILE A 281     -11.575  -4.759   0.291  1.00 95.06           C  
ATOM   1995  O   ILE A 281      -8.976  -4.764  -1.879  1.00 95.06           O  
ATOM   1996  CG1 ILE A 281     -13.042  -5.237   0.206  1.00 95.06           C  
ATOM   1997  CG2 ILE A 281     -11.475  -3.341  -0.298  1.00 95.06           C  
ATOM   1998  CD1 ILE A 281     -14.020  -4.454   1.094  1.00 95.06           C  
ATOM   1999  N   ALA A 282      -8.387  -5.044   0.278  1.00 93.56           N  
ATOM   2000  CA  ALA A 282      -7.034  -4.510   0.115  1.00 93.56           C  
ATOM   2001  C   ALA A 282      -6.183  -5.376  -0.831  1.00 93.56           C  
ATOM   2002  CB  ALA A 282      -6.393  -4.355   1.498  1.00 93.56           C  
ATOM   2003  O   ALA A 282      -5.528  -4.841  -1.724  1.00 93.56           O  
ATOM   2004  N   PHE A 283      -6.259  -6.705  -0.702  1.00 95.06           N  
ATOM   2005  CA  PHE A 283      -5.618  -7.658  -1.611  1.00 95.06           C  
ATOM   2006  C   PHE A 283      -6.021  -7.403  -3.068  1.00 95.06           C  
ATOM   2007  CB  PHE A 283      -6.020  -9.088  -1.218  1.00 95.06           C  
ATOM   2008  O   PHE A 283      -5.170  -7.264  -3.941  1.00 95.06           O  
ATOM   2009  CG  PHE A 283      -5.180 -10.163  -1.869  1.00 95.06           C  
ATOM   2010  CD1 PHE A 283      -5.436 -10.557  -3.196  1.00 95.06           C  
ATOM   2011  CD2 PHE A 283      -4.148 -10.783  -1.142  1.00 95.06           C  
ATOM   2012  CE1 PHE A 283      -4.684 -11.588  -3.780  1.00 95.06           C  
ATOM   2013  CE2 PHE A 283      -3.384 -11.801  -1.730  1.00 95.06           C  
ATOM   2014  CZ  PHE A 283      -3.666 -12.216  -3.038  1.00 95.06           C  
ATOM   2015  N   ALA A 284      -7.328  -7.324  -3.327  1.00 93.94           N  
ATOM   2016  CA  ALA A 284      -7.868  -7.246  -4.675  1.00 93.94           C  
ATOM   2017  C   ALA A 284      -7.543  -5.919  -5.377  1.00 93.94           C  
ATOM   2018  CB  ALA A 284      -9.374  -7.489  -4.591  1.00 93.94           C  
ATOM   2019  O   ALA A 284      -7.116  -5.931  -6.527  1.00 93.94           O  
ATOM   2020  N   GLN A 285      -7.727  -4.780  -4.702  1.00 86.19           N  
ATOM   2021  CA  GLN A 285      -7.508  -3.471  -5.324  1.00 86.19           C  
ATOM   2022  C   GLN A 285      -6.055  -3.002  -5.189  1.00 86.19           C  
ATOM   2023  CB  GLN A 285      -8.465  -2.431  -4.725  1.00 86.19           C  
ATOM   2024  O   GLN A 285      -5.405  -2.684  -6.183  1.00 86.19           O  
ATOM   2025  CG  GLN A 285      -8.416  -1.097  -5.508  1.00 86.19           C  
ATOM   2026  CD  GLN A 285      -9.544  -0.905  -6.514  1.00 86.19           C  
ATOM   2027  NE2 GLN A 285      -9.355  -0.097  -7.531  1.00 86.19           N  
ATOM   2028  OE1 GLN A 285     -10.625  -1.438  -6.394  1.00 86.19           O  
ATOM   2029  N   MET A 286      -5.530  -2.925  -3.964  1.00 80.69           N  
ATOM   2030  CA  MET A 286      -4.221  -2.303  -3.725  1.00 80.69           C  
ATOM   2031  C   MET A 286      -3.082  -3.203  -4.213  1.00 80.69           C  
ATOM   2032  CB  MET A 286      -4.039  -1.951  -2.244  1.00 80.69           C  
ATOM   2033  O   MET A 286      -2.045  -2.705  -4.644  1.00 80.69           O  
ATOM   2034  CG  MET A 286      -5.162  -1.092  -1.657  1.00 80.69           C  
ATOM   2035  SD  MET A 286      -4.944  -0.710   0.103  1.00 80.69           S  
ATOM   2036  CE  MET A 286      -3.933   0.791  -0.005  1.00 80.69           C  
ATOM   2037  N   GLY A 287      -3.299  -4.521  -4.211  1.00 74.62           N  
ATOM   2038  CA  GLY A 287      -2.379  -5.494  -4.784  1.00 74.62           C  
ATOM   2039  C   GLY A 287      -2.270  -5.440  -6.310  1.00 74.62           C  
ATOM   2040  O   GLY A 287      -1.193  -5.697  -6.843  1.00 74.62           O  
ATOM   2041  N   LEU A 288      -3.346  -5.063  -7.014  1.00 80.50           N  
ATOM   2042  CA  LEU A 288      -3.368  -4.991  -8.479  1.00 80.50           C  
ATOM   2043  C   LEU A 288      -2.783  -3.680  -9.029  1.00 80.50           C  
ATOM   2044  CB  LEU A 288      -4.812  -5.225  -8.964  1.00 80.50           C  
ATOM   2045  O   LEU A 288      -2.293  -3.647 -10.157  1.00 80.50           O  
ATOM   2046  CG  LEU A 288      -4.913  -5.622 -10.448  1.00 80.50           C  
ATOM   2047  CD1 LEU A 288      -4.253  -6.976 -10.699  1.00 80.50           C  
ATOM   2048  CD2 LEU A 288      -6.375  -5.739 -10.877  1.00 80.50           C  
ATOM   2049  N   GLY A 289      -2.795  -2.611  -8.227  1.00 81.31           N  
ATOM   2050  CA  GLY A 289      -2.370  -1.265  -8.629  1.00 81.31           C  
ATOM   2051  C   GLY A 289      -0.992  -1.203  -9.303  1.00 81.31           C  
ATOM   2052  O   GLY A 289      -0.909  -0.697 -10.422  1.00 81.31           O  
ATOM   2053  N   PRO A 290       0.081  -1.755  -8.697  1.00 81.38           N  
ATOM   2054  CA  PRO A 290       1.410  -1.762  -9.314  1.00 81.38           C  
ATOM   2055  C   PRO A 290       1.431  -2.473 -10.677  1.00 81.38           C  
ATOM   2056  CB  PRO A 290       2.323  -2.453  -8.291  1.00 81.38           C  
ATOM   2057  O   PRO A 290       2.013  -1.983 -11.645  1.00 81.38           O  
ATOM   2058  CG  PRO A 290       1.620  -2.217  -6.954  1.00 81.38           C  
ATOM   2059  CD  PRO A 290       0.144  -2.276  -7.337  1.00 81.38           C  
ATOM   2060  N   PHE A 291       0.736  -3.607 -10.791  1.00 89.62           N  
ATOM   2061  CA  PHE A 291       0.690  -4.381 -12.032  1.00 89.62           C  
ATOM   2062  C   PHE A 291      -0.117  -3.696 -13.129  1.00 89.62           C  
ATOM   2063  CB  PHE A 291       0.139  -5.780 -11.761  1.00 89.62           C  
ATOM   2064  O   PHE A 291       0.173  -3.918 -14.298  1.00 89.62           O  
ATOM   2065  CG  PHE A 291       0.960  -6.530 -10.741  1.00 89.62           C  
ATOM   2066  CD1 PHE A 291       2.265  -6.955 -11.054  1.00 89.62           C  
ATOM   2067  CD2 PHE A 291       0.437  -6.746  -9.456  1.00 89.62           C  
ATOM   2068  CE1 PHE A 291       3.057  -7.567 -10.067  1.00 89.62           C  
ATOM   2069  CE2 PHE A 291       1.225  -7.357  -8.473  1.00 89.62           C  
ATOM   2070  CZ  PHE A 291       2.542  -7.742  -8.772  1.00 89.62           C  
ATOM   2071  N   MET A 292      -1.075  -2.840 -12.775  1.00 91.44           N  
ATOM   2072  CA  MET A 292      -1.851  -2.070 -13.740  1.00 91.44           C  
ATOM   2073  C   MET A 292      -0.965  -1.079 -14.506  1.00 91.44           C  
ATOM   2074  CB  MET A 292      -2.995  -1.374 -12.997  1.00 91.44           C  
ATOM   2075  O   MET A 292      -0.945  -1.100 -15.735  1.00 91.44           O  
ATOM   2076  CG  MET A 292      -4.063  -0.851 -13.951  1.00 91.44           C  
ATOM   2077  SD  MET A 292      -4.939  -2.061 -14.938  1.00 91.44           S  
ATOM   2078  CE  MET A 292      -5.873  -2.881 -13.630  1.00 91.44           C  
ATOM   2079  N   THR A 293      -0.151  -0.285 -13.800  1.00 90.12           N  
ATOM   2080  CA  THR A 293       0.821   0.626 -14.432  1.00 90.12           C  
ATOM   2081  C   THR A 293       1.837  -0.148 -15.274  1.00 90.12           C  
ATOM   2082  CB  THR A 293       1.597   1.438 -13.382  1.00 90.12           C  
ATOM   2083  O   THR A 293       2.158   0.249 -16.395  1.00 90.12           O  
ATOM   2084  CG2 THR A 293       2.371   2.600 -14.004  1.00 90.12           C  
ATOM   2085  OG1 THR A 293       0.733   1.999 -12.426  1.00 90.12           O  
ATOM   2086  N   LEU A 294       2.340  -1.275 -14.751  1.00 90.56           N  
ATOM   2087  CA  LEU A 294       3.274  -2.137 -15.478  1.00 90.56           C  
ATOM   2088  C   LEU A 294       2.649  -2.680 -16.771  1.00 90.56           C  
ATOM   2089  CB  LEU A 294       3.735  -3.279 -14.553  1.00 90.56           C  
ATOM   2090  O   LEU A 294       3.290  -2.632 -17.817  1.00 90.56           O  
ATOM   2091  CG  LEU A 294       4.734  -4.257 -15.203  1.00 90.56           C  
ATOM   2092  CD1 LEU A 294       6.063  -3.578 -15.543  1.00 90.56           C  
ATOM   2093  CD2 LEU A 294       5.021  -5.420 -14.255  1.00 90.56           C  
ATOM   2094  N   ALA A 295       1.415  -3.178 -16.705  1.00 92.81           N  
ATOM   2095  CA  ALA A 295       0.712  -3.768 -17.835  1.00 92.81           C  
ATOM   2096  C   ALA A 295       0.389  -2.730 -18.913  1.00 92.81           C  
ATOM   2097  CB  ALA A 295      -0.556  -4.444 -17.317  1.00 92.81           C  
ATOM   2098  O   ALA A 295       0.696  -2.955 -20.078  1.00 92.81           O  
ATOM   2099  N   LEU A 296      -0.142  -1.567 -18.525  1.00 93.25           N  
ATOM   2100  CA  LEU A 296      -0.419  -0.455 -19.440  1.00 93.25           C  
ATOM   2101  C   LEU A 296       0.841  -0.003 -20.186  1.00 93.25           C  
ATOM   2102  CB  LEU A 296      -1.023   0.702 -18.623  1.00 93.25           C  
ATOM   2103  O   LEU A 296       0.804   0.232 -21.389  1.00 93.25           O  
ATOM   2104  CG  LEU A 296      -2.491   0.487 -18.205  1.00 93.25           C  
ATOM   2105  CD1 LEU A 296      -2.929   1.641 -17.302  1.00 93.25           C  
ATOM   2106  CD2 LEU A 296      -3.455   0.420 -19.393  1.00 93.25           C  
ATOM   2107  N   ARG A 297       1.982   0.049 -19.496  1.00 90.81           N  
ATOM   2108  CA  ARG A 297       3.250   0.439 -20.116  1.00 90.81           C  
ATOM   2109  C   ARG A 297       3.863  -0.642 -21.006  1.00 90.81           C  
ATOM   2110  CB  ARG A 297       4.207   0.877 -19.008  1.00 90.81           C  
ATOM   2111  O   ARG A 297       4.534  -0.312 -21.973  1.00 90.81           O  
ATOM   2112  CG  ARG A 297       5.505   1.409 -19.617  1.00 90.81           C  
ATOM   2113  CD  ARG A 297       6.341   2.117 -18.564  1.00 90.81           C  
ATOM   2114  NE  ARG A 297       7.531   2.703 -19.197  1.00 90.81           N  
ATOM   2115  NH1 ARG A 297       7.985   4.224 -17.569  1.00 90.81           N  
ATOM   2116  NH2 ARG A 297       9.165   4.266 -19.457  1.00 90.81           N  
ATOM   2117  CZ  ARG A 297       8.226   3.721 -18.739  1.00 90.81           C  
ATOM   2118  N   ARG A 298       3.740  -1.919 -20.637  1.00 91.75           N  
ATOM   2119  CA  ARG A 298       4.478  -3.021 -21.285  1.00 91.75           C  
ATOM   2120  C   ARG A 298       3.671  -3.809 -22.309  1.00 91.75           C  
ATOM   2121  CB  ARG A 298       5.029  -3.978 -20.221  1.00 91.75           C  
ATOM   2122  O   ARG A 298       4.287  -4.472 -23.132  1.00 91.75           O  
ATOM   2123  CG  ARG A 298       6.108  -3.380 -19.304  1.00 91.75           C  
ATOM   2124  CD  ARG A 298       7.417  -3.052 -20.032  1.00 91.75           C  
ATOM   2125  NE  ARG A 298       8.087  -4.266 -20.540  1.00 91.75           N  
ATOM   2126  NH1 ARG A 298       9.781  -3.209 -21.672  1.00 91.75           N  
ATOM   2127  NH2 ARG A 298       9.662  -5.436 -21.700  1.00 91.75           N  
ATOM   2128  CZ  ARG A 298       9.171  -4.298 -21.295  1.00 91.75           C  
ATOM   2129  N   LEU A 299       2.343  -3.801 -22.213  1.00 93.44           N  
ATOM   2130  CA  LEU A 299       1.456  -4.483 -23.160  1.00 93.44           C  
ATOM   2131  C   LEU A 299       0.861  -3.526 -24.199  1.00 93.44           C  
ATOM   2132  CB  LEU A 299       0.325  -5.215 -22.414  1.00 93.44           C  
ATOM   2133  O   LEU A 299       0.500  -3.978 -25.276  1.00 93.44           O  
ATOM   2134  CG  LEU A 299       0.752  -6.263 -21.371  1.00 93.44           C  
ATOM   2135  CD1 LEU A 299      -0.501  -6.964 -20.841  1.00 93.44           C  
ATOM   2136  CD2 LEU A 299       1.693  -7.327 -21.943  1.00 93.44           C  
ATOM   2137  N   HIS A 300       0.757  -2.231 -23.875  1.00 91.94           N  
ATOM   2138  CA  HIS A 300       0.135  -1.212 -24.735  1.00 91.94           C  
ATOM   2139  C   HIS A 300       1.080  -0.062 -25.099  1.00 91.94           C  
ATOM   2140  CB  HIS A 300      -1.148  -0.688 -24.067  1.00 91.94           C  
ATOM   2141  O   HIS A 300       0.623   0.953 -25.616  1.00 91.94           O  
ATOM   2142  CG  HIS A 300      -2.185  -1.751 -23.869  1.00 91.94           C  
ATOM   2143  CD2 HIS A 300      -2.411  -2.454 -22.723  1.00 91.94           C  
ATOM   2144  ND1 HIS A 300      -3.023  -2.227 -24.872  1.00 91.94           N  
ATOM   2145  CE1 HIS A 300      -3.737  -3.213 -24.319  1.00 91.94           C  
ATOM   2146  NE2 HIS A 300      -3.392  -3.366 -23.032  1.00 91.94           N  
ATOM   2147  N   ASP A 301       2.372  -0.190 -24.774  1.00 87.88           N  
ATOM   2148  CA  ASP A 301       3.430   0.795 -25.055  1.00 87.88           C  
ATOM   2149  C   ASP A 301       3.089   2.241 -24.648  1.00 87.88           C  
ATOM   2150  CB  ASP A 301       3.924   0.644 -26.503  1.00 87.88           C  
ATOM   2151  O   ASP A 301       3.592   3.213 -25.216  1.00 87.88           O  
ATOM   2152  CG  ASP A 301       4.569  -0.726 -26.725  1.00 87.88           C  
ATOM   2153  OD1 ASP A 301       5.455  -1.086 -25.911  1.00 87.88           O  
ATOM   2154  OD2 ASP A 301       4.174  -1.411 -27.692  1.00 87.88           O  
ATOM   2155  N   LEU A 302       2.238   2.397 -23.628  1.00 91.19           N  
ATOM   2156  CA  LEU A 302       1.833   3.710 -23.148  1.00 91.19           C  
ATOM   2157  C   LEU A 302       3.001   4.453 -22.493  1.00 91.19           C  
ATOM   2158  CB  LEU A 302       0.633   3.598 -22.197  1.00 91.19           C  
ATOM   2159  O   LEU A 302       3.872   3.861 -21.841  1.00 91.19           O  
ATOM   2160  CG  LEU A 302      -0.675   3.124 -22.858  1.00 91.19           C  
ATOM   2161  CD1 LEU A 302      -1.787   3.194 -21.813  1.00 91.19           C  
ATOM   2162  CD2 LEU A 302      -1.112   3.990 -24.040  1.00 91.19           C  
ATOM   2163  N   SER A 303       2.971   5.783 -22.616  1.00 89.06           N  
ATOM   2164  CA  SER A 303       3.917   6.662 -21.929  1.00 89.06           C  
ATOM   2165  C   SER A 303       3.823   6.493 -20.406  1.00 89.06           C  
ATOM   2166  CB  SER A 303       3.710   8.124 -22.348  1.00 89.06           C  
ATOM   2167  O   SER A 303       2.820   6.013 -19.864  1.00 89.06           O  
ATOM   2168  OG  SER A 303       2.599   8.693 -21.687  1.00 89.06           O  
ATOM   2169  N   LEU A 304       4.872   6.897 -19.677  1.00 82.25           N  
ATOM   2170  CA  LEU A 304       4.862   6.794 -18.215  1.00 82.25           C  
ATOM   2171  C   LEU A 304       3.762   7.665 -17.601  1.00 82.25           C  
ATOM   2172  CB  LEU A 304       6.249   7.195 -17.686  1.00 82.25           C  
ATOM   2173  O   LEU A 304       3.117   7.261 -16.633  1.00 82.25           O  
ATOM   2174  CG  LEU A 304       6.428   7.032 -16.174  1.00 82.25           C  
ATOM   2175  CD1 LEU A 304       6.122   5.618 -15.683  1.00 82.25           C  
ATOM   2176  CD2 LEU A 304       7.848   7.435 -15.770  1.00 82.25           C  
ATOM   2177  N   ARG A 305       3.531   8.828 -18.214  1.00 83.88           N  
ATOM   2178  CA  ARG A 305       2.454   9.745 -17.861  1.00 83.88           C  
ATOM   2179  C   ARG A 305       1.081   9.096 -18.027  1.00 83.88           C  
ATOM   2180  CB  ARG A 305       2.602  10.999 -18.729  1.00 83.88           C  
ATOM   2181  O   ARG A 305       0.276   9.179 -17.103  1.00 83.88           O  
ATOM   2182  CG  ARG A 305       1.538  12.048 -18.393  1.00 83.88           C  
ATOM   2183  CD  ARG A 305       1.706  13.252 -19.315  1.00 83.88           C  
ATOM   2184  NE  ARG A 305       0.658  14.255 -19.062  1.00 83.88           N  
ATOM   2185  NH1 ARG A 305       1.305  15.732 -20.692  1.00 83.88           N  
ATOM   2186  NH2 ARG A 305      -0.488  16.184 -19.440  1.00 83.88           N  
ATOM   2187  CZ  ARG A 305       0.498  15.382 -19.730  1.00 83.88           C  
ATOM   2188  N   ASP A 306       0.829   8.442 -19.160  1.00 87.56           N  
ATOM   2189  CA  ASP A 306      -0.492   7.881 -19.458  1.00 87.56           C  
ATOM   2190  C   ASP A 306      -0.814   6.694 -18.552  1.00 87.56           C  
ATOM   2191  CB  ASP A 306      -0.607   7.494 -20.936  1.00 87.56           C  
ATOM   2192  O   ASP A 306      -1.870   6.665 -17.921  1.00 87.56           O  
ATOM   2193  CG  ASP A 306      -0.454   8.705 -21.854  1.00 87.56           C  
ATOM   2194  OD1 ASP A 306      -0.952   9.794 -21.485  1.00 87.56           O  
ATOM   2195  OD2 ASP A 306       0.257   8.544 -22.871  1.00 87.56           O  
ATOM   2196  N   ALA A 307       0.140   5.774 -18.380  1.00 87.00           N  
ATOM   2197  CA  ALA A 307      -0.002   4.675 -17.428  1.00 87.00           C  
ATOM   2198  C   ALA A 307      -0.164   5.183 -15.981  1.00 87.00           C  
ATOM   2199  CB  ALA A 307       1.216   3.754 -17.575  1.00 87.00           C  
ATOM   2200  O   ALA A 307      -0.862   4.566 -15.176  1.00 87.00           O  
ATOM   2201  N   GLY A 308       0.445   6.327 -15.649  1.00 85.00           N  
ATOM   2202  CA  GLY A 308       0.367   6.954 -14.332  1.00 85.00           C  
ATOM   2203  C   GLY A 308      -1.024   7.466 -13.945  1.00 85.00           C  
ATOM   2204  O   GLY A 308      -1.323   7.522 -12.748  1.00 85.00           O  
ATOM   2205  N   TRP A 309      -1.907   7.759 -14.912  1.00 86.81           N  
ATOM   2206  CA  TRP A 309      -3.281   8.206 -14.631  1.00 86.81           C  
ATOM   2207  C   TRP A 309      -4.075   7.220 -13.785  1.00 86.81           C  
ATOM   2208  CB  TRP A 309      -4.052   8.456 -15.931  1.00 86.81           C  
ATOM   2209  O   TRP A 309      -4.969   7.624 -13.043  1.00 86.81           O  
ATOM   2210  CG  TRP A 309      -3.718   9.745 -16.597  1.00 86.81           C  
ATOM   2211  CD1 TRP A 309      -3.285   9.889 -17.866  1.00 86.81           C  
ATOM   2212  CD2 TRP A 309      -3.815  11.090 -16.047  1.00 86.81           C  
ATOM   2213  CE2 TRP A 309      -3.393  12.016 -17.048  1.00 86.81           C  
ATOM   2214  CE3 TRP A 309      -4.232  11.619 -14.805  1.00 86.81           C  
ATOM   2215  NE1 TRP A 309      -3.073  11.225 -18.136  1.00 86.81           N  
ATOM   2216  CH2 TRP A 309      -3.793  13.894 -15.569  1.00 86.81           C  
ATOM   2217  CZ2 TRP A 309      -3.383  13.401 -16.822  1.00 86.81           C  
ATOM   2218  CZ3 TRP A 309      -4.213  13.005 -14.564  1.00 86.81           C  
ATOM   2219  N   ILE A 310      -3.724   5.936 -13.840  1.00 90.06           N  
ATOM   2220  CA  ILE A 310      -4.386   4.902 -13.057  1.00 90.06           C  
ATOM   2221  C   ILE A 310      -4.303   5.156 -11.545  1.00 90.06           C  
ATOM   2222  CB  ILE A 310      -3.784   3.548 -13.460  1.00 90.06           C  
ATOM   2223  O   ILE A 310      -5.243   4.864 -10.806  1.00 90.06           O  
ATOM   2224  CG1 ILE A 310      -4.801   2.439 -13.223  1.00 90.06           C  
ATOM   2225  CG2 ILE A 310      -2.476   3.197 -12.726  1.00 90.06           C  
ATOM   2226  CD1 ILE A 310      -5.955   2.421 -14.235  1.00 90.06           C  
ATOM   2227  N   ILE A 311      -3.212   5.763 -11.070  1.00 84.81           N  
ATOM   2228  CA  ILE A 311      -3.026   6.077  -9.650  1.00 84.81           C  
ATOM   2229  C   ILE A 311      -3.970   7.209  -9.245  1.00 84.81           C  
ATOM   2230  CB  ILE A 311      -1.551   6.417  -9.356  1.00 84.81           C  
ATOM   2231  O   ILE A 311      -4.691   7.089  -8.253  1.00 84.81           O  
ATOM   2232  CG1 ILE A 311      -0.665   5.230  -9.791  1.00 84.81           C  
ATOM   2233  CG2 ILE A 311      -1.359   6.763  -7.866  1.00 84.81           C  
ATOM   2234  CD1 ILE A 311       0.803   5.388  -9.416  1.00 84.81           C  
ATOM   2235  N   SER A 312      -4.023   8.273 -10.050  1.00 86.62           N  
ATOM   2236  CA  SER A 312      -4.917   9.410  -9.819  1.00 86.62           C  
ATOM   2237  C   SER A 312      -6.387   8.999  -9.892  1.00 86.62           C  
ATOM   2238  CB  SER A 312      -4.633  10.518 -10.835  1.00 86.62           C  
ATOM   2239  O   SER A 312      -7.163   9.334  -8.997  1.00 86.62           O  
ATOM   2240  OG  SER A 312      -3.276  10.899 -10.763  1.00 86.62           O  
ATOM   2241  N   ILE A 313      -6.762   8.208 -10.904  1.00 90.38           N  
ATOM   2242  CA  ILE A 313      -8.116   7.660 -11.049  1.00 90.38           C  
ATOM   2243  C   ILE A 313      -8.473   6.805  -9.837  1.00 90.38           C  
ATOM   2244  CB  ILE A 313      -8.249   6.869 -12.370  1.00 90.38           C  
ATOM   2245  O   ILE A 313      -9.565   6.958  -9.304  1.00 90.38           O  
ATOM   2246  CG1 ILE A 313      -8.215   7.861 -13.554  1.00 90.38           C  
ATOM   2247  CG2 ILE A 313      -9.555   6.047 -12.415  1.00 90.38           C  
ATOM   2248  CD1 ILE A 313      -7.959   7.179 -14.897  1.00 90.38           C  
ATOM   2249  N   GLY A 314      -7.558   5.958  -9.355  1.00 88.50           N  
ATOM   2250  CA  GLY A 314      -7.779   5.147  -8.157  1.00 88.50           C  
ATOM   2251  C   GLY A 314      -8.063   5.987  -6.907  1.00 88.50           C  
ATOM   2252  O   GLY A 314      -8.993   5.682  -6.159  1.00 88.50           O  
ATOM   2253  N   GLY A 315      -7.315   7.076  -6.705  1.00 84.88           N  
ATOM   2254  CA  GLY A 315      -7.532   8.010  -5.594  1.00 84.88           C  
ATOM   2255  C   GLY A 315      -8.891   8.720  -5.656  1.00 84.88           C  
ATOM   2256  O   GLY A 315      -9.624   8.755  -4.661  1.00 84.88           O  
ATOM   2257  N   ILE A 316      -9.250   9.240  -6.837  1.00 88.50           N  
ATOM   2258  CA  ILE A 316     -10.551   9.885  -7.086  1.00 88.50           C  
ATOM   2259  C   ILE A 316     -11.683   8.877  -6.872  1.00 88.50           C  
ATOM   2260  CB  ILE A 316     -10.599  10.503  -8.505  1.00 88.50           C  
ATOM   2261  O   ILE A 316     -12.603   9.148  -6.107  1.00 88.50           O  
ATOM   2262  CG1 ILE A 316      -9.590  11.669  -8.622  1.00 88.50           C  
ATOM   2263  CG2 ILE A 316     -12.019  11.004  -8.845  1.00 88.50           C  
ATOM   2264  CD1 ILE A 316      -9.343  12.130 -10.065  1.00 88.50           C  
ATOM   2265  N   ALA A 317     -11.579   7.694  -7.479  1.00 92.44           N  
ATOM   2266  CA  ALA A 317     -12.552   6.614  -7.370  1.00 92.44           C  
ATOM   2267  C   ALA A 317     -12.847   6.248  -5.914  1.00 92.44           C  
ATOM   2268  CB  ALA A 317     -11.971   5.396  -8.091  1.00 92.44           C  
ATOM   2269  O   ALA A 317     -14.005   6.180  -5.501  1.00 92.44           O  
ATOM   2270  N   TRP A 318     -11.796   6.054  -5.114  1.00 89.62           N  
ATOM   2271  CA  TRP A 318     -11.949   5.715  -3.706  1.00 89.62           C  
ATOM   2272  C   TRP A 318     -12.618   6.845  -2.917  1.00 89.62           C  
ATOM   2273  CB  TRP A 318     -10.584   5.345  -3.119  1.00 89.62           C  
ATOM   2274  O   TRP A 318     -13.540   6.588  -2.140  1.00 89.62           O  
ATOM   2275  CG  TRP A 318     -10.589   4.957  -1.672  1.00 89.62           C  
ATOM   2276  CD1 TRP A 318     -11.665   4.568  -0.952  1.00 89.62           C  
ATOM   2277  CD2 TRP A 318      -9.465   4.897  -0.747  1.00 89.62           C  
ATOM   2278  CE2 TRP A 318      -9.951   4.479   0.529  1.00 89.62           C  
ATOM   2279  CE3 TRP A 318      -8.082   5.143  -0.861  1.00 89.62           C  
ATOM   2280  NE1 TRP A 318     -11.301   4.297   0.348  1.00 89.62           N  
ATOM   2281  CH2 TRP A 318      -7.739   4.560   1.489  1.00 89.62           C  
ATOM   2282  CZ2 TRP A 318      -9.113   4.311   1.636  1.00 89.62           C  
ATOM   2283  CZ3 TRP A 318      -7.228   4.974   0.245  1.00 89.62           C  
ATOM   2284  N   THR A 319     -12.219   8.095  -3.154  1.00 88.12           N  
ATOM   2285  CA  THR A 319     -12.813   9.263  -2.485  1.00 88.12           C  
ATOM   2286  C   THR A 319     -14.289   9.410  -2.842  1.00 88.12           C  
ATOM   2287  CB  THR A 319     -12.035  10.535  -2.843  1.00 88.12           C  
ATOM   2288  O   THR A 319     -15.126   9.596  -1.957  1.00 88.12           O  
ATOM   2289  CG2 THR A 319     -12.640  11.798  -2.223  1.00 88.12           C  
ATOM   2290  OG1 THR A 319     -10.716  10.399  -2.368  1.00 88.12           O  
ATOM   2291  N   THR A 320     -14.636   9.238  -4.116  1.00 91.94           N  
ATOM   2292  CA  THR A 320     -16.021   9.210  -4.583  1.00 91.94           C  
ATOM   2293  C   THR A 320     -16.796   8.080  -3.908  1.00 91.94           C  
ATOM   2294  CB  THR A 320     -16.055   9.101  -6.113  1.00 91.94           C  
ATOM   2295  O   THR A 320     -17.852   8.331  -3.336  1.00 91.94           O  
ATOM   2296  CG2 THR A 320     -17.466   9.065  -6.688  1.00 91.94           C  
ATOM   2297  OG1 THR A 320     -15.446  10.247  -6.652  1.00 91.94           O  
ATOM   2298  N   GLY A 321     -16.256   6.859  -3.857  1.00 95.12           N  
ATOM   2299  CA  GLY A 321     -16.881   5.733  -3.157  1.00 95.12           C  
ATOM   2300  C   GLY A 321     -17.097   5.983  -1.659  1.00 95.12           C  
ATOM   2301  O   GLY A 321     -18.157   5.662  -1.123  1.00 95.12           O  
ATOM   2302  N   ALA A 322     -16.130   6.601  -0.978  1.00 92.00           N  
ATOM   2303  CA  ALA A 322     -16.243   6.985   0.428  1.00 92.00           C  
ATOM   2304  C   ALA A 322     -17.319   8.061   0.650  1.00 92.00           C  
ATOM   2305  CB  ALA A 322     -14.867   7.466   0.908  1.00 92.00           C  
ATOM   2306  O   ALA A 322     -18.120   7.962   1.582  1.00 92.00           O  
ATOM   2307  N   TRP A 323     -17.392   9.058  -0.235  1.00 93.25           N  
ATOM   2308  CA  TRP A 323     -18.444  10.070  -0.201  1.00 93.25           C  
ATOM   2309  C   TRP A 323     -19.827   9.455  -0.455  1.00 93.25           C  
ATOM   2310  CB  TRP A 323     -18.124  11.190  -1.195  1.00 93.25           C  
ATOM   2311  O   TRP A 323     -20.747   9.708   0.325  1.00 93.25           O  
ATOM   2312  CG  TRP A 323     -19.209  12.216  -1.326  1.00 93.25           C  
ATOM   2313  CD1 TRP A 323     -19.354  13.335  -0.583  1.00 93.25           C  
ATOM   2314  CD2 TRP A 323     -20.321  12.224  -2.267  1.00 93.25           C  
ATOM   2315  CE2 TRP A 323     -21.127  13.371  -2.025  1.00 93.25           C  
ATOM   2316  CE3 TRP A 323     -20.710  11.380  -3.319  1.00 93.25           C  
ATOM   2317  NE1 TRP A 323     -20.475  14.030  -1.003  1.00 93.25           N  
ATOM   2318  CH2 TRP A 323     -22.651  12.767  -3.808  1.00 93.25           C  
ATOM   2319  CZ2 TRP A 323     -22.278  13.648  -2.776  1.00 93.25           C  
ATOM   2320  CZ3 TRP A 323     -21.864  11.635  -4.082  1.00 93.25           C  
ATOM   2321  N   LEU A 324     -19.970   8.588  -1.469  1.00 96.19           N  
ATOM   2322  CA  LEU A 324     -21.205   7.835  -1.717  1.00 96.19           C  
ATOM   2323  C   LEU A 324     -21.608   7.052  -0.463  1.00 96.19           C  
ATOM   2324  CB  LEU A 324     -21.048   6.850  -2.899  1.00 96.19           C  
ATOM   2325  O   LEU A 324     -22.761   7.112  -0.041  1.00 96.19           O  
ATOM   2326  CG  LEU A 324     -21.509   7.379  -4.272  1.00 96.19           C  
ATOM   2327  CD1 LEU A 324     -20.392   8.027  -5.075  1.00 96.19           C  
ATOM   2328  CD2 LEU A 324     -21.993   6.219  -5.144  1.00 96.19           C  
ATOM   2329  N   GLN A 325     -20.661   6.359   0.170  1.00 96.25           N  
ATOM   2330  CA  GLN A 325     -20.917   5.606   1.394  1.00 96.25           C  
ATOM   2331  C   GLN A 325     -21.489   6.483   2.507  1.00 96.25           C  
ATOM   2332  CB  GLN A 325     -19.624   4.923   1.848  1.00 96.25           C  
ATOM   2333  O   GLN A 325     -22.469   6.079   3.137  1.00 96.25           O  
ATOM   2334  CG  GLN A 325     -19.875   3.910   2.971  1.00 96.25           C  
ATOM   2335  CD  GLN A 325     -19.926   4.548   4.357  1.00 96.25           C  
ATOM   2336  NE2 GLN A 325     -20.785   4.072   5.222  1.00 96.25           N  
ATOM   2337  OE1 GLN A 325     -19.204   5.470   4.687  1.00 96.25           O  
ATOM   2338  N   ALA A 326     -20.923   7.674   2.715  1.00 91.62           N  
ATOM   2339  CA  ALA A 326     -21.386   8.621   3.721  1.00 91.62           C  
ATOM   2340  C   ALA A 326     -22.802   9.145   3.423  1.00 91.62           C  
ATOM   2341  CB  ALA A 326     -20.367   9.762   3.813  1.00 91.62           C  
ATOM   2342  O   ALA A 326     -23.614   9.269   4.339  1.00 91.62           O  
ATOM   2343  N   GLN A 327     -23.137   9.413   2.154  1.00 94.94           N  
ATOM   2344  CA  GLN A 327     -24.501   9.806   1.769  1.00 94.94           C  
ATOM   2345  C   GLN A 327     -25.499   8.664   1.983  1.00 94.94           C  
ATOM   2346  CB  GLN A 327     -24.553  10.261   0.301  1.00 94.94           C  
ATOM   2347  O   GLN A 327     -26.590   8.875   2.514  1.00 94.94           O  
ATOM   2348  CG  GLN A 327     -23.679  11.480  -0.020  1.00 94.94           C  
ATOM   2349  CD  GLN A 327     -23.954  12.707   0.841  1.00 94.94           C  
ATOM   2350  NE2 GLN A 327     -22.962  13.544   1.045  1.00 94.94           N  
ATOM   2351  OE1 GLN A 327     -25.033  12.954   1.352  1.00 94.94           O  
ATOM   2352  N   LEU A 328     -25.116   7.437   1.624  1.00 94.56           N  
ATOM   2353  CA  LEU A 328     -25.949   6.259   1.843  1.00 94.56           C  
ATOM   2354  C   LEU A 328     -26.131   5.954   3.340  1.00 94.56           C  
ATOM   2355  CB  LEU A 328     -25.350   5.050   1.115  1.00 94.56           C  
ATOM   2356  O   LEU A 328     -27.209   5.518   3.730  1.00 94.56           O  
ATOM   2357  CG  LEU A 328     -25.267   5.131  -0.420  1.00 94.56           C  
ATOM   2358  CD1 LEU A 328     -24.422   3.969  -0.946  1.00 94.56           C  
ATOM   2359  CD2 LEU A 328     -26.645   5.050  -1.064  1.00 94.56           C  
ATOM   2360  N   GLU A 329     -25.121   6.211   4.181  1.00 93.19           N  
ATOM   2361  CA  GLU A 329     -25.235   6.098   5.645  1.00 93.19           C  
ATOM   2362  C   GLU A 329     -26.287   7.069   6.186  1.00 93.19           C  
ATOM   2363  CB  GLU A 329     -23.877   6.373   6.323  1.00 93.19           C  
ATOM   2364  O   GLU A 329     -27.130   6.664   6.979  1.00 93.19           O  
ATOM   2365  CG  GLU A 329     -23.848   6.074   7.839  1.00 93.19           C  
ATOM   2366  CD  GLU A 329     -23.856   4.576   8.181  1.00 93.19           C  
ATOM   2367  OE1 GLU A 329     -24.168   4.175   9.324  1.00 93.19           O  
ATOM   2368  OE2 GLU A 329     -23.488   3.767   7.305  1.00 93.19           O  
ATOM   2369  N   LYS A 330     -26.280   8.325   5.721  1.00 93.88           N  
ATOM   2370  CA  LYS A 330     -27.273   9.334   6.122  1.00 93.88           C  
ATOM   2371  C   LYS A 330     -28.688   8.966   5.681  1.00 93.88           C  
ATOM   2372  CB  LYS A 330     -26.904  10.703   5.537  1.00 93.88           C  
ATOM   2373  O   LYS A 330     -29.627   9.160   6.441  1.00 93.88           O  
ATOM   2374  CG  LYS A 330     -25.654  11.311   6.181  1.00 93.88           C  
ATOM   2375  CD  LYS A 330     -25.304  12.614   5.459  1.00 93.88           C  
ATOM   2376  CE  LYS A 330     -24.019  13.211   6.030  1.00 93.88           C  
ATOM   2377  NZ  LYS A 330     -23.695  14.488   5.351  1.00 93.88           N  
ATOM   2378  N   LYS A 331     -28.839   8.453   4.456  1.00 96.19           N  
ATOM   2379  CA  LYS A 331     -30.151   8.162   3.862  1.00 96.19           C  
ATOM   2380  C   LYS A 331     -30.776   6.862   4.375  1.00 96.19           C  
ATOM   2381  CB  LYS A 331     -30.020   8.175   2.331  1.00 96.19           C  
ATOM   2382  O   LYS A 331     -31.977   6.827   4.608  1.00 96.19           O  
ATOM   2383  CG  LYS A 331     -31.391   8.028   1.656  1.00 96.19           C  
ATOM   2384  CD  LYS A 331     -31.300   8.149   0.132  1.00 96.19           C  
ATOM   2385  CE  LYS A 331     -32.708   7.964  -0.445  1.00 96.19           C  
ATOM   2386  NZ  LYS A 331     -32.705   7.862  -1.924  1.00 96.19           N  
ATOM   2387  N   TYR A 332     -29.985   5.797   4.504  1.00 94.69           N  
ATOM   2388  CA  TYR A 332     -30.488   4.442   4.775  1.00 94.69           C  
ATOM   2389  C   TYR A 332     -30.057   3.879   6.137  1.00 94.69           C  
ATOM   2390  CB  TYR A 332     -30.063   3.510   3.632  1.00 94.69           C  
ATOM   2391  O   TYR A 332     -30.439   2.764   6.490  1.00 94.69           O  
ATOM   2392  CG  TYR A 332     -30.520   3.928   2.246  1.00 94.69           C  
ATOM   2393  CD1 TYR A 332     -31.893   3.953   1.931  1.00 94.69           C  
ATOM   2394  CD2 TYR A 332     -29.570   4.257   1.260  1.00 94.69           C  
ATOM   2395  CE1 TYR A 332     -32.319   4.307   0.636  1.00 94.69           C  
ATOM   2396  CE2 TYR A 332     -29.994   4.583  -0.043  1.00 94.69           C  
ATOM   2397  OH  TYR A 332     -31.751   4.953  -1.617  1.00 94.69           O  
ATOM   2398  CZ  TYR A 332     -31.366   4.610  -0.357  1.00 94.69           C  
ATOM   2399  N   GLY A 333     -29.243   4.611   6.899  1.00 91.94           N  
ATOM   2400  CA  GLY A 333     -28.868   4.265   8.267  1.00 91.94           C  
ATOM   2401  C   GLY A 333     -28.011   2.995   8.428  1.00 91.94           C  
ATOM   2402  O   GLY A 333     -27.587   2.370   7.443  1.00 91.94           O  
ATOM   2403  N   PRO A 334     -27.751   2.584   9.687  1.00 90.44           N  
ATOM   2404  CA  PRO A 334     -26.866   1.462  10.016  1.00 90.44           C  
ATOM   2405  C   PRO A 334     -27.332   0.095   9.493  1.00 90.44           C  
ATOM   2406  CB  PRO A 334     -26.766   1.454  11.546  1.00 90.44           C  
ATOM   2407  O   PRO A 334     -26.496  -0.729   9.124  1.00 90.44           O  
ATOM   2408  CG  PRO A 334     -27.052   2.903  11.932  1.00 90.44           C  
ATOM   2409  CD  PRO A 334     -28.097   3.316  10.901  1.00 90.44           C  
ATOM   2410  N   GLY A 335     -28.647  -0.139   9.397  1.00 89.19           N  
ATOM   2411  CA  GLY A 335     -29.211  -1.418   8.936  1.00 89.19           C  
ATOM   2412  C   GLY A 335     -28.844  -1.773   7.488  1.00 89.19           C  
ATOM   2413  O   GLY A 335     -28.765  -2.940   7.125  1.00 89.19           O  
ATOM   2414  N   SER A 336     -28.516  -0.775   6.662  1.00 92.62           N  
ATOM   2415  CA  SER A 336     -28.127  -0.974   5.258  1.00 92.62           C  
ATOM   2416  C   SER A 336     -26.642  -1.319   5.047  1.00 92.62           C  
ATOM   2417  CB  SER A 336     -28.495   0.273   4.455  1.00 92.62           C  
ATOM   2418  O   SER A 336     -26.208  -1.490   3.904  1.00 92.62           O  
ATOM   2419  OG  SER A 336     -27.665   1.349   4.857  1.00 92.62           O  
ATOM   2420  N   ARG A 337     -25.817  -1.373   6.107  1.00 92.75           N  
ATOM   2421  CA  ARG A 337     -24.350  -1.524   5.985  1.00 92.75           C  
ATOM   2422  C   ARG A 337     -23.948  -2.812   5.269  1.00 92.75           C  
ATOM   2423  CB  ARG A 337     -23.674  -1.440   7.364  1.00 92.75           C  
ATOM   2424  O   ARG A 337     -23.087  -2.760   4.397  1.00 92.75           O  
ATOM   2425  CG  ARG A 337     -23.636  -0.002   7.901  1.00 92.75           C  
ATOM   2426  CD  ARG A 337     -23.123   0.034   9.338  1.00 92.75           C  
ATOM   2427  NE  ARG A 337     -23.199   1.391   9.905  1.00 92.75           N  
ATOM   2428  NH1 ARG A 337     -22.631   0.844  12.066  1.00 92.75           N  
ATOM   2429  NH2 ARG A 337     -23.150   2.949  11.531  1.00 92.75           N  
ATOM   2430  CZ  ARG A 337     -22.990   1.714  11.166  1.00 92.75           C  
ATOM   2431  N   LEU A 338     -24.588  -3.944   5.564  1.00 92.31           N  
ATOM   2432  CA  LEU A 338     -24.241  -5.231   4.941  1.00 92.31           C  
ATOM   2433  C   LEU A 338     -24.577  -5.256   3.450  1.00 92.31           C  
ATOM   2434  CB  LEU A 338     -24.944  -6.391   5.659  1.00 92.31           C  
ATOM   2435  O   LEU A 338     -23.753  -5.684   2.641  1.00 92.31           O  
ATOM   2436  CG  LEU A 338     -24.244  -6.806   6.960  1.00 92.31           C  
ATOM   2437  CD1 LEU A 338     -24.363  -5.746   8.052  1.00 92.31           C  
ATOM   2438  CD2 LEU A 338     -24.895  -8.059   7.499  1.00 92.31           C  
ATOM   2439  N   ALA A 339     -25.742  -4.723   3.073  1.00 93.62           N  
ATOM   2440  CA  ALA A 339     -26.119  -4.558   1.672  1.00 93.62           C  
ATOM   2441  C   ALA A 339     -25.101  -3.685   0.920  1.00 93.62           C  
ATOM   2442  CB  ALA A 339     -27.533  -3.971   1.608  1.00 93.62           C  
ATOM   2443  O   ALA A 339     -24.717  -4.015  -0.200  1.00 93.62           O  
ATOM   2444  N   ARG A 340     -24.586  -2.623   1.557  1.00 95.38           N  
ATOM   2445  CA  ARG A 340     -23.530  -1.770   0.988  1.00 95.38           C  
ATOM   2446  C   ARG A 340     -22.175  -2.459   0.888  1.00 95.38           C  
ATOM   2447  CB  ARG A 340     -23.401  -0.479   1.796  1.00 95.38           C  
ATOM   2448  O   ARG A 340     -21.491  -2.260  -0.110  1.00 95.38           O  
ATOM   2449  CG  ARG A 340     -24.580   0.450   1.513  1.00 95.38           C  
ATOM   2450  CD  ARG A 340     -24.425   1.750   2.292  1.00 95.38           C  
ATOM   2451  NE  ARG A 340     -24.823   1.592   3.691  1.00 95.38           N  
ATOM   2452  NH1 ARG A 340     -23.663   3.361   4.611  1.00 95.38           N  
ATOM   2453  NH2 ARG A 340     -24.928   2.079   5.876  1.00 95.38           N  
ATOM   2454  CZ  ARG A 340     -24.461   2.341   4.703  1.00 95.38           C  
ATOM   2455  N   ILE A 341     -21.796  -3.290   1.861  1.00 95.81           N  
ATOM   2456  CA  ILE A 341     -20.577  -4.109   1.772  1.00 95.81           C  
ATOM   2457  C   ILE A 341     -20.680  -5.058   0.573  1.00 95.81           C  
ATOM   2458  CB  ILE A 341     -20.293  -4.863   3.092  1.00 95.81           C  
ATOM   2459  O   ILE A 341     -19.770  -5.103  -0.249  1.00 95.81           O  
ATOM   2460  CG1 ILE A 341     -19.986  -3.875   4.239  1.00 95.81           C  
ATOM   2461  CG2 ILE A 341     -19.092  -5.815   2.932  1.00 95.81           C  
ATOM   2462  CD1 ILE A 341     -20.066  -4.510   5.634  1.00 95.81           C  
ATOM   2463  N   ARG A 342     -21.806  -5.767   0.425  1.00 95.25           N  
ATOM   2464  CA  ARG A 342     -22.035  -6.709  -0.684  1.00 95.25           C  
ATOM   2465  C   ARG A 342     -22.110  -6.008  -2.036  1.00 95.25           C  
ATOM   2466  CB  ARG A 342     -23.315  -7.517  -0.427  1.00 95.25           C  
ATOM   2467  O   ARG A 342     -21.466  -6.454  -2.979  1.00 95.25           O  
ATOM   2468  CG  ARG A 342     -23.122  -8.491   0.741  1.00 95.25           C  
ATOM   2469  CD  ARG A 342     -24.407  -9.219   1.141  1.00 95.25           C  
ATOM   2470  NE  ARG A 342     -24.873 -10.139   0.089  1.00 95.25           N  
ATOM   2471  NH1 ARG A 342     -26.587 -11.084   1.307  1.00 95.25           N  
ATOM   2472  NH2 ARG A 342     -26.275 -11.664  -0.834  1.00 95.25           N  
ATOM   2473  CZ  ARG A 342     -25.907 -10.954   0.198  1.00 95.25           C  
ATOM   2474  N   GLY A 343     -22.871  -4.920  -2.125  1.00 96.12           N  
ATOM   2475  CA  GLY A 343     -23.000  -4.120  -3.341  1.00 96.12           C  
ATOM   2476  C   GLY A 343     -21.667  -3.502  -3.755  1.00 96.12           C  
ATOM   2477  O   GLY A 343     -21.256  -3.649  -4.899  1.00 96.12           O  
ATOM   2478  N   GLY A 344     -20.942  -2.894  -2.812  1.00 96.81           N  
ATOM   2479  CA  GLY A 344     -19.610  -2.344  -3.062  1.00 96.81           C  
ATOM   2480  C   GLY A 344     -18.595  -3.413  -3.478  1.00 96.81           C  
ATOM   2481  O   GLY A 344     -17.834  -3.181  -4.410  1.00 96.81           O  
ATOM   2482  N   ALA A 345     -18.630  -4.606  -2.871  1.00 96.50           N  
ATOM   2483  CA  ALA A 345     -17.790  -5.734  -3.281  1.00 96.50           C  
ATOM   2484  C   ALA A 345     -18.122  -6.223  -4.702  1.00 96.50           C  
ATOM   2485  CB  ALA A 345     -17.928  -6.866  -2.257  1.00 96.50           C  
ATOM   2486  O   ALA A 345     -17.215  -6.484  -5.480  1.00 96.50           O  
ATOM   2487  N   ALA A 346     -19.404  -6.288  -5.075  1.00 97.06           N  
ATOM   2488  CA  ALA A 346     -19.804  -6.653  -6.435  1.00 97.06           C  
ATOM   2489  C   ALA A 346     -19.349  -5.610  -7.473  1.00 97.06           C  
ATOM   2490  CB  ALA A 346     -21.323  -6.856  -6.460  1.00 97.06           C  
ATOM   2491  O   ALA A 346     -18.830  -5.974  -8.526  1.00 97.06           O  
ATOM   2492  N   VAL A 347     -19.489  -4.316  -7.158  1.00 97.75           N  
ATOM   2493  CA  VAL A 347     -18.992  -3.212  -7.998  1.00 97.75           C  
ATOM   2494  C   VAL A 347     -17.466  -3.261  -8.116  1.00 97.75           C  
ATOM   2495  CB  VAL A 347     -19.469  -1.854  -7.445  1.00 97.75           C  
ATOM   2496  O   VAL A 347     -16.937  -3.096  -9.213  1.00 97.75           O  
ATOM   2497  CG1 VAL A 347     -18.853  -0.659  -8.180  1.00 97.75           C  
ATOM   2498  CG2 VAL A 347     -20.991  -1.708  -7.582  1.00 97.75           C  
ATOM   2499  N   LEU A 348     -16.764  -3.555  -7.016  1.00 97.06           N  
ATOM   2500  CA  LEU A 348     -15.321  -3.793  -7.004  1.00 97.06           C  
ATOM   2501  C   LEU A 348     -14.944  -4.909  -7.987  1.00 97.06           C  
ATOM   2502  CB  LEU A 348     -14.859  -4.080  -5.561  1.00 97.06           C  
ATOM   2503  O   LEU A 348     -14.151  -4.676  -8.896  1.00 97.06           O  
ATOM   2504  CG  LEU A 348     -13.432  -4.640  -5.433  1.00 97.06           C  
ATOM   2505  CD1 LEU A 348     -12.417  -3.648  -5.960  1.00 97.06           C  
ATOM   2506  CD2 LEU A 348     -13.105  -4.926  -3.967  1.00 97.06           C  
ATOM   2507  N   THR A 349     -15.543  -6.096  -7.852  1.00 97.19           N  
ATOM   2508  CA  THR A 349     -15.281  -7.236  -8.742  1.00 97.19           C  
ATOM   2509  C   THR A 349     -15.558  -6.891 -10.204  1.00 97.19           C  
ATOM   2510  CB  THR A 349     -16.140  -8.444  -8.345  1.00 97.19           C  
ATOM   2511  O   THR A 349     -14.717  -7.160 -11.059  1.00 97.19           O  
ATOM   2512  CG2 THR A 349     -15.837  -9.686  -9.182  1.00 97.19           C  
ATOM   2513  OG1 THR A 349     -15.914  -8.796  -7.004  1.00 97.19           O  
ATOM   2514  N   ALA A 350     -16.701  -6.266 -10.502  1.00 97.69           N  
ATOM   2515  CA  ALA A 350     -17.062  -5.878 -11.864  1.00 97.69           C  
ATOM   2516  C   ALA A 350     -16.050  -4.891 -12.466  1.00 97.69           C  
ATOM   2517  CB  ALA A 350     -18.476  -5.287 -11.842  1.00 97.69           C  
ATOM   2518  O   ALA A 350     -15.635  -5.054 -13.612  1.00 97.69           O  
ATOM   2519  N   GLY A 351     -15.603  -3.907 -11.681  1.00 97.12           N  
ATOM   2520  CA  GLY A 351     -14.566  -2.967 -12.092  1.00 97.12           C  
ATOM   2521  C   GLY A 351     -13.220  -3.645 -12.355  1.00 97.12           C  
ATOM   2522  O   GLY A 351     -12.584  -3.357 -13.365  1.00 97.12           O  
ATOM   2523  N   LEU A 352     -12.803  -4.590 -11.504  1.00 96.00           N  
ATOM   2524  CA  LEU A 352     -11.559  -5.346 -11.703  1.00 96.00           C  
ATOM   2525  C   LEU A 352     -11.615  -6.233 -12.951  1.00 96.00           C  
ATOM   2526  CB  LEU A 352     -11.241  -6.199 -10.463  1.00 96.00           C  
ATOM   2527  O   LEU A 352     -10.637  -6.292 -13.692  1.00 96.00           O  
ATOM   2528  CG  LEU A 352     -10.888  -5.408  -9.192  1.00 96.00           C  
ATOM   2529  CD1 LEU A 352     -10.695  -6.390  -8.038  1.00 96.00           C  
ATOM   2530  CD2 LEU A 352      -9.613  -4.578  -9.325  1.00 96.00           C  
ATOM   2531  N   VAL A 353     -12.754  -6.882 -13.217  1.00 96.31           N  
ATOM   2532  CA  VAL A 353     -12.974  -7.650 -14.454  1.00 96.31           C  
ATOM   2533  C   VAL A 353     -12.905  -6.728 -15.668  1.00 96.31           C  
ATOM   2534  CB  VAL A 353     -14.315  -8.409 -14.410  1.00 96.31           C  
ATOM   2535  O   VAL A 353     -12.154  -7.008 -16.596  1.00 96.31           O  
ATOM   2536  CG1 VAL A 353     -14.682  -9.037 -15.763  1.00 96.31           C  
ATOM   2537  CG2 VAL A 353     -14.262  -9.548 -13.385  1.00 96.31           C  
ATOM   2538  N   LEU A 354     -13.620  -5.600 -15.650  1.00 96.81           N  
ATOM   2539  CA  LEU A 354     -13.585  -4.621 -16.738  1.00 96.81           C  
ATOM   2540  C   LEU A 354     -12.161  -4.099 -16.982  1.00 96.81           C  
ATOM   2541  CB  LEU A 354     -14.570  -3.486 -16.403  1.00 96.81           C  
ATOM   2542  O   LEU A 354     -11.723  -4.008 -18.128  1.00 96.81           O  
ATOM   2543  CG  LEU A 354     -14.655  -2.378 -17.469  1.00 96.81           C  
ATOM   2544  CD1 LEU A 354     -15.097  -2.924 -18.826  1.00 96.81           C  
ATOM   2545  CD2 LEU A 354     -15.670  -1.316 -17.047  1.00 96.81           C  
ATOM   2546  N   ALA A 355     -11.417  -3.829 -15.906  1.00 95.56           N  
ATOM   2547  CA  ALA A 355     -10.039  -3.376 -16.001  1.00 95.56           C  
ATOM   2548  C   ALA A 355      -9.124  -4.452 -16.607  1.00 95.56           C  
ATOM   2549  CB  ALA A 355      -9.551  -2.906 -14.626  1.00 95.56           C  
ATOM   2550  O   ALA A 355      -8.333  -4.156 -17.500  1.00 95.56           O  
ATOM   2551  N   ALA A 356      -9.272  -5.710 -16.175  1.00 94.75           N  
ATOM   2552  CA  ALA A 356      -8.544  -6.848 -16.731  1.00 94.75           C  
ATOM   2553  C   ALA A 356      -8.820  -7.026 -18.227  1.00 94.75           C  
ATOM   2554  CB  ALA A 356      -8.940  -8.118 -15.966  1.00 94.75           C  
ATOM   2555  O   ALA A 356      -7.890  -7.214 -19.004  1.00 94.75           O  
ATOM   2556  N   LEU A 357     -10.084  -6.925 -18.641  1.00 95.06           N  
ATOM   2557  CA  LEU A 357     -10.485  -7.055 -20.040  1.00 95.06           C  
ATOM   2558  C   LEU A 357      -9.946  -5.906 -20.911  1.00 95.06           C  
ATOM   2559  CB  LEU A 357     -12.019  -7.134 -20.112  1.00 95.06           C  
ATOM   2560  O   LEU A 357      -9.561  -6.143 -22.051  1.00 95.06           O  
ATOM   2561  CG  LEU A 357     -12.667  -8.394 -19.509  1.00 95.06           C  
ATOM   2562  CD1 LEU A 357     -14.187  -8.231 -19.543  1.00 95.06           C  
ATOM   2563  CD2 LEU A 357     -12.314  -9.681 -20.250  1.00 95.06           C  
ATOM   2564  N   GLY A 358      -9.869  -4.680 -20.385  1.00 95.00           N  
ATOM   2565  CA  GLY A 358      -9.244  -3.554 -21.092  1.00 95.00           C  
ATOM   2566  C   GLY A 358      -7.724  -3.684 -21.226  1.00 95.00           C  
ATOM   2567  O   GLY A 358      -7.146  -3.258 -22.220  1.00 95.00           O  
ATOM   2568  N   VAL A 359      -7.063  -4.293 -20.238  1.00 93.25           N  
ATOM   2569  CA  VAL A 359      -5.603  -4.473 -20.240  1.00 93.25           C  
ATOM   2570  C   VAL A 359      -5.153  -5.701 -21.021  1.00 93.25           C  
ATOM   2571  CB  VAL A 359      -5.081  -4.551 -18.801  1.00 93.25           C  
ATOM   2572  O   VAL A 359      -4.119  -5.652 -21.678  1.00 93.25           O  
ATOM   2573  CG1 VAL A 359      -3.611  -4.965 -18.694  1.00 93.25           C  
ATOM   2574  CG2 VAL A 359      -5.184  -3.177 -18.152  1.00 93.25           C  
ATOM   2575  N   LEU A 360      -5.879  -6.813 -20.944  1.00 92.81           N  
ATOM   2576  CA  LEU A 360      -5.456  -8.085 -21.538  1.00 92.81           C  
ATOM   2577  C   LEU A 360      -5.904  -8.250 -23.001  1.00 92.81           C  
ATOM   2578  CB  LEU A 360      -5.890  -9.250 -20.628  1.00 92.81           C  
ATOM   2579  O   LEU A 360      -5.581  -9.262 -23.616  1.00 92.81           O  
ATOM   2580  CG  LEU A 360      -5.262  -9.227 -19.218  1.00 92.81           C  
ATOM   2581  CD1 LEU A 360      -5.882 -10.329 -18.359  1.00 92.81           C  
ATOM   2582  CD2 LEU A 360      -3.743  -9.438 -19.239  1.00 92.81           C  
ATOM   2583  N   GLY A 361      -6.610  -7.265 -23.570  1.00 84.06           N  
ATOM   2584  CA  GLY A 361      -6.891  -7.179 -25.007  1.00 84.06           C  
ATOM   2585  C   GLY A 361      -8.313  -7.467 -25.522  1.00 84.06           C  
ATOM   2586  O   GLY A 361      -8.557  -7.097 -26.668  1.00 84.06           O  
ATOM   2587  N   PRO A 362      -9.281  -8.063 -24.790  1.00 86.88           N  
ATOM   2588  CA  PRO A 362     -10.631  -8.239 -25.345  1.00 86.88           C  
ATOM   2589  C   PRO A 362     -11.455  -6.943 -25.422  1.00 86.88           C  
ATOM   2590  CB  PRO A 362     -11.308  -9.304 -24.480  1.00 86.88           C  
ATOM   2591  O   PRO A 362     -12.442  -6.901 -26.151  1.00 86.88           O  
ATOM   2592  CG  PRO A 362     -10.560  -9.219 -23.157  1.00 86.88           C  
ATOM   2593  CD  PRO A 362      -9.145  -8.828 -23.559  1.00 86.88           C  
ATOM   2594  N   LEU A 363     -11.077  -5.891 -24.688  1.00 94.50           N  
ATOM   2595  CA  LEU A 363     -11.707  -4.570 -24.747  1.00 94.50           C  
ATOM   2596  C   LEU A 363     -10.671  -3.478 -25.058  1.00 94.50           C  
ATOM   2597  CB  LEU A 363     -12.433  -4.275 -23.421  1.00 94.50           C  
ATOM   2598  O   LEU A 363      -9.479  -3.679 -24.820  1.00 94.50           O  
ATOM   2599  CG  LEU A 363     -13.618  -5.200 -23.105  1.00 94.50           C  
ATOM   2600  CD1 LEU A 363     -14.203  -4.795 -21.753  1.00 94.50           C  
ATOM   2601  CD2 LEU A 363     -14.733  -5.115 -24.146  1.00 94.50           C  
ATOM   2602  N   PRO A 364     -11.101  -2.297 -25.541  1.00 94.69           N  
ATOM   2603  CA  PRO A 364     -10.198  -1.169 -25.738  1.00 94.69           C  
ATOM   2604  C   PRO A 364      -9.528  -0.717 -24.434  1.00 94.69           C  
ATOM   2605  CB  PRO A 364     -11.067  -0.048 -26.307  1.00 94.69           C  
ATOM   2606  O   PRO A 364     -10.127  -0.781 -23.361  1.00 94.69           O  
ATOM   2607  CG  PRO A 364     -12.265  -0.766 -26.921  1.00 94.69           C  
ATOM   2608  CD  PRO A 364     -12.446  -1.962 -25.993  1.00 94.69           C  
ATOM   2609  N   VAL A 365      -8.330  -0.136 -24.537  1.00 94.12           N  
ATOM   2610  CA  VAL A 365      -7.516   0.305 -23.385  1.00 94.12           C  
ATOM   2611  C   VAL A 365      -8.252   1.277 -22.458  1.00 94.12           C  
ATOM   2612  CB  VAL A 365      -6.203   0.948 -23.876  1.00 94.12           C  
ATOM   2613  O   VAL A 365      -8.035   1.258 -21.248  1.00 94.12           O  
ATOM   2614  CG1 VAL A 365      -5.284   1.366 -22.723  1.00 94.12           C  
ATOM   2615  CG2 VAL A 365      -5.421  -0.035 -24.747  1.00 94.12           C  
ATOM   2616  N   TRP A 366      -9.178   2.097 -22.974  1.00 93.88           N  
ATOM   2617  CA  TRP A 366      -9.971   2.998 -22.128  1.00 93.88           C  
ATOM   2618  C   TRP A 366     -10.804   2.246 -21.071  1.00 93.88           C  
ATOM   2619  CB  TRP A 366     -10.820   3.945 -22.981  1.00 93.88           C  
ATOM   2620  O   TRP A 366     -11.047   2.779 -19.985  1.00 93.88           O  
ATOM   2621  CG  TRP A 366     -11.943   3.309 -23.732  1.00 93.88           C  
ATOM   2622  CD1 TRP A 366     -11.981   3.094 -25.065  1.00 93.88           C  
ATOM   2623  CD2 TRP A 366     -13.216   2.822 -23.212  1.00 93.88           C  
ATOM   2624  CE2 TRP A 366     -13.950   2.243 -24.289  1.00 93.88           C  
ATOM   2625  CE3 TRP A 366     -13.830   2.813 -21.941  1.00 93.88           C  
ATOM   2626  NE1 TRP A 366     -13.169   2.473 -25.399  1.00 93.88           N  
ATOM   2627  CH2 TRP A 366     -15.767   1.613 -22.830  1.00 93.88           C  
ATOM   2628  CZ2 TRP A 366     -15.201   1.640 -24.113  1.00 93.88           C  
ATOM   2629  CZ3 TRP A 366     -15.082   2.203 -21.756  1.00 93.88           C  
ATOM   2630  N   ALA A 367     -11.180   0.988 -21.339  1.00 96.06           N  
ATOM   2631  CA  ALA A 367     -11.889   0.134 -20.391  1.00 96.06           C  
ATOM   2632  C   ALA A 367     -11.033  -0.197 -19.157  1.00 96.06           C  
ATOM   2633  CB  ALA A 367     -12.356  -1.136 -21.110  1.00 96.06           C  
ATOM   2634  O   ALA A 367     -11.589  -0.394 -18.079  1.00 96.06           O  
ATOM   2635  N   ALA A 368      -9.698  -0.172 -19.269  1.00 95.19           N  
ATOM   2636  CA  ALA A 368      -8.794  -0.309 -18.127  1.00 95.19           C  
ATOM   2637  C   ALA A 368      -9.010   0.817 -17.105  1.00 95.19           C  
ATOM   2638  CB  ALA A 368      -7.344  -0.352 -18.618  1.00 95.19           C  
ATOM   2639  O   ALA A 368      -9.211   0.567 -15.916  1.00 95.19           O  
ATOM   2640  N   TYR A 369      -9.041   2.062 -17.587  1.00 95.12           N  
ATOM   2641  CA  TYR A 369      -9.246   3.249 -16.759  1.00 95.12           C  
ATOM   2642  C   TYR A 369     -10.665   3.314 -16.184  1.00 95.12           C  
ATOM   2643  CB  TYR A 369      -8.938   4.498 -17.591  1.00 95.12           C  
ATOM   2644  O   TYR A 369     -10.828   3.591 -14.994  1.00 95.12           O  
ATOM   2645  CG  TYR A 369      -7.511   4.569 -18.101  1.00 95.12           C  
ATOM   2646  CD1 TYR A 369      -6.446   4.859 -17.227  1.00 95.12           C  
ATOM   2647  CD2 TYR A 369      -7.247   4.334 -19.460  1.00 95.12           C  
ATOM   2648  CE1 TYR A 369      -5.130   4.940 -17.722  1.00 95.12           C  
ATOM   2649  CE2 TYR A 369      -5.938   4.407 -19.962  1.00 95.12           C  
ATOM   2650  OH  TYR A 369      -3.608   4.768 -19.561  1.00 95.12           O  
ATOM   2651  CZ  TYR A 369      -4.876   4.714 -19.089  1.00 95.12           C  
ATOM   2652  N   LEU A 370     -11.689   3.006 -16.993  1.00 96.62           N  
ATOM   2653  CA  LEU A 370     -13.072   2.956 -16.509  1.00 96.62           C  
ATOM   2654  C   LEU A 370     -13.259   1.847 -15.468  1.00 96.62           C  
ATOM   2655  CB  LEU A 370     -14.058   2.782 -17.681  1.00 96.62           C  
ATOM   2656  O   LEU A 370     -13.841   2.084 -14.413  1.00 96.62           O  
ATOM   2657  CG  LEU A 370     -15.530   2.737 -17.211  1.00 96.62           C  
ATOM   2658  CD1 LEU A 370     -15.967   4.041 -16.539  1.00 96.62           C  
ATOM   2659  CD2 LEU A 370     -16.481   2.483 -18.374  1.00 96.62           C  
ATOM   2660  N   GLY A 371     -12.742   0.648 -15.736  1.00 96.12           N  
ATOM   2661  CA  GLY A 371     -12.787  -0.470 -14.799  1.00 96.12           C  
ATOM   2662  C   GLY A 371     -12.120  -0.126 -13.475  1.00 96.12           C  
ATOM   2663  O   GLY A 371     -12.680  -0.397 -12.415  1.00 96.12           O  
ATOM   2664  N   TRP A 372     -10.982   0.568 -13.514  1.00 95.31           N  
ATOM   2665  CA  TRP A 372     -10.296   1.024 -12.309  1.00 95.31           C  
ATOM   2666  C   TRP A 372     -11.094   2.062 -11.508  1.00 95.31           C  
ATOM   2667  CB  TRP A 372      -8.928   1.563 -12.704  1.00 95.31           C  
ATOM   2668  O   TRP A 372     -11.162   1.968 -10.279  1.00 95.31           O  
ATOM   2669  CG  TRP A 372      -7.996   1.680 -11.552  1.00 95.31           C  
ATOM   2670  CD1 TRP A 372      -7.542   2.821 -10.997  1.00 95.31           C  
ATOM   2671  CD2 TRP A 372      -7.379   0.595 -10.805  1.00 95.31           C  
ATOM   2672  CE2 TRP A 372      -6.527   1.159  -9.811  1.00 95.31           C  
ATOM   2673  CE3 TRP A 372      -7.457  -0.811 -10.880  1.00 95.31           C  
ATOM   2674  NE1 TRP A 372      -6.657   2.519  -9.983  1.00 95.31           N  
ATOM   2675  CH2 TRP A 372      -5.877  -1.032  -9.036  1.00 95.31           C  
ATOM   2676  CZ2 TRP A 372      -5.775   0.366  -8.936  1.00 95.31           C  
ATOM   2677  CZ3 TRP A 372      -6.714  -1.616 -10.000  1.00 95.31           C  
ATOM   2678  N   LEU A 373     -11.757   3.004 -12.192  1.00 96.12           N  
ATOM   2679  CA  LEU A 373     -12.674   3.973 -11.580  1.00 96.12           C  
ATOM   2680  C   LEU A 373     -13.859   3.276 -10.889  1.00 96.12           C  
ATOM   2681  CB  LEU A 373     -13.165   4.948 -12.669  1.00 96.12           C  
ATOM   2682  O   LEU A 373     -14.209   3.594  -9.749  1.00 96.12           O  
ATOM   2683  CG  LEU A 373     -14.138   6.038 -12.177  1.00 96.12           C  
ATOM   2684  CD1 LEU A 373     -13.458   7.080 -11.289  1.00 96.12           C  
ATOM   2685  CD2 LEU A 373     -14.737   6.769 -13.376  1.00 96.12           C  
ATOM   2686  N   VAL A 374     -14.469   2.301 -11.564  1.00 97.56           N  
ATOM   2687  CA  VAL A 374     -15.574   1.501 -11.017  1.00 97.56           C  
ATOM   2688  C   VAL A 374     -15.093   0.692  -9.810  1.00 97.56           C  
ATOM   2689  CB  VAL A 374     -16.176   0.601 -12.115  1.00 97.56           C  
ATOM   2690  O   VAL A 374     -15.718   0.741  -8.748  1.00 97.56           O  
ATOM   2691  CG1 VAL A 374     -17.227  -0.369 -11.565  1.00 97.56           C  
ATOM   2692  CG2 VAL A 374     -16.877   1.445 -13.190  1.00 97.56           C  
ATOM   2693  N   ALA A 375     -13.942   0.026  -9.934  1.00 96.69           N  
ATOM   2694  CA  ALA A 375     -13.356  -0.793  -8.881  1.00 96.69           C  
ATOM   2695  C   ALA A 375     -13.088   0.028  -7.610  1.00 96.69           C  
ATOM   2696  CB  ALA A 375     -12.081  -1.458  -9.417  1.00 96.69           C  
ATOM   2697  O   ALA A 375     -13.563  -0.326  -6.529  1.00 96.69           O  
ATOM   2698  N   GLY A 376     -12.418   1.179  -7.749  1.00 95.25           N  
ATOM   2699  CA  GLY A 376     -12.097   2.056  -6.621  1.00 95.25           C  
ATOM   2700  C   GLY A 376     -13.341   2.639  -5.941  1.00 95.25           C  
ATOM   2701  O   GLY A 376     -13.380   2.757  -4.715  1.00 95.25           O  
ATOM   2702  N   THR A 377     -14.399   2.921  -6.708  1.00 96.50           N  
ATOM   2703  CA  THR A 377     -15.687   3.373  -6.157  1.00 96.50           C  
ATOM   2704  C   THR A 377     -16.347   2.262  -5.332  1.00 96.50           C  
ATOM   2705  CB  THR A 377     -16.629   3.860  -7.271  1.00 96.50           C  
ATOM   2706  O   THR A 377     -16.773   2.501  -4.198  1.00 96.50           O  
ATOM   2707  CG2 THR A 377     -17.913   4.477  -6.712  1.00 96.50           C  
ATOM   2708  OG1 THR A 377     -16.008   4.866  -8.037  1.00 96.50           O  
ATOM   2709  N   GLY A 378     -16.376   1.030  -5.855  1.00 96.88           N  
ATOM   2710  CA  GLY A 378     -16.882  -0.149  -5.144  1.00 96.88           C  
ATOM   2711  C   GLY A 378     -16.104  -0.445  -3.861  1.00 96.88           C  
ATOM   2712  O   GLY A 378     -16.707  -0.630  -2.798  1.00 96.88           O  
ATOM   2713  N   MET A 379     -14.769  -0.380  -3.937  1.00 95.12           N  
ATOM   2714  CA  MET A 379     -13.883  -0.445  -2.775  1.00 95.12           C  
ATOM   2715  C   MET A 379     -14.277   0.610  -1.741  1.00 95.12           C  
ATOM   2716  CB  MET A 379     -12.410  -0.294  -3.195  1.00 95.12           C  
ATOM   2717  O   MET A 379     -14.533   0.246  -0.600  1.00 95.12           O  
ATOM   2718  CG  MET A 379     -11.479  -0.159  -1.980  1.00 95.12           C  
ATOM   2719  SD  MET A 379      -9.719  -0.098  -2.381  1.00 95.12           S  
ATOM   2720  CE  MET A 379      -8.987  -0.013  -0.725  1.00 95.12           C  
ATOM   2721  N   GLY A 380     -14.389   1.890  -2.111  1.00 94.06           N  
ATOM   2722  CA  GLY A 380     -14.722   2.960  -1.167  1.00 94.06           C  
ATOM   2723  C   GLY A 380     -16.044   2.754  -0.430  1.00 94.06           C  
ATOM   2724  O   GLY A 380     -16.119   3.004   0.777  1.00 94.06           O  
ATOM   2725  N   VAL A 381     -17.060   2.227  -1.116  1.00 96.31           N  
ATOM   2726  CA  VAL A 381     -18.353   1.908  -0.497  1.00 96.31           C  
ATOM   2727  C   VAL A 381     -18.245   0.736   0.475  1.00 96.31           C  
ATOM   2728  CB  VAL A 381     -19.455   1.690  -1.550  1.00 96.31           C  
ATOM   2729  O   VAL A 381     -18.666   0.855   1.632  1.00 96.31           O  
ATOM   2730  CG1 VAL A 381     -20.784   1.278  -0.900  1.00 96.31           C  
ATOM   2731  CG2 VAL A 381     -19.723   2.979  -2.337  1.00 96.31           C  
ATOM   2732  N   ALA A 382     -17.673  -0.387   0.037  1.00 96.00           N  
ATOM   2733  CA  ALA A 382     -17.582  -1.588   0.861  1.00 96.00           C  
ATOM   2734  C   ALA A 382     -16.631  -1.408   2.050  1.00 96.00           C  
ATOM   2735  CB  ALA A 382     -17.155  -2.764  -0.020  1.00 96.00           C  
ATOM   2736  O   ALA A 382     -16.958  -1.785   3.176  1.00 96.00           O  
ATOM   2737  N   TYR A 383     -15.484  -0.775   1.811  1.00 93.19           N  
ATOM   2738  CA  TYR A 383     -14.435  -0.516   2.790  1.00 93.19           C  
ATOM   2739  C   TYR A 383     -14.971   0.296   3.972  1.00 93.19           C  
ATOM   2740  CB  TYR A 383     -13.287   0.195   2.061  1.00 93.19           C  
ATOM   2741  O   TYR A 383     -14.905  -0.162   5.114  1.00 93.19           O  
ATOM   2742  CG  TYR A 383     -12.021   0.422   2.844  1.00 93.19           C  
ATOM   2743  CD1 TYR A 383     -11.822   1.628   3.546  1.00 93.19           C  
ATOM   2744  CD2 TYR A 383     -11.000  -0.545   2.787  1.00 93.19           C  
ATOM   2745  CE1 TYR A 383     -10.595   1.856   4.199  1.00 93.19           C  
ATOM   2746  CE2 TYR A 383      -9.779  -0.320   3.446  1.00 93.19           C  
ATOM   2747  OH  TYR A 383      -8.466   1.045   4.936  1.00 93.19           O  
ATOM   2748  CZ  TYR A 383      -9.572   0.878   4.162  1.00 93.19           C  
ATOM   2749  N   ASN A 384     -15.570   1.461   3.716  1.00 92.69           N  
ATOM   2750  CA  ASN A 384     -16.068   2.327   4.786  1.00 92.69           C  
ATOM   2751  C   ASN A 384     -17.306   1.744   5.484  1.00 92.69           C  
ATOM   2752  CB  ASN A 384     -16.321   3.726   4.217  1.00 92.69           C  
ATOM   2753  O   ASN A 384     -17.419   1.832   6.706  1.00 92.69           O  
ATOM   2754  CG  ASN A 384     -15.026   4.417   3.853  1.00 92.69           C  
ATOM   2755  ND2 ASN A 384     -14.813   4.723   2.599  1.00 92.69           N  
ATOM   2756  OD1 ASN A 384     -14.159   4.628   4.680  1.00 92.69           O  
ATOM   2757  N   SER A 385     -18.191   1.064   4.747  1.00 94.56           N  
ATOM   2758  CA  SER A 385     -19.345   0.379   5.351  1.00 94.56           C  
ATOM   2759  C   SER A 385     -18.909  -0.737   6.308  1.00 94.56           C  
ATOM   2760  CB  SER A 385     -20.270  -0.197   4.276  1.00 94.56           C  
ATOM   2761  O   SER A 385     -19.473  -0.864   7.394  1.00 94.56           O  
ATOM   2762  OG  SER A 385     -20.715   0.824   3.406  1.00 94.56           O  
ATOM   2763  N   ASN A 386     -17.870  -1.502   5.948  1.00 94.81           N  
ATOM   2764  CA  ASN A 386     -17.273  -2.521   6.813  1.00 94.81           C  
ATOM   2765  C   ASN A 386     -16.628  -1.911   8.064  1.00 94.81           C  
ATOM   2766  CB  ASN A 386     -16.261  -3.333   5.993  1.00 94.81           C  
ATOM   2767  O   ASN A 386     -16.794  -2.450   9.157  1.00 94.81           O  
ATOM   2768  CG  ASN A 386     -15.663  -4.475   6.797  1.00 94.81           C  
ATOM   2769  ND2 ASN A 386     -14.397  -4.410   7.138  1.00 94.81           N  
ATOM   2770  OD1 ASN A 386     -16.324  -5.445   7.113  1.00 94.81           O  
ATOM   2771  N   SER A 387     -15.943  -0.769   7.928  1.00 91.19           N  
ATOM   2772  CA  SER A 387     -15.393  -0.049   9.083  1.00 91.19           C  
ATOM   2773  C   SER A 387     -16.480   0.369  10.063  1.00 91.19           C  
ATOM   2774  CB  SER A 387     -14.626   1.206   8.667  1.00 91.19           C  
ATOM   2775  O   SER A 387     -16.381   0.072  11.250  1.00 91.19           O  
ATOM   2776  OG  SER A 387     -13.412   0.845   8.061  1.00 91.19           O  
ATOM   2777  N   LEU A 388     -17.540   1.020   9.580  1.00 90.81           N  
ATOM   2778  CA  LEU A 388     -18.633   1.451  10.449  1.00 90.81           C  
ATOM   2779  C   LEU A 388     -19.344   0.264  11.099  1.00 90.81           C  
ATOM   2780  CB  LEU A 388     -19.638   2.291   9.653  1.00 90.81           C  
ATOM   2781  O   LEU A 388     -19.696   0.341  12.274  1.00 90.81           O  
ATOM   2782  CG  LEU A 388     -19.116   3.651   9.165  1.00 90.81           C  
ATOM   2783  CD1 LEU A 388     -20.253   4.357   8.433  1.00 90.81           C  
ATOM   2784  CD2 LEU A 388     -18.657   4.555  10.310  1.00 90.81           C  
ATOM   2785  N   TRP A 389     -19.533  -0.832  10.356  1.00 93.00           N  
ATOM   2786  CA  TRP A 389     -20.104  -2.056  10.904  1.00 93.00           C  
ATOM   2787  C   TRP A 389     -19.241  -2.604  12.040  1.00 93.00           C  
ATOM   2788  CB  TRP A 389     -20.334  -3.094   9.798  1.00 93.00           C  
ATOM   2789  O   TRP A 389     -19.732  -2.740  13.152  1.00 93.00           O  
ATOM   2790  CG  TRP A 389     -20.986  -4.347  10.293  1.00 93.00           C  
ATOM   2791  CD1 TRP A 389     -22.318  -4.561  10.388  1.00 93.00           C  
ATOM   2792  CD2 TRP A 389     -20.355  -5.522  10.892  1.00 93.00           C  
ATOM   2793  CE2 TRP A 389     -21.381  -6.407  11.334  1.00 93.00           C  
ATOM   2794  CE3 TRP A 389     -19.021  -5.901  11.158  1.00 93.00           C  
ATOM   2795  NE1 TRP A 389     -22.551  -5.788  10.977  1.00 93.00           N  
ATOM   2796  CH2 TRP A 389     -19.780  -7.890  12.342  1.00 93.00           C  
ATOM   2797  CZ2 TRP A 389     -21.111  -7.591  12.024  1.00 93.00           C  
ATOM   2798  CZ3 TRP A 389     -18.739  -7.051  11.918  1.00 93.00           C  
ATOM   2799  N   ALA A 390     -17.950  -2.860  11.829  1.00 90.25           N  
ATOM   2800  CA  ALA A 390     -17.159  -3.500  12.879  1.00 90.25           C  
ATOM   2801  C   ALA A 390     -16.885  -2.560  14.069  1.00 90.25           C  
ATOM   2802  CB  ALA A 390     -15.919  -4.167  12.279  1.00 90.25           C  
ATOM   2803  O   ALA A 390     -16.888  -3.024  15.205  1.00 90.25           O  
ATOM   2804  N   MET A 391     -16.768  -1.241  13.850  1.00 87.44           N  
ATOM   2805  CA  MET A 391     -16.685  -0.265  14.950  1.00 87.44           C  
ATOM   2806  C   MET A 391     -17.941  -0.234  15.828  1.00 87.44           C  
ATOM   2807  CB  MET A 391     -16.460   1.164  14.434  1.00 87.44           C  
ATOM   2808  O   MET A 391     -17.828   0.076  17.011  1.00 87.44           O  
ATOM   2809  CG  MET A 391     -15.031   1.441  13.971  1.00 87.44           C  
ATOM   2810  SD  MET A 391     -14.716   3.198  13.663  1.00 87.44           S  
ATOM   2811  CE  MET A 391     -13.058   3.123  12.939  1.00 87.44           C  
ATOM   2812  N   SER A 392     -19.129  -0.523  15.281  1.00 88.31           N  
ATOM   2813  CA  SER A 392     -20.362  -0.550  16.078  1.00 88.31           C  
ATOM   2814  C   SER A 392     -20.545  -1.832  16.889  1.00 88.31           C  
ATOM   2815  CB  SER A 392     -21.598  -0.256  15.221  1.00 88.31           C  
ATOM   2816  O   SER A 392     -21.468  -1.892  17.689  1.00 88.31           O  
ATOM   2817  OG  SER A 392     -21.938  -1.304  14.333  1.00 88.31           O  
ATOM   2818  N   HIS A 393     -19.694  -2.842  16.684  1.00 86.19           N  
ATOM   2819  CA  HIS A 393     -19.767  -4.146  17.354  1.00 86.19           C  
ATOM   2820  C   HIS A 393     -18.649  -4.361  18.381  1.00 86.19           C  
ATOM   2821  CB  HIS A 393     -19.772  -5.261  16.299  1.00 86.19           C  
ATOM   2822  O   HIS A 393     -18.521  -5.455  18.923  1.00 86.19           O  
ATOM   2823  CG  HIS A 393     -21.042  -5.306  15.497  1.00 86.19           C  
ATOM   2824  CD2 HIS A 393     -22.072  -6.194  15.641  1.00 86.19           C  
ATOM   2825  ND1 HIS A 393     -21.390  -4.450  14.484  1.00 86.19           N  
ATOM   2826  CE1 HIS A 393     -22.595  -4.809  14.024  1.00 86.19           C  
ATOM   2827  NE2 HIS A 393     -23.044  -5.880  14.686  1.00 86.19           N  
ATOM   2828  N   VAL A 394     -17.830  -3.340  18.636  1.00 85.75           N  
ATOM   2829  CA  VAL A 394     -16.763  -3.378  19.641  1.00 85.75           C  
ATOM   2830  C   VAL A 394     -16.925  -2.225  20.624  1.00 85.75           C  
ATOM   2831  CB  VAL A 394     -15.359  -3.402  19.007  1.00 85.75           C  
ATOM   2832  O   VAL A 394     -17.371  -1.130  20.257  1.00 85.75           O  
ATOM   2833  CG1 VAL A 394     -15.158  -4.632  18.112  1.00 85.75           C  
ATOM   2834  CG2 VAL A 394     -15.034  -2.142  18.194  1.00 85.75           C  
ATOM   2835  N   SER A 395     -16.553  -2.458  21.880  1.00 84.75           N  
ATOM   2836  CA  SER A 395     -16.549  -1.416  22.907  1.00 84.75           C  
ATOM   2837  C   SER A 395     -15.515  -0.326  22.590  1.00 84.75           C  
ATOM   2838  CB  SER A 395     -16.278  -2.041  24.277  1.00 84.75           C  
ATOM   2839  O   SER A 395     -14.585  -0.527  21.806  1.00 84.75           O  
ATOM   2840  OG  SER A 395     -14.966  -2.548  24.300  1.00 84.75           O  
ATOM   2841  N   THR A 396     -15.646   0.856  23.202  1.00 76.62           N  
ATOM   2842  CA  THR A 396     -14.696   1.970  23.010  1.00 76.62           C  
ATOM   2843  C   THR A 396     -13.254   1.578  23.352  1.00 76.62           C  
ATOM   2844  CB  THR A 396     -15.125   3.184  23.849  1.00 76.62           C  
ATOM   2845  O   THR A 396     -12.329   2.043  22.688  1.00 76.62           O  
ATOM   2846  CG2 THR A 396     -14.276   4.430  23.599  1.00 76.62           C  
ATOM   2847  OG1 THR A 396     -16.449   3.535  23.506  1.00 76.62           O  
ATOM   2848  N   GLU A 397     -13.068   0.688  24.327  1.00 75.19           N  
ATOM   2849  CA  GLU A 397     -11.762   0.179  24.765  1.00 75.19           C  
ATOM   2850  C   GLU A 397     -11.118  -0.747  23.716  1.00 75.19           C  
ATOM   2851  CB  GLU A 397     -11.950  -0.553  26.105  1.00 75.19           C  
ATOM   2852  O   GLU A 397      -9.908  -0.708  23.496  1.00 75.19           O  
ATOM   2853  CG  GLU A 397     -12.434   0.403  27.213  1.00 75.19           C  
ATOM   2854  CD  GLU A 397     -12.711  -0.285  28.559  1.00 75.19           C  
ATOM   2855  OE1 GLU A 397     -13.189   0.438  29.460  1.00 75.19           O  
ATOM   2856  OE2 GLU A 397     -12.442  -1.500  28.679  1.00 75.19           O  
ATOM   2857  N   GLU A 398     -11.930  -1.519  22.990  1.00 78.62           N  
ATOM   2858  CA  GLU A 398     -11.480  -2.478  21.972  1.00 78.62           C  
ATOM   2859  C   GLU A 398     -11.241  -1.839  20.590  1.00 78.62           C  
ATOM   2860  CB  GLU A 398     -12.522  -3.594  21.861  1.00 78.62           C  
ATOM   2861  O   GLU A 398     -10.568  -2.424  19.736  1.00 78.62           O  
ATOM   2862  CG  GLU A 398     -12.579  -4.497  23.104  1.00 78.62           C  
ATOM   2863  CD  GLU A 398     -13.835  -5.375  23.089  1.00 78.62           C  
ATOM   2864  OE1 GLU A 398     -13.708  -6.584  23.373  1.00 78.62           O  
ATOM   2865  OE2 GLU A 398     -14.921  -4.805  22.800  1.00 78.62           O  
ATOM   2866  N   ARG A 399     -11.731  -0.613  20.346  1.00 76.88           N  
ATOM   2867  CA  ARG A 399     -11.562   0.092  19.054  1.00 76.88           C  
ATOM   2868  C   ARG A 399     -10.102   0.278  18.649  1.00 76.88           C  
ATOM   2869  CB  ARG A 399     -12.225   1.474  19.096  1.00 76.88           C  
ATOM   2870  O   ARG A 399      -9.784   0.212  17.458  1.00 76.88           O  
ATOM   2871  CG  ARG A 399     -13.750   1.387  19.046  1.00 76.88           C  
ATOM   2872  CD  ARG A 399     -14.350   2.789  19.080  1.00 76.88           C  
ATOM   2873  NE  ARG A 399     -15.800   2.730  19.317  1.00 76.88           N  
ATOM   2874  NH1 ARG A 399     -16.172   4.993  19.398  1.00 76.88           N  
ATOM   2875  NH2 ARG A 399     -17.842   3.568  19.832  1.00 76.88           N  
ATOM   2876  CZ  ARG A 399     -16.596   3.763  19.513  1.00 76.88           C  
ATOM   2877  N   GLY A 400      -9.217   0.510  19.620  1.00 73.94           N  
ATOM   2878  CA  GLY A 400      -7.779   0.627  19.370  1.00 73.94           C  
ATOM   2879  C   GLY A 400      -7.184  -0.686  18.855  1.00 73.94           C  
ATOM   2880  O   GLY A 400      -6.454  -0.691  17.863  1.00 73.94           O  
ATOM   2881  N   GLN A 401      -7.567  -1.809  19.471  1.00 80.44           N  
ATOM   2882  CA  GLN A 401      -7.143  -3.141  19.044  1.00 80.44           C  
ATOM   2883  C   GLN A 401      -7.666  -3.475  17.642  1.00 80.44           C  
ATOM   2884  CB  GLN A 401      -7.606  -4.178  20.077  1.00 80.44           C  
ATOM   2885  O   GLN A 401      -6.888  -3.907  16.793  1.00 80.44           O  
ATOM   2886  CG  GLN A 401      -7.074  -5.583  19.756  1.00 80.44           C  
ATOM   2887  CD  GLN A 401      -7.496  -6.614  20.796  1.00 80.44           C  
ATOM   2888  NE2 GLN A 401      -6.825  -7.740  20.879  1.00 80.44           N  
ATOM   2889  OE1 GLN A 401      -8.425  -6.443  21.558  1.00 80.44           O  
ATOM   2890  N   LEU A 402      -8.951  -3.218  17.376  1.00 84.25           N  
ATOM   2891  CA  LEU A 402      -9.558  -3.427  16.060  1.00 84.25           C  
ATOM   2892  C   LEU A 402      -8.853  -2.616  14.965  1.00 84.25           C  
ATOM   2893  CB  LEU A 402     -11.048  -3.058  16.150  1.00 84.25           C  
ATOM   2894  O   LEU A 402      -8.526  -3.153  13.908  1.00 84.25           O  
ATOM   2895  CG  LEU A 402     -11.783  -3.106  14.797  1.00 84.25           C  
ATOM   2896  CD1 LEU A 402     -11.651  -4.475  14.124  1.00 84.25           C  
ATOM   2897  CD2 LEU A 402     -13.253  -2.756  15.015  1.00 84.25           C  
ATOM   2898  N   SER A 403      -8.573  -1.338  15.223  1.00 81.44           N  
ATOM   2899  CA  SER A 403      -7.886  -0.471  14.257  1.00 81.44           C  
ATOM   2900  C   SER A 403      -6.478  -0.984  13.938  1.00 81.44           C  
ATOM   2901  CB  SER A 403      -7.817   0.966  14.778  1.00 81.44           C  
ATOM   2902  O   SER A 403      -6.087  -1.025  12.772  1.00 81.44           O  
ATOM   2903  OG  SER A 403      -9.119   1.461  15.032  1.00 81.44           O  
ATOM   2904  N   GLY A 404      -5.741  -1.451  14.954  1.00 80.19           N  
ATOM   2905  CA  GLY A 404      -4.438  -2.093  14.763  1.00 80.19           C  
ATOM   2906  C   GLY A 404      -4.528  -3.398  13.964  1.00 80.19           C  
ATOM   2907  O   GLY A 404      -3.713  -3.640  13.076  1.00 80.19           O  
ATOM   2908  N   GLN A 405      -5.547  -4.223  14.221  1.00 85.44           N  
ATOM   2909  CA  GLN A 405      -5.796  -5.440  13.446  1.00 85.44           C  
ATOM   2910  C   GLN A 405      -6.147  -5.133  11.985  1.00 85.44           C  
ATOM   2911  CB  GLN A 405      -6.901  -6.273  14.108  1.00 85.44           C  
ATOM   2912  O   GLN A 405      -5.658  -5.826  11.097  1.00 85.44           O  
ATOM   2913  CG  GLN A 405      -6.401  -6.953  15.387  1.00 85.44           C  
ATOM   2914  CD  GLN A 405      -7.488  -7.742  16.105  1.00 85.44           C  
ATOM   2915  NE2 GLN A 405      -7.110  -8.725  16.893  1.00 85.44           N  
ATOM   2916  OE1 GLN A 405      -8.679  -7.516  15.971  1.00 85.44           O  
ATOM   2917  N   TRP A 406      -6.928  -4.087  11.707  1.00 86.94           N  
ATOM   2918  CA  TRP A 406      -7.210  -3.663  10.333  1.00 86.94           C  
ATOM   2919  C   TRP A 406      -5.965  -3.239   9.572  1.00 86.94           C  
ATOM   2920  CB  TRP A 406      -8.222  -2.526  10.303  1.00 86.94           C  
ATOM   2921  O   TRP A 406      -5.725  -3.759   8.486  1.00 86.94           O  
ATOM   2922  CG  TRP A 406      -9.634  -2.927  10.533  1.00 86.94           C  
ATOM   2923  CD1 TRP A 406     -10.199  -4.108  10.204  1.00 86.94           C  
ATOM   2924  CD2 TRP A 406     -10.710  -2.090  11.010  1.00 86.94           C  
ATOM   2925  CE2 TRP A 406     -11.915  -2.844  10.946  1.00 86.94           C  
ATOM   2926  CE3 TRP A 406     -10.795  -0.744  11.414  1.00 86.94           C  
ATOM   2927  NE1 TRP A 406     -11.539  -4.091  10.510  1.00 86.94           N  
ATOM   2928  CH2 TRP A 406     -13.203  -0.956  11.681  1.00 86.94           C  
ATOM   2929  CZ2 TRP A 406     -13.150  -2.279  11.239  1.00 86.94           C  
ATOM   2930  CZ3 TRP A 406     -12.032  -0.187  11.768  1.00 86.94           C  
ATOM   2931  N   ALA A 407      -5.160  -2.349  10.149  1.00 81.44           N  
ATOM   2932  CA  ALA A 407      -3.925  -1.917   9.507  1.00 81.44           C  
ATOM   2933  C   ALA A 407      -3.016  -3.122   9.208  1.00 81.44           C  
ATOM   2934  CB  ALA A 407      -3.246  -0.893  10.421  1.00 81.44           C  
ATOM   2935  O   ALA A 407      -2.501  -3.269   8.102  1.00 81.44           O  
ATOM   2936  N   ASN A 408      -2.893  -4.048  10.164  1.00 85.31           N  
ATOM   2937  CA  ASN A 408      -2.036  -5.217  10.006  1.00 85.31           C  
ATOM   2938  C   ASN A 408      -2.533  -6.199   8.935  1.00 85.31           C  
ATOM   2939  CB  ASN A 408      -1.869  -5.906  11.368  1.00 85.31           C  
ATOM   2940  O   ASN A 408      -1.718  -6.715   8.170  1.00 85.31           O  
ATOM   2941  CG  ASN A 408      -1.007  -5.116  12.338  1.00 85.31           C  
ATOM   2942  ND2 ASN A 408      -1.036  -5.467  13.602  1.00 85.31           N  
ATOM   2943  OD1 ASN A 408      -0.266  -4.213  11.993  1.00 85.31           O  
ATOM   2944  N   ILE A 409      -3.844  -6.478   8.869  1.00 90.06           N  
ATOM   2945  CA  ILE A 409      -4.373  -7.409   7.859  1.00 90.06           C  
ATOM   2946  C   ILE A 409      -4.273  -6.819   6.453  1.00 90.06           C  
ATOM   2947  CB  ILE A 409      -5.806  -7.905   8.177  1.00 90.06           C  
ATOM   2948  O   ILE A 409      -3.950  -7.545   5.519  1.00 90.06           O  
ATOM   2949  CG1 ILE A 409      -6.240  -9.100   7.306  1.00 90.06           C  
ATOM   2950  CG2 ILE A 409      -6.886  -6.824   8.046  1.00 90.06           C  
ATOM   2951  CD1 ILE A 409      -5.366 -10.343   7.486  1.00 90.06           C  
ATOM   2952  N   GLU A 410      -4.505  -5.516   6.293  1.00 90.19           N  
ATOM   2953  CA  GLU A 410      -4.375  -4.842   5.000  1.00 90.19           C  
ATOM   2954  C   GLU A 410      -2.942  -4.900   4.497  1.00 90.19           C  
ATOM   2955  CB  GLU A 410      -4.787  -3.377   5.121  1.00 90.19           C  
ATOM   2956  O   GLU A 410      -2.699  -5.398   3.402  1.00 90.19           O  
ATOM   2957  CG  GLU A 410      -6.295  -3.233   5.290  1.00 90.19           C  
ATOM   2958  CD  GLU A 410      -6.704  -1.779   5.516  1.00 90.19           C  
ATOM   2959  OE1 GLU A 410      -7.924  -1.535   5.535  1.00 90.19           O  
ATOM   2960  OE2 GLU A 410      -5.868  -0.872   5.671  1.00 90.19           O  
ATOM   2961  N   VAL A 411      -1.988  -4.458   5.316  1.00 87.62           N  
ATOM   2962  CA  VAL A 411      -0.574  -4.426   4.939  1.00 87.62           C  
ATOM   2963  C   VAL A 411      -0.072  -5.822   4.567  1.00 87.62           C  
ATOM   2964  CB  VAL A 411       0.248  -3.804   6.078  1.00 87.62           C  
ATOM   2965  O   VAL A 411       0.602  -5.980   3.547  1.00 87.62           O  
ATOM   2966  CG1 VAL A 411       1.741  -3.917   5.805  1.00 87.62           C  
ATOM   2967  CG2 VAL A 411      -0.054  -2.306   6.220  1.00 87.62           C  
ATOM   2968  N   LEU A 412      -0.457  -6.848   5.334  1.00 89.56           N  
ATOM   2969  CA  LEU A 412      -0.150  -8.238   5.003  1.00 89.56           C  
ATOM   2970  C   LEU A 412      -0.740  -8.641   3.647  1.00 89.56           C  
ATOM   2971  CB  LEU A 412      -0.682  -9.151   6.121  1.00 89.56           C  
ATOM   2972  O   LEU A 412      -0.034  -9.190   2.806  1.00 89.56           O  
ATOM   2973  CG  LEU A 412      -0.507 -10.650   5.814  1.00 89.56           C  
ATOM   2974  CD1 LEU A 412       0.967 -11.053   5.717  1.00 89.56           C  
ATOM   2975  CD2 LEU A 412      -1.192 -11.478   6.892  1.00 89.56           C  
ATOM   2976  N   MET A 413      -2.027  -8.386   3.428  1.00 92.88           N  
ATOM   2977  CA  MET A 413      -2.718  -8.802   2.210  1.00 92.88           C  
ATOM   2978  C   MET A 413      -2.190  -8.082   0.963  1.00 92.88           C  
ATOM   2979  CB  MET A 413      -4.218  -8.575   2.395  1.00 92.88           C  
ATOM   2980  O   MET A 413      -2.022  -8.713  -0.079  1.00 92.88           O  
ATOM   2981  CG  MET A 413      -4.853  -9.614   3.329  1.00 92.88           C  
ATOM   2982  SD  MET A 413      -4.842 -11.321   2.724  1.00 92.88           S  
ATOM   2983  CE  MET A 413      -6.209 -12.000   3.698  1.00 92.88           C  
ATOM   2984  N   VAL A 414      -1.847  -6.795   1.066  1.00 92.50           N  
ATOM   2985  CA  VAL A 414      -1.201  -6.047  -0.023  1.00 92.50           C  
ATOM   2986  C   VAL A 414       0.195  -6.596  -0.309  1.00 92.50           C  
ATOM   2987  CB  VAL A 414      -1.149  -4.538   0.287  1.00 92.50           C  
ATOM   2988  O   VAL A 414       0.534  -6.803  -1.474  1.00 92.50           O  
ATOM   2989  CG1 VAL A 414      -0.448  -3.747  -0.826  1.00 92.50           C  
ATOM   2990  CG2 VAL A 414      -2.574  -3.990   0.397  1.00 92.50           C  
ATOM   2991  N   ALA A 415       0.986  -6.893   0.727  1.00 92.25           N  
ATOM   2992  CA  ALA A 415       2.301  -7.506   0.563  1.00 92.25           C  
ATOM   2993  C   ALA A 415       2.222  -8.886  -0.105  1.00 92.25           C  
ATOM   2994  CB  ALA A 415       2.978  -7.624   1.929  1.00 92.25           C  
ATOM   2995  O   ALA A 415       2.995  -9.173  -1.014  1.00 92.25           O  
ATOM   2996  N   LEU A 416       1.274  -9.732   0.309  1.00 92.94           N  
ATOM   2997  CA  LEU A 416       1.066 -11.047  -0.296  1.00 92.94           C  
ATOM   2998  C   LEU A 416       0.625 -10.925  -1.757  1.00 92.94           C  
ATOM   2999  CB  LEU A 416       0.043 -11.851   0.524  1.00 92.94           C  
ATOM   3000  O   LEU A 416       1.185 -11.607  -2.609  1.00 92.94           O  
ATOM   3001  CG  LEU A 416       0.549 -12.331   1.897  1.00 92.94           C  
ATOM   3002  CD1 LEU A 416      -0.595 -13.029   2.635  1.00 92.94           C  
ATOM   3003  CD2 LEU A 416       1.715 -13.314   1.779  1.00 92.94           C  
ATOM   3004  N   SER A 417      -0.319 -10.035  -2.072  1.00 94.19           N  
ATOM   3005  CA  SER A 417      -0.763  -9.835  -3.455  1.00 94.19           C  
ATOM   3006  C   SER A 417       0.367  -9.332  -4.354  1.00 94.19           C  
ATOM   3007  CB  SER A 417      -1.927  -8.852  -3.509  1.00 94.19           C  
ATOM   3008  O   SER A 417       0.576  -9.874  -5.440  1.00 94.19           O  
ATOM   3009  OG  SER A 417      -2.445  -8.829  -4.825  1.00 94.19           O  
ATOM   3010  N   ALA A 418       1.121  -8.322  -3.906  1.00 91.88           N  
ATOM   3011  CA  ALA A 418       2.264  -7.795  -4.647  1.00 91.88           C  
ATOM   3012  C   ALA A 418       3.378  -8.843  -4.801  1.00 91.88           C  
ATOM   3013  CB  ALA A 418       2.763  -6.535  -3.935  1.00 91.88           C  
ATOM   3014  O   ALA A 418       4.026  -8.922  -5.846  1.00 91.88           O  
ATOM   3015  N   GLY A 419       3.585  -9.677  -3.784  1.00 91.62           N  
ATOM   3016  CA  GLY A 419       4.634 -10.685  -3.765  1.00 91.62           C  
ATOM   3017  C   GLY A 419       4.322 -11.863  -4.676  1.00 91.62           C  
ATOM   3018  O   GLY A 419       5.160 -12.241  -5.490  1.00 91.62           O  
ATOM   3019  N   ILE A 420       3.097 -12.392  -4.604  1.00 93.56           N  
ATOM   3020  CA  ILE A 420       2.620 -13.457  -5.494  1.00 93.56           C  
ATOM   3021  C   ILE A 420       2.607 -12.954  -6.945  1.00 93.56           C  
ATOM   3022  CB  ILE A 420       1.228 -13.955  -5.046  1.00 93.56           C  
ATOM   3023  O   ILE A 420       3.181 -13.607  -7.813  1.00 93.56           O  
ATOM   3024  CG1 ILE A 420       1.256 -14.605  -3.641  1.00 93.56           C  
ATOM   3025  CG2 ILE A 420       0.658 -14.969  -6.058  1.00 93.56           C  
ATOM   3026  CD1 ILE A 420      -0.131 -14.722  -2.993  1.00 93.56           C  
ATOM   3027  N   GLY A 421       2.039 -11.771  -7.216  1.00 93.12           N  
ATOM   3028  CA  GLY A 421       2.051 -11.181  -8.560  1.00 93.12           C  
ATOM   3029  C   GLY A 421       3.472 -10.941  -9.087  1.00 93.12           C  
ATOM   3030  O   GLY A 421       3.770 -11.224 -10.245  1.00 93.12           O  
ATOM   3031  N   GLY A 422       4.390 -10.504  -8.222  1.00 92.06           N  
ATOM   3032  CA  GLY A 422       5.805 -10.343  -8.550  1.00 92.06           C  
ATOM   3033  C   GLY A 422       6.503 -11.655  -8.879  1.00 92.06           C  
ATOM   3034  O   GLY A 422       7.255 -11.719  -9.847  1.00 92.06           O  
ATOM   3035  N   ALA A 423       6.238 -12.703  -8.099  1.00 92.88           N  
ATOM   3036  CA  ALA A 423       6.767 -14.037  -8.343  1.00 92.88           C  
ATOM   3037  C   ALA A 423       6.262 -14.611  -9.675  1.00 92.88           C  
ATOM   3038  CB  ALA A 423       6.391 -14.933  -7.161  1.00 92.88           C  
ATOM   3039  O   ALA A 423       7.043 -15.211 -10.410  1.00 92.88           O  
ATOM   3040  N   LEU A 424       4.993 -14.368 -10.028  1.00 94.12           N  
ATOM   3041  CA  LEU A 424       4.448 -14.724 -11.341  1.00 94.12           C  
ATOM   3042  C   LEU A 424       5.189 -13.986 -12.463  1.00 94.12           C  
ATOM   3043  CB  LEU A 424       2.936 -14.433 -11.385  1.00 94.12           C  
ATOM   3044  O   LEU A 424       5.643 -14.628 -13.407  1.00 94.12           O  
ATOM   3045  CG  LEU A 424       2.075 -15.323 -10.469  1.00 94.12           C  
ATOM   3046  CD1 LEU A 424       0.655 -14.762 -10.402  1.00 94.12           C  
ATOM   3047  CD2 LEU A 424       2.002 -16.764 -10.976  1.00 94.12           C  
ATOM   3048  N   VAL A 425       5.388 -12.667 -12.337  1.00 93.25           N  
ATOM   3049  CA  VAL A 425       6.145 -11.855 -13.315  1.00 93.25           C  
ATOM   3050  C   VAL A 425       7.599 -12.316 -13.439  1.00 93.25           C  
ATOM   3051  CB  VAL A 425       6.065 -10.356 -12.951  1.00 93.25           C  
ATOM   3052  O   VAL A 425       8.177 -12.251 -14.520  1.00 93.25           O  
ATOM   3053  CG1 VAL A 425       7.019  -9.468 -13.765  1.00 93.25           C  
ATOM   3054  CG2 VAL A 425       4.648  -9.818 -13.193  1.00 93.25           C  
ATOM   3055  N   ALA A 426       8.197 -12.808 -12.355  1.00 91.50           N  
ATOM   3056  CA  ALA A 426       9.561 -13.322 -12.361  1.00 91.50           C  
ATOM   3057  C   ALA A 426       9.705 -14.688 -13.051  1.00 91.50           C  
ATOM   3058  CB  ALA A 426      10.037 -13.400 -10.908  1.00 91.50           C  
ATOM   3059  O   ALA A 426      10.808 -15.032 -13.474  1.00 91.50           O  
ATOM   3060  N   ARG A 427       8.628 -15.480 -13.125  1.00 90.56           N  
ATOM   3061  CA  ARG A 427       8.668 -16.886 -13.564  1.00 90.56           C  
ATOM   3062  C   ARG A 427       8.010 -17.151 -14.904  1.00 90.56           C  
ATOM   3063  CB  ARG A 427       8.000 -17.765 -12.501  1.00 90.56           C  
ATOM   3064  O   ARG A 427       8.315 -18.164 -15.525  1.00 90.56           O  
ATOM   3065  CG  ARG A 427       8.886 -17.861 -11.260  1.00 90.56           C  
ATOM   3066  CD  ARG A 427       8.274 -18.776 -10.208  1.00 90.56           C  
ATOM   3067  NE  ARG A 427       8.238 -20.194 -10.617  1.00 90.56           N  
ATOM   3068  NH1 ARG A 427       8.288 -21.057  -8.494  1.00 90.56           N  
ATOM   3069  NH2 ARG A 427       8.460 -22.431 -10.241  1.00 90.56           N  
ATOM   3070  CZ  ARG A 427       8.322 -21.218  -9.785  1.00 90.56           C  
ATOM   3071  N   LEU A 428       7.078 -16.300 -15.311  1.00 93.75           N  
ATOM   3072  CA  LEU A 428       6.218 -16.534 -16.461  1.00 93.75           C  
ATOM   3073  C   LEU A 428       6.361 -15.404 -17.485  1.00 93.75           C  
ATOM   3074  CB  LEU A 428       4.762 -16.682 -15.985  1.00 93.75           C  
ATOM   3075  O   LEU A 428       6.716 -14.279 -17.123  1.00 93.75           O  
ATOM   3076  CG  LEU A 428       4.518 -17.814 -14.972  1.00 93.75           C  
ATOM   3077  CD1 LEU A 428       3.064 -17.760 -14.518  1.00 93.75           C  
ATOM   3078  CD2 LEU A 428       4.790 -19.197 -15.566  1.00 93.75           C  
ATOM   3079  N   PRO A 429       6.029 -15.665 -18.762  1.00 94.56           N  
ATOM   3080  CA  PRO A 429       5.836 -14.609 -19.747  1.00 94.56           C  
ATOM   3081  C   PRO A 429       4.879 -13.537 -19.218  1.00 94.56           C  
ATOM   3082  CB  PRO A 429       5.270 -15.303 -20.990  1.00 94.56           C  
ATOM   3083  O   PRO A 429       3.858 -13.857 -18.606  1.00 94.56           O  
ATOM   3084  CG  PRO A 429       5.764 -16.742 -20.854  1.00 94.56           C  
ATOM   3085  CD  PRO A 429       5.748 -16.968 -19.346  1.00 94.56           C  
ATOM   3086  N   LEU A 430       5.188 -12.263 -19.477  1.00 92.31           N  
ATOM   3087  CA  LEU A 430       4.518 -11.130 -18.831  1.00 92.31           C  
ATOM   3088  C   LEU A 430       2.987 -11.177 -18.959  1.00 92.31           C  
ATOM   3089  CB  LEU A 430       5.100  -9.827 -19.406  1.00 92.31           C  
ATOM   3090  O   LEU A 430       2.292 -11.004 -17.963  1.00 92.31           O  
ATOM   3091  CG  LEU A 430       4.512  -8.552 -18.777  1.00 92.31           C  
ATOM   3092  CD1 LEU A 430       4.790  -8.448 -17.275  1.00 92.31           C  
ATOM   3093  CD2 LEU A 430       5.119  -7.327 -19.449  1.00 92.31           C  
ATOM   3094  N   THR A 431       2.449 -11.469 -20.144  1.00 93.81           N  
ATOM   3095  CA  THR A 431       0.995 -11.562 -20.360  1.00 93.81           C  
ATOM   3096  C   THR A 431       0.356 -12.676 -19.528  1.00 93.81           C  
ATOM   3097  CB  THR A 431       0.685 -11.790 -21.847  1.00 93.81           C  
ATOM   3098  O   THR A 431      -0.707 -12.471 -18.944  1.00 93.81           O  
ATOM   3099  CG2 THR A 431      -0.795 -11.616 -22.177  1.00 93.81           C  
ATOM   3100  OG1 THR A 431       1.407 -10.856 -22.613  1.00 93.81           O  
ATOM   3101  N   GLN A 432       1.008 -13.838 -19.412  1.00 95.00           N  
ATOM   3102  CA  GLN A 432       0.521 -14.951 -18.587  1.00 95.00           C  
ATOM   3103  C   GLN A 432       0.600 -14.605 -17.097  1.00 95.00           C  
ATOM   3104  CB  GLN A 432       1.336 -16.224 -18.859  1.00 95.00           C  
ATOM   3105  O   GLN A 432      -0.364 -14.817 -16.363  1.00 95.00           O  
ATOM   3106  CG  GLN A 432       1.160 -16.772 -20.283  1.00 95.00           C  
ATOM   3107  CD  GLN A 432       1.995 -18.027 -20.530  1.00 95.00           C  
ATOM   3108  NE2 GLN A 432       1.994 -18.555 -21.733  1.00 95.00           N  
ATOM   3109  OE1 GLN A 432       2.679 -18.544 -19.663  1.00 95.00           O  
ATOM   3110  N   ALA A 433       1.717 -14.014 -16.663  1.00 94.38           N  
ATOM   3111  CA  ALA A 433       1.904 -13.551 -15.294  1.00 94.38           C  
ATOM   3112  C   ALA A 433       0.822 -12.546 -14.880  1.00 94.38           C  
ATOM   3113  CB  ALA A 433       3.284 -12.901 -15.177  1.00 94.38           C  
ATOM   3114  O   ALA A 433       0.207 -12.700 -13.828  1.00 94.38           O  
ATOM   3115  N   LEU A 434       0.564 -11.545 -15.727  1.00 94.06           N  
ATOM   3116  CA  LEU A 434      -0.470 -10.542 -15.497  1.00 94.06           C  
ATOM   3117  C   LEU A 434      -1.864 -11.169 -15.536  1.00 94.06           C  
ATOM   3118  CB  LEU A 434      -0.331  -9.404 -16.520  1.00 94.06           C  
ATOM   3119  O   LEU A 434      -2.660 -10.897 -14.651  1.00 94.06           O  
ATOM   3120  CG  LEU A 434       0.943  -8.552 -16.351  1.00 94.06           C  
ATOM   3121  CD1 LEU A 434       1.069  -7.621 -17.553  1.00 94.06           C  
ATOM   3122  CD2 LEU A 434       0.941  -7.708 -15.077  1.00 94.06           C  
ATOM   3123  N   THR A 435      -2.157 -12.075 -16.469  1.00 95.00           N  
ATOM   3124  CA  THR A 435      -3.456 -12.771 -16.499  1.00 95.00           C  
ATOM   3125  C   THR A 435      -3.733 -13.498 -15.182  1.00 95.00           C  
ATOM   3126  CB  THR A 435      -3.525 -13.762 -17.668  1.00 95.00           C  
ATOM   3127  O   THR A 435      -4.806 -13.343 -14.599  1.00 95.00           O  
ATOM   3128  CG2 THR A 435      -4.876 -14.469 -17.759  1.00 95.00           C  
ATOM   3129  OG1 THR A 435      -3.347 -13.076 -18.883  1.00 95.00           O  
ATOM   3130  N   LEU A 436      -2.746 -14.234 -14.662  1.00 95.25           N  
ATOM   3131  CA  LEU A 436      -2.865 -14.927 -13.380  1.00 95.25           C  
ATOM   3132  C   LEU A 436      -2.957 -13.951 -12.201  1.00 95.25           C  
ATOM   3133  CB  LEU A 436      -1.685 -15.895 -13.213  1.00 95.25           C  
ATOM   3134  O   LEU A 436      -3.794 -14.161 -11.326  1.00 95.25           O  
ATOM   3135  CG  LEU A 436      -1.709 -17.098 -14.173  1.00 95.25           C  
ATOM   3136  CD1 LEU A 436      -0.424 -17.898 -13.987  1.00 95.25           C  
ATOM   3137  CD2 LEU A 436      -2.894 -18.032 -13.921  1.00 95.25           C  
ATOM   3138  N   ALA A 437      -2.162 -12.875 -12.195  1.00 93.94           N  
ATOM   3139  CA  ALA A 437      -2.187 -11.841 -11.158  1.00 93.94           C  
ATOM   3140  C   ALA A 437      -3.539 -11.099 -11.098  1.00 93.94           C  
ATOM   3141  CB  ALA A 437      -1.024 -10.870 -11.392  1.00 93.94           C  
ATOM   3142  O   ALA A 437      -4.088 -10.859 -10.025  1.00 93.94           O  
ATOM   3143  N   PHE A 438      -4.128 -10.783 -12.249  1.00 93.88           N  
ATOM   3144  CA  PHE A 438      -5.454 -10.177 -12.325  1.00 93.88           C  
ATOM   3145  C   PHE A 438      -6.531 -11.183 -11.903  1.00 93.88           C  
ATOM   3146  CB  PHE A 438      -5.692  -9.638 -13.741  1.00 93.88           C  
ATOM   3147  O   PHE A 438      -7.401 -10.847 -11.100  1.00 93.88           O  
ATOM   3148  CG  PHE A 438      -5.037  -8.298 -14.055  1.00 93.88           C  
ATOM   3149  CD1 PHE A 438      -5.844  -7.201 -14.398  1.00 93.88           C  
ATOM   3150  CD2 PHE A 438      -3.639  -8.110 -14.006  1.00 93.88           C  
ATOM   3151  CE1 PHE A 438      -5.271  -5.977 -14.772  1.00 93.88           C  
ATOM   3152  CE2 PHE A 438      -3.063  -6.877 -14.351  1.00 93.88           C  
ATOM   3153  CZ  PHE A 438      -3.879  -5.810 -14.749  1.00 93.88           C  
ATOM   3154  N   GLY A 439      -6.431 -12.435 -12.363  1.00 95.19           N  
ATOM   3155  CA  GLY A 439      -7.330 -13.519 -11.972  1.00 95.19           C  
ATOM   3156  C   GLY A 439      -7.364 -13.749 -10.460  1.00 95.19           C  
ATOM   3157  O   GLY A 439      -8.444 -13.798  -9.875  1.00 95.19           O  
ATOM   3158  N   MET A 440      -6.207 -13.808  -9.791  1.00 95.44           N  
ATOM   3159  CA  MET A 440      -6.149 -13.958  -8.330  1.00 95.44           C  
ATOM   3160  C   MET A 440      -6.759 -12.762  -7.586  1.00 95.44           C  
ATOM   3161  CB  MET A 440      -4.717 -14.244  -7.840  1.00 95.44           C  
ATOM   3162  O   MET A 440      -7.459 -12.970  -6.597  1.00 95.44           O  
ATOM   3163  CG  MET A 440      -3.740 -13.116  -8.174  1.00 95.44           C  
ATOM   3164  SD  MET A 440      -2.037 -13.296  -7.603  1.00 95.44           S  
ATOM   3165  CE  MET A 440      -2.297 -12.606  -5.966  1.00 95.44           C  
ATOM   3166  N   CYS A 441      -6.557 -11.524  -8.054  1.00 95.00           N  
ATOM   3167  CA  CYS A 441      -7.164 -10.337  -7.446  1.00 95.00           C  
ATOM   3168  C   CYS A 441      -8.689 -10.320  -7.639  1.00 95.00           C  
ATOM   3169  CB  CYS A 441      -6.505  -9.078  -8.024  1.00 95.00           C  
ATOM   3170  O   CYS A 441      -9.425  -9.997  -6.705  1.00 95.00           O  
ATOM   3171  SG  CYS A 441      -4.813  -8.905  -7.381  1.00 95.00           S  
ATOM   3172  N   ILE A 442      -9.181 -10.737  -8.810  1.00 95.31           N  
ATOM   3173  CA  ILE A 442     -10.617 -10.894  -9.077  1.00 95.31           C  
ATOM   3174  C   ILE A 442     -11.211 -11.972  -8.164  1.00 95.31           C  
ATOM   3175  CB  ILE A 442     -10.862 -11.187 -10.575  1.00 95.31           C  
ATOM   3176  O   ILE A 442     -12.212 -11.713  -7.499  1.00 95.31           O  
ATOM   3177  CG1 ILE A 442     -10.549  -9.929 -11.418  1.00 95.31           C  
ATOM   3178  CG2 ILE A 442     -12.318 -11.627 -10.831  1.00 95.31           C  
ATOM   3179  CD1 ILE A 442     -10.356 -10.223 -12.910  1.00 95.31           C  
ATOM   3180  N   LEU A 443     -10.581 -13.143  -8.048  1.00 95.81           N  
ATOM   3181  CA  LEU A 443     -11.039 -14.208  -7.149  1.00 95.81           C  
ATOM   3182  C   LEU A 443     -11.030 -13.762  -5.679  1.00 95.81           C  
ATOM   3183  CB  LEU A 443     -10.161 -15.456  -7.344  1.00 95.81           C  
ATOM   3184  O   LEU A 443     -11.998 -13.992  -4.956  1.00 95.81           O  
ATOM   3185  CG  LEU A 443     -10.361 -16.184  -8.687  1.00 95.81           C  
ATOM   3186  CD1 LEU A 443      -9.313 -17.290  -8.816  1.00 95.81           C  
ATOM   3187  CD2 LEU A 443     -11.750 -16.815  -8.801  1.00 95.81           C  
ATOM   3188  N   ALA A 444      -9.983 -13.057  -5.248  1.00 95.25           N  
ATOM   3189  CA  ALA A 444      -9.900 -12.459  -3.918  1.00 95.25           C  
ATOM   3190  C   ALA A 444     -11.051 -11.472  -3.653  1.00 95.25           C  
ATOM   3191  CB  ALA A 444      -8.533 -11.779  -3.790  1.00 95.25           C  
ATOM   3192  O   ALA A 444     -11.599 -11.454  -2.551  1.00 95.25           O  
ATOM   3193  N   SER A 445     -11.477 -10.704  -4.663  1.00 95.38           N  
ATOM   3194  CA  SER A 445     -12.588  -9.746  -4.543  1.00 95.38           C  
ATOM   3195  C   SER A 445     -13.963 -10.394  -4.312  1.00 95.38           C  
ATOM   3196  CB  SER A 445     -12.632  -8.815  -5.757  1.00 95.38           C  
ATOM   3197  O   SER A 445     -14.879  -9.725  -3.833  1.00 95.38           O  
ATOM   3198  OG  SER A 445     -13.255  -9.412  -6.874  1.00 95.38           O  
ATOM   3199  N   LEU A 446     -14.107 -11.701  -4.570  1.00 94.88           N  
ATOM   3200  CA  LEU A 446     -15.333 -12.454  -4.279  1.00 94.88           C  
ATOM   3201  C   LEU A 446     -15.467 -12.802  -2.788  1.00 94.88           C  
ATOM   3202  CB  LEU A 446     -15.367 -13.737  -5.129  1.00 94.88           C  
ATOM   3203  O   LEU A 446     -16.581 -12.971  -2.284  1.00 94.88           O  
ATOM   3204  CG  LEU A 446     -15.326 -13.516  -6.652  1.00 94.88           C  
ATOM   3205  CD1 LEU A 446     -15.273 -14.867  -7.364  1.00 94.88           C  
ATOM   3206  CD2 LEU A 446     -16.560 -12.759  -7.144  1.00 94.88           C  
ATOM   3207  N   VAL A 447     -14.348 -12.878  -2.056  1.00 93.88           N  
ATOM   3208  CA  VAL A 447     -14.343 -13.220  -0.625  1.00 93.88           C  
ATOM   3209  C   VAL A 447     -15.123 -12.197   0.209  1.00 93.88           C  
ATOM   3210  CB  VAL A 447     -12.921 -13.457  -0.072  1.00 93.88           C  
ATOM   3211  O   VAL A 447     -15.969 -12.633   0.988  1.00 93.88           O  
ATOM   3212  CG1 VAL A 447     -12.966 -13.798   1.424  1.00 93.88           C  
ATOM   3213  CG2 VAL A 447     -12.225 -14.601  -0.816  1.00 93.88           C  
ATOM   3214  N   PRO A 448     -14.950 -10.868   0.048  1.00 93.12           N  
ATOM   3215  CA  PRO A 448     -15.765  -9.866   0.734  1.00 93.12           C  
ATOM   3216  C   PRO A 448     -17.274 -10.054   0.548  1.00 93.12           C  
ATOM   3217  CB  PRO A 448     -15.314  -8.521   0.157  1.00 93.12           C  
ATOM   3218  O   PRO A 448     -18.033  -9.914   1.506  1.00 93.12           O  
ATOM   3219  CG  PRO A 448     -13.852  -8.764  -0.191  1.00 93.12           C  
ATOM   3220  CD  PRO A 448     -13.866 -10.208  -0.662  1.00 93.12           C  
ATOM   3221  N   TRP A 449     -17.717 -10.417  -0.660  1.00 88.75           N  
ATOM   3222  CA  TRP A 449     -19.134 -10.651  -0.943  1.00 88.75           C  
ATOM   3223  C   TRP A 449     -19.680 -11.871  -0.185  1.00 88.75           C  
ATOM   3224  CB  TRP A 449     -19.323 -10.795  -2.455  1.00 88.75           C  
ATOM   3225  O   TRP A 449     -20.777 -11.811   0.377  1.00 88.75           O  
ATOM   3226  CG  TRP A 449     -20.745 -10.959  -2.887  1.00 88.75           C  
ATOM   3227  CD1 TRP A 449     -21.561  -9.959  -3.288  1.00 88.75           C  
ATOM   3228  CD2 TRP A 449     -21.510 -12.191  -3.048  1.00 88.75           C  
ATOM   3229  CE2 TRP A 449     -22.789 -11.855  -3.585  1.00 88.75           C  
ATOM   3230  CE3 TRP A 449     -21.229 -13.562  -2.858  1.00 88.75           C  
ATOM   3231  NE1 TRP A 449     -22.775 -10.480  -3.690  1.00 88.75           N  
ATOM   3232  CH2 TRP A 449     -23.375 -14.186  -3.835  1.00 88.75           C  
ATOM   3233  CZ2 TRP A 449     -23.723 -12.831  -3.965  1.00 88.75           C  
ATOM   3234  CZ3 TRP A 449     -22.153 -14.550  -3.243  1.00 88.75           C  
ATOM   3235  N   ALA A 450     -18.905 -12.959  -0.116  1.00 87.31           N  
ATOM   3236  CA  ALA A 450     -19.264 -14.161   0.636  1.00 87.31           C  
ATOM   3237  C   ALA A 450     -19.176 -13.950   2.160  1.00 87.31           C  
ATOM   3238  CB  ALA A 450     -18.357 -15.307   0.170  1.00 87.31           C  
ATOM   3239  O   ALA A 450     -20.089 -14.324   2.898  1.00 87.31           O  
ATOM   3240  N   ALA A 451     -18.106 -13.307   2.631  1.00 88.69           N  
ATOM   3241  CA  ALA A 451     -17.854 -13.015   4.040  1.00 88.69           C  
ATOM   3242  C   ALA A 451     -18.896 -12.053   4.627  1.00 88.69           C  
ATOM   3243  CB  ALA A 451     -16.436 -12.448   4.162  1.00 88.69           C  
ATOM   3244  O   ALA A 451     -19.270 -12.193   5.789  1.00 88.69           O  
ATOM   3245  N   ALA A 452     -19.442 -11.135   3.825  1.00 87.25           N  
ATOM   3246  CA  ALA A 452     -20.500 -10.233   4.269  1.00 87.25           C  
ATOM   3247  C   ALA A 452     -21.767 -10.970   4.746  1.00 87.25           C  
ATOM   3248  CB  ALA A 452     -20.808  -9.259   3.138  1.00 87.25           C  
ATOM   3249  O   ALA A 452     -22.400 -10.521   5.696  1.00 87.25           O  
ATOM   3250  N   ARG A 453     -22.099 -12.140   4.175  1.00 85.75           N  
ATOM   3251  CA  ARG A 453     -23.222 -12.980   4.649  1.00 85.75           C  
ATOM   3252  C   ARG A 453     -22.991 -13.545   6.052  1.00 85.75           C  
ATOM   3253  CB  ARG A 453     -23.459 -14.157   3.696  1.00 85.75           C  
ATOM   3254  O   ARG A 453     -23.932 -13.875   6.757  1.00 85.75           O  
ATOM   3255  CG  ARG A 453     -23.846 -13.740   2.273  1.00 85.75           C  
ATOM   3256  CD  ARG A 453     -24.094 -15.010   1.454  1.00 85.75           C  
ATOM   3257  NE  ARG A 453     -24.480 -14.713   0.063  1.00 85.75           N  
ATOM   3258  NH1 ARG A 453     -25.193 -16.830  -0.483  1.00 85.75           N  
ATOM   3259  NH2 ARG A 453     -25.401 -15.191  -1.964  1.00 85.75           N  
ATOM   3260  CZ  ARG A 453     -25.017 -15.574  -0.783  1.00 85.75           C  
ATOM   3261  N   ARG A 454     -21.730 -13.681   6.468  1.00 86.00           N  
ATOM   3262  CA  ARG A 454     -21.368 -14.153   7.813  1.00 86.00           C  
ATOM   3263  C   ARG A 454     -21.429 -13.030   8.851  1.00 86.00           C  
ATOM   3264  CB  ARG A 454     -19.987 -14.830   7.767  1.00 86.00           C  
ATOM   3265  O   ARG A 454     -21.488 -13.320  10.044  1.00 86.00           O  
ATOM   3266  CG  ARG A 454     -19.903 -16.043   6.826  1.00 86.00           C  
ATOM   3267  CD  ARG A 454     -20.770 -17.208   7.320  1.00 86.00           C  
ATOM   3268  NE  ARG A 454     -20.530 -18.434   6.534  1.00 86.00           N  
ATOM   3269  NH1 ARG A 454     -21.994 -19.790   7.669  1.00 86.00           N  
ATOM   3270  NH2 ARG A 454     -20.789 -20.633   5.990  1.00 86.00           N  
ATOM   3271  CZ  ARG A 454     -21.103 -19.609   6.734  1.00 86.00           C  
ATOM   3272  N   LEU A 455     -21.463 -11.765   8.420  1.00 84.12           N  
ATOM   3273  CA  LEU A 455     -21.686 -10.613   9.303  1.00 84.12           C  
ATOM   3274  C   LEU A 455     -23.134 -10.562   9.814  1.00 84.12           C  
ATOM   3275  CB  LEU A 455     -21.326  -9.303   8.576  1.00 84.12           C  
ATOM   3276  O   LEU A 455     -23.353 -10.179  10.957  1.00 84.12           O  
ATOM   3277  CG  LEU A 455     -19.898  -9.227   8.011  1.00 84.12           C  
ATOM   3278  CD1 LEU A 455     -19.691  -7.898   7.282  1.00 84.12           C  
ATOM   3279  CD2 LEU A 455     -18.838  -9.331   9.098  1.00 84.12           C  
ATOM   3280  N   GLU A 456     -24.091 -11.004   8.991  1.00 69.75           N  
ATOM   3281  CA  GLU A 456     -25.528 -11.126   9.306  1.00 69.75           C  
ATOM   3282  C   GLU A 456     -25.771 -12.062  10.508  1.00 69.75           C  
ATOM   3283  CB  GLU A 456     -26.243 -11.663   8.035  1.00 69.75           C  
ATOM   3284  O   GLU A 456     -26.605 -11.790  11.360  1.00 69.75           O  
ATOM   3285  CG  GLU A 456     -27.154 -10.681   7.270  1.00 69.75           C  
ATOM   3286  CD  GLU A 456     -27.105 -10.877   5.736  1.00 69.75           C  
ATOM   3287  OE1 GLU A 456     -26.815  -9.909   4.986  1.00 69.75           O  
ATOM   3288  OE2 GLU A 456     -27.310 -12.021   5.276  1.00 69.75           O  
ATOM   3289  N   SER A 457     -24.993 -13.144  10.612  1.00 56.97           N  
ATOM   3290  CA  SER A 457     -25.150 -14.208  11.618  1.00 56.97           C  
ATOM   3291  C   SER A 457     -24.414 -13.972  12.952  1.00 56.97           C  
ATOM   3292  CB  SER A 457     -24.746 -15.545  10.979  1.00 56.97           C  
ATOM   3293  O   SER A 457     -24.208 -14.916  13.714  1.00 56.97           O  
ATOM   3294  OG  SER A 457     -23.458 -15.474  10.373  1.00 56.97           O  
ATOM   3295  N   GLY A 458     -23.920 -12.758  13.211  1.00 53.62           N  
ATOM   3296  CA  GLY A 458     -23.206 -12.429  14.452  1.00 53.62           C  
ATOM   3297  C   GLY A 458     -24.149 -12.152  15.639  1.00 53.62           C  
ATOM   3298  O   GLY A 458     -25.315 -11.844  15.414  1.00 53.62           O  
ATOM   3299  N   PRO A 459     -23.663 -12.171  16.898  1.00 45.50           N  
ATOM   3300  CA  PRO A 459     -24.488 -12.012  18.111  1.00 45.50           C  
ATOM   3301  C   PRO A 459     -25.252 -10.680  18.272  1.00 45.50           C  
ATOM   3302  CB  PRO A 459     -23.533 -12.214  19.296  1.00 45.50           C  
ATOM   3303  O   PRO A 459     -25.865 -10.473  19.309  1.00 45.50           O  
ATOM   3304  CG  PRO A 459     -22.351 -12.975  18.710  1.00 45.50           C  
ATOM   3305  CD  PRO A 459     -22.290 -12.477  17.271  1.00 45.50           C  
ATOM   3306  N   GLY A 460     -25.197  -9.769  17.295  1.00 46.19           N  
ATOM   3307  CA  GLY A 460     -25.916  -8.486  17.292  1.00 46.19           C  
ATOM   3308  C   GLY A 460     -26.960  -8.354  16.177  1.00 46.19           C  
ATOM   3309  O   GLY A 460     -27.399  -7.243  15.899  1.00 46.19           O  
ATOM   3310  N   GLY A 461     -27.293  -9.453  15.489  1.00 40.31           N  
ATOM   3311  CA  GLY A 461     -28.265  -9.491  14.389  1.00 40.31           C  
ATOM   3312  C   GLY A 461     -29.701  -9.858  14.788  1.00 40.31           C  
ATOM   3313  O   GLY A 461     -30.501 -10.119  13.892  1.00 40.31           O  
ATOM   3314  N   ALA A 462     -30.018  -9.908  16.085  1.00 33.69           N  
ATOM   3315  CA  ALA A 462     -31.367 -10.137  16.606  1.00 33.69           C  
ATOM   3316  C   ALA A 462     -31.796  -8.971  17.496  1.00 33.69           C  
ATOM   3317  CB  ALA A 462     -31.424 -11.490  17.328  1.00 33.69           C  
ATOM   3318  O   ALA A 462     -30.976  -8.579  18.361  1.00 33.69           O  
ATOM   3319  OXT ALA A 462     -32.926  -8.498  17.250  1.00 33.69           O  
TER    3320      ALA A 462                                                      
ENDMDL                                                                          
END                                                                             
