# Supplementary material for: Cryo‐EM structure of antibacterial efflux transporter QacA from Staphylococcus aureus reveals a novel extracellular loop with allosteric role
Source: EMBO J. 2023 Jul 17;42(16):e113418. doi: 10.15252/embj.2023113418 (PMC10425836; doi:10.15252/embj.2023113418)
Supplement: Supplementary file 4 — Source Data for Expanded View [file EMBJ-42-e113418-s008.zip › Expanded view source data/Figure EV2/AF2 models/AF-Q9ZGB6-LanJ.pdb]

HEADER                                            01-JUN-22                     
TITLE     ALPHAFOLD MONOMER V2.0 PREDICTION FOR LANJ (Q9ZGB6)                   
COMPND    MOL_ID: 1;                                                            
COMPND   2 MOLECULE: LANJ;                                                      
COMPND   3 CHAIN: A                                                             
SOURCE    MOL_ID: 1;                                                            
SOURCE   2 ORGANISM_SCIENTIFIC: STREPTOMYCES CYANOGENUS;                        
SOURCE   3 ORGANISM_TAXID: 80860                                                
REMARK   1                                                                      
REMARK   1 REFERENCE 1                                                          
REMARK   1  AUTH   JOHN JUMPER, RICHARD EVANS, ALEXANDER PRITZEL, TIM GREEN,    
REMARK   1  AUTH 2 MICHAEL FIGURNOV, OLAF RONNEBERGER, KATHRYN TUNYASUVUNAKOOL, 
REMARK   1  AUTH 3 RUSS BATES, AUGUSTIN ZIDEK, ANNA POTAPENKO, ALEX BRIDGLAND,  
REMARK   1  AUTH 4 CLEMENS MEYER, SIMON A A KOHL, ANDREW J BALLARD,             
REMARK   1  AUTH 5 ANDREW COWIE, BERNARDINO ROMERA-PAREDES, STANISLAV NIKOLOV,  
REMARK   1  AUTH 6 RISHUB JAIN, JONAS ADLER, TREVOR BACK, STIG PETERSEN,        
REMARK   1  AUTH 7 DAVID REIMAN, ELLEN CLANCY, MICHAL ZIELINSKI,                
REMARK   1  AUTH 8 MARTIN STEINEGGER, MICHALINA PACHOLSKA, TAMAS BERGHAMMER,    
REMARK   1  AUTH 9 DAVID SILVER, ORIOL VINYALS, ANDREW W SENIOR,                
REMARK   1  AUTH10 KORAY KAVUKCUOGLU, PUSHMEET KOHLI, DEMIS HASSABIS            
REMARK   1  TITL   HIGHLY ACCURATE PROTEIN STRUCTURE PREDICTION WITH ALPHAFOLD  
REMARK   1  REF    NATURE                        V. 596   583 2021              
REMARK   1  REFN                   ISSN 0028-0836                               
REMARK   1  PMID   34265844                                                     
REMARK   1  DOI    10.1038/s41586-021-03819-2                                   
REMARK   1                                                                      
REMARK   1 DISCLAIMERS                                                          
REMARK   1 ALPHAFOLD DATA, COPYRIGHT (2021) DEEPMIND TECHNOLOGIES LIMITED. THE  
REMARK   1 INFORMATION PROVIDED IS THEORETICAL MODELLING ONLY AND CAUTION SHOULD
REMARK   1 BE EXERCISED IN ITS USE. IT IS PROVIDED "AS-IS" WITHOUT ANY WARRANTY 
REMARK   1 OF ANY KIND, WHETHER EXPRESSED OR IMPLIED. NO WARRANTY IS GIVEN THAT 
REMARK   1 USE OF THE INFORMATION SHALL NOT INFRINGE THE RIGHTS OF ANY THIRD    
REMARK   1 PARTY. THE INFORMATION IS NOT INTENDED TO BE A SUBSTITUTE FOR        
REMARK   1 PROFESSIONAL MEDICAL ADVICE, DIAGNOSIS, OR TREATMENT, AND DOES NOT   
REMARK   1 CONSTITUTE MEDICAL OR OTHER PROFESSIONAL ADVICE. IT IS AVAILABLE FOR 
REMARK   1 ACADEMIC AND COMMERCIAL PURPOSES, UNDER CC-BY 4.0 LICENCE.           
DBREF  XXXX A    1   517  UNP    Q9ZGB6   Q9ZGB6_STRCY     1    517             
SEQRES   1 A  517  MET SER HIS ASP PRO THR ALA GLY ARG ALA ALA VAL VAL          
SEQRES   2 A  517  ALA PRO PRO ASN ARG ARG LEU PHE ALA VAL MET THR ALA          
SEQRES   3 A  517  ALA VAL VAL ALA MET LEU LEU ALA ALA LEU ASP SER LEU          
SEQRES   4 A  517  ILE LEU GLY THR ALA MET PRO THR ILE VAL GLY GLU LEU          
SEQRES   5 A  517  GLY GLY LEU GLU HIS LEU SER TRP VAL ALA SER ALA TYR          
SEQRES   6 A  517  MET LEU ALA THR ALA ALA THR THR PRO ILE TRP GLY LYS          
SEQRES   7 A  517  LEU GLY ASP MET TYR GLY ARG LYS GLY VAL PHE LEU THR          
SEQRES   8 A  517  SER ILE ALA LEU PHE LEU ALA GLY SER VAL VAL ALA GLY          
SEQRES   9 A  517  LEU ALA GLN SER MET GLY GLN LEU ILE GLY CYS ARG VAL          
SEQRES  10 A  517  LEU GLN GLY LEU GLY SER GLY GLY LEU MET VAL GLY ALA          
SEQRES  11 A  517  LEU SER LEU ILE GLY GLU LEU VAL THR PRO ARG GLU ARG          
SEQRES  12 A  517  GLY LYS PHE GLN ALA MET SER SER ALA VAL MET GLY VAL          
SEQRES  13 A  517  ALA MET VAL GLY GLY PRO LEU ALA GLY GLY PHE LEU THR          
SEQRES  14 A  517  ASP HIS LEU GLY TRP ARG TYR CYS PHE TYR VAL ASN VAL          
SEQRES  15 A  517  PRO PHE GLY LEU ALA ALA PHE VAL THR ILE ALA VAL ALA          
SEQRES  16 A  517  LEU LYS LEU PRO LYS ARG ARG SER GLN ALA PRO ILE ASP          
SEQRES  17 A  517  TYR LEU GLY ALA ALA LEU LEU ALA ALA VAL ILE THR SER          
SEQRES  18 A  517  LEU VAL LEU VAL THR THR TRP GLY GLY ARG GLN TYR ASP          
SEQRES  19 A  517  TRP SER SER PRO VAL ILE ILE GLY LEU ILE ALA ILE ALA          
SEQRES  20 A  517  VAL ALA GLY ALA PHE THR LEU PRO ALA VAL GLU ARG ARG          
SEQRES  21 A  517  ALA VAL ALA PRO VAL LEU PRO LEU THR VAL PHE ARG SER          
SEQRES  22 A  517  ALA ASN PHE SER TRP ALA ASN VAL VAL SER PHE LEU PHE          
SEQRES  23 A  517  GLY PHE VAL MET VAL ALA ALA MET THR PHE LEU PRO ILE          
SEQRES  24 A  517  TYR GLN GLN THR VAL GLN GLY ALA SER ALA SER SER ALA          
SEQRES  25 A  517  GLY LEU LEU MET LEU PRO LEU LEU LEU GLY MET VAL GLY          
SEQRES  26 A  517  THR ASN ALA PHE GLY GLY GLN LEU MET SER LYS GLN GLY          
SEQRES  27 A  517  ASN PHE LYS LEU TYR ALA ILE ALA GLY GLY VAL LEU LEU          
SEQRES  28 A  517  LEU ALA GLY ILE LEU LEU LEU SER LEU MET ASP THR LYS          
SEQRES  29 A  517  THR GLY ARG LEU GLU THR GLY THR TYR MET VAL VAL PHE          
SEQRES  30 A  517  GLY VAL GLY LEU GLY LEU LEU MET GLN VAL THR LEU SER          
SEQRES  31 A  517  VAL ALA MET GLU SER VAL GLU MET LYS ASP LEU GLY VAL          
SEQRES  32 A  517  ALA SER SER MET VAL THR LEU THR ARG THR ILE GLY GLY          
SEQRES  33 A  517  ALA PHE GLY VAL SER LEU ALA GLY ILE ILE PHE ASN GLU          
SEQRES  34 A  517  ARG VAL THR ALA GLY MET GLY ALA ALA GLY GLY ALA MET          
SEQRES  35 A  517  GLY GLY ASP ILE ASN ARG LEU SER ALA GLU SER LEU LEU          
SEQRES  36 A  517  LYS LEU PRO GLU PRO VAL ARG GLU VAL TYR GLU LYS ALA          
SEQRES  37 A  517  VAL ALA ASP GLY THR HIS TRP ALA PHE LEU THR VAL SER          
SEQRES  38 A  517  VAL VAL ALA ALA ALA ALA LEU ALA ALA SER TRP PHE ILE          
SEQRES  39 A  517  LYS ALA ARG PRO LYS SER ALA ALA PRO PRO LEU ALA THR          
SEQRES  40 A  517  ALA PRO THR ASP GLN VAL GLY ALA ALA GLY                      
CRYST1    1.000    1.000    1.000  90.00  90.00  90.00 P 1           1          
ORIGX1      1.000000  0.000000  0.000000        0.00000                         
ORIGX2      0.000000  1.000000  0.000000        0.00000                         
ORIGX3      0.000000  0.000000  1.000000        0.00000                         
SCALE1      1.000000  0.000000  0.000000        0.00000                         
SCALE2      0.000000  1.000000  0.000000        0.00000                         
SCALE3      0.000000  0.000000  1.000000        0.00000                         
MODEL        1                                                                  
ATOM      1  N   MET A   1     -10.568 -31.998  61.601  1.00 39.53           N  
ATOM      2  CA  MET A   1     -11.252 -32.110  60.296  1.00 39.53           C  
ATOM      3  C   MET A   1     -11.269 -30.731  59.660  1.00 39.53           C  
ATOM      4  CB  MET A   1     -12.668 -32.681  60.461  1.00 39.53           C  
ATOM      5  O   MET A   1     -12.037 -29.878  60.075  1.00 39.53           O  
ATOM      6  CG  MET A   1     -12.643 -34.209  60.568  1.00 39.53           C  
ATOM      7  SD  MET A   1     -14.245 -34.904  61.036  1.00 39.53           S  
ATOM      8  CE  MET A   1     -14.119 -36.567  60.321  1.00 39.53           C  
ATOM      9  N   SER A   2     -10.318 -30.485  58.763  1.00 35.03           N  
ATOM     10  CA  SER A   2     -10.103 -29.228  58.042  1.00 35.03           C  
ATOM     11  C   SER A   2     -10.883 -29.245  56.725  1.00 35.03           C  
ATOM     12  CB  SER A   2      -8.597 -29.093  57.764  1.00 35.03           C  
ATOM     13  O   SER A   2     -10.628 -30.112  55.890  1.00 35.03           O  
ATOM     14  OG  SER A   2      -8.090 -30.318  57.255  1.00 35.03           O  
ATOM     15  N   HIS A   3     -11.815 -28.310  56.533  1.00 38.62           N  
ATOM     16  CA  HIS A   3     -12.456 -28.084  55.238  1.00 38.62           C  
ATOM     17  C   HIS A   3     -11.607 -27.122  54.399  1.00 38.62           C  
ATOM     18  CB  HIS A   3     -13.902 -27.592  55.413  1.00 38.62           C  
ATOM     19  O   HIS A   3     -11.400 -25.970  54.769  1.00 38.62           O  
ATOM     20  CG  HIS A   3     -14.892 -28.724  55.534  1.00 38.62           C  
ATOM     21  CD2 HIS A   3     -15.606 -29.090  56.644  1.00 38.62           C  
ATOM     22  ND1 HIS A   3     -15.251 -29.586  54.520  1.00 38.62           N  
ATOM     23  CE1 HIS A   3     -16.153 -30.452  55.009  1.00 38.62           C  
ATOM     24  NE2 HIS A   3     -16.396 -30.192  56.302  1.00 38.62           N  
ATOM     25  N   ASP A   4     -11.115 -27.639  53.279  1.00 34.59           N  
ATOM     26  CA  ASP A   4     -10.402 -26.942  52.210  1.00 34.59           C  
ATOM     27  C   ASP A   4     -11.418 -26.339  51.214  1.00 34.59           C  
ATOM     28  CB  ASP A   4      -9.511 -28.012  51.547  1.00 34.59           C  
ATOM     29  O   ASP A   4     -12.240 -27.089  50.679  1.00 34.59           O  
ATOM     30  CG  ASP A   4      -8.633 -27.534  50.389  1.00 34.59           C  
ATOM     31  OD1 ASP A   4      -8.729 -26.348  49.994  1.00 34.59           O  
ATOM     32  OD2 ASP A   4      -7.874 -28.378  49.879  1.00 34.59           O  
ATOM     33  N   PRO A   5     -11.415 -25.017  50.945  1.00 39.69           N  
ATOM     34  CA  PRO A   5     -12.222 -24.417  49.896  1.00 39.69           C  
ATOM     35  C   PRO A   5     -11.354 -24.035  48.686  1.00 39.69           C  
ATOM     36  CB  PRO A   5     -12.908 -23.239  50.587  1.00 39.69           C  
ATOM     37  O   PRO A   5     -11.359 -22.890  48.242  1.00 39.69           O  
ATOM     38  CG  PRO A   5     -11.801 -22.720  51.506  1.00 39.69           C  
ATOM     39  CD  PRO A   5     -10.922 -23.947  51.802  1.00 39.69           C  
ATOM     40  N   THR A   6     -10.627 -24.988  48.103  1.00 37.62           N  
ATOM     41  CA  THR A   6     -10.043 -24.854  46.757  1.00 37.62           C  
ATOM     42  C   THR A   6     -10.833 -25.655  45.719  1.00 37.62           C  
ATOM     43  CB  THR A   6      -8.531 -25.116  46.725  1.00 37.62           C  
ATOM     44  O   THR A   6     -10.299 -26.411  44.912  1.00 37.62           O  
ATOM     45  CG2 THR A   6      -7.752 -24.040  47.479  1.00 37.62           C  
ATOM     46  OG1 THR A   6      -8.205 -26.369  47.259  1.00 37.62           O  
ATOM     47  N   ALA A   7     -12.153 -25.446  45.673  1.00 34.75           N  
ATOM     48  CA  ALA A   7     -12.954 -25.859  44.525  1.00 34.75           C  
ATOM     49  C   ALA A   7     -12.659 -24.920  43.344  1.00 34.75           C  
ATOM     50  CB  ALA A   7     -14.434 -25.929  44.911  1.00 34.75           C  
ATOM     51  O   ALA A   7     -13.289 -23.874  43.162  1.00 34.75           O  
ATOM     52  N   GLY A   8     -11.654 -25.296  42.552  1.00 32.19           N  
ATOM     53  CA  GLY A   8     -11.311 -24.662  41.289  1.00 32.19           C  
ATOM     54  C   GLY A   8     -12.531 -24.565  40.376  1.00 32.19           C  
ATOM     55  O   GLY A   8     -12.949 -25.541  39.755  1.00 32.19           O  
ATOM     56  N   ARG A   9     -13.079 -23.353  40.242  1.00 34.56           N  
ATOM     57  CA  ARG A   9     -13.921 -22.993  39.101  1.00 34.56           C  
ATOM     58  C   ARG A   9     -13.038 -23.018  37.860  1.00 34.56           C  
ATOM     59  CB  ARG A   9     -14.594 -21.624  39.312  1.00 34.56           C  
ATOM     60  O   ARG A   9     -12.426 -22.015  37.498  1.00 34.56           O  
ATOM     61  CG  ARG A   9     -15.929 -21.742  40.060  1.00 34.56           C  
ATOM     62  CD  ARG A   9     -16.548 -20.351  40.253  1.00 34.56           C  
ATOM     63  NE  ARG A   9     -17.969 -20.431  40.647  1.00 34.56           N  
ATOM     64  NH1 ARG A   9     -18.131 -18.394  41.707  1.00 34.56           N  
ATOM     65  NH2 ARG A   9     -19.938 -19.684  41.517  1.00 34.56           N  
ATOM     66  CZ  ARG A   9     -18.668 -19.506  41.285  1.00 34.56           C  
ATOM     67  N   ALA A  10     -12.974 -24.177  37.211  1.00 31.98           N  
ATOM     68  CA  ALA A  10     -12.574 -24.270  35.821  1.00 31.98           C  
ATOM     69  C   ALA A  10     -13.447 -23.282  35.035  1.00 31.98           C  
ATOM     70  CB  ALA A  10     -12.744 -25.720  35.349  1.00 31.98           C  
ATOM     71  O   ALA A  10     -14.661 -23.457  34.917  1.00 31.98           O  
ATOM     72  N   ALA A  11     -12.841 -22.189  34.575  1.00 33.69           N  
ATOM     73  CA  ALA A  11     -13.495 -21.229  33.709  1.00 33.69           C  
ATOM     74  C   ALA A  11     -13.839 -21.948  32.401  1.00 33.69           C  
ATOM     75  CB  ALA A  11     -12.571 -20.018  33.516  1.00 33.69           C  
ATOM     76  O   ALA A  11     -12.986 -22.124  31.532  1.00 33.69           O  
ATOM     77  N   VAL A  12     -15.086 -22.405  32.289  1.00 34.62           N  
ATOM     78  CA  VAL A  12     -15.655 -22.915  31.045  1.00 34.62           C  
ATOM     79  C   VAL A  12     -15.535 -21.792  30.020  1.00 34.62           C  
ATOM     80  CB  VAL A  12     -17.116 -23.369  31.247  1.00 34.62           C  
ATOM     81  O   VAL A  12     -16.191 -20.756  30.125  1.00 34.62           O  
ATOM     82  CG1 VAL A  12     -17.747 -23.852  29.935  1.00 34.62           C  
ATOM     83  CG2 VAL A  12     -17.193 -24.522  32.259  1.00 34.62           C  
ATOM     84  N   VAL A  13     -14.637 -21.972  29.053  1.00 37.94           N  
ATOM     85  CA  VAL A  13     -14.507 -21.098  27.890  1.00 37.94           C  
ATOM     86  C   VAL A  13     -15.815 -21.216  27.113  1.00 37.94           C  
ATOM     87  CB  VAL A  13     -13.282 -21.501  27.040  1.00 37.94           C  
ATOM     88  O   VAL A  13     -16.047 -22.210  26.428  1.00 37.94           O  
ATOM     89  CG1 VAL A  13     -13.158 -20.656  25.765  1.00 37.94           C  
ATOM     90  CG2 VAL A  13     -11.981 -21.331  27.839  1.00 37.94           C  
ATOM     91  N   ALA A  14     -16.701 -20.230  27.258  1.00 38.44           N  
ATOM     92  CA  ALA A  14     -17.902 -20.152  26.441  1.00 38.44           C  
ATOM     93  C   ALA A  14     -17.479 -20.089  24.960  1.00 38.44           C  
ATOM     94  CB  ALA A  14     -18.733 -18.934  26.863  1.00 38.44           C  
ATOM     95  O   ALA A  14     -16.606 -19.284  24.621  1.00 38.44           O  
ATOM     96  N   PRO A  15     -18.044 -20.925  24.069  1.00 43.09           N  
ATOM     97  CA  PRO A  15     -17.722 -20.852  22.652  1.00 43.09           C  
ATOM     98  C   PRO A  15     -18.066 -19.451  22.126  1.00 43.09           C  
ATOM     99  CB  PRO A  15     -18.534 -21.963  21.977  1.00 43.09           C  
ATOM    100  O   PRO A  15     -19.068 -18.872  22.562  1.00 43.09           O  
ATOM    101  CG  PRO A  15     -19.691 -22.209  22.946  1.00 43.09           C  
ATOM    102  CD  PRO A  15     -19.087 -21.905  24.314  1.00 43.09           C  
ATOM    103  N   PRO A  16     -17.274 -18.892  21.190  1.00 55.38           N  
ATOM    104  CA  PRO A  16     -17.587 -17.603  20.594  1.00 55.38           C  
ATOM    105  C   PRO A  16     -19.016 -17.657  20.061  1.00 55.38           C  
ATOM    106  CB  PRO A  16     -16.540 -17.361  19.500  1.00 55.38           C  
ATOM    107  O   PRO A  16     -19.375 -18.553  19.294  1.00 55.38           O  
ATOM    108  CG  PRO A  16     -15.985 -18.755  19.209  1.00 55.38           C  
ATOM    109  CD  PRO A  16     -16.123 -19.488  20.541  1.00 55.38           C  
ATOM    110  N   ASN A  17     -19.842 -16.722  20.529  1.00 79.31           N  
ATOM    111  CA  ASN A  17     -21.255 -16.634  20.190  1.00 79.31           C  
ATOM    112  C   ASN A  17     -21.394 -16.772  18.660  1.00 79.31           C  
ATOM    113  CB  ASN A  17     -21.744 -15.284  20.760  1.00 79.31           C  
ATOM    114  O   ASN A  17     -20.770 -15.996  17.936  1.00 79.31           O  
ATOM    115  CG  ASN A  17     -23.249 -15.130  20.810  1.00 79.31           C  
ATOM    116  ND2 ASN A  17     -23.740 -14.188  21.581  1.00 79.31           N  
ATOM    117  OD1 ASN A  17     -23.995 -15.827  20.145  1.00 79.31           O  
ATOM    118  N   ARG A  18     -22.150 -17.759  18.145  1.00 81.62           N  
ATOM    119  CA  ARG A  18     -22.263 -18.041  16.688  1.00 81.62           C  
ATOM    120  C   ARG A  18     -22.508 -16.768  15.871  1.00 81.62           C  
ATOM    121  CB  ARG A  18     -23.417 -19.026  16.421  1.00 81.62           C  
ATOM    122  O   ARG A  18     -21.989 -16.592  14.774  1.00 81.62           O  
ATOM    123  CG  ARG A  18     -23.066 -20.493  16.715  1.00 81.62           C  
ATOM    124  CD  ARG A  18     -24.261 -21.393  16.359  1.00 81.62           C  
ATOM    125  NE  ARG A  18     -23.919 -22.828  16.412  1.00 81.62           N  
ATOM    126  NH1 ARG A  18     -25.856 -23.640  15.464  1.00 81.62           N  
ATOM    127  NH2 ARG A  18     -24.235 -25.056  16.029  1.00 81.62           N  
ATOM    128  CZ  ARG A  18     -24.668 -23.828  15.971  1.00 81.62           C  
ATOM    129  N   ARG A  19     -23.256 -15.850  16.474  1.00 85.06           N  
ATOM    130  CA  ARG A  19     -23.556 -14.518  15.970  1.00 85.06           C  
ATOM    131  C   ARG A  19     -22.332 -13.608  15.818  1.00 85.06           C  
ATOM    132  CB  ARG A  19     -24.564 -13.943  16.957  1.00 85.06           C  
ATOM    133  O   ARG A  19     -22.211 -12.940  14.798  1.00 85.06           O  
ATOM    134  CG  ARG A  19     -25.174 -12.662  16.422  1.00 85.06           C  
ATOM    135  CD  ARG A  19     -26.219 -12.219  17.431  1.00 85.06           C  
ATOM    136  NE  ARG A  19     -26.861 -11.027  16.915  1.00 85.06           N  
ATOM    137  NH1 ARG A  19     -27.381  -9.994  18.894  1.00 85.06           N  
ATOM    138  NH2 ARG A  19     -27.549  -8.938  16.918  1.00 85.06           N  
ATOM    139  CZ  ARG A  19     -27.274  -9.997  17.595  1.00 85.06           C  
ATOM    140  N   LEU A  20     -21.440 -13.575  16.810  1.00 86.62           N  
ATOM    141  CA  LEU A  20     -20.184 -12.824  16.747  1.00 86.62           C  
ATOM    142  C   LEU A  20     -19.320 -13.350  15.602  1.00 86.62           C  
ATOM    143  CB  LEU A  20     -19.441 -12.925  18.097  1.00 86.62           C  
ATOM    144  O   LEU A  20     -18.852 -12.564  14.789  1.00 86.62           O  
ATOM    145  CG  LEU A  20     -18.043 -12.272  18.109  1.00 86.62           C  
ATOM    146  CD1 LEU A  20     -18.118 -10.767  17.861  1.00 86.62           C  
ATOM    147  CD2 LEU A  20     -17.373 -12.511  19.461  1.00 86.62           C  
ATOM    148  N   PHE A  21     -19.163 -14.672  15.499  1.00 87.31           N  
ATOM    149  CA  PHE A  21     -18.369 -15.266  14.427  1.00 87.31           C  
ATOM    150  C   PHE A  21     -18.928 -14.904  13.044  1.00 87.31           C  
ATOM    151  CB  PHE A  21     -18.259 -16.779  14.638  1.00 87.31           C  
ATOM    152  O   PHE A  21     -18.177 -14.416  12.211  1.00 87.31           O  
ATOM    153  CG  PHE A  21     -17.200 -17.414  13.760  1.00 87.31           C  
ATOM    154  CD1 PHE A  21     -17.559 -18.050  12.557  1.00 87.31           C  
ATOM    155  CD2 PHE A  21     -15.843 -17.328  14.128  1.00 87.31           C  
ATOM    156  CE1 PHE A  21     -16.567 -18.610  11.734  1.00 87.31           C  
ATOM    157  CE2 PHE A  21     -14.850 -17.883  13.300  1.00 87.31           C  
ATOM    158  CZ  PHE A  21     -15.214 -18.529  12.105  1.00 87.31           C  
ATOM    159  N   ALA A  22     -20.246 -15.017  12.838  1.00 89.69           N  
ATOM    160  CA  ALA A  22     -20.892 -14.633  11.581  1.00 89.69           C  
ATOM    161  C   ALA A  22     -20.674 -13.153  11.212  1.00 89.69           C  
ATOM    162  CB  ALA A  22     -22.386 -14.962  11.687  1.00 89.69           C  
ATOM    163  O   ALA A  22     -20.312 -12.848  10.077  1.00 89.69           O  
ATOM    164  N   VAL A  23     -20.842 -12.229  12.169  1.00 90.94           N  
ATOM    165  CA  VAL A  23     -20.591 -10.791  11.948  1.00 90.94           C  
ATOM    166  C   VAL A  23     -19.133 -10.539  11.577  1.00 90.94           C  
ATOM    167  CB  VAL A  23     -20.958  -9.973  13.200  1.00 90.94           C  
ATOM    168  O   VAL A  23     -18.851  -9.767  10.666  1.00 90.94           O  
ATOM    169  CG1 VAL A  23     -20.466  -8.520  13.141  1.00 90.94           C  
ATOM    170  CG2 VAL A  23     -22.480  -9.924  13.388  1.00 90.94           C  
ATOM    171  N   MET A  24     -18.206 -11.188  12.273  1.00 90.81           N  
ATOM    172  CA  MET A  24     -16.778 -11.001  12.052  1.00 90.81           C  
ATOM    173  C   MET A  24     -16.319 -11.591  10.721  1.00 90.81           C  
ATOM    174  CB  MET A  24     -16.025 -11.635  13.216  1.00 90.81           C  
ATOM    175  O   MET A  24     -15.528 -10.967  10.021  1.00 90.81           O  
ATOM    176  CG  MET A  24     -16.222 -10.853  14.523  1.00 90.81           C  
ATOM    177  SD  MET A  24     -15.645  -9.141  14.506  1.00 90.81           S  
ATOM    178  CE  MET A  24     -13.933  -9.504  14.088  1.00 90.81           C  
ATOM    179  N   THR A  25     -16.844 -12.752  10.332  1.00 90.56           N  
ATOM    180  CA  THR A  25     -16.621 -13.317   8.999  1.00 90.56           C  
ATOM    181  C   THR A  25     -17.163 -12.380   7.927  1.00 90.56           C  
ATOM    182  CB  THR A  25     -17.260 -14.705   8.874  1.00 90.56           C  
ATOM    183  O   THR A  25     -16.433 -12.066   6.997  1.00 90.56           O  
ATOM    184  CG2 THR A  25     -16.985 -15.360   7.523  1.00 90.56           C  
ATOM    185  OG1 THR A  25     -16.719 -15.564   9.848  1.00 90.56           O  
ATOM    186  N   ALA A  26     -18.381 -11.853   8.079  1.00 92.75           N  
ATOM    187  CA  ALA A  26     -18.940 -10.884   7.137  1.00 92.75           C  
ATOM    188  C   ALA A  26     -18.100  -9.598   7.042  1.00 92.75           C  
ATOM    189  CB  ALA A  26     -20.381 -10.583   7.557  1.00 92.75           C  
ATOM    190  O   ALA A  26     -17.865  -9.098   5.946  1.00 92.75           O  
ATOM    191  N   ALA A  27     -17.595  -9.089   8.169  1.00 92.25           N  
ATOM    192  CA  ALA A  27     -16.724  -7.917   8.191  1.00 92.25           C  
ATOM    193  C   ALA A  27     -15.387  -8.173   7.476  1.00 92.25           C  
ATOM    194  CB  ALA A  27     -16.517  -7.495   9.650  1.00 92.25           C  
ATOM    195  O   ALA A  27     -14.933  -7.343   6.692  1.00 92.25           O  
ATOM    196  N   VAL A  28     -14.775  -9.338   7.702  1.00 90.31           N  
ATOM    197  CA  VAL A  28     -13.530  -9.729   7.030  1.00 90.31           C  
ATOM    198  C   VAL A  28     -13.755 -10.024   5.544  1.00 90.31           C  
ATOM    199  CB  VAL A  28     -12.867 -10.902   7.771  1.00 90.31           C  
ATOM    200  O   VAL A  28     -12.906  -9.670   4.735  1.00 90.31           O  
ATOM    201  CG1 VAL A  28     -11.681 -11.471   6.998  1.00 90.31           C  
ATOM    202  CG2 VAL A  28     -12.337 -10.432   9.132  1.00 90.31           C  
ATOM    203  N   VAL A  29     -14.901 -10.592   5.157  1.00 92.88           N  
ATOM    204  CA  VAL A  29     -15.293 -10.734   3.744  1.00 92.88           C  
ATOM    205  C   VAL A  29     -15.446  -9.361   3.098  1.00 92.88           C  
ATOM    206  CB  VAL A  29     -16.582 -11.567   3.591  1.00 92.88           C  
ATOM    207  O   VAL A  29     -14.915  -9.146   2.021  1.00 92.88           O  
ATOM    208  CG1 VAL A  29     -17.178 -11.500   2.177  1.00 92.88           C  
ATOM    209  CG2 VAL A  29     -16.299 -13.046   3.889  1.00 92.88           C  
ATOM    210  N   ALA A  30     -16.086  -8.391   3.751  1.00 93.06           N  
ATOM    211  CA  ALA A  30     -16.180  -7.039   3.201  1.00 93.06           C  
ATOM    212  C   ALA A  30     -14.788  -6.405   2.991  1.00 93.06           C  
ATOM    213  CB  ALA A  30     -17.075  -6.213   4.127  1.00 93.06           C  
ATOM    214  O   ALA A  30     -14.524  -5.808   1.951  1.00 93.06           O  
ATOM    215  N   MET A  31     -13.863  -6.608   3.935  1.00 89.81           N  
ATOM    216  CA  MET A  31     -12.463  -6.198   3.786  1.00 89.81           C  
ATOM    217  C   MET A  31     -11.746  -6.939   2.639  1.00 89.81           C  
ATOM    218  CB  MET A  31     -11.748  -6.418   5.125  1.00 89.81           C  
ATOM    219  O   MET A  31     -10.963  -6.323   1.919  1.00 89.81           O  
ATOM    220  CG  MET A  31     -10.344  -5.808   5.148  1.00 89.81           C  
ATOM    221  SD  MET A  31      -9.380  -6.216   6.631  1.00 89.81           S  
ATOM    222  CE  MET A  31      -9.099  -7.980   6.309  1.00 89.81           C  
ATOM    223  N   LEU A  32     -12.026  -8.234   2.440  1.00 89.62           N  
ATOM    224  CA  LEU A  32     -11.503  -9.025   1.319  1.00 89.62           C  
ATOM    225  C   LEU A  32     -11.892  -8.413  -0.025  1.00 89.62           C  
ATOM    226  CB  LEU A  32     -12.034 -10.471   1.394  1.00 89.62           C  
ATOM    227  O   LEU A  32     -11.047  -8.324  -0.905  1.00 89.62           O  
ATOM    228  CG  LEU A  32     -11.589 -11.408   0.258  1.00 89.62           C  
ATOM    229  CD1 LEU A  32     -10.078 -11.511   0.084  1.00 89.62           C  
ATOM    230  CD2 LEU A  32     -12.174 -12.805   0.464  1.00 89.62           C  
ATOM    231  N   LEU A  33     -13.145  -7.979  -0.177  1.00 90.75           N  
ATOM    232  CA  LEU A  33     -13.632  -7.389  -1.428  1.00 90.75           C  
ATOM    233  C   LEU A  33     -12.884  -6.102  -1.776  1.00 90.75           C  
ATOM    234  CB  LEU A  33     -15.144  -7.128  -1.339  1.00 90.75           C  
ATOM    235  O   LEU A  33     -12.478  -5.923  -2.920  1.00 90.75           O  
ATOM    236  CG  LEU A  33     -15.979  -8.389  -1.084  1.00 90.75           C  
ATOM    237  CD1 LEU A  33     -17.441  -8.014  -0.874  1.00 90.75           C  
ATOM    238  CD2 LEU A  33     -15.854  -9.424  -2.198  1.00 90.75           C  
ATOM    239  N   ALA A  34     -12.624  -5.251  -0.781  1.00 87.06           N  
ATOM    240  CA  ALA A  34     -11.826  -4.040  -0.966  1.00 87.06           C  
ATOM    241  C   ALA A  34     -10.395  -4.345  -1.453  1.00 87.06           C  
ATOM    242  CB  ALA A  34     -11.793  -3.288   0.370  1.00 87.06           C  
ATOM    243  O   ALA A  34      -9.860  -3.628  -2.301  1.00 87.06           O  
ATOM    244  N   ALA A  35      -9.782  -5.409  -0.921  1.00 83.56           N  
ATOM    245  CA  ALA A  35      -8.431  -5.829  -1.282  1.00 83.56           C  
ATOM    246  C   ALA A  35      -8.372  -6.531  -2.650  1.00 83.56           C  
ATOM    247  CB  ALA A  35      -7.893  -6.725  -0.159  1.00 83.56           C  
ATOM    248  O   ALA A  35      -7.501  -6.220  -3.463  1.00 83.56           O  
ATOM    249  N   LEU A  36      -9.303  -7.454  -2.918  1.00 85.25           N  
ATOM    250  CA  LEU A  36      -9.394  -8.197  -4.178  1.00 85.25           C  
ATOM    251  C   LEU A  36      -9.622  -7.274  -5.367  1.00 85.25           C  
ATOM    252  CB  LEU A  36     -10.554  -9.207  -4.124  1.00 85.25           C  
ATOM    253  O   LEU A  36      -9.005  -7.474  -6.405  1.00 85.25           O  
ATOM    254  CG  LEU A  36     -10.219 -10.545  -3.457  1.00 85.25           C  
ATOM    255  CD1 LEU A  36     -11.489 -11.395  -3.378  1.00 85.25           C  
ATOM    256  CD2 LEU A  36      -9.195 -11.353  -4.255  1.00 85.25           C  
ATOM    257  N   ASP A  37     -10.471  -6.262  -5.213  1.00 86.75           N  
ATOM    258  CA  ASP A  37     -10.850  -5.357  -6.293  1.00 86.75           C  
ATOM    259  C   ASP A  37      -9.637  -4.712  -6.987  1.00 86.75           C  
ATOM    260  CB  ASP A  37     -11.784  -4.313  -5.682  1.00 86.75           C  
ATOM    261  O   ASP A  37      -9.529  -4.740  -8.213  1.00 86.75           O  
ATOM    262  CG  ASP A  37     -12.103  -3.210  -6.670  1.00 86.75           C  
ATOM    263  OD1 ASP A  37     -13.100  -3.341  -7.411  1.00 86.75           O  
ATOM    264  OD2 ASP A  37     -11.349  -2.210  -6.669  1.00 86.75           O  
ATOM    265  N   SER A  38      -8.670  -4.211  -6.212  1.00 78.31           N  
ATOM    266  CA  SER A  38      -7.462  -3.596  -6.783  1.00 78.31           C  
ATOM    267  C   SER A  38      -6.549  -4.611  -7.478  1.00 78.31           C  
ATOM    268  CB  SER A  38      -6.684  -2.870  -5.688  1.00 78.31           C  
ATOM    269  O   SER A  38      -5.858  -4.266  -8.433  1.00 78.31           O  
ATOM    270  OG  SER A  38      -7.495  -1.841  -5.162  1.00 78.31           O  
ATOM    271  N   LEU A  39      -6.545  -5.860  -7.011  1.00 82.50           N  
ATOM    272  CA  LEU A  39      -5.668  -6.920  -7.510  1.00 82.50           C  
ATOM    273  C   LEU A  39      -6.226  -7.596  -8.767  1.00 82.50           C  
ATOM    274  CB  LEU A  39      -5.470  -7.941  -6.385  1.00 82.50           C  
ATOM    275  O   LEU A  39      -5.486  -7.826  -9.719  1.00 82.50           O  
ATOM    276  CG  LEU A  39      -4.697  -7.392  -5.174  1.00 82.50           C  
ATOM    277  CD1 LEU A  39      -4.842  -8.385  -4.035  1.00 82.50           C  
ATOM    278  CD2 LEU A  39      -3.205  -7.233  -5.479  1.00 82.50           C  
ATOM    279  N   ILE A  40      -7.532  -7.863  -8.781  1.00 85.75           N  
ATOM    280  CA  ILE A  40      -8.278  -8.371  -9.936  1.00 85.75           C  
ATOM    281  C   ILE A  40      -8.130  -7.394 -11.103  1.00 85.75           C  
ATOM    282  CB  ILE A  40      -9.761  -8.550  -9.526  1.00 85.75           C  
ATOM    283  O   ILE A  40      -7.790  -7.788 -12.222  1.00 85.75           O  
ATOM    284  CG1 ILE A  40      -9.928  -9.792  -8.626  1.00 85.75           C  
ATOM    285  CG2 ILE A  40     -10.696  -8.653 -10.735  1.00 85.75           C  
ATOM    286  CD1 ILE A  40     -11.335  -9.966  -8.041  1.00 85.75           C  
ATOM    287  N   LEU A  41      -8.347  -6.104 -10.831  1.00 84.06           N  
ATOM    288  CA  LEU A  41      -8.314  -5.080 -11.863  1.00 84.06           C  
ATOM    289  C   LEU A  41      -6.948  -5.011 -12.546  1.00 84.06           C  
ATOM    290  CB  LEU A  41      -8.711  -3.739 -11.236  1.00 84.06           C  
ATOM    291  O   LEU A  41      -6.901  -4.888 -13.764  1.00 84.06           O  
ATOM    292  CG  LEU A  41      -8.833  -2.611 -12.268  1.00 84.06           C  
ATOM    293  CD1 LEU A  41      -9.950  -2.878 -13.276  1.00 84.06           C  
ATOM    294  CD2 LEU A  41      -9.138  -1.305 -11.547  1.00 84.06           C  
ATOM    295  N   GLY A  42      -5.854  -5.171 -11.792  1.00 77.31           N  
ATOM    296  CA  GLY A  42      -4.495  -5.170 -12.339  1.00 77.31           C  
ATOM    297  C   GLY A  42      -4.300  -6.150 -13.501  1.00 77.31           C  
ATOM    298  O   GLY A  42      -3.637  -5.806 -14.474  1.00 77.31           O  
ATOM    299  N   THR A  43      -4.928  -7.329 -13.441  1.00 79.38           N  
ATOM    300  CA  THR A  43      -4.885  -8.323 -14.532  1.00 79.38           C  
ATOM    301  C   THR A  43      -5.844  -8.027 -15.682  1.00 79.38           C  
ATOM    302  CB  THR A  43      -5.136  -9.745 -14.012  1.00 79.38           C  
ATOM    303  O   THR A  43      -5.556  -8.384 -16.818  1.00 79.38           O  
ATOM    304  CG2 THR A  43      -4.012 -10.181 -13.076  1.00 79.38           C  
ATOM    305  OG1 THR A  43      -6.342  -9.870 -13.286  1.00 79.38           O  
ATOM    306  N   ALA A  44      -6.949  -7.332 -15.412  1.00 83.56           N  
ATOM    307  CA  ALA A  44      -7.955  -6.988 -16.413  1.00 83.56           C  
ATOM    308  C   ALA A  44      -7.621  -5.704 -17.198  1.00 83.56           C  
ATOM    309  CB  ALA A  44      -9.302  -6.875 -15.693  1.00 83.56           C  
ATOM    310  O   ALA A  44      -8.185  -5.474 -18.267  1.00 83.56           O  
ATOM    311  N   MET A  45      -6.716  -4.857 -16.681  1.00 84.62           N  
ATOM    312  CA  MET A  45      -6.395  -3.544 -17.259  1.00 84.62           C  
ATOM    313  C   MET A  45      -6.058  -3.575 -18.760  1.00 84.62           C  
ATOM    314  CB  MET A  45      -5.252  -2.843 -16.495  1.00 84.62           C  
ATOM    315  O   MET A  45      -6.608  -2.736 -19.476  1.00 84.62           O  
ATOM    316  CG  MET A  45      -5.647  -2.197 -15.162  1.00 84.62           C  
ATOM    317  SD  MET A  45      -7.068  -1.065 -15.178  1.00 84.62           S  
ATOM    318  CE  MET A  45      -6.393   0.257 -16.208  1.00 84.62           C  
ATOM    319  N   PRO A  46      -5.215  -4.495 -19.276  1.00 79.94           N  
ATOM    320  CA  PRO A  46      -4.910  -4.535 -20.708  1.00 79.94           C  
ATOM    321  C   PRO A  46      -6.160  -4.746 -21.573  1.00 79.94           C  
ATOM    322  CB  PRO A  46      -3.892  -5.668 -20.883  1.00 79.94           C  
ATOM    323  O   PRO A  46      -6.349  -4.044 -22.563  1.00 79.94           O  
ATOM    324  CG  PRO A  46      -3.240  -5.781 -19.506  1.00 79.94           C  
ATOM    325  CD  PRO A  46      -4.406  -5.483 -18.571  1.00 79.94           C  
ATOM    326  N   THR A  47      -7.054  -5.649 -21.160  1.00 83.56           N  
ATOM    327  CA  THR A  47      -8.316  -5.938 -21.857  1.00 83.56           C  
ATOM    328  C   THR A  47      -9.280  -4.755 -21.794  1.00 83.56           C  
ATOM    329  CB  THR A  47      -8.983  -7.186 -21.258  1.00 83.56           C  
ATOM    330  O   THR A  47      -9.874  -4.391 -22.805  1.00 83.56           O  
ATOM    331  CG2 THR A  47     -10.151  -7.694 -22.099  1.00 83.56           C  
ATOM    332  OG1 THR A  47      -8.026  -8.218 -21.182  1.00 83.56           O  
ATOM    333  N   ILE A  48      -9.391  -4.101 -20.632  1.00 85.75           N  
ATOM    334  CA  ILE A  48     -10.229  -2.903 -20.453  1.00 85.75           C  
ATOM    335  C   ILE A  48      -9.792  -1.789 -21.406  1.00 85.75           C  
ATOM    336  CB  ILE A  48     -10.174  -2.422 -18.984  1.00 85.75           C  
ATOM    337  O   ILE A  48     -10.635  -1.157 -22.037  1.00 85.75           O  
ATOM    338  CG1 ILE A  48     -10.857  -3.459 -18.071  1.00 85.75           C  
ATOM    339  CG2 ILE A  48     -10.870  -1.060 -18.795  1.00 85.75           C  
ATOM    340  CD1 ILE A  48     -10.670  -3.211 -16.573  1.00 85.75           C  
ATOM    341  N   VAL A  49      -8.484  -1.552 -21.527  1.00 83.00           N  
ATOM    342  CA  VAL A  49      -7.933  -0.535 -22.434  1.00 83.00           C  
ATOM    343  C   VAL A  49      -8.126  -0.937 -23.895  1.00 83.00           C  
ATOM    344  CB  VAL A  49      -6.450  -0.289 -22.113  1.00 83.00           C  
ATOM    345  O   VAL A  49      -8.429  -0.079 -24.720  1.00 83.00           O  
ATOM    346  CG1 VAL A  49      -5.766   0.660 -23.105  1.00 83.00           C  
ATOM    347  CG2 VAL A  49      -6.312   0.340 -20.719  1.00 83.00           C  
ATOM    348  N   GLY A  50      -8.009  -2.228 -24.214  1.00 82.06           N  
ATOM    349  CA  GLY A  50      -8.304  -2.750 -25.548  1.00 82.06           C  
ATOM    350  C   GLY A  50      -9.760  -2.532 -25.979  1.00 82.06           C  
ATOM    351  O   GLY A  50     -10.000  -2.181 -27.130  1.00 82.06           O  
ATOM    352  N   GLU A  51     -10.725  -2.694 -25.066  1.00 86.81           N  
ATOM    353  CA  GLU A  51     -12.158  -2.525 -25.362  1.00 86.81           C  
ATOM    354  C   GLU A  51     -12.655  -1.074 -25.269  1.00 86.81           C  
ATOM    355  CB  GLU A  51     -13.011  -3.381 -24.409  1.00 86.81           C  
ATOM    356  O   GLU A  51     -13.460  -0.647 -26.094  1.00 86.81           O  
ATOM    357  CG  GLU A  51     -13.046  -4.875 -24.759  1.00 86.81           C  
ATOM    358  CD  GLU A  51     -14.043  -5.652 -23.873  1.00 86.81           C  
ATOM    359  OE1 GLU A  51     -13.782  -6.841 -23.598  1.00 86.81           O  
ATOM    360  OE2 GLU A  51     -15.067  -5.067 -23.410  1.00 86.81           O  
ATOM    361  N   LEU A  52     -12.236  -0.322 -24.246  1.00 85.69           N  
ATOM    362  CA  LEU A  52     -12.744   1.031 -23.971  1.00 85.69           C  
ATOM    363  C   LEU A  52     -11.863   2.145 -24.553  1.00 85.69           C  
ATOM    364  CB  LEU A  52     -12.930   1.226 -22.453  1.00 85.69           C  
ATOM    365  O   LEU A  52     -12.267   3.311 -24.527  1.00 85.69           O  
ATOM    366  CG  LEU A  52     -13.953   0.297 -21.774  1.00 85.69           C  
ATOM    367  CD1 LEU A  52     -14.062   0.683 -20.297  1.00 85.69           C  
ATOM    368  CD2 LEU A  52     -15.349   0.424 -22.387  1.00 85.69           C  
ATOM    369  N   GLY A  53     -10.666   1.814 -25.044  1.00 78.31           N  
ATOM    370  CA  GLY A  53      -9.658   2.788 -25.455  1.00 78.31           C  
ATOM    371  C   GLY A  53      -9.118   3.615 -24.281  1.00 78.31           C  
ATOM    372  O   GLY A  53      -9.250   3.242 -23.115  1.00 78.31           O  
ATOM    373  N   GLY A  54      -8.504   4.763 -24.580  1.00 74.25           N  
ATOM    374  CA  GLY A  54      -8.048   5.717 -23.562  1.00 74.25           C  
ATOM    375  C   GLY A  54      -6.820   5.245 -22.781  1.00 74.25           C  
ATOM    376  O   GLY A  54      -6.825   5.235 -21.548  1.00 74.25           O  
ATOM    377  N   LEU A  55      -5.763   4.841 -23.488  1.00 70.50           N  
ATOM    378  CA  LEU A  55      -4.510   4.375 -22.882  1.00 70.50           C  
ATOM    379  C   LEU A  55      -3.854   5.469 -22.016  1.00 70.50           C  
ATOM    380  CB  LEU A  55      -3.605   3.867 -24.019  1.00 70.50           C  
ATOM    381  O   LEU A  55      -3.270   5.178 -20.974  1.00 70.50           O  
ATOM    382  CG  LEU A  55      -2.384   3.062 -23.529  1.00 70.50           C  
ATOM    383  CD1 LEU A  55      -2.171   1.827 -24.407  1.00 70.50           C  
ATOM    384  CD2 LEU A  55      -1.100   3.892 -23.576  1.00 70.50           C  
ATOM    385  N   GLU A  56      -4.049   6.735 -22.381  1.00 70.06           N  
ATOM    386  CA  GLU A  56      -3.665   7.922 -21.614  1.00 70.06           C  
ATOM    387  C   GLU A  56      -4.359   8.033 -20.242  1.00 70.06           C  
ATOM    388  CB  GLU A  56      -3.910   9.187 -22.465  1.00 70.06           C  
ATOM    389  O   GLU A  56      -3.867   8.713 -19.338  1.00 70.06           O  
ATOM    390  CG  GLU A  56      -5.374   9.531 -22.821  1.00 70.06           C  
ATOM    391  CD  GLU A  56      -5.985   8.758 -24.008  1.00 70.06           C  
ATOM    392  OE1 GLU A  56      -7.142   9.065 -24.360  1.00 70.06           O  
ATOM    393  OE2 GLU A  56      -5.343   7.812 -24.522  1.00 70.06           O  
ATOM    394  N   HIS A  57      -5.483   7.340 -20.059  1.00 74.25           N  
ATOM    395  CA  HIS A  57      -6.286   7.334 -18.838  1.00 74.25           C  
ATOM    396  C   HIS A  57      -6.095   6.064 -17.991  1.00 74.25           C  
ATOM    397  CB  HIS A  57      -7.747   7.548 -19.235  1.00 74.25           C  
ATOM    398  O   HIS A  57      -6.693   5.945 -16.920  1.00 74.25           O  
ATOM    399  CG  HIS A  57      -8.044   8.890 -19.845  1.00 74.25           C  
ATOM    400  CD2 HIS A  57      -8.698   9.121 -21.025  1.00 74.25           C  
ATOM    401  ND1 HIS A  57      -7.728  10.117 -19.306  1.00 74.25           N  
ATOM    402  CE1 HIS A  57      -8.181  11.063 -20.144  1.00 74.25           C  
ATOM    403  NE2 HIS A  57      -8.808  10.504 -21.185  1.00 74.25           N  
ATOM    404  N   LEU A  58      -5.235   5.133 -18.415  1.00 72.44           N  
ATOM    405  CA  LEU A  58      -4.994   3.852 -17.740  1.00 72.44           C  
ATOM    406  C   LEU A  58      -4.597   4.040 -16.268  1.00 72.44           C  
ATOM    407  CB  LEU A  58      -3.920   3.112 -18.563  1.00 72.44           C  
ATOM    408  O   LEU A  58      -5.165   3.403 -15.377  1.00 72.44           O  
ATOM    409  CG  LEU A  58      -3.639   1.645 -18.186  1.00 72.44           C  
ATOM    410  CD1 LEU A  58      -2.829   0.985 -19.302  1.00 72.44           C  
ATOM    411  CD2 LEU A  58      -2.816   1.463 -16.905  1.00 72.44           C  
ATOM    412  N   SER A  59      -3.668   4.959 -15.993  1.00 71.62           N  
ATOM    413  CA  SER A  59      -3.213   5.252 -14.628  1.00 71.62           C  
ATOM    414  C   SER A  59      -4.336   5.808 -13.747  1.00 71.62           C  
ATOM    415  CB  SER A  59      -2.044   6.240 -14.661  1.00 71.62           C  
ATOM    416  O   SER A  59      -4.394   5.507 -12.554  1.00 71.62           O  
ATOM    417  OG  SER A  59      -2.444   7.450 -15.268  1.00 71.62           O  
ATOM    418  N   TRP A  60      -5.274   6.558 -14.333  1.00 81.56           N  
ATOM    419  CA  TRP A  60      -6.379   7.179 -13.611  1.00 81.56           C  
ATOM    420  C   TRP A  60      -7.385   6.175 -13.058  1.00 81.56           C  
ATOM    421  CB  TRP A  60      -7.070   8.222 -14.491  1.00 81.56           C  
ATOM    422  O   TRP A  60      -7.974   6.448 -12.017  1.00 81.56           O  
ATOM    423  CG  TRP A  60      -6.425   9.563 -14.446  1.00 81.56           C  
ATOM    424  CD1 TRP A  60      -5.644  10.125 -15.395  1.00 81.56           C  
ATOM    425  CD2 TRP A  60      -6.513  10.529 -13.362  1.00 81.56           C  
ATOM    426  CE2 TRP A  60      -5.822  11.709 -13.759  1.00 81.56           C  
ATOM    427  CE3 TRP A  60      -7.128  10.522 -12.090  1.00 81.56           C  
ATOM    428  NE1 TRP A  60      -5.278  11.395 -14.988  1.00 81.56           N  
ATOM    429  CH2 TRP A  60      -6.458  12.837 -11.715  1.00 81.56           C  
ATOM    430  CZ2 TRP A  60      -5.807  12.860 -12.962  1.00 81.56           C  
ATOM    431  CZ3 TRP A  60      -7.090  11.663 -11.268  1.00 81.56           C  
ATOM    432  N   VAL A  61      -7.553   5.002 -13.672  1.00 83.69           N  
ATOM    433  CA  VAL A  61      -8.486   3.974 -13.175  1.00 83.69           C  
ATOM    434  C   VAL A  61      -8.070   3.474 -11.784  1.00 83.69           C  
ATOM    435  CB  VAL A  61      -8.575   2.794 -14.161  1.00 83.69           C  
ATOM    436  O   VAL A  61      -8.894   3.367 -10.869  1.00 83.69           O  
ATOM    437  CG1 VAL A  61      -9.681   1.816 -13.756  1.00 83.69           C  
ATOM    438  CG2 VAL A  61      -8.901   3.256 -15.583  1.00 83.69           C  
ATOM    439  N   ALA A  62      -6.775   3.207 -11.599  1.00 79.69           N  
ATOM    440  CA  ALA A  62      -6.222   2.809 -10.307  1.00 79.69           C  
ATOM    441  C   ALA A  62      -6.084   4.015  -9.366  1.00 79.69           C  
ATOM    442  CB  ALA A  62      -4.887   2.097 -10.541  1.00 79.69           C  
ATOM    443  O   ALA A  62      -6.518   3.951  -8.212  1.00 79.69           O  
ATOM    444  N   SER A  63      -5.544   5.135  -9.863  1.00 79.00           N  
ATOM    445  CA  SER A  63      -5.318   6.333  -9.050  1.00 79.00           C  
ATOM    446  C   SER A  63      -6.617   6.899  -8.482  1.00 79.00           C  
ATOM    447  CB  SER A  63      -4.581   7.419  -9.841  1.00 79.00           C  
ATOM    448  O   SER A  63      -6.658   7.176  -7.290  1.00 79.00           O  
ATOM    449  OG  SER A  63      -3.288   6.983 -10.213  1.00 79.00           O  
ATOM    450  N   ALA A  64      -7.693   7.021  -9.266  1.00 86.12           N  
ATOM    451  CA  ALA A  64      -8.969   7.584  -8.809  1.00 86.12           C  
ATOM    452  C   ALA A  64      -9.593   6.781  -7.658  1.00 86.12           C  
ATOM    453  CB  ALA A  64      -9.922   7.659 -10.002  1.00 86.12           C  
ATOM    454  O   ALA A  64     -10.087   7.359  -6.687  1.00 86.12           O  
ATOM    455  N   TYR A  65      -9.513   5.451  -7.725  1.00 87.06           N  
ATOM    456  CA  TYR A  65      -9.943   4.581  -6.632  1.00 87.06           C  
ATOM    457  C   TYR A  65      -9.078   4.758  -5.384  1.00 87.06           C  
ATOM    458  CB  TYR A  65      -9.891   3.128  -7.096  1.00 87.06           C  
ATOM    459  O   TYR A  65      -9.609   4.925  -4.284  1.00 87.06           O  
ATOM    460  CG  TYR A  65     -10.145   2.126  -5.992  1.00 87.06           C  
ATOM    461  CD1 TYR A  65      -9.062   1.544  -5.305  1.00 87.06           C  
ATOM    462  CD2 TYR A  65     -11.465   1.757  -5.677  1.00 87.06           C  
ATOM    463  CE1 TYR A  65      -9.299   0.564  -4.325  1.00 87.06           C  
ATOM    464  CE2 TYR A  65     -11.702   0.773  -4.699  1.00 87.06           C  
ATOM    465  OH  TYR A  65     -10.848  -0.871  -3.181  1.00 87.06           O  
ATOM    466  CZ  TYR A  65     -10.617   0.152  -4.047  1.00 87.06           C  
ATOM    467  N   MET A  66      -7.750   4.737  -5.539  1.00 79.81           N  
ATOM    468  CA  MET A  66      -6.821   4.899  -4.417  1.00 79.81           C  
ATOM    469  C   MET A  66      -6.985   6.263  -3.748  1.00 79.81           C  
ATOM    470  CB  MET A  66      -5.374   4.730  -4.893  1.00 79.81           C  
ATOM    471  O   MET A  66      -7.014   6.337  -2.525  1.00 79.81           O  
ATOM    472  CG  MET A  66      -5.043   3.276  -5.241  1.00 79.81           C  
ATOM    473  SD  MET A  66      -3.340   3.028  -5.812  1.00 79.81           S  
ATOM    474  CE  MET A  66      -2.410   3.376  -4.295  1.00 79.81           C  
ATOM    475  N   LEU A  67      -7.159   7.320  -4.542  1.00 77.88           N  
ATOM    476  CA  LEU A  67      -7.452   8.683  -4.106  1.00 77.88           C  
ATOM    477  C   LEU A  67      -8.718   8.743  -3.253  1.00 77.88           C  
ATOM    478  CB  LEU A  67      -7.644   9.549  -5.362  1.00 77.88           C  
ATOM    479  O   LEU A  67      -8.672   9.181  -2.105  1.00 77.88           O  
ATOM    480  CG  LEU A  67      -6.338   9.982  -6.034  1.00 77.88           C  
ATOM    481  CD1 LEU A  67      -6.619  10.484  -7.450  1.00 77.88           C  
ATOM    482  CD2 LEU A  67      -5.774  11.138  -5.247  1.00 77.88           C  
ATOM    483  N   ALA A  68      -9.838   8.257  -3.792  1.00 86.56           N  
ATOM    484  CA  ALA A  68     -11.118   8.258  -3.093  1.00 86.56           C  
ATOM    485  C   ALA A  68     -11.064   7.415  -1.807  1.00 86.56           C  
ATOM    486  CB  ALA A  68     -12.184   7.759  -4.070  1.00 86.56           C  
ATOM    487  O   ALA A  68     -11.552   7.843  -0.759  1.00 86.56           O  
ATOM    488  N   THR A  69     -10.405   6.255  -1.860  1.00 84.19           N  
ATOM    489  CA  THR A  69     -10.184   5.381  -0.700  1.00 84.19           C  
ATOM    490  C   THR A  69      -9.374   6.102   0.370  1.00 84.19           C  
ATOM    491  CB  THR A  69      -9.465   4.087  -1.120  1.00 84.19           C  
ATOM    492  O   THR A  69      -9.790   6.188   1.524  1.00 84.19           O  
ATOM    493  CG2 THR A  69      -9.267   3.104   0.033  1.00 84.19           C  
ATOM    494  OG1 THR A  69     -10.215   3.411  -2.098  1.00 84.19           O  
ATOM    495  N   ALA A  70      -8.230   6.669  -0.002  1.00 74.56           N  
ATOM    496  CA  ALA A  70      -7.309   7.297   0.930  1.00 74.56           C  
ATOM    497  C   ALA A  70      -7.896   8.568   1.567  1.00 74.56           C  
ATOM    498  CB  ALA A  70      -6.008   7.557   0.174  1.00 74.56           C  
ATOM    499  O   ALA A  70      -7.758   8.769   2.773  1.00 74.56           O  
ATOM    500  N   ALA A  71      -8.619   9.376   0.786  1.00 77.19           N  
ATOM    501  CA  ALA A  71      -9.309  10.571   1.261  1.00 77.19           C  
ATOM    502  C   ALA A  71     -10.447  10.253   2.246  1.00 77.19           C  
ATOM    503  CB  ALA A  71      -9.842  11.320   0.033  1.00 77.19           C  
ATOM    504  O   ALA A  71     -10.643  10.972   3.225  1.00 77.19           O  
ATOM    505  N   THR A  72     -11.198   9.171   2.017  1.00 82.00           N  
ATOM    506  CA  THR A  72     -12.371   8.836   2.841  1.00 82.00           C  
ATOM    507  C   THR A  72     -12.068   7.945   4.038  1.00 82.00           C  
ATOM    508  CB  THR A  72     -13.486   8.193   2.020  1.00 82.00           C  
ATOM    509  O   THR A  72     -12.833   7.952   5.000  1.00 82.00           O  
ATOM    510  CG2 THR A  72     -14.062   9.159   0.998  1.00 82.00           C  
ATOM    511  OG1 THR A  72     -13.028   7.032   1.370  1.00 82.00           O  
ATOM    512  N   THR A  73     -10.959   7.203   4.030  1.00 79.06           N  
ATOM    513  CA  THR A  73     -10.586   6.265   5.107  1.00 79.06           C  
ATOM    514  C   THR A  73     -10.635   6.905   6.511  1.00 79.06           C  
ATOM    515  CB  THR A  73      -9.218   5.620   4.804  1.00 79.06           C  
ATOM    516  O   THR A  73     -11.314   6.354   7.384  1.00 79.06           O  
ATOM    517  CG2 THR A  73      -8.709   4.681   5.886  1.00 79.06           C  
ATOM    518  OG1 THR A  73      -9.323   4.797   3.671  1.00 79.06           O  
ATOM    519  N   PRO A  74     -10.024   8.083   6.767  1.00 72.06           N  
ATOM    520  CA  PRO A  74     -10.104   8.728   8.082  1.00 72.06           C  
ATOM    521  C   PRO A  74     -11.522   9.213   8.419  1.00 72.06           C  
ATOM    522  CB  PRO A  74      -9.117   9.903   8.030  1.00 72.06           C  
ATOM    523  O   PRO A  74     -11.962   9.133   9.569  1.00 72.06           O  
ATOM    524  CG  PRO A  74      -8.200   9.578   6.852  1.00 72.06           C  
ATOM    525  CD  PRO A  74      -9.139   8.852   5.901  1.00 72.06           C  
ATOM    526  N   ILE A  75     -12.262   9.667   7.401  1.00 80.06           N  
ATOM    527  CA  ILE A  75     -13.633  10.172   7.533  1.00 80.06           C  
ATOM    528  C   ILE A  75     -14.562   9.053   8.007  1.00 80.06           C  
ATOM    529  CB  ILE A  75     -14.126  10.806   6.207  1.00 80.06           C  
ATOM    530  O   ILE A  75     -15.337   9.252   8.941  1.00 80.06           O  
ATOM    531  CG1 ILE A  75     -13.181  11.944   5.754  1.00 80.06           C  
ATOM    532  CG2 ILE A  75     -15.571  11.305   6.390  1.00 80.06           C  
ATOM    533  CD1 ILE A  75     -13.514  12.544   4.381  1.00 80.06           C  
ATOM    534  N   TRP A  76     -14.438   7.851   7.440  1.00 83.94           N  
ATOM    535  CA  TRP A  76     -15.210   6.681   7.863  1.00 83.94           C  
ATOM    536  C   TRP A  76     -14.985   6.308   9.327  1.00 83.94           C  
ATOM    537  CB  TRP A  76     -14.866   5.494   6.966  1.00 83.94           C  
ATOM    538  O   TRP A  76     -15.949   5.982  10.024  1.00 83.94           O  
ATOM    539  CG  TRP A  76     -15.481   5.578   5.612  1.00 83.94           C  
ATOM    540  CD1 TRP A  76     -14.830   5.678   4.437  1.00 83.94           C  
ATOM    541  CD2 TRP A  76     -16.897   5.564   5.278  1.00 83.94           C  
ATOM    542  CE2 TRP A  76     -17.041   5.646   3.870  1.00 83.94           C  
ATOM    543  CE3 TRP A  76     -18.074   5.487   6.038  1.00 83.94           C  
ATOM    544  NE1 TRP A  76     -15.749   5.712   3.413  1.00 83.94           N  
ATOM    545  CH2 TRP A  76     -19.454   5.574   4.033  1.00 83.94           C  
ATOM    546  CZ2 TRP A  76     -18.293   5.649   3.243  1.00 83.94           C  
ATOM    547  CZ3 TRP A  76     -19.345   5.487   5.432  1.00 83.94           C  
ATOM    548  N   GLY A  77     -13.741   6.398   9.808  1.00 75.00           N  
ATOM    549  CA  GLY A  77     -13.419   6.184  11.220  1.00 75.00           C  
ATOM    550  C   GLY A  77     -14.200   7.136  12.124  1.00 75.00           C  
ATOM    551  O   GLY A  77     -14.910   6.694  13.030  1.00 75.00           O  
ATOM    552  N   LYS A  78     -14.162   8.434  11.801  1.00 75.25           N  
ATOM    553  CA  LYS A  78     -14.858   9.470  12.569  1.00 75.25           C  
ATOM    554  C   LYS A  78     -16.376   9.342  12.502  1.00 75.25           C  
ATOM    555  CB  LYS A  78     -14.417  10.853  12.066  1.00 75.25           C  
ATOM    556  O   LYS A  78     -17.048   9.416  13.530  1.00 75.25           O  
ATOM    557  CG  LYS A  78     -14.861  11.990  13.000  1.00 75.25           C  
ATOM    558  CD  LYS A  78     -14.077  11.931  14.314  1.00 75.25           C  
ATOM    559  CE  LYS A  78     -14.384  13.136  15.195  1.00 75.25           C  
ATOM    560  NZ  LYS A  78     -13.278  13.327  16.157  1.00 75.25           N  
ATOM    561  N   LEU A  79     -16.926   9.128  11.306  1.00 81.12           N  
ATOM    562  CA  LEU A  79     -18.360   8.910  11.120  1.00 81.12           C  
ATOM    563  C   LEU A  79     -18.833   7.727  11.969  1.00 81.12           C  
ATOM    564  CB  LEU A  79     -18.672   8.675   9.630  1.00 81.12           C  
ATOM    565  O   LEU A  79     -19.877   7.824  12.614  1.00 81.12           O  
ATOM    566  CG  LEU A  79     -18.566   9.920   8.729  1.00 81.12           C  
ATOM    567  CD1 LEU A  79     -18.794   9.504   7.276  1.00 81.12           C  
ATOM    568  CD2 LEU A  79     -19.599  10.988   9.089  1.00 81.12           C  
ATOM    569  N   GLY A  80     -18.046   6.646  12.019  1.00 77.75           N  
ATOM    570  CA  GLY A  80     -18.322   5.462  12.832  1.00 77.75           C  
ATOM    571  C   GLY A  80     -18.405   5.763  14.327  1.00 77.75           C  
ATOM    572  O   GLY A  80     -19.319   5.276  14.994  1.00 77.75           O  
ATOM    573  N   ASP A  81     -17.504   6.600  14.838  1.00 74.25           N  
ATOM    574  CA  ASP A  81     -17.490   7.001  16.248  1.00 74.25           C  
ATOM    575  C   ASP A  81     -18.671   7.909  16.621  1.00 74.25           C  
ATOM    576  CB  ASP A  81     -16.169   7.715  16.564  1.00 74.25           C  
ATOM    577  O   ASP A  81     -19.176   7.845  17.744  1.00 74.25           O  
ATOM    578  CG  ASP A  81     -14.945   6.796  16.551  1.00 74.25           C  
ATOM    579  OD1 ASP A  81     -15.102   5.553  16.685  1.00 74.25           O  
ATOM    580  OD2 ASP A  81     -13.838   7.360  16.490  1.00 74.25           O  
ATOM    581  N   MET A  82     -19.134   8.750  15.692  1.00 76.25           N  
ATOM    582  CA  MET A  82     -20.191   9.721  15.977  1.00 76.25           C  
ATOM    583  C   MET A  82     -21.607   9.222  15.708  1.00 76.25           C  
ATOM    584  CB  MET A  82     -20.002  10.972  15.143  1.00 76.25           C  
ATOM    585  O   MET A  82     -22.505   9.503  16.499  1.00 76.25           O  
ATOM    586  CG  MET A  82     -18.707  11.739  15.382  1.00 76.25           C  
ATOM    587  SD  MET A  82     -18.698  13.367  14.594  1.00 76.25           S  
ATOM    588  CE  MET A  82     -19.882  13.150  13.226  1.00 76.25           C  
ATOM    589  N   TYR A  83     -21.827   8.538  14.584  1.00 78.44           N  
ATOM    590  CA  TYR A  83     -23.150   8.085  14.135  1.00 78.44           C  
ATOM    591  C   TYR A  83     -23.398   6.597  14.421  1.00 78.44           C  
ATOM    592  CB  TYR A  83     -23.336   8.429  12.650  1.00 78.44           C  
ATOM    593  O   TYR A  83     -24.498   6.092  14.184  1.00 78.44           O  
ATOM    594  CG  TYR A  83     -23.326   9.918  12.350  1.00 78.44           C  
ATOM    595  CD1 TYR A  83     -24.422  10.721  12.729  1.00 78.44           C  
ATOM    596  CD2 TYR A  83     -22.230  10.497  11.684  1.00 78.44           C  
ATOM    597  CE1 TYR A  83     -24.418  12.104  12.452  1.00 78.44           C  
ATOM    598  CE2 TYR A  83     -22.235  11.872  11.386  1.00 78.44           C  
ATOM    599  OH  TYR A  83     -23.286  14.010  11.506  1.00 78.44           O  
ATOM    600  CZ  TYR A  83     -23.318  12.680  11.779  1.00 78.44           C  
ATOM    601  N   GLY A  84     -22.395   5.904  14.964  1.00 80.50           N  
ATOM    602  CA  GLY A  84     -22.440   4.491  15.305  1.00 80.50           C  
ATOM    603  C   GLY A  84     -21.901   3.599  14.186  1.00 80.50           C  
ATOM    604  O   GLY A  84     -22.266   3.719  13.014  1.00 80.50           O  
ATOM    605  N   ARG A  85     -21.067   2.627  14.570  1.00 84.12           N  
ATOM    606  CA  ARG A  85     -20.289   1.809  13.626  1.00 84.12           C  
ATOM    607  C   ARG A  85     -21.133   0.952  12.684  1.00 84.12           C  
ATOM    608  CB  ARG A  85     -19.278   0.939  14.388  1.00 84.12           C  
ATOM    609  O   ARG A  85     -20.762   0.788  11.528  1.00 84.12           O  
ATOM    610  CG  ARG A  85     -18.331   1.755  15.283  1.00 84.12           C  
ATOM    611  CD  ARG A  85     -17.052   0.955  15.529  1.00 84.12           C  
ATOM    612  NE  ARG A  85     -16.168   1.613  16.507  1.00 84.12           N  
ATOM    613  NH1 ARG A  85     -14.687   2.676  15.080  1.00 84.12           N  
ATOM    614  NH2 ARG A  85     -14.480   2.971  17.221  1.00 84.12           N  
ATOM    615  CZ  ARG A  85     -15.129   2.394  16.265  1.00 84.12           C  
ATOM    616  N   LYS A  86     -22.285   0.434  13.138  1.00 87.94           N  
ATOM    617  CA  LYS A  86     -23.148  -0.434  12.311  1.00 87.94           C  
ATOM    618  C   LYS A  86     -23.648   0.275  11.051  1.00 87.94           C  
ATOM    619  CB  LYS A  86     -24.329  -0.996  13.126  1.00 87.94           C  
ATOM    620  O   LYS A  86     -23.506  -0.264   9.961  1.00 87.94           O  
ATOM    621  CG  LYS A  86     -25.246  -1.866  12.243  1.00 87.94           C  
ATOM    622  CD  LYS A  86     -26.405  -2.495  13.018  1.00 87.94           C  
ATOM    623  CE  LYS A  86     -27.211  -3.357  12.036  1.00 87.94           C  
ATOM    624  NZ  LYS A  86     -28.345  -4.048  12.687  1.00 87.94           N  
ATOM    625  N   GLY A  87     -24.277   1.441  11.215  1.00 89.38           N  
ATOM    626  CA  GLY A  87     -24.888   2.161  10.094  1.00 89.38           C  
ATOM    627  C   GLY A  87     -23.830   2.611   9.097  1.00 89.38           C  
ATOM    628  O   GLY A  87     -23.952   2.362   7.907  1.00 89.38           O  
ATOM    629  N   VAL A  88     -22.740   3.169   9.618  1.00 90.81           N  
ATOM    630  CA  VAL A  88     -21.612   3.659   8.827  1.00 90.81           C  
ATOM    631  C   VAL A  88     -20.961   2.538   8.013  1.00 90.81           C  
ATOM    632  CB  VAL A  88     -20.631   4.343   9.788  1.00 90.81           C  
ATOM    633  O   VAL A  88     -20.721   2.710   6.820  1.00 90.81           O  
ATOM    634  CG1 VAL A  88     -19.359   4.816   9.103  1.00 90.81           C  
ATOM    635  CG2 VAL A  88     -21.312   5.580  10.389  1.00 90.81           C  
ATOM    636  N   PHE A  89     -20.756   1.361   8.612  1.00 92.50           N  
ATOM    637  CA  PHE A  89     -20.196   0.220   7.893  1.00 92.50           C  
ATOM    638  C   PHE A  89     -21.137  -0.296   6.796  1.00 92.50           C  
ATOM    639  CB  PHE A  89     -19.831  -0.880   8.895  1.00 92.50           C  
ATOM    640  O   PHE A  89     -20.695  -0.517   5.671  1.00 92.50           O  
ATOM    641  CG  PHE A  89     -19.012  -2.021   8.325  1.00 92.50           C  
ATOM    642  CD1 PHE A  89     -19.318  -3.349   8.670  1.00 92.50           C  
ATOM    643  CD2 PHE A  89     -17.879  -1.761   7.531  1.00 92.50           C  
ATOM    644  CE1 PHE A  89     -18.478  -4.400   8.263  1.00 92.50           C  
ATOM    645  CE2 PHE A  89     -17.055  -2.817   7.120  1.00 92.50           C  
ATOM    646  CZ  PHE A  89     -17.349  -4.137   7.476  1.00 92.50           C  
ATOM    647  N   LEU A  90     -22.442  -0.407   7.070  1.00 95.38           N  
ATOM    648  CA  LEU A  90     -23.430  -0.788   6.053  1.00 95.38           C  
ATOM    649  C   LEU A  90     -23.469   0.208   4.888  1.00 95.38           C  
ATOM    650  CB  LEU A  90     -24.819  -0.925   6.695  1.00 95.38           C  
ATOM    651  O   LEU A  90     -23.487  -0.217   3.736  1.00 95.38           O  
ATOM    652  CG  LEU A  90     -24.976  -2.164   7.589  1.00 95.38           C  
ATOM    653  CD1 LEU A  90     -26.306  -2.086   8.342  1.00 95.38           C  
ATOM    654  CD2 LEU A  90     -24.956  -3.467   6.790  1.00 95.38           C  
ATOM    655  N   THR A  91     -23.415   1.514   5.164  1.00 95.50           N  
ATOM    656  CA  THR A  91     -23.349   2.542   4.116  1.00 95.50           C  
ATOM    657  C   THR A  91     -22.090   2.397   3.265  1.00 95.50           C  
ATOM    658  CB  THR A  91     -23.410   3.954   4.715  1.00 95.50           C  
ATOM    659  O   THR A  91     -22.176   2.491   2.045  1.00 95.50           O  
ATOM    660  CG2 THR A  91     -23.521   5.041   3.647  1.00 95.50           C  
ATOM    661  OG1 THR A  91     -24.561   4.089   5.514  1.00 95.50           O  
ATOM    662  N   SER A  92     -20.934   2.111   3.875  1.00 95.44           N  
ATOM    663  CA  SER A  92     -19.694   1.888   3.119  1.00 95.44           C  
ATOM    664  C   SER A  92     -19.771   0.658   2.203  1.00 95.44           C  
ATOM    665  CB  SER A  92     -18.487   1.824   4.058  1.00 95.44           C  
ATOM    666  O   SER A  92     -19.356   0.735   1.048  1.00 95.44           O  
ATOM    667  OG  SER A  92     -18.434   0.640   4.835  1.00 95.44           O  
ATOM    668  N   ILE A  93     -20.395  -0.437   2.666  1.00 96.19           N  
ATOM    669  CA  ILE A  93     -20.650  -1.630   1.844  1.00 96.19           C  
ATOM    670  C   ILE A  93     -21.599  -1.295   0.693  1.00 96.19           C  
ATOM    671  CB  ILE A  93     -21.173  -2.811   2.701  1.00 96.19           C  
ATOM    672  O   ILE A  93     -21.314  -1.644  -0.447  1.00 96.19           O  
ATOM    673  CG1 ILE A  93     -20.141  -3.278   3.752  1.00 96.19           C  
ATOM    674  CG2 ILE A  93     -21.531  -4.003   1.792  1.00 96.19           C  
ATOM    675  CD1 ILE A  93     -20.726  -4.164   4.858  1.00 96.19           C  
ATOM    676  N   ALA A  94     -22.694  -0.583   0.962  1.00 96.94           N  
ATOM    677  CA  ALA A  94     -23.649  -0.195  -0.071  1.00 96.94           C  
ATOM    678  C   ALA A  94     -23.009   0.691  -1.153  1.00 96.94           C  
ATOM    679  CB  ALA A  94     -24.838   0.498   0.599  1.00 96.94           C  
ATOM    680  O   ALA A  94     -23.218   0.444  -2.338  1.00 96.94           O  
ATOM    681  N   LEU A  95     -22.193   1.678  -0.762  1.00 96.62           N  
ATOM    682  CA  LEU A  95     -21.463   2.538  -1.700  1.00 96.62           C  
ATOM    683  C   LEU A  95     -20.471   1.746  -2.552  1.00 96.62           C  
ATOM    684  CB  LEU A  95     -20.716   3.638  -0.926  1.00 96.62           C  
ATOM    685  O   LEU A  95     -20.428   1.930  -3.767  1.00 96.62           O  
ATOM    686  CG  LEU A  95     -21.616   4.784  -0.440  1.00 96.62           C  
ATOM    687  CD1 LEU A  95     -20.807   5.684   0.491  1.00 96.62           C  
ATOM    688  CD2 LEU A  95     -22.139   5.640  -1.595  1.00 96.62           C  
ATOM    689  N   PHE A  96     -19.714   0.837  -1.934  1.00 96.38           N  
ATOM    690  CA  PHE A  96     -18.785  -0.025  -2.657  1.00 96.38           C  
ATOM    691  C   PHE A  96     -19.517  -0.906  -3.678  1.00 96.38           C  
ATOM    692  CB  PHE A  96     -17.992  -0.865  -1.652  1.00 96.38           C  
ATOM    693  O   PHE A  96     -19.122  -0.948  -4.839  1.00 96.38           O  
ATOM    694  CG  PHE A  96     -16.970  -1.769  -2.307  1.00 96.38           C  
ATOM    695  CD1 PHE A  96     -17.305  -3.097  -2.627  1.00 96.38           C  
ATOM    696  CD2 PHE A  96     -15.677  -1.287  -2.584  1.00 96.38           C  
ATOM    697  CE1 PHE A  96     -16.345  -3.938  -3.212  1.00 96.38           C  
ATOM    698  CE2 PHE A  96     -14.721  -2.129  -3.180  1.00 96.38           C  
ATOM    699  CZ  PHE A  96     -15.057  -3.456  -3.493  1.00 96.38           C  
ATOM    700  N   LEU A  97     -20.622  -1.546  -3.277  1.00 96.69           N  
ATOM    701  CA  LEU A  97     -21.420  -2.395  -4.164  1.00 96.69           C  
ATOM    702  C   LEU A  97     -22.067  -1.610  -5.304  1.00 96.69           C  
ATOM    703  CB  LEU A  97     -22.518  -3.110  -3.360  1.00 96.69           C  
ATOM    704  O   LEU A  97     -22.054  -2.075  -6.441  1.00 96.69           O  
ATOM    705  CG  LEU A  97     -22.012  -4.195  -2.401  1.00 96.69           C  
ATOM    706  CD1 LEU A  97     -23.215  -4.768  -1.650  1.00 96.69           C  
ATOM    707  CD2 LEU A  97     -21.256  -5.303  -3.138  1.00 96.69           C  
ATOM    708  N   ALA A  98     -22.603  -0.421  -5.024  1.00 96.75           N  
ATOM    709  CA  ALA A  98     -23.136   0.461  -6.055  1.00 96.75           C  
ATOM    710  C   ALA A  98     -22.041   0.838  -7.064  1.00 96.75           C  
ATOM    711  CB  ALA A  98     -23.750   1.695  -5.384  1.00 96.75           C  
ATOM    712  O   ALA A  98     -22.248   0.708  -8.267  1.00 96.75           O  
ATOM    713  N   GLY A  99     -20.851   1.209  -6.577  1.00 95.25           N  
ATOM    714  CA  GLY A  99     -19.677   1.455  -7.414  1.00 95.25           C  
ATOM    715  C   GLY A  99     -19.315   0.256  -8.292  1.00 95.25           C  
ATOM    716  O   GLY A  99     -19.120   0.425  -9.490  1.00 95.25           O  
ATOM    717  N   SER A 100     -19.304  -0.957  -7.730  1.00 94.94           N  
ATOM    718  CA  SER A 100     -19.057  -2.199  -8.476  1.00 94.94           C  
ATOM    719  C   SER A 100     -20.106  -2.465  -9.562  1.00 94.94           C  
ATOM    720  CB  SER A 100     -19.039  -3.400  -7.527  1.00 94.94           C  
ATOM    721  O   SER A 100     -19.751  -2.807 -10.686  1.00 94.94           O  
ATOM    722  OG  SER A 100     -18.009  -3.295  -6.570  1.00 94.94           O  
ATOM    723  N   VAL A 101     -21.398  -2.295  -9.259  1.00 96.31           N  
ATOM    724  CA  VAL A 101     -22.478  -2.517 -10.238  1.00 96.31           C  
ATOM    725  C   VAL A 101     -22.361  -1.539 -11.404  1.00 96.31           C  
ATOM    726  CB  VAL A 101     -23.870  -2.418  -9.580  1.00 96.31           C  
ATOM    727  O   VAL A 101     -22.420  -1.961 -12.557  1.00 96.31           O  
ATOM    728  CG1 VAL A 101     -25.015  -2.433 -10.603  1.00 96.31           C  
ATOM    729  CG2 VAL A 101     -24.111  -3.602  -8.637  1.00 96.31           C  
ATOM    730  N   VAL A 102     -22.164  -0.249 -11.119  1.00 95.75           N  
ATOM    731  CA  VAL A 102     -22.072   0.777 -12.168  1.00 95.75           C  
ATOM    732  C   VAL A 102     -20.752   0.657 -12.944  1.00 95.75           C  
ATOM    733  CB  VAL A 102     -22.304   2.194 -11.602  1.00 95.75           C  
ATOM    734  O   VAL A 102     -20.756   0.848 -14.156  1.00 95.75           O  
ATOM    735  CG1 VAL A 102     -22.425   3.238 -12.720  1.00 95.75           C  
ATOM    736  CG2 VAL A 102     -23.631   2.302 -10.830  1.00 95.75           C  
ATOM    737  N   ALA A 103     -19.652   0.234 -12.307  1.00 92.69           N  
ATOM    738  CA  ALA A 103     -18.386  -0.044 -12.995  1.00 92.69           C  
ATOM    739  C   ALA A 103     -18.512  -1.178 -14.024  1.00 92.69           C  
ATOM    740  CB  ALA A 103     -17.303  -0.381 -11.963  1.00 92.69           C  
ATOM    741  O   ALA A 103     -17.994  -1.056 -15.131  1.00 92.69           O  
ATOM    742  N   GLY A 104     -19.245  -2.250 -13.702  1.00 91.88           N  
ATOM    743  CA  GLY A 104     -19.521  -3.329 -14.658  1.00 91.88           C  
ATOM    744  C   GLY A 104     -20.378  -2.885 -15.854  1.00 91.88           C  
ATOM    745  O   GLY A 104     -20.306  -3.491 -16.920  1.00 91.88           O  
ATOM    746  N   LEU A 105     -21.150  -1.803 -15.699  1.00 93.69           N  
ATOM    747  CA  LEU A 105     -21.965  -1.193 -16.756  1.00 93.69           C  
ATOM    748  C   LEU A 105     -21.218  -0.110 -17.555  1.00 93.69           C  
ATOM    749  CB  LEU A 105     -23.256  -0.621 -16.136  1.00 93.69           C  
ATOM    750  O   LEU A 105     -21.801   0.467 -18.472  1.00 93.69           O  
ATOM    751  CG  LEU A 105     -24.195  -1.662 -15.505  1.00 93.69           C  
ATOM    752  CD1 LEU A 105     -25.317  -0.955 -14.745  1.00 93.69           C  
ATOM    753  CD2 LEU A 105     -24.831  -2.578 -16.553  1.00 93.69           C  
ATOM    754  N   ALA A 106     -19.958   0.190 -17.226  1.00 93.44           N  
ATOM    755  CA  ALA A 106     -19.222   1.275 -17.863  1.00 93.44           C  
ATOM    756  C   ALA A 106     -19.010   1.020 -19.368  1.00 93.44           C  
ATOM    757  CB  ALA A 106     -17.904   1.513 -17.118  1.00 93.44           C  
ATOM    758  O   ALA A 106     -18.600  -0.065 -19.793  1.00 93.44           O  
ATOM    759  N   GLN A 107     -19.276   2.054 -20.171  1.00 91.56           N  
ATOM    760  CA  GLN A 107     -19.140   2.036 -21.632  1.00 91.56           C  
ATOM    761  C   GLN A 107     -17.987   2.906 -22.141  1.00 91.56           C  
ATOM    762  CB  GLN A 107     -20.455   2.482 -22.283  1.00 91.56           C  
ATOM    763  O   GLN A 107     -17.678   2.884 -23.327  1.00 91.56           O  
ATOM    764  CG  GLN A 107     -21.634   1.569 -21.924  1.00 91.56           C  
ATOM    765  CD  GLN A 107     -22.829   1.823 -22.834  1.00 91.56           C  
ATOM    766  NE2 GLN A 107     -23.443   0.792 -23.372  1.00 91.56           N  
ATOM    767  OE1 GLN A 107     -23.227   2.946 -23.095  1.00 91.56           O  
ATOM    768  N   SER A 108     -17.343   3.675 -21.265  1.00 91.00           N  
ATOM    769  CA  SER A 108     -16.165   4.471 -21.604  1.00 91.00           C  
ATOM    770  C   SER A 108     -15.181   4.529 -20.443  1.00 91.00           C  
ATOM    771  CB  SER A 108     -16.581   5.879 -22.047  1.00 91.00           C  
ATOM    772  O   SER A 108     -15.555   4.353 -19.279  1.00 91.00           O  
ATOM    773  OG  SER A 108     -17.027   6.676 -20.960  1.00 91.00           O  
ATOM    774  N   MET A 109     -13.915   4.824 -20.750  1.00 88.19           N  
ATOM    775  CA  MET A 109     -12.860   4.939 -19.740  1.00 88.19           C  
ATOM    776  C   MET A 109     -13.175   6.024 -18.693  1.00 88.19           C  
ATOM    777  CB  MET A 109     -11.530   5.204 -20.462  1.00 88.19           C  
ATOM    778  O   MET A 109     -12.982   5.815 -17.498  1.00 88.19           O  
ATOM    779  CG  MET A 109     -10.326   5.077 -19.528  1.00 88.19           C  
ATOM    780  SD  MET A 109     -10.118   3.458 -18.743  1.00 88.19           S  
ATOM    781  CE  MET A 109      -9.445   2.530 -20.147  1.00 88.19           C  
ATOM    782  N   GLY A 110     -13.750   7.158 -19.111  1.00 89.00           N  
ATOM    783  CA  GLY A 110     -14.173   8.224 -18.197  1.00 89.00           C  
ATOM    784  C   GLY A 110     -15.294   7.797 -17.241  1.00 89.00           C  
ATOM    785  O   GLY A 110     -15.228   8.088 -16.046  1.00 89.00           O  
ATOM    786  N   GLN A 111     -16.292   7.051 -17.734  1.00 92.50           N  
ATOM    787  CA  GLN A 111     -17.333   6.473 -16.875  1.00 92.50           C  
ATOM    788  C   GLN A 111     -16.731   5.491 -15.872  1.00 92.50           C  
ATOM    789  CB  GLN A 111     -18.388   5.739 -17.709  1.00 92.50           C  
ATOM    790  O   GLN A 111     -17.066   5.553 -14.689  1.00 92.50           O  
ATOM    791  CG  GLN A 111     -19.342   6.679 -18.455  1.00 92.50           C  
ATOM    792  CD  GLN A 111     -20.309   5.902 -19.345  1.00 92.50           C  
ATOM    793  NE2 GLN A 111     -21.208   6.571 -20.031  1.00 92.50           N  
ATOM    794  OE1 GLN A 111     -20.273   4.685 -19.446  1.00 92.50           O  
ATOM    795  N   LEU A 112     -15.809   4.631 -16.320  1.00 91.81           N  
ATOM    796  CA  LEU A 112     -15.125   3.687 -15.445  1.00 91.81           C  
ATOM    797  C   LEU A 112     -14.375   4.426 -14.331  1.00 91.81           C  
ATOM    798  CB  LEU A 112     -14.203   2.785 -16.282  1.00 91.81           C  
ATOM    799  O   LEU A 112     -14.566   4.100 -13.164  1.00 91.81           O  
ATOM    800  CG  LEU A 112     -13.528   1.673 -15.462  1.00 91.81           C  
ATOM    801  CD1 LEU A 112     -14.546   0.699 -14.866  1.00 91.81           C  
ATOM    802  CD2 LEU A 112     -12.567   0.887 -16.348  1.00 91.81           C  
ATOM    803  N   ILE A 113     -13.612   5.475 -14.654  1.00 91.69           N  
ATOM    804  CA  ILE A 113     -12.917   6.317 -13.664  1.00 91.69           C  
ATOM    805  C   ILE A 113     -13.900   6.922 -12.653  1.00 91.69           C  
ATOM    806  CB  ILE A 113     -12.087   7.408 -14.378  1.00 91.69           C  
ATOM    807  O   ILE A 113     -13.653   6.858 -11.448  1.00 91.69           O  
ATOM    808  CG1 ILE A 113     -10.903   6.752 -15.117  1.00 91.69           C  
ATOM    809  CG2 ILE A 113     -11.540   8.448 -13.379  1.00 91.69           C  
ATOM    810  CD1 ILE A 113     -10.249   7.657 -16.161  1.00 91.69           C  
ATOM    811  N   GLY A 114     -15.040   7.453 -13.104  1.00 93.12           N  
ATOM    812  CA  GLY A 114     -16.087   7.953 -12.207  1.00 93.12           C  
ATOM    813  C   GLY A 114     -16.630   6.868 -11.267  1.00 93.12           C  
ATOM    814  O   GLY A 114     -16.779   7.094 -10.063  1.00 93.12           O  
ATOM    815  N   CYS A 115     -16.843   5.655 -11.782  1.00 93.69           N  
ATOM    816  CA  CYS A 115     -17.256   4.507 -10.974  1.00 93.69           C  
ATOM    817  C   CYS A 115     -16.178   4.098  -9.963  1.00 93.69           C  
ATOM    818  CB  CYS A 115     -17.603   3.320 -11.877  1.00 93.69           C  
ATOM    819  O   CYS A 115     -16.504   3.757  -8.828  1.00 93.69           O  
ATOM    820  SG  CYS A 115     -18.952   3.750 -12.999  1.00 93.69           S  
ATOM    821  N   ARG A 116     -14.895   4.187 -10.335  1.00 93.12           N  
ATOM    822  CA  ARG A 116     -13.757   3.930  -9.439  1.00 93.12           C  
ATOM    823  C   ARG A 116     -13.706   4.918  -8.283  1.00 93.12           C  
ATOM    824  CB  ARG A 116     -12.433   3.968 -10.222  1.00 93.12           C  
ATOM    825  O   ARG A 116     -13.427   4.497  -7.162  1.00 93.12           O  
ATOM    826  CG  ARG A 116     -12.239   2.823 -11.225  1.00 93.12           C  
ATOM    827  CD  ARG A 116     -12.261   1.423 -10.621  1.00 93.12           C  
ATOM    828  NE  ARG A 116     -11.116   1.178  -9.728  1.00 93.12           N  
ATOM    829  NH1 ARG A 116     -12.094  -0.564  -8.620  1.00 93.12           N  
ATOM    830  NH2 ARG A 116     -10.013  -0.125  -8.177  1.00 93.12           N  
ATOM    831  CZ  ARG A 116     -11.072   0.186  -8.857  1.00 93.12           C  
ATOM    832  N   VAL A 117     -14.027   6.193  -8.521  1.00 92.75           N  
ATOM    833  CA  VAL A 117     -14.190   7.175  -7.438  1.00 92.75           C  
ATOM    834  C   VAL A 117     -15.298   6.713  -6.496  1.00 92.75           C  
ATOM    835  CB  VAL A 117     -14.466   8.600  -7.960  1.00 92.75           C  
ATOM    836  O   VAL A 117     -15.033   6.529  -5.312  1.00 92.75           O  
ATOM    837  CG1 VAL A 117     -14.727   9.592  -6.818  1.00 92.75           C  
ATOM    838  CG2 VAL A 117     -13.273   9.129  -8.758  1.00 92.75           C  
ATOM    839  N   LEU A 118     -16.503   6.446  -7.013  1.00 94.44           N  
ATOM    840  CA  LEU A 118     -17.646   6.004  -6.204  1.00 94.44           C  
ATOM    841  C   LEU A 118     -17.327   4.746  -5.378  1.00 94.44           C  
ATOM    842  CB  LEU A 118     -18.851   5.773  -7.138  1.00 94.44           C  
ATOM    843  O   LEU A 118     -17.621   4.686  -4.185  1.00 94.44           O  
ATOM    844  CG  LEU A 118     -20.135   5.314  -6.420  1.00 94.44           C  
ATOM    845  CD1 LEU A 118     -20.650   6.371  -5.439  1.00 94.44           C  
ATOM    846  CD2 LEU A 118     -21.234   5.038  -7.446  1.00 94.44           C  
ATOM    847  N   GLN A 119     -16.678   3.762  -5.996  1.00 93.44           N  
ATOM    848  CA  GLN A 119     -16.282   2.522  -5.341  1.00 93.44           C  
ATOM    849  C   GLN A 119     -15.203   2.755  -4.271  1.00 93.44           C  
ATOM    850  CB  GLN A 119     -15.805   1.555  -6.428  1.00 93.44           C  
ATOM    851  O   GLN A 119     -15.290   2.205  -3.171  1.00 93.44           O  
ATOM    852  CG  GLN A 119     -15.759   0.109  -5.930  1.00 93.44           C  
ATOM    853  CD  GLN A 119     -15.300  -0.846  -7.021  1.00 93.44           C  
ATOM    854  NE2 GLN A 119     -15.504  -2.127  -6.854  1.00 93.44           N  
ATOM    855  OE1 GLN A 119     -14.722  -0.463  -8.022  1.00 93.44           O  
ATOM    856  N   GLY A 120     -14.217   3.611  -4.556  1.00 90.50           N  
ATOM    857  CA  GLY A 120     -13.166   3.989  -3.613  1.00 90.50           C  
ATOM    858  C   GLY A 120     -13.709   4.726  -2.386  1.00 90.50           C  
ATOM    859  O   GLY A 120     -13.249   4.468  -1.274  1.00 90.50           O  
ATOM    860  N   LEU A 121     -14.757   5.551  -2.548  1.00 91.81           N  
ATOM    861  CA  LEU A 121     -15.457   6.170  -1.414  1.00 91.81           C  
ATOM    862  C   LEU A 121     -15.991   5.114  -0.437  1.00 91.81           C  
ATOM    863  CB  LEU A 121     -16.640   7.054  -1.867  1.00 91.81           C  
ATOM    864  O   LEU A 121     -15.963   5.346   0.763  1.00 91.81           O  
ATOM    865  CG  LEU A 121     -16.329   8.278  -2.745  1.00 91.81           C  
ATOM    866  CD1 LEU A 121     -17.635   8.963  -3.147  1.00 91.81           C  
ATOM    867  CD2 LEU A 121     -15.441   9.316  -2.069  1.00 91.81           C  
ATOM    868  N   GLY A 122     -16.466   3.959  -0.914  1.00 92.06           N  
ATOM    869  CA  GLY A 122     -16.902   2.854  -0.052  1.00 92.06           C  
ATOM    870  C   GLY A 122     -15.740   2.042   0.530  1.00 92.06           C  
ATOM    871  O   GLY A 122     -15.762   1.682   1.707  1.00 92.06           O  
ATOM    872  N   SER A 123     -14.698   1.799  -0.270  1.00 90.75           N  
ATOM    873  CA  SER A 123     -13.563   0.928   0.072  1.00 90.75           C  
ATOM    874  C   SER A 123     -12.836   1.320   1.364  1.00 90.75           C  
ATOM    875  CB  SER A 123     -12.573   0.937  -1.086  1.00 90.75           C  
ATOM    876  O   SER A 123     -12.577   0.466   2.218  1.00 90.75           O  
ATOM    877  OG  SER A 123     -11.507   0.078  -0.774  1.00 90.75           O  
ATOM    878  N   GLY A 124     -12.589   2.618   1.579  1.00 82.94           N  
ATOM    879  CA  GLY A 124     -11.935   3.096   2.806  1.00 82.94           C  
ATOM    880  C   GLY A 124     -12.718   2.733   4.074  1.00 82.94           C  
ATOM    881  O   GLY A 124     -12.141   2.386   5.110  1.00 82.94           O  
ATOM    882  N   GLY A 125     -14.050   2.737   3.975  1.00 87.62           N  
ATOM    883  CA  GLY A 125     -14.955   2.357   5.055  1.00 87.62           C  
ATOM    884  C   GLY A 125     -15.011   0.851   5.291  1.00 87.62           C  
ATOM    885  O   GLY A 125     -15.200   0.432   6.434  1.00 87.62           O  
ATOM    886  N   LEU A 126     -14.756   0.037   4.260  1.00 91.56           N  
ATOM    887  CA  LEU A 126     -14.681  -1.418   4.391  1.00 91.56           C  
ATOM    888  C   LEU A 126     -13.513  -1.843   5.287  1.00 91.56           C  
ATOM    889  CB  LEU A 126     -14.594  -2.100   3.014  1.00 91.56           C  
ATOM    890  O   LEU A 126     -13.701  -2.604   6.238  1.00 91.56           O  
ATOM    891  CG  LEU A 126     -15.814  -1.866   2.109  1.00 91.56           C  
ATOM    892  CD1 LEU A 126     -15.703  -2.686   0.828  1.00 91.56           C  
ATOM    893  CD2 LEU A 126     -17.101  -2.258   2.823  1.00 91.56           C  
ATOM    894  N   MET A 127     -12.318  -1.301   5.032  1.00 82.44           N  
ATOM    895  CA  MET A 127     -11.126  -1.588   5.837  1.00 82.44           C  
ATOM    896  C   MET A 127     -11.268  -1.082   7.275  1.00 82.44           C  
ATOM    897  CB  MET A 127      -9.880  -0.977   5.173  1.00 82.44           C  
ATOM    898  O   MET A 127     -11.101  -1.849   8.228  1.00 82.44           O  
ATOM    899  CG  MET A 127      -9.187  -1.986   4.254  1.00 82.44           C  
ATOM    900  SD  MET A 127      -7.859  -1.308   3.218  1.00 82.44           S  
ATOM    901  CE  MET A 127      -6.775  -0.520   4.439  1.00 82.44           C  
ATOM    902  N   VAL A 128     -11.600   0.200   7.454  1.00 80.50           N  
ATOM    903  CA  VAL A 128     -11.678   0.803   8.795  1.00 80.50           C  
ATOM    904  C   VAL A 128     -12.849   0.241   9.585  1.00 80.50           C  
ATOM    905  CB  VAL A 128     -11.757   2.336   8.715  1.00 80.50           C  
ATOM    906  O   VAL A 128     -12.701  -0.041  10.775  1.00 80.50           O  
ATOM    907  CG1 VAL A 128     -11.990   2.998  10.080  1.00 80.50           C  
ATOM    908  CG2 VAL A 128     -10.431   2.865   8.181  1.00 80.50           C  
ATOM    909  N   GLY A 129     -13.999   0.042   8.944  1.00 86.62           N  
ATOM    910  CA  GLY A 129     -15.187  -0.520   9.572  1.00 86.62           C  
ATOM    911  C   GLY A 129     -14.953  -1.943  10.066  1.00 86.62           C  
ATOM    912  O   GLY A 129     -15.262  -2.231  11.223  1.00 86.62           O  
ATOM    913  N   ALA A 130     -14.317  -2.799   9.258  1.00 87.81           N  
ATOM    914  CA  ALA A 130     -13.983  -4.157   9.670  1.00 87.81           C  
ATOM    915  C   ALA A 130     -13.066  -4.161  10.901  1.00 87.81           C  
ATOM    916  CB  ALA A 130     -13.369  -4.916   8.490  1.00 87.81           C  
ATOM    917  O   ALA A 130     -13.438  -4.736  11.924  1.00 87.81           O  
ATOM    918  N   LEU A 131     -11.924  -3.458  10.844  1.00 80.06           N  
ATOM    919  CA  LEU A 131     -10.964  -3.353  11.956  1.00 80.06           C  
ATOM    920  C   LEU A 131     -11.601  -2.782  13.228  1.00 80.06           C  
ATOM    921  CB  LEU A 131      -9.775  -2.477  11.523  1.00 80.06           C  
ATOM    922  O   LEU A 131     -11.349  -3.264  14.334  1.00 80.06           O  
ATOM    923  CG  LEU A 131      -8.859  -3.118  10.464  1.00 80.06           C  
ATOM    924  CD1 LEU A 131      -7.792  -2.104  10.053  1.00 80.06           C  
ATOM    925  CD2 LEU A 131      -8.156  -4.376  10.984  1.00 80.06           C  
ATOM    926  N   SER A 132     -12.470  -1.790  13.068  1.00 79.19           N  
ATOM    927  CA  SER A 132     -13.198  -1.174  14.170  1.00 79.19           C  
ATOM    928  C   SER A 132     -14.169  -2.133  14.855  1.00 79.19           C  
ATOM    929  CB  SER A 132     -14.011  -0.009  13.645  1.00 79.19           C  
ATOM    930  O   SER A 132     -14.235  -2.163  16.083  1.00 79.19           O  
ATOM    931  OG  SER A 132     -13.192   1.032  13.158  1.00 79.19           O  
ATOM    932  N   LEU A 133     -14.905  -2.938  14.079  1.00 84.19           N  
ATOM    933  CA  LEU A 133     -15.791  -3.967  14.624  1.00 84.19           C  
ATOM    934  C   LEU A 133     -15.002  -5.053  15.358  1.00 84.19           C  
ATOM    935  CB  LEU A 133     -16.644  -4.584  13.503  1.00 84.19           C  
ATOM    936  O   LEU A 133     -15.457  -5.507  16.406  1.00 84.19           O  
ATOM    937  CG  LEU A 133     -17.729  -3.657  12.928  1.00 84.19           C  
ATOM    938  CD1 LEU A 133     -18.440  -4.386  11.790  1.00 84.19           C  
ATOM    939  CD2 LEU A 133     -18.785  -3.251  13.957  1.00 84.19           C  
ATOM    940  N   ILE A 134     -13.803  -5.412  14.874  1.00 81.06           N  
ATOM    941  CA  ILE A 134     -12.891  -6.294  15.621  1.00 81.06           C  
ATOM    942  C   ILE A 134     -12.539  -5.663  16.967  1.00 81.06           C  
ATOM    943  CB  ILE A 134     -11.588  -6.640  14.847  1.00 81.06           C  
ATOM    944  O   ILE A 134     -12.616  -6.321  17.999  1.00 81.06           O  
ATOM    945  CG1 ILE A 134     -11.824  -6.962  13.351  1.00 81.06           C  
ATOM    946  CG2 ILE A 134     -10.804  -7.734  15.600  1.00 81.06           C  
ATOM    947  CD1 ILE A 134     -10.856  -7.909  12.637  1.00 81.06           C  
ATOM    948  N   GLY A 135     -12.173  -4.381  16.977  1.00 73.75           N  
ATOM    949  CA  GLY A 135     -11.844  -3.665  18.206  1.00 73.75           C  
ATOM    950  C   GLY A 135     -12.993  -3.669  19.217  1.00 73.75           C  
ATOM    951  O   GLY A 135     -12.775  -3.994  20.382  1.00 73.75           O  
ATOM    952  N   GLU A 136     -14.206  -3.340  18.775  1.00 78.75           N  
ATOM    953  CA  GLU A 136     -15.360  -3.129  19.655  1.00 78.75           C  
ATOM    954  C   GLU A 136     -16.025  -4.430  20.130  1.00 78.75           C  
ATOM    955  CB  GLU A 136     -16.358  -2.216  18.921  1.00 78.75           C  
ATOM    956  O   GLU A 136     -16.415  -4.529  21.292  1.00 78.75           O  
ATOM    957  CG  GLU A 136     -17.516  -1.754  19.821  1.00 78.75           C  
ATOM    958  CD  GLU A 136     -18.418  -0.690  19.172  1.00 78.75           C  
ATOM    959  OE1 GLU A 136     -19.279  -0.140  19.895  1.00 78.75           O  
ATOM    960  OE2 GLU A 136     -18.270  -0.419  17.959  1.00 78.75           O  
ATOM    961  N   LEU A 137     -16.162  -5.430  19.254  1.00 80.94           N  
ATOM    962  CA  LEU A 137     -16.934  -6.645  19.547  1.00 80.94           C  
ATOM    963  C   LEU A 137     -16.089  -7.790  20.105  1.00 80.94           C  
ATOM    964  CB  LEU A 137     -17.640  -7.121  18.270  1.00 80.94           C  
ATOM    965  O   LEU A 137     -16.637  -8.711  20.711  1.00 80.94           O  
ATOM    966  CG  LEU A 137     -18.653  -6.135  17.673  1.00 80.94           C  
ATOM    967  CD1 LEU A 137     -19.116  -6.684  16.324  1.00 80.94           C  
ATOM    968  CD2 LEU A 137     -19.878  -5.962  18.577  1.00 80.94           C  
ATOM    969  N   VAL A 138     -14.777  -7.774  19.864  1.00 78.31           N  
ATOM    970  CA  VAL A 138     -13.899  -8.898  20.185  1.00 78.31           C  
ATOM    971  C   VAL A 138     -13.080  -8.595  21.432  1.00 78.31           C  
ATOM    972  CB  VAL A 138     -13.009  -9.278  18.994  1.00 78.31           C  
ATOM    973  O   VAL A 138     -12.374  -7.584  21.526  1.00 78.31           O  
ATOM    974  CG1 VAL A 138     -12.210 -10.533  19.289  1.00 78.31           C  
ATOM    975  CG2 VAL A 138     -13.819  -9.548  17.719  1.00 78.31           C  
ATOM    976  N   THR A 139     -13.127  -9.528  22.383  1.00 73.56           N  
ATOM    977  CA  THR A 139     -12.333  -9.454  23.610  1.00 73.56           C  
ATOM    978  C   THR A 139     -10.829  -9.427  23.293  1.00 73.56           C  
ATOM    979  CB  THR A 139     -12.641 -10.625  24.556  1.00 73.56           C  
ATOM    980  O   THR A 139     -10.399 -10.056  22.324  1.00 73.56           O  
ATOM    981  CG2 THR A 139     -14.117 -10.712  24.936  1.00 73.56           C  
ATOM    982  OG1 THR A 139     -12.239 -11.859  24.003  1.00 73.56           O  
ATOM    983  N   PRO A 140      -9.973  -8.769  24.103  1.00 65.50           N  
ATOM    984  CA  PRO A 140      -8.531  -8.706  23.840  1.00 65.50           C  
ATOM    985  C   PRO A 140      -7.865 -10.071  23.602  1.00 65.50           C  
ATOM    986  CB  PRO A 140      -7.932  -8.003  25.062  1.00 65.50           C  
ATOM    987  O   PRO A 140      -6.939 -10.171  22.804  1.00 65.50           O  
ATOM    988  CG  PRO A 140      -9.069  -7.098  25.532  1.00 65.50           C  
ATOM    989  CD  PRO A 140     -10.319  -7.928  25.241  1.00 65.50           C  
ATOM    990  N   ARG A 141      -8.373 -11.136  24.242  1.00 65.12           N  
ATOM    991  CA  ARG A 141      -7.882 -12.514  24.070  1.00 65.12           C  
ATOM    992  C   ARG A 141      -8.243 -13.116  22.710  1.00 65.12           C  
ATOM    993  CB  ARG A 141      -8.425 -13.403  25.201  1.00 65.12           C  
ATOM    994  O   ARG A 141      -7.469 -13.896  22.168  1.00 65.12           O  
ATOM    995  CG  ARG A 141      -7.854 -13.028  26.577  1.00 65.12           C  
ATOM    996  CD  ARG A 141      -8.399 -13.972  27.655  1.00 65.12           C  
ATOM    997  NE  ARG A 141      -7.849 -13.660  28.990  1.00 65.12           N  
ATOM    998  NH1 ARG A 141      -9.222 -15.045  30.210  1.00 65.12           N  
ATOM    999  NH2 ARG A 141      -7.683 -13.822  31.260  1.00 65.12           N  
ATOM   1000  CZ  ARG A 141      -8.253 -14.175  30.141  1.00 65.12           C  
ATOM   1001  N   GLU A 142      -9.395 -12.756  22.152  1.00 71.81           N  
ATOM   1002  CA  GLU A 142      -9.880 -13.270  20.867  1.00 71.81           C  
ATOM   1003  C   GLU A 142      -9.465 -12.389  19.680  1.00 71.81           C  
ATOM   1004  CB  GLU A 142     -11.403 -13.403  20.924  1.00 71.81           C  
ATOM   1005  O   GLU A 142      -9.501 -12.852  18.539  1.00 71.81           O  
ATOM   1006  CG  GLU A 142     -11.884 -14.483  21.899  1.00 71.81           C  
ATOM   1007  CD  GLU A 142     -13.411 -14.447  22.012  1.00 71.81           C  
ATOM   1008  OE1 GLU A 142     -14.024 -15.528  21.893  1.00 71.81           O  
ATOM   1009  OE2 GLU A 142     -13.940 -13.322  22.191  1.00 71.81           O  
ATOM   1010  N   ARG A 143      -9.025 -11.142  19.917  1.00 71.06           N  
ATOM   1011  CA  ARG A 143      -8.578 -10.220  18.854  1.00 71.06           C  
ATOM   1012  C   ARG A 143      -7.495 -10.831  17.987  1.00 71.06           C  
ATOM   1013  CB  ARG A 143      -8.064  -8.904  19.440  1.00 71.06           C  
ATOM   1014  O   ARG A 143      -7.582 -10.715  16.772  1.00 71.06           O  
ATOM   1015  CG  ARG A 143      -9.221  -7.984  19.825  1.00 71.06           C  
ATOM   1016  CD  ARG A 143      -8.660  -6.683  20.383  1.00 71.06           C  
ATOM   1017  NE  ARG A 143      -9.733  -5.870  20.963  1.00 71.06           N  
ATOM   1018  NH1 ARG A 143      -8.399  -4.182  21.776  1.00 71.06           N  
ATOM   1019  NH2 ARG A 143     -10.614  -4.112  22.044  1.00 71.06           N  
ATOM   1020  CZ  ARG A 143      -9.572  -4.727  21.592  1.00 71.06           C  
ATOM   1021  N   GLY A 144      -6.549 -11.548  18.592  1.00 66.38           N  
ATOM   1022  CA  GLY A 144      -5.508 -12.260  17.856  1.00 66.38           C  
ATOM   1023  C   GLY A 144      -6.068 -13.242  16.822  1.00 66.38           C  
ATOM   1024  O   GLY A 144      -5.587 -13.278  15.697  1.00 66.38           O  
ATOM   1025  N   LYS A 145      -7.149 -13.968  17.148  1.00 75.38           N  
ATOM   1026  CA  LYS A 145      -7.816 -14.906  16.226  1.00 75.38           C  
ATOM   1027  C   LYS A 145      -8.437 -14.185  15.030  1.00 75.38           C  
ATOM   1028  CB  LYS A 145      -8.879 -15.715  16.993  1.00 75.38           C  
ATOM   1029  O   LYS A 145      -8.303 -14.641  13.899  1.00 75.38           O  
ATOM   1030  CG  LYS A 145      -9.632 -16.720  16.106  1.00 75.38           C  
ATOM   1031  CD  LYS A 145     -10.745 -17.419  16.895  1.00 75.38           C  
ATOM   1032  CE  LYS A 145     -11.537 -18.340  15.960  1.00 75.38           C  
ATOM   1033  NZ  LYS A 145     -12.645 -19.022  16.673  1.00 75.38           N  
ATOM   1034  N   PHE A 146      -9.130 -13.077  15.270  1.00 77.56           N  
ATOM   1035  CA  PHE A 146      -9.800 -12.341  14.199  1.00 77.56           C  
ATOM   1036  C   PHE A 146      -8.836 -11.469  13.386  1.00 77.56           C  
ATOM   1037  CB  PHE A 146     -10.968 -11.554  14.782  1.00 77.56           C  
ATOM   1038  O   PHE A 146      -9.013 -11.356  12.181  1.00 77.56           O  
ATOM   1039  CG  PHE A 146     -12.122 -12.433  15.228  1.00 77.56           C  
ATOM   1040  CD1 PHE A 146     -12.989 -12.993  14.275  1.00 77.56           C  
ATOM   1041  CD2 PHE A 146     -12.348 -12.690  16.588  1.00 77.56           C  
ATOM   1042  CE1 PHE A 146     -14.098 -13.756  14.680  1.00 77.56           C  
ATOM   1043  CE2 PHE A 146     -13.484 -13.405  17.004  1.00 77.56           C  
ATOM   1044  CZ  PHE A 146     -14.369 -13.928  16.048  1.00 77.56           C  
ATOM   1045  N   GLN A 147      -7.771 -10.943  13.993  1.00 70.25           N  
ATOM   1046  CA  GLN A 147      -6.664 -10.319  13.264  1.00 70.25           C  
ATOM   1047  C   GLN A 147      -5.920 -11.340  12.397  1.00 70.25           C  
ATOM   1048  CB  GLN A 147      -5.684  -9.664  14.243  1.00 70.25           C  
ATOM   1049  O   GLN A 147      -5.642 -11.060  11.237  1.00 70.25           O  
ATOM   1050  CG  GLN A 147      -6.225  -8.366  14.861  1.00 70.25           C  
ATOM   1051  CD  GLN A 147      -5.207  -7.722  15.798  1.00 70.25           C  
ATOM   1052  NE2 GLN A 147      -5.550  -6.651  16.477  1.00 70.25           N  
ATOM   1053  OE1 GLN A 147      -4.083  -8.162  15.944  1.00 70.25           O  
ATOM   1054  N   ALA A 148      -5.675 -12.548  12.910  1.00 69.69           N  
ATOM   1055  CA  ALA A 148      -5.144 -13.658  12.123  1.00 69.69           C  
ATOM   1056  C   ALA A 148      -6.053 -14.014  10.936  1.00 69.69           C  
ATOM   1057  CB  ALA A 148      -4.964 -14.863  13.053  1.00 69.69           C  
ATOM   1058  O   ALA A 148      -5.555 -14.261   9.841  1.00 69.69           O  
ATOM   1059  N   MET A 149      -7.376 -14.009  11.134  1.00 80.00           N  
ATOM   1060  CA  MET A 149      -8.348 -14.206  10.055  1.00 80.00           C  
ATOM   1061  C   MET A 149      -8.253 -13.088   9.008  1.00 80.00           C  
ATOM   1062  CB  MET A 149      -9.757 -14.319  10.654  1.00 80.00           C  
ATOM   1063  O   MET A 149      -8.185 -13.386   7.820  1.00 80.00           O  
ATOM   1064  CG  MET A 149     -10.802 -14.807   9.646  1.00 80.00           C  
ATOM   1065  SD  MET A 149     -12.416 -15.164  10.403  1.00 80.00           S  
ATOM   1066  CE  MET A 149     -13.062 -13.489  10.630  1.00 80.00           C  
ATOM   1067  N   SER A 150      -8.166 -11.825   9.435  1.00 79.56           N  
ATOM   1068  CA  SER A 150      -7.954 -10.678   8.545  1.00 79.56           C  
ATOM   1069  C   SER A 150      -6.659 -10.791   7.734  1.00 79.56           C  
ATOM   1070  CB  SER A 150      -7.933  -9.377   9.354  1.00 79.56           C  
ATOM   1071  O   SER A 150      -6.690 -10.601   6.521  1.00 79.56           O  
ATOM   1072  OG  SER A 150      -9.202  -9.133   9.927  1.00 79.56           O  
ATOM   1073  N   SER A 151      -5.534 -11.144   8.366  1.00 69.81           N  
ATOM   1074  CA  SER A 151      -4.244 -11.324   7.681  1.00 69.81           C  
ATOM   1075  C   SER A 151      -4.256 -12.514   6.719  1.00 69.81           C  
ATOM   1076  CB  SER A 151      -3.108 -11.511   8.695  1.00 69.81           C  
ATOM   1077  O   SER A 151      -3.742 -12.402   5.609  1.00 69.81           O  
ATOM   1078  OG  SER A 151      -2.890 -10.326   9.436  1.00 69.81           O  
ATOM   1079  N   ALA A 152      -4.873 -13.637   7.101  1.00 75.50           N  
ATOM   1080  CA  ALA A 152      -5.010 -14.802   6.226  1.00 75.50           C  
ATOM   1081  C   ALA A 152      -5.828 -14.460   4.977  1.00 75.50           C  
ATOM   1082  CB  ALA A 152      -5.660 -15.945   7.016  1.00 75.50           C  
ATOM   1083  O   ALA A 152      -5.428 -14.779   3.862  1.00 75.50           O  
ATOM   1084  N   VAL A 153      -6.940 -13.752   5.162  1.00 81.06           N  
ATOM   1085  CA  VAL A 153      -7.801 -13.298   4.072  1.00 81.06           C  
ATOM   1086  C   VAL A 153      -7.088 -12.287   3.175  1.00 81.06           C  
ATOM   1087  CB  VAL A 153      -9.107 -12.766   4.677  1.00 81.06           C  
ATOM   1088  O   VAL A 153      -7.214 -12.379   1.960  1.00 81.06           O  
ATOM   1089  CG1 VAL A 153      -9.950 -11.972   3.699  1.00 81.06           C  
ATOM   1090  CG2 VAL A 153      -9.944 -13.975   5.129  1.00 81.06           C  
ATOM   1091  N   MET A 154      -6.274 -11.389   3.734  1.00 76.62           N  
ATOM   1092  CA  MET A 154      -5.430 -10.498   2.934  1.00 76.62           C  
ATOM   1093  C   MET A 154      -4.413 -11.289   2.097  1.00 76.62           C  
ATOM   1094  CB  MET A 154      -4.728  -9.487   3.854  1.00 76.62           C  
ATOM   1095  O   MET A 154      -4.225 -10.996   0.921  1.00 76.62           O  
ATOM   1096  CG  MET A 154      -4.170  -8.301   3.062  1.00 76.62           C  
ATOM   1097  SD  MET A 154      -5.439  -7.197   2.378  1.00 76.62           S  
ATOM   1098  CE  MET A 154      -5.875  -6.197   3.826  1.00 76.62           C  
ATOM   1099  N   GLY A 155      -3.800 -12.334   2.663  1.00 70.00           N  
ATOM   1100  CA  GLY A 155      -2.906 -13.219   1.913  1.00 70.00           C  
ATOM   1101  C   GLY A 155      -3.620 -13.968   0.782  1.00 70.00           C  
ATOM   1102  O   GLY A 155      -3.116 -14.021  -0.339  1.00 70.00           O  
ATOM   1103  N   VAL A 156      -4.834 -14.466   1.046  1.00 78.94           N  
ATOM   1104  CA  VAL A 156      -5.707 -15.052   0.017  1.00 78.94           C  
ATOM   1105  C   VAL A 156      -6.049 -14.023  -1.056  1.00 78.94           C  
ATOM   1106  CB  VAL A 156      -6.994 -15.645   0.627  1.00 78.94           C  
ATOM   1107  O   VAL A 156      -6.032 -14.373  -2.228  1.00 78.94           O  
ATOM   1108  CG1 VAL A 156      -8.006 -16.099  -0.434  1.00 78.94           C  
ATOM   1109  CG2 VAL A 156      -6.671 -16.872   1.488  1.00 78.94           C  
ATOM   1110  N   ALA A 157      -6.303 -12.761  -0.697  1.00 82.31           N  
ATOM   1111  CA  ALA A 157      -6.562 -11.702  -1.666  1.00 82.31           C  
ATOM   1112  C   ALA A 157      -5.376 -11.515  -2.619  1.00 82.31           C  
ATOM   1113  CB  ALA A 157      -6.883 -10.389  -0.940  1.00 82.31           C  
ATOM   1114  O   ALA A 157      -5.572 -11.452  -3.826  1.00 82.31           O  
ATOM   1115  N   MET A 158      -4.149 -11.482  -2.089  1.00 71.69           N  
ATOM   1116  CA  MET A 158      -2.933 -11.244  -2.878  1.00 71.69           C  
ATOM   1117  C   MET A 158      -2.666 -12.321  -3.932  1.00 71.69           C  
ATOM   1118  CB  MET A 158      -1.726 -11.046  -1.954  1.00 71.69           C  
ATOM   1119  O   MET A 158      -2.232 -11.987  -5.030  1.00 71.69           O  
ATOM   1120  CG  MET A 158      -1.870  -9.733  -1.175  1.00 71.69           C  
ATOM   1121  SD  MET A 158      -0.426  -9.186  -0.228  1.00 71.69           S  
ATOM   1122  CE  MET A 158       0.557  -8.515  -1.593  1.00 71.69           C  
ATOM   1123  N   VAL A 159      -2.950 -13.590  -3.627  1.00 71.31           N  
ATOM   1124  CA  VAL A 159      -2.786 -14.700  -4.585  1.00 71.31           C  
ATOM   1125  C   VAL A 159      -4.044 -14.898  -5.431  1.00 71.31           C  
ATOM   1126  CB  VAL A 159      -2.416 -16.004  -3.851  1.00 71.31           C  
ATOM   1127  O   VAL A 159      -3.974 -15.054  -6.647  1.00 71.31           O  
ATOM   1128  CG1 VAL A 159      -2.201 -17.170  -4.822  1.00 71.31           C  
ATOM   1129  CG2 VAL A 159      -1.129 -15.834  -3.036  1.00 71.31           C  
ATOM   1130  N   GLY A 160      -5.208 -14.884  -4.786  1.00 77.94           N  
ATOM   1131  CA  GLY A 160      -6.501 -15.134  -5.411  1.00 77.94           C  
ATOM   1132  C   GLY A 160      -6.961 -14.004  -6.324  1.00 77.94           C  
ATOM   1133  O   GLY A 160      -7.665 -14.278  -7.283  1.00 77.94           O  
ATOM   1134  N   GLY A 161      -6.546 -12.761  -6.074  1.00 82.06           N  
ATOM   1135  CA  GLY A 161      -6.916 -11.591  -6.870  1.00 82.06           C  
ATOM   1136  C   GLY A 161      -6.488 -11.714  -8.331  1.00 82.06           C  
ATOM   1137  O   GLY A 161      -7.364 -11.760  -9.189  1.00 82.06           O  
ATOM   1138  N   PRO A 162      -5.183 -11.837  -8.636  1.00 78.12           N  
ATOM   1139  CA  PRO A 162      -4.722 -12.003 -10.013  1.00 78.12           C  
ATOM   1140  C   PRO A 162      -5.247 -13.280 -10.685  1.00 78.12           C  
ATOM   1141  CB  PRO A 162      -3.190 -11.991  -9.931  1.00 78.12           C  
ATOM   1142  O   PRO A 162      -5.604 -13.247 -11.857  1.00 78.12           O  
ATOM   1143  CG  PRO A 162      -2.910 -11.193  -8.658  1.00 78.12           C  
ATOM   1144  CD  PRO A 162      -4.049 -11.636  -7.745  1.00 78.12           C  
ATOM   1145  N   LEU A 163      -5.348 -14.396  -9.950  1.00 77.88           N  
ATOM   1146  CA  LEU A 163      -5.877 -15.656 -10.492  1.00 77.88           C  
ATOM   1147  C   LEU A 163      -7.360 -15.546 -10.864  1.00 77.88           C  
ATOM   1148  CB  LEU A 163      -5.680 -16.789  -9.470  1.00 77.88           C  
ATOM   1149  O   LEU A 163      -7.754 -15.940 -11.959  1.00 77.88           O  
ATOM   1150  CG  LEU A 163      -4.223 -17.231  -9.261  1.00 77.88           C  
ATOM   1151  CD1 LEU A 163      -4.175 -18.270  -8.139  1.00 77.88           C  
ATOM   1152  CD2 LEU A 163      -3.620 -17.863 -10.517  1.00 77.88           C  
ATOM   1153  N   ALA A 164      -8.177 -14.994  -9.965  1.00 83.56           N  
ATOM   1154  CA  ALA A 164      -9.588 -14.758 -10.228  1.00 83.56           C  
ATOM   1155  C   ALA A 164      -9.765 -13.715 -11.333  1.00 83.56           C  
ATOM   1156  CB  ALA A 164     -10.289 -14.326  -8.933  1.00 83.56           C  
ATOM   1157  O   ALA A 164     -10.598 -13.908 -12.207  1.00 83.56           O  
ATOM   1158  N   GLY A 165      -8.977 -12.638 -11.333  1.00 83.50           N  
ATOM   1159  CA  GLY A 165      -9.067 -11.593 -12.347  1.00 83.50           C  
ATOM   1160  C   GLY A 165      -8.700 -12.069 -13.746  1.00 83.50           C  
ATOM   1161  O   GLY A 165      -9.456 -11.789 -14.673  1.00 83.50           O  
ATOM   1162  N   GLY A 166      -7.627 -12.851 -13.890  1.00 78.44           N  
ATOM   1163  CA  GLY A 166      -7.281 -13.499 -15.156  1.00 78.44           C  
ATOM   1164  C   GLY A 166      -8.398 -14.425 -15.632  1.00 78.44           C  
ATOM   1165  O   GLY A 166      -8.958 -14.212 -16.700  1.00 78.44           O  
ATOM   1166  N   PHE A 167      -8.828 -15.367 -14.785  1.00 86.94           N  
ATOM   1167  CA  PHE A 167      -9.901 -16.308 -15.127  1.00 86.94           C  
ATOM   1168  C   PHE A 167     -11.218 -15.609 -15.514  1.00 86.94           C  
ATOM   1169  CB  PHE A 167     -10.124 -17.254 -13.938  1.00 86.94           C  
ATOM   1170  O   PHE A 167     -11.856 -15.973 -16.500  1.00 86.94           O  
ATOM   1171  CG  PHE A 167     -11.211 -18.283 -14.178  1.00 86.94           C  
ATOM   1172  CD1 PHE A 167     -12.545 -18.007 -13.816  1.00 86.94           C  
ATOM   1173  CD2 PHE A 167     -10.898 -19.496 -14.817  1.00 86.94           C  
ATOM   1174  CE1 PHE A 167     -13.561 -18.935 -14.106  1.00 86.94           C  
ATOM   1175  CE2 PHE A 167     -11.914 -20.423 -15.106  1.00 86.94           C  
ATOM   1176  CZ  PHE A 167     -13.245 -20.142 -14.754  1.00 86.94           C  
ATOM   1177  N   LEU A 168     -11.641 -14.600 -14.744  1.00 88.88           N  
ATOM   1178  CA  LEU A 168     -12.858 -13.838 -15.029  1.00 88.88           C  
ATOM   1179  C   LEU A 168     -12.731 -13.076 -16.349  1.00 88.88           C  
ATOM   1180  CB  LEU A 168     -13.153 -12.854 -13.882  1.00 88.88           C  
ATOM   1181  O   LEU A 168     -13.665 -13.098 -17.146  1.00 88.88           O  
ATOM   1182  CG  LEU A 168     -13.645 -13.497 -12.572  1.00 88.88           C  
ATOM   1183  CD1 LEU A 168     -13.718 -12.433 -11.475  1.00 88.88           C  
ATOM   1184  CD2 LEU A 168     -15.023 -14.133 -12.715  1.00 88.88           C  
ATOM   1185  N   THR A 169     -11.586 -12.437 -16.589  1.00 87.31           N  
ATOM   1186  CA  THR A 169     -11.343 -11.667 -17.813  1.00 87.31           C  
ATOM   1187  C   THR A 169     -11.320 -12.571 -19.043  1.00 87.31           C  
ATOM   1188  CB  THR A 169     -10.045 -10.853 -17.706  1.00 87.31           C  
ATOM   1189  O   THR A 169     -11.965 -12.235 -20.032  1.00 87.31           O  
ATOM   1190  CG2 THR A 169      -9.827  -9.931 -18.902  1.00 87.31           C  
ATOM   1191  OG1 THR A 169     -10.116 -10.018 -16.570  1.00 87.31           O  
ATOM   1192  N   ASP A 170     -10.666 -13.731 -18.955  1.00 83.38           N  
ATOM   1193  CA  ASP A 170     -10.479 -14.655 -20.078  1.00 83.38           C  
ATOM   1194  C   ASP A 170     -11.761 -15.423 -20.451  1.00 83.38           C  
ATOM   1195  CB  ASP A 170      -9.345 -15.644 -19.741  1.00 83.38           C  
ATOM   1196  O   ASP A 170     -11.965 -15.743 -21.622  1.00 83.38           O  
ATOM   1197  CG  ASP A 170      -7.948 -15.008 -19.631  1.00 83.38           C  
ATOM   1198  OD1 ASP A 170      -7.775 -13.853 -20.085  1.00 83.38           O  
ATOM   1199  OD2 ASP A 170      -7.048 -15.699 -19.100  1.00 83.38           O  
ATOM   1200  N   HIS A 171     -12.640 -15.722 -19.483  1.00 88.50           N  
ATOM   1201  CA  HIS A 171     -13.822 -16.569 -19.717  1.00 88.50           C  
ATOM   1202  C   HIS A 171     -15.169 -15.846 -19.663  1.00 88.50           C  
ATOM   1203  CB  HIS A 171     -13.826 -17.723 -18.710  1.00 88.50           C  
ATOM   1204  O   HIS A 171     -16.093 -16.230 -20.378  1.00 88.50           O  
ATOM   1205  CG  HIS A 171     -12.681 -18.678 -18.899  1.00 88.50           C  
ATOM   1206  CD2 HIS A 171     -11.628 -18.874 -18.050  1.00 88.50           C  
ATOM   1207  ND1 HIS A 171     -12.494 -19.512 -19.976  1.00 88.50           N  
ATOM   1208  CE1 HIS A 171     -11.360 -20.201 -19.772  1.00 88.50           C  
ATOM   1209  NE2 HIS A 171     -10.809 -19.868 -18.596  1.00 88.50           N  
ATOM   1210  N   LEU A 172     -15.320 -14.847 -18.791  1.00 89.12           N  
ATOM   1211  CA  LEU A 172     -16.592 -14.141 -18.574  1.00 89.12           C  
ATOM   1212  C   LEU A 172     -16.537 -12.682 -19.052  1.00 89.12           C  
ATOM   1213  CB  LEU A 172     -16.991 -14.255 -17.090  1.00 89.12           C  
ATOM   1214  O   LEU A 172     -17.577 -12.052 -19.236  1.00 89.12           O  
ATOM   1215  CG  LEU A 172     -17.211 -15.693 -16.579  1.00 89.12           C  
ATOM   1216  CD1 LEU A 172     -17.567 -15.661 -15.092  1.00 89.12           C  
ATOM   1217  CD2 LEU A 172     -18.358 -16.406 -17.298  1.00 89.12           C  
ATOM   1218  N   GLY A 173     -15.336 -12.153 -19.285  1.00 89.25           N  
ATOM   1219  CA  GLY A 173     -15.078 -10.766 -19.645  1.00 89.25           C  
ATOM   1220  C   GLY A 173     -14.801  -9.879 -18.430  1.00 89.25           C  
ATOM   1221  O   GLY A 173     -15.273 -10.116 -17.313  1.00 89.25           O  
ATOM   1222  N   TRP A 174     -14.059  -8.791 -18.658  1.00 91.38           N  
ATOM   1223  CA  TRP A 174     -13.561  -7.903 -17.599  1.00 91.38           C  
ATOM   1224  C   TRP A 174     -14.667  -7.274 -16.735  1.00 91.38           C  
ATOM   1225  CB  TRP A 174     -12.717  -6.793 -18.232  1.00 91.38           C  
ATOM   1226  O   TRP A 174     -14.423  -6.907 -15.591  1.00 91.38           O  
ATOM   1227  CG  TRP A 174     -13.496  -5.794 -19.031  1.00 91.38           C  
ATOM   1228  CD1 TRP A 174     -13.690  -5.832 -20.367  1.00 91.38           C  
ATOM   1229  CD2 TRP A 174     -14.206  -4.603 -18.563  1.00 91.38           C  
ATOM   1230  CE2 TRP A 174     -14.790  -3.950 -19.687  1.00 91.38           C  
ATOM   1231  CE3 TRP A 174     -14.404  -4.002 -17.299  1.00 91.38           C  
ATOM   1232  NE1 TRP A 174     -14.452  -4.753 -20.752  1.00 91.38           N  
ATOM   1233  CH2 TRP A 174     -15.716  -2.200 -18.298  1.00 91.38           C  
ATOM   1234  CZ2 TRP A 174     -15.528  -2.765 -19.569  1.00 91.38           C  
ATOM   1235  CZ3 TRP A 174     -15.157  -2.816 -17.167  1.00 91.38           C  
ATOM   1236  N   ARG A 175     -15.906  -7.159 -17.230  1.00 93.62           N  
ATOM   1237  CA  ARG A 175     -17.035  -6.601 -16.456  1.00 93.62           C  
ATOM   1238  C   ARG A 175     -17.350  -7.442 -15.216  1.00 93.62           C  
ATOM   1239  CB  ARG A 175     -18.269  -6.464 -17.359  1.00 93.62           C  
ATOM   1240  O   ARG A 175     -17.707  -6.901 -14.167  1.00 93.62           O  
ATOM   1241  CG  ARG A 175     -18.046  -5.404 -18.446  1.00 93.62           C  
ATOM   1242  CD  ARG A 175     -19.242  -5.315 -19.401  1.00 93.62           C  
ATOM   1243  NE  ARG A 175     -19.086  -4.180 -20.328  1.00 93.62           N  
ATOM   1244  NH1 ARG A 175     -17.616  -5.130 -21.855  1.00 93.62           N  
ATOM   1245  NH2 ARG A 175     -18.200  -2.993 -22.047  1.00 93.62           N  
ATOM   1246  CZ  ARG A 175     -18.312  -4.118 -21.403  1.00 93.62           C  
ATOM   1247  N   TYR A 176     -17.147  -8.758 -15.293  1.00 93.12           N  
ATOM   1248  CA  TYR A 176     -17.370  -9.671 -14.170  1.00 93.12           C  
ATOM   1249  C   TYR A 176     -16.341  -9.511 -13.049  1.00 93.12           C  
ATOM   1250  CB  TYR A 176     -17.443 -11.116 -14.663  1.00 93.12           C  
ATOM   1251  O   TYR A 176     -16.647  -9.848 -11.905  1.00 93.12           O  
ATOM   1252  CG  TYR A 176     -18.752 -11.421 -15.356  1.00 93.12           C  
ATOM   1253  CD1 TYR A 176     -19.814 -12.005 -14.637  1.00 93.12           C  
ATOM   1254  CD2 TYR A 176     -18.914 -11.112 -16.717  1.00 93.12           C  
ATOM   1255  CE1 TYR A 176     -21.025 -12.308 -15.289  1.00 93.12           C  
ATOM   1256  CE2 TYR A 176     -20.117 -11.423 -17.375  1.00 93.12           C  
ATOM   1257  OH  TYR A 176     -22.331 -12.332 -17.306  1.00 93.12           O  
ATOM   1258  CZ  TYR A 176     -21.173 -12.026 -16.666  1.00 93.12           C  
ATOM   1259  N   CYS A 177     -15.188  -8.897 -13.328  1.00 90.31           N  
ATOM   1260  CA  CYS A 177     -14.237  -8.467 -12.305  1.00 90.31           C  
ATOM   1261  C   CYS A 177     -14.856  -7.476 -11.308  1.00 90.31           C  
ATOM   1262  CB  CYS A 177     -13.034  -7.825 -12.998  1.00 90.31           C  
ATOM   1263  O   CYS A 177     -14.443  -7.431 -10.153  1.00 90.31           O  
ATOM   1264  SG  CYS A 177     -12.181  -9.082 -13.998  1.00 90.31           S  
ATOM   1265  N   PHE A 178     -15.873  -6.715 -11.727  1.00 92.94           N  
ATOM   1266  CA  PHE A 178     -16.635  -5.840 -10.840  1.00 92.94           C  
ATOM   1267  C   PHE A 178     -17.854  -6.548 -10.246  1.00 92.94           C  
ATOM   1268  CB  PHE A 178     -17.033  -4.571 -11.594  1.00 92.94           C  
ATOM   1269  O   PHE A 178     -18.099  -6.448  -9.042  1.00 92.94           O  
ATOM   1270  CG  PHE A 178     -15.848  -3.739 -12.026  1.00 92.94           C  
ATOM   1271  CD1 PHE A 178     -15.184  -2.942 -11.075  1.00 92.94           C  
ATOM   1272  CD2 PHE A 178     -15.377  -3.789 -13.352  1.00 92.94           C  
ATOM   1273  CE1 PHE A 178     -14.059  -2.190 -11.447  1.00 92.94           C  
ATOM   1274  CE2 PHE A 178     -14.241  -3.044 -13.714  1.00 92.94           C  
ATOM   1275  CZ  PHE A 178     -13.589  -2.239 -12.767  1.00 92.94           C  
ATOM   1276  N   TYR A 179     -18.596  -7.310 -11.056  1.00 94.06           N  
ATOM   1277  CA  TYR A 179     -19.801  -8.000 -10.586  1.00 94.06           C  
ATOM   1278  C   TYR A 179     -19.531  -9.087  -9.549  1.00 94.06           C  
ATOM   1279  CB  TYR A 179     -20.592  -8.586 -11.757  1.00 94.06           C  
ATOM   1280  O   TYR A 179     -20.398  -9.327  -8.711  1.00 94.06           O  
ATOM   1281  CG  TYR A 179     -21.149  -7.557 -12.717  1.00 94.06           C  
ATOM   1282  CD1 TYR A 179     -21.842  -6.431 -12.222  1.00 94.06           C  
ATOM   1283  CD2 TYR A 179     -21.014  -7.748 -14.105  1.00 94.06           C  
ATOM   1284  CE1 TYR A 179     -22.386  -5.489 -13.111  1.00 94.06           C  
ATOM   1285  CE2 TYR A 179     -21.570  -6.813 -14.997  1.00 94.06           C  
ATOM   1286  OH  TYR A 179     -22.800  -4.797 -15.360  1.00 94.06           O  
ATOM   1287  CZ  TYR A 179     -22.257  -5.689 -14.499  1.00 94.06           C  
ATOM   1288  N   VAL A 180     -18.338  -9.691  -9.535  1.00 92.00           N  
ATOM   1289  CA  VAL A 180     -17.955 -10.678  -8.514  1.00 92.00           C  
ATOM   1290  C   VAL A 180     -18.082 -10.115  -7.097  1.00 92.00           C  
ATOM   1291  CB  VAL A 180     -16.539 -11.224  -8.782  1.00 92.00           C  
ATOM   1292  O   VAL A 180     -18.444 -10.845  -6.182  1.00 92.00           O  
ATOM   1293  CG1 VAL A 180     -15.433 -10.205  -8.491  1.00 92.00           C  
ATOM   1294  CG2 VAL A 180     -16.266 -12.496  -7.974  1.00 92.00           C  
ATOM   1295  N   ASN A 181     -17.892  -8.807  -6.905  1.00 92.62           N  
ATOM   1296  CA  ASN A 181     -18.013  -8.172  -5.594  1.00 92.62           C  
ATOM   1297  C   ASN A 181     -19.454  -8.140  -5.061  1.00 92.62           C  
ATOM   1298  CB  ASN A 181     -17.445  -6.752  -5.694  1.00 92.62           C  
ATOM   1299  O   ASN A 181     -19.667  -8.145  -3.848  1.00 92.62           O  
ATOM   1300  CG  ASN A 181     -15.943  -6.745  -5.918  1.00 92.62           C  
ATOM   1301  ND2 ASN A 181     -15.460  -5.912  -6.808  1.00 92.62           N  
ATOM   1302  OD1 ASN A 181     -15.206  -7.485  -5.288  1.00 92.62           O  
ATOM   1303  N   VAL A 182     -20.444  -8.118  -5.955  1.00 94.50           N  
ATOM   1304  CA  VAL A 182     -21.863  -7.921  -5.631  1.00 94.50           C  
ATOM   1305  C   VAL A 182     -22.446  -9.042  -4.765  1.00 94.50           C  
ATOM   1306  CB  VAL A 182     -22.698  -7.656  -6.898  1.00 94.50           C  
ATOM   1307  O   VAL A 182     -22.964  -8.722  -3.693  1.00 94.50           O  
ATOM   1308  CG1 VAL A 182     -24.166  -7.378  -6.551  1.00 94.50           C  
ATOM   1309  CG2 VAL A 182     -22.151  -6.435  -7.652  1.00 94.50           C  
ATOM   1310  N   PRO A 183     -22.360 -10.337  -5.134  1.00 95.56           N  
ATOM   1311  CA  PRO A 183     -22.941 -11.407  -4.324  1.00 95.56           C  
ATOM   1312  C   PRO A 183     -22.295 -11.507  -2.937  1.00 95.56           C  
ATOM   1313  CB  PRO A 183     -22.761 -12.689  -5.147  1.00 95.56           C  
ATOM   1314  O   PRO A 183     -23.002 -11.605  -1.932  1.00 95.56           O  
ATOM   1315  CG  PRO A 183     -21.587 -12.379  -6.074  1.00 95.56           C  
ATOM   1316  CD  PRO A 183     -21.777 -10.893  -6.348  1.00 95.56           C  
ATOM   1317  N   PHE A 184     -20.964 -11.420  -2.850  1.00 94.31           N  
ATOM   1318  CA  PHE A 184     -20.254 -11.493  -1.570  1.00 94.31           C  
ATOM   1319  C   PHE A 184     -20.522 -10.270  -0.692  1.00 94.31           C  
ATOM   1320  CB  PHE A 184     -18.753 -11.631  -1.822  1.00 94.31           C  
ATOM   1321  O   PHE A 184     -20.744 -10.408   0.513  1.00 94.31           O  
ATOM   1322  CG  PHE A 184     -18.346 -12.927  -2.489  1.00 94.31           C  
ATOM   1323  CD1 PHE A 184     -18.410 -14.144  -1.789  1.00 94.31           C  
ATOM   1324  CD2 PHE A 184     -17.895 -12.917  -3.817  1.00 94.31           C  
ATOM   1325  CE1 PHE A 184     -18.054 -15.344  -2.432  1.00 94.31           C  
ATOM   1326  CE2 PHE A 184     -17.569 -14.113  -4.474  1.00 94.31           C  
ATOM   1327  CZ  PHE A 184     -17.649 -15.331  -3.779  1.00 94.31           C  
ATOM   1328  N   GLY A 185     -20.536  -9.072  -1.280  1.00 94.75           N  
ATOM   1329  CA  GLY A 185     -20.805  -7.847  -0.541  1.00 94.75           C  
ATOM   1330  C   GLY A 185     -22.252  -7.787  -0.066  1.00 94.75           C  
ATOM   1331  O   GLY A 185     -22.493  -7.368   1.063  1.00 94.75           O  
ATOM   1332  N   LEU A 186     -23.209  -8.271  -0.864  1.00 97.00           N  
ATOM   1333  CA  LEU A 186     -24.611  -8.368  -0.458  1.00 97.00           C  
ATOM   1334  C   LEU A 186     -24.787  -9.371   0.689  1.00 97.00           C  
ATOM   1335  CB  LEU A 186     -25.469  -8.737  -1.680  1.00 97.00           C  
ATOM   1336  O   LEU A 186     -25.463  -9.067   1.671  1.00 97.00           O  
ATOM   1337  CG  LEU A 186     -26.983  -8.748  -1.400  1.00 97.00           C  
ATOM   1338  CD1 LEU A 186     -27.506  -7.361  -1.013  1.00 97.00           C  
ATOM   1339  CD2 LEU A 186     -27.732  -9.215  -2.647  1.00 97.00           C  
ATOM   1340  N   ALA A 187     -24.129 -10.532   0.618  1.00 96.31           N  
ATOM   1341  CA  ALA A 187     -24.133 -11.506   1.707  1.00 96.31           C  
ATOM   1342  C   ALA A 187     -23.548 -10.915   3.003  1.00 96.31           C  
ATOM   1343  CB  ALA A 187     -23.364 -12.752   1.254  1.00 96.31           C  
ATOM   1344  O   ALA A 187     -24.137 -11.069   4.079  1.00 96.31           O  
ATOM   1345  N   ALA A 188     -22.432 -10.184   2.910  1.00 95.25           N  
ATOM   1346  CA  ALA A 188     -21.846  -9.478   4.046  1.00 95.25           C  
ATOM   1347  C   ALA A 188     -22.797  -8.399   4.591  1.00 95.25           C  
ATOM   1348  CB  ALA A 188     -20.491  -8.894   3.631  1.00 95.25           C  
ATOM   1349  O   ALA A 188     -23.055  -8.361   5.797  1.00 95.25           O  
ATOM   1350  N   PHE A 189     -23.377  -7.578   3.710  1.00 96.88           N  
ATOM   1351  CA  PHE A 189     -24.338  -6.529   4.051  1.00 96.88           C  
ATOM   1352  C   PHE A 189     -25.530  -7.092   4.826  1.00 96.88           C  
ATOM   1353  CB  PHE A 189     -24.818  -5.827   2.770  1.00 96.88           C  
ATOM   1354  O   PHE A 189     -25.816  -6.630   5.929  1.00 96.88           O  
ATOM   1355  CG  PHE A 189     -25.752  -4.663   3.030  1.00 96.88           C  
ATOM   1356  CD1 PHE A 189     -27.133  -4.885   3.197  1.00 96.88           C  
ATOM   1357  CD2 PHE A 189     -25.243  -3.354   3.103  1.00 96.88           C  
ATOM   1358  CE1 PHE A 189     -27.995  -3.806   3.458  1.00 96.88           C  
ATOM   1359  CE2 PHE A 189     -26.108  -2.275   3.351  1.00 96.88           C  
ATOM   1360  CZ  PHE A 189     -27.482  -2.500   3.535  1.00 96.88           C  
ATOM   1361  N   VAL A 190     -26.193  -8.123   4.292  1.00 96.88           N  
ATOM   1362  CA  VAL A 190     -27.360  -8.759   4.922  1.00 96.88           C  
ATOM   1363  C   VAL A 190     -26.977  -9.366   6.270  1.00 96.88           C  
ATOM   1364  CB  VAL A 190     -27.971  -9.822   3.985  1.00 96.88           C  
ATOM   1365  O   VAL A 190     -27.660  -9.136   7.272  1.00 96.88           O  
ATOM   1366  CG1 VAL A 190     -29.066 -10.648   4.675  1.00 96.88           C  
ATOM   1367  CG2 VAL A 190     -28.608  -9.156   2.758  1.00 96.88           C  
ATOM   1368  N   THR A 191     -25.847 -10.076   6.329  1.00 94.88           N  
ATOM   1369  CA  THR A 191     -25.361 -10.686   7.572  1.00 94.88           C  
ATOM   1370  C   THR A 191     -25.127  -9.628   8.646  1.00 94.88           C  
ATOM   1371  CB  THR A 191     -24.078 -11.494   7.339  1.00 94.88           C  
ATOM   1372  O   THR A 191     -25.594  -9.779   9.771  1.00 94.88           O  
ATOM   1373  CG2 THR A 191     -23.608 -12.203   8.612  1.00 94.88           C  
ATOM   1374  OG1 THR A 191     -24.318 -12.499   6.389  1.00 94.88           O  
ATOM   1375  N   ILE A 192     -24.466  -8.517   8.322  1.00 93.06           N  
ATOM   1376  CA  ILE A 192     -24.216  -7.428   9.274  1.00 93.06           C  
ATOM   1377  C   ILE A 192     -25.524  -6.717   9.641  1.00 93.06           C  
ATOM   1378  CB  ILE A 192     -23.168  -6.464   8.681  1.00 93.06           C  
ATOM   1379  O   ILE A 192     -25.767  -6.436  10.817  1.00 93.06           O  
ATOM   1380  CG1 ILE A 192     -21.800  -7.177   8.571  1.00 93.06           C  
ATOM   1381  CG2 ILE A 192     -23.014  -5.196   9.543  1.00 93.06           C  
ATOM   1382  CD1 ILE A 192     -20.897  -6.531   7.520  1.00 93.06           C  
ATOM   1383  N   ALA A 193     -26.402  -6.457   8.674  1.00 92.94           N  
ATOM   1384  CA  ALA A 193     -27.673  -5.780   8.902  1.00 92.94           C  
ATOM   1385  C   ALA A 193     -28.552  -6.537   9.907  1.00 92.94           C  
ATOM   1386  CB  ALA A 193     -28.379  -5.582   7.558  1.00 92.94           C  
ATOM   1387  O   ALA A 193     -29.098  -5.921  10.829  1.00 92.94           O  
ATOM   1388  N   VAL A 194     -28.623  -7.864   9.793  1.00 91.62           N  
ATOM   1389  CA  VAL A 194     -29.445  -8.718  10.661  1.00 91.62           C  
ATOM   1390  C   VAL A 194     -28.706  -9.101  11.948  1.00 91.62           C  
ATOM   1391  CB  VAL A 194     -29.909  -9.962   9.875  1.00 91.62           C  
ATOM   1392  O   VAL A 194     -29.243  -8.976  13.053  1.00 91.62           O  
ATOM   1393  CG1 VAL A 194     -30.755 -10.900  10.744  1.00 91.62           C  
ATOM   1394  CG2 VAL A 194     -30.759  -9.561   8.660  1.00 91.62           C  
ATOM   1395  N   ALA A 195     -27.453  -9.546  11.838  1.00 88.19           N  
ATOM   1396  CA  ALA A 195     -26.727 -10.153  12.946  1.00 88.19           C  
ATOM   1397  C   ALA A 195     -25.975  -9.147  13.824  1.00 88.19           C  
ATOM   1398  CB  ALA A 195     -25.803 -11.263  12.433  1.00 88.19           C  
ATOM   1399  O   ALA A 195     -25.739  -9.466  14.986  1.00 88.19           O  
ATOM   1400  N   LEU A 196     -25.655  -7.926  13.385  1.00 86.50           N  
ATOM   1401  CA  LEU A 196     -24.990  -6.939  14.247  1.00 86.50           C  
ATOM   1402  C   LEU A 196     -26.015  -6.165  15.090  1.00 86.50           C  
ATOM   1403  CB  LEU A 196     -24.095  -6.027  13.390  1.00 86.50           C  
ATOM   1404  O   LEU A 196     -26.851  -5.433  14.560  1.00 86.50           O  
ATOM   1405  CG  LEU A 196     -23.233  -5.012  14.153  1.00 86.50           C  
ATOM   1406  CD1 LEU A 196     -22.436  -5.644  15.288  1.00 86.50           C  
ATOM   1407  CD2 LEU A 196     -22.268  -4.352  13.170  1.00 86.50           C  
ATOM   1408  N   LYS A 197     -25.956  -6.295  16.421  1.00 81.31           N  
ATOM   1409  CA  LYS A 197     -26.653  -5.389  17.356  1.00 81.31           C  
ATOM   1410  C   LYS A 197     -25.587  -4.638  18.141  1.00 81.31           C  
ATOM   1411  CB  LYS A 197     -27.636  -6.113  18.300  1.00 81.31           C  
ATOM   1412  O   LYS A 197     -24.905  -5.241  18.958  1.00 81.31           O  
ATOM   1413  CG  LYS A 197     -28.994  -6.454  17.642  1.00 81.31           C  
ATOM   1414  CD  LYS A 197     -29.854  -7.419  18.496  1.00 81.31           C  
ATOM   1415  CE  LYS A 197     -30.851  -8.229  17.643  1.00 81.31           C  
ATOM   1416  NZ  LYS A 197     -31.778  -9.057  18.468  1.00 81.31           N  
ATOM   1417  N   LEU A 198     -25.473  -3.346  17.863  1.00 77.19           N  
ATOM   1418  CA  LEU A 198     -24.658  -2.402  18.617  1.00 77.19           C  
ATOM   1419  C   LEU A 198     -25.591  -1.374  19.264  1.00 77.19           C  
ATOM   1420  CB  LEU A 198     -23.641  -1.730  17.679  1.00 77.19           C  
ATOM   1421  O   LEU A 198     -26.578  -0.985  18.625  1.00 77.19           O  
ATOM   1422  CG  LEU A 198     -22.368  -2.573  17.490  1.00 77.19           C  
ATOM   1423  CD1 LEU A 198     -21.643  -2.137  16.223  1.00 77.19           C  
ATOM   1424  CD2 LEU A 198     -21.415  -2.399  18.666  1.00 77.19           C  
ATOM   1425  N   PRO A 199     -25.310  -0.926  20.499  1.00 68.19           N  
ATOM   1426  CA  PRO A 199     -26.003   0.213  21.083  1.00 68.19           C  
ATOM   1427  C   PRO A 199     -25.851   1.428  20.163  1.00 68.19           C  
ATOM   1428  CB  PRO A 199     -25.349   0.455  22.451  1.00 68.19           C  
ATOM   1429  O   PRO A 199     -24.755   1.715  19.682  1.00 68.19           O  
ATOM   1430  CG  PRO A 199     -24.615  -0.850  22.759  1.00 68.19           C  
ATOM   1431  CD  PRO A 199     -24.250  -1.388  21.381  1.00 68.19           C  
ATOM   1432  N   LYS A 200     -26.940   2.161  19.913  1.00 64.50           N  
ATOM   1433  CA  LYS A 200     -26.864   3.428  19.177  1.00 64.50           C  
ATOM   1434  C   LYS A 200     -26.171   4.457  20.072  1.00 64.50           C  
ATOM   1435  CB  LYS A 200     -28.264   3.906  18.749  1.00 64.50           C  
ATOM   1436  O   LYS A 200     -26.813   5.055  20.927  1.00 64.50           O  
ATOM   1437  CG  LYS A 200     -28.902   3.048  17.644  1.00 64.50           C  
ATOM   1438  CD  LYS A 200     -30.266   3.637  17.246  1.00 64.50           C  
ATOM   1439  CE  LYS A 200     -30.945   2.813  16.143  1.00 64.50           C  
ATOM   1440  NZ  LYS A 200     -32.274   3.376  15.778  1.00 64.50           N  
ATOM   1441  N   ARG A 201     -24.863   4.649  19.903  1.00 63.41           N  
ATOM   1442  CA  ARG A 201     -24.146   5.789  20.486  1.00 63.41           C  
ATOM   1443  C   ARG A 201     -24.124   6.912  19.463  1.00 63.41           C  
ATOM   1444  CB  ARG A 201     -22.736   5.391  20.943  1.00 63.41           C  
ATOM   1445  O   ARG A 201     -23.677   6.702  18.340  1.00 63.41           O  
ATOM   1446  CG  ARG A 201     -22.790   4.550  22.226  1.00 63.41           C  
ATOM   1447  CD  ARG A 201     -21.379   4.289  22.761  1.00 63.41           C  
ATOM   1448  NE  ARG A 201     -21.415   3.547  24.036  1.00 63.41           N  
ATOM   1449  NH1 ARG A 201     -19.223   3.879  24.635  1.00 63.41           N  
ATOM   1450  NH2 ARG A 201     -20.566   2.713  25.981  1.00 63.41           N  
ATOM   1451  CZ  ARG A 201     -20.405   3.383  24.874  1.00 63.41           C  
ATOM   1452  N   ARG A 202     -24.635   8.080  19.855  1.00 61.00           N  
ATOM   1453  CA  ARG A 202     -24.540   9.307  19.066  1.00 61.00           C  
ATOM   1454  C   ARG A 202     -23.674  10.290  19.842  1.00 61.00           C  
ATOM   1455  CB  ARG A 202     -25.941   9.833  18.708  1.00 61.00           C  
ATOM   1456  O   ARG A 202     -24.073  10.725  20.919  1.00 61.00           O  
ATOM   1457  CG  ARG A 202     -25.932  10.617  17.386  1.00 61.00           C  
ATOM   1458  CD  ARG A 202     -27.361  11.034  17.009  1.00 61.00           C  
ATOM   1459  NE  ARG A 202     -27.435  11.594  15.645  1.00 61.00           N  
ATOM   1460  NH1 ARG A 202     -29.688  12.061  15.637  1.00 61.00           N  
ATOM   1461  NH2 ARG A 202     -28.479  12.477  13.814  1.00 61.00           N  
ATOM   1462  CZ  ARG A 202     -28.527  12.039  15.041  1.00 61.00           C  
ATOM   1463  N   SER A 203     -22.479  10.576  19.339  1.00 66.12           N  
ATOM   1464  CA  SER A 203     -21.642  11.640  19.900  1.00 66.12           C  
ATOM   1465  C   SER A 203     -22.122  12.988  19.364  1.00 66.12           C  
ATOM   1466  CB  SER A 203     -20.166  11.418  19.569  1.00 66.12           C  
ATOM   1467  O   SER A 203     -22.454  13.086  18.184  1.00 66.12           O  
ATOM   1468  OG  SER A 203     -19.388  12.398  20.227  1.00 66.12           O  
ATOM   1469  N   GLN A 204     -22.163  14.016  20.216  1.00 63.78           N  
ATOM   1470  CA  GLN A 204     -22.478  15.395  19.811  1.00 63.78           C  
ATOM   1471  C   GLN A 204     -21.233  16.197  19.398  1.00 63.78           C  
ATOM   1472  CB  GLN A 204     -23.250  16.129  20.919  1.00 63.78           C  
ATOM   1473  O   GLN A 204     -21.338  17.383  19.097  1.00 63.78           O  
ATOM   1474  CG  GLN A 204     -24.610  15.492  21.247  1.00 63.78           C  
ATOM   1475  CD  GLN A 204     -25.509  16.413  22.073  1.00 63.78           C  
ATOM   1476  NE2 GLN A 204     -26.603  15.919  22.608  1.00 63.78           N  
ATOM   1477  OE1 GLN A 204     -25.268  17.592  22.248  1.00 63.78           O  
ATOM   1478  N   ALA A 205     -20.047  15.580  19.401  1.00 66.75           N  
ATOM   1479  CA  ALA A 205     -18.821  16.273  19.028  1.00 66.75           C  
ATOM   1480  C   ALA A 205     -18.867  16.716  17.546  1.00 66.75           C  
ATOM   1481  CB  ALA A 205     -17.621  15.369  19.324  1.00 66.75           C  
ATOM   1482  O   ALA A 205     -19.228  15.903  16.692  1.00 66.75           O  
ATOM   1483  N   PRO A 206     -18.498  17.969  17.222  1.00 69.12           N  
ATOM   1484  CA  PRO A 206     -18.470  18.451  15.843  1.00 69.12           C  
ATOM   1485  C   PRO A 206     -17.395  17.728  15.011  1.00 69.12           C  
ATOM   1486  CB  PRO A 206     -18.229  19.962  15.945  1.00 69.12           C  
ATOM   1487  O   PRO A 206     -16.344  17.347  15.534  1.00 69.12           O  
ATOM   1488  CG  PRO A 206     -17.483  20.122  17.271  1.00 69.12           C  
ATOM   1489  CD  PRO A 206     -18.076  19.017  18.142  1.00 69.12           C  
ATOM   1490  N   ILE A 207     -17.651  17.550  13.708  1.00 68.88           N  
ATOM   1491  CA  ILE A 207     -16.662  17.007  12.760  1.00 68.88           C  
ATOM   1492  C   ILE A 207     -15.624  18.081  12.451  1.00 68.88           C  
ATOM   1493  CB  ILE A 207     -17.293  16.504  11.435  1.00 68.88           C  
ATOM   1494  O   ILE A 207     -15.978  19.194  12.060  1.00 68.88           O  
ATOM   1495  CG1 ILE A 207     -18.404  15.485  11.709  1.00 68.88           C  
ATOM   1496  CG2 ILE A 207     -16.229  15.871  10.515  1.00 68.88           C  
ATOM   1497  CD1 ILE A 207     -19.039  14.828  10.471  1.00 68.88           C  
ATOM   1498  N   ASP A 208     -14.346  17.723  12.546  1.00 77.19           N  
ATOM   1499  CA  ASP A 208     -13.257  18.530  12.005  1.00 77.19           C  
ATOM   1500  C   ASP A 208     -13.149  18.333  10.482  1.00 77.19           C  
ATOM   1501  CB  ASP A 208     -11.961  18.221  12.759  1.00 77.19           C  
ATOM   1502  O   ASP A 208     -12.348  17.544   9.978  1.00 77.19           O  
ATOM   1503  CG  ASP A 208     -10.796  19.082  12.262  1.00 77.19           C  
ATOM   1504  OD1 ASP A 208     -11.052  20.061  11.517  1.00 77.19           O  
ATOM   1505  OD2 ASP A 208      -9.657  18.771  12.655  1.00 77.19           O  
ATOM   1506  N   TYR A 209     -14.021  19.022   9.738  1.00 76.19           N  
ATOM   1507  CA  TYR A 209     -14.030  18.978   8.273  1.00 76.19           C  
ATOM   1508  C   TYR A 209     -12.745  19.545   7.667  1.00 76.19           C  
ATOM   1509  CB  TYR A 209     -15.227  19.766   7.729  1.00 76.19           C  
ATOM   1510  O   TYR A 209     -12.313  19.076   6.615  1.00 76.19           O  
ATOM   1511  CG  TYR A 209     -16.578  19.176   8.067  1.00 76.19           C  
ATOM   1512  CD1 TYR A 209     -17.047  18.051   7.361  1.00 76.19           C  
ATOM   1513  CD2 TYR A 209     -17.380  19.771   9.059  1.00 76.19           C  
ATOM   1514  CE1 TYR A 209     -18.323  17.527   7.640  1.00 76.19           C  
ATOM   1515  CE2 TYR A 209     -18.663  19.262   9.328  1.00 76.19           C  
ATOM   1516  OH  TYR A 209     -20.379  17.652   8.870  1.00 76.19           O  
ATOM   1517  CZ  TYR A 209     -19.137  18.141   8.614  1.00 76.19           C  
ATOM   1518  N   LEU A 210     -12.129  20.533   8.325  1.00 81.12           N  
ATOM   1519  CA  LEU A 210     -10.902  21.158   7.846  1.00 81.12           C  
ATOM   1520  C   LEU A 210      -9.717  20.199   7.990  1.00 81.12           C  
ATOM   1521  CB  LEU A 210     -10.678  22.481   8.598  1.00 81.12           C  
ATOM   1522  O   LEU A 210      -9.005  19.979   7.014  1.00 81.12           O  
ATOM   1523  CG  LEU A 210      -9.437  23.258   8.119  1.00 81.12           C  
ATOM   1524  CD1 LEU A 210      -9.570  23.732   6.670  1.00 81.12           C  
ATOM   1525  CD2 LEU A 210      -9.227  24.486   9.005  1.00 81.12           C  
ATOM   1526  N   GLY A 211      -9.542  19.586   9.165  1.00 79.56           N  
ATOM   1527  CA  GLY A 211      -8.533  18.551   9.396  1.00 79.56           C  
ATOM   1528  C   GLY A 211      -8.732  17.348   8.477  1.00 79.56           C  
ATOM   1529  O   GLY A 211      -7.783  16.901   7.836  1.00 79.56           O  
ATOM   1530  N   ALA A 212      -9.978  16.893   8.294  1.00 76.00           N  
ATOM   1531  CA  ALA A 212     -10.304  15.814   7.361  1.00 76.00           C  
ATOM   1532  C   ALA A 212      -9.932  16.150   5.907  1.00 76.00           C  
ATOM   1533  CB  ALA A 212     -11.799  15.490   7.463  1.00 76.00           C  
ATOM   1534  O   ALA A 212      -9.283  15.343   5.242  1.00 76.00           O  
ATOM   1535  N   ALA A 213     -10.322  17.329   5.412  1.00 78.38           N  
ATOM   1536  CA  ALA A 213     -10.030  17.758   4.045  1.00 78.38           C  
ATOM   1537  C   ALA A 213      -8.524  17.951   3.819  1.00 78.38           C  
ATOM   1538  CB  ALA A 213     -10.806  19.049   3.758  1.00 78.38           C  
ATOM   1539  O   ALA A 213      -7.992  17.528   2.794  1.00 78.38           O  
ATOM   1540  N   LEU A 214      -7.824  18.537   4.793  1.00 82.94           N  
ATOM   1541  CA  LEU A 214      -6.383  18.753   4.729  1.00 82.94           C  
ATOM   1542  C   LEU A 214      -5.615  17.426   4.761  1.00 82.94           C  
ATOM   1543  CB  LEU A 214      -5.994  19.684   5.885  1.00 82.94           C  
ATOM   1544  O   LEU A 214      -4.719  17.215   3.946  1.00 82.94           O  
ATOM   1545  CG  LEU A 214      -4.534  20.156   5.853  1.00 82.94           C  
ATOM   1546  CD1 LEU A 214      -4.230  21.002   4.614  1.00 82.94           C  
ATOM   1547  CD2 LEU A 214      -4.277  21.016   7.087  1.00 82.94           C  
ATOM   1548  N   LEU A 215      -5.998  16.501   5.646  1.00 78.44           N  
ATOM   1549  CA  LEU A 215      -5.426  15.158   5.709  1.00 78.44           C  
ATOM   1550  C   LEU A 215      -5.667  14.399   4.398  1.00 78.44           C  
ATOM   1551  CB  LEU A 215      -6.029  14.423   6.921  1.00 78.44           C  
ATOM   1552  O   LEU A 215      -4.736  13.817   3.846  1.00 78.44           O  
ATOM   1553  CG  LEU A 215      -5.508  12.991   7.126  1.00 78.44           C  
ATOM   1554  CD1 LEU A 215      -4.008  12.945   7.429  1.00 78.44           C  
ATOM   1555  CD2 LEU A 215      -6.245  12.334   8.293  1.00 78.44           C  
ATOM   1556  N   ALA A 216      -6.890  14.452   3.865  1.00 76.56           N  
ATOM   1557  CA  ALA A 216      -7.227  13.853   2.581  1.00 76.56           C  
ATOM   1558  C   ALA A 216      -6.377  14.427   1.439  1.00 76.56           C  
ATOM   1559  CB  ALA A 216      -8.721  14.059   2.317  1.00 76.56           C  
ATOM   1560  O   ALA A 216      -5.856  13.652   0.637  1.00 76.56           O  
ATOM   1561  N   ALA A 217      -6.189  15.750   1.387  1.00 82.12           N  
ATOM   1562  CA  ALA A 217      -5.367  16.423   0.383  1.00 82.12           C  
ATOM   1563  C   ALA A 217      -3.883  16.036   0.485  1.00 82.12           C  
ATOM   1564  CB  ALA A 217      -5.559  17.938   0.527  1.00 82.12           C  
ATOM   1565  O   ALA A 217      -3.252  15.760  -0.537  1.00 82.12           O  
ATOM   1566  N   VAL A 218      -3.332  15.948   1.701  1.00 82.19           N  
ATOM   1567  CA  VAL A 218      -1.947  15.510   1.943  1.00 82.19           C  
ATOM   1568  C   VAL A 218      -1.742  14.070   1.492  1.00 82.19           C  
ATOM   1569  CB  VAL A 218      -1.572  15.665   3.429  1.00 82.19           C  
ATOM   1570  O   VAL A 218      -0.830  13.797   0.713  1.00 82.19           O  
ATOM   1571  CG1 VAL A 218      -0.244  14.988   3.801  1.00 82.19           C  
ATOM   1572  CG2 VAL A 218      -1.407  17.143   3.761  1.00 82.19           C  
ATOM   1573  N   ILE A 219      -2.601  13.150   1.941  1.00 75.31           N  
ATOM   1574  CA  ILE A 219      -2.491  11.729   1.592  1.00 75.31           C  
ATOM   1575  C   ILE A 219      -2.631  11.547   0.077  1.00 75.31           C  
ATOM   1576  CB  ILE A 219      -3.538  10.888   2.358  1.00 75.31           C  
ATOM   1577  O   ILE A 219      -1.808  10.877  -0.540  1.00 75.31           O  
ATOM   1578  CG1 ILE A 219      -3.327  10.930   3.889  1.00 75.31           C  
ATOM   1579  CG2 ILE A 219      -3.440   9.429   1.888  1.00 75.31           C  
ATOM   1580  CD1 ILE A 219      -4.496  10.343   4.690  1.00 75.31           C  
ATOM   1581  N   THR A 220      -3.636  12.186  -0.522  1.00 77.75           N  
ATOM   1582  CA  THR A 220      -3.874  12.215  -1.971  1.00 77.75           C  
ATOM   1583  C   THR A 220      -2.636  12.672  -2.727  1.00 77.75           C  
ATOM   1584  CB  THR A 220      -5.048  13.162  -2.248  1.00 77.75           C  
ATOM   1585  O   THR A 220      -2.178  11.977  -3.631  1.00 77.75           O  
ATOM   1586  CG2 THR A 220      -5.180  13.728  -3.662  1.00 77.75           C  
ATOM   1587  OG1 THR A 220      -6.235  12.512  -1.861  1.00 77.75           O  
ATOM   1588  N   SER A 221      -2.058  13.805  -2.331  1.00 83.62           N  
ATOM   1589  CA  SER A 221      -0.901  14.374  -3.021  1.00 83.62           C  
ATOM   1590  C   SER A 221       0.311  13.449  -2.945  1.00 83.62           C  
ATOM   1591  CB  SER A 221      -0.559  15.755  -2.461  1.00 83.62           C  
ATOM   1592  O   SER A 221       0.968  13.212  -3.952  1.00 83.62           O  
ATOM   1593  OG  SER A 221      -1.672  16.617  -2.574  1.00 83.62           O  
ATOM   1594  N   LEU A 222       0.564  12.842  -1.783  1.00 77.62           N  
ATOM   1595  CA  LEU A 222       1.659  11.886  -1.596  1.00 77.62           C  
ATOM   1596  C   LEU A 222       1.463  10.594  -2.400  1.00 77.62           C  
ATOM   1597  CB  LEU A 222       1.774  11.580  -0.097  1.00 77.62           C  
ATOM   1598  O   LEU A 222       2.408  10.091  -3.014  1.00 77.62           O  
ATOM   1599  CG  LEU A 222       2.336  12.762   0.709  1.00 77.62           C  
ATOM   1600  CD1 LEU A 222       2.082  12.513   2.190  1.00 77.62           C  
ATOM   1601  CD2 LEU A 222       3.831  12.961   0.440  1.00 77.62           C  
ATOM   1602  N   VAL A 223       0.239  10.062  -2.432  1.00 74.19           N  
ATOM   1603  CA  VAL A 223      -0.106   8.899  -3.263  1.00 74.19           C  
ATOM   1604  C   VAL A 223       0.076   9.229  -4.746  1.00 74.19           C  
ATOM   1605  CB  VAL A 223      -1.535   8.406  -2.961  1.00 74.19           C  
ATOM   1606  O   VAL A 223       0.622   8.417  -5.486  1.00 74.19           O  
ATOM   1607  CG1 VAL A 223      -2.009   7.337  -3.955  1.00 74.19           C  
ATOM   1608  CG2 VAL A 223      -1.610   7.772  -1.564  1.00 74.19           C  
ATOM   1609  N   LEU A 224      -0.306  10.421  -5.202  1.00 78.75           N  
ATOM   1610  CA  LEU A 224      -0.126  10.808  -6.603  1.00 78.75           C  
ATOM   1611  C   LEU A 224       1.335  11.026  -6.981  1.00 78.75           C  
ATOM   1612  CB  LEU A 224      -0.949  12.060  -6.918  1.00 78.75           C  
ATOM   1613  O   LEU A 224       1.763  10.527  -8.017  1.00 78.75           O  
ATOM   1614  CG  LEU A 224      -2.453  11.788  -7.002  1.00 78.75           C  
ATOM   1615  CD1 LEU A 224      -3.170  13.090  -7.364  1.00 78.75           C  
ATOM   1616  CD2 LEU A 224      -2.763  10.699  -8.031  1.00 78.75           C  
ATOM   1617  N   VAL A 225       2.120  11.694  -6.134  1.00 79.38           N  
ATOM   1618  CA  VAL A 225       3.563  11.875  -6.365  1.00 79.38           C  
ATOM   1619  C   VAL A 225       4.260  10.521  -6.492  1.00 79.38           C  
ATOM   1620  CB  VAL A 225       4.192  12.723  -5.243  1.00 79.38           C  
ATOM   1621  O   VAL A 225       5.053  10.328  -7.405  1.00 79.38           O  
ATOM   1622  CG1 VAL A 225       5.724  12.747  -5.291  1.00 79.38           C  
ATOM   1623  CG2 VAL A 225       3.720  14.174  -5.351  1.00 79.38           C  
ATOM   1624  N   THR A 226       3.921   9.557  -5.633  1.00 70.69           N  
ATOM   1625  CA  THR A 226       4.495   8.198  -5.688  1.00 70.69           C  
ATOM   1626  C   THR A 226       4.011   7.367  -6.866  1.00 70.69           C  
ATOM   1627  CB  THR A 226       4.177   7.392  -4.425  1.00 70.69           C  
ATOM   1628  O   THR A 226       4.740   6.505  -7.353  1.00 70.69           O  
ATOM   1629  CG2 THR A 226       4.945   7.912  -3.239  1.00 70.69           C  
ATOM   1630  OG1 THR A 226       2.833   7.454  -4.040  1.00 70.69           O  
ATOM   1631  N   THR A 227       2.776   7.588  -7.310  1.00 70.88           N  
ATOM   1632  CA  THR A 227       2.179   6.794  -8.388  1.00 70.88           C  
ATOM   1633  C   THR A 227       2.590   7.317  -9.761  1.00 70.88           C  
ATOM   1634  CB  THR A 227       0.652   6.747  -8.251  1.00 70.88           C  
ATOM   1635  O   THR A 227       2.844   6.519 -10.662  1.00 70.88           O  
ATOM   1636  CG2 THR A 227       0.003   5.791  -9.250  1.00 70.88           C  
ATOM   1637  OG1 THR A 227       0.296   6.257  -6.979  1.00 70.88           O  
ATOM   1638  N   TRP A 228       2.654   8.640  -9.929  1.00 77.38           N  
ATOM   1639  CA  TRP A 228       2.896   9.285 -11.220  1.00 77.38           C  
ATOM   1640  C   TRP A 228       4.316   9.813 -11.401  1.00 77.38           C  
ATOM   1641  CB  TRP A 228       1.915  10.440 -11.403  1.00 77.38           C  
ATOM   1642  O   TRP A 228       4.771   9.891 -12.545  1.00 77.38           O  
ATOM   1643  CG  TRP A 228       0.453  10.128 -11.422  1.00 77.38           C  
ATOM   1644  CD1 TRP A 228      -0.127   8.913 -11.565  1.00 77.38           C  
ATOM   1645  CD2 TRP A 228      -0.641  11.084 -11.350  1.00 77.38           C  
ATOM   1646  CE2 TRP A 228      -1.873  10.371 -11.456  1.00 77.38           C  
ATOM   1647  CE3 TRP A 228      -0.701  12.486 -11.207  1.00 77.38           C  
ATOM   1648  NE1 TRP A 228      -1.502   9.049 -11.553  1.00 77.38           N  
ATOM   1649  CH2 TRP A 228      -3.131  12.413 -11.209  1.00 77.38           C  
ATOM   1650  CZ2 TRP A 228      -3.112  11.020 -11.396  1.00 77.38           C  
ATOM   1651  CZ3 TRP A 228      -1.937  13.146 -11.138  1.00 77.38           C  
ATOM   1652  N   GLY A 229       5.007  10.173 -10.317  1.00 71.69           N  
ATOM   1653  CA  GLY A 229       6.355  10.733 -10.369  1.00 71.69           C  
ATOM   1654  C   GLY A 229       7.343   9.764 -11.015  1.00 71.69           C  
ATOM   1655  O   GLY A 229       7.473   8.616 -10.593  1.00 71.69           O  
ATOM   1656  N   GLY A 230       8.006  10.212 -12.080  1.00 64.19           N  
ATOM   1657  CA  GLY A 230       8.960   9.419 -12.858  1.00 64.19           C  
ATOM   1658  C   GLY A 230       8.339   8.324 -13.733  1.00 64.19           C  
ATOM   1659  O   GLY A 230       9.079   7.587 -14.374  1.00 64.19           O  
ATOM   1660  N   ARG A 231       7.005   8.194 -13.766  1.00 64.62           N  
ATOM   1661  CA  ARG A 231       6.290   7.226 -14.620  1.00 64.62           C  
ATOM   1662  C   ARG A 231       5.429   7.924 -15.664  1.00 64.62           C  
ATOM   1663  CB  ARG A 231       5.444   6.265 -13.770  1.00 64.62           C  
ATOM   1664  O   ARG A 231       5.594   7.699 -16.856  1.00 64.62           O  
ATOM   1665  CG  ARG A 231       6.286   5.355 -12.868  1.00 64.62           C  
ATOM   1666  CD  ARG A 231       5.354   4.399 -12.119  1.00 64.62           C  
ATOM   1667  NE  ARG A 231       6.090   3.539 -11.175  1.00 64.62           N  
ATOM   1668  NH1 ARG A 231       4.292   2.973  -9.873  1.00 64.62           N  
ATOM   1669  NH2 ARG A 231       6.319   2.168  -9.365  1.00 64.62           N  
ATOM   1670  CZ  ARG A 231       5.567   2.896 -10.146  1.00 64.62           C  
ATOM   1671  N   GLN A 232       4.503   8.762 -15.203  1.00 68.88           N  
ATOM   1672  CA  GLN A 232       3.574   9.508 -16.055  1.00 68.88           C  
ATOM   1673  C   GLN A 232       4.001  10.966 -16.218  1.00 68.88           C  
ATOM   1674  CB  GLN A 232       2.163   9.402 -15.462  1.00 68.88           C  
ATOM   1675  O   GLN A 232       3.890  11.522 -17.307  1.00 68.88           O  
ATOM   1676  CG  GLN A 232       1.119  10.126 -16.328  1.00 68.88           C  
ATOM   1677  CD  GLN A 232      -0.310   9.866 -15.872  1.00 68.88           C  
ATOM   1678  NE2 GLN A 232      -1.295  10.263 -16.645  1.00 68.88           N  
ATOM   1679  OE1 GLN A 232      -0.577   9.260 -14.845  1.00 68.88           O  
ATOM   1680  N   TYR A 233       4.497  11.570 -15.138  1.00 70.62           N  
ATOM   1681  CA  TYR A 233       5.034  12.923 -15.136  1.00 70.62           C  
ATOM   1682  C   TYR A 233       6.473  12.890 -14.639  1.00 70.62           C  
ATOM   1683  CB  TYR A 233       4.174  13.836 -14.252  1.00 70.62           C  
ATOM   1684  O   TYR A 233       6.779  12.205 -13.659  1.00 70.62           O  
ATOM   1685  CG  TYR A 233       2.747  14.020 -14.730  1.00 70.62           C  
ATOM   1686  CD1 TYR A 233       2.476  14.837 -15.843  1.00 70.62           C  
ATOM   1687  CD2 TYR A 233       1.689  13.372 -14.067  1.00 70.62           C  
ATOM   1688  CE1 TYR A 233       1.154  14.992 -16.301  1.00 70.62           C  
ATOM   1689  CE2 TYR A 233       0.368  13.505 -14.530  1.00 70.62           C  
ATOM   1690  OH  TYR A 233      -1.178  14.447 -16.095  1.00 70.62           O  
ATOM   1691  CZ  TYR A 233       0.098  14.317 -15.649  1.00 70.62           C  
ATOM   1692  N   ASP A 234       7.342  13.666 -15.278  1.00 73.81           N  
ATOM   1693  CA  ASP A 234       8.695  13.874 -14.775  1.00 73.81           C  
ATOM   1694  C   ASP A 234       8.658  14.541 -13.400  1.00 73.81           C  
ATOM   1695  CB  ASP A 234       9.521  14.707 -15.763  1.00 73.81           C  
ATOM   1696  O   ASP A 234       7.745  15.303 -13.070  1.00 73.81           O  
ATOM   1697  CG  ASP A 234       9.720  13.957 -17.079  1.00 73.81           C  
ATOM   1698  OD1 ASP A 234      10.029  12.749 -16.999  1.00 73.81           O  
ATOM   1699  OD2 ASP A 234       9.476  14.580 -18.133  1.00 73.81           O  
ATOM   1700  N   TRP A 235       9.682  14.285 -12.591  1.00 74.44           N  
ATOM   1701  CA  TRP A 235       9.799  14.868 -11.252  1.00 74.44           C  
ATOM   1702  C   TRP A 235       9.865  16.402 -11.262  1.00 74.44           C  
ATOM   1703  CB  TRP A 235      11.031  14.265 -10.575  1.00 74.44           C  
ATOM   1704  O   TRP A 235       9.451  17.037 -10.295  1.00 74.44           O  
ATOM   1705  CG  TRP A 235      10.855  12.836 -10.170  1.00 74.44           C  
ATOM   1706  CD1 TRP A 235      11.283  11.744 -10.846  1.00 74.44           C  
ATOM   1707  CD2 TRP A 235      10.187  12.333  -8.976  1.00 74.44           C  
ATOM   1708  CE2 TRP A 235      10.252  10.908  -8.988  1.00 74.44           C  
ATOM   1709  CE3 TRP A 235       9.541  12.944  -7.880  1.00 74.44           C  
ATOM   1710  NE1 TRP A 235      10.928  10.604 -10.150  1.00 74.44           N  
ATOM   1711  CH2 TRP A 235       9.071  10.764  -6.881  1.00 74.44           C  
ATOM   1712  CZ2 TRP A 235       9.702  10.126  -7.963  1.00 74.44           C  
ATOM   1713  CZ3 TRP A 235       8.995  12.168  -6.840  1.00 74.44           C  
ATOM   1714  N   SER A 236      10.342  16.994 -12.360  1.00 77.62           N  
ATOM   1715  CA  SER A 236      10.389  18.442 -12.591  1.00 77.62           C  
ATOM   1716  C   SER A 236       9.068  19.032 -13.100  1.00 77.62           C  
ATOM   1717  CB  SER A 236      11.507  18.752 -13.591  1.00 77.62           C  
ATOM   1718  O   SER A 236       8.963  20.247 -13.263  1.00 77.62           O  
ATOM   1719  OG  SER A 236      11.301  17.995 -14.770  1.00 77.62           O  
ATOM   1720  N   SER A 237       8.051  18.204 -13.359  1.00 84.69           N  
ATOM   1721  CA  SER A 237       6.756  18.674 -13.846  1.00 84.69           C  
ATOM   1722  C   SER A 237       6.087  19.603 -12.823  1.00 84.69           C  
ATOM   1723  CB  SER A 237       5.830  17.492 -14.133  1.00 84.69           C  
ATOM   1724  O   SER A 237       6.026  19.253 -11.637  1.00 84.69           O  
ATOM   1725  OG  SER A 237       4.570  17.958 -14.591  1.00 84.69           O  
ATOM   1726  N   PRO A 238       5.478  20.729 -13.256  1.00 89.50           N  
ATOM   1727  CA  PRO A 238       4.698  21.601 -12.377  1.00 89.50           C  
ATOM   1728  C   PRO A 238       3.602  20.859 -11.602  1.00 89.50           C  
ATOM   1729  CB  PRO A 238       4.084  22.662 -13.298  1.00 89.50           C  
ATOM   1730  O   PRO A 238       3.286  21.238 -10.478  1.00 89.50           O  
ATOM   1731  CG  PRO A 238       5.056  22.727 -14.472  1.00 89.50           C  
ATOM   1732  CD  PRO A 238       5.539  21.286 -14.601  1.00 89.50           C  
ATOM   1733  N   VAL A 239       3.054  19.775 -12.170  1.00 87.31           N  
ATOM   1734  CA  VAL A 239       2.051  18.927 -11.510  1.00 87.31           C  
ATOM   1735  C   VAL A 239       2.651  18.227 -10.290  1.00 87.31           C  
ATOM   1736  CB  VAL A 239       1.463  17.895 -12.497  1.00 87.31           C  
ATOM   1737  O   VAL A 239       2.102  18.326  -9.196  1.00 87.31           O  
ATOM   1738  CG1 VAL A 239       0.434  16.976 -11.825  1.00 87.31           C  
ATOM   1739  CG2 VAL A 239       0.771  18.591 -13.677  1.00 87.31           C  
ATOM   1740  N   ILE A 240       3.797  17.556 -10.448  1.00 85.31           N  
ATOM   1741  CA  ILE A 240       4.466  16.840  -9.352  1.00 85.31           C  
ATOM   1742  C   ILE A 240       4.972  17.825  -8.297  1.00 85.31           C  
ATOM   1743  CB  ILE A 240       5.597  15.937  -9.897  1.00 85.31           C  
ATOM   1744  O   ILE A 240       4.740  17.611  -7.109  1.00 85.31           O  
ATOM   1745  CG1 ILE A 240       5.056  14.829 -10.830  1.00 85.31           C  
ATOM   1746  CG2 ILE A 240       6.421  15.310  -8.758  1.00 85.31           C  
ATOM   1747  CD1 ILE A 240       4.087  13.824 -10.186  1.00 85.31           C  
ATOM   1748  N   ILE A 241       5.577  18.940  -8.715  1.00 87.06           N  
ATOM   1749  CA  ILE A 241       6.039  19.993  -7.801  1.00 87.06           C  
ATOM   1750  C   ILE A 241       4.860  20.591  -7.021  1.00 87.06           C  
ATOM   1751  CB  ILE A 241       6.824  21.073  -8.579  1.00 87.06           C  
ATOM   1752  O   ILE A 241       4.962  20.769  -5.809  1.00 87.06           O  
ATOM   1753  CG1 ILE A 241       8.114  20.461  -9.177  1.00 87.06           C  
ATOM   1754  CG2 ILE A 241       7.171  22.266  -7.664  1.00 87.06           C  
ATOM   1755  CD1 ILE A 241       8.861  21.401 -10.130  1.00 87.06           C  
ATOM   1756  N   GLY A 242       3.726  20.849  -7.678  1.00 90.19           N  
ATOM   1757  CA  GLY A 242       2.508  21.335  -7.028  1.00 90.19           C  
ATOM   1758  C   GLY A 242       1.965  20.353  -5.988  1.00 90.19           C  
ATOM   1759  O   GLY A 242       1.643  20.754  -4.871  1.00 90.19           O  
ATOM   1760  N   LEU A 243       1.930  19.056  -6.305  1.00 88.12           N  
ATOM   1761  CA  LEU A 243       1.519  18.016  -5.356  1.00 88.12           C  
ATOM   1762  C   LEU A 243       2.492  17.901  -4.170  1.00 88.12           C  
ATOM   1763  CB  LEU A 243       1.402  16.671  -6.088  1.00 88.12           C  
ATOM   1764  O   LEU A 243       2.054  17.781  -3.026  1.00 88.12           O  
ATOM   1765  CG  LEU A 243       0.274  16.575  -7.129  1.00 88.12           C  
ATOM   1766  CD1 LEU A 243       0.491  15.318  -7.973  1.00 88.12           C  
ATOM   1767  CD2 LEU A 243      -1.107  16.493  -6.481  1.00 88.12           C  
ATOM   1768  N   ILE A 244       3.804  17.994  -4.413  1.00 84.94           N  
ATOM   1769  CA  ILE A 244       4.816  18.044  -3.347  1.00 84.94           C  
ATOM   1770  C   ILE A 244       4.588  19.278  -2.470  1.00 84.94           C  
ATOM   1771  CB  ILE A 244       6.248  18.002  -3.932  1.00 84.94           C  
ATOM   1772  O   ILE A 244       4.577  19.157  -1.247  1.00 84.94           O  
ATOM   1773  CG1 ILE A 244       6.532  16.608  -4.539  1.00 84.94           C  
ATOM   1774  CG2 ILE A 244       7.304  18.321  -2.853  1.00 84.94           C  
ATOM   1775  CD1 ILE A 244       7.804  16.542  -5.393  1.00 84.94           C  
ATOM   1776  N   ALA A 245       4.340  20.446  -3.063  1.00 86.88           N  
ATOM   1777  CA  ALA A 245       4.070  21.673  -2.324  1.00 86.88           C  
ATOM   1778  C   ALA A 245       2.815  21.551  -1.445  1.00 86.88           C  
ATOM   1779  CB  ALA A 245       3.971  22.840  -3.312  1.00 86.88           C  
ATOM   1780  O   ALA A 245       2.861  21.935  -0.278  1.00 86.88           O  
ATOM   1781  N   ILE A 246       1.728  20.954  -1.951  1.00 88.75           N  
ATOM   1782  CA  ILE A 246       0.512  20.678  -1.165  1.00 88.75           C  
ATOM   1783  C   ILE A 246       0.819  19.722  -0.008  1.00 88.75           C  
ATOM   1784  CB  ILE A 246      -0.619  20.122  -2.064  1.00 88.75           C  
ATOM   1785  O   ILE A 246       0.407  19.978   1.124  1.00 88.75           O  
ATOM   1786  CG1 ILE A 246      -1.108  21.207  -3.050  1.00 88.75           C  
ATOM   1787  CG2 ILE A 246      -1.812  19.625  -1.217  1.00 88.75           C  
ATOM   1788  CD1 ILE A 246      -1.961  20.651  -4.198  1.00 88.75           C  
ATOM   1789  N   ALA A 247       1.562  18.641  -0.260  1.00 84.25           N  
ATOM   1790  CA  ALA A 247       1.933  17.681   0.776  1.00 84.25           C  
ATOM   1791  C   ALA A 247       2.794  18.325   1.875  1.00 84.25           C  
ATOM   1792  CB  ALA A 247       2.654  16.501   0.118  1.00 84.25           C  
ATOM   1793  O   ALA A 247       2.535  18.121   3.060  1.00 84.25           O  
ATOM   1794  N   VAL A 248       3.782  19.139   1.492  1.00 83.94           N  
ATOM   1795  CA  VAL A 248       4.676  19.851   2.413  1.00 83.94           C  
ATOM   1796  C   VAL A 248       3.909  20.910   3.205  1.00 83.94           C  
ATOM   1797  CB  VAL A 248       5.862  20.458   1.635  1.00 83.94           C  
ATOM   1798  O   VAL A 248       3.970  20.923   4.433  1.00 83.94           O  
ATOM   1799  CG1 VAL A 248       6.727  21.371   2.505  1.00 83.94           C  
ATOM   1800  CG2 VAL A 248       6.795  19.354   1.113  1.00 83.94           C  
ATOM   1801  N   ALA A 249       3.127  21.760   2.535  1.00 87.25           N  
ATOM   1802  CA  ALA A 249       2.304  22.772   3.193  1.00 87.25           C  
ATOM   1803  C   ALA A 249       1.301  22.132   4.161  1.00 87.25           C  
ATOM   1804  CB  ALA A 249       1.586  23.596   2.119  1.00 87.25           C  
ATOM   1805  O   ALA A 249       1.144  22.580   5.299  1.00 87.25           O  
ATOM   1806  N   GLY A 250       0.660  21.042   3.742  1.00 84.25           N  
ATOM   1807  CA  GLY A 250      -0.239  20.265   4.578  1.00 84.25           C  
ATOM   1808  C   GLY A 250       0.462  19.629   5.780  1.00 84.25           C  
ATOM   1809  O   GLY A 250      -0.067  19.691   6.883  1.00 84.25           O  
ATOM   1810  N   ALA A 251       1.685  19.112   5.632  1.00 79.31           N  
ATOM   1811  CA  ALA A 251       2.459  18.570   6.752  1.00 79.31           C  
ATOM   1812  C   ALA A 251       2.773  19.621   7.835  1.00 79.31           C  
ATOM   1813  CB  ALA A 251       3.743  17.935   6.206  1.00 79.31           C  
ATOM   1814  O   ALA A 251       2.786  19.289   9.021  1.00 79.31           O  
ATOM   1815  N   PHE A 252       2.981  20.887   7.456  1.00 83.38           N  
ATOM   1816  CA  PHE A 252       3.205  21.981   8.411  1.00 83.38           C  
ATOM   1817  C   PHE A 252       1.911  22.546   9.007  1.00 83.38           C  
ATOM   1818  CB  PHE A 252       4.009  23.094   7.730  1.00 83.38           C  
ATOM   1819  O   PHE A 252       1.882  22.936  10.175  1.00 83.38           O  
ATOM   1820  CG  PHE A 252       5.451  22.723   7.456  1.00 83.38           C  
ATOM   1821  CD1 PHE A 252       6.332  22.504   8.532  1.00 83.38           C  
ATOM   1822  CD2 PHE A 252       5.927  22.619   6.137  1.00 83.38           C  
ATOM   1823  CE1 PHE A 252       7.672  22.154   8.291  1.00 83.38           C  
ATOM   1824  CE2 PHE A 252       7.270  22.278   5.899  1.00 83.38           C  
ATOM   1825  CZ  PHE A 252       8.139  22.033   6.972  1.00 83.38           C  
ATOM   1826  N   THR A 253       0.831  22.590   8.225  1.00 84.38           N  
ATOM   1827  CA  THR A 253      -0.448  23.183   8.646  1.00 84.38           C  
ATOM   1828  C   THR A 253      -1.325  22.208   9.431  1.00 84.38           C  
ATOM   1829  CB  THR A 253      -1.224  23.758   7.452  1.00 84.38           C  
ATOM   1830  O   THR A 253      -1.977  22.620  10.391  1.00 84.38           O  
ATOM   1831  CG2 THR A 253      -0.540  24.986   6.854  1.00 84.38           C  
ATOM   1832  OG1 THR A 253      -1.340  22.815   6.423  1.00 84.38           O  
ATOM   1833  N   LEU A 254      -1.295  20.913   9.106  1.00 81.88           N  
ATOM   1834  CA  LEU A 254      -2.131  19.885   9.731  1.00 81.88           C  
ATOM   1835  C   LEU A 254      -1.922  19.790  11.252  1.00 81.88           C  
ATOM   1836  CB  LEU A 254      -1.936  18.549   8.984  1.00 81.88           C  
ATOM   1837  O   LEU A 254      -2.917  19.825  11.971  1.00 81.88           O  
ATOM   1838  CG  LEU A 254      -2.875  17.420   9.427  1.00 81.88           C  
ATOM   1839  CD1 LEU A 254      -4.277  17.615   8.853  1.00 81.88           C  
ATOM   1840  CD2 LEU A 254      -2.337  16.073   8.946  1.00 81.88           C  
ATOM   1841  N   PRO A 255      -0.689  19.786  11.803  1.00 82.25           N  
ATOM   1842  CA  PRO A 255      -0.500  19.788  13.252  1.00 82.25           C  
ATOM   1843  C   PRO A 255      -1.076  21.033  13.936  1.00 82.25           C  
ATOM   1844  CB  PRO A 255       1.015  19.700  13.475  1.00 82.25           C  
ATOM   1845  O   PRO A 255      -1.536  20.947  15.072  1.00 82.25           O  
ATOM   1846  CG  PRO A 255       1.541  19.085  12.181  1.00 82.25           C  
ATOM   1847  CD  PRO A 255       0.598  19.667  11.136  1.00 82.25           C  
ATOM   1848  N   ALA A 256      -1.048  22.195  13.275  1.00 83.00           N  
ATOM   1849  CA  ALA A 256      -1.595  23.433  13.824  1.00 83.00           C  
ATOM   1850  C   ALA A 256      -3.133  23.426  13.830  1.00 83.00           C  
ATOM   1851  CB  ALA A 256      -1.030  24.620  13.034  1.00 83.00           C  
ATOM   1852  O   ALA A 256      -3.735  23.883  14.803  1.00 83.00           O  
ATOM   1853  N   VAL A 257      -3.753  22.879  12.780  1.00 82.50           N  
ATOM   1854  CA  VAL A 257      -5.211  22.704  12.671  1.00 82.50           C  
ATOM   1855  C   VAL A 257      -5.706  21.676  13.689  1.00 82.50           C  
ATOM   1856  CB  VAL A 257      -5.600  22.317  11.228  1.00 82.50           C  
ATOM   1857  O   VAL A 257      -6.570  21.986  14.505  1.00 82.50           O  
ATOM   1858  CG1 VAL A 257      -7.086  21.967  11.094  1.00 82.50           C  
ATOM   1859  CG2 VAL A 257      -5.313  23.479  10.263  1.00 82.50           C  
ATOM   1860  N   GLU A 258      -5.083  20.498  13.734  1.00 80.81           N  
ATOM   1861  CA  GLU A 258      -5.480  19.391  14.615  1.00 80.81           C  
ATOM   1862  C   GLU A 258      -5.302  19.733  16.105  1.00 80.81           C  
ATOM   1863  CB  GLU A 258      -4.648  18.151  14.253  1.00 80.81           C  
ATOM   1864  O   GLU A 258      -6.075  19.284  16.946  1.00 80.81           O  
ATOM   1865  CG  GLU A 258      -4.996  17.560  12.871  1.00 80.81           C  
ATOM   1866  CD  GLU A 258      -6.292  16.736  12.831  1.00 80.81           C  
ATOM   1867  OE1 GLU A 258      -6.701  16.322  11.728  1.00 80.81           O  
ATOM   1868  OE2 GLU A 258      -6.823  16.378  13.901  1.00 80.81           O  
ATOM   1869  N   ARG A 259      -4.327  20.586  16.464  1.00 81.06           N  
ATOM   1870  CA  ARG A 259      -4.178  21.090  17.846  1.00 81.06           C  
ATOM   1871  C   ARG A 259      -5.311  22.016  18.285  1.00 81.06           C  
ATOM   1872  CB  ARG A 259      -2.844  21.830  18.008  1.00 81.06           C  
ATOM   1873  O   ARG A 259      -5.528  22.157  19.485  1.00 81.06           O  
ATOM   1874  CG  ARG A 259      -1.674  20.864  18.195  1.00 81.06           C  
ATOM   1875  CD  ARG A 259      -0.363  21.654  18.222  1.00 81.06           C  
ATOM   1876  NE  ARG A 259       0.809  20.763  18.297  1.00 81.06           N  
ATOM   1877  NH1 ARG A 259       2.354  22.362  18.880  1.00 81.06           N  
ATOM   1878  NH2 ARG A 259       3.017  20.259  18.553  1.00 81.06           N  
ATOM   1879  CZ  ARG A 259       2.048  21.130  18.578  1.00 81.06           C  
ATOM   1880  N   ARG A 260      -5.978  22.687  17.343  1.00 78.75           N  
ATOM   1881  CA  ARG A 260      -7.090  23.614  17.611  1.00 78.75           C  
ATOM   1882  C   ARG A 260      -8.454  22.929  17.511  1.00 78.75           C  
ATOM   1883  CB  ARG A 260      -7.008  24.807  16.647  1.00 78.75           C  
ATOM   1884  O   ARG A 260      -9.437  23.475  18.005  1.00 78.75           O  
ATOM   1885  CG  ARG A 260      -5.775  25.688  16.896  1.00 78.75           C  
ATOM   1886  CD  ARG A 260      -5.731  26.812  15.855  1.00 78.75           C  
ATOM   1887  NE  ARG A 260      -4.545  27.672  16.024  1.00 78.75           N  
ATOM   1888  NH1 ARG A 260      -5.117  29.260  14.466  1.00 78.75           N  
ATOM   1889  NH2 ARG A 260      -3.195  29.456  15.577  1.00 78.75           N  
ATOM   1890  CZ  ARG A 260      -4.292  28.787  15.358  1.00 78.75           C  
ATOM   1891  N   ALA A 261      -8.521  21.759  16.880  1.00 76.69           N  
ATOM   1892  CA  ALA A 261      -9.750  21.005  16.713  1.00 76.69           C  
ATOM   1893  C   ALA A 261     -10.251  20.436  18.051  1.00 76.69           C  
ATOM   1894  CB  ALA A 261      -9.512  19.908  15.672  1.00 76.69           C  
ATOM   1895  O   ALA A 261      -9.503  19.833  18.817  1.00 76.69           O  
ATOM   1896  N   VAL A 262     -11.554  20.583  18.312  1.00 70.25           N  
ATOM   1897  CA  VAL A 262     -12.218  20.018  19.505  1.00 70.25           C  
ATOM   1898  C   VAL A 262     -12.238  18.487  19.453  1.00 70.25           C  
ATOM   1899  CB  VAL A 262     -13.654  20.572  19.621  1.00 70.25           C  
ATOM   1900  O   VAL A 262     -12.161  17.814  20.479  1.00 70.25           O  
ATOM   1901  CG1 VAL A 262     -14.435  19.982  20.803  1.00 70.25           C  
ATOM   1902  CG2 VAL A 262     -13.640  22.098  19.791  1.00 70.25           C  
ATOM   1903  N   ALA A 263     -12.342  17.928  18.248  1.00 68.88           N  
ATOM   1904  CA  ALA A 263     -12.400  16.496  18.014  1.00 68.88           C  
ATOM   1905  C   ALA A 263     -11.503  16.136  16.811  1.00 68.88           C  
ATOM   1906  CB  ALA A 263     -13.885  16.113  17.874  1.00 68.88           C  
ATOM   1907  O   ALA A 263     -12.049  15.819  15.749  1.00 68.88           O  
ATOM   1908  N   PRO A 264     -10.163  16.178  16.974  1.00 71.00           N  
ATOM   1909  CA  PRO A 264      -9.198  15.998  15.888  1.00 71.00           C  
ATOM   1910  C   PRO A 264      -9.426  14.697  15.109  1.00 71.00           C  
ATOM   1911  CB  PRO A 264      -7.812  16.048  16.552  1.00 71.00           C  
ATOM   1912  O   PRO A 264      -9.882  13.694  15.676  1.00 71.00           O  
ATOM   1913  CG  PRO A 264      -8.066  15.751  18.021  1.00 71.00           C  
ATOM   1914  CD  PRO A 264      -9.454  16.338  18.240  1.00 71.00           C  
ATOM   1915  N   VAL A 265      -9.136  14.721  13.806  1.00 68.12           N  
ATOM   1916  CA  VAL A 265      -9.100  13.520  12.952  1.00 68.12           C  
ATOM   1917  C   VAL A 265      -7.786  12.777  13.172  1.00 68.12           C  
ATOM   1918  CB  VAL A 265      -9.271  13.868  11.459  1.00 68.12           C  
ATOM   1919  O   VAL A 265      -7.763  11.549  13.142  1.00 68.12           O  
ATOM   1920  CG1 VAL A 265      -9.353  12.612  10.578  1.00 68.12           C  
ATOM   1921  CG2 VAL A 265     -10.556  14.667  11.230  1.00 68.12           C  
ATOM   1922  N   LEU A 266      -6.711  13.511  13.466  1.00 75.38           N  
ATOM   1923  CA  LEU A 266      -5.401  12.985  13.813  1.00 75.38           C  
ATOM   1924  C   LEU A 266      -5.001  13.419  15.235  1.00 75.38           C  
ATOM   1925  CB  LEU A 266      -4.385  13.445  12.754  1.00 75.38           C  
ATOM   1926  O   LEU A 266      -4.248  14.383  15.405  1.00 75.38           O  
ATOM   1927  CG  LEU A 266      -3.079  12.649  12.895  1.00 75.38           C  
ATOM   1928  CD1 LEU A 266      -3.213  11.346  12.113  1.00 75.38           C  
ATOM   1929  CD2 LEU A 266      -1.881  13.441  12.378  1.00 75.38           C  
ATOM   1930  N   PRO A 267      -5.445  12.708  16.287  1.00 75.44           N  
ATOM   1931  CA  PRO A 267      -5.064  13.045  17.652  1.00 75.44           C  
ATOM   1932  C   PRO A 267      -3.553  12.872  17.847  1.00 75.44           C  
ATOM   1933  CB  PRO A 267      -5.900  12.124  18.549  1.00 75.44           C  
ATOM   1934  O   PRO A 267      -3.061  11.763  18.018  1.00 75.44           O  
ATOM   1935  CG  PRO A 267      -6.255  10.939  17.654  1.00 75.44           C  
ATOM   1936  CD  PRO A 267      -6.334  11.556  16.262  1.00 75.44           C  
ATOM   1937  N   LEU A 268      -2.798  13.978  17.881  1.00 79.06           N  
ATOM   1938  CA  LEU A 268      -1.330  13.970  18.029  1.00 79.06           C  
ATOM   1939  C   LEU A 268      -0.841  13.272  19.313  1.00 79.06           C  
ATOM   1940  CB  LEU A 268      -0.795  15.414  18.001  1.00 79.06           C  
ATOM   1941  O   LEU A 268       0.335  12.929  19.435  1.00 79.06           O  
ATOM   1942  CG  LEU A 268      -1.037  16.198  16.698  1.00 79.06           C  
ATOM   1943  CD1 LEU A 268      -0.452  17.601  16.867  1.00 79.06           C  
ATOM   1944  CD2 LEU A 268      -0.369  15.542  15.489  1.00 79.06           C  
ATOM   1945  N   THR A 269      -1.739  13.030  20.269  1.00 78.94           N  
ATOM   1946  CA  THR A 269      -1.477  12.252  21.482  1.00 78.94           C  
ATOM   1947  C   THR A 269      -1.035  10.820  21.188  1.00 78.94           C  
ATOM   1948  CB  THR A 269      -2.721  12.212  22.380  1.00 78.94           C  
ATOM   1949  O   THR A 269      -0.279  10.274  21.991  1.00 78.94           O  
ATOM   1950  CG2 THR A 269      -3.063  13.593  22.941  1.00 78.94           C  
ATOM   1951  OG1 THR A 269      -3.828  11.780  21.630  1.00 78.94           O  
ATOM   1952  N   VAL A 270      -1.404  10.227  20.042  1.00 81.31           N  
ATOM   1953  CA  VAL A 270      -0.963   8.869  19.663  1.00 81.31           C  
ATOM   1954  C   VAL A 270       0.561   8.768  19.525  1.00 81.31           C  
ATOM   1955  CB  VAL A 270      -1.656   8.357  18.382  1.00 81.31           C  
ATOM   1956  O   VAL A 270       1.150   7.756  19.901  1.00 81.31           O  
ATOM   1957  CG1 VAL A 270      -3.177   8.296  18.568  1.00 81.31           C  
ATOM   1958  CG2 VAL A 270      -1.301   9.159  17.123  1.00 81.31           C  
ATOM   1959  N   PHE A 271       1.226   9.851  19.104  1.00 83.81           N  
ATOM   1960  CA  PHE A 271       2.687   9.920  18.973  1.00 83.81           C  
ATOM   1961  C   PHE A 271       3.427  10.001  20.316  1.00 83.81           C  
ATOM   1962  CB  PHE A 271       3.068  11.091  18.061  1.00 83.81           C  
ATOM   1963  O   PHE A 271       4.650   9.867  20.356  1.00 83.81           O  
ATOM   1964  CG  PHE A 271       2.671  10.895  16.613  1.00 83.81           C  
ATOM   1965  CD1 PHE A 271       3.506  10.153  15.756  1.00 83.81           C  
ATOM   1966  CD2 PHE A 271       1.483  11.462  16.115  1.00 83.81           C  
ATOM   1967  CE1 PHE A 271       3.167  10.000  14.401  1.00 83.81           C  
ATOM   1968  CE2 PHE A 271       1.140  11.303  14.761  1.00 83.81           C  
ATOM   1969  CZ  PHE A 271       1.989  10.582  13.902  1.00 83.81           C  
ATOM   1970  N   ARG A 272       2.713  10.161  21.442  1.00 84.06           N  
ATOM   1971  CA  ARG A 272       3.316  10.004  22.777  1.00 84.06           C  
ATOM   1972  C   ARG A 272       3.694   8.552  23.065  1.00 84.06           C  
ATOM   1973  CB  ARG A 272       2.378  10.528  23.873  1.00 84.06           C  
ATOM   1974  O   ARG A 272       4.579   8.303  23.882  1.00 84.06           O  
ATOM   1975  CG  ARG A 272       2.225  12.053  23.835  1.00 84.06           C  
ATOM   1976  CD  ARG A 272       1.305  12.516  24.971  1.00 84.06           C  
ATOM   1977  NE  ARG A 272       1.576  13.916  25.348  1.00 84.06           N  
ATOM   1978  NH1 ARG A 272      -0.361  14.316  26.518  1.00 84.06           N  
ATOM   1979  NH2 ARG A 272       1.226  15.881  26.446  1.00 84.06           N  
ATOM   1980  CZ  ARG A 272       0.814  14.695  26.097  1.00 84.06           C  
ATOM   1981  N   SER A 273       3.048   7.586  22.408  1.00 87.81           N  
ATOM   1982  CA  SER A 273       3.443   6.185  22.507  1.00 87.81           C  
ATOM   1983  C   SER A 273       4.727   5.956  21.713  1.00 87.81           C  
ATOM   1984  CB  SER A 273       2.322   5.268  22.019  1.00 87.81           C  
ATOM   1985  O   SER A 273       4.726   5.998  20.484  1.00 87.81           O  
ATOM   1986  OG  SER A 273       2.737   3.913  22.108  1.00 87.81           O  
ATOM   1987  N   ALA A 274       5.824   5.649  22.411  1.00 88.38           N  
ATOM   1988  CA  ALA A 274       7.103   5.340  21.769  1.00 88.38           C  
ATOM   1989  C   ALA A 274       6.979   4.203  20.738  1.00 88.38           C  
ATOM   1990  CB  ALA A 274       8.127   4.991  22.857  1.00 88.38           C  
ATOM   1991  O   ALA A 274       7.565   4.286  19.665  1.00 88.38           O  
ATOM   1992  N   ASN A 275       6.175   3.173  21.026  1.00 90.25           N  
ATOM   1993  CA  ASN A 275       5.945   2.065  20.095  1.00 90.25           C  
ATOM   1994  C   ASN A 275       5.199   2.514  18.834  1.00 90.25           C  
ATOM   1995  CB  ASN A 275       5.179   0.938  20.810  1.00 90.25           C  
ATOM   1996  O   ASN A 275       5.528   2.044  17.751  1.00 90.25           O  
ATOM   1997  CG  ASN A 275       6.063   0.046  21.658  1.00 90.25           C  
ATOM   1998  ND2 ASN A 275       5.520  -1.025  22.188  1.00 90.25           N  
ATOM   1999  OD1 ASN A 275       7.242   0.285  21.855  1.00 90.25           O  
ATOM   2000  N   PHE A 276       4.243   3.440  18.955  1.00 90.56           N  
ATOM   2001  CA  PHE A 276       3.555   4.007  17.796  1.00 90.56           C  
ATOM   2002  C   PHE A 276       4.520   4.808  16.916  1.00 90.56           C  
ATOM   2003  CB  PHE A 276       2.400   4.898  18.264  1.00 90.56           C  
ATOM   2004  O   PHE A 276       4.555   4.624  15.701  1.00 90.56           O  
ATOM   2005  CG  PHE A 276       1.583   5.435  17.117  1.00 90.56           C  
ATOM   2006  CD1 PHE A 276       1.814   6.731  16.621  1.00 90.56           C  
ATOM   2007  CD2 PHE A 276       0.628   4.610  16.504  1.00 90.56           C  
ATOM   2008  CE1 PHE A 276       1.077   7.203  15.522  1.00 90.56           C  
ATOM   2009  CE2 PHE A 276      -0.094   5.081  15.400  1.00 90.56           C  
ATOM   2010  CZ  PHE A 276       0.114   6.382  14.914  1.00 90.56           C  
ATOM   2011  N   SER A 277       5.343   5.660  17.528  1.00 92.69           N  
ATOM   2012  CA  SER A 277       6.323   6.476  16.809  1.00 92.69           C  
ATOM   2013  C   SER A 277       7.379   5.611  16.115  1.00 92.69           C  
ATOM   2014  CB  SER A 277       6.947   7.493  17.767  1.00 92.69           C  
ATOM   2015  O   SER A 277       7.605   5.775  14.919  1.00 92.69           O  
ATOM   2016  OG  SER A 277       5.896   8.321  18.235  1.00 92.69           O  
ATOM   2017  N   TRP A 278       7.950   4.619  16.807  1.00 94.12           N  
ATOM   2018  CA  TRP A 278       8.910   3.690  16.201  1.00 94.12           C  
ATOM   2019  C   TRP A 278       8.287   2.792  15.131  1.00 94.12           C  
ATOM   2020  CB  TRP A 278       9.612   2.862  17.282  1.00 94.12           C  
ATOM   2021  O   TRP A 278       8.933   2.545  14.118  1.00 94.12           O  
ATOM   2022  CG  TRP A 278      10.662   3.629  18.019  1.00 94.12           C  
ATOM   2023  CD1 TRP A 278      10.669   3.929  19.337  1.00 94.12           C  
ATOM   2024  CD2 TRP A 278      11.889   4.202  17.471  1.00 94.12           C  
ATOM   2025  CE2 TRP A 278      12.582   4.869  18.524  1.00 94.12           C  
ATOM   2026  CE3 TRP A 278      12.497   4.199  16.197  1.00 94.12           C  
ATOM   2027  NE1 TRP A 278      11.780   4.694  19.631  1.00 94.12           N  
ATOM   2028  CH2 TRP A 278      14.403   5.467  17.052  1.00 94.12           C  
ATOM   2029  CZ2 TRP A 278      13.822   5.491  18.331  1.00 94.12           C  
ATOM   2030  CZ3 TRP A 278      13.739   4.827  15.990  1.00 94.12           C  
ATOM   2031  N   ALA A 279       7.032   2.357  15.287  1.00 93.12           N  
ATOM   2032  CA  ALA A 279       6.331   1.620  14.235  1.00 93.12           C  
ATOM   2033  C   ALA A 279       6.200   2.448  12.950  1.00 93.12           C  
ATOM   2034  CB  ALA A 279       4.956   1.179  14.745  1.00 93.12           C  
ATOM   2035  O   ALA A 279       6.409   1.915  11.864  1.00 93.12           O  
ATOM   2036  N   ASN A 280       5.918   3.749  13.063  1.00 93.31           N  
ATOM   2037  CA  ASN A 280       5.872   4.645  11.909  1.00 93.31           C  
ATOM   2038  C   ASN A 280       7.262   4.884  11.303  1.00 93.31           C  
ATOM   2039  CB  ASN A 280       5.161   5.949  12.290  1.00 93.31           C  
ATOM   2040  O   ASN A 280       7.396   4.809  10.087  1.00 93.31           O  
ATOM   2041  CG  ASN A 280       3.664   5.738  12.333  1.00 93.31           C  
ATOM   2042  ND2 ASN A 280       3.076   5.626  13.497  1.00 93.31           N  
ATOM   2043  OD1 ASN A 280       3.010   5.604  11.318  1.00 93.31           O  
ATOM   2044  N   VAL A 281       8.307   5.079  12.115  1.00 96.00           N  
ATOM   2045  CA  VAL A 281       9.693   5.190  11.614  1.00 96.00           C  
ATOM   2046  C   VAL A 281      10.102   3.932  10.843  1.00 96.00           C  
ATOM   2047  CB  VAL A 281      10.685   5.467  12.761  1.00 96.00           C  
ATOM   2048  O   VAL A 281      10.583   4.028   9.717  1.00 96.00           O  
ATOM   2049  CG1 VAL A 281      12.148   5.405  12.302  1.00 96.00           C  
ATOM   2050  CG2 VAL A 281      10.456   6.860  13.359  1.00 96.00           C  
ATOM   2051  N   VAL A 282       9.861   2.743  11.399  1.00 96.06           N  
ATOM   2052  CA  VAL A 282      10.149   1.480  10.704  1.00 96.06           C  
ATOM   2053  C   VAL A 282       9.285   1.346   9.447  1.00 96.06           C  
ATOM   2054  CB  VAL A 282       9.979   0.270  11.642  1.00 96.06           C  
ATOM   2055  O   VAL A 282       9.799   0.924   8.420  1.00 96.06           O  
ATOM   2056  CG1 VAL A 282      10.202  -1.065  10.918  1.00 96.06           C  
ATOM   2057  CG2 VAL A 282      10.999   0.310  12.788  1.00 96.06           C  
ATOM   2058  N   SER A 283       8.013   1.758   9.483  1.00 94.94           N  
ATOM   2059  CA  SER A 283       7.120   1.747   8.314  1.00 94.94           C  
ATOM   2060  C   SER A 283       7.616   2.654   7.179  1.00 94.94           C  
ATOM   2061  CB  SER A 283       5.705   2.167   8.723  1.00 94.94           C  
ATOM   2062  O   SER A 283       7.547   2.267   6.013  1.00 94.94           O  
ATOM   2063  OG  SER A 283       4.803   1.823   7.696  1.00 94.94           O  
ATOM   2064  N   PHE A 284       8.169   3.828   7.508  1.00 95.06           N  
ATOM   2065  CA  PHE A 284       8.811   4.730   6.547  1.00 95.06           C  
ATOM   2066  C   PHE A 284       9.989   4.040   5.857  1.00 95.06           C  
ATOM   2067  CB  PHE A 284       9.323   5.996   7.258  1.00 95.06           C  
ATOM   2068  O   PHE A 284      10.032   3.945   4.633  1.00 95.06           O  
ATOM   2069  CG  PHE A 284      10.000   6.983   6.338  1.00 95.06           C  
ATOM   2070  CD1 PHE A 284      11.398   6.945   6.192  1.00 95.06           C  
ATOM   2071  CD2 PHE A 284       9.247   7.944   5.641  1.00 95.06           C  
ATOM   2072  CE1 PHE A 284      12.045   7.850   5.338  1.00 95.06           C  
ATOM   2073  CE2 PHE A 284       9.903   8.869   4.811  1.00 95.06           C  
ATOM   2074  CZ  PHE A 284      11.297   8.815   4.646  1.00 95.06           C  
ATOM   2075  N   LEU A 285      10.929   3.523   6.652  1.00 97.06           N  
ATOM   2076  CA  LEU A 285      12.153   2.897   6.150  1.00 97.06           C  
ATOM   2077  C   LEU A 285      11.838   1.617   5.362  1.00 97.06           C  
ATOM   2078  CB  LEU A 285      13.087   2.614   7.339  1.00 97.06           C  
ATOM   2079  O   LEU A 285      12.420   1.368   4.311  1.00 97.06           O  
ATOM   2080  CG  LEU A 285      13.518   3.861   8.135  1.00 97.06           C  
ATOM   2081  CD1 LEU A 285      14.156   3.457   9.462  1.00 97.06           C  
ATOM   2082  CD2 LEU A 285      14.533   4.705   7.370  1.00 97.06           C  
ATOM   2083  N   PHE A 286      10.855   0.842   5.822  1.00 95.50           N  
ATOM   2084  CA  PHE A 286      10.295  -0.292   5.094  1.00 95.50           C  
ATOM   2085  C   PHE A 286       9.728   0.133   3.737  1.00 95.50           C  
ATOM   2086  CB  PHE A 286       9.205  -0.946   5.954  1.00 95.50           C  
ATOM   2087  O   PHE A 286      10.077  -0.461   2.722  1.00 95.50           O  
ATOM   2088  CG  PHE A 286       8.298  -1.879   5.183  1.00 95.50           C  
ATOM   2089  CD1 PHE A 286       6.997  -1.471   4.822  1.00 95.50           C  
ATOM   2090  CD2 PHE A 286       8.769  -3.139   4.783  1.00 95.50           C  
ATOM   2091  CE1 PHE A 286       6.177  -2.334   4.071  1.00 95.50           C  
ATOM   2092  CE2 PHE A 286       7.937  -3.980   4.031  1.00 95.50           C  
ATOM   2093  CZ  PHE A 286       6.651  -3.582   3.663  1.00 95.50           C  
ATOM   2094  N   GLY A 287       8.881   1.168   3.702  1.00 91.12           N  
ATOM   2095  CA  GLY A 287       8.304   1.688   2.464  1.00 91.12           C  
ATOM   2096  C   GLY A 287       9.366   2.141   1.469  1.00 91.12           C  
ATOM   2097  O   GLY A 287       9.274   1.803   0.291  1.00 91.12           O  
ATOM   2098  N   PHE A 288      10.403   2.823   1.961  1.00 94.50           N  
ATOM   2099  CA  PHE A 288      11.564   3.240   1.176  1.00 94.50           C  
ATOM   2100  C   PHE A 288      12.205   2.059   0.454  1.00 94.50           C  
ATOM   2101  CB  PHE A 288      12.550   3.953   2.116  1.00 94.50           C  
ATOM   2102  O   PHE A 288      12.342   2.076  -0.768  1.00 94.50           O  
ATOM   2103  CG  PHE A 288      13.713   4.641   1.437  1.00 94.50           C  
ATOM   2104  CD1 PHE A 288      14.713   3.894   0.778  1.00 94.50           C  
ATOM   2105  CD2 PHE A 288      13.822   6.041   1.514  1.00 94.50           C  
ATOM   2106  CE1 PHE A 288      15.785   4.552   0.155  1.00 94.50           C  
ATOM   2107  CE2 PHE A 288      14.905   6.694   0.907  1.00 94.50           C  
ATOM   2108  CZ  PHE A 288      15.868   5.951   0.213  1.00 94.50           C  
ATOM   2109  N   VAL A 289      12.550   1.012   1.203  1.00 96.75           N  
ATOM   2110  CA  VAL A 289      13.209  -0.178   0.655  1.00 96.75           C  
ATOM   2111  C   VAL A 289      12.277  -0.946  -0.282  1.00 96.75           C  
ATOM   2112  CB  VAL A 289      13.721  -1.064   1.806  1.00 96.75           C  
ATOM   2113  O   VAL A 289      12.680  -1.333  -1.377  1.00 96.75           O  
ATOM   2114  CG1 VAL A 289      14.332  -2.371   1.295  1.00 96.75           C  
ATOM   2115  CG2 VAL A 289      14.782  -0.349   2.657  1.00 96.75           C  
ATOM   2116  N   MET A 290      11.019  -1.130   0.124  1.00 94.25           N  
ATOM   2117  CA  MET A 290      10.016  -1.894  -0.616  1.00 94.25           C  
ATOM   2118  C   MET A 290       9.762  -1.304  -2.004  1.00 94.25           C  
ATOM   2119  CB  MET A 290       8.717  -1.939   0.204  1.00 94.25           C  
ATOM   2120  O   MET A 290       9.875  -2.015  -2.999  1.00 94.25           O  
ATOM   2121  CG  MET A 290       7.624  -2.793  -0.452  1.00 94.25           C  
ATOM   2122  SD  MET A 290       6.008  -2.679   0.369  1.00 94.25           S  
ATOM   2123  CE  MET A 290       5.448  -1.085  -0.286  1.00 94.25           C  
ATOM   2124  N   VAL A 291       9.419  -0.014  -2.093  1.00 85.69           N  
ATOM   2125  CA  VAL A 291       9.022   0.585  -3.377  1.00 85.69           C  
ATOM   2126  C   VAL A 291      10.233   0.785  -4.291  1.00 85.69           C  
ATOM   2127  CB  VAL A 291       8.222   1.888  -3.189  1.00 85.69           C  
ATOM   2128  O   VAL A 291      10.102   0.583  -5.499  1.00 85.69           O  
ATOM   2129  CG1 VAL A 291       7.606   2.375  -4.506  1.00 85.69           C  
ATOM   2130  CG2 VAL A 291       7.023   1.688  -2.246  1.00 85.69           C  
ATOM   2131  N   ALA A 292      11.415   1.095  -3.741  1.00 88.62           N  
ATOM   2132  CA  ALA A 292      12.654   1.130  -4.517  1.00 88.62           C  
ATOM   2133  C   ALA A 292      12.930  -0.236  -5.168  1.00 88.62           C  
ATOM   2134  CB  ALA A 292      13.809   1.570  -3.609  1.00 88.62           C  
ATOM   2135  O   ALA A 292      13.000  -0.335  -6.392  1.00 88.62           O  
ATOM   2136  N   ALA A 293      12.983  -1.310  -4.373  1.00 92.19           N  
ATOM   2137  CA  ALA A 293      13.235  -2.655  -4.884  1.00 92.19           C  
ATOM   2138  C   ALA A 293      12.181  -3.095  -5.913  1.00 92.19           C  
ATOM   2139  CB  ALA A 293      13.317  -3.620  -3.703  1.00 92.19           C  
ATOM   2140  O   ALA A 293      12.530  -3.532  -7.005  1.00 92.19           O  
ATOM   2141  N   MET A 294      10.892  -2.904  -5.618  1.00 86.88           N  
ATOM   2142  CA  MET A 294       9.803  -3.275  -6.532  1.00 86.88           C  
ATOM   2143  C   MET A 294       9.769  -2.450  -7.827  1.00 86.88           C  
ATOM   2144  CB  MET A 294       8.454  -3.168  -5.808  1.00 86.88           C  
ATOM   2145  O   MET A 294       9.114  -2.862  -8.780  1.00 86.88           O  
ATOM   2146  CG  MET A 294       8.290  -4.246  -4.732  1.00 86.88           C  
ATOM   2147  SD  MET A 294       6.668  -4.206  -3.919  1.00 86.88           S  
ATOM   2148  CE  MET A 294       6.045  -5.835  -4.413  1.00 86.88           C  
ATOM   2149  N   THR A 295      10.459  -1.307  -7.883  1.00 82.00           N  
ATOM   2150  CA  THR A 295      10.561  -0.486  -9.098  1.00 82.00           C  
ATOM   2151  C   THR A 295      11.711  -0.940  -9.995  1.00 82.00           C  
ATOM   2152  CB  THR A 295      10.684   1.004  -8.741  1.00 82.00           C  
ATOM   2153  O   THR A 295      11.506  -1.108 -11.193  1.00 82.00           O  
ATOM   2154  CG2 THR A 295      10.799   1.908  -9.966  1.00 82.00           C  
ATOM   2155  OG1 THR A 295       9.523   1.405  -8.041  1.00 82.00           O  
ATOM   2156  N   PHE A 296      12.903  -1.179  -9.437  1.00 86.50           N  
ATOM   2157  CA  PHE A 296      14.099  -1.493 -10.235  1.00 86.50           C  
ATOM   2158  C   PHE A 296      14.277  -2.987 -10.520  1.00 86.50           C  
ATOM   2159  CB  PHE A 296      15.339  -0.874  -9.577  1.00 86.50           C  
ATOM   2160  O   PHE A 296      14.863  -3.354 -11.535  1.00 86.50           O  
ATOM   2161  CG  PHE A 296      15.289   0.642  -9.579  1.00 86.50           C  
ATOM   2162  CD1 PHE A 296      15.579   1.349 -10.760  1.00 86.50           C  
ATOM   2163  CD2 PHE A 296      14.869   1.342  -8.434  1.00 86.50           C  
ATOM   2164  CE1 PHE A 296      15.382   2.739 -10.812  1.00 86.50           C  
ATOM   2165  CE2 PHE A 296      14.636   2.725  -8.495  1.00 86.50           C  
ATOM   2166  CZ  PHE A 296      14.872   3.416  -9.692  1.00 86.50           C  
ATOM   2167  N   LEU A 297      13.722  -3.873  -9.690  1.00 90.38           N  
ATOM   2168  CA  LEU A 297      13.867  -5.316  -9.886  1.00 90.38           C  
ATOM   2169  C   LEU A 297      13.189  -5.826 -11.178  1.00 90.38           C  
ATOM   2170  CB  LEU A 297      13.406  -6.020  -8.599  1.00 90.38           C  
ATOM   2171  O   LEU A 297      13.816  -6.604 -11.897  1.00 90.38           O  
ATOM   2172  CG  LEU A 297      13.844  -7.475  -8.430  1.00 90.38           C  
ATOM   2173  CD1 LEU A 297      15.357  -7.623  -8.313  1.00 90.38           C  
ATOM   2174  CD2 LEU A 297      13.215  -7.987  -7.132  1.00 90.38           C  
ATOM   2175  N   PRO A 298      11.974  -5.374 -11.562  1.00 83.88           N  
ATOM   2176  CA  PRO A 298      11.401  -5.705 -12.869  1.00 83.88           C  
ATOM   2177  C   PRO A 298      12.179  -5.117 -14.048  1.00 83.88           C  
ATOM   2178  CB  PRO A 298       9.968  -5.161 -12.856  1.00 83.88           C  
ATOM   2179  O   PRO A 298      12.164  -5.709 -15.124  1.00 83.88           O  
ATOM   2180  CG  PRO A 298       9.639  -5.034 -11.372  1.00 83.88           C  
ATOM   2181  CD  PRO A 298      10.987  -4.653 -10.771  1.00 83.88           C  
ATOM   2182  N   ILE A 299      12.841  -3.969 -13.865  1.00 83.88           N  
ATOM   2183  CA  ILE A 299      13.693  -3.357 -14.896  1.00 83.88           C  
ATOM   2184  C   ILE A 299      14.906  -4.252 -15.141  1.00 83.88           C  
ATOM   2185  CB  ILE A 299      14.101  -1.915 -14.509  1.00 83.88           C  
ATOM   2186  O   ILE A 299      15.174  -4.614 -16.282  1.00 83.88           O  
ATOM   2187  CG1 ILE A 299      12.847  -1.013 -14.443  1.00 83.88           C  
ATOM   2188  CG2 ILE A 299      15.136  -1.352 -15.501  1.00 83.88           C  
ATOM   2189  CD1 ILE A 299      13.108   0.395 -13.888  1.00 83.88           C  
ATOM   2190  N   TYR A 300      15.575  -4.696 -14.076  1.00 88.12           N  
ATOM   2191  CA  TYR A 300      16.667  -5.659 -14.177  1.00 88.12           C  
ATOM   2192  C   TYR A 300      16.218  -6.958 -14.872  1.00 88.12           C  
ATOM   2193  CB  TYR A 300      17.234  -5.908 -12.774  1.00 88.12           C  
ATOM   2194  O   TYR A 300      16.887  -7.427 -15.788  1.00 88.12           O  
ATOM   2195  CG  TYR A 300      18.286  -6.992 -12.749  1.00 88.12           C  
ATOM   2196  CD1 TYR A 300      17.867  -8.332 -12.722  1.00 88.12           C  
ATOM   2197  CD2 TYR A 300      19.661  -6.680 -12.806  1.00 88.12           C  
ATOM   2198  CE1 TYR A 300      18.816  -9.355 -12.794  1.00 88.12           C  
ATOM   2199  CE2 TYR A 300      20.621  -7.716 -12.835  1.00 88.12           C  
ATOM   2200  OH  TYR A 300      21.029 -10.121 -12.824  1.00 88.12           O  
ATOM   2201  CZ  TYR A 300      20.188  -9.061 -12.832  1.00 88.12           C  
ATOM   2202  N   GLN A 301      15.056  -7.516 -14.504  1.00 85.38           N  
ATOM   2203  CA  GLN A 301      14.555  -8.745 -15.134  1.00 85.38           C  
ATOM   2204  C   GLN A 301      14.278  -8.585 -16.633  1.00 85.38           C  
ATOM   2205  CB  GLN A 301      13.262  -9.214 -14.442  1.00 85.38           C  
ATOM   2206  O   GLN A 301      14.548  -9.493 -17.419  1.00 85.38           O  
ATOM   2207  CG  GLN A 301      13.429  -9.784 -13.025  1.00 85.38           C  
ATOM   2208  CD  GLN A 301      14.201 -11.090 -12.978  1.00 85.38           C  
ATOM   2209  NE2 GLN A 301      14.149 -11.855 -11.916  1.00 85.38           N  
ATOM   2210  OE1 GLN A 301      14.842 -11.487 -13.920  1.00 85.38           O  
ATOM   2211  N   GLN A 302      13.731  -7.440 -17.040  1.00 79.25           N  
ATOM   2212  CA  GLN A 302      13.429  -7.182 -18.447  1.00 79.25           C  
ATOM   2213  C   GLN A 302      14.693  -6.929 -19.259  1.00 79.25           C  
ATOM   2214  CB  GLN A 302      12.462  -6.000 -18.570  1.00 79.25           C  
ATOM   2215  O   GLN A 302      14.864  -7.515 -20.324  1.00 79.25           O  
ATOM   2216  CG  GLN A 302      11.057  -6.415 -18.135  1.00 79.25           C  
ATOM   2217  CD  GLN A 302      10.113  -5.231 -18.065  1.00 79.25           C  
ATOM   2218  NE2 GLN A 302       9.903  -4.687 -16.888  1.00 79.25           N  
ATOM   2219  OE1 GLN A 302       9.556  -4.774 -19.048  1.00 79.25           O  
ATOM   2220  N   THR A 303      15.581  -6.082 -18.743  1.00 81.06           N  
ATOM   2221  CA  THR A 303      16.770  -5.647 -19.468  1.00 81.06           C  
ATOM   2222  C   THR A 303      17.875  -6.695 -19.431  1.00 81.06           C  
ATOM   2223  CB  THR A 303      17.273  -4.313 -18.913  1.00 81.06           C  
ATOM   2224  O   THR A 303      18.355  -7.093 -20.479  1.00 81.06           O  
ATOM   2225  CG2 THR A 303      18.505  -3.830 -19.668  1.00 81.06           C  
ATOM   2226  OG1 THR A 303      16.268  -3.328 -19.034  1.00 81.06           O  
ATOM   2227  N   VAL A 304      18.275  -7.155 -18.243  1.00 85.62           N  
ATOM   2228  CA  VAL A 304      19.462  -8.010 -18.061  1.00 85.62           C  
ATOM   2229  C   VAL A 304      19.139  -9.482 -18.301  1.00 85.62           C  
ATOM   2230  CB  VAL A 304      20.072  -7.802 -16.659  1.00 85.62           C  
ATOM   2231  O   VAL A 304      19.942 -10.208 -18.872  1.00 85.62           O  
ATOM   2232  CG1 VAL A 304      21.340  -8.632 -16.459  1.00 85.62           C  
ATOM   2233  CG2 VAL A 304      20.431  -6.326 -16.426  1.00 85.62           C  
ATOM   2234  N   GLN A 305      17.950  -9.946 -17.899  1.00 84.19           N  
ATOM   2235  CA  GLN A 305      17.553 -11.349 -18.107  1.00 84.19           C  
ATOM   2236  C   GLN A 305      16.752 -11.589 -19.394  1.00 84.19           C  
ATOM   2237  CB  GLN A 305      16.845 -11.923 -16.874  1.00 84.19           C  
ATOM   2238  O   GLN A 305      16.260 -12.708 -19.611  1.00 84.19           O  
ATOM   2239  CG  GLN A 305      17.723 -11.834 -15.621  1.00 84.19           C  
ATOM   2240  CD  GLN A 305      17.297 -12.800 -14.524  1.00 84.19           C  
ATOM   2241  NE2 GLN A 305      17.932 -12.721 -13.380  1.00 84.19           N  
ATOM   2242  OE1 GLN A 305      16.451 -13.670 -14.684  1.00 84.19           O  
ATOM   2243  N   GLY A 306      16.590 -10.547 -20.220  1.00 79.06           N  
ATOM   2244  CA  GLY A 306      15.861 -10.588 -21.487  1.00 79.06           C  
ATOM   2245  C   GLY A 306      14.403 -11.030 -21.344  1.00 79.06           C  
ATOM   2246  O   GLY A 306      13.841 -11.627 -22.264  1.00 79.06           O  
ATOM   2247  N   ALA A 307      13.792 -10.836 -20.171  1.00 75.25           N  
ATOM   2248  CA  ALA A 307      12.412 -11.236 -19.949  1.00 75.25           C  
ATOM   2249  C   ALA A 307      11.454 -10.257 -20.644  1.00 75.25           C  
ATOM   2250  CB  ALA A 307      12.145 -11.361 -18.444  1.00 75.25           C  
ATOM   2251  O   ALA A 307      11.613  -9.041 -20.566  1.00 75.25           O  
ATOM   2252  N   SER A 308      10.395 -10.777 -21.269  1.00 73.31           N  
ATOM   2253  CA  SER A 308       9.270  -9.928 -21.681  1.00 73.31           C  
ATOM   2254  C   SER A 308       8.635  -9.247 -20.459  1.00 73.31           C  
ATOM   2255  CB  SER A 308       8.223 -10.743 -22.448  1.00 73.31           C  
ATOM   2256  O   SER A 308       8.774  -9.741 -19.338  1.00 73.31           O  
ATOM   2257  OG  SER A 308       7.475 -11.572 -21.572  1.00 73.31           O  
ATOM   2258  N   ALA A 309       7.877  -8.164 -20.652  1.00 63.31           N  
ATOM   2259  CA  ALA A 309       7.161  -7.502 -19.555  1.00 63.31           C  
ATOM   2260  C   ALA A 309       6.262  -8.482 -18.768  1.00 63.31           C  
ATOM   2261  CB  ALA A 309       6.351  -6.342 -20.144  1.00 63.31           C  
ATOM   2262  O   ALA A 309       6.265  -8.491 -17.535  1.00 63.31           O  
ATOM   2263  N   SER A 310       5.563  -9.376 -19.474  1.00 66.00           N  
ATOM   2264  CA  SER A 310       4.724 -10.420 -18.874  1.00 66.00           C  
ATOM   2265  C   SER A 310       5.552 -11.441 -18.090  1.00 66.00           C  
ATOM   2266  CB  SER A 310       3.924 -11.137 -19.968  1.00 66.00           C  
ATOM   2267  O   SER A 310       5.219 -11.788 -16.956  1.00 66.00           O  
ATOM   2268  OG  SER A 310       3.277 -10.184 -20.789  1.00 66.00           O  
ATOM   2269  N   SER A 311       6.668 -11.898 -18.662  1.00 69.19           N  
ATOM   2270  CA  SER A 311       7.568 -12.848 -18.002  1.00 69.19           C  
ATOM   2271  C   SER A 311       8.266 -12.234 -16.789  1.00 69.19           C  
ATOM   2272  CB  SER A 311       8.621 -13.372 -18.981  1.00 69.19           C  
ATOM   2273  O   SER A 311       8.417 -12.912 -15.780  1.00 69.19           O  
ATOM   2274  OG  SER A 311       8.019 -13.976 -20.113  1.00 69.19           O  
ATOM   2275  N   ALA A 312       8.643 -10.956 -16.834  1.00 69.88           N  
ATOM   2276  CA  ALA A 312       9.248 -10.252 -15.708  1.00 69.88           C  
ATOM   2277  C   ALA A 312       8.293 -10.155 -14.512  1.00 69.88           C  
ATOM   2278  CB  ALA A 312       9.687  -8.872 -16.189  1.00 69.88           C  
ATOM   2279  O   ALA A 312       8.728 -10.314 -13.373  1.00 69.88           O  
ATOM   2280  N   GLY A 313       6.990  -9.987 -14.765  1.00 68.69           N  
ATOM   2281  CA  GLY A 313       5.954 -10.099 -13.738  1.00 68.69           C  
ATOM   2282  C   GLY A 313       5.905 -11.492 -13.099  1.00 68.69           C  
ATOM   2283  O   GLY A 313       5.890 -11.605 -11.874  1.00 68.69           O  
ATOM   2284  N   LEU A 314       5.966 -12.560 -13.903  1.00 76.31           N  
ATOM   2285  CA  LEU A 314       6.035 -13.940 -13.397  1.00 76.31           C  
ATOM   2286  C   LEU A 314       7.325 -14.212 -12.610  1.00 76.31           C  
ATOM   2287  CB  LEU A 314       5.911 -14.939 -14.561  1.00 76.31           C  
ATOM   2288  O   LEU A 314       7.306 -14.921 -11.606  1.00 76.31           O  
ATOM   2289  CG  LEU A 314       4.540 -14.955 -15.255  1.00 76.31           C  
ATOM   2290  CD1 LEU A 314       4.614 -15.845 -16.497  1.00 76.31           C  
ATOM   2291  CD2 LEU A 314       3.444 -15.501 -14.337  1.00 76.31           C  
ATOM   2292  N   LEU A 315       8.442 -13.607 -13.012  1.00 85.19           N  
ATOM   2293  CA  LEU A 315       9.713 -13.712 -12.297  1.00 85.19           C  
ATOM   2294  C   LEU A 315       9.694 -12.999 -10.934  1.00 85.19           C  
ATOM   2295  CB  LEU A 315      10.858 -13.208 -13.195  1.00 85.19           C  
ATOM   2296  O   LEU A 315      10.566 -13.271 -10.118  1.00 85.19           O  
ATOM   2297  CG  LEU A 315      11.174 -14.111 -14.404  1.00 85.19           C  
ATOM   2298  CD1 LEU A 315      12.177 -13.418 -15.324  1.00 85.19           C  
ATOM   2299  CD2 LEU A 315      11.766 -15.461 -13.994  1.00 85.19           C  
ATOM   2300  N   MET A 316       8.696 -12.154 -10.640  1.00 86.44           N  
ATOM   2301  CA  MET A 316       8.483 -11.587  -9.297  1.00 86.44           C  
ATOM   2302  C   MET A 316       7.745 -12.538  -8.344  1.00 86.44           C  
ATOM   2303  CB  MET A 316       7.709 -10.260  -9.363  1.00 86.44           C  
ATOM   2304  O   MET A 316       7.653 -12.248  -7.148  1.00 86.44           O  
ATOM   2305  CG  MET A 316       8.433  -9.150 -10.119  1.00 86.44           C  
ATOM   2306  SD  MET A 316       9.987  -8.597  -9.365  1.00 86.44           S  
ATOM   2307  CE  MET A 316      11.015  -8.837 -10.824  1.00 86.44           C  
ATOM   2308  N   LEU A 317       7.211 -13.669  -8.825  1.00 85.31           N  
ATOM   2309  CA  LEU A 317       6.447 -14.600  -7.988  1.00 85.31           C  
ATOM   2310  C   LEU A 317       7.201 -15.067  -6.734  1.00 85.31           C  
ATOM   2311  CB  LEU A 317       5.963 -15.813  -8.802  1.00 85.31           C  
ATOM   2312  O   LEU A 317       6.579 -15.061  -5.675  1.00 85.31           O  
ATOM   2313  CG  LEU A 317       4.805 -15.519  -9.770  1.00 85.31           C  
ATOM   2314  CD1 LEU A 317       4.542 -16.763 -10.620  1.00 85.31           C  
ATOM   2315  CD2 LEU A 317       3.512 -15.162  -9.033  1.00 85.31           C  
ATOM   2316  N   PRO A 318       8.504 -15.413  -6.768  1.00 91.06           N  
ATOM   2317  CA  PRO A 318       9.220 -15.822  -5.559  1.00 91.06           C  
ATOM   2318  C   PRO A 318       9.216 -14.743  -4.462  1.00 91.06           C  
ATOM   2319  CB  PRO A 318      10.638 -16.171  -6.029  1.00 91.06           C  
ATOM   2320  O   PRO A 318       8.997 -15.053  -3.289  1.00 91.06           O  
ATOM   2321  CG  PRO A 318      10.468 -16.510  -7.507  1.00 91.06           C  
ATOM   2322  CD  PRO A 318       9.366 -15.553  -7.934  1.00 91.06           C  
ATOM   2323  N   LEU A 319       9.367 -13.469  -4.845  1.00 92.81           N  
ATOM   2324  CA  LEU A 319       9.279 -12.325  -3.931  1.00 92.81           C  
ATOM   2325  C   LEU A 319       7.880 -12.220  -3.328  1.00 92.81           C  
ATOM   2326  CB  LEU A 319       9.680 -11.043  -4.692  1.00 92.81           C  
ATOM   2327  O   LEU A 319       7.733 -12.104  -2.110  1.00 92.81           O  
ATOM   2328  CG  LEU A 319       9.720  -9.755  -3.846  1.00 92.81           C  
ATOM   2329  CD1 LEU A 319      10.654  -8.750  -4.522  1.00 92.81           C  
ATOM   2330  CD2 LEU A 319       8.354  -9.065  -3.723  1.00 92.81           C  
ATOM   2331  N   LEU A 320       6.850 -12.282  -4.176  1.00 85.31           N  
ATOM   2332  CA  LEU A 320       5.458 -12.192  -3.743  1.00 85.31           C  
ATOM   2333  C   LEU A 320       5.076 -13.363  -2.835  1.00 85.31           C  
ATOM   2334  CB  LEU A 320       4.530 -12.120  -4.967  1.00 85.31           C  
ATOM   2335  O   LEU A 320       4.419 -13.146  -1.825  1.00 85.31           O  
ATOM   2336  CG  LEU A 320       4.681 -10.847  -5.820  1.00 85.31           C  
ATOM   2337  CD1 LEU A 320       3.755 -10.945  -7.032  1.00 85.31           C  
ATOM   2338  CD2 LEU A 320       4.327  -9.576  -5.041  1.00 85.31           C  
ATOM   2339  N   LEU A 321       5.521 -14.583  -3.137  1.00 86.38           N  
ATOM   2340  CA  LEU A 321       5.272 -15.769  -2.319  1.00 86.38           C  
ATOM   2341  C   LEU A 321       5.929 -15.653  -0.942  1.00 86.38           C  
ATOM   2342  CB  LEU A 321       5.777 -17.022  -3.055  1.00 86.38           C  
ATOM   2343  O   LEU A 321       5.268 -15.916   0.063  1.00 86.38           O  
ATOM   2344  CG  LEU A 321       4.918 -17.450  -4.258  1.00 86.38           C  
ATOM   2345  CD1 LEU A 321       5.630 -18.579  -5.004  1.00 86.38           C  
ATOM   2346  CD2 LEU A 321       3.534 -17.947  -3.834  1.00 86.38           C  
ATOM   2347  N   GLY A 322       7.188 -15.206  -0.881  1.00 89.88           N  
ATOM   2348  CA  GLY A 322       7.863 -14.920   0.386  1.00 89.88           C  
ATOM   2349  C   GLY A 322       7.113 -13.858   1.192  1.00 89.88           C  
ATOM   2350  O   GLY A 322       6.777 -14.071   2.354  1.00 89.88           O  
ATOM   2351  N   MET A 323       6.759 -12.742   0.551  1.00 88.81           N  
ATOM   2352  CA  MET A 323       6.062 -11.631   1.200  1.00 88.81           C  
ATOM   2353  C   MET A 323       4.673 -12.014   1.700  1.00 88.81           C  
ATOM   2354  CB  MET A 323       6.017 -10.435   0.240  1.00 88.81           C  
ATOM   2355  O   MET A 323       4.356 -11.799   2.867  1.00 88.81           O  
ATOM   2356  CG  MET A 323       5.542  -9.166   0.950  1.00 88.81           C  
ATOM   2357  SD  MET A 323       5.404  -7.724  -0.134  1.00 88.81           S  
ATOM   2358  CE  MET A 323       3.732  -7.986  -0.760  1.00 88.81           C  
ATOM   2359  N   VAL A 324       3.844 -12.601   0.842  1.00 81.44           N  
ATOM   2360  CA  VAL A 324       2.469 -12.983   1.170  1.00 81.44           C  
ATOM   2361  C   VAL A 324       2.449 -14.109   2.190  1.00 81.44           C  
ATOM   2362  CB  VAL A 324       1.704 -13.404  -0.096  1.00 81.44           C  
ATOM   2363  O   VAL A 324       1.717 -14.019   3.178  1.00 81.44           O  
ATOM   2364  CG1 VAL A 324       0.314 -13.935   0.264  1.00 81.44           C  
ATOM   2365  CG2 VAL A 324       1.509 -12.207  -1.030  1.00 81.44           C  
ATOM   2366  N   GLY A 325       3.268 -15.143   1.979  1.00 83.25           N  
ATOM   2367  CA  GLY A 325       3.374 -16.273   2.890  1.00 83.25           C  
ATOM   2368  C   GLY A 325       3.732 -15.784   4.284  1.00 83.25           C  
ATOM   2369  O   GLY A 325       2.998 -16.015   5.246  1.00 83.25           O  
ATOM   2370  N   THR A 326       4.810 -15.015   4.407  1.00 84.81           N  
ATOM   2371  CA  THR A 326       5.253 -14.556   5.719  1.00 84.81           C  
ATOM   2372  C   THR A 326       4.349 -13.486   6.328  1.00 84.81           C  
ATOM   2373  CB  THR A 326       6.709 -14.109   5.673  1.00 84.81           C  
ATOM   2374  O   THR A 326       4.183 -13.484   7.543  1.00 84.81           O  
ATOM   2375  CG2 THR A 326       7.267 -14.062   7.080  1.00 84.81           C  
ATOM   2376  OG1 THR A 326       7.484 -15.068   5.005  1.00 84.81           O  
ATOM   2377  N   ASN A 327       3.688 -12.637   5.540  1.00 80.12           N  
ATOM   2378  CA  ASN A 327       2.671 -11.709   6.049  1.00 80.12           C  
ATOM   2379  C   ASN A 327       1.478 -12.468   6.674  1.00 80.12           C  
ATOM   2380  CB  ASN A 327       2.249 -10.798   4.883  1.00 80.12           C  
ATOM   2381  O   ASN A 327       1.060 -12.179   7.799  1.00 80.12           O  
ATOM   2382  CG  ASN A 327       1.298  -9.688   5.280  1.00 80.12           C  
ATOM   2383  ND2 ASN A 327       0.375  -9.328   4.422  1.00 80.12           N  
ATOM   2384  OD1 ASN A 327       1.380  -9.100   6.338  1.00 80.12           O  
ATOM   2385  N   ALA A 328       0.980 -13.508   5.994  1.00 72.38           N  
ATOM   2386  CA  ALA A 328      -0.129 -14.330   6.478  1.00 72.38           C  
ATOM   2387  C   ALA A 328       0.248 -15.152   7.725  1.00 72.38           C  
ATOM   2388  CB  ALA A 328      -0.609 -15.224   5.328  1.00 72.38           C  
ATOM   2389  O   ALA A 328      -0.483 -15.142   8.721  1.00 72.38           O  
ATOM   2390  N   PHE A 329       1.397 -15.837   7.707  1.00 74.50           N  
ATOM   2391  CA  PHE A 329       1.858 -16.658   8.835  1.00 74.50           C  
ATOM   2392  C   PHE A 329       2.381 -15.815  10.003  1.00 74.50           C  
ATOM   2393  CB  PHE A 329       2.931 -17.651   8.360  1.00 74.50           C  
ATOM   2394  O   PHE A 329       2.124 -16.136  11.166  1.00 74.50           O  
ATOM   2395  CG  PHE A 329       2.399 -18.739   7.447  1.00 74.50           C  
ATOM   2396  CD1 PHE A 329       1.464 -19.671   7.934  1.00 74.50           C  
ATOM   2397  CD2 PHE A 329       2.843 -18.842   6.116  1.00 74.50           C  
ATOM   2398  CE1 PHE A 329       0.946 -20.662   7.082  1.00 74.50           C  
ATOM   2399  CE2 PHE A 329       2.293 -19.801   5.251  1.00 74.50           C  
ATOM   2400  CZ  PHE A 329       1.343 -20.713   5.735  1.00 74.50           C  
ATOM   2401  N   GLY A 330       3.064 -14.710   9.705  1.00 70.50           N  
ATOM   2402  CA  GLY A 330       3.595 -13.767  10.683  1.00 70.50           C  
ATOM   2403  C   GLY A 330       2.491 -13.218  11.575  1.00 70.50           C  
ATOM   2404  O   GLY A 330       2.612 -13.284  12.793  1.00 70.50           O  
ATOM   2405  N   GLY A 331       1.352 -12.807  11.007  1.00 64.94           N  
ATOM   2406  CA  GLY A 331       0.214 -12.314  11.796  1.00 64.94           C  
ATOM   2407  C   GLY A 331      -0.329 -13.349  12.791  1.00 64.94           C  
ATOM   2408  O   GLY A 331      -0.634 -13.031  13.946  1.00 64.94           O  
ATOM   2409  N   GLN A 332      -0.383 -14.621  12.387  1.00 65.62           N  
ATOM   2410  CA  GLN A 332      -0.820 -15.714  13.261  1.00 65.62           C  
ATOM   2411  C   GLN A 332       0.180 -15.993  14.385  1.00 65.62           C  
ATOM   2412  CB  GLN A 332      -1.015 -17.001  12.454  1.00 65.62           C  
ATOM   2413  O   GLN A 332      -0.212 -16.202  15.534  1.00 65.62           O  
ATOM   2414  CG  GLN A 332      -2.109 -16.880  11.390  1.00 65.62           C  
ATOM   2415  CD  GLN A 332      -2.402 -18.203  10.697  1.00 65.62           C  
ATOM   2416  NE2 GLN A 332      -3.304 -18.215   9.743  1.00 65.62           N  
ATOM   2417  OE1 GLN A 332      -1.865 -19.248  11.027  1.00 65.62           O  
ATOM   2418  N   LEU A 333       1.472 -16.013  14.067  1.00 68.62           N  
ATOM   2419  CA  LEU A 333       2.506 -16.359  15.034  1.00 68.62           C  
ATOM   2420  C   LEU A 333       2.731 -15.226  16.045  1.00 68.62           C  
ATOM   2421  CB  LEU A 333       3.772 -16.748  14.256  1.00 68.62           C  
ATOM   2422  O   LEU A 333       2.812 -15.466  17.252  1.00 68.62           O  
ATOM   2423  CG  LEU A 333       4.718 -17.644  15.067  1.00 68.62           C  
ATOM   2424  CD1 LEU A 333       4.127 -19.021  15.378  1.00 68.62           C  
ATOM   2425  CD2 LEU A 333       6.013 -17.866  14.287  1.00 68.62           C  
ATOM   2426  N   MET A 334       2.707 -13.984  15.561  1.00 70.62           N  
ATOM   2427  CA  MET A 334       2.794 -12.772  16.369  1.00 70.62           C  
ATOM   2428  C   MET A 334       1.642 -12.651  17.360  1.00 70.62           C  
ATOM   2429  CB  MET A 334       2.781 -11.556  15.448  1.00 70.62           C  
ATOM   2430  O   MET A 334       1.879 -12.393  18.538  1.00 70.62           O  
ATOM   2431  CG  MET A 334       4.102 -11.441  14.690  1.00 70.62           C  
ATOM   2432  SD  MET A 334       4.161 -10.043  13.561  1.00 70.62           S  
ATOM   2433  CE  MET A 334       4.030  -8.779  14.840  1.00 70.62           C  
ATOM   2434  N   SER A 335       0.407 -12.896  16.915  1.00 62.97           N  
ATOM   2435  CA  SER A 335      -0.766 -12.834  17.796  1.00 62.97           C  
ATOM   2436  C   SER A 335      -0.757 -13.916  18.886  1.00 62.97           C  
ATOM   2437  CB  SER A 335      -2.056 -12.909  16.980  1.00 62.97           C  
ATOM   2438  O   SER A 335      -1.242 -13.681  19.992  1.00 62.97           O  
ATOM   2439  OG  SER A 335      -2.141 -14.119  16.259  1.00 62.97           O  
ATOM   2440  N   LYS A 336      -0.163 -15.088  18.618  1.00 65.12           N  
ATOM   2441  CA  LYS A 336      -0.006 -16.165  19.611  1.00 65.12           C  
ATOM   2442  C   LYS A 336       1.084 -15.864  20.642  1.00 65.12           C  
ATOM   2443  CB  LYS A 336       0.273 -17.496  18.894  1.00 65.12           C  
ATOM   2444  O   LYS A 336       0.869 -16.067  21.841  1.00 65.12           O  
ATOM   2445  CG  LYS A 336      -0.987 -18.085  18.243  1.00 65.12           C  
ATOM   2446  CD  LYS A 336      -0.643 -19.379  17.493  1.00 65.12           C  
ATOM   2447  CE  LYS A 336      -1.903 -20.005  16.882  1.00 65.12           C  
ATOM   2448  NZ  LYS A 336      -1.588 -21.255  16.141  1.00 65.12           N  
ATOM   2449  N   GLN A 337       2.249 -15.406  20.181  1.00 68.31           N  
ATOM   2450  CA  GLN A 337       3.439 -15.233  21.020  1.00 68.31           C  
ATOM   2451  C   GLN A 337       3.504 -13.862  21.713  1.00 68.31           C  
ATOM   2452  CB  GLN A 337       4.695 -15.493  20.178  1.00 68.31           C  
ATOM   2453  O   GLN A 337       4.124 -13.745  22.766  1.00 68.31           O  
ATOM   2454  CG  GLN A 337       4.790 -16.948  19.677  1.00 68.31           C  
ATOM   2455  CD  GLN A 337       6.072 -17.196  18.890  1.00 68.31           C  
ATOM   2456  NE2 GLN A 337       6.169 -18.270  18.141  1.00 68.31           N  
ATOM   2457  OE1 GLN A 337       7.001 -16.405  18.905  1.00 68.31           O  
ATOM   2458  N   GLY A 338       2.855 -12.831  21.161  1.00 65.25           N  
ATOM   2459  CA  GLY A 338       2.763 -11.486  21.744  1.00 65.25           C  
ATOM   2460  C   GLY A 338       4.071 -10.684  21.757  1.00 65.25           C  
ATOM   2461  O   GLY A 338       4.118  -9.610  22.348  1.00 65.25           O  
ATOM   2462  N   ASN A 339       5.145 -11.176  21.130  1.00 76.50           N  
ATOM   2463  CA  ASN A 339       6.464 -10.542  21.172  1.00 76.50           C  
ATOM   2464  C   ASN A 339       6.805  -9.807  19.867  1.00 76.50           C  
ATOM   2465  CB  ASN A 339       7.524 -11.572  21.594  1.00 76.50           C  
ATOM   2466  O   ASN A 339       7.655 -10.246  19.097  1.00 76.50           O  
ATOM   2467  CG  ASN A 339       8.851 -10.910  21.938  1.00 76.50           C  
ATOM   2468  ND2 ASN A 339       9.801 -11.680  22.412  1.00 76.50           N  
ATOM   2469  OD1 ASN A 339       9.050  -9.708  21.810  1.00 76.50           O  
ATOM   2470  N   PHE A 340       6.158  -8.666  19.625  1.00 81.56           N  
ATOM   2471  CA  PHE A 340       6.335  -7.860  18.407  1.00 81.56           C  
ATOM   2472  C   PHE A 340       7.783  -7.446  18.119  1.00 81.56           C  
ATOM   2473  CB  PHE A 340       5.475  -6.598  18.520  1.00 81.56           C  
ATOM   2474  O   PHE A 340       8.167  -7.348  16.955  1.00 81.56           O  
ATOM   2475  CG  PHE A 340       4.003  -6.912  18.639  1.00 81.56           C  
ATOM   2476  CD1 PHE A 340       3.261  -7.157  17.475  1.00 81.56           C  
ATOM   2477  CD2 PHE A 340       3.401  -7.064  19.900  1.00 81.56           C  
ATOM   2478  CE1 PHE A 340       1.955  -7.665  17.559  1.00 81.56           C  
ATOM   2479  CE2 PHE A 340       2.085  -7.539  19.982  1.00 81.56           C  
ATOM   2480  CZ  PHE A 340       1.372  -7.862  18.816  1.00 81.56           C  
ATOM   2481  N   LYS A 341       8.596  -7.235  19.163  1.00 87.75           N  
ATOM   2482  CA  LYS A 341       9.996  -6.811  19.024  1.00 87.75           C  
ATOM   2483  C   LYS A 341      10.830  -7.846  18.270  1.00 87.75           C  
ATOM   2484  CB  LYS A 341      10.587  -6.513  20.414  1.00 87.75           C  
ATOM   2485  O   LYS A 341      11.592  -7.481  17.382  1.00 87.75           O  
ATOM   2486  CG  LYS A 341      12.044  -6.043  20.297  1.00 87.75           C  
ATOM   2487  CD  LYS A 341      12.668  -5.669  21.646  1.00 87.75           C  
ATOM   2488  CE  LYS A 341      14.090  -5.174  21.354  1.00 87.75           C  
ATOM   2489  NZ  LYS A 341      14.701  -4.459  22.496  1.00 87.75           N  
ATOM   2490  N   LEU A 342      10.672  -9.129  18.601  1.00 89.06           N  
ATOM   2491  CA  LEU A 342      11.432 -10.201  17.956  1.00 89.06           C  
ATOM   2492  C   LEU A 342      11.148 -10.254  16.450  1.00 89.06           C  
ATOM   2493  CB  LEU A 342      11.091 -11.535  18.642  1.00 89.06           C  
ATOM   2494  O   LEU A 342      12.074 -10.334  15.651  1.00 89.06           O  
ATOM   2495  CG  LEU A 342      11.867 -12.740  18.075  1.00 89.06           C  
ATOM   2496  CD1 LEU A 342      13.371 -12.624  18.330  1.00 89.06           C  
ATOM   2497  CD2 LEU A 342      11.357 -14.020  18.735  1.00 89.06           C  
ATOM   2498  N   TYR A 343       9.876 -10.144  16.069  1.00 89.00           N  
ATOM   2499  CA  TYR A 343       9.466 -10.154  14.665  1.00 89.00           C  
ATOM   2500  C   TYR A 343       9.892  -8.892  13.912  1.00 89.00           C  
ATOM   2501  CB  TYR A 343       7.955 -10.349  14.581  1.00 89.00           C  
ATOM   2502  O   TYR A 343      10.240  -8.990  12.739  1.00 89.00           O  
ATOM   2503  CG  TYR A 343       7.512 -11.709  15.050  1.00 89.00           C  
ATOM   2504  CD1 TYR A 343       7.563 -12.793  14.160  1.00 89.00           C  
ATOM   2505  CD2 TYR A 343       7.083 -11.893  16.374  1.00 89.00           C  
ATOM   2506  CE1 TYR A 343       7.200 -14.070  14.605  1.00 89.00           C  
ATOM   2507  CE2 TYR A 343       6.744 -13.174  16.837  1.00 89.00           C  
ATOM   2508  OH  TYR A 343       6.587 -15.509  16.394  1.00 89.00           O  
ATOM   2509  CZ  TYR A 343       6.818 -14.261  15.946  1.00 89.00           C  
ATOM   2510  N   ALA A 344       9.921  -7.730  14.576  1.00 91.75           N  
ATOM   2511  CA  ALA A 344      10.463  -6.506  13.989  1.00 91.75           C  
ATOM   2512  C   ALA A 344      11.950  -6.672  13.646  1.00 91.75           C  
ATOM   2513  CB  ALA A 344      10.262  -5.331  14.958  1.00 91.75           C  
ATOM   2514  O   ALA A 344      12.369  -6.381  12.531  1.00 91.75           O  
ATOM   2515  N   ILE A 345      12.739  -7.198  14.589  1.00 94.56           N  
ATOM   2516  CA  ILE A 345      14.176  -7.426  14.398  1.00 94.56           C  
ATOM   2517  C   ILE A 345      14.412  -8.494  13.326  1.00 94.56           C  
ATOM   2518  CB  ILE A 345      14.851  -7.778  15.743  1.00 94.56           C  
ATOM   2519  O   ILE A 345      15.191  -8.260  12.409  1.00 94.56           O  
ATOM   2520  CG1 ILE A 345      14.777  -6.567  16.706  1.00 94.56           C  
ATOM   2521  CG2 ILE A 345      16.322  -8.189  15.537  1.00 94.56           C  
ATOM   2522  CD1 ILE A 345      15.188  -6.895  18.146  1.00 94.56           C  
ATOM   2523  N   ALA A 346      13.715  -9.633  13.391  1.00 94.25           N  
ATOM   2524  CA  ALA A 346      13.840 -10.698  12.396  1.00 94.25           C  
ATOM   2525  C   ALA A 346      13.474 -10.210  10.984  1.00 94.25           C  
ATOM   2526  CB  ALA A 346      12.959 -11.877  12.824  1.00 94.25           C  
ATOM   2527  O   ALA A 346      14.212 -10.462  10.034  1.00 94.25           O  
ATOM   2528  N   GLY A 347      12.378  -9.455  10.858  1.00 93.94           N  
ATOM   2529  CA  GLY A 347      11.983  -8.819   9.605  1.00 93.94           C  
ATOM   2530  C   GLY A 347      13.030  -7.827   9.100  1.00 93.94           C  
ATOM   2531  O   GLY A 347      13.363  -7.855   7.922  1.00 93.94           O  
ATOM   2532  N   GLY A 348      13.610  -7.010   9.985  1.00 96.12           N  
ATOM   2533  CA  GLY A 348      14.700  -6.088   9.652  1.00 96.12           C  
ATOM   2534  C   GLY A 348      15.971  -6.791   9.167  1.00 96.12           C  
ATOM   2535  O   GLY A 348      16.560  -6.365   8.178  1.00 96.12           O  
ATOM   2536  N   VAL A 349      16.370  -7.891   9.816  1.00 97.75           N  
ATOM   2537  CA  VAL A 349      17.529  -8.701   9.403  1.00 97.75           C  
ATOM   2538  C   VAL A 349      17.295  -9.305   8.024  1.00 97.75           C  
ATOM   2539  CB  VAL A 349      17.841  -9.810  10.431  1.00 97.75           C  
ATOM   2540  O   VAL A 349      18.161  -9.201   7.162  1.00 97.75           O  
ATOM   2541  CG1 VAL A 349      18.893 -10.808   9.929  1.00 97.75           C  
ATOM   2542  CG2 VAL A 349      18.383  -9.212  11.735  1.00 97.75           C  
ATOM   2543  N   LEU A 350      16.123  -9.900   7.795  1.00 97.25           N  
ATOM   2544  CA  LEU A 350      15.785 -10.520   6.512  1.00 97.25           C  
ATOM   2545  C   LEU A 350      15.617  -9.489   5.393  1.00 97.25           C  
ATOM   2546  CB  LEU A 350      14.514 -11.361   6.689  1.00 97.25           C  
ATOM   2547  O   LEU A 350      16.033  -9.748   4.268  1.00 97.25           O  
ATOM   2548  CG  LEU A 350      14.755 -12.642   7.506  1.00 97.25           C  
ATOM   2549  CD1 LEU A 350      13.414 -13.242   7.905  1.00 97.25           C  
ATOM   2550  CD2 LEU A 350      15.522 -13.695   6.705  1.00 97.25           C  
ATOM   2551  N   LEU A 351      15.074  -8.307   5.701  1.00 97.38           N  
ATOM   2552  CA  LEU A 351      15.000  -7.192   4.758  1.00 97.38           C  
ATOM   2553  C   LEU A 351      16.405  -6.754   4.322  1.00 97.38           C  
ATOM   2554  CB  LEU A 351      14.234  -6.023   5.407  1.00 97.38           C  
ATOM   2555  O   LEU A 351      16.657  -6.635   3.125  1.00 97.38           O  
ATOM   2556  CG  LEU A 351      13.985  -4.861   4.426  1.00 97.38           C  
ATOM   2557  CD1 LEU A 351      12.837  -5.209   3.484  1.00 97.38           C  
ATOM   2558  CD2 LEU A 351      13.631  -3.566   5.158  1.00 97.38           C  
ATOM   2559  N   LEU A 352      17.312  -6.542   5.285  1.00 98.19           N  
ATOM   2560  CA  LEU A 352      18.698  -6.152   5.026  1.00 98.19           C  
ATOM   2561  C   LEU A 352      19.459  -7.239   4.257  1.00 98.19           C  
ATOM   2562  CB  LEU A 352      19.385  -5.811   6.361  1.00 98.19           C  
ATOM   2563  O   LEU A 352      20.106  -6.944   3.259  1.00 98.19           O  
ATOM   2564  CG  LEU A 352      20.882  -5.468   6.227  1.00 98.19           C  
ATOM   2565  CD1 LEU A 352      21.122  -4.262   5.320  1.00 98.19           C  
ATOM   2566  CD2 LEU A 352      21.461  -5.165   7.608  1.00 98.19           C  
ATOM   2567  N   ALA A 353      19.358  -8.496   4.689  1.00 98.06           N  
ATOM   2568  CA  ALA A 353      19.997  -9.616   4.008  1.00 98.06           C  
ATOM   2569  C   ALA A 353      19.475  -9.760   2.574  1.00 98.06           C  
ATOM   2570  CB  ALA A 353      19.761 -10.891   4.825  1.00 98.06           C  
ATOM   2571  O   ALA A 353      20.263  -9.870   1.644  1.00 98.06           O  
ATOM   2572  N   GLY A 354      18.156  -9.693   2.380  1.00 97.25           N  
ATOM   2573  CA  GLY A 354      17.534  -9.801   1.067  1.00 97.25           C  
ATOM   2574  C   GLY A 354      17.963  -8.691   0.112  1.00 97.25           C  
ATOM   2575  O   GLY A 354      18.341  -8.986  -1.015  1.00 97.25           O  
ATOM   2576  N   ILE A 355      17.966  -7.427   0.550  1.00 97.38           N  
ATOM   2577  CA  ILE A 355      18.385  -6.324  -0.327  1.00 97.38           C  
ATOM   2578  C   ILE A 355      19.893  -6.350  -0.618  1.00 97.38           C  
ATOM   2579  CB  ILE A 355      17.894  -4.963   0.212  1.00 97.38           C  
ATOM   2580  O   ILE A 355      20.295  -6.015  -1.728  1.00 97.38           O  
ATOM   2581  CG1 ILE A 355      17.937  -3.839  -0.843  1.00 97.38           C  
ATOM   2582  CG2 ILE A 355      18.682  -4.498   1.441  1.00 97.38           C  
ATOM   2583  CD1 ILE A 355      16.960  -4.049  -2.005  1.00 97.38           C  
ATOM   2584  N   LEU A 356      20.727  -6.801   0.329  1.00 97.69           N  
ATOM   2585  CA  LEU A 356      22.156  -7.024   0.086  1.00 97.69           C  
ATOM   2586  C   LEU A 356      22.380  -8.153  -0.923  1.00 97.69           C  
ATOM   2587  CB  LEU A 356      22.887  -7.335   1.403  1.00 97.69           C  
ATOM   2588  O   LEU A 356      23.166  -7.978  -1.846  1.00 97.69           O  
ATOM   2589  CG  LEU A 356      23.121  -6.114   2.308  1.00 97.69           C  
ATOM   2590  CD1 LEU A 356      23.676  -6.584   3.654  1.00 97.69           C  
ATOM   2591  CD2 LEU A 356      24.123  -5.128   1.703  1.00 97.69           C  
ATOM   2592  N   LEU A 357      21.658  -9.269  -0.806  1.00 96.88           N  
ATOM   2593  CA  LEU A 357      21.711 -10.357  -1.787  1.00 96.88           C  
ATOM   2594  C   LEU A 357      21.282  -9.879  -3.177  1.00 96.88           C  
ATOM   2595  CB  LEU A 357      20.817 -11.516  -1.322  1.00 96.88           C  
ATOM   2596  O   LEU A 357      21.984 -10.125  -4.150  1.00 96.88           O  
ATOM   2597  CG  LEU A 357      21.362 -12.331  -0.139  1.00 96.88           C  
ATOM   2598  CD1 LEU A 357      20.276 -13.295   0.345  1.00 96.88           C  
ATOM   2599  CD2 LEU A 357      22.608 -13.135  -0.507  1.00 96.88           C  
ATOM   2600  N   LEU A 358      20.182  -9.124  -3.267  1.00 96.00           N  
ATOM   2601  CA  LEU A 358      19.749  -8.519  -4.528  1.00 96.00           C  
ATOM   2602  C   LEU A 358      20.791  -7.539  -5.087  1.00 96.00           C  
ATOM   2603  CB  LEU A 358      18.397  -7.810  -4.340  1.00 96.00           C  
ATOM   2604  O   LEU A 358      20.932  -7.434  -6.300  1.00 96.00           O  
ATOM   2605  CG  LEU A 358      17.196  -8.737  -4.086  1.00 96.00           C  
ATOM   2606  CD1 LEU A 358      15.960  -7.887  -3.779  1.00 96.00           C  
ATOM   2607  CD2 LEU A 358      16.863  -9.624  -5.283  1.00 96.00           C  
ATOM   2608  N   SER A 359      21.545  -6.837  -4.233  1.00 95.62           N  
ATOM   2609  CA  SER A 359      22.625  -5.966  -4.705  1.00 95.62           C  
ATOM   2610  C   SER A 359      23.762  -6.746  -5.366  1.00 95.62           C  
ATOM   2611  CB  SER A 359      23.141  -5.036  -3.598  1.00 95.62           C  
ATOM   2612  O   SER A 359      24.423  -6.193  -6.227  1.00 95.62           O  
ATOM   2613  OG  SER A 359      24.034  -5.662  -2.698  1.00 95.62           O  
ATOM   2614  N   LEU A 360      23.974  -8.029  -5.052  1.00 94.12           N  
ATOM   2615  CA  LEU A 360      25.032  -8.842  -5.673  1.00 94.12           C  
ATOM   2616  C   LEU A 360      24.717  -9.272  -7.114  1.00 94.12           C  
ATOM   2617  CB  LEU A 360      25.322 -10.078  -4.803  1.00 94.12           C  
ATOM   2618  O   LEU A 360      25.565  -9.885  -7.756  1.00 94.12           O  
ATOM   2619  CG  LEU A 360      25.799  -9.768  -3.376  1.00 94.12           C  
ATOM   2620  CD1 LEU A 360      25.926 -11.067  -2.582  1.00 94.12           C  
ATOM   2621  CD2 LEU A 360      27.144  -9.038  -3.354  1.00 94.12           C  
ATOM   2622  N   MET A 361      23.516  -8.977  -7.612  1.00 93.69           N  
ATOM   2623  CA  MET A 361      23.090  -9.375  -8.948  1.00 93.69           C  
ATOM   2624  C   MET A 361      23.880  -8.633 -10.035  1.00 93.69           C  
ATOM   2625  CB  MET A 361      21.583  -9.143  -9.104  1.00 93.69           C  
ATOM   2626  O   MET A 361      23.961  -7.406 -10.042  1.00 93.69           O  
ATOM   2627  CG  MET A 361      20.762 -10.022  -8.145  1.00 93.69           C  
ATOM   2628  SD  MET A 361      18.971  -9.721  -8.103  1.00 93.69           S  
ATOM   2629  CE  MET A 361      18.620  -9.788  -9.863  1.00 93.69           C  
ATOM   2630  N   ASP A 362      24.409  -9.394 -10.986  1.00 91.19           N  
ATOM   2631  CA  ASP A 362      25.185  -8.934 -12.140  1.00 91.19           C  
ATOM   2632  C   ASP A 362      24.592  -9.472 -13.458  1.00 91.19           C  
ATOM   2633  CB  ASP A 362      26.664  -9.324 -11.940  1.00 91.19           C  
ATOM   2634  O   ASP A 362      23.521 -10.075 -13.466  1.00 91.19           O  
ATOM   2635  CG  ASP A 362      26.985 -10.816 -12.124  1.00 91.19           C  
ATOM   2636  OD1 ASP A 362      26.050 -11.615 -12.375  1.00 91.19           O  
ATOM   2637  OD2 ASP A 362      28.190 -11.145 -12.137  1.00 91.19           O  
ATOM   2638  N   THR A 363      25.261  -9.283 -14.596  1.00 87.06           N  
ATOM   2639  CA  THR A 363      24.772  -9.789 -15.895  1.00 87.06           C  
ATOM   2640  C   THR A 363      24.837 -11.313 -16.055  1.00 87.06           C  
ATOM   2641  CB  THR A 363      25.500  -9.124 -17.069  1.00 87.06           C  
ATOM   2642  O   THR A 363      24.275 -11.849 -17.006  1.00 87.06           O  
ATOM   2643  CG2 THR A 363      25.247  -7.619 -17.137  1.00 87.06           C  
ATOM   2644  OG1 THR A 363      26.898  -9.292 -16.955  1.00 87.06           O  
ATOM   2645  N   LYS A 364      25.502 -12.034 -15.146  1.00 88.50           N  
ATOM   2646  CA  LYS A 364      25.683 -13.495 -15.199  1.00 88.50           C  
ATOM   2647  C   LYS A 364      24.792 -14.242 -14.211  1.00 88.50           C  
ATOM   2648  CB  LYS A 364      27.154 -13.827 -14.937  1.00 88.50           C  
ATOM   2649  O   LYS A 364      24.724 -15.470 -14.255  1.00 88.50           O  
ATOM   2650  CG  LYS A 364      28.070 -13.226 -16.008  1.00 88.50           C  
ATOM   2651  CD  LYS A 364      29.517 -13.608 -15.714  1.00 88.50           C  
ATOM   2652  CE  LYS A 364      30.417 -12.973 -16.771  1.00 88.50           C  
ATOM   2653  NZ  LYS A 364      31.838 -13.290 -16.507  1.00 88.50           N  
ATOM   2654  N   THR A 365      24.121 -13.514 -13.326  1.00 90.19           N  
ATOM   2655  CA  THR A 365      23.287 -14.073 -12.268  1.00 90.19           C  
ATOM   2656  C   THR A 365      22.117 -14.859 -12.858  1.00 90.19           C  
ATOM   2657  CB  THR A 365      22.780 -12.957 -11.358  1.00 90.19           C  
ATOM   2658  O   THR A 365      21.334 -14.360 -13.669  1.00 90.19           O  
ATOM   2659  CG2 THR A 365      21.979 -13.506 -10.178  1.00 90.19           C  
ATOM   2660  OG1 THR A 365      23.865 -12.247 -10.805  1.00 90.19           O  
ATOM   2661  N   GLY A 366      21.970 -16.112 -12.427  1.00 90.06           N  
ATOM   2662  CA  GLY A 366      20.921 -16.992 -12.931  1.00 90.06           C  
ATOM   2663  C   GLY A 366      19.518 -16.622 -12.430  1.00 90.06           C  
ATOM   2664  O   GLY A 366      19.335 -16.041 -11.357  1.00 90.06           O  
ATOM   2665  N   ARG A 367      18.484 -17.059 -13.162  1.00 88.25           N  
ATOM   2666  CA  ARG A 367      17.065 -16.911 -12.765  1.00 88.25           C  
ATOM   2667  C   ARG A 367      16.751 -17.545 -11.410  1.00 88.25           C  
ATOM   2668  CB  ARG A 367      16.154 -17.523 -13.847  1.00 88.25           C  
ATOM   2669  O   ARG A 367      16.033 -16.957 -10.606  1.00 88.25           O  
ATOM   2670  CG  ARG A 367      15.967 -16.546 -15.007  1.00 88.25           C  
ATOM   2671  CD  ARG A 367      15.255 -17.138 -16.219  1.00 88.25           C  
ATOM   2672  NE  ARG A 367      15.248 -16.164 -17.326  1.00 88.25           N  
ATOM   2673  NH1 ARG A 367      13.984 -17.373 -18.804  1.00 88.25           N  
ATOM   2674  NH2 ARG A 367      14.872 -15.419 -19.448  1.00 88.25           N  
ATOM   2675  CZ  ARG A 367      14.704 -16.319 -18.518  1.00 88.25           C  
ATOM   2676  N   LEU A 368      17.291 -18.739 -11.156  1.00 90.12           N  
ATOM   2677  CA  LEU A 368      17.085 -19.459  -9.895  1.00 90.12           C  
ATOM   2678  C   LEU A 368      17.715 -18.719  -8.714  1.00 90.12           C  
ATOM   2679  CB  LEU A 368      17.664 -20.881 -10.004  1.00 90.12           C  
ATOM   2680  O   LEU A 368      17.077 -18.573  -7.678  1.00 90.12           O  
ATOM   2681  CG  LEU A 368      16.861 -21.832 -10.907  1.00 90.12           C  
ATOM   2682  CD1 LEU A 368      17.620 -23.149 -11.060  1.00 90.12           C  
ATOM   2683  CD2 LEU A 368      15.477 -22.142 -10.329  1.00 90.12           C  
ATOM   2684  N   GLU A 369      18.931 -18.213  -8.898  1.00 92.75           N  
ATOM   2685  CA  GLU A 369      19.656 -17.427  -7.899  1.00 92.75           C  
ATOM   2686  C   GLU A 369      18.938 -16.106  -7.592  1.00 92.75           C  
ATOM   2687  CB  GLU A 369      21.061 -17.204  -8.461  1.00 92.75           C  
ATOM   2688  O   GLU A 369      18.689 -15.767  -6.440  1.00 92.75           O  
ATOM   2689  CG  GLU A 369      21.983 -16.489  -7.477  1.00 92.75           C  
ATOM   2690  CD  GLU A 369      23.394 -16.292  -8.043  1.00 92.75           C  
ATOM   2691  OE1 GLU A 369      24.226 -15.760  -7.276  1.00 92.75           O  
ATOM   2692  OE2 GLU A 369      23.615 -16.658  -9.222  1.00 92.75           O  
ATOM   2693  N   THR A 370      18.465 -15.413  -8.627  1.00 92.50           N  
ATOM   2694  CA  THR A 370      17.619 -14.226  -8.445  1.00 92.50           C  
ATOM   2695  C   THR A 370      16.350 -14.560  -7.652  1.00 92.50           C  
ATOM   2696  CB  THR A 370      17.223 -13.650  -9.805  1.00 92.50           C  
ATOM   2697  O   THR A 370      15.955 -13.825  -6.746  1.00 92.50           O  
ATOM   2698  CG2 THR A 370      16.420 -12.363  -9.652  1.00 92.50           C  
ATOM   2699  OG1 THR A 370      18.357 -13.355 -10.581  1.00 92.50           O  
ATOM   2700  N   GLY A 371      15.725 -15.702  -7.957  1.00 92.62           N  
ATOM   2701  CA  GLY A 371      14.548 -16.197  -7.252  1.00 92.62           C  
ATOM   2702  C   GLY A 371      14.798 -16.471  -5.766  1.00 92.62           C  
ATOM   2703  O   GLY A 371      13.949 -16.132  -4.943  1.00 92.62           O  
ATOM   2704  N   THR A 372      15.953 -17.028  -5.385  1.00 94.94           N  
ATOM   2705  CA  THR A 372      16.273 -17.266  -3.966  1.00 94.94           C  
ATOM   2706  C   THR A 372      16.499 -15.956  -3.212  1.00 94.94           C  
ATOM   2707  CB  THR A 372      17.475 -18.205  -3.766  1.00 94.94           C  
ATOM   2708  O   THR A 372      15.972 -15.797  -2.108  1.00 94.94           O  
ATOM   2709  CG2 THR A 372      17.230 -19.608  -4.315  1.00 94.94           C  
ATOM   2710  OG1 THR A 372      18.617 -17.698  -4.392  1.00 94.94           O  
ATOM   2711  N   TYR A 373      17.183 -14.980  -3.818  1.00 96.50           N  
ATOM   2712  CA  TYR A 373      17.372 -13.643  -3.236  1.00 96.50           C  
ATOM   2713  C   TYR A 373      16.034 -12.926  -3.026  1.00 96.50           C  
ATOM   2714  CB  TYR A 373      18.306 -12.821  -4.140  1.00 96.50           C  
ATOM   2715  O   TYR A 373      15.762 -12.381  -1.951  1.00 96.50           O  
ATOM   2716  CG  TYR A 373      19.699 -13.387  -4.364  1.00 96.50           C  
ATOM   2717  CD1 TYR A 373      20.218 -14.397  -3.524  1.00 96.50           C  
ATOM   2718  CD2 TYR A 373      20.502 -12.872  -5.404  1.00 96.50           C  
ATOM   2719  CE1 TYR A 373      21.523 -14.873  -3.714  1.00 96.50           C  
ATOM   2720  CE2 TYR A 373      21.808 -13.368  -5.609  1.00 96.50           C  
ATOM   2721  OH  TYR A 373      23.566 -14.890  -4.892  1.00 96.50           O  
ATOM   2722  CZ  TYR A 373      22.320 -14.369  -4.754  1.00 96.50           C  
ATOM   2723  N   MET A 374      15.152 -13.019  -4.020  1.00 95.69           N  
ATOM   2724  CA  MET A 374      13.782 -12.520  -3.961  1.00 95.69           C  
ATOM   2725  C   MET A 374      12.965 -13.136  -2.826  1.00 95.69           C  
ATOM   2726  CB  MET A 374      13.101 -12.836  -5.291  1.00 95.69           C  
ATOM   2727  O   MET A 374      12.229 -12.408  -2.163  1.00 95.69           O  
ATOM   2728  CG  MET A 374      13.430 -11.810  -6.363  1.00 95.69           C  
ATOM   2729  SD  MET A 374      12.718 -12.305  -7.944  1.00 95.69           S  
ATOM   2730  CE  MET A 374      13.080 -10.840  -8.922  1.00 95.69           C  
ATOM   2731  N   VAL A 375      13.089 -14.443  -2.570  1.00 96.44           N  
ATOM   2732  CA  VAL A 375      12.384 -15.098  -1.455  1.00 96.44           C  
ATOM   2733  C   VAL A 375      12.850 -14.528  -0.120  1.00 96.44           C  
ATOM   2734  CB  VAL A 375      12.547 -16.631  -1.481  1.00 96.44           C  
ATOM   2735  O   VAL A 375      12.008 -14.129   0.682  1.00 96.44           O  
ATOM   2736  CG1 VAL A 375      12.017 -17.310  -0.209  1.00 96.44           C  
ATOM   2737  CG2 VAL A 375      11.761 -17.230  -2.648  1.00 96.44           C  
ATOM   2738  N   VAL A 376      14.163 -14.437   0.119  1.00 97.31           N  
ATOM   2739  CA  VAL A 376      14.709 -13.896   1.381  1.00 97.31           C  
ATOM   2740  C   VAL A 376      14.215 -12.468   1.615  1.00 97.31           C  
ATOM   2741  CB  VAL A 376      16.251 -13.941   1.387  1.00 97.31           C  
ATOM   2742  O   VAL A 376      13.710 -12.148   2.694  1.00 97.31           O  
ATOM   2743  CG1 VAL A 376      16.839 -13.323   2.665  1.00 97.31           C  
ATOM   2744  CG2 VAL A 376      16.758 -15.387   1.308  1.00 97.31           C  
ATOM   2745  N   PHE A 377      14.290 -11.631   0.579  1.00 97.00           N  
ATOM   2746  CA  PHE A 377      13.793 -10.262   0.626  1.00 97.00           C  
ATOM   2747  C   PHE A 377      12.278 -10.201   0.870  1.00 97.00           C  
ATOM   2748  CB  PHE A 377      14.184  -9.569  -0.683  1.00 97.00           C  
ATOM   2749  O   PHE A 377      11.819  -9.471   1.750  1.00 97.00           O  
ATOM   2750  CG  PHE A 377      13.804  -8.108  -0.715  1.00 97.00           C  
ATOM   2751  CD1 PHE A 377      12.881  -7.642  -1.667  1.00 97.00           C  
ATOM   2752  CD2 PHE A 377      14.372  -7.212   0.209  1.00 97.00           C  
ATOM   2753  CE1 PHE A 377      12.537  -6.282  -1.705  1.00 97.00           C  
ATOM   2754  CE2 PHE A 377      14.018  -5.855   0.178  1.00 97.00           C  
ATOM   2755  CZ  PHE A 377      13.099  -5.388  -0.778  1.00 97.00           C  
ATOM   2756  N   GLY A 378      11.504 -11.021   0.155  1.00 94.19           N  
ATOM   2757  CA  GLY A 378      10.057 -11.143   0.308  1.00 94.19           C  
ATOM   2758  C   GLY A 378       9.653 -11.506   1.735  1.00 94.19           C  
ATOM   2759  O   GLY A 378       8.810 -10.830   2.318  1.00 94.19           O  
ATOM   2760  N   VAL A 379      10.292 -12.506   2.348  1.00 94.88           N  
ATOM   2761  CA  VAL A 379      10.025 -12.912   3.743  1.00 94.88           C  
ATOM   2762  C   VAL A 379      10.243 -11.736   4.707  1.00 94.88           C  
ATOM   2763  CB  VAL A 379      10.913 -14.116   4.128  1.00 94.88           C  
ATOM   2764  O   VAL A 379       9.400 -11.478   5.571  1.00 94.88           O  
ATOM   2765  CG1 VAL A 379      10.808 -14.532   5.603  1.00 94.88           C  
ATOM   2766  CG2 VAL A 379      10.557 -15.373   3.320  1.00 94.88           C  
ATOM   2767  N   GLY A 380      11.337 -10.983   4.539  1.00 94.81           N  
ATOM   2768  CA  GLY A 380      11.609  -9.775   5.323  1.00 94.81           C  
ATOM   2769  C   GLY A 380      10.531  -8.703   5.151  1.00 94.81           C  
ATOM   2770  O   GLY A 380      10.044  -8.148   6.144  1.00 94.81           O  
ATOM   2771  N   LEU A 381      10.095  -8.471   3.906  1.00 93.31           N  
ATOM   2772  CA  LEU A 381       9.015  -7.535   3.609  1.00 93.31           C  
ATOM   2773  C   LEU A 381       7.702  -7.940   4.295  1.00 93.31           C  
ATOM   2774  CB  LEU A 381       8.776  -7.413   2.088  1.00 93.31           C  
ATOM   2775  O   LEU A 381       7.049  -7.109   4.928  1.00 93.31           O  
ATOM   2776  CG  LEU A 381       9.840  -6.688   1.246  1.00 93.31           C  
ATOM   2777  CD1 LEU A 381       9.426  -6.787  -0.223  1.00 93.31           C  
ATOM   2778  CD2 LEU A 381       9.942  -5.204   1.587  1.00 93.31           C  
ATOM   2779  N   GLY A 382       7.336  -9.221   4.204  1.00 89.62           N  
ATOM   2780  CA  GLY A 382       6.104  -9.759   4.777  1.00 89.62           C  
ATOM   2781  C   GLY A 382       6.045  -9.615   6.298  1.00 89.62           C  
ATOM   2782  O   GLY A 382       5.020  -9.198   6.840  1.00 89.62           O  
ATOM   2783  N   LEU A 383       7.159  -9.889   6.993  1.00 90.38           N  
ATOM   2784  CA  LEU A 383       7.250  -9.692   8.444  1.00 90.38           C  
ATOM   2785  C   LEU A 383       7.076  -8.226   8.830  1.00 90.38           C  
ATOM   2786  CB  LEU A 383       8.595 -10.199   8.999  1.00 90.38           C  
ATOM   2787  O   LEU A 383       6.220  -7.911   9.654  1.00 90.38           O  
ATOM   2788  CG  LEU A 383       8.714 -11.720   9.069  1.00 90.38           C  
ATOM   2789  CD1 LEU A 383      10.107 -12.130   9.532  1.00 90.38           C  
ATOM   2790  CD2 LEU A 383       7.692 -12.353  10.025  1.00 90.38           C  
ATOM   2791  N   LEU A 384       7.868  -7.321   8.251  1.00 92.00           N  
ATOM   2792  CA  LEU A 384       7.828  -5.908   8.637  1.00 92.00           C  
ATOM   2793  C   LEU A 384       6.484  -5.254   8.317  1.00 92.00           C  
ATOM   2794  CB  LEU A 384       8.969  -5.148   7.954  1.00 92.00           C  
ATOM   2795  O   LEU A 384       5.996  -4.450   9.119  1.00 92.00           O  
ATOM   2796  CG  LEU A 384      10.347  -5.423   8.571  1.00 92.00           C  
ATOM   2797  CD1 LEU A 384      11.389  -4.689   7.742  1.00 92.00           C  
ATOM   2798  CD2 LEU A 384      10.452  -4.943  10.022  1.00 92.00           C  
ATOM   2799  N   MET A 385       5.860  -5.634   7.198  1.00 87.75           N  
ATOM   2800  CA  MET A 385       4.527  -5.167   6.823  1.00 87.75           C  
ATOM   2801  C   MET A 385       3.497  -5.484   7.911  1.00 87.75           C  
ATOM   2802  CB  MET A 385       4.119  -5.805   5.487  1.00 87.75           C  
ATOM   2803  O   MET A 385       2.755  -4.595   8.336  1.00 87.75           O  
ATOM   2804  CG  MET A 385       2.781  -5.253   4.988  1.00 87.75           C  
ATOM   2805  SD  MET A 385       2.251  -5.951   3.405  1.00 87.75           S  
ATOM   2806  CE  MET A 385       0.687  -5.070   3.178  1.00 87.75           C  
ATOM   2807  N   GLN A 386       3.474  -6.726   8.397  1.00 85.25           N  
ATOM   2808  CA  GLN A 386       2.539  -7.140   9.439  1.00 85.25           C  
ATOM   2809  C   GLN A 386       2.896  -6.541  10.806  1.00 85.25           C  
ATOM   2810  CB  GLN A 386       2.537  -8.671   9.508  1.00 85.25           C  
ATOM   2811  O   GLN A 386       2.010  -6.115  11.557  1.00 85.25           O  
ATOM   2812  CG  GLN A 386       1.502  -9.231  10.489  1.00 85.25           C  
ATOM   2813  CD  GLN A 386       0.037  -8.904  10.186  1.00 85.25           C  
ATOM   2814  NE2 GLN A 386      -0.805  -8.854  11.194  1.00 85.25           N  
ATOM   2815  OE1 GLN A 386      -0.421  -8.731   9.070  1.00 85.25           O  
ATOM   2816  N   VAL A 387       4.187  -6.518  11.155  1.00 88.56           N  
ATOM   2817  CA  VAL A 387       4.657  -6.114  12.485  1.00 88.56           C  
ATOM   2818  C   VAL A 387       4.372  -4.651  12.765  1.00 88.56           C  
ATOM   2819  CB  VAL A 387       6.166  -6.381  12.665  1.00 88.56           C  
ATOM   2820  O   VAL A 387       3.810  -4.331  13.810  1.00 88.56           O  
ATOM   2821  CG1 VAL A 387       6.698  -5.795  13.980  1.00 88.56           C  
ATOM   2822  CG2 VAL A 387       6.532  -7.864  12.676  1.00 88.56           C  
ATOM   2823  N   THR A 388       4.739  -3.768  11.840  1.00 90.62           N  
ATOM   2824  CA  THR A 388       4.570  -2.318  12.005  1.00 90.62           C  
ATOM   2825  C   THR A 388       3.100  -1.948  12.185  1.00 90.62           C  
ATOM   2826  CB  THR A 388       5.163  -1.559  10.810  1.00 90.62           C  
ATOM   2827  O   THR A 388       2.761  -1.217  13.119  1.00 90.62           O  
ATOM   2828  CG2 THR A 388       6.687  -1.646  10.788  1.00 90.62           C  
ATOM   2829  OG1 THR A 388       4.676  -2.083   9.596  1.00 90.62           O  
ATOM   2830  N   LEU A 389       2.211  -2.529  11.373  1.00 85.44           N  
ATOM   2831  CA  LEU A 389       0.771  -2.312  11.483  1.00 85.44           C  
ATOM   2832  C   LEU A 389       0.216  -2.827  12.819  1.00 85.44           C  
ATOM   2833  CB  LEU A 389       0.082  -2.968  10.272  1.00 85.44           C  
ATOM   2834  O   LEU A 389      -0.527  -2.116  13.495  1.00 85.44           O  
ATOM   2835  CG  LEU A 389      -1.435  -2.717  10.211  1.00 85.44           C  
ATOM   2836  CD1 LEU A 389      -1.769  -1.231  10.081  1.00 85.44           C  
ATOM   2837  CD2 LEU A 389      -2.042  -3.462   9.023  1.00 85.44           C  
ATOM   2838  N   SER A 390       0.614  -4.031  13.235  1.00 83.31           N  
ATOM   2839  CA  SER A 390       0.157  -4.625  14.498  1.00 83.31           C  
ATOM   2840  C   SER A 390       0.614  -3.808  15.714  1.00 83.31           C  
ATOM   2841  CB  SER A 390       0.638  -6.071  14.631  1.00 83.31           C  
ATOM   2842  O   SER A 390      -0.201  -3.484  16.576  1.00 83.31           O  
ATOM   2843  OG  SER A 390       0.260  -6.854  13.512  1.00 83.31           O  
ATOM   2844  N   VAL A 391       1.888  -3.397  15.755  1.00 87.06           N  
ATOM   2845  CA  VAL A 391       2.440  -2.559  16.836  1.00 87.06           C  
ATOM   2846  C   VAL A 391       1.720  -1.216  16.915  1.00 87.06           C  
ATOM   2847  CB  VAL A 391       3.955  -2.329  16.652  1.00 87.06           C  
ATOM   2848  O   VAL A 391       1.411  -0.756  18.016  1.00 87.06           O  
ATOM   2849  CG1 VAL A 391       4.535  -1.332  17.668  1.00 87.06           C  
ATOM   2850  CG2 VAL A 391       4.727  -3.631  16.867  1.00 87.06           C  
ATOM   2851  N   ALA A 392       1.436  -0.582  15.775  1.00 87.19           N  
ATOM   2852  CA  ALA A 392       0.722   0.687  15.746  1.00 87.19           C  
ATOM   2853  C   ALA A 392      -0.715   0.546  16.268  1.00 87.19           C  
ATOM   2854  CB  ALA A 392       0.751   1.234  14.322  1.00 87.19           C  
ATOM   2855  O   ALA A 392      -1.126   1.334  17.118  1.00 87.19           O  
ATOM   2856  N   MET A 393      -1.449  -0.481  15.825  1.00 80.00           N  
ATOM   2857  CA  MET A 393      -2.823  -0.737  16.274  1.00 80.00           C  
ATOM   2858  C   MET A 393      -2.905  -1.059  17.772  1.00 80.00           C  
ATOM   2859  CB  MET A 393      -3.438  -1.885  15.465  1.00 80.00           C  
ATOM   2860  O   MET A 393      -3.832  -0.617  18.442  1.00 80.00           O  
ATOM   2861  CG  MET A 393      -3.752  -1.484  14.019  1.00 80.00           C  
ATOM   2862  SD  MET A 393      -4.717  -2.711  13.088  1.00 80.00           S  
ATOM   2863  CE  MET A 393      -3.643  -4.169  13.209  1.00 80.00           C  
ATOM   2864  N   GLU A 394      -1.934  -1.785  18.330  1.00 81.25           N  
ATOM   2865  CA  GLU A 394      -1.887  -2.069  19.773  1.00 81.25           C  
ATOM   2866  C   GLU A 394      -1.389  -0.893  20.627  1.00 81.25           C  
ATOM   2867  CB  GLU A 394      -0.984  -3.271  20.034  1.00 81.25           C  
ATOM   2868  O   GLU A 394      -1.501  -0.897  21.859  1.00 81.25           O  
ATOM   2869  CG  GLU A 394      -1.605  -4.586  19.552  1.00 81.25           C  
ATOM   2870  CD  GLU A 394      -0.870  -5.801  20.125  1.00 81.25           C  
ATOM   2871  OE1 GLU A 394      -1.374  -6.922  19.892  1.00 81.25           O  
ATOM   2872  OE2 GLU A 394       0.125  -5.605  20.863  1.00 81.25           O  
ATOM   2873  N   SER A 395      -0.803   0.119  19.991  1.00 84.31           N  
ATOM   2874  CA  SER A 395      -0.262   1.291  20.674  1.00 84.31           C  
ATOM   2875  C   SER A 395      -1.287   2.398  20.900  1.00 84.31           C  
ATOM   2876  CB  SER A 395       0.937   1.834  19.905  1.00 84.31           C  
ATOM   2877  O   SER A 395      -0.961   3.351  21.608  1.00 84.31           O  
ATOM   2878  OG  SER A 395       2.005   0.916  19.993  1.00 84.31           O  
ATOM   2879  N   VAL A 396      -2.486   2.277  20.326  1.00 80.75           N  
ATOM   2880  CA  VAL A 396      -3.538   3.299  20.361  1.00 80.75           C  
ATOM   2881  C   VAL A 396      -4.836   2.774  20.978  1.00 80.75           C  
ATOM   2882  CB  VAL A 396      -3.789   3.894  18.962  1.00 80.75           C  
ATOM   2883  O   VAL A 396      -5.036   1.569  21.135  1.00 80.75           O  
ATOM   2884  CG1 VAL A 396      -2.511   4.514  18.383  1.00 80.75           C  
ATOM   2885  CG2 VAL A 396      -4.370   2.878  17.971  1.00 80.75           C  
ATOM   2886  N   GLU A 397      -5.733   3.688  21.344  1.00 76.75           N  
ATOM   2887  CA  GLU A 397      -7.070   3.330  21.814  1.00 76.75           C  
ATOM   2888  C   GLU A 397      -7.956   2.826  20.664  1.00 76.75           C  
ATOM   2889  CB  GLU A 397      -7.731   4.523  22.520  1.00 76.75           C  
ATOM   2890  O   GLU A 397      -7.725   3.116  19.493  1.00 76.75           O  
ATOM   2891  CG  GLU A 397      -7.013   4.916  23.819  1.00 76.75           C  
ATOM   2892  CD  GLU A 397      -7.729   6.046  24.581  1.00 76.75           C  
ATOM   2893  OE1 GLU A 397      -7.213   6.445  25.644  1.00 76.75           O  
ATOM   2894  OE2 GLU A 397      -8.804   6.515  24.130  1.00 76.75           O  
ATOM   2895  N   MET A 398      -9.030   2.098  20.994  1.00 64.44           N  
ATOM   2896  CA  MET A 398      -9.940   1.513  19.994  1.00 64.44           C  
ATOM   2897  C   MET A 398     -10.567   2.541  19.042  1.00 64.44           C  
ATOM   2898  CB  MET A 398     -11.080   0.772  20.695  1.00 64.44           C  
ATOM   2899  O   MET A 398     -10.841   2.224  17.885  1.00 64.44           O  
ATOM   2900  CG  MET A 398     -10.621  -0.538  21.325  1.00 64.44           C  
ATOM   2901  SD  MET A 398     -12.005  -1.401  22.104  1.00 64.44           S  
ATOM   2902  CE  MET A 398     -11.530  -1.337  23.848  1.00 64.44           C  
ATOM   2903  N   LYS A 399     -10.804   3.762  19.525  1.00 67.19           N  
ATOM   2904  CA  LYS A 399     -11.325   4.870  18.714  1.00 67.19           C  
ATOM   2905  C   LYS A 399     -10.319   5.342  17.651  1.00 67.19           C  
ATOM   2906  CB  LYS A 399     -11.796   5.999  19.646  1.00 67.19           C  
ATOM   2907  O   LYS A 399     -10.717   5.751  16.572  1.00 67.19           O  
ATOM   2908  CG  LYS A 399     -10.637   6.656  20.406  1.00 67.19           C  
ATOM   2909  CD  LYS A 399     -11.108   7.638  21.478  1.00 67.19           C  
ATOM   2910  CE  LYS A 399      -9.875   8.402  21.972  1.00 67.19           C  
ATOM   2911  NZ  LYS A 399      -9.994   8.795  23.392  1.00 67.19           N  
ATOM   2912  N   ASP A 400      -9.023   5.156  17.899  1.00 73.50           N  
ATOM   2913  CA  ASP A 400      -7.935   5.666  17.059  1.00 73.50           C  
ATOM   2914  C   ASP A 400      -7.338   4.591  16.125  1.00 73.50           C  
ATOM   2915  CB  ASP A 400      -6.871   6.313  17.961  1.00 73.50           C  
ATOM   2916  O   ASP A 400      -6.349   4.838  15.435  1.00 73.50           O  
ATOM   2917  CG  ASP A 400      -7.428   7.436  18.843  1.00 73.50           C  
ATOM   2918  OD1 ASP A 400      -8.203   8.267  18.326  1.00 73.50           O  
ATOM   2919  OD2 ASP A 400      -7.116   7.436  20.057  1.00 73.50           O  
ATOM   2920  N   LEU A 401      -7.927   3.388  16.051  1.00 72.06           N  
ATOM   2921  CA  LEU A 401      -7.419   2.286  15.212  1.00 72.06           C  
ATOM   2922  C   LEU A 401      -7.351   2.649  13.722  1.00 72.06           C  
ATOM   2923  CB  LEU A 401      -8.307   1.040  15.391  1.00 72.06           C  
ATOM   2924  O   LEU A 401      -6.368   2.330  13.047  1.00 72.06           O  
ATOM   2925  CG  LEU A 401      -8.139   0.322  16.738  1.00 72.06           C  
ATOM   2926  CD1 LEU A 401      -9.184  -0.793  16.856  1.00 72.06           C  
ATOM   2927  CD2 LEU A 401      -6.756  -0.312  16.889  1.00 72.06           C  
ATOM   2928  N   GLY A 402      -8.376   3.339  13.210  1.00 69.69           N  
ATOM   2929  CA  GLY A 402      -8.399   3.814  11.824  1.00 69.69           C  
ATOM   2930  C   GLY A 402      -7.281   4.820  11.545  1.00 69.69           C  
ATOM   2931  O   GLY A 402      -6.619   4.740  10.509  1.00 69.69           O  
ATOM   2932  N   VAL A 403      -7.009   5.705  12.508  1.00 73.19           N  
ATOM   2933  CA  VAL A 403      -5.912   6.677  12.446  1.00 73.19           C  
ATOM   2934  C   VAL A 403      -4.561   5.969  12.432  1.00 73.19           C  
ATOM   2935  CB  VAL A 403      -5.989   7.672  13.622  1.00 73.19           C  
ATOM   2936  O   VAL A 403      -3.724   6.266  11.582  1.00 73.19           O  
ATOM   2937  CG1 VAL A 403      -4.780   8.607  13.598  1.00 73.19           C  
ATOM   2938  CG2 VAL A 403      -7.284   8.484  13.544  1.00 73.19           C  
ATOM   2939  N   ALA A 404      -4.358   4.992  13.318  1.00 78.62           N  
ATOM   2940  CA  ALA A 404      -3.107   4.249  13.400  1.00 78.62           C  
ATOM   2941  C   ALA A 404      -2.770   3.510  12.099  1.00 78.62           C  
ATOM   2942  CB  ALA A 404      -3.186   3.284  14.586  1.00 78.62           C  
ATOM   2943  O   ALA A 404      -1.659   3.642  11.588  1.00 78.62           O  
ATOM   2944  N   SER A 405      -3.736   2.780  11.533  1.00 76.69           N  
ATOM   2945  CA  SER A 405      -3.550   2.067  10.262  1.00 76.69           C  
ATOM   2946  C   SER A 405      -3.277   3.023   9.098  1.00 76.69           C  
ATOM   2947  CB  SER A 405      -4.799   1.233   9.966  1.00 76.69           C  
ATOM   2948  O   SER A 405      -2.410   2.763   8.256  1.00 76.69           O  
ATOM   2949  OG  SER A 405      -4.648   0.509   8.761  1.00 76.69           O  
ATOM   2950  N   SER A 406      -4.009   4.140   9.050  1.00 73.69           N  
ATOM   2951  CA  SER A 406      -3.847   5.151   8.002  1.00 73.69           C  
ATOM   2952  C   SER A 406      -2.479   5.819   8.088  1.00 73.69           C  
ATOM   2953  CB  SER A 406      -4.946   6.214   8.082  1.00 73.69           C  
ATOM   2954  O   SER A 406      -1.831   5.983   7.061  1.00 73.69           O  
ATOM   2955  OG  SER A 406      -6.216   5.606   7.987  1.00 73.69           O  
ATOM   2956  N   MET A 407      -1.999   6.131   9.296  1.00 79.62           N  
ATOM   2957  CA  MET A 407      -0.686   6.742   9.502  1.00 79.62           C  
ATOM   2958  C   MET A 407       0.449   5.796   9.103  1.00 79.62           C  
ATOM   2959  CB  MET A 407      -0.547   7.211  10.956  1.00 79.62           C  
ATOM   2960  O   MET A 407       1.303   6.186   8.318  1.00 79.62           O  
ATOM   2961  CG  MET A 407       0.720   8.051  11.168  1.00 79.62           C  
ATOM   2962  SD  MET A 407       0.905   9.525  10.126  1.00 79.62           S  
ATOM   2963  CE  MET A 407      -0.474  10.518  10.717  1.00 79.62           C  
ATOM   2964  N   VAL A 408       0.404   4.526   9.525  1.00 84.88           N  
ATOM   2965  CA  VAL A 408       1.401   3.521   9.105  1.00 84.88           C  
ATOM   2966  C   VAL A 408       1.462   3.413   7.584  1.00 84.88           C  
ATOM   2967  CB  VAL A 408       1.078   2.149   9.725  1.00 84.88           C  
ATOM   2968  O   VAL A 408       2.551   3.369   7.009  1.00 84.88           O  
ATOM   2969  CG1 VAL A 408       1.871   0.973   9.135  1.00 84.88           C  
ATOM   2970  CG2 VAL A 408       1.394   2.172  11.220  1.00 84.88           C  
ATOM   2971  N   THR A 409       0.298   3.393   6.932  1.00 78.69           N  
ATOM   2972  CA  THR A 409       0.194   3.323   5.470  1.00 78.69           C  
ATOM   2973  C   THR A 409       0.724   4.591   4.809  1.00 78.69           C  
ATOM   2974  CB  THR A 409      -1.255   3.066   5.042  1.00 78.69           C  
ATOM   2975  O   THR A 409       1.499   4.495   3.864  1.00 78.69           O  
ATOM   2976  CG2 THR A 409      -1.409   2.937   3.526  1.00 78.69           C  
ATOM   2977  OG1 THR A 409      -1.688   1.852   5.616  1.00 78.69           O  
ATOM   2978  N   LEU A 410       0.357   5.764   5.323  1.00 76.31           N  
ATOM   2979  CA  LEU A 410       0.819   7.057   4.834  1.00 76.31           C  
ATOM   2980  C   LEU A 410       2.339   7.164   4.929  1.00 76.31           C  
ATOM   2981  CB  LEU A 410       0.132   8.162   5.655  1.00 76.31           C  
ATOM   2982  O   LEU A 410       3.006   7.415   3.932  1.00 76.31           O  
ATOM   2983  CG  LEU A 410       0.596   9.581   5.294  1.00 76.31           C  
ATOM   2984  CD1 LEU A 410       0.318   9.880   3.821  1.00 76.31           C  
ATOM   2985  CD2 LEU A 410      -0.106  10.596   6.195  1.00 76.31           C  
ATOM   2986  N   THR A 411       2.892   6.926   6.114  1.00 84.69           N  
ATOM   2987  CA  THR A 411       4.327   6.993   6.370  1.00 84.69           C  
ATOM   2988  C   THR A 411       5.104   6.019   5.482  1.00 84.69           C  
ATOM   2989  CB  THR A 411       4.574   6.731   7.860  1.00 84.69           C  
ATOM   2990  O   THR A 411       6.151   6.385   4.949  1.00 84.69           O  
ATOM   2991  CG2 THR A 411       6.039   6.841   8.206  1.00 84.69           C  
ATOM   2992  OG1 THR A 411       3.923   7.690   8.654  1.00 84.69           O  
ATOM   2993  N   ARG A 412       4.558   4.823   5.230  1.00 88.56           N  
ATOM   2994  CA  ARG A 412       5.101   3.870   4.253  1.00 88.56           C  
ATOM   2995  C   ARG A 412       5.093   4.415   2.828  1.00 88.56           C  
ATOM   2996  CB  ARG A 412       4.302   2.568   4.345  1.00 88.56           C  
ATOM   2997  O   ARG A 412       6.106   4.315   2.143  1.00 88.56           O  
ATOM   2998  CG  ARG A 412       4.730   1.529   3.309  1.00 88.56           C  
ATOM   2999  CD  ARG A 412       4.026   0.199   3.550  1.00 88.56           C  
ATOM   3000  NE  ARG A 412       2.557   0.296   3.492  1.00 88.56           N  
ATOM   3001  NH1 ARG A 412       2.094  -1.493   4.863  1.00 88.56           N  
ATOM   3002  NH2 ARG A 412       0.421  -0.326   3.960  1.00 88.56           N  
ATOM   3003  CZ  ARG A 412       1.703  -0.508   4.100  1.00 88.56           C  
ATOM   3004  N   THR A 413       3.975   4.979   2.375  1.00 77.00           N  
ATOM   3005  CA  THR A 413       3.864   5.574   1.035  1.00 77.00           C  
ATOM   3006  C   THR A 413       4.873   6.706   0.857  1.00 77.00           C  
ATOM   3007  CB  THR A 413       2.436   6.076   0.781  1.00 77.00           C  
ATOM   3008  O   THR A 413       5.580   6.732  -0.147  1.00 77.00           O  
ATOM   3009  CG2 THR A 413       2.248   6.702  -0.599  1.00 77.00           C  
ATOM   3010  OG1 THR A 413       1.539   4.991   0.850  1.00 77.00           O  
ATOM   3011  N   ILE A 414       5.014   7.588   1.855  1.00 78.38           N  
ATOM   3012  CA  ILE A 414       6.024   8.657   1.847  1.00 78.38           C  
ATOM   3013  C   ILE A 414       7.423   8.052   1.719  1.00 78.38           C  
ATOM   3014  CB  ILE A 414       5.934   9.540   3.113  1.00 78.38           C  
ATOM   3015  O   ILE A 414       8.175   8.450   0.834  1.00 78.38           O  
ATOM   3016  CG1 ILE A 414       4.567  10.237   3.233  1.00 78.38           C  
ATOM   3017  CG2 ILE A 414       7.005  10.648   3.081  1.00 78.38           C  
ATOM   3018  CD1 ILE A 414       4.315  10.886   4.600  1.00 78.38           C  
ATOM   3019  N   GLY A 415       7.754   7.066   2.559  1.00 87.00           N  
ATOM   3020  CA  GLY A 415       9.033   6.364   2.494  1.00 87.00           C  
ATOM   3021  C   GLY A 415       9.319   5.827   1.095  1.00 87.00           C  
ATOM   3022  O   GLY A 415      10.390   6.077   0.552  1.00 87.00           O  
ATOM   3023  N   GLY A 416       8.330   5.181   0.473  1.00 85.31           N  
ATOM   3024  CA  GLY A 416       8.430   4.670  -0.892  1.00 85.31           C  
ATOM   3025  C   GLY A 416       8.737   5.735  -1.945  1.00 85.31           C  
ATOM   3026  O   GLY A 416       9.534   5.475  -2.842  1.00 85.31           O  
ATOM   3027  N   ALA A 417       8.179   6.943  -1.807  1.00 75.75           N  
ATOM   3028  CA  ALA A 417       8.481   8.081  -2.683  1.00 75.75           C  
ATOM   3029  C   ALA A 417       9.969   8.439  -2.655  1.00 75.75           C  
ATOM   3030  CB  ALA A 417       7.654   9.306  -2.245  1.00 75.75           C  
ATOM   3031  O   ALA A 417      10.618   8.536  -3.697  1.00 75.75           O  
ATOM   3032  N   PHE A 418      10.507   8.601  -1.441  1.00 82.75           N  
ATOM   3033  CA  PHE A 418      11.921   8.894  -1.229  1.00 82.75           C  
ATOM   3034  C   PHE A 418      12.804   7.749  -1.727  1.00 82.75           C  
ATOM   3035  CB  PHE A 418      12.175   9.173   0.259  1.00 82.75           C  
ATOM   3036  O   PHE A 418      13.835   8.003  -2.346  1.00 82.75           O  
ATOM   3037  CG  PHE A 418      11.763  10.560   0.702  1.00 82.75           C  
ATOM   3038  CD1 PHE A 418      12.626  11.646   0.473  1.00 82.75           C  
ATOM   3039  CD2 PHE A 418      10.532  10.773   1.347  1.00 82.75           C  
ATOM   3040  CE1 PHE A 418      12.255  12.939   0.880  1.00 82.75           C  
ATOM   3041  CE2 PHE A 418      10.154  12.069   1.742  1.00 82.75           C  
ATOM   3042  CZ  PHE A 418      11.017  13.152   1.509  1.00 82.75           C  
ATOM   3043  N   GLY A 419      12.368   6.504  -1.515  1.00 87.06           N  
ATOM   3044  CA  GLY A 419      13.071   5.310  -1.969  1.00 87.06           C  
ATOM   3045  C   GLY A 419      13.255   5.266  -3.477  1.00 87.06           C  
ATOM   3046  O   GLY A 419      14.378   5.123  -3.952  1.00 87.06           O  
ATOM   3047  N   VAL A 420      12.169   5.440  -4.233  1.00 80.88           N  
ATOM   3048  CA  VAL A 420      12.218   5.459  -5.703  1.00 80.88           C  
ATOM   3049  C   VAL A 420      13.055   6.622  -6.216  1.00 80.88           C  
ATOM   3050  CB  VAL A 420      10.803   5.531  -6.300  1.00 80.88           C  
ATOM   3051  O   VAL A 420      13.851   6.431  -7.129  1.00 80.88           O  
ATOM   3052  CG1 VAL A 420      10.801   5.698  -7.825  1.00 80.88           C  
ATOM   3053  CG2 VAL A 420      10.053   4.237  -5.992  1.00 80.88           C  
ATOM   3054  N   SER A 421      12.897   7.808  -5.626  1.00 77.81           N  
ATOM   3055  CA  SER A 421      13.630   9.002  -6.048  1.00 77.81           C  
ATOM   3056  C   SER A 421      15.142   8.839  -5.855  1.00 77.81           C  
ATOM   3057  CB  SER A 421      13.084  10.217  -5.296  1.00 77.81           C  
ATOM   3058  O   SER A 421      15.895   8.975  -6.818  1.00 77.81           O  
ATOM   3059  OG  SER A 421      13.731  11.398  -5.715  1.00 77.81           O  
ATOM   3060  N   LEU A 422      15.598   8.451  -4.655  1.00 85.06           N  
ATOM   3061  CA  LEU A 422      17.030   8.279  -4.387  1.00 85.06           C  
ATOM   3062  C   LEU A 422      17.634   7.144  -5.220  1.00 85.06           C  
ATOM   3063  CB  LEU A 422      17.268   8.034  -2.884  1.00 85.06           C  
ATOM   3064  O   LEU A 422      18.674   7.328  -5.850  1.00 85.06           O  
ATOM   3065  CG  LEU A 422      18.769   7.930  -2.525  1.00 85.06           C  
ATOM   3066  CD1 LEU A 422      19.499   9.256  -2.743  1.00 85.06           C  
ATOM   3067  CD2 LEU A 422      18.966   7.521  -1.066  1.00 85.06           C  
ATOM   3068  N   ALA A 423      16.981   5.978  -5.238  1.00 86.50           N  
ATOM   3069  CA  ALA A 423      17.450   4.840  -6.020  1.00 86.50           C  
ATOM   3070  C   ALA A 423      17.474   5.165  -7.521  1.00 86.50           C  
ATOM   3071  CB  ALA A 423      16.560   3.635  -5.705  1.00 86.50           C  
ATOM   3072  O   ALA A 423      18.413   4.776  -8.205  1.00 86.50           O  
ATOM   3073  N   GLY A 424      16.498   5.932  -8.014  1.00 79.94           N  
ATOM   3074  CA  GLY A 424      16.427   6.378  -9.403  1.00 79.94           C  
ATOM   3075  C   GLY A 424      17.524   7.355  -9.793  1.00 79.94           C  
ATOM   3076  O   GLY A 424      18.077   7.211 -10.876  1.00 79.94           O  
ATOM   3077  N   ILE A 425      17.886   8.305  -8.923  1.00 82.19           N  
ATOM   3078  CA  ILE A 425      19.025   9.208  -9.165  1.00 82.19           C  
ATOM   3079  C   ILE A 425      20.302   8.387  -9.367  1.00 82.19           C  
ATOM   3080  CB  ILE A 425      19.171  10.233  -8.015  1.00 82.19           C  
ATOM   3081  O   ILE A 425      20.973   8.540 -10.383  1.00 82.19           O  
ATOM   3082  CG1 ILE A 425      18.003  11.245  -8.053  1.00 82.19           C  
ATOM   3083  CG2 ILE A 425      20.512  10.991  -8.101  1.00 82.19           C  
ATOM   3084  CD1 ILE A 425      17.838  12.041  -6.752  1.00 82.19           C  
ATOM   3085  N   ILE A 426      20.586   7.468  -8.441  1.00 87.69           N  
ATOM   3086  CA  ILE A 426      21.794   6.634  -8.476  1.00 87.69           C  
ATOM   3087  C   ILE A 426      21.777   5.698  -9.685  1.00 87.69           C  
ATOM   3088  CB  ILE A 426      21.923   5.853  -7.152  1.00 87.69           C  
ATOM   3089  O   ILE A 426      22.771   5.588 -10.398  1.00 87.69           O  
ATOM   3090  CG1 ILE A 426      22.119   6.862  -6.000  1.00 87.69           C  
ATOM   3091  CG2 ILE A 426      23.083   4.839  -7.203  1.00 87.69           C  
ATOM   3092  CD1 ILE A 426      22.087   6.226  -4.615  1.00 87.69           C  
ATOM   3093  N   PHE A 427      20.646   5.040  -9.938  1.00 85.12           N  
ATOM   3094  CA  PHE A 427      20.469   4.164 -11.090  1.00 85.12           C  
ATOM   3095  C   PHE A 427      20.726   4.918 -12.400  1.00 85.12           C  
ATOM   3096  CB  PHE A 427      19.053   3.574 -11.047  1.00 85.12           C  
ATOM   3097  O   PHE A 427      21.539   4.479 -13.210  1.00 85.12           O  
ATOM   3098  CG  PHE A 427      18.738   2.667 -12.213  1.00 85.12           C  
ATOM   3099  CD1 PHE A 427      18.182   3.198 -13.392  1.00 85.12           C  
ATOM   3100  CD2 PHE A 427      19.008   1.291 -12.123  1.00 85.12           C  
ATOM   3101  CE1 PHE A 427      17.907   2.355 -14.481  1.00 85.12           C  
ATOM   3102  CE2 PHE A 427      18.745   0.450 -13.217  1.00 85.12           C  
ATOM   3103  CZ  PHE A 427      18.193   0.982 -14.395  1.00 85.12           C  
ATOM   3104  N   ASN A 428      20.099   6.082 -12.584  1.00 79.75           N  
ATOM   3105  CA  ASN A 428      20.233   6.878 -13.803  1.00 79.75           C  
ATOM   3106  C   ASN A 428      21.643   7.433 -13.987  1.00 79.75           C  
ATOM   3107  CB  ASN A 428      19.206   8.019 -13.782  1.00 79.75           C  
ATOM   3108  O   ASN A 428      22.157   7.415 -15.105  1.00 79.75           O  
ATOM   3109  CG  ASN A 428      17.801   7.522 -14.047  1.00 79.75           C  
ATOM   3110  ND2 ASN A 428      16.791   8.211 -13.574  1.00 79.75           N  
ATOM   3111  OD1 ASN A 428      17.580   6.513 -14.684  1.00 79.75           O  
ATOM   3112  N   GLU A 429      22.285   7.895 -12.914  1.00 82.81           N  
ATOM   3113  CA  GLU A 429      23.675   8.351 -12.954  1.00 82.81           C  
ATOM   3114  C   GLU A 429      24.602   7.226 -13.429  1.00 82.81           C  
ATOM   3115  CB  GLU A 429      24.076   8.851 -11.558  1.00 82.81           C  
ATOM   3116  O   GLU A 429      25.400   7.425 -14.345  1.00 82.81           O  
ATOM   3117  CG  GLU A 429      25.478   9.478 -11.541  1.00 82.81           C  
ATOM   3118  CD  GLU A 429      25.960   9.825 -10.124  1.00 82.81           C  
ATOM   3119  OE1 GLU A 429      27.193   9.971  -9.968  1.00 82.81           O  
ATOM   3120  OE2 GLU A 429      25.118   9.909  -9.201  1.00 82.81           O  
ATOM   3121  N   ARG A 430      24.452   6.018 -12.871  1.00 86.81           N  
ATOM   3122  CA  ARG A 430      25.258   4.847 -13.246  1.00 86.81           C  
ATOM   3123  C   ARG A 430      24.995   4.384 -14.672  1.00 86.81           C  
ATOM   3124  CB  ARG A 430      24.997   3.704 -12.256  1.00 86.81           C  
ATOM   3125  O   ARG A 430      25.953   4.128 -15.399  1.00 86.81           O  
ATOM   3126  CG  ARG A 430      25.533   3.969 -10.843  1.00 86.81           C  
ATOM   3127  CD  ARG A 430      27.055   4.104 -10.814  1.00 86.81           C  
ATOM   3128  NE  ARG A 430      27.541   4.231  -9.432  1.00 86.81           N  
ATOM   3129  NH1 ARG A 430      29.744   4.579  -9.945  1.00 86.81           N  
ATOM   3130  NH2 ARG A 430      29.106   4.518  -7.806  1.00 86.81           N  
ATOM   3131  CZ  ARG A 430      28.789   4.445  -9.067  1.00 86.81           C  
ATOM   3132  N   VAL A 431      23.732   4.334 -15.093  1.00 81.81           N  
ATOM   3133  CA  VAL A 431      23.368   3.962 -16.467  1.00 81.81           C  
ATOM   3134  C   VAL A 431      23.930   4.973 -17.468  1.00 81.81           C  
ATOM   3135  CB  VAL A 431      21.844   3.793 -16.613  1.00 81.81           C  
ATOM   3136  O   VAL A 431      24.547   4.586 -18.459  1.00 81.81           O  
ATOM   3137  CG1 VAL A 431      21.413   3.618 -18.076  1.00 81.81           C  
ATOM   3138  CG2 VAL A 431      21.371   2.543 -15.864  1.00 81.81           C  
ATOM   3139  N   THR A 432      23.789   6.270 -17.185  1.00 79.88           N  
ATOM   3140  CA  THR A 432      24.300   7.347 -18.047  1.00 79.88           C  
ATOM   3141  C   THR A 432      25.825   7.328 -18.117  1.00 79.88           C  
ATOM   3142  CB  THR A 432      23.821   8.723 -17.560  1.00 79.88           C  
ATOM   3143  O   THR A 432      26.387   7.433 -19.205  1.00 79.88           O  
ATOM   3144  CG2 THR A 432      24.197   9.847 -18.526  1.00 79.88           C  
ATOM   3145  OG1 THR A 432      22.418   8.732 -17.458  1.00 79.88           O  
ATOM   3146  N   ALA A 433      26.508   7.139 -16.984  1.00 82.75           N  
ATOM   3147  CA  ALA A 433      27.963   7.034 -16.938  1.00 82.75           C  
ATOM   3148  C   ALA A 433      28.478   5.807 -17.712  1.00 82.75           C  
ATOM   3149  CB  ALA A 433      28.406   7.004 -15.470  1.00 82.75           C  
ATOM   3150  O   ALA A 433      29.435   5.926 -18.478  1.00 82.75           O  
ATOM   3151  N   GLY A 434      27.821   4.651 -17.566  1.00 80.62           N  
ATOM   3152  CA  GLY A 434      28.162   3.426 -18.295  1.00 80.62           C  
ATOM   3153  C   GLY A 434      27.980   3.569 -19.808  1.00 80.62           C  
ATOM   3154  O   GLY A 434      28.869   3.208 -20.577  1.00 80.62           O  
ATOM   3155  N   MET A 435      26.870   4.176 -20.237  1.00 78.62           N  
ATOM   3156  CA  MET A 435      26.593   4.462 -21.651  1.00 78.62           C  
ATOM   3157  C   MET A 435      27.538   5.523 -22.236  1.00 78.62           C  
ATOM   3158  CB  MET A 435      25.131   4.916 -21.790  1.00 78.62           C  
ATOM   3159  O   MET A 435      27.979   5.402 -23.379  1.00 78.62           O  
ATOM   3160  CG  MET A 435      24.141   3.759 -21.606  1.00 78.62           C  
ATOM   3161  SD  MET A 435      24.142   2.524 -22.936  1.00 78.62           S  
ATOM   3162  CE  MET A 435      23.448   3.491 -24.305  1.00 78.62           C  
ATOM   3163  N   GLY A 436      27.882   6.553 -21.457  1.00 72.38           N  
ATOM   3164  CA  GLY A 436      28.824   7.600 -21.858  1.00 72.38           C  
ATOM   3165  C   GLY A 436      30.244   7.068 -22.069  1.00 72.38           C  
ATOM   3166  O   GLY A 436      30.891   7.422 -23.053  1.00 72.38           O  
ATOM   3167  N   ALA A 437      30.700   6.158 -21.203  1.00 69.38           N  
ATOM   3168  CA  ALA A 437      32.012   5.519 -21.313  1.00 69.38           C  
ATOM   3169  C   ALA A 437      32.160   4.625 -22.562  1.00 69.38           C  
ATOM   3170  CB  ALA A 437      32.256   4.722 -20.026  1.00 69.38           C  
ATOM   3171  O   ALA A 437      33.276   4.399 -23.023  1.00 69.38           O  
ATOM   3172  N   ALA A 438      31.051   4.145 -23.130  1.00 64.69           N  
ATOM   3173  CA  ALA A 438      31.031   3.254 -24.289  1.00 64.69           C  
ATOM   3174  C   ALA A 438      30.907   3.966 -25.652  1.00 64.69           C  
ATOM   3175  CB  ALA A 438      29.910   2.251 -24.065  1.00 64.69           C  
ATOM   3176  O   ALA A 438      30.683   3.308 -26.667  1.00 64.69           O  
ATOM   3177  N   GLY A 439      31.055   5.295 -25.706  1.00 58.81           N  
ATOM   3178  CA  GLY A 439      31.103   6.034 -26.975  1.00 58.81           C  
ATOM   3179  C   GLY A 439      29.786   6.673 -27.430  1.00 58.81           C  
ATOM   3180  O   GLY A 439      29.596   6.877 -28.624  1.00 58.81           O  
ATOM   3181  N   GLY A 440      28.888   7.028 -26.502  1.00 56.84           N  
ATOM   3182  CA  GLY A 440      27.938   8.139 -26.687  1.00 56.84           C  
ATOM   3183  C   GLY A 440      26.960   8.064 -27.871  1.00 56.84           C  
ATOM   3184  O   GLY A 440      26.557   9.106 -28.380  1.00 56.84           O  
ATOM   3185  N   ALA A 441      26.550   6.875 -28.320  1.00 46.66           N  
ATOM   3186  CA  ALA A 441      25.720   6.739 -29.525  1.00 46.66           C  
ATOM   3187  C   ALA A 441      24.199   6.927 -29.324  1.00 46.66           C  
ATOM   3188  CB  ALA A 441      26.071   5.420 -30.219  1.00 46.66           C  
ATOM   3189  O   ALA A 441      23.440   6.743 -30.270  1.00 46.66           O  
ATOM   3190  N   MET A 442      23.712   7.307 -28.138  1.00 51.16           N  
ATOM   3191  CA  MET A 442      22.278   7.547 -27.907  1.00 51.16           C  
ATOM   3192  C   MET A 442      22.073   8.793 -27.038  1.00 51.16           C  
ATOM   3193  CB  MET A 442      21.618   6.293 -27.298  1.00 51.16           C  
ATOM   3194  O   MET A 442      21.957   8.705 -25.822  1.00 51.16           O  
ATOM   3195  CG  MET A 442      21.365   5.171 -28.318  1.00 51.16           C  
ATOM   3196  SD  MET A 442      19.851   5.331 -29.306  1.00 51.16           S  
ATOM   3197  CE  MET A 442      18.678   4.594 -28.142  1.00 51.16           C  
ATOM   3198  N   GLY A 443      22.004   9.963 -27.679  1.00 44.25           N  
ATOM   3199  CA  GLY A 443      21.582  11.234 -27.069  1.00 44.25           C  
ATOM   3200  C   GLY A 443      20.061  11.376 -26.893  1.00 44.25           C  
ATOM   3201  O   GLY A 443      19.558  12.494 -26.841  1.00 44.25           O  
ATOM   3202  N   GLY A 444      19.318  10.265 -26.868  1.00 48.22           N  
ATOM   3203  CA  GLY A 444      17.878  10.241 -26.590  1.00 48.22           C  
ATOM   3204  C   GLY A 444      17.606   9.868 -25.135  1.00 48.22           C  
ATOM   3205  O   GLY A 444      18.466   9.269 -24.501  1.00 48.22           O  
ATOM   3206  N   ASP A 445      16.417  10.194 -24.618  1.00 47.19           N  
ATOM   3207  CA  ASP A 445      15.957   9.842 -23.265  1.00 47.19           C  
ATOM   3208  C   ASP A 445      16.135   8.332 -22.984  1.00 47.19           C  
ATOM   3209  CB  ASP A 445      14.474  10.264 -23.092  1.00 47.19           C  
ATOM   3210  O   ASP A 445      15.256   7.510 -23.253  1.00 47.19           O  
ATOM   3211  CG  ASP A 445      14.234  11.503 -22.227  1.00 47.19           C  
ATOM   3212  OD1 ASP A 445      15.063  11.758 -21.326  1.00 47.19           O  
ATOM   3213  OD2 ASP A 445      13.161  12.116 -22.431  1.00 47.19           O  
ATOM   3214  N   ILE A 446      17.289   7.956 -22.419  1.00 50.22           N  
ATOM   3215  CA  ILE A 446      17.653   6.578 -22.042  1.00 50.22           C  
ATOM   3216  C   ILE A 446      16.610   5.999 -21.063  1.00 50.22           C  
ATOM   3217  CB  ILE A 446      19.096   6.570 -21.465  1.00 50.22           C  
ATOM   3218  O   ILE A 446      16.361   4.794 -21.041  1.00 50.22           O  
ATOM   3219  CG1 ILE A 446      20.134   7.044 -22.516  1.00 50.22           C  
ATOM   3220  CG2 ILE A 446      19.482   5.170 -20.969  1.00 50.22           C  
ATOM   3221  CD1 ILE A 446      21.568   7.216 -21.996  1.00 50.22           C  
ATOM   3222  N   ASN A 447      15.920   6.884 -20.334  1.00 43.09           N  
ATOM   3223  CA  ASN A 447      14.824   6.596 -19.409  1.00 43.09           C  
ATOM   3224  C   ASN A 447      13.535   6.073 -20.064  1.00 43.09           C  
ATOM   3225  CB  ASN A 447      14.536   7.887 -18.618  1.00 43.09           C  
ATOM   3226  O   ASN A 447      12.642   5.617 -19.352  1.00 43.09           O  
ATOM   3227  CG  ASN A 447      15.576   8.154 -17.551  1.00 43.09           C  
ATOM   3228  ND2 ASN A 447      15.647   9.356 -17.031  1.00 43.09           N  
ATOM   3229  OD1 ASN A 447      16.336   7.292 -17.164  1.00 43.09           O  
ATOM   3230  N   ARG A 448      13.402   6.141 -21.395  1.00 46.38           N  
ATOM   3231  CA  ARG A 448      12.193   5.722 -22.128  1.00 46.38           C  
ATOM   3232  C   ARG A 448      12.411   4.559 -23.091  1.00 46.38           C  
ATOM   3233  CB  ARG A 448      11.570   6.941 -22.823  1.00 46.38           C  
ATOM   3234  O   ARG A 448      11.498   4.211 -23.840  1.00 46.38           O  
ATOM   3235  CG  ARG A 448      10.783   7.798 -21.827  1.00 46.38           C  
ATOM   3236  CD  ARG A 448      10.070   8.932 -22.569  1.00 46.38           C  
ATOM   3237  NE  ARG A 448       8.748   9.207 -21.974  1.00 46.38           N  
ATOM   3238  NH1 ARG A 448       8.898  11.500 -21.876  1.00 46.38           N  
ATOM   3239  NH2 ARG A 448       7.057  10.470 -21.139  1.00 46.38           N  
ATOM   3240  CZ  ARG A 448       8.244  10.389 -21.673  1.00 46.38           C  
ATOM   3241  N   LEU A 449      13.586   3.934 -23.078  1.00 52.19           N  
ATOM   3242  CA  LEU A 449      13.834   2.752 -23.897  1.00 52.19           C  
ATOM   3243  C   LEU A 449      13.067   1.557 -23.317  1.00 52.19           C  
ATOM   3244  CB  LEU A 449      15.347   2.507 -24.025  1.00 52.19           C  
ATOM   3245  O   LEU A 449      13.482   0.933 -22.346  1.00 52.19           O  
ATOM   3246  CG  LEU A 449      16.063   3.578 -24.869  1.00 52.19           C  
ATOM   3247  CD1 LEU A 449      17.575   3.465 -24.683  1.00 52.19           C  
ATOM   3248  CD2 LEU A 449      15.747   3.432 -26.363  1.00 52.19           C  
ATOM   3249  N   SER A 450      11.917   1.244 -23.913  1.00 51.34           N  
ATOM   3250  CA  SER A 450      11.189   0.001 -23.653  1.00 51.34           C  
ATOM   3251  C   SER A 450      12.052  -1.220 -23.992  1.00 51.34           C  
ATOM   3252  CB  SER A 450       9.875  -0.017 -24.449  1.00 51.34           C  
ATOM   3253  O   SER A 450      12.880  -1.159 -24.902  1.00 51.34           O  
ATOM   3254  OG  SER A 450      10.046   0.447 -25.775  1.00 51.34           O  
ATOM   3255  N   ALA A 451      11.812  -2.355 -23.326  1.00 49.31           N  
ATOM   3256  CA  ALA A 451      12.516  -3.619 -23.581  1.00 49.31           C  
ATOM   3257  C   ALA A 451      12.537  -4.017 -25.075  1.00 49.31           C  
ATOM   3258  CB  ALA A 451      11.868  -4.702 -22.709  1.00 49.31           C  
ATOM   3259  O   ALA A 451      13.548  -4.484 -25.592  1.00 49.31           O  
ATOM   3260  N   GLU A 452      11.459  -3.735 -25.814  1.00 48.12           N  
ATOM   3261  CA  GLU A 452      11.384  -3.955 -27.268  1.00 48.12           C  
ATOM   3262  C   GLU A 452      12.297  -3.037 -28.094  1.00 48.12           C  
ATOM   3263  CB  GLU A 452       9.945  -3.725 -27.738  1.00 48.12           C  
ATOM   3264  O   GLU A 452      12.750  -3.413 -29.175  1.00 48.12           O  
ATOM   3265  CG  GLU A 452       8.996  -4.840 -27.288  1.00 48.12           C  
ATOM   3266  CD  GLU A 452       7.580  -4.647 -27.847  1.00 48.12           C  
ATOM   3267  OE1 GLU A 452       6.835  -5.649 -27.856  1.00 48.12           O  
ATOM   3268  OE2 GLU A 452       7.259  -3.507 -28.254  1.00 48.12           O  
ATOM   3269  N   SER A 453      12.585  -1.834 -27.600  1.00 54.97           N  
ATOM   3270  CA  SER A 453      13.492  -0.880 -28.246  1.00 54.97           C  
ATOM   3271  C   SER A 453      14.951  -1.272 -28.018  1.00 54.97           C  
ATOM   3272  CB  SER A 453      13.228   0.536 -27.727  1.00 54.97           C  
ATOM   3273  O   SER A 453      15.787  -1.041 -28.887  1.00 54.97           O  
ATOM   3274  OG  SER A 453      11.862   0.851 -27.917  1.00 54.97           O  
ATOM   3275  N   LEU A 454      15.247  -1.938 -26.896  1.00 56.75           N  
ATOM   3276  CA  LEU A 454      16.569  -2.492 -26.583  1.00 56.75           C  
ATOM   3277  C   LEU A 454      16.927  -3.688 -27.475  1.00 56.75           C  
ATOM   3278  CB  LEU A 454      16.602  -2.895 -25.099  1.00 56.75           C  
ATOM   3279  O   LEU A 454      18.075  -3.825 -27.899  1.00 56.75           O  
ATOM   3280  CG  LEU A 454      16.449  -1.712 -24.131  1.00 56.75           C  
ATOM   3281  CD1 LEU A 454      16.271  -2.233 -22.711  1.00 56.75           C  
ATOM   3282  CD2 LEU A 454      17.675  -0.802 -24.193  1.00 56.75           C  
ATOM   3283  N   LEU A 455      15.934  -4.501 -27.851  1.00 55.97           N  
ATOM   3284  CA  LEU A 455      16.093  -5.594 -28.820  1.00 55.97           C  
ATOM   3285  C   LEU A 455      16.397  -5.112 -30.249  1.00 55.97           C  
ATOM   3286  CB  LEU A 455      14.826  -6.464 -28.822  1.00 55.97           C  
ATOM   3287  O   LEU A 455      16.837  -5.902 -31.083  1.00 55.97           O  
ATOM   3288  CG  LEU A 455      14.628  -7.309 -27.552  1.00 55.97           C  
ATOM   3289  CD1 LEU A 455      13.245  -7.959 -27.596  1.00 55.97           C  
ATOM   3290  CD2 LEU A 455      15.676  -8.419 -27.431  1.00 55.97           C  
ATOM   3291  N   LYS A 456      16.181  -3.826 -30.541  1.00 61.59           N  
ATOM   3292  CA  LYS A 456      16.500  -3.209 -31.837  1.00 61.59           C  
ATOM   3293  C   LYS A 456      17.879  -2.550 -31.861  1.00 61.59           C  
ATOM   3294  CB  LYS A 456      15.396  -2.215 -32.223  1.00 61.59           C  
ATOM   3295  O   LYS A 456      18.331  -2.147 -32.930  1.00 61.59           O  
ATOM   3296  CG  LYS A 456      14.057  -2.924 -32.467  1.00 61.59           C  
ATOM   3297  CD  LYS A 456      12.954  -1.909 -32.775  1.00 61.59           C  
ATOM   3298  CE  LYS A 456      11.623  -2.652 -32.916  1.00 61.59           C  
ATOM   3299  NZ  LYS A 456      10.491  -1.718 -33.124  1.00 61.59           N  
ATOM   3300  N   LEU A 457      18.548  -2.440 -30.711  1.00 66.38           N  
ATOM   3301  CA  LEU A 457      19.909  -1.918 -30.645  1.00 66.38           C  
ATOM   3302  C   LEU A 457      20.915  -2.954 -31.171  1.00 66.38           C  
ATOM   3303  CB  LEU A 457      20.259  -1.482 -29.212  1.00 66.38           C  
ATOM   3304  O   LEU A 457      20.707  -4.155 -30.946  1.00 66.38           O  
ATOM   3305  CG  LEU A 457      19.462  -0.261 -28.721  1.00 66.38           C  
ATOM   3306  CD1 LEU A 457      19.741  -0.024 -27.239  1.00 66.38           C  
ATOM   3307  CD2 LEU A 457      19.839   1.013 -29.485  1.00 66.38           C  
ATOM   3308  N   PRO A 458      22.008  -2.506 -31.823  1.00 75.62           N  
ATOM   3309  CA  PRO A 458      23.138  -3.366 -32.163  1.00 75.62           C  
ATOM   3310  C   PRO A 458      23.651  -4.104 -30.922  1.00 75.62           C  
ATOM   3311  CB  PRO A 458      24.212  -2.431 -32.738  1.00 75.62           C  
ATOM   3312  O   PRO A 458      23.735  -3.499 -29.851  1.00 75.62           O  
ATOM   3313  CG  PRO A 458      23.426  -1.216 -33.226  1.00 75.62           C  
ATOM   3314  CD  PRO A 458      22.277  -1.132 -32.229  1.00 75.62           C  
ATOM   3315  N   GLU A 459      24.029  -5.378 -31.064  1.00 74.94           N  
ATOM   3316  CA  GLU A 459      24.511  -6.221 -29.952  1.00 74.94           C  
ATOM   3317  C   GLU A 459      25.566  -5.538 -29.058  1.00 74.94           C  
ATOM   3318  CB  GLU A 459      25.041  -7.571 -30.472  1.00 74.94           C  
ATOM   3319  O   GLU A 459      25.378  -5.552 -27.841  1.00 74.94           O  
ATOM   3320  CG  GLU A 459      23.914  -8.489 -30.963  1.00 74.94           C  
ATOM   3321  CD  GLU A 459      24.424  -9.856 -31.449  1.00 74.94           C  
ATOM   3322  OE1 GLU A 459      23.589 -10.790 -31.462  1.00 74.94           O  
ATOM   3323  OE2 GLU A 459      25.598  -9.936 -31.873  1.00 74.94           O  
ATOM   3324  N   PRO A 460      26.579  -4.819 -29.593  1.00 77.12           N  
ATOM   3325  CA  PRO A 460      27.574  -4.145 -28.755  1.00 77.12           C  
ATOM   3326  C   PRO A 460      26.983  -3.052 -27.854  1.00 77.12           C  
ATOM   3327  CB  PRO A 460      28.593  -3.542 -29.732  1.00 77.12           C  
ATOM   3328  O   PRO A 460      27.455  -2.827 -26.745  1.00 77.12           O  
ATOM   3329  CG  PRO A 460      28.429  -4.369 -31.003  1.00 77.12           C  
ATOM   3330  CD  PRO A 460      26.945  -4.697 -30.998  1.00 77.12           C  
ATOM   3331  N   VAL A 461      25.937  -2.360 -28.318  1.00 75.25           N  
ATOM   3332  CA  VAL A 461      25.260  -1.302 -27.549  1.00 75.25           C  
ATOM   3333  C   VAL A 461      24.327  -1.918 -26.508  1.00 75.25           C  
ATOM   3334  CB  VAL A 461      24.488  -0.349 -28.483  1.00 75.25           C  
ATOM   3335  O   VAL A 461      24.177  -1.379 -25.412  1.00 75.25           O  
ATOM   3336  CG1 VAL A 461      23.838   0.811 -27.717  1.00 75.25           C  
ATOM   3337  CG2 VAL A 461      25.412   0.269 -29.544  1.00 75.25           C  
ATOM   3338  N   ARG A 462      23.721  -3.065 -26.831  1.00 75.25           N  
ATOM   3339  CA  ARG A 462      22.860  -3.805 -25.909  1.00 75.25           C  
ATOM   3340  C   ARG A 462      23.647  -4.357 -24.723  1.00 75.25           C  
ATOM   3341  CB  ARG A 462      22.127  -4.910 -26.670  1.00 75.25           C  
ATOM   3342  O   ARG A 462      23.237  -4.114 -23.596  1.00 75.25           O  
ATOM   3343  CG  ARG A 462      21.027  -5.527 -25.793  1.00 75.25           C  
ATOM   3344  CD  ARG A 462      20.349  -6.709 -26.483  1.00 75.25           C  
ATOM   3345  NE  ARG A 462      19.793  -6.300 -27.785  1.00 75.25           N  
ATOM   3346  NH1 ARG A 462      19.394  -8.377 -28.653  1.00 75.25           N  
ATOM   3347  NH2 ARG A 462      19.297  -6.564 -29.962  1.00 75.25           N  
ATOM   3348  CZ  ARG A 462      19.494  -7.086 -28.791  1.00 75.25           C  
ATOM   3349  N   GLU A 463      24.792  -5.001 -24.954  1.00 81.56           N  
ATOM   3350  CA  GLU A 463      25.640  -5.535 -23.873  1.00 81.56           C  
ATOM   3351  C   GLU A 463      26.117  -4.437 -22.912  1.00 81.56           C  
ATOM   3352  CB  GLU A 463      26.880  -6.217 -24.465  1.00 81.56           C  
ATOM   3353  O   GLU A 463      26.106  -4.603 -21.690  1.00 81.56           O  
ATOM   3354  CG  GLU A 463      26.583  -7.566 -25.132  1.00 81.56           C  
ATOM   3355  CD  GLU A 463      27.864  -8.279 -25.602  1.00 81.56           C  
ATOM   3356  OE1 GLU A 463      27.752  -9.457 -26.006  1.00 81.56           O  
ATOM   3357  OE2 GLU A 463      28.958  -7.667 -25.532  1.00 81.56           O  
ATOM   3358  N   VAL A 464      26.501  -3.278 -23.457  1.00 83.31           N  
ATOM   3359  CA  VAL A 464      26.868  -2.099 -22.662  1.00 83.31           C  
ATOM   3360  C   VAL A 464      25.690  -1.627 -21.814  1.00 83.31           C  
ATOM   3361  CB  VAL A 464      27.351  -0.974 -23.588  1.00 83.31           C  
ATOM   3362  O   VAL A 464      25.867  -1.350 -20.628  1.00 83.31           O  
ATOM   3363  CG1 VAL A 464      27.461   0.382 -22.882  1.00 83.31           C  
ATOM   3364  CG2 VAL A 464      28.724  -1.321 -24.180  1.00 83.31           C  
ATOM   3365  N   TYR A 465      24.495  -1.538 -22.400  1.00 82.00           N  
ATOM   3366  CA  TYR A 465      23.300  -1.099 -21.686  1.00 82.00           C  
ATOM   3367  C   TYR A 465      22.885  -2.090 -20.592  1.00 82.00           C  
ATOM   3368  CB  TYR A 465      22.164  -0.871 -22.685  1.00 82.00           C  
ATOM   3369  O   TYR A 465      22.598  -1.677 -19.471  1.00 82.00           O  
ATOM   3370  CG  TYR A 465      20.913  -0.342 -22.018  1.00 82.00           C  
ATOM   3371  CD1 TYR A 465      19.859  -1.215 -21.696  1.00 82.00           C  
ATOM   3372  CD2 TYR A 465      20.836   1.015 -21.653  1.00 82.00           C  
ATOM   3373  CE1 TYR A 465      18.712  -0.715 -21.050  1.00 82.00           C  
ATOM   3374  CE2 TYR A 465      19.688   1.511 -21.009  1.00 82.00           C  
ATOM   3375  OH  TYR A 465      17.474   1.122 -20.154  1.00 82.00           O  
ATOM   3376  CZ  TYR A 465      18.609   0.650 -20.732  1.00 82.00           C  
ATOM   3377  N   GLU A 466      22.907  -3.393 -20.876  1.00 84.38           N  
ATOM   3378  CA  GLU A 466      22.630  -4.451 -19.900  1.00 84.38           C  
ATOM   3379  C   GLU A 466      23.591  -4.376 -18.714  1.00 84.38           C  
ATOM   3380  CB  GLU A 466      22.748  -5.828 -20.569  1.00 84.38           C  
ATOM   3381  O   GLU A 466      23.157  -4.384 -17.560  1.00 84.38           O  
ATOM   3382  CG  GLU A 466      21.560  -6.131 -21.494  1.00 84.38           C  
ATOM   3383  CD  GLU A 466      21.721  -7.453 -22.267  1.00 84.38           C  
ATOM   3384  OE1 GLU A 466      20.924  -7.669 -23.213  1.00 84.38           O  
ATOM   3385  OE2 GLU A 466      22.650  -8.222 -21.933  1.00 84.38           O  
ATOM   3386  N   LYS A 467      24.892  -4.214 -18.983  1.00 87.25           N  
ATOM   3387  CA  LYS A 467      25.901  -4.023 -17.938  1.00 87.25           C  
ATOM   3388  C   LYS A 467      25.659  -2.746 -17.135  1.00 87.25           C  
ATOM   3389  CB  LYS A 467      27.288  -4.047 -18.583  1.00 87.25           C  
ATOM   3390  O   LYS A 467      25.714  -2.780 -15.910  1.00 87.25           O  
ATOM   3391  CG  LYS A 467      28.380  -4.015 -17.510  1.00 87.25           C  
ATOM   3392  CD  LYS A 467      29.759  -4.102 -18.157  1.00 87.25           C  
ATOM   3393  CE  LYS A 467      30.806  -4.047 -17.047  1.00 87.25           C  
ATOM   3394  NZ  LYS A 467      32.173  -4.087 -17.614  1.00 87.25           N  
ATOM   3395  N   ALA A 468      25.342  -1.639 -17.803  1.00 85.50           N  
ATOM   3396  CA  ALA A 468      25.066  -0.368 -17.145  1.00 85.50           C  
ATOM   3397  C   ALA A 468      23.811  -0.438 -16.251  1.00 85.50           C  
ATOM   3398  CB  ALA A 468      24.959   0.710 -18.232  1.00 85.50           C  
ATOM   3399  O   ALA A 468      23.796   0.134 -15.161  1.00 85.50           O  
ATOM   3400  N   VAL A 469      22.776  -1.177 -16.667  1.00 86.25           N  
ATOM   3401  CA  VAL A 469      21.570  -1.433 -15.863  1.00 86.25           C  
ATOM   3402  C   VAL A 469      21.852  -2.379 -14.699  1.00 86.25           C  
ATOM   3403  CB  VAL A 469      20.416  -1.941 -16.753  1.00 86.25           C  
ATOM   3404  O   VAL A 469      21.340  -2.141 -13.602  1.00 86.25           O  
ATOM   3405  CG1 VAL A 469      19.235  -2.504 -15.946  1.00 86.25           C  
ATOM   3406  CG2 VAL A 469      19.896  -0.767 -17.598  1.00 86.25           C  
ATOM   3407  N   ALA A 470      22.673  -3.415 -14.886  1.00 90.38           N  
ATOM   3408  CA  ALA A 470      23.117  -4.279 -13.793  1.00 90.38           C  
ATOM   3409  C   ALA A 470      23.896  -3.474 -12.736  1.00 90.38           C  
ATOM   3410  CB  ALA A 470      23.937  -5.441 -14.366  1.00 90.38           C  
ATOM   3411  O   ALA A 470      23.534  -3.502 -11.560  1.00 90.38           O  
ATOM   3412  N   ASP A 471      24.865  -2.658 -13.159  1.00 90.25           N  
ATOM   3413  CA  ASP A 471      25.639  -1.778 -12.275  1.00 90.25           C  
ATOM   3414  C   ASP A 471      24.750  -0.727 -11.586  1.00 90.25           C  
ATOM   3415  CB  ASP A 471      26.751  -1.074 -13.079  1.00 90.25           C  
ATOM   3416  O   ASP A 471      24.882  -0.469 -10.386  1.00 90.25           O  
ATOM   3417  CG  ASP A 471      27.961  -1.958 -13.424  1.00 90.25           C  
ATOM   3418  OD1 ASP A 471      28.139  -3.011 -12.776  1.00 90.25           O  
ATOM   3419  OD2 ASP A 471      28.765  -1.528 -14.285  1.00 90.25           O  
ATOM   3420  N   GLY A 472      23.807  -0.126 -12.317  1.00 88.81           N  
ATOM   3421  CA  GLY A 472      22.834   0.808 -11.750  1.00 88.81           C  
ATOM   3422  C   GLY A 472      21.954   0.153 -10.688  1.00 88.81           C  
ATOM   3423  O   GLY A 472      21.736   0.732  -9.623  1.00 88.81           O  
ATOM   3424  N   THR A 473      21.498  -1.075 -10.943  1.00 91.56           N  
ATOM   3425  CA  THR A 473      20.693  -1.864  -9.999  1.00 91.56           C  
ATOM   3426  C   THR A 473      21.504  -2.224  -8.754  1.00 91.56           C  
ATOM   3427  CB  THR A 473      20.146  -3.136 -10.665  1.00 91.56           C  
ATOM   3428  O   THR A 473      21.019  -2.026  -7.639  1.00 91.56           O  
ATOM   3429  CG2 THR A 473      19.189  -3.896  -9.751  1.00 91.56           C  
ATOM   3430  OG1 THR A 473      19.413  -2.802 -11.821  1.00 91.56           O  
ATOM   3431  N   HIS A 474      22.755  -2.664  -8.931  1.00 94.69           N  
ATOM   3432  CA  HIS A 474      23.698  -2.941  -7.847  1.00 94.69           C  
ATOM   3433  C   HIS A 474      23.828  -1.740  -6.903  1.00 94.69           C  
ATOM   3434  CB  HIS A 474      25.064  -3.326  -8.444  1.00 94.69           C  
ATOM   3435  O   HIS A 474      23.553  -1.852  -5.708  1.00 94.69           O  
ATOM   3436  CG  HIS A 474      26.164  -3.422  -7.415  1.00 94.69           C  
ATOM   3437  CD2 HIS A 474      27.067  -2.459  -7.052  1.00 94.69           C  
ATOM   3438  ND1 HIS A 474      26.406  -4.498  -6.611  1.00 94.69           N  
ATOM   3439  CE1 HIS A 474      27.391  -4.200  -5.758  1.00 94.69           C  
ATOM   3440  NE2 HIS A 474      27.835  -2.956  -5.989  1.00 94.69           N  
ATOM   3441  N   TRP A 475      24.178  -0.563  -7.431  1.00 93.31           N  
ATOM   3442  CA  TRP A 475      24.395   0.637  -6.615  1.00 93.31           C  
ATOM   3443  C   TRP A 475      23.114   1.190  -5.987  1.00 93.31           C  
ATOM   3444  CB  TRP A 475      25.082   1.708  -7.463  1.00 93.31           C  
ATOM   3445  O   TRP A 475      23.143   1.679  -4.850  1.00 93.31           O  
ATOM   3446  CG  TRP A 475      26.557   1.515  -7.571  1.00 93.31           C  
ATOM   3447  CD1 TRP A 475      27.227   1.009  -8.630  1.00 93.31           C  
ATOM   3448  CD2 TRP A 475      27.558   1.754  -6.540  1.00 93.31           C  
ATOM   3449  CE2 TRP A 475      28.830   1.356  -7.047  1.00 93.31           C  
ATOM   3450  CE3 TRP A 475      27.513   2.264  -5.224  1.00 93.31           C  
ATOM   3451  NE1 TRP A 475      28.568   0.907  -8.324  1.00 93.31           N  
ATOM   3452  CH2 TRP A 475      29.925   1.967  -4.978  1.00 93.31           C  
ATOM   3453  CZ2 TRP A 475      30.003   1.458  -6.286  1.00 93.31           C  
ATOM   3454  CZ3 TRP A 475      28.685   2.370  -4.452  1.00 93.31           C  
ATOM   3455  N   ALA A 476      21.988   1.092  -6.696  1.00 92.56           N  
ATOM   3456  CA  ALA A 476      20.685   1.446  -6.155  1.00 92.56           C  
ATOM   3457  C   ALA A 476      20.350   0.569  -4.938  1.00 92.56           C  
ATOM   3458  CB  ALA A 476      19.639   1.323  -7.267  1.00 92.56           C  
ATOM   3459  O   ALA A 476      20.054   1.093  -3.863  1.00 92.56           O  
ATOM   3460  N   PHE A 477      20.464  -0.757  -5.060  1.00 96.31           N  
ATOM   3461  CA  PHE A 477      20.181  -1.681  -3.958  1.00 96.31           C  
ATOM   3462  C   PHE A 477      21.200  -1.590  -2.828  1.00 96.31           C  
ATOM   3463  CB  PHE A 477      20.068  -3.110  -4.492  1.00 96.31           C  
ATOM   3464  O   PHE A 477      20.809  -1.630  -1.661  1.00 96.31           O  
ATOM   3465  CG  PHE A 477      18.876  -3.395  -5.389  1.00 96.31           C  
ATOM   3466  CD1 PHE A 477      17.785  -2.507  -5.508  1.00 96.31           C  
ATOM   3467  CD2 PHE A 477      18.865  -4.592  -6.123  1.00 96.31           C  
ATOM   3468  CE1 PHE A 477      16.711  -2.816  -6.356  1.00 96.31           C  
ATOM   3469  CE2 PHE A 477      17.776  -4.917  -6.947  1.00 96.31           C  
ATOM   3470  CZ  PHE A 477      16.698  -4.026  -7.067  1.00 96.31           C  
ATOM   3471  N   LEU A 478      22.478  -1.373  -3.139  1.00 96.06           N  
ATOM   3472  CA  LEU A 478      23.512  -1.176  -2.130  1.00 96.06           C  
ATOM   3473  C   LEU A 478      23.229   0.073  -1.283  1.00 96.06           C  
ATOM   3474  CB  LEU A 478      24.879  -1.097  -2.829  1.00 96.06           C  
ATOM   3475  O   LEU A 478      23.336   0.030  -0.059  1.00 96.06           O  
ATOM   3476  CG  LEU A 478      26.070  -1.133  -1.857  1.00 96.06           C  
ATOM   3477  CD1 LEU A 478      26.188  -2.490  -1.158  1.00 96.06           C  
ATOM   3478  CD2 LEU A 478      27.366  -0.855  -2.617  1.00 96.06           C  
ATOM   3479  N   THR A 479      22.771   1.165  -1.896  1.00 94.06           N  
ATOM   3480  CA  THR A 479      22.412   2.388  -1.160  1.00 94.06           C  
ATOM   3481  C   THR A 479      21.132   2.201  -0.349  1.00 94.06           C  
ATOM   3482  CB  THR A 479      22.254   3.568  -2.121  1.00 94.06           C  
ATOM   3483  O   THR A 479      21.054   2.597   0.815  1.00 94.06           O  
ATOM   3484  CG2 THR A 479      21.906   4.852  -1.362  1.00 94.06           C  
ATOM   3485  OG1 THR A 479      23.466   3.765  -2.805  1.00 94.06           O  
ATOM   3486  N   VAL A 480      20.132   1.533  -0.929  1.00 94.75           N  
ATOM   3487  CA  VAL A 480      18.895   1.166  -0.227  1.00 94.75           C  
ATOM   3488  C   VAL A 480      19.188   0.226   0.957  1.00 94.75           C  
ATOM   3489  CB  VAL A 480      17.892   0.566  -1.232  1.00 94.75           C  
ATOM   3490  O   VAL A 480      18.484   0.283   1.968  1.00 94.75           O  
ATOM   3491  CG1 VAL A 480      16.634   0.031  -0.552  1.00 94.75           C  
ATOM   3492  CG2 VAL A 480      17.399   1.609  -2.250  1.00 94.75           C  
ATOM   3493  N   SER A 481      20.259  -0.575   0.909  1.00 96.69           N  
ATOM   3494  CA  SER A 481      20.659  -1.446   2.023  1.00 96.69           C  
ATOM   3495  C   SER A 481      21.047  -0.671   3.290  1.00 96.69           C  
ATOM   3496  CB  SER A 481      21.775  -2.412   1.608  1.00 96.69           C  
ATOM   3497  O   SER A 481      20.746  -1.120   4.395  1.00 96.69           O  
ATOM   3498  OG  SER A 481      23.049  -1.822   1.740  1.00 96.69           O  
ATOM   3499  N   VAL A 482      21.601   0.541   3.159  1.00 97.00           N  
ATOM   3500  CA  VAL A 482      21.887   1.428   4.302  1.00 97.00           C  
ATOM   3501  C   VAL A 482      20.589   1.828   5.009  1.00 97.00           C  
ATOM   3502  CB  VAL A 482      22.667   2.680   3.849  1.00 97.00           C  
ATOM   3503  O   VAL A 482      20.510   1.834   6.239  1.00 97.00           O  
ATOM   3504  CG1 VAL A 482      23.008   3.598   5.032  1.00 97.00           C  
ATOM   3505  CG2 VAL A 482      23.980   2.287   3.159  1.00 97.00           C  
ATOM   3506  N   VAL A 483      19.530   2.086   4.240  1.00 96.81           N  
ATOM   3507  CA  VAL A 483      18.197   2.387   4.779  1.00 96.81           C  
ATOM   3508  C   VAL A 483      17.563   1.144   5.410  1.00 96.81           C  
ATOM   3509  CB  VAL A 483      17.288   2.997   3.695  1.00 96.81           C  
ATOM   3510  O   VAL A 483      16.936   1.247   6.465  1.00 96.81           O  
ATOM   3511  CG1 VAL A 483      15.948   3.444   4.286  1.00 96.81           C  
ATOM   3512  CG2 VAL A 483      17.955   4.229   3.066  1.00 96.81           C  
ATOM   3513  N   ALA A 484      17.778  -0.045   4.841  1.00 96.94           N  
ATOM   3514  CA  ALA A 484      17.360  -1.304   5.461  1.00 96.94           C  
ATOM   3515  C   ALA A 484      18.092  -1.567   6.792  1.00 96.94           C  
ATOM   3516  CB  ALA A 484      17.558  -2.450   4.464  1.00 96.94           C  
ATOM   3517  O   ALA A 484      17.469  -2.004   7.761  1.00 96.94           O  
ATOM   3518  N   ALA A 485      19.381  -1.230   6.889  1.00 97.62           N  
ATOM   3519  CA  ALA A 485      20.137  -1.301   8.138  1.00 97.62           C  
ATOM   3520  C   ALA A 485      19.598  -0.311   9.184  1.00 97.62           C  
ATOM   3521  CB  ALA A 485      21.621  -1.068   7.836  1.00 97.62           C  
ATOM   3522  O   ALA A 485      19.449  -0.666  10.355  1.00 97.62           O  
ATOM   3523  N   ALA A 486      19.208   0.896   8.765  1.00 97.12           N  
ATOM   3524  CA  ALA A 486      18.505   1.840   9.630  1.00 97.12           C  
ATOM   3525  C   ALA A 486      17.131   1.303  10.077  1.00 97.12           C  
ATOM   3526  CB  ALA A 486      18.388   3.188   8.911  1.00 97.12           C  
ATOM   3527  O   ALA A 486      16.756   1.488  11.234  1.00 97.12           O  
ATOM   3528  N   ALA A 487      16.395   0.594   9.210  1.00 96.06           N  
ATOM   3529  CA  ALA A 487      15.121  -0.044   9.563  1.00 96.06           C  
ATOM   3530  C   ALA A 487      15.312  -1.133  10.627  1.00 96.06           C  
ATOM   3531  CB  ALA A 487      14.464  -0.629   8.305  1.00 96.06           C  
ATOM   3532  O   ALA A 487      14.540  -1.217  11.589  1.00 96.06           O  
ATOM   3533  N   LEU A 488      16.372  -1.935  10.488  1.00 97.25           N  
ATOM   3534  CA  LEU A 488      16.782  -2.904  11.495  1.00 97.25           C  
ATOM   3535  C   LEU A 488      17.115  -2.198  12.813  1.00 97.25           C  
ATOM   3536  CB  LEU A 488      17.949  -3.745  10.948  1.00 97.25           C  
ATOM   3537  O   LEU A 488      16.529  -2.548  13.834  1.00 97.25           O  
ATOM   3538  CG  LEU A 488      18.586  -4.697  11.977  1.00 97.25           C  
ATOM   3539  CD1 LEU A 488      17.572  -5.657  12.602  1.00 97.25           C  
ATOM   3540  CD2 LEU A 488      19.682  -5.515  11.300  1.00 97.25           C  
ATOM   3541  N   ALA A 489      17.969  -1.172  12.802  1.00 96.81           N  
ATOM   3542  CA  ALA A 489      18.321  -0.410  14.001  1.00 96.81           C  
ATOM   3543  C   ALA A 489      17.085   0.209  14.683  1.00 96.81           C  
ATOM   3544  CB  ALA A 489      19.352   0.656  13.617  1.00 96.81           C  
ATOM   3545  O   ALA A 489      16.903   0.059  15.890  1.00 96.81           O  
ATOM   3546  N   ALA A 490      16.180   0.823  13.917  1.00 94.81           N  
ATOM   3547  CA  ALA A 490      14.921   1.377  14.417  1.00 94.81           C  
ATOM   3548  C   ALA A 490      14.019   0.302  15.055  1.00 94.81           C  
ATOM   3549  CB  ALA A 490      14.221   2.090  13.256  1.00 94.81           C  
ATOM   3550  O   ALA A 490      13.367   0.550  16.072  1.00 94.81           O  
ATOM   3551  N   SER A 491      14.031  -0.921  14.516  1.00 93.62           N  
ATOM   3552  CA  SER A 491      13.254  -2.049  15.045  1.00 93.62           C  
ATOM   3553  C   SER A 491      13.680  -2.465  16.460  1.00 93.62           C  
ATOM   3554  CB  SER A 491      13.334  -3.248  14.095  1.00 93.62           C  
ATOM   3555  O   SER A 491      12.854  -2.973  17.221  1.00 93.62           O  
ATOM   3556  OG  SER A 491      12.771  -2.911  12.843  1.00 93.62           O  
ATOM   3557  N   TRP A 492      14.926  -2.196  16.874  1.00 92.88           N  
ATOM   3558  CA  TRP A 492      15.395  -2.474  18.240  1.00 92.88           C  
ATOM   3559  C   TRP A 492      14.737  -1.599  19.308  1.00 92.88           C  
ATOM   3560  CB  TRP A 492      16.916  -2.319  18.321  1.00 92.88           C  
ATOM   3561  O   TRP A 492      14.623  -2.026  20.466  1.00 92.88           O  
ATOM   3562  CG  TRP A 492      17.669  -3.482  17.773  1.00 92.88           C  
ATOM   3563  CD1 TRP A 492      17.955  -3.707  16.476  1.00 92.88           C  
ATOM   3564  CD2 TRP A 492      18.266  -4.587  18.506  1.00 92.88           C  
ATOM   3565  CE2 TRP A 492      18.856  -5.485  17.567  1.00 92.88           C  
ATOM   3566  CE3 TRP A 492      18.393  -4.897  19.876  1.00 92.88           C  
ATOM   3567  NE1 TRP A 492      18.626  -4.904  16.339  1.00 92.88           N  
ATOM   3568  CH2 TRP A 492      19.628  -6.934  19.338  1.00 92.88           C  
ATOM   3569  CZ2 TRP A 492      19.520  -6.649  17.967  1.00 92.88           C  
ATOM   3570  CZ3 TRP A 492      19.071  -6.059  20.289  1.00 92.88           C  
ATOM   3571  N   PHE A 493      14.287  -0.402  18.928  1.00 92.25           N  
ATOM   3572  CA  PHE A 493      13.658   0.555  19.836  1.00 92.25           C  
ATOM   3573  C   PHE A 493      12.168   0.290  20.070  1.00 92.25           C  
ATOM   3574  CB  PHE A 493      13.880   1.971  19.316  1.00 92.25           C  
ATOM   3575  O   PHE A 493      11.582   0.855  20.999  1.00 92.25           O  
ATOM   3576  CG  PHE A 493      15.322   2.423  19.312  1.00 92.25           C  
ATOM   3577  CD1 PHE A 493      15.907   2.912  20.495  1.00 92.25           C  
ATOM   3578  CD2 PHE A 493      16.078   2.366  18.130  1.00 92.25           C  
ATOM   3579  CE1 PHE A 493      17.244   3.345  20.491  1.00 92.25           C  
ATOM   3580  CE2 PHE A 493      17.414   2.800  18.124  1.00 92.25           C  
ATOM   3581  CZ  PHE A 493      17.997   3.291  19.305  1.00 92.25           C  
ATOM   3582  N   ILE A 494      11.556  -0.611  19.293  1.00 88.50           N  
ATOM   3583  CA  ILE A 494      10.216  -1.119  19.590  1.00 88.50           C  
ATOM   3584  C   ILE A 494      10.289  -1.883  20.915  1.00 88.50           C  
ATOM   3585  CB  ILE A 494       9.661  -1.970  18.425  1.00 88.50           C  
ATOM   3586  O   ILE A 494      10.988  -2.891  21.049  1.00 88.50           O  
ATOM   3587  CG1 ILE A 494       9.489  -1.070  17.176  1.00 88.50           C  
ATOM   3588  CG2 ILE A 494       8.319  -2.618  18.826  1.00 88.50           C  
ATOM   3589  CD1 ILE A 494       9.016  -1.801  15.915  1.00 88.50           C  
ATOM   3590  N   LYS A 495       9.569  -1.399  21.931  1.00 84.00           N  
ATOM   3591  CA  LYS A 495       9.550  -2.028  23.253  1.00 84.00           C  
ATOM   3592  C   LYS A 495       8.669  -3.269  23.211  1.00 84.00           C  
ATOM   3593  CB  LYS A 495       9.093  -1.044  24.341  1.00 84.00           C  
ATOM   3594  O   LYS A 495       7.504  -3.195  22.812  1.00 84.00           O  
ATOM   3595  CG  LYS A 495      10.059   0.141  24.498  1.00 84.00           C  
ATOM   3596  CD  LYS A 495       9.637   1.055  25.657  1.00 84.00           C  
ATOM   3597  CE  LYS A 495      10.647   2.202  25.804  1.00 84.00           C  
ATOM   3598  NZ  LYS A 495      10.327   3.094  26.949  1.00 84.00           N  
ATOM   3599  N   ALA A 496       9.209  -4.389  23.691  1.00 74.44           N  
ATOM   3600  CA  ALA A 496       8.415  -5.576  23.968  1.00 74.44           C  
ATOM   3601  C   ALA A 496       7.399  -5.230  25.063  1.00 74.44           C  
ATOM   3602  CB  ALA A 496       9.344  -6.728  24.375  1.00 74.44           C  
ATOM   3603  O   ALA A 496       7.781  -4.817  26.159  1.00 74.44           O  
ATOM   3604  N   ARG A 497       6.105  -5.358  24.767  1.00 62.94           N  
ATOM   3605  CA  ARG A 497       5.077  -5.323  25.806  1.00 62.94           C  
ATOM   3606  C   ARG A 497       4.849  -6.760  26.274  1.00 62.94           C  
ATOM   3607  CB  ARG A 497       3.786  -4.661  25.305  1.00 62.94           C  
ATOM   3608  O   ARG A 497       4.507  -7.595  25.439  1.00 62.94           O  
ATOM   3609  CG  ARG A 497       3.917  -3.129  25.245  1.00 62.94           C  
ATOM   3610  CD  ARG A 497       2.564  -2.505  24.879  1.00 62.94           C  
ATOM   3611  NE  ARG A 497       2.595  -1.026  24.895  1.00 62.94           N  
ATOM   3612  NH1 ARG A 497       0.446  -0.725  24.144  1.00 62.94           N  
ATOM   3613  NH2 ARG A 497       1.700   1.060  24.609  1.00 62.94           N  
ATOM   3614  CZ  ARG A 497       1.585  -0.239  24.556  1.00 62.94           C  
ATOM   3615  N   PRO A 498       5.032  -7.082  27.566  1.00 47.94           N  
ATOM   3616  CA  PRO A 498       4.526  -8.343  28.088  1.00 47.94           C  
ATOM   3617  C   PRO A 498       3.004  -8.375  27.895  1.00 47.94           C  
ATOM   3618  CB  PRO A 498       4.966  -8.394  29.556  1.00 47.94           C  
ATOM   3619  O   PRO A 498       2.362  -7.321  27.938  1.00 47.94           O  
ATOM   3620  CG  PRO A 498       5.169  -6.929  29.941  1.00 47.94           C  
ATOM   3621  CD  PRO A 498       5.549  -6.239  28.634  1.00 47.94           C  
ATOM   3622  N   LYS A 499       2.433  -9.569  27.656  1.00 46.41           N  
ATOM   3623  CA  LYS A 499       0.976  -9.784  27.571  1.00 46.41           C  
ATOM   3624  C   LYS A 499       0.309  -8.968  28.674  1.00 46.41           C  
ATOM   3625  CB  LYS A 499       0.632 -11.280  27.760  1.00 46.41           C  
ATOM   3626  O   LYS A 499       0.541  -9.244  29.848  1.00 46.41           O  
ATOM   3627  CG  LYS A 499       0.340 -12.004  26.439  1.00 46.41           C  
ATOM   3628  CD  LYS A 499       0.082 -13.503  26.671  1.00 46.41           C  
ATOM   3629  CE  LYS A 499      -0.275 -14.176  25.338  1.00 46.41           C  
ATOM   3630  NZ  LYS A 499      -0.251 -15.658  25.419  1.00 46.41           N  
ATOM   3631  N   SER A 500      -0.481  -7.960  28.301  1.00 44.16           N  
ATOM   3632  CA  SER A 500      -1.258  -7.195  29.271  1.00 44.16           C  
ATOM   3633  C   SER A 500      -2.108  -8.199  30.046  1.00 44.16           C  
ATOM   3634  CB  SER A 500      -2.099  -6.129  28.557  1.00 44.16           C  
ATOM   3635  O   SER A 500      -2.981  -8.859  29.474  1.00 44.16           O  
ATOM   3636  OG  SER A 500      -2.891  -5.370  29.449  1.00 44.16           O  
ATOM   3637  N   ALA A 501      -1.782  -8.382  31.328  1.00 34.53           N  
ATOM   3638  CA  ALA A 501      -2.676  -9.034  32.261  1.00 34.53           C  
ATOM   3639  C   ALA A 501      -4.000  -8.282  32.145  1.00 34.53           C  
ATOM   3640  CB  ALA A 501      -2.081  -8.981  33.673  1.00 34.53           C  
ATOM   3641  O   ALA A 501      -4.024  -7.053  32.244  1.00 34.53           O  
ATOM   3642  N   ALA A 502      -5.066  -9.015  31.824  1.00 33.06           N  
ATOM   3643  CA  ALA A 502      -6.407  -8.457  31.799  1.00 33.06           C  
ATOM   3644  C   ALA A 502      -6.599  -7.615  33.074  1.00 33.06           C  
ATOM   3645  CB  ALA A 502      -7.410  -9.614  31.728  1.00 33.06           C  
ATOM   3646  O   ALA A 502      -6.198  -8.092  34.141  1.00 33.06           O  
ATOM   3647  N   PRO A 503      -7.164  -6.395  32.990  1.00 32.72           N  
ATOM   3648  CA  PRO A 503      -7.514  -5.652  34.190  1.00 32.72           C  
ATOM   3649  C   PRO A 503      -8.306  -6.588  35.112  1.00 32.72           C  
ATOM   3650  CB  PRO A 503      -8.355  -4.458  33.730  1.00 32.72           C  
ATOM   3651  O   PRO A 503      -9.151  -7.333  34.593  1.00 32.72           O  
ATOM   3652  CG  PRO A 503      -7.983  -4.296  32.256  1.00 32.72           C  
ATOM   3653  CD  PRO A 503      -7.635  -5.711  31.801  1.00 32.72           C  
ATOM   3654  N   PRO A 504      -8.030  -6.610  36.430  1.00 32.31           N  
ATOM   3655  CA  PRO A 504      -8.857  -7.364  37.355  1.00 32.31           C  
ATOM   3656  C   PRO A 504     -10.302  -6.963  37.082  1.00 32.31           C  
ATOM   3657  CB  PRO A 504      -8.411  -6.993  38.774  1.00 32.31           C  
ATOM   3658  O   PRO A 504     -10.596  -5.769  36.981  1.00 32.31           O  
ATOM   3659  CG  PRO A 504      -7.137  -6.164  38.600  1.00 32.31           C  
ATOM   3660  CD  PRO A 504      -7.097  -5.750  37.131  1.00 32.31           C  
ATOM   3661  N   LEU A 505     -11.167  -7.958  36.867  1.00 35.94           N  
ATOM   3662  CA  LEU A 505     -12.606  -7.749  36.769  1.00 35.94           C  
ATOM   3663  C   LEU A 505     -12.984  -6.798  37.900  1.00 35.94           C  
ATOM   3664  CB  LEU A 505     -13.321  -9.103  36.939  1.00 35.94           C  
ATOM   3665  O   LEU A 505     -12.775  -7.142  39.062  1.00 35.94           O  
ATOM   3666  CG  LEU A 505     -13.295  -9.978  35.674  1.00 35.94           C  
ATOM   3667  CD1 LEU A 505     -13.431 -11.457  36.037  1.00 35.94           C  
ATOM   3668  CD2 LEU A 505     -14.443  -9.609  34.732  1.00 35.94           C  
ATOM   3669  N   ALA A 506     -13.464  -5.602  37.555  1.00 35.34           N  
ATOM   3670  CA  ALA A 506     -14.074  -4.725  38.534  1.00 35.34           C  
ATOM   3671  C   ALA A 506     -15.172  -5.559  39.190  1.00 35.34           C  
ATOM   3672  CB  ALA A 506     -14.603  -3.463  37.840  1.00 35.34           C  
ATOM   3673  O   ALA A 506     -16.152  -5.930  38.539  1.00 35.34           O  
ATOM   3674  N   THR A 507     -14.941  -5.957  40.438  1.00 35.56           N  
ATOM   3675  CA  THR A 507     -15.954  -6.588  41.266  1.00 35.56           C  
ATOM   3676  C   THR A 507     -17.126  -5.626  41.266  1.00 35.56           C  
ATOM   3677  CB  THR A 507     -15.428  -6.828  42.689  1.00 35.56           C  
ATOM   3678  O   THR A 507     -16.969  -4.469  41.661  1.00 35.56           O  
ATOM   3679  CG2 THR A 507     -14.449  -8.003  42.719  1.00 35.56           C  
ATOM   3680  OG1 THR A 507     -14.728  -5.693  43.148  1.00 35.56           O  
ATOM   3681  N   ALA A 508     -18.260  -6.076  40.728  1.00 33.25           N  
ATOM   3682  CA  ALA A 508     -19.501  -5.329  40.804  1.00 33.25           C  
ATOM   3683  C   ALA A 508     -19.711  -4.889  42.264  1.00 33.25           C  
ATOM   3684  CB  ALA A 508     -20.643  -6.225  40.309  1.00 33.25           C  
ATOM   3685  O   ALA A 508     -19.392  -5.677  43.164  1.00 33.25           O  
ATOM   3686  N   PRO A 509     -20.207  -3.667  42.523  1.00 34.78           N  
ATOM   3687  CA  PRO A 509     -20.625  -3.301  43.863  1.00 34.78           C  
ATOM   3688  C   PRO A 509     -21.636  -4.353  44.313  1.00 34.78           C  
ATOM   3689  CB  PRO A 509     -21.240  -1.897  43.763  1.00 34.78           C  
ATOM   3690  O   PRO A 509     -22.652  -4.561  43.654  1.00 34.78           O  
ATOM   3691  CG  PRO A 509     -20.785  -1.380  42.398  1.00 34.78           C  
ATOM   3692  CD  PRO A 509     -20.588  -2.645  41.569  1.00 34.78           C  
ATOM   3693  N   THR A 510     -21.319  -5.081  45.378  1.00 37.97           N  
ATOM   3694  CA  THR A 510     -22.312  -5.865  46.103  1.00 37.97           C  
ATOM   3695  C   THR A 510     -23.368  -4.885  46.577  1.00 37.97           C  
ATOM   3696  CB  THR A 510     -21.695  -6.601  47.308  1.00 37.97           C  
ATOM   3697  O   THR A 510     -23.115  -4.111  47.502  1.00 37.97           O  
ATOM   3698  CG2 THR A 510     -21.292  -8.027  46.949  1.00 37.97           C  
ATOM   3699  OG1 THR A 510     -20.537  -5.934  47.770  1.00 37.97           O  
ATOM   3700  N   ASP A 511     -24.520  -4.896  45.910  1.00 37.25           N  
ATOM   3701  CA  ASP A 511     -25.729  -4.280  46.425  1.00 37.25           C  
ATOM   3702  C   ASP A 511     -25.949  -4.818  47.839  1.00 37.25           C  
ATOM   3703  CB  ASP A 511     -26.937  -4.569  45.515  1.00 37.25           C  
ATOM   3704  O   ASP A 511     -26.074  -6.025  48.070  1.00 37.25           O  
ATOM   3705  CG  ASP A 511     -27.009  -3.652  44.287  1.00 37.25           C  
ATOM   3706  OD1 ASP A 511     -26.589  -2.478  44.404  1.00 37.25           O  
ATOM   3707  OD2 ASP A 511     -27.502  -4.129  43.240  1.00 37.25           O  
ATOM   3708  N   GLN A 512     -25.932  -3.893  48.795  1.00 41.59           N  
ATOM   3709  CA  GLN A 512     -26.400  -4.118  50.147  1.00 41.59           C  
ATOM   3710  C   GLN A 512     -27.887  -4.467  50.067  1.00 41.59           C  
ATOM   3711  CB  GLN A 512     -26.177  -2.849  50.987  1.00 41.59           C  
ATOM   3712  O   GLN A 512     -28.744  -3.588  50.014  1.00 41.59           O  
ATOM   3713  CG  GLN A 512     -24.702  -2.566  51.302  1.00 41.59           C  
ATOM   3714  CD  GLN A 512     -24.529  -1.343  52.203  1.00 41.59           C  
ATOM   3715  NE2 GLN A 512     -23.375  -1.164  52.807  1.00 41.59           N  
ATOM   3716  OE1 GLN A 512     -25.407  -0.520  52.389  1.00 41.59           O  
ATOM   3717  N   VAL A 513     -28.203  -5.759  50.055  1.00 39.09           N  
ATOM   3718  CA  VAL A 513     -29.542  -6.217  50.416  1.00 39.09           C  
ATOM   3719  C   VAL A 513     -29.624  -6.125  51.933  1.00 39.09           C  
ATOM   3720  CB  VAL A 513     -29.857  -7.620  49.877  1.00 39.09           C  
ATOM   3721  O   VAL A 513     -28.979  -6.886  52.655  1.00 39.09           O  
ATOM   3722  CG1 VAL A 513     -31.264  -8.067  50.297  1.00 39.09           C  
ATOM   3723  CG2 VAL A 513     -29.803  -7.623  48.343  1.00 39.09           C  
ATOM   3724  N   GLY A 514     -30.374  -5.130  52.400  1.00 37.56           N  
ATOM   3725  CA  GLY A 514     -30.738  -4.989  53.797  1.00 37.56           C  
ATOM   3726  C   GLY A 514     -31.468  -6.232  54.299  1.00 37.56           C  
ATOM   3727  O   GLY A 514     -32.419  -6.701  53.679  1.00 37.56           O  
ATOM   3728  N   ALA A 515     -31.031  -6.726  55.451  1.00 34.09           N  
ATOM   3729  CA  ALA A 515     -31.841  -7.550  56.329  1.00 34.09           C  
ATOM   3730  C   ALA A 515     -32.238  -6.674  57.524  1.00 34.09           C  
ATOM   3731  CB  ALA A 515     -31.070  -8.823  56.700  1.00 34.09           C  
ATOM   3732  O   ALA A 515     -31.508  -6.560  58.506  1.00 34.09           O  
ATOM   3733  N   ALA A 516     -33.370  -5.987  57.380  1.00 39.50           N  
ATOM   3734  CA  ALA A 516     -34.247  -5.683  58.498  1.00 39.50           C  
ATOM   3735  C   ALA A 516     -35.374  -6.718  58.420  1.00 39.50           C  
ATOM   3736  CB  ALA A 516     -34.747  -4.236  58.399  1.00 39.50           C  
ATOM   3737  O   ALA A 516     -36.075  -6.782  57.407  1.00 39.50           O  
ATOM   3738  N   GLY A 517     -35.471  -7.557  59.448  1.00 36.97           N  
ATOM   3739  CA  GLY A 517     -36.385  -8.690  59.550  1.00 36.97           C  
ATOM   3740  C   GLY A 517     -35.899  -9.641  60.620  1.00 36.97           C  
ATOM   3741  O   GLY A 517     -35.055 -10.492  60.267  1.00 36.97           O  
ATOM   3742  OXT GLY A 517     -36.346  -9.433  61.767  1.00 36.97           O  
TER    3743      GLY A 517                                                      
ENDMDL                                                                          
END                                                                             
