# Supplementary material for: Cryo‐EM structure of antibacterial efflux transporter QacA from Staphylococcus aureus reveals a novel extracellular loop with allosteric role
Source: EMBO J. 2023 Jul 17;42(16):e113418. doi: 10.15252/embj.2023113418 (PMC10425836; doi:10.15252/embj.2023113418)
Supplement: Supplementary file 4 — Source Data for Expanded View [file EMBJ-42-e113418-s008.zip › Expanded view source data/Figure EV2/AF2 models/AF-R9UR36-SgvT3.pdb]

HEADER                                            01-JUN-22                     
TITLE     ALPHAFOLD MONOMER V2.0 PREDICTION FOR EMRB/QACA SUBFAMILY DRUG        
TITLE    2 RESISTANCE TRANSPORTER (R9UR36)                                      
COMPND    MOL_ID: 1;                                                            
COMPND   2 MOLECULE: EMRB/QACA SUBFAMILY DRUG RESISTANCE TRANSPORTER;           
COMPND   3 CHAIN: A                                                             
SOURCE    MOL_ID: 1;                                                            
SOURCE   2 ORGANISM_SCIENTIFIC: STREPTOMYCES GRISEOVIRIDIS;                     
SOURCE   3 ORGANISM_TAXID: 45398                                                
REMARK   1                                                                      
REMARK   1 REFERENCE 1                                                          
REMARK   1  AUTH   JOHN JUMPER, RICHARD EVANS, ALEXANDER PRITZEL, TIM GREEN,    
REMARK   1  AUTH 2 MICHAEL FIGURNOV, OLAF RONNEBERGER, KATHRYN TUNYASUVUNAKOOL, 
REMARK   1  AUTH 3 RUSS BATES, AUGUSTIN ZIDEK, ANNA POTAPENKO, ALEX BRIDGLAND,  
REMARK   1  AUTH 4 CLEMENS MEYER, SIMON A A KOHL, ANDREW J BALLARD,             
REMARK   1  AUTH 5 ANDREW COWIE, BERNARDINO ROMERA-PAREDES, STANISLAV NIKOLOV,  
REMARK   1  AUTH 6 RISHUB JAIN, JONAS ADLER, TREVOR BACK, STIG PETERSEN,        
REMARK   1  AUTH 7 DAVID REIMAN, ELLEN CLANCY, MICHAL ZIELINSKI,                
REMARK   1  AUTH 8 MARTIN STEINEGGER, MICHALINA PACHOLSKA, TAMAS BERGHAMMER,    
REMARK   1  AUTH 9 DAVID SILVER, ORIOL VINYALS, ANDREW W SENIOR,                
REMARK   1  AUTH10 KORAY KAVUKCUOGLU, PUSHMEET KOHLI, DEMIS HASSABIS            
REMARK   1  TITL   HIGHLY ACCURATE PROTEIN STRUCTURE PREDICTION WITH ALPHAFOLD  
REMARK   1  REF    NATURE                        V. 596   583 2021              
REMARK   1  REFN                   ISSN 0028-0836                               
REMARK   1  PMID   34265844                                                     
REMARK   1  DOI    10.1038/s41586-021-03819-2                                   
REMARK   1                                                                      
REMARK   1 DISCLAIMERS                                                          
REMARK   1 ALPHAFOLD DATA, COPYRIGHT (2021) DEEPMIND TECHNOLOGIES LIMITED. THE  
REMARK   1 INFORMATION PROVIDED IS THEORETICAL MODELLING ONLY AND CAUTION SHOULD
REMARK   1 BE EXERCISED IN ITS USE. IT IS PROVIDED "AS-IS" WITHOUT ANY WARRANTY 
REMARK   1 OF ANY KIND, WHETHER EXPRESSED OR IMPLIED. NO WARRANTY IS GIVEN THAT 
REMARK   1 USE OF THE INFORMATION SHALL NOT INFRINGE THE RIGHTS OF ANY THIRD    
REMARK   1 PARTY. THE INFORMATION IS NOT INTENDED TO BE A SUBSTITUTE FOR        
REMARK   1 PROFESSIONAL MEDICAL ADVICE, DIAGNOSIS, OR TREATMENT, AND DOES NOT   
REMARK   1 CONSTITUTE MEDICAL OR OTHER PROFESSIONAL ADVICE. IT IS AVAILABLE FOR 
REMARK   1 ACADEMIC AND COMMERCIAL PURPOSES, UNDER CC-BY 4.0 LICENCE.           
DBREF  XXXX A    1   464  UNP    R9UR36   R9UR36_STRGD     1    464             
SEQRES   1 A  464  MET THR SER THR SER GLN GLU ALA PRO ARG THR THR THR          
SEQRES   2 A  464  SER HIS PRO ARG VAL VAL LEU ALA ILE LEU CYS LEU THR          
SEQRES   3 A  464  GLN LEU LEU LEU THR LEU ASP ASP ASN VAL VAL ASN ILE          
SEQRES   4 A  464  ALA LEU PRO THR ILE GLN ARG GLU LEU GLY PHE SER GLY          
SEQRES   5 A  464  PRO SER LEU VAL TRP VAL VAL ASN THR TYR MET LEU ALA          
SEQRES   6 A  464  PHE GLY GLY PHE LEU VAL LEU GLY GLY ARG LEU GLY ASP          
SEQRES   7 A  464  ARG TYR SER LEU VAL ARG THR PHE ALA ALA GLY THR ALA          
SEQRES   8 A  464  VAL PHE ALA LEU ALA SER LEU LEU SER GLY LEU ALA ALA          
SEQRES   9 A  464  GLU PRO TRP GLN LEU ILE GLY ALA ARG ALA LEU GLN GLY          
SEQRES  10 A  464  LEU GLY ALA ALA LEU VAL ALA PRO ALA VAL LEU GLY LEU          
SEQRES  11 A  464  LEU THR LEU VAL PHE THR GLU PRO ALA ALA ARG ALA LYS          
SEQRES  12 A  464  ALA PHE ALA VAL TRP GLY ALA THR ALA VAL THR GLY ALA          
SEQRES  13 A  464  LEU ALA GLY LEU ILE LEU SER GLY VAL ILE THR GLU TYR          
SEQRES  14 A  464  TRP SER TRP ARG TRP VAL PHE PHE ILE ASN LEU PRO VAL          
SEQRES  15 A  464  ALA ALA LEU ALA LEU VAL LEU LEU PRO ARG LEU LEU ARG          
SEQRES  16 A  464  GLY ILE HIS ARG PRO HIS GLY ASP GLN ALA LEU ASN TRP          
SEQRES  17 A  464  GLY GLY ALA ALA LEU LEU THR CYS GLY LEU ALA LEU LEU          
SEQRES  18 A  464  VAL TYR ALA LEU LEU SER PHE GLY GLY ASP GLY GLY ARG          
SEQRES  19 A  464  PRO ALA VAL ALA ALA ALA CYS ALA VAL LEU SER LEU ALA          
SEQRES  20 A  464  LEU LEU ALA ALA PHE ALA VAL ASP GLN ARG ARG SER ALA          
SEQRES  21 A  464  ASN PRO LEU VAL THR LYS GLY VAL PHE ALA SER PRO VAL          
SEQRES  22 A  464  ARG ALA ARG ALA LEU VAL ALA ALA VAL LEU LEU SER ALA          
SEQRES  23 A  464  ALA THR PHE GLN GLY PHE LEU VAL LEU THR LEU TYR LEU          
SEQRES  24 A  464  GLN ASN GLY LEU GLY PHE THR PRO LEU GLU ALA GLY LEU          
SEQRES  25 A  464  GLY TYR VAL PRO PHE ALA LEU GLY SER LEU THR GLY VAL          
SEQRES  26 A  464  LYS ALA GLY GLU ARG ALA THR VAL ARG PHE THR ALA GLY          
SEQRES  27 A  464  ARG VAL LEU THR VAL ALA CYS ALA GLY THR ALA ALA GLY          
SEQRES  28 A  464  ALA LEU LEU LEU SER TRP ALA ALA SER ARG GLU PHE GLY          
SEQRES  29 A  464  TYR ALA GLY LEU LEU PRO GLY ILE LEU LEU PHE ALA ILE          
SEQRES  30 A  464  GLY VAL GLY ALA GLY LEU PRO ALA ALA ALA SER ALA ALA          
SEQRES  31 A  464  ALA ARG ASP VAL ASP GLU ARG THR SER GLY VAL ILE ALA          
SEQRES  32 A  464  SER LEU VAL ASN SER SER GLN GLN LEU GLY GLY ALA VAL          
SEQRES  33 A  464  GLY LEU ALA LEU THR GLY LEU SER LEU GLY GLY SER GLY          
SEQRES  34 A  464  HIS GLY PHE GLY ALA ALA LEU ALA VAL CYS ALA ALA ALA          
SEQRES  35 A  464  ALA LEU LEU ALA CYS GLY TRP ALA ALA VAL VAL ALA ARG          
SEQRES  36 A  464  ARG GLU PRO LEU VAL SER PRO SER SER                          
CRYST1    1.000    1.000    1.000  90.00  90.00  90.00 P 1           1          
ORIGX1      1.000000  0.000000  0.000000        0.00000                         
ORIGX2      0.000000  1.000000  0.000000        0.00000                         
ORIGX3      0.000000  0.000000  1.000000        0.00000                         
SCALE1      1.000000  0.000000  0.000000        0.00000                         
SCALE2      0.000000  1.000000  0.000000        0.00000                         
SCALE3      0.000000  0.000000  1.000000        0.00000                         
MODEL        1                                                                  
ATOM      1  N   MET A   1     -56.022  -7.165  24.871  1.00 39.78           N  
ATOM      2  CA  MET A   1     -54.682  -6.547  24.772  1.00 39.78           C  
ATOM      3  C   MET A   1     -53.665  -7.649  24.518  1.00 39.78           C  
ATOM      4  CB  MET A   1     -54.343  -5.762  26.051  1.00 39.78           C  
ATOM      5  O   MET A   1     -53.158  -8.245  25.454  1.00 39.78           O  
ATOM      6  CG  MET A   1     -54.974  -4.368  26.070  1.00 39.78           C  
ATOM      7  SD  MET A   1     -54.855  -3.586  27.698  1.00 39.78           S  
ATOM      8  CE  MET A   1     -54.413  -1.888  27.240  1.00 39.78           C  
ATOM      9  N   THR A   2     -53.445  -7.994  23.253  1.00 37.56           N  
ATOM     10  CA  THR A   2     -52.441  -8.977  22.826  1.00 37.56           C  
ATOM     11  C   THR A   2     -51.155  -8.229  22.507  1.00 37.56           C  
ATOM     12  CB  THR A   2     -52.940  -9.759  21.596  1.00 37.56           C  
ATOM     13  O   THR A   2     -51.096  -7.499  21.520  1.00 37.56           O  
ATOM     14  CG2 THR A   2     -53.881 -10.890  22.008  1.00 37.56           C  
ATOM     15  OG1 THR A   2     -53.670  -8.898  20.744  1.00 37.56           O  
ATOM     16  N   SER A   3     -50.145  -8.360  23.368  1.00 38.88           N  
ATOM     17  CA  SER A   3     -48.805  -7.847  23.102  1.00 38.88           C  
ATOM     18  C   SER A   3     -48.197  -8.646  21.950  1.00 38.88           C  
ATOM     19  CB  SER A   3     -47.928  -7.940  24.360  1.00 38.88           C  
ATOM     20  O   SER A   3     -47.770  -9.785  22.130  1.00 38.88           O  
ATOM     21  OG  SER A   3     -47.823  -9.278  24.801  1.00 38.88           O  
ATOM     22  N   THR A   4     -48.169  -8.064  20.757  1.00 41.16           N  
ATOM     23  CA  THR A   4     -47.290  -8.506  19.676  1.00 41.16           C  
ATOM     24  C   THR A   4     -45.848  -8.375  20.151  1.00 41.16           C  
ATOM     25  CB  THR A   4     -47.509  -7.674  18.397  1.00 41.16           C  
ATOM     26  O   THR A   4     -45.302  -7.275  20.210  1.00 41.16           O  
ATOM     27  CG2 THR A   4     -48.503  -8.350  17.459  1.00 41.16           C  
ATOM     28  OG1 THR A   4     -48.022  -6.393  18.702  1.00 41.16           O  
ATOM     29  N   SER A   5     -45.243  -9.501  20.523  1.00 40.22           N  
ATOM     30  CA  SER A   5     -43.800  -9.644  20.683  1.00 40.22           C  
ATOM     31  C   SER A   5     -43.148  -9.279  19.352  1.00 40.22           C  
ATOM     32  CB  SER A   5     -43.465 -11.090  21.072  1.00 40.22           C  
ATOM     33  O   SER A   5     -43.238 -10.023  18.379  1.00 40.22           O  
ATOM     34  OG  SER A   5     -44.230 -11.482  22.199  1.00 40.22           O  
ATOM     35  N   GLN A   6     -42.560  -8.089  19.287  1.00 36.69           N  
ATOM     36  CA  GLN A   6     -41.810  -7.616  18.134  1.00 36.69           C  
ATOM     37  C   GLN A   6     -40.556  -8.497  18.017  1.00 36.69           C  
ATOM     38  CB  GLN A   6     -41.540  -6.113  18.345  1.00 36.69           C  
ATOM     39  O   GLN A   6     -39.605  -8.343  18.781  1.00 36.69           O  
ATOM     40  CG  GLN A   6     -41.250  -5.330  17.056  1.00 36.69           C  
ATOM     41  CD  GLN A   6     -41.169  -3.819  17.297  1.00 36.69           C  
ATOM     42  NE2 GLN A   6     -40.975  -3.027  16.266  1.00 36.69           N  
ATOM     43  OE1 GLN A   6     -41.288  -3.308  18.398  1.00 36.69           O  
ATOM     44  N   GLU A   7     -40.607  -9.493  17.129  1.00 34.94           N  
ATOM     45  CA  GLU A   7     -39.497 -10.404  16.835  1.00 34.94           C  
ATOM     46  C   GLU A   7     -38.278  -9.550  16.445  1.00 34.94           C  
ATOM     47  CB  GLU A   7     -39.924 -11.398  15.721  1.00 34.94           C  
ATOM     48  O   GLU A   7     -38.336  -8.760  15.498  1.00 34.94           O  
ATOM     49  CG  GLU A   7     -39.377 -12.834  15.890  1.00 34.94           C  
ATOM     50  CD  GLU A   7     -39.797 -13.809  14.758  1.00 34.94           C  
ATOM     51  OE1 GLU A   7     -39.146 -14.884  14.613  1.00 34.94           O  
ATOM     52  OE2 GLU A   7     -40.728 -13.472  13.996  1.00 34.94           O  
ATOM     53  N   ALA A   8     -37.188  -9.645  17.213  1.00 39.25           N  
ATOM     54  CA  ALA A   8     -35.951  -8.943  16.890  1.00 39.25           C  
ATOM     55  C   ALA A   8     -35.513  -9.347  15.468  1.00 39.25           C  
ATOM     56  CB  ALA A   8     -34.885  -9.276  17.942  1.00 39.25           C  
ATOM     57  O   ALA A   8     -35.532 -10.542  15.152  1.00 39.25           O  
ATOM     58  N   PRO A   9     -35.141  -8.396  14.590  1.00 41.78           N  
ATOM     59  CA  PRO A   9     -34.799  -8.716  13.210  1.00 41.78           C  
ATOM     60  C   PRO A   9     -33.676  -9.755  13.188  1.00 41.78           C  
ATOM     61  CB  PRO A   9     -34.417  -7.385  12.549  1.00 41.78           C  
ATOM     62  O   PRO A   9     -32.614  -9.543  13.774  1.00 41.78           O  
ATOM     63  CG  PRO A   9     -34.088  -6.461  13.722  1.00 41.78           C  
ATOM     64  CD  PRO A   9     -34.976  -6.979  14.850  1.00 41.78           C  
ATOM     65  N   ARG A  10     -33.919 -10.891  12.524  1.00 42.94           N  
ATOM     66  CA  ARG A  10     -32.927 -11.957  12.335  1.00 42.94           C  
ATOM     67  C   ARG A  10     -31.749 -11.384  11.541  1.00 42.94           C  
ATOM     68  CB  ARG A  10     -33.567 -13.174  11.634  1.00 42.94           C  
ATOM     69  O   ARG A  10     -31.835 -11.200  10.333  1.00 42.94           O  
ATOM     70  CG  ARG A  10     -34.645 -13.859  12.493  1.00 42.94           C  
ATOM     71  CD  ARG A  10     -35.214 -15.097  11.788  1.00 42.94           C  
ATOM     72  NE  ARG A  10     -36.315 -15.691  12.569  1.00 42.94           N  
ATOM     73  NH1 ARG A  10     -36.496 -17.708  11.477  1.00 42.94           N  
ATOM     74  NH2 ARG A  10     -37.895 -17.179  13.161  1.00 42.94           N  
ATOM     75  CZ  ARG A  10     -36.889 -16.864  12.396  1.00 42.94           C  
ATOM     76  N   THR A  11     -30.659 -11.061  12.232  1.00 53.03           N  
ATOM     77  CA  THR A  11     -29.428 -10.487  11.659  1.00 53.03           C  
ATOM     78  C   THR A  11     -28.499 -11.537  11.048  1.00 53.03           C  
ATOM     79  CB  THR A  11     -28.667  -9.674  12.720  1.00 53.03           C  
ATOM     80  O   THR A  11     -27.445 -11.198  10.512  1.00 53.03           O  
ATOM     81  CG2 THR A  11     -29.321  -8.318  12.978  1.00 53.03           C  
ATOM     82  OG1 THR A  11     -28.648 -10.375  13.945  1.00 53.03           O  
ATOM     83  N   THR A  12     -28.869 -12.816  11.104  1.00 57.16           N  
ATOM     84  CA  THR A  12     -28.049 -13.927  10.627  1.00 57.16           C  
ATOM     85  C   THR A  12     -28.324 -14.219   9.152  1.00 57.16           C  
ATOM     86  CB  THR A  12     -28.242 -15.162  11.522  1.00 57.16           C  
ATOM     87  O   THR A  12     -29.404 -14.652   8.759  1.00 57.16           O  
ATOM     88  CG2 THR A  12     -27.523 -14.973  12.859  1.00 57.16           C  
ATOM     89  OG1 THR A  12     -29.602 -15.373  11.839  1.00 57.16           O  
ATOM     90  N   THR A  13     -27.319 -13.981   8.308  1.00 67.00           N  
ATOM     91  CA  THR A  13     -27.314 -14.446   6.910  1.00 67.00           C  
ATOM     92  C   THR A  13     -27.358 -15.976   6.874  1.00 67.00           C  
ATOM     93  CB  THR A  13     -26.126 -13.875   6.097  1.00 67.00           C  
ATOM     94  O   THR A  13     -26.698 -16.636   7.677  1.00 67.00           O  
ATOM     95  CG2 THR A  13     -24.976 -13.314   6.933  1.00 67.00           C  
ATOM     96  OG1 THR A  13     -25.525 -14.827   5.239  1.00 67.00           O  
ATOM     97  N   SER A  14     -28.100 -16.558   5.924  1.00 70.69           N  
ATOM     98  CA  SER A  14     -28.180 -18.016   5.744  1.00 70.69           C  
ATOM     99  C   SER A  14     -26.883 -18.638   5.201  1.00 70.69           C  
ATOM    100  CB  SER A  14     -29.367 -18.369   4.837  1.00 70.69           C  
ATOM    101  O   SER A  14     -26.723 -19.857   5.240  1.00 70.69           O  
ATOM    102  OG  SER A  14     -29.236 -17.750   3.571  1.00 70.69           O  
ATOM    103  N   HIS A  15     -25.933 -17.826   4.713  1.00 85.19           N  
ATOM    104  CA  HIS A  15     -24.709 -18.292   4.050  1.00 85.19           C  
ATOM    105  C   HIS A  15     -23.451 -17.488   4.448  1.00 85.19           C  
ATOM    106  CB  HIS A  15     -24.926 -18.303   2.527  1.00 85.19           C  
ATOM    107  O   HIS A  15     -22.758 -16.951   3.576  1.00 85.19           O  
ATOM    108  CG  HIS A  15     -26.108 -19.123   2.085  1.00 85.19           C  
ATOM    109  CD2 HIS A  15     -27.258 -18.638   1.526  1.00 85.19           C  
ATOM    110  ND1 HIS A  15     -26.280 -20.479   2.254  1.00 85.19           N  
ATOM    111  CE1 HIS A  15     -27.512 -20.799   1.827  1.00 85.19           C  
ATOM    112  NE2 HIS A  15     -28.152 -19.703   1.391  1.00 85.19           N  
ATOM    113  N   PRO A  16     -23.076 -17.434   5.741  1.00 86.06           N  
ATOM    114  CA  PRO A  16     -21.940 -16.630   6.207  1.00 86.06           C  
ATOM    115  C   PRO A  16     -20.603 -17.082   5.598  1.00 86.06           C  
ATOM    116  CB  PRO A  16     -21.957 -16.766   7.735  1.00 86.06           C  
ATOM    117  O   PRO A  16     -19.723 -16.265   5.343  1.00 86.06           O  
ATOM    118  CG  PRO A  16     -22.656 -18.105   7.981  1.00 86.06           C  
ATOM    119  CD  PRO A  16     -23.675 -18.166   6.848  1.00 86.06           C  
ATOM    120  N   ARG A  17     -20.457 -18.377   5.282  1.00 90.50           N  
ATOM    121  CA  ARG A  17     -19.255 -18.927   4.629  1.00 90.50           C  
ATOM    122  C   ARG A  17     -19.087 -18.441   3.187  1.00 90.50           C  
ATOM    123  CB  ARG A  17     -19.276 -20.463   4.662  1.00 90.50           C  
ATOM    124  O   ARG A  17     -17.971 -18.135   2.785  1.00 90.50           O  
ATOM    125  CG  ARG A  17     -19.230 -21.037   6.086  1.00 90.50           C  
ATOM    126  CD  ARG A  17     -19.231 -22.570   6.033  1.00 90.50           C  
ATOM    127  NE  ARG A  17     -19.293 -23.165   7.382  1.00 90.50           N  
ATOM    128  NH1 ARG A  17     -19.516 -25.360   6.727  1.00 90.50           N  
ATOM    129  NH2 ARG A  17     -19.521 -24.855   8.898  1.00 90.50           N  
ATOM    130  CZ  ARG A  17     -19.441 -24.452   7.661  1.00 90.50           C  
ATOM    131  N   VAL A  18     -20.181 -18.347   2.426  1.00 92.00           N  
ATOM    132  CA  VAL A  18     -20.153 -17.859   1.034  1.00 92.00           C  
ATOM    133  C   VAL A  18     -19.850 -16.364   1.012  1.00 92.00           C  
ATOM    134  CB  VAL A  18     -21.480 -18.146   0.304  1.00 92.00           C  
ATOM    135  O   VAL A  18     -19.037 -15.911   0.215  1.00 92.00           O  
ATOM    136  CG1 VAL A  18     -21.432 -17.688  -1.158  1.00 92.00           C  
ATOM    137  CG2 VAL A  18     -21.807 -19.645   0.314  1.00 92.00           C  
ATOM    138  N   VAL A  19     -20.439 -15.611   1.944  1.00 92.38           N  
ATOM    139  CA  VAL A  19     -20.122 -14.193   2.139  1.00 92.38           C  
ATOM    140  C   VAL A  19     -18.637 -14.011   2.454  1.00 92.38           C  
ATOM    141  CB  VAL A  19     -21.011 -13.593   3.239  1.00 92.38           C  
ATOM    142  O   VAL A  19     -17.976 -13.226   1.781  1.00 92.38           O  
ATOM    143  CG1 VAL A  19     -20.585 -12.170   3.600  1.00 92.38           C  
ATOM    144  CG2 VAL A  19     -22.479 -13.556   2.790  1.00 92.38           C  
ATOM    145  N   LEU A  20     -18.083 -14.773   3.405  1.00 93.12           N  
ATOM    146  CA  LEU A  20     -16.651 -14.721   3.714  1.00 93.12           C  
ATOM    147  C   LEU A  20     -15.787 -15.042   2.494  1.00 93.12           C  
ATOM    148  CB  LEU A  20     -16.338 -15.681   4.870  1.00 93.12           C  
ATOM    149  O   LEU A  20     -14.820 -14.329   2.254  1.00 93.12           O  
ATOM    150  CG  LEU A  20     -14.860 -15.727   5.304  1.00 93.12           C  
ATOM    151  CD1 LEU A  20     -14.367 -14.365   5.792  1.00 93.12           C  
ATOM    152  CD2 LEU A  20     -14.698 -16.731   6.446  1.00 93.12           C  
ATOM    153  N   ALA A  21     -16.141 -16.068   1.717  1.00 94.19           N  
ATOM    154  CA  ALA A  21     -15.408 -16.431   0.508  1.00 94.19           C  
ATOM    155  C   ALA A  21     -15.380 -15.282  -0.512  1.00 94.19           C  
ATOM    156  CB  ALA A  21     -16.022 -17.703  -0.087  1.00 94.19           C  
ATOM    157  O   ALA A  21     -14.317 -14.975  -1.041  1.00 94.19           O  
ATOM    158  N   ILE A  22     -16.509 -14.601  -0.737  1.00 93.94           N  
ATOM    159  CA  ILE A  22     -16.574 -13.437  -1.634  1.00 93.94           C  
ATOM    160  C   ILE A  22     -15.727 -12.284  -1.089  1.00 93.94           C  
ATOM    161  CB  ILE A  22     -18.034 -12.996  -1.869  1.00 93.94           C  
ATOM    162  O   ILE A  22     -14.941 -11.713  -1.835  1.00 93.94           O  
ATOM    163  CG1 ILE A  22     -18.830 -14.093  -2.612  1.00 93.94           C  
ATOM    164  CG2 ILE A  22     -18.079 -11.690  -2.688  1.00 93.94           C  
ATOM    165  CD1 ILE A  22     -20.345 -13.922  -2.462  1.00 93.94           C  
ATOM    166  N   LEU A  23     -15.833 -11.967   0.205  1.00 93.94           N  
ATOM    167  CA  LEU A  23     -15.049 -10.895   0.830  1.00 93.94           C  
ATOM    168  C   LEU A  23     -13.538 -11.181   0.784  1.00 93.94           C  
ATOM    169  CB  LEU A  23     -15.527 -10.695   2.280  1.00 93.94           C  
ATOM    170  O   LEU A  23     -12.746 -10.274   0.541  1.00 93.94           O  
ATOM    171  CG  LEU A  23     -16.967 -10.165   2.432  1.00 93.94           C  
ATOM    172  CD1 LEU A  23     -17.323 -10.048   3.914  1.00 93.94           C  
ATOM    173  CD2 LEU A  23     -17.185  -8.797   1.792  1.00 93.94           C  
ATOM    174  N   CYS A  24     -13.139 -12.441   0.970  1.00 93.50           N  
ATOM    175  CA  CYS A  24     -11.754 -12.889   0.824  1.00 93.50           C  
ATOM    176  C   CYS A  24     -11.288 -12.836  -0.634  1.00 93.50           C  
ATOM    177  CB  CYS A  24     -11.630 -14.318   1.360  1.00 93.50           C  
ATOM    178  O   CYS A  24     -10.162 -12.437  -0.901  1.00 93.50           O  
ATOM    179  SG  CYS A  24     -11.845 -14.336   3.158  1.00 93.50           S  
ATOM    180  N   LEU A  25     -12.149 -13.193  -1.589  1.00 92.81           N  
ATOM    181  CA  LEU A  25     -11.839 -13.095  -3.012  1.00 92.81           C  
ATOM    182  C   LEU A  25     -11.685 -11.631  -3.452  1.00 92.81           C  
ATOM    183  CB  LEU A  25     -12.938 -13.831  -3.794  1.00 92.81           C  
ATOM    184  O   LEU A  25     -10.789 -11.309  -4.225  1.00 92.81           O  
ATOM    185  CG  LEU A  25     -12.639 -13.939  -5.294  1.00 92.81           C  
ATOM    186  CD1 LEU A  25     -11.476 -14.878  -5.603  1.00 92.81           C  
ATOM    187  CD2 LEU A  25     -13.887 -14.427  -6.031  1.00 92.81           C  
ATOM    188  N   THR A  26     -12.508 -10.725  -2.922  1.00 93.38           N  
ATOM    189  CA  THR A  26     -12.346  -9.284  -3.139  1.00 93.38           C  
ATOM    190  C   THR A  26     -11.051  -8.764  -2.519  1.00 93.38           C  
ATOM    191  CB  THR A  26     -13.540  -8.503  -2.581  1.00 93.38           C  
ATOM    192  O   THR A  26     -10.356  -7.981  -3.156  1.00 93.38           O  
ATOM    193  CG2 THR A  26     -13.450  -7.025  -2.936  1.00 93.38           C  
ATOM    194  OG1 THR A  26     -14.743  -8.974  -3.142  1.00 93.38           O  
ATOM    195  N   GLN A  27     -10.689  -9.222  -1.317  1.00 92.06           N  
ATOM    196  CA  GLN A  27      -9.404  -8.877  -0.703  1.00 92.06           C  
ATOM    197  C   GLN A  27      -8.224  -9.361  -1.542  1.00 92.06           C  
ATOM    198  CB  GLN A  27      -9.327  -9.478   0.706  1.00 92.06           C  
ATOM    199  O   GLN A  27      -7.291  -8.598  -1.764  1.00 92.06           O  
ATOM    200  CG  GLN A  27      -8.028  -9.110   1.448  1.00 92.06           C  
ATOM    201  CD  GLN A  27      -7.854  -7.606   1.644  1.00 92.06           C  
ATOM    202  NE2 GLN A  27      -6.652  -7.132   1.875  1.00 92.06           N  
ATOM    203  OE1 GLN A  27      -8.801  -6.831   1.609  1.00 92.06           O  
ATOM    204  N   LEU A  28      -8.293 -10.608  -2.016  1.00 89.94           N  
ATOM    205  CA  LEU A  28      -7.304 -11.195  -2.910  1.00 89.94           C  
ATOM    206  C   LEU A  28      -7.146 -10.341  -4.170  1.00 89.94           C  
ATOM    207  CB  LEU A  28      -7.749 -12.626  -3.267  1.00 89.94           C  
ATOM    208  O   LEU A  28      -6.024 -10.053  -4.554  1.00 89.94           O  
ATOM    209  CG  LEU A  28      -6.677 -13.433  -4.018  1.00 89.94           C  
ATOM    210  CD1 LEU A  28      -5.670 -14.015  -3.030  1.00 89.94           C  
ATOM    211  CD2 LEU A  28      -7.318 -14.604  -4.763  1.00 89.94           C  
ATOM    212  N   LEU A  29      -8.254  -9.907  -4.779  1.00 89.94           N  
ATOM    213  CA  LEU A  29      -8.243  -9.029  -5.950  1.00 89.94           C  
ATOM    214  C   LEU A  29      -7.568  -7.684  -5.654  1.00 89.94           C  
ATOM    215  CB  LEU A  29      -9.685  -8.906  -6.477  1.00 89.94           C  
ATOM    216  O   LEU A  29      -6.734  -7.254  -6.443  1.00 89.94           O  
ATOM    217  CG  LEU A  29      -9.920  -7.818  -7.547  1.00 89.94           C  
ATOM    218  CD1 LEU A  29     -11.216  -8.119  -8.295  1.00 89.94           C  
ATOM    219  CD2 LEU A  29     -10.082  -6.426  -6.933  1.00 89.94           C  
ATOM    220  N   LEU A  30      -7.888  -7.031  -4.531  1.00 89.69           N  
ATOM    221  CA  LEU A  30      -7.285  -5.738  -4.189  1.00 89.69           C  
ATOM    222  C   LEU A  30      -5.777  -5.863  -3.935  1.00 89.69           C  
ATOM    223  CB  LEU A  30      -7.985  -5.116  -2.966  1.00 89.69           C  
ATOM    224  O   LEU A  30      -5.005  -5.057  -4.442  1.00 89.69           O  
ATOM    225  CG  LEU A  30      -9.438  -4.654  -3.183  1.00 89.69           C  
ATOM    226  CD1 LEU A  30      -9.954  -4.011  -1.892  1.00 89.69           C  
ATOM    227  CD2 LEU A  30      -9.584  -3.628  -4.307  1.00 89.69           C  
ATOM    228  N   THR A  31      -5.337  -6.879  -3.186  1.00 86.62           N  
ATOM    229  CA  THR A  31      -3.901  -7.052  -2.912  1.00 86.62           C  
ATOM    230  C   THR A  31      -3.125  -7.555  -4.116  1.00 86.62           C  
ATOM    231  CB  THR A  31      -3.626  -7.980  -1.727  1.00 86.62           C  
ATOM    232  O   THR A  31      -1.952  -7.224  -4.270  1.00 86.62           O  
ATOM    233  CG2 THR A  31      -4.204  -7.399  -0.444  1.00 86.62           C  
ATOM    234  OG1 THR A  31      -4.164  -9.272  -1.888  1.00 86.62           O  
ATOM    235  N   LEU A  32      -3.760  -8.337  -4.983  1.00 85.38           N  
ATOM    236  CA  LEU A  32      -3.186  -8.742  -6.254  1.00 85.38           C  
ATOM    237  C   LEU A  32      -2.978  -7.515  -7.151  1.00 85.38           C  
ATOM    238  CB  LEU A  32      -4.097  -9.838  -6.820  1.00 85.38           C  
ATOM    239  O   LEU A  32      -1.871  -7.320  -7.640  1.00 85.38           O  
ATOM    240  CG  LEU A  32      -3.659 -10.456  -8.146  1.00 85.38           C  
ATOM    241  CD1 LEU A  32      -4.215 -11.878  -8.252  1.00 85.38           C  
ATOM    242  CD2 LEU A  32      -4.209  -9.662  -9.325  1.00 85.38           C  
ATOM    243  N   ASP A  33      -3.975  -6.642  -7.298  1.00 87.50           N  
ATOM    244  CA  ASP A  33      -3.874  -5.434  -8.128  1.00 87.50           C  
ATOM    245  C   ASP A  33      -2.758  -4.472  -7.673  1.00 87.50           C  
ATOM    246  CB  ASP A  33      -5.235  -4.734  -8.137  1.00 87.50           C  
ATOM    247  O   ASP A  33      -2.018  -3.949  -8.509  1.00 87.50           O  
ATOM    248  CG  ASP A  33      -5.286  -3.635  -9.194  1.00 87.50           C  
ATOM    249  OD1 ASP A  33      -5.512  -3.972 -10.380  1.00 87.50           O  
ATOM    250  OD2 ASP A  33      -5.192  -2.439  -8.836  1.00 87.50           O  
ATOM    251  N   ASP A  34      -2.562  -4.317  -6.357  1.00 81.44           N  
ATOM    252  CA  ASP A  34      -1.471  -3.514  -5.778  1.00 81.44           C  
ATOM    253  C   ASP A  34      -0.077  -4.001  -6.221  1.00 81.44           C  
ATOM    254  CB  ASP A  34      -1.547  -3.552  -4.233  1.00 81.44           C  
ATOM    255  O   ASP A  34       0.856  -3.205  -6.350  1.00 81.44           O  
ATOM    256  CG  ASP A  34      -2.617  -2.643  -3.608  1.00 81.44           C  
ATOM    257  OD1 ASP A  34      -3.504  -2.154  -4.333  1.00 81.44           O  
ATOM    258  OD2 ASP A  34      -2.550  -2.384  -2.385  1.00 81.44           O  
ATOM    259  N   ASN A  35       0.078  -5.308  -6.455  1.00 82.00           N  
ATOM    260  CA  ASN A  35       1.374  -5.934  -6.713  1.00 82.00           C  
ATOM    261  C   ASN A  35       1.612  -6.244  -8.190  1.00 82.00           C  
ATOM    262  CB  ASN A  35       1.509  -7.188  -5.840  1.00 82.00           C  
ATOM    263  O   ASN A  35       2.728  -6.056  -8.677  1.00 82.00           O  
ATOM    264  CG  ASN A  35       1.716  -6.806  -4.389  1.00 82.00           C  
ATOM    265  ND2 ASN A  35       0.705  -6.873  -3.563  1.00 82.00           N  
ATOM    266  OD1 ASN A  35       2.788  -6.401  -3.979  1.00 82.00           O  
ATOM    267  N   VAL A  36       0.585  -6.703  -8.909  1.00 82.19           N  
ATOM    268  CA  VAL A  36       0.741  -7.232 -10.268  1.00 82.19           C  
ATOM    269  C   VAL A  36       1.239  -6.158 -11.229  1.00 82.19           C  
ATOM    270  CB  VAL A  36      -0.567  -7.878 -10.766  1.00 82.19           C  
ATOM    271  O   VAL A  36       2.073  -6.446 -12.084  1.00 82.19           O  
ATOM    272  CG1 VAL A  36      -0.514  -8.367 -12.211  1.00 82.19           C  
ATOM    273  CG2 VAL A  36      -0.888  -9.167 -10.018  1.00 82.19           C  
ATOM    274  N   VAL A  37       0.821  -4.904 -11.064  1.00 86.56           N  
ATOM    275  CA  VAL A  37       1.256  -3.822 -11.956  1.00 86.56           C  
ATOM    276  C   VAL A  37       2.772  -3.599 -11.891  1.00 86.56           C  
ATOM    277  CB  VAL A  37       0.470  -2.531 -11.665  1.00 86.56           C  
ATOM    278  O   VAL A  37       3.366  -3.308 -12.922  1.00 86.56           O  
ATOM    279  CG1 VAL A  37       0.877  -1.381 -12.593  1.00 86.56           C  
ATOM    280  CG2 VAL A  37      -1.037  -2.759 -11.861  1.00 86.56           C  
ATOM    281  N   ASN A  38       3.423  -3.800 -10.735  1.00 84.31           N  
ATOM    282  CA  ASN A  38       4.844  -3.472 -10.543  1.00 84.31           C  
ATOM    283  C   ASN A  38       5.780  -4.252 -11.475  1.00 84.31           C  
ATOM    284  CB  ASN A  38       5.255  -3.689  -9.078  1.00 84.31           C  
ATOM    285  O   ASN A  38       6.682  -3.663 -12.065  1.00 84.31           O  
ATOM    286  CG  ASN A  38       4.593  -2.687  -8.156  1.00 84.31           C  
ATOM    287  ND2 ASN A  38       3.758  -3.155  -7.262  1.00 84.31           N  
ATOM    288  OD1 ASN A  38       4.796  -1.489  -8.264  1.00 84.31           O  
ATOM    289  N   ILE A  39       5.552  -5.557 -11.643  1.00 86.00           N  
ATOM    290  CA  ILE A  39       6.364  -6.400 -12.540  1.00 86.00           C  
ATOM    291  C   ILE A  39       6.081  -6.075 -14.010  1.00 86.00           C  
ATOM    292  CB  ILE A  39       6.150  -7.888 -12.196  1.00 86.00           C  
ATOM    293  O   ILE A  39       6.986  -6.168 -14.837  1.00 86.00           O  
ATOM    294  CG1 ILE A  39       6.828  -8.184 -10.841  1.00 86.00           C  
ATOM    295  CG2 ILE A  39       6.678  -8.839 -13.289  1.00 86.00           C  
ATOM    296  CD1 ILE A  39       6.391  -9.515 -10.240  1.00 86.00           C  
ATOM    297  N   ALA A  40       4.865  -5.622 -14.322  1.00 88.38           N  
ATOM    298  CA  ALA A  40       4.471  -5.213 -15.662  1.00 88.38           C  
ATOM    299  C   ALA A  40       4.968  -3.809 -16.057  1.00 88.38           C  
ATOM    300  CB  ALA A  40       2.948  -5.324 -15.754  1.00 88.38           C  
ATOM    301  O   ALA A  40       4.966  -3.488 -17.246  1.00 88.38           O  
ATOM    302  N   LEU A  41       5.403  -2.973 -15.100  1.00 88.06           N  
ATOM    303  CA  LEU A  41       5.779  -1.573 -15.344  1.00 88.06           C  
ATOM    304  C   LEU A  41       6.803  -1.391 -16.478  1.00 88.06           C  
ATOM    305  CB  LEU A  41       6.285  -0.884 -14.059  1.00 88.06           C  
ATOM    306  O   LEU A  41       6.552  -0.536 -17.327  1.00 88.06           O  
ATOM    307  CG  LEU A  41       5.217  -0.485 -13.033  1.00 88.06           C  
ATOM    308  CD1 LEU A  41       5.911   0.071 -11.793  1.00 88.06           C  
ATOM    309  CD2 LEU A  41       4.225   0.557 -13.554  1.00 88.06           C  
ATOM    310  N   PRO A  42       7.907  -2.163 -16.573  1.00 86.69           N  
ATOM    311  CA  PRO A  42       8.861  -1.992 -17.672  1.00 86.69           C  
ATOM    312  C   PRO A  42       8.241  -2.267 -19.049  1.00 86.69           C  
ATOM    313  CB  PRO A  42      10.018  -2.952 -17.364  1.00 86.69           C  
ATOM    314  O   PRO A  42       8.529  -1.564 -20.016  1.00 86.69           O  
ATOM    315  CG  PRO A  42       9.946  -3.100 -15.847  1.00 86.69           C  
ATOM    316  CD  PRO A  42       8.441  -3.119 -15.610  1.00 86.69           C  
ATOM    317  N   THR A  43       7.349  -3.256 -19.147  1.00 87.50           N  
ATOM    318  CA  THR A  43       6.630  -3.572 -20.390  1.00 87.50           C  
ATOM    319  C   THR A  43       5.597  -2.495 -20.726  1.00 87.50           C  
ATOM    320  CB  THR A  43       5.980  -4.960 -20.306  1.00 87.50           C  
ATOM    321  O   THR A  43       5.570  -2.020 -21.860  1.00 87.50           O  
ATOM    322  CG2 THR A  43       5.361  -5.397 -21.630  1.00 87.50           C  
ATOM    323  OG1 THR A  43       6.972  -5.916 -19.997  1.00 87.50           O  
ATOM    324  N   ILE A  44       4.818  -2.037 -19.737  1.00 90.44           N  
ATOM    325  CA  ILE A  44       3.876  -0.909 -19.868  1.00 90.44           C  
ATOM    326  C   ILE A  44       4.603   0.338 -20.378  1.00 90.44           C  
ATOM    327  CB  ILE A  44       3.195  -0.628 -18.504  1.00 90.44           C  
ATOM    328  O   ILE A  44       4.105   1.029 -21.266  1.00 90.44           O  
ATOM    329  CG1 ILE A  44       2.221  -1.771 -18.151  1.00 90.44           C  
ATOM    330  CG2 ILE A  44       2.428   0.709 -18.492  1.00 90.44           C  
ATOM    331  CD1 ILE A  44       1.698  -1.747 -16.707  1.00 90.44           C  
ATOM    332  N   GLN A  45       5.793   0.612 -19.838  1.00 88.62           N  
ATOM    333  CA  GLN A  45       6.603   1.754 -20.238  1.00 88.62           C  
ATOM    334  C   GLN A  45       6.960   1.702 -21.723  1.00 88.62           C  
ATOM    335  CB  GLN A  45       7.877   1.816 -19.384  1.00 88.62           C  
ATOM    336  O   GLN A  45       6.765   2.693 -22.425  1.00 88.62           O  
ATOM    337  CG  GLN A  45       8.632   3.135 -19.605  1.00 88.62           C  
ATOM    338  CD  GLN A  45       9.982   3.201 -18.907  1.00 88.62           C  
ATOM    339  NE2 GLN A  45      10.680   4.302 -19.069  1.00 88.62           N  
ATOM    340  OE1 GLN A  45      10.436   2.301 -18.221  1.00 88.62           O  
ATOM    341  N   ARG A  46       7.468   0.553 -22.191  1.00 88.25           N  
ATOM    342  CA  ARG A  46       7.885   0.360 -23.586  1.00 88.25           C  
ATOM    343  C   ARG A  46       6.709   0.418 -24.558  1.00 88.25           C  
ATOM    344  CB  ARG A  46       8.634  -0.972 -23.747  1.00 88.25           C  
ATOM    345  O   ARG A  46       6.835   1.051 -25.597  1.00 88.25           O  
ATOM    346  CG  ARG A  46      10.023  -0.973 -23.087  1.00 88.25           C  
ATOM    347  CD  ARG A  46      10.823  -2.236 -23.445  1.00 88.25           C  
ATOM    348  NE  ARG A  46      10.120  -3.481 -23.066  1.00 88.25           N  
ATOM    349  NH1 ARG A  46      11.221  -3.954 -21.093  1.00 88.25           N  
ATOM    350  NH2 ARG A  46       9.582  -5.289 -21.794  1.00 88.25           N  
ATOM    351  CZ  ARG A  46      10.315  -4.229 -21.991  1.00 88.25           C  
ATOM    352  N   GLU A  47       5.586  -0.222 -24.232  1.00 90.50           N  
ATOM    353  CA  GLU A  47       4.436  -0.314 -25.144  1.00 90.50           C  
ATOM    354  C   GLU A  47       3.607   0.971 -25.231  1.00 90.50           C  
ATOM    355  CB  GLU A  47       3.508  -1.460 -24.727  1.00 90.50           C  
ATOM    356  O   GLU A  47       3.123   1.301 -26.308  1.00 90.50           O  
ATOM    357  CG  GLU A  47       4.042  -2.851 -25.101  1.00 90.50           C  
ATOM    358  CD  GLU A  47       2.995  -3.945 -24.827  1.00 90.50           C  
ATOM    359  OE1 GLU A  47       3.402  -5.084 -24.518  1.00 90.50           O  
ATOM    360  OE2 GLU A  47       1.773  -3.640 -24.861  1.00 90.50           O  
ATOM    361  N   LEU A  48       3.421   1.692 -24.119  1.00 90.19           N  
ATOM    362  CA  LEU A  48       2.634   2.933 -24.096  1.00 90.19           C  
ATOM    363  C   LEU A  48       3.493   4.196 -24.251  1.00 90.19           C  
ATOM    364  CB  LEU A  48       1.762   2.980 -22.826  1.00 90.19           C  
ATOM    365  O   LEU A  48       2.959   5.300 -24.260  1.00 90.19           O  
ATOM    366  CG  LEU A  48       0.666   1.904 -22.739  1.00 90.19           C  
ATOM    367  CD1 LEU A  48      -0.142   2.108 -21.457  1.00 90.19           C  
ATOM    368  CD2 LEU A  48      -0.328   1.991 -23.892  1.00 90.19           C  
ATOM    369  N   GLY A  49       4.819   4.061 -24.342  1.00 85.56           N  
ATOM    370  CA  GLY A  49       5.722   5.198 -24.517  1.00 85.56           C  
ATOM    371  C   GLY A  49       5.781   6.138 -23.307  1.00 85.56           C  
ATOM    372  O   GLY A  49       5.950   7.346 -23.475  1.00 85.56           O  
ATOM    373  N   PHE A  50       5.641   5.619 -22.080  1.00 82.31           N  
ATOM    374  CA  PHE A  50       5.826   6.440 -20.876  1.00 82.31           C  
ATOM    375  C   PHE A  50       7.259   6.985 -20.817  1.00 82.31           C  
ATOM    376  CB  PHE A  50       5.532   5.659 -19.584  1.00 82.31           C  
ATOM    377  O   PHE A  50       8.237   6.237 -20.914  1.00 82.31           O  
ATOM    378  CG  PHE A  50       4.080   5.578 -19.165  1.00 82.31           C  
ATOM    379  CD1 PHE A  50       3.577   6.478 -18.211  1.00 82.31           C  
ATOM    380  CD2 PHE A  50       3.242   4.567 -19.661  1.00 82.31           C  
ATOM    381  CE1 PHE A  50       2.252   6.388 -17.764  1.00 82.31           C  
ATOM    382  CE2 PHE A  50       1.908   4.485 -19.225  1.00 82.31           C  
ATOM    383  CZ  PHE A  50       1.407   5.399 -18.283  1.00 82.31           C  
ATOM    384  N   SER A  51       7.401   8.281 -20.532  1.00 73.69           N  
ATOM    385  CA  SER A  51       8.684   8.813 -20.069  1.00 73.69           C  
ATOM    386  C   SER A  51       9.014   8.221 -18.693  1.00 73.69           C  
ATOM    387  CB  SER A  51       8.670  10.345 -20.053  1.00 73.69           C  
ATOM    388  O   SER A  51       8.106   7.995 -17.889  1.00 73.69           O  
ATOM    389  OG  SER A  51       7.815  10.857 -19.048  1.00 73.69           O  
ATOM    390  N   GLY A  52      10.295   7.984 -18.392  1.00 67.06           N  
ATOM    391  CA  GLY A  52      10.726   7.363 -17.126  1.00 67.06           C  
ATOM    392  C   GLY A  52      10.051   7.944 -15.867  1.00 67.06           C  
ATOM    393  O   GLY A  52       9.456   7.181 -15.107  1.00 67.06           O  
ATOM    394  N   PRO A  53      10.024   9.280 -15.674  1.00 68.19           N  
ATOM    395  CA  PRO A  53       9.358   9.902 -14.524  1.00 68.19           C  
ATOM    396  C   PRO A  53       7.834   9.715 -14.499  1.00 68.19           C  
ATOM    397  CB  PRO A  53       9.713  11.393 -14.605  1.00 68.19           C  
ATOM    398  O   PRO A  53       7.225   9.694 -13.430  1.00 68.19           O  
ATOM    399  CG  PRO A  53      10.997  11.426 -15.432  1.00 68.19           C  
ATOM    400  CD  PRO A  53      10.793  10.274 -16.409  1.00 68.19           C  
ATOM    401  N   SER A  54       7.197   9.587 -15.669  1.00 76.12           N  
ATOM    402  CA  SER A  54       5.742   9.445 -15.767  1.00 76.12           C  
ATOM    403  C   SER A  54       5.244   8.044 -15.399  1.00 76.12           C  
ATOM    404  CB  SER A  54       5.225   9.902 -17.133  1.00 76.12           C  
ATOM    405  O   SER A  54       4.111   7.905 -14.945  1.00 76.12           O  
ATOM    406  OG  SER A  54       5.651   9.065 -18.183  1.00 76.12           O  
ATOM    407  N   LEU A  55       6.095   7.019 -15.512  1.00 81.50           N  
ATOM    408  CA  LEU A  55       5.741   5.631 -15.202  1.00 81.50           C  
ATOM    409  C   LEU A  55       5.318   5.444 -13.738  1.00 81.50           C  
ATOM    410  CB  LEU A  55       6.957   4.755 -15.542  1.00 81.50           C  
ATOM    411  O   LEU A  55       4.396   4.685 -13.439  1.00 81.50           O  
ATOM    412  CG  LEU A  55       6.699   3.244 -15.416  1.00 81.50           C  
ATOM    413  CD1 LEU A  55       5.638   2.773 -16.414  1.00 81.50           C  
ATOM    414  CD2 LEU A  55       8.016   2.508 -15.647  1.00 81.50           C  
ATOM    415  N   VAL A  56       5.936   6.197 -12.823  1.00 81.94           N  
ATOM    416  CA  VAL A  56       5.623   6.153 -11.387  1.00 81.94           C  
ATOM    417  C   VAL A  56       4.162   6.548 -11.114  1.00 81.94           C  
ATOM    418  CB  VAL A  56       6.611   7.039 -10.597  1.00 81.94           C  
ATOM    419  O   VAL A  56       3.549   6.052 -10.166  1.00 81.94           O  
ATOM    420  CG1 VAL A  56       6.358   6.942  -9.091  1.00 81.94           C  
ATOM    421  CG2 VAL A  56       8.068   6.620 -10.837  1.00 81.94           C  
ATOM    422  N   TRP A  57       3.549   7.375 -11.972  1.00 88.19           N  
ATOM    423  CA  TRP A  57       2.148   7.785 -11.824  1.00 88.19           C  
ATOM    424  C   TRP A  57       1.140   6.652 -12.015  1.00 88.19           C  
ATOM    425  CB  TRP A  57       1.821   8.959 -12.748  1.00 88.19           C  
ATOM    426  O   TRP A  57       0.044   6.746 -11.462  1.00 88.19           O  
ATOM    427  CG  TRP A  57       2.381  10.258 -12.275  1.00 88.19           C  
ATOM    428  CD1 TRP A  57       3.456  10.900 -12.775  1.00 88.19           C  
ATOM    429  CD2 TRP A  57       1.911  11.075 -11.167  1.00 88.19           C  
ATOM    430  CE2 TRP A  57       2.734  12.234 -11.081  1.00 88.19           C  
ATOM    431  CE3 TRP A  57       0.885  10.938 -10.209  1.00 88.19           C  
ATOM    432  NE1 TRP A  57       3.668  12.073 -12.081  1.00 88.19           N  
ATOM    433  CH2 TRP A  57       1.463  13.081  -9.202  1.00 88.19           C  
ATOM    434  CZ2 TRP A  57       2.525  13.219 -10.111  1.00 88.19           C  
ATOM    435  CZ3 TRP A  57       0.649  11.936  -9.247  1.00 88.19           C  
ATOM    436  N   VAL A  58       1.499   5.572 -12.717  1.00 89.44           N  
ATOM    437  CA  VAL A  58       0.631   4.393 -12.888  1.00 89.44           C  
ATOM    438  C   VAL A  58       0.304   3.752 -11.534  1.00 89.44           C  
ATOM    439  CB  VAL A  58       1.304   3.365 -13.823  1.00 89.44           C  
ATOM    440  O   VAL A  58      -0.835   3.354 -11.280  1.00 89.44           O  
ATOM    441  CG1 VAL A  58       0.448   2.108 -14.011  1.00 89.44           C  
ATOM    442  CG2 VAL A  58       1.547   3.964 -15.213  1.00 89.44           C  
ATOM    443  N   VAL A  59       1.287   3.692 -10.634  1.00 89.12           N  
ATOM    444  CA  VAL A  59       1.097   3.160  -9.278  1.00 89.12           C  
ATOM    445  C   VAL A  59       0.644   4.268  -8.325  1.00 89.12           C  
ATOM    446  CB  VAL A  59       2.363   2.436  -8.782  1.00 89.12           C  
ATOM    447  O   VAL A  59      -0.320   4.085  -7.582  1.00 89.12           O  
ATOM    448  CG1 VAL A  59       2.092   1.717  -7.458  1.00 89.12           C  
ATOM    449  CG2 VAL A  59       2.836   1.380  -9.789  1.00 89.12           C  
ATOM    450  N   ASN A  60       1.258   5.455  -8.398  1.00 88.88           N  
ATOM    451  CA  ASN A  60       0.972   6.545  -7.461  1.00 88.88           C  
ATOM    452  C   ASN A  60      -0.463   7.063  -7.521  1.00 88.88           C  
ATOM    453  CB  ASN A  60       1.967   7.708  -7.668  1.00 88.88           C  
ATOM    454  O   ASN A  60      -1.048   7.314  -6.471  1.00 88.88           O  
ATOM    455  CG  ASN A  60       3.181   7.592  -6.774  1.00 88.88           C  
ATOM    456  ND2 ASN A  60       4.144   8.471  -6.888  1.00 88.88           N  
ATOM    457  OD1 ASN A  60       3.260   6.739  -5.921  1.00 88.88           O  
ATOM    458  N   THR A  61      -1.055   7.233  -8.707  1.00 90.56           N  
ATOM    459  CA  THR A  61      -2.434   7.751  -8.800  1.00 90.56           C  
ATOM    460  C   THR A  61      -3.446   6.831  -8.139  1.00 90.56           C  
ATOM    461  CB  THR A  61      -2.892   7.982 -10.239  1.00 90.56           C  
ATOM    462  O   THR A  61      -4.330   7.309  -7.429  1.00 90.56           O  
ATOM    463  CG2 THR A  61      -2.238   9.221 -10.834  1.00 90.56           C  
ATOM    464  OG1 THR A  61      -2.620   6.854 -11.038  1.00 90.56           O  
ATOM    465  N   TYR A  62      -3.271   5.520  -8.303  1.00 92.44           N  
ATOM    466  CA  TYR A  62      -4.063   4.523  -7.605  1.00 92.44           C  
ATOM    467  C   TYR A  62      -3.899   4.644  -6.085  1.00 92.44           C  
ATOM    468  CB  TYR A  62      -3.673   3.138  -8.118  1.00 92.44           C  
ATOM    469  O   TYR A  62      -4.895   4.773  -5.379  1.00 92.44           O  
ATOM    470  CG  TYR A  62      -4.256   2.024  -7.288  1.00 92.44           C  
ATOM    471  CD1 TYR A  62      -3.531   1.527  -6.194  1.00 92.44           C  
ATOM    472  CD2 TYR A  62      -5.523   1.500  -7.597  1.00 92.44           C  
ATOM    473  CE1 TYR A  62      -4.078   0.509  -5.405  1.00 92.44           C  
ATOM    474  CE2 TYR A  62      -6.070   0.468  -6.810  1.00 92.44           C  
ATOM    475  OH  TYR A  62      -5.814  -1.093  -5.004  1.00 92.44           O  
ATOM    476  CZ  TYR A  62      -5.336  -0.048  -5.723  1.00 92.44           C  
ATOM    477  N   MET A  63      -2.663   4.682  -5.573  1.00 90.44           N  
ATOM    478  CA  MET A  63      -2.408   4.748  -4.126  1.00 90.44           C  
ATOM    479  C   MET A  63      -2.902   6.055  -3.495  1.00 90.44           C  
ATOM    480  CB  MET A  63      -0.912   4.592  -3.846  1.00 90.44           C  
ATOM    481  O   MET A  63      -3.445   6.041  -2.391  1.00 90.44           O  
ATOM    482  CG  MET A  63      -0.378   3.221  -4.253  1.00 90.44           C  
ATOM    483  SD  MET A  63       1.341   2.963  -3.768  1.00 90.44           S  
ATOM    484  CE  MET A  63       1.054   2.401  -2.077  1.00 90.44           C  
ATOM    485  N   LEU A  64      -2.753   7.182  -4.197  1.00 89.38           N  
ATOM    486  CA  LEU A  64      -3.233   8.494  -3.758  1.00 89.38           C  
ATOM    487  C   LEU A  64      -4.759   8.538  -3.696  1.00 89.38           C  
ATOM    488  CB  LEU A  64      -2.718   9.577  -4.720  1.00 89.38           C  
ATOM    489  O   LEU A  64      -5.315   8.952  -2.678  1.00 89.38           O  
ATOM    490  CG  LEU A  64      -1.222   9.900  -4.577  1.00 89.38           C  
ATOM    491  CD1 LEU A  64      -0.797  10.771  -5.758  1.00 89.38           C  
ATOM    492  CD2 LEU A  64      -0.935  10.649  -3.275  1.00 89.38           C  
ATOM    493  N   ALA A  65      -5.435   8.084  -4.755  1.00 90.94           N  
ATOM    494  CA  ALA A  65      -6.890   8.002  -4.777  1.00 90.94           C  
ATOM    495  C   ALA A  65      -7.399   7.023  -3.711  1.00 90.94           C  
ATOM    496  CB  ALA A  65      -7.338   7.598  -6.183  1.00 90.94           C  
ATOM    497  O   ALA A  65      -8.318   7.349  -2.961  1.00 90.94           O  
ATOM    498  N   PHE A  66      -6.757   5.862  -3.582  1.00 90.81           N  
ATOM    499  CA  PHE A  66      -7.127   4.859  -2.596  1.00 90.81           C  
ATOM    500  C   PHE A  66      -6.942   5.389  -1.170  1.00 90.81           C  
ATOM    501  CB  PHE A  66      -6.360   3.557  -2.862  1.00 90.81           C  
ATOM    502  O   PHE A  66      -7.910   5.496  -0.423  1.00 90.81           O  
ATOM    503  CG  PHE A  66      -6.773   2.333  -2.064  1.00 90.81           C  
ATOM    504  CD1 PHE A  66      -6.042   1.149  -2.237  1.00 90.81           C  
ATOM    505  CD2 PHE A  66      -7.908   2.313  -1.231  1.00 90.81           C  
ATOM    506  CE1 PHE A  66      -6.379  -0.018  -1.530  1.00 90.81           C  
ATOM    507  CE2 PHE A  66      -8.284   1.129  -0.576  1.00 90.81           C  
ATOM    508  CZ  PHE A  66      -7.501  -0.026  -0.690  1.00 90.81           C  
ATOM    509  N   GLY A  67      -5.731   5.792  -0.786  1.00 86.12           N  
ATOM    510  CA  GLY A  67      -5.433   6.257   0.568  1.00 86.12           C  
ATOM    511  C   GLY A  67      -6.161   7.547   0.956  1.00 86.12           C  
ATOM    512  O   GLY A  67      -6.613   7.662   2.100  1.00 86.12           O  
ATOM    513  N   GLY A  68      -6.308   8.489   0.015  1.00 85.81           N  
ATOM    514  CA  GLY A  68      -6.946   9.790   0.232  1.00 85.81           C  
ATOM    515  C   GLY A  68      -8.466   9.715   0.390  1.00 85.81           C  
ATOM    516  O   GLY A  68      -9.034  10.426   1.224  1.00 85.81           O  
ATOM    517  N   PHE A  69      -9.127   8.806  -0.336  1.00 88.75           N  
ATOM    518  CA  PHE A  69     -10.576   8.609  -0.248  1.00 88.75           C  
ATOM    519  C   PHE A  69     -10.995   7.456   0.671  1.00 88.75           C  
ATOM    520  CB  PHE A  69     -11.182   8.479  -1.650  1.00 88.75           C  
ATOM    521  O   PHE A  69     -12.184   7.337   0.955  1.00 88.75           O  
ATOM    522  CG  PHE A  69     -11.214   9.788  -2.415  1.00 88.75           C  
ATOM    523  CD1 PHE A  69     -12.370  10.586  -2.364  1.00 88.75           C  
ATOM    524  CD2 PHE A  69     -10.114  10.214  -3.182  1.00 88.75           C  
ATOM    525  CE1 PHE A  69     -12.433  11.800  -3.069  1.00 88.75           C  
ATOM    526  CE2 PHE A  69     -10.192  11.408  -3.919  1.00 88.75           C  
ATOM    527  CZ  PHE A  69     -11.343  12.207  -3.856  1.00 88.75           C  
ATOM    528  N   LEU A  70     -10.075   6.636   1.190  1.00 87.12           N  
ATOM    529  CA  LEU A  70     -10.405   5.471   2.028  1.00 87.12           C  
ATOM    530  C   LEU A  70     -11.286   5.831   3.235  1.00 87.12           C  
ATOM    531  CB  LEU A  70      -9.099   4.849   2.541  1.00 87.12           C  
ATOM    532  O   LEU A  70     -12.310   5.194   3.485  1.00 87.12           O  
ATOM    533  CG  LEU A  70      -9.299   3.513   3.268  1.00 87.12           C  
ATOM    534  CD1 LEU A  70      -9.458   2.374   2.280  1.00 87.12           C  
ATOM    535  CD2 LEU A  70      -8.080   3.168   4.100  1.00 87.12           C  
ATOM    536  N   VAL A  71     -10.903   6.871   3.985  1.00 83.94           N  
ATOM    537  CA  VAL A  71     -11.646   7.306   5.182  1.00 83.94           C  
ATOM    538  C   VAL A  71     -13.039   7.812   4.796  1.00 83.94           C  
ATOM    539  CB  VAL A  71     -10.868   8.385   5.961  1.00 83.94           C  
ATOM    540  O   VAL A  71     -14.024   7.534   5.481  1.00 83.94           O  
ATOM    541  CG1 VAL A  71     -11.615   8.808   7.231  1.00 83.94           C  
ATOM    542  CG2 VAL A  71      -9.482   7.888   6.392  1.00 83.94           C  
ATOM    543  N   LEU A  72     -13.139   8.515   3.665  1.00 86.44           N  
ATOM    544  CA  LEU A  72     -14.415   8.963   3.113  1.00 86.44           C  
ATOM    545  C   LEU A  72     -15.283   7.776   2.666  1.00 86.44           C  
ATOM    546  CB  LEU A  72     -14.123   9.935   1.959  1.00 86.44           C  
ATOM    547  O   LEU A  72     -16.483   7.776   2.930  1.00 86.44           O  
ATOM    548  CG  LEU A  72     -15.374  10.567   1.328  1.00 86.44           C  
ATOM    549  CD1 LEU A  72     -16.102  11.514   2.286  1.00 86.44           C  
ATOM    550  CD2 LEU A  72     -14.953  11.343   0.083  1.00 86.44           C  
ATOM    551  N   GLY A  73     -14.680   6.750   2.062  1.00 85.38           N  
ATOM    552  CA  GLY A  73     -15.335   5.501   1.676  1.00 85.38           C  
ATOM    553  C   GLY A  73     -15.940   4.754   2.860  1.00 85.38           C  
ATOM    554  O   GLY A  73     -17.080   4.297   2.780  1.00 85.38           O  
ATOM    555  N   GLY A  74     -15.243   4.724   4.000  1.00 83.81           N  
ATOM    556  CA  GLY A  74     -15.797   4.187   5.246  1.00 83.81           C  
ATOM    557  C   GLY A  74     -17.063   4.923   5.683  1.00 83.81           C  
ATOM    558  O   GLY A  74     -18.093   4.298   5.932  1.00 83.81           O  
ATOM    559  N   ARG A  75     -17.038   6.260   5.649  1.00 84.19           N  
ATOM    560  CA  ARG A  75     -18.209   7.080   5.999  1.00 84.19           C  
ATOM    561  C   ARG A  75     -19.362   6.971   5.017  1.00 84.19           C  
ATOM    562  CB  ARG A  75     -17.815   8.544   6.121  1.00 84.19           C  
ATOM    563  O   ARG A  75     -20.515   7.050   5.426  1.00 84.19           O  
ATOM    564  CG  ARG A  75     -16.895   8.708   7.314  1.00 84.19           C  
ATOM    565  CD  ARG A  75     -16.884  10.164   7.724  1.00 84.19           C  
ATOM    566  NE  ARG A  75     -16.251  10.234   9.029  1.00 84.19           N  
ATOM    567  NH1 ARG A  75     -16.585  12.455   9.374  1.00 84.19           N  
ATOM    568  NH2 ARG A  75     -15.602  11.161  10.942  1.00 84.19           N  
ATOM    569  CZ  ARG A  75     -16.158  11.291   9.779  1.00 84.19           C  
ATOM    570  N   LEU A  76     -19.069   6.790   3.733  1.00 86.31           N  
ATOM    571  CA  LEU A  76     -20.079   6.473   2.725  1.00 86.31           C  
ATOM    572  C   LEU A  76     -20.799   5.164   3.073  1.00 86.31           C  
ATOM    573  CB  LEU A  76     -19.397   6.404   1.345  1.00 86.31           C  
ATOM    574  O   LEU A  76     -22.025   5.105   2.999  1.00 86.31           O  
ATOM    575  CG  LEU A  76     -19.214   7.793   0.711  1.00 86.31           C  
ATOM    576  CD1 LEU A  76     -18.041   7.832  -0.259  1.00 86.31           C  
ATOM    577  CD2 LEU A  76     -20.467   8.161  -0.077  1.00 86.31           C  
ATOM    578  N   GLY A  77     -20.054   4.140   3.503  1.00 82.81           N  
ATOM    579  CA  GLY A  77     -20.589   2.885   4.037  1.00 82.81           C  
ATOM    580  C   GLY A  77     -21.509   3.081   5.242  1.00 82.81           C  
ATOM    581  O   GLY A  77     -22.626   2.562   5.242  1.00 82.81           O  
ATOM    582  N   ASP A  78     -21.072   3.872   6.222  1.00 82.62           N  
ATOM    583  CA  ASP A  78     -21.847   4.164   7.435  1.00 82.62           C  
ATOM    584  C   ASP A  78     -23.111   5.003   7.157  1.00 82.62           C  
ATOM    585  CB  ASP A  78     -20.948   4.887   8.452  1.00 82.62           C  
ATOM    586  O   ASP A  78     -24.137   4.826   7.819  1.00 82.62           O  
ATOM    587  CG  ASP A  78     -19.791   4.037   8.995  1.00 82.62           C  
ATOM    588  OD1 ASP A  78     -19.931   2.790   9.039  1.00 82.62           O  
ATOM    589  OD2 ASP A  78     -18.789   4.660   9.416  1.00 82.62           O  
ATOM    590  N   ARG A  79     -23.062   5.904   6.165  1.00 84.75           N  
ATOM    591  CA  ARG A  79     -24.183   6.782   5.795  1.00 84.75           C  
ATOM    592  C   ARG A  79     -25.222   6.100   4.911  1.00 84.75           C  
ATOM    593  CB  ARG A  79     -23.645   8.067   5.143  1.00 84.75           C  
ATOM    594  O   ARG A  79     -26.408   6.303   5.135  1.00 84.75           O  
ATOM    595  CG  ARG A  79     -24.766   9.059   4.786  1.00 84.75           C  
ATOM    596  CD  ARG A  79     -24.185  10.371   4.250  1.00 84.75           C  
ATOM    597  NE  ARG A  79     -25.251  11.298   3.812  1.00 84.75           N  
ATOM    598  NH1 ARG A  79     -25.201  12.771   5.584  1.00 84.75           N  
ATOM    599  NH2 ARG A  79     -26.755  13.003   4.039  1.00 84.75           N  
ATOM    600  CZ  ARG A  79     -25.719  12.346   4.472  1.00 84.75           C  
ATOM    601  N   TYR A  80     -24.808   5.347   3.888  1.00 83.69           N  
ATOM    602  CA  TYR A  80     -25.724   4.845   2.848  1.00 83.69           C  
ATOM    603  C   TYR A  80     -26.013   3.342   2.904  1.00 83.69           C  
ATOM    604  CB  TYR A  80     -25.185   5.205   1.457  1.00 83.69           C  
ATOM    605  O   TYR A  80     -27.059   2.934   2.402  1.00 83.69           O  
ATOM    606  CG  TYR A  80     -25.202   6.687   1.142  1.00 83.69           C  
ATOM    607  CD1 TYR A  80     -26.430   7.358   0.984  1.00 83.69           C  
ATOM    608  CD2 TYR A  80     -23.993   7.389   0.986  1.00 83.69           C  
ATOM    609  CE1 TYR A  80     -26.451   8.731   0.674  1.00 83.69           C  
ATOM    610  CE2 TYR A  80     -24.012   8.761   0.661  1.00 83.69           C  
ATOM    611  OH  TYR A  80     -25.259  10.759   0.224  1.00 83.69           O  
ATOM    612  CZ  TYR A  80     -25.241   9.431   0.507  1.00 83.69           C  
ATOM    613  N   SER A  81     -25.086   2.539   3.440  1.00 88.88           N  
ATOM    614  CA  SER A  81     -25.083   1.068   3.571  1.00 88.88           C  
ATOM    615  C   SER A  81     -23.747   0.508   3.093  1.00 88.88           C  
ATOM    616  CB  SER A  81     -26.195   0.345   2.788  1.00 88.88           C  
ATOM    617  O   SER A  81     -23.324   0.753   1.962  1.00 88.88           O  
ATOM    618  OG  SER A  81     -26.037  -1.066   2.812  1.00 88.88           O  
ATOM    619  N   LEU A  82     -23.141  -0.356   3.908  1.00 88.19           N  
ATOM    620  CA  LEU A  82     -21.928  -1.093   3.550  1.00 88.19           C  
ATOM    621  C   LEU A  82     -22.106  -1.928   2.273  1.00 88.19           C  
ATOM    622  CB  LEU A  82     -21.535  -1.997   4.729  1.00 88.19           C  
ATOM    623  O   LEU A  82     -21.192  -1.998   1.460  1.00 88.19           O  
ATOM    624  CG  LEU A  82     -21.098  -1.241   5.997  1.00 88.19           C  
ATOM    625  CD1 LEU A  82     -21.065  -2.219   7.170  1.00 88.19           C  
ATOM    626  CD2 LEU A  82     -19.713  -0.621   5.838  1.00 88.19           C  
ATOM    627  N   VAL A  83     -23.290  -2.510   2.047  1.00 91.12           N  
ATOM    628  CA  VAL A  83     -23.566  -3.335   0.856  1.00 91.12           C  
ATOM    629  C   VAL A  83     -23.622  -2.478  -0.410  1.00 91.12           C  
ATOM    630  CB  VAL A  83     -24.881  -4.127   1.014  1.00 91.12           C  
ATOM    631  O   VAL A  83     -23.065  -2.857  -1.439  1.00 91.12           O  
ATOM    632  CG1 VAL A  83     -25.127  -5.059  -0.179  1.00 91.12           C  
ATOM    633  CG2 VAL A  83     -24.879  -4.992   2.281  1.00 91.12           C  
ATOM    634  N   ARG A  84     -24.271  -1.306  -0.342  1.00 91.19           N  
ATOM    635  CA  ARG A  84     -24.362  -0.377  -1.483  1.00 91.19           C  
ATOM    636  C   ARG A  84     -23.003   0.227  -1.810  1.00 91.19           C  
ATOM    637  CB  ARG A  84     -25.382   0.737  -1.215  1.00 91.19           C  
ATOM    638  O   ARG A  84     -22.639   0.277  -2.980  1.00 91.19           O  
ATOM    639  CG  ARG A  84     -26.825   0.219  -1.182  1.00 91.19           C  
ATOM    640  CD  ARG A  84     -27.787   1.391  -0.966  1.00 91.19           C  
ATOM    641  NE  ARG A  84     -29.194   0.949  -0.944  1.00 91.19           N  
ATOM    642  NH1 ARG A  84     -30.122   3.017  -0.585  1.00 91.19           N  
ATOM    643  NH2 ARG A  84     -31.450   1.238  -0.778  1.00 91.19           N  
ATOM    644  CZ  ARG A  84     -30.244   1.733  -0.772  1.00 91.19           C  
ATOM    645  N   THR A  85     -22.246   0.623  -0.790  1.00 92.19           N  
ATOM    646  CA  THR A  85     -20.890   1.160  -0.957  1.00 92.19           C  
ATOM    647  C   THR A  85     -19.938   0.107  -1.517  1.00 92.19           C  
ATOM    648  CB  THR A  85     -20.377   1.727   0.370  1.00 92.19           C  
ATOM    649  O   THR A  85     -19.197   0.409  -2.448  1.00 92.19           O  
ATOM    650  CG2 THR A  85     -19.002   2.376   0.251  1.00 92.19           C  
ATOM    651  OG1 THR A  85     -21.269   2.740   0.770  1.00 92.19           O  
ATOM    652  N   PHE A  86     -20.018  -1.142  -1.043  1.00 94.44           N  
ATOM    653  CA  PHE A  86     -19.274  -2.259  -1.625  1.00 94.44           C  
ATOM    654  C   PHE A  86     -19.605  -2.447  -3.109  1.00 94.44           C  
ATOM    655  CB  PHE A  86     -19.583  -3.550  -0.854  1.00 94.44           C  
ATOM    656  O   PHE A  86     -18.698  -2.540  -3.934  1.00 94.44           O  
ATOM    657  CG  PHE A  86     -18.892  -4.762  -1.440  1.00 94.44           C  
ATOM    658  CD1 PHE A  86     -19.485  -5.477  -2.500  1.00 94.44           C  
ATOM    659  CD2 PHE A  86     -17.628  -5.143  -0.956  1.00 94.44           C  
ATOM    660  CE1 PHE A  86     -18.814  -6.568  -3.078  1.00 94.44           C  
ATOM    661  CE2 PHE A  86     -16.970  -6.246  -1.522  1.00 94.44           C  
ATOM    662  CZ  PHE A  86     -17.557  -6.952  -2.582  1.00 94.44           C  
ATOM    663  N   ALA A  87     -20.893  -2.492  -3.464  1.00 95.19           N  
ATOM    664  CA  ALA A  87     -21.317  -2.708  -4.843  1.00 95.19           C  
ATOM    665  C   ALA A  87     -20.890  -1.550  -5.758  1.00 95.19           C  
ATOM    666  CB  ALA A  87     -22.832  -2.934  -4.867  1.00 95.19           C  
ATOM    667  O   ALA A  87     -20.298  -1.785  -6.806  1.00 95.19           O  
ATOM    668  N   ALA A  88     -21.113  -0.301  -5.344  1.00 95.75           N  
ATOM    669  CA  ALA A  88     -20.678   0.870  -6.102  1.00 95.75           C  
ATOM    670  C   ALA A  88     -19.153   0.889  -6.283  1.00 95.75           C  
ATOM    671  CB  ALA A  88     -21.179   2.130  -5.386  1.00 95.75           C  
ATOM    672  O   ALA A  88     -18.667   1.050  -7.399  1.00 95.75           O  
ATOM    673  N   GLY A  89     -18.401   0.644  -5.206  1.00 95.94           N  
ATOM    674  CA  GLY A  89     -16.944   0.560  -5.245  1.00 95.94           C  
ATOM    675  C   GLY A  89     -16.433  -0.535  -6.174  1.00 95.94           C  
ATOM    676  O   GLY A  89     -15.548  -0.287  -6.987  1.00 95.94           O  
ATOM    677  N   THR A  90     -17.032  -1.725  -6.110  1.00 96.75           N  
ATOM    678  CA  THR A  90     -16.650  -2.861  -6.961  1.00 96.75           C  
ATOM    679  C   THR A  90     -16.971  -2.581  -8.429  1.00 96.75           C  
ATOM    680  CB  THR A  90     -17.341  -4.157  -6.509  1.00 96.75           C  
ATOM    681  O   THR A  90     -16.185  -2.938  -9.301  1.00 96.75           O  
ATOM    682  CG2 THR A  90     -16.803  -5.384  -7.240  1.00 96.75           C  
ATOM    683  OG1 THR A  90     -17.116  -4.400  -5.142  1.00 96.75           O  
ATOM    684  N   ALA A  91     -18.083  -1.899  -8.723  1.00 97.38           N  
ATOM    685  CA  ALA A  91     -18.442  -1.519 -10.088  1.00 97.38           C  
ATOM    686  C   ALA A  91     -17.467  -0.482 -10.661  1.00 97.38           C  
ATOM    687  CB  ALA A  91     -19.887  -1.009 -10.110  1.00 97.38           C  
ATOM    688  O   ALA A  91     -17.001  -0.638 -11.788  1.00 97.38           O  
ATOM    689  N   VAL A  92     -17.109   0.534  -9.866  1.00 97.88           N  
ATOM    690  CA  VAL A  92     -16.085   1.525 -10.232  1.00 97.88           C  
ATOM    691  C   VAL A  92     -14.738   0.842 -10.459  1.00 97.88           C  
ATOM    692  CB  VAL A  92     -15.979   2.631  -9.162  1.00 97.88           C  
ATOM    693  O   VAL A  92     -14.102   1.088 -11.478  1.00 97.88           O  
ATOM    694  CG1 VAL A  92     -14.787   3.566  -9.395  1.00 97.88           C  
ATOM    695  CG2 VAL A  92     -17.240   3.505  -9.158  1.00 97.88           C  
ATOM    696  N   PHE A  93     -14.329  -0.062  -9.564  1.00 96.56           N  
ATOM    697  CA  PHE A  93     -13.079  -0.811  -9.696  1.00 96.56           C  
ATOM    698  C   PHE A  93     -13.057  -1.681 -10.961  1.00 96.56           C  
ATOM    699  CB  PHE A  93     -12.865  -1.667  -8.440  1.00 96.56           C  
ATOM    700  O   PHE A  93     -12.056  -1.701 -11.676  1.00 96.56           O  
ATOM    701  CG  PHE A  93     -11.488  -2.294  -8.371  1.00 96.56           C  
ATOM    702  CD1 PHE A  93     -11.186  -3.442  -9.130  1.00 96.56           C  
ATOM    703  CD2 PHE A  93     -10.490  -1.711  -7.568  1.00 96.56           C  
ATOM    704  CE1 PHE A  93      -9.890  -3.981  -9.100  1.00 96.56           C  
ATOM    705  CE2 PHE A  93      -9.206  -2.280  -7.509  1.00 96.56           C  
ATOM    706  CZ  PHE A  93      -8.907  -3.415  -8.275  1.00 96.56           C  
ATOM    707  N   ALA A  94     -14.156  -2.379 -11.266  1.00 97.00           N  
ATOM    708  CA  ALA A  94     -14.277  -3.212 -12.460  1.00 97.00           C  
ATOM    709  C   ALA A  94     -14.218  -2.378 -13.744  1.00 97.00           C  
ATOM    710  CB  ALA A  94     -15.592  -3.994 -12.389  1.00 97.00           C  
ATOM    711  O   ALA A  94     -13.452  -2.698 -14.649  1.00 97.00           O  
ATOM    712  N   LEU A  95     -14.979  -1.281 -13.809  1.00 97.81           N  
ATOM    713  CA  LEU A  95     -14.951  -0.372 -14.952  1.00 97.81           C  
ATOM    714  C   LEU A  95     -13.551   0.216 -15.146  1.00 97.81           C  
ATOM    715  CB  LEU A  95     -16.000   0.732 -14.742  1.00 97.81           C  
ATOM    716  O   LEU A  95     -13.033   0.222 -16.256  1.00 97.81           O  
ATOM    717  CG  LEU A  95     -16.046   1.769 -15.881  1.00 97.81           C  
ATOM    718  CD1 LEU A  95     -16.425   1.139 -17.223  1.00 97.81           C  
ATOM    719  CD2 LEU A  95     -17.073   2.849 -15.544  1.00 97.81           C  
ATOM    720  N   ALA A  96     -12.916   0.654 -14.063  1.00 97.12           N  
ATOM    721  CA  ALA A  96     -11.561   1.175 -14.103  1.00 97.12           C  
ATOM    722  C   ALA A  96     -10.541   0.113 -14.547  1.00 97.12           C  
ATOM    723  CB  ALA A  96     -11.244   1.731 -12.721  1.00 97.12           C  
ATOM    724  O   ALA A  96      -9.679   0.414 -15.361  1.00 97.12           O  
ATOM    725  N   SER A  97     -10.681  -1.139 -14.099  1.00 96.12           N  
ATOM    726  CA  SER A  97      -9.845  -2.257 -14.561  1.00 96.12           C  
ATOM    727  C   SER A  97     -10.016  -2.504 -16.064  1.00 96.12           C  
ATOM    728  CB  SER A  97     -10.187  -3.550 -13.813  1.00 96.12           C  
ATOM    729  O   SER A  97      -9.036  -2.670 -16.785  1.00 96.12           O  
ATOM    730  OG  SER A  97     -10.005  -3.428 -12.416  1.00 96.12           O  
ATOM    731  N   LEU A  98     -11.254  -2.467 -16.568  1.00 97.38           N  
ATOM    732  CA  LEU A  98     -11.526  -2.579 -18.001  1.00 97.38           C  
ATOM    733  C   LEU A  98     -10.851  -1.440 -18.782  1.00 97.38           C  
ATOM    734  CB  LEU A  98     -13.050  -2.614 -18.220  1.00 97.38           C  
ATOM    735  O   LEU A  98     -10.179  -1.700 -19.776  1.00 97.38           O  
ATOM    736  CG  LEU A  98     -13.485  -2.680 -19.695  1.00 97.38           C  
ATOM    737  CD1 LEU A  98     -13.024  -3.964 -20.381  1.00 97.38           C  
ATOM    738  CD2 LEU A  98     -15.010  -2.618 -19.775  1.00 97.38           C  
ATOM    739  N   LEU A  99     -10.983  -0.197 -18.308  1.00 97.44           N  
ATOM    740  CA  LEU A  99     -10.344   0.970 -18.922  1.00 97.44           C  
ATOM    741  C   LEU A  99      -8.811   0.873 -18.899  1.00 97.44           C  
ATOM    742  CB  LEU A  99     -10.820   2.256 -18.220  1.00 97.44           C  
ATOM    743  O   LEU A  99      -8.178   1.199 -19.898  1.00 97.44           O  
ATOM    744  CG  LEU A  99     -12.304   2.610 -18.426  1.00 97.44           C  
ATOM    745  CD1 LEU A  99     -12.659   3.822 -17.561  1.00 97.44           C  
ATOM    746  CD2 LEU A  99     -12.635   2.937 -19.882  1.00 97.44           C  
ATOM    747  N   SER A 100      -8.216   0.377 -17.809  1.00 95.38           N  
ATOM    748  CA  SER A 100      -6.767   0.156 -17.700  1.00 95.38           C  
ATOM    749  C   SER A 100      -6.267  -0.873 -18.718  1.00 95.38           C  
ATOM    750  CB  SER A 100      -6.393  -0.322 -16.293  1.00 95.38           C  
ATOM    751  O   SER A 100      -5.263  -0.636 -19.384  1.00 95.38           O  
ATOM    752  OG  SER A 100      -6.624   0.675 -15.315  1.00 95.38           O  
ATOM    753  N   GLY A 101      -6.975  -1.995 -18.889  1.00 94.69           N  
ATOM    754  CA  GLY A 101      -6.611  -3.016 -19.879  1.00 94.69           C  
ATOM    755  C   GLY A 101      -6.813  -2.564 -21.332  1.00 94.69           C  
ATOM    756  O   GLY A 101      -6.120  -3.039 -22.229  1.00 94.69           O  
ATOM    757  N   LEU A 102      -7.728  -1.622 -21.575  1.00 96.50           N  
ATOM    758  CA  LEU A 102      -7.976  -1.026 -22.894  1.00 96.50           C  
ATOM    759  C   LEU A 102      -7.132   0.225 -23.175  1.00 96.50           C  
ATOM    760  CB  LEU A 102      -9.476  -0.716 -23.038  1.00 96.50           C  
ATOM    761  O   LEU A 102      -7.215   0.769 -24.275  1.00 96.50           O  
ATOM    762  CG  LEU A 102     -10.394  -1.950 -23.059  1.00 96.50           C  
ATOM    763  CD1 LEU A 102     -11.848  -1.480 -23.124  1.00 96.50           C  
ATOM    764  CD2 LEU A 102     -10.130  -2.865 -24.256  1.00 96.50           C  
ATOM    765  N   ALA A 103      -6.329   0.689 -22.213  1.00 96.06           N  
ATOM    766  CA  ALA A 103      -5.543   1.904 -22.367  1.00 96.06           C  
ATOM    767  C   ALA A 103      -4.570   1.774 -23.547  1.00 96.06           C  
ATOM    768  CB  ALA A 103      -4.814   2.212 -21.055  1.00 96.06           C  
ATOM    769  O   ALA A 103      -3.810   0.810 -23.635  1.00 96.06           O  
ATOM    770  N   ALA A 104      -4.603   2.751 -24.446  1.00 93.56           N  
ATOM    771  CA  ALA A 104      -3.707   2.904 -25.587  1.00 93.56           C  
ATOM    772  C   ALA A 104      -2.706   4.052 -25.388  1.00 93.56           C  
ATOM    773  CB  ALA A 104      -4.568   3.120 -26.834  1.00 93.56           C  
ATOM    774  O   ALA A 104      -1.676   4.076 -26.047  1.00 93.56           O  
ATOM    775  N   GLU A 105      -2.983   4.961 -24.449  1.00 92.56           N  
ATOM    776  CA  GLU A 105      -2.150   6.127 -24.148  1.00 92.56           C  
ATOM    777  C   GLU A 105      -1.808   6.211 -22.648  1.00 92.56           C  
ATOM    778  CB  GLU A 105      -2.896   7.400 -24.568  1.00 92.56           C  
ATOM    779  O   GLU A 105      -2.639   5.840 -21.806  1.00 92.56           O  
ATOM    780  CG  GLU A 105      -3.092   7.546 -26.085  1.00 92.56           C  
ATOM    781  CD  GLU A 105      -1.772   7.749 -26.842  1.00 92.56           C  
ATOM    782  OE1 GLU A 105      -1.766   7.466 -28.058  1.00 92.56           O  
ATOM    783  OE2 GLU A 105      -0.824   8.260 -26.201  1.00 92.56           O  
ATOM    784  N   PRO A 106      -0.645   6.778 -22.265  1.00 91.00           N  
ATOM    785  CA  PRO A 106      -0.230   6.911 -20.866  1.00 91.00           C  
ATOM    786  C   PRO A 106      -1.270   7.565 -19.950  1.00 91.00           C  
ATOM    787  CB  PRO A 106       1.048   7.759 -20.921  1.00 91.00           C  
ATOM    788  O   PRO A 106      -1.545   7.085 -18.848  1.00 91.00           O  
ATOM    789  CG  PRO A 106       1.668   7.351 -22.249  1.00 91.00           C  
ATOM    790  CD  PRO A 106       0.443   7.193 -23.148  1.00 91.00           C  
ATOM    791  N   TRP A 107      -1.893   8.651 -20.411  1.00 90.06           N  
ATOM    792  CA  TRP A 107      -2.873   9.402 -19.624  1.00 90.06           C  
ATOM    793  C   TRP A 107      -4.161   8.606 -19.374  1.00 90.06           C  
ATOM    794  CB  TRP A 107      -3.170  10.730 -20.328  1.00 90.06           C  
ATOM    795  O   TRP A 107      -4.788   8.785 -18.328  1.00 90.06           O  
ATOM    796  CG  TRP A 107      -3.875  10.603 -21.644  1.00 90.06           C  
ATOM    797  CD1 TRP A 107      -3.287  10.559 -22.861  1.00 90.06           C  
ATOM    798  CD2 TRP A 107      -5.310  10.465 -21.890  1.00 90.06           C  
ATOM    799  CE2 TRP A 107      -5.517  10.348 -23.297  1.00 90.06           C  
ATOM    800  CE3 TRP A 107      -6.454  10.405 -21.062  1.00 90.06           C  
ATOM    801  NE1 TRP A 107      -4.251  10.404 -23.837  1.00 90.06           N  
ATOM    802  CH2 TRP A 107      -7.911  10.140 -23.006  1.00 90.06           C  
ATOM    803  CZ2 TRP A 107      -6.792  10.191 -23.857  1.00 90.06           C  
ATOM    804  CZ3 TRP A 107      -7.739  10.241 -21.613  1.00 90.06           C  
ATOM    805  N   GLN A 108      -4.537   7.706 -20.292  1.00 95.56           N  
ATOM    806  CA  GLN A 108      -5.708   6.839 -20.135  1.00 95.56           C  
ATOM    807  C   GLN A 108      -5.476   5.853 -18.997  1.00 95.56           C  
ATOM    808  CB  GLN A 108      -5.995   6.055 -21.423  1.00 95.56           C  
ATOM    809  O   GLN A 108      -6.334   5.711 -18.128  1.00 95.56           O  
ATOM    810  CG  GLN A 108      -6.398   6.959 -22.592  1.00 95.56           C  
ATOM    811  CD  GLN A 108      -6.461   6.216 -23.919  1.00 95.56           C  
ATOM    812  NE2 GLN A 108      -7.021   6.808 -24.947  1.00 95.56           N  
ATOM    813  OE1 GLN A 108      -5.991   5.103 -24.064  1.00 95.56           O  
ATOM    814  N   LEU A 109      -4.290   5.234 -18.962  1.00 94.69           N  
ATOM    815  CA  LEU A 109      -3.919   4.318 -17.891  1.00 94.69           C  
ATOM    816  C   LEU A 109      -3.848   5.053 -16.548  1.00 94.69           C  
ATOM    817  CB  LEU A 109      -2.600   3.611 -18.248  1.00 94.69           C  
ATOM    818  O   LEU A 109      -4.434   4.592 -15.577  1.00 94.69           O  
ATOM    819  CG  LEU A 109      -2.164   2.561 -17.208  1.00 94.69           C  
ATOM    820  CD1 LEU A 109      -3.201   1.453 -17.016  1.00 94.69           C  
ATOM    821  CD2 LEU A 109      -0.854   1.913 -17.648  1.00 94.69           C  
ATOM    822  N   ILE A 110      -3.211   6.226 -16.488  1.00 93.56           N  
ATOM    823  CA  ILE A 110      -3.156   7.044 -15.263  1.00 93.56           C  
ATOM    824  C   ILE A 110      -4.572   7.389 -14.758  1.00 93.56           C  
ATOM    825  CB  ILE A 110      -2.311   8.315 -15.516  1.00 93.56           C  
ATOM    826  O   ILE A 110      -4.872   7.222 -13.574  1.00 93.56           O  
ATOM    827  CG1 ILE A 110      -0.818   7.966 -15.728  1.00 93.56           C  
ATOM    828  CG2 ILE A 110      -2.416   9.295 -14.336  1.00 93.56           C  
ATOM    829  CD1 ILE A 110       0.014   9.163 -16.218  1.00 93.56           C  
ATOM    830  N   GLY A 111      -5.461   7.849 -15.644  1.00 94.62           N  
ATOM    831  CA  GLY A 111      -6.841   8.190 -15.289  1.00 94.62           C  
ATOM    832  C   GLY A 111      -7.643   6.977 -14.810  1.00 94.62           C  
ATOM    833  O   GLY A 111      -8.337   7.050 -13.793  1.00 94.62           O  
ATOM    834  N   ALA A 112      -7.499   5.839 -15.491  1.00 96.44           N  
ATOM    835  CA  ALA A 112      -8.119   4.582 -15.090  1.00 96.44           C  
ATOM    836  C   ALA A 112      -7.601   4.108 -13.722  1.00 96.44           C  
ATOM    837  CB  ALA A 112      -7.882   3.550 -16.194  1.00 96.44           C  
ATOM    838  O   ALA A 112      -8.397   3.744 -12.862  1.00 96.44           O  
ATOM    839  N   ARG A 113      -6.295   4.219 -13.452  1.00 95.06           N  
ATOM    840  CA  ARG A 113      -5.694   3.885 -12.149  1.00 95.06           C  
ATOM    841  C   ARG A 113      -6.213   4.768 -11.017  1.00 95.06           C  
ATOM    842  CB  ARG A 113      -4.161   3.959 -12.258  1.00 95.06           C  
ATOM    843  O   ARG A 113      -6.501   4.252  -9.938  1.00 95.06           O  
ATOM    844  CG  ARG A 113      -3.556   2.822 -13.101  1.00 95.06           C  
ATOM    845  CD  ARG A 113      -3.744   1.423 -12.514  1.00 95.06           C  
ATOM    846  NE  ARG A 113      -3.079   1.257 -11.208  1.00 95.06           N  
ATOM    847  NH1 ARG A 113      -4.506  -0.338 -10.379  1.00 95.06           N  
ATOM    848  NH2 ARG A 113      -2.705   0.144  -9.235  1.00 95.06           N  
ATOM    849  CZ  ARG A 113      -3.429   0.371 -10.287  1.00 95.06           C  
ATOM    850  N   ALA A 114      -6.427   6.060 -11.262  1.00 93.75           N  
ATOM    851  CA  ALA A 114      -7.073   6.943 -10.291  1.00 93.75           C  
ATOM    852  C   ALA A 114      -8.512   6.490  -9.970  1.00 93.75           C  
ATOM    853  CB  ALA A 114      -7.038   8.381 -10.822  1.00 93.75           C  
ATOM    854  O   ALA A 114      -8.876   6.368  -8.798  1.00 93.75           O  
ATOM    855  N   LEU A 115      -9.318   6.173 -10.993  1.00 96.25           N  
ATOM    856  CA  LEU A 115     -10.670   5.626 -10.803  1.00 96.25           C  
ATOM    857  C   LEU A 115     -10.646   4.282 -10.064  1.00 96.25           C  
ATOM    858  CB  LEU A 115     -11.370   5.460 -12.164  1.00 96.25           C  
ATOM    859  O   LEU A 115     -11.493   4.023  -9.211  1.00 96.25           O  
ATOM    860  CG  LEU A 115     -11.759   6.768 -12.871  1.00 96.25           C  
ATOM    861  CD1 LEU A 115     -12.322   6.438 -14.255  1.00 96.25           C  
ATOM    862  CD2 LEU A 115     -12.827   7.545 -12.098  1.00 96.25           C  
ATOM    863  N   GLN A 116      -9.655   3.443 -10.345  1.00 95.50           N  
ATOM    864  CA  GLN A 116      -9.494   2.145  -9.703  1.00 95.50           C  
ATOM    865  C   GLN A 116      -9.179   2.299  -8.210  1.00 95.50           C  
ATOM    866  CB  GLN A 116      -8.418   1.366 -10.466  1.00 95.50           C  
ATOM    867  O   GLN A 116      -9.791   1.623  -7.382  1.00 95.50           O  
ATOM    868  CG  GLN A 116      -8.491  -0.133 -10.182  1.00 95.50           C  
ATOM    869  CD  GLN A 116      -7.545  -0.938 -11.064  1.00 95.50           C  
ATOM    870  NE2 GLN A 116      -7.557  -2.235 -10.903  1.00 95.50           N  
ATOM    871  OE1 GLN A 116      -6.790  -0.416 -11.881  1.00 95.50           O  
ATOM    872  N   GLY A 117      -8.317   3.257  -7.854  1.00 94.50           N  
ATOM    873  CA  GLY A 117      -8.036   3.612  -6.463  1.00 94.50           C  
ATOM    874  C   GLY A 117      -9.273   4.138  -5.730  1.00 94.50           C  
ATOM    875  O   GLY A 117      -9.518   3.755  -4.587  1.00 94.50           O  
ATOM    876  N   LEU A 118     -10.120   4.936  -6.396  1.00 94.38           N  
ATOM    877  CA  LEU A 118     -11.420   5.348  -5.845  1.00 94.38           C  
ATOM    878  C   LEU A 118     -12.341   4.148  -5.588  1.00 94.38           C  
ATOM    879  CB  LEU A 118     -12.127   6.340  -6.787  1.00 94.38           C  
ATOM    880  O   LEU A 118     -12.965   4.071  -4.532  1.00 94.38           O  
ATOM    881  CG  LEU A 118     -11.480   7.727  -6.892  1.00 94.38           C  
ATOM    882  CD1 LEU A 118     -12.211   8.553  -7.949  1.00 94.38           C  
ATOM    883  CD2 LEU A 118     -11.552   8.483  -5.569  1.00 94.38           C  
ATOM    884  N   GLY A 119     -12.408   3.193  -6.519  1.00 95.62           N  
ATOM    885  CA  GLY A 119     -13.145   1.944  -6.322  1.00 95.62           C  
ATOM    886  C   GLY A 119     -12.643   1.178  -5.096  1.00 95.62           C  
ATOM    887  O   GLY A 119     -13.433   0.825  -4.218  1.00 95.62           O  
ATOM    888  N   ALA A 120     -11.324   1.010  -4.975  1.00 94.56           N  
ATOM    889  CA  ALA A 120     -10.687   0.350  -3.837  1.00 94.56           C  
ATOM    890  C   ALA A 120     -10.977   1.070  -2.504  1.00 94.56           C  
ATOM    891  CB  ALA A 120      -9.184   0.248  -4.121  1.00 94.56           C  
ATOM    892  O   ALA A 120     -11.300   0.416  -1.508  1.00 94.56           O  
ATOM    893  N   ALA A 121     -10.962   2.409  -2.496  1.00 92.69           N  
ATOM    894  CA  ALA A 121     -11.292   3.238  -1.333  1.00 92.69           C  
ATOM    895  C   ALA A 121     -12.713   3.021  -0.804  1.00 92.69           C  
ATOM    896  CB  ALA A 121     -11.098   4.713  -1.695  1.00 92.69           C  
ATOM    897  O   ALA A 121     -12.945   3.161   0.395  1.00 92.69           O  
ATOM    898  N   LEU A 122     -13.659   2.672  -1.677  1.00 93.56           N  
ATOM    899  CA  LEU A 122     -15.028   2.333  -1.290  1.00 93.56           C  
ATOM    900  C   LEU A 122     -15.142   0.873  -0.832  1.00 93.56           C  
ATOM    901  CB  LEU A 122     -15.962   2.615  -2.478  1.00 93.56           C  
ATOM    902  O   LEU A 122     -15.814   0.584   0.159  1.00 93.56           O  
ATOM    903  CG  LEU A 122     -16.022   4.078  -2.953  1.00 93.56           C  
ATOM    904  CD1 LEU A 122     -17.008   4.209  -4.114  1.00 93.56           C  
ATOM    905  CD2 LEU A 122     -16.439   5.039  -1.846  1.00 93.56           C  
ATOM    906  N   VAL A 123     -14.478  -0.049  -1.535  1.00 94.31           N  
ATOM    907  CA  VAL A 123     -14.568  -1.494  -1.279  1.00 94.31           C  
ATOM    908  C   VAL A 123     -13.899  -1.884   0.035  1.00 94.31           C  
ATOM    909  CB  VAL A 123     -13.970  -2.294  -2.450  1.00 94.31           C  
ATOM    910  O   VAL A 123     -14.521  -2.561   0.851  1.00 94.31           O  
ATOM    911  CG1 VAL A 123     -13.905  -3.797  -2.171  1.00 94.31           C  
ATOM    912  CG2 VAL A 123     -14.831  -2.137  -3.703  1.00 94.31           C  
ATOM    913  N   ALA A 124     -12.656  -1.460   0.269  1.00 90.81           N  
ATOM    914  CA  ALA A 124     -11.862  -1.912   1.411  1.00 90.81           C  
ATOM    915  C   ALA A 124     -12.531  -1.673   2.784  1.00 90.81           C  
ATOM    916  CB  ALA A 124     -10.470  -1.282   1.317  1.00 90.81           C  
ATOM    917  O   ALA A 124     -12.666  -2.630   3.554  1.00 90.81           O  
ATOM    918  N   PRO A 125     -13.017  -0.460   3.124  1.00 87.12           N  
ATOM    919  CA  PRO A 125     -13.696  -0.253   4.400  1.00 87.12           C  
ATOM    920  C   PRO A 125     -15.063  -0.947   4.443  1.00 87.12           C  
ATOM    921  CB  PRO A 125     -13.808   1.262   4.550  1.00 87.12           C  
ATOM    922  O   PRO A 125     -15.474  -1.416   5.507  1.00 87.12           O  
ATOM    923  CG  PRO A 125     -13.872   1.764   3.109  1.00 87.12           C  
ATOM    924  CD  PRO A 125     -12.957   0.790   2.375  1.00 87.12           C  
ATOM    925  N   ALA A 126     -15.751  -1.077   3.302  1.00 90.88           N  
ATOM    926  CA  ALA A 126     -17.004  -1.816   3.227  1.00 90.88           C  
ATOM    927  C   ALA A 126     -16.801  -3.305   3.550  1.00 90.88           C  
ATOM    928  CB  ALA A 126     -17.654  -1.593   1.860  1.00 90.88           C  
ATOM    929  O   ALA A 126     -17.579  -3.861   4.319  1.00 90.88           O  
ATOM    930  N   VAL A 127     -15.729  -3.935   3.058  1.00 91.50           N  
ATOM    931  CA  VAL A 127     -15.373  -5.329   3.377  1.00 91.50           C  
ATOM    932  C   VAL A 127     -15.178  -5.524   4.883  1.00 91.50           C  
ATOM    933  CB  VAL A 127     -14.114  -5.769   2.597  1.00 91.50           C  
ATOM    934  O   VAL A 127     -15.791  -6.418   5.465  1.00 91.50           O  
ATOM    935  CG1 VAL A 127     -13.549  -7.106   3.094  1.00 91.50           C  
ATOM    936  CG2 VAL A 127     -14.422  -5.934   1.104  1.00 91.50           C  
ATOM    937  N   LEU A 128     -14.392  -4.662   5.536  1.00 87.75           N  
ATOM    938  CA  LEU A 128     -14.156  -4.734   6.986  1.00 87.75           C  
ATOM    939  C   LEU A 128     -15.451  -4.545   7.792  1.00 87.75           C  
ATOM    940  CB  LEU A 128     -13.126  -3.662   7.389  1.00 87.75           C  
ATOM    941  O   LEU A 128     -15.709  -5.268   8.762  1.00 87.75           O  
ATOM    942  CG  LEU A 128     -11.719  -3.849   6.796  1.00 87.75           C  
ATOM    943  CD1 LEU A 128     -10.855  -2.638   7.150  1.00 87.75           C  
ATOM    944  CD2 LEU A 128     -11.019  -5.084   7.353  1.00 87.75           C  
ATOM    945  N   GLY A 129     -16.292  -3.597   7.368  1.00 86.69           N  
ATOM    946  CA  GLY A 129     -17.609  -3.372   7.956  1.00 86.69           C  
ATOM    947  C   GLY A 129     -18.546  -4.569   7.776  1.00 86.69           C  
ATOM    948  O   GLY A 129     -19.271  -4.933   8.697  1.00 86.69           O  
ATOM    949  N   LEU A 130     -18.523  -5.217   6.610  1.00 89.50           N  
ATOM    950  CA  LEU A 130     -19.337  -6.400   6.333  1.00 89.50           C  
ATOM    951  C   LEU A 130     -18.862  -7.621   7.124  1.00 89.50           C  
ATOM    952  CB  LEU A 130     -19.363  -6.677   4.821  1.00 89.50           C  
ATOM    953  O   LEU A 130     -19.702  -8.363   7.625  1.00 89.50           O  
ATOM    954  CG  LEU A 130     -20.195  -5.661   4.016  1.00 89.50           C  
ATOM    955  CD1 LEU A 130     -20.083  -5.966   2.526  1.00 89.50           C  
ATOM    956  CD2 LEU A 130     -21.670  -5.679   4.417  1.00 89.50           C  
ATOM    957  N   LEU A 131     -17.551  -7.802   7.319  1.00 89.00           N  
ATOM    958  CA  LEU A 131     -17.019  -8.852   8.194  1.00 89.00           C  
ATOM    959  C   LEU A 131     -17.519  -8.688   9.633  1.00 89.00           C  
ATOM    960  CB  LEU A 131     -15.478  -8.842   8.171  1.00 89.00           C  
ATOM    961  O   LEU A 131     -17.987  -9.650  10.235  1.00 89.00           O  
ATOM    962  CG  LEU A 131     -14.843  -9.406   6.890  1.00 89.00           C  
ATOM    963  CD1 LEU A 131     -13.334  -9.177   6.924  1.00 89.00           C  
ATOM    964  CD2 LEU A 131     -15.087 -10.909   6.739  1.00 89.00           C  
ATOM    965  N   THR A 132     -17.475  -7.466  10.168  1.00 85.81           N  
ATOM    966  CA  THR A 132     -17.984  -7.172  11.520  1.00 85.81           C  
ATOM    967  C   THR A 132     -19.502  -7.284  11.629  1.00 85.81           C  
ATOM    968  CB  THR A 132     -17.558  -5.781  12.022  1.00 85.81           C  
ATOM    969  O   THR A 132     -20.007  -7.622  12.696  1.00 85.81           O  
ATOM    970  CG2 THR A 132     -16.238  -5.831  12.777  1.00 85.81           C  
ATOM    971  OG1 THR A 132     -17.403  -4.823  10.999  1.00 85.81           O  
ATOM    972  N   LEU A 133     -20.232  -7.003  10.549  1.00 86.19           N  
ATOM    973  CA  LEU A 133     -21.691  -7.094  10.512  1.00 86.19           C  
ATOM    974  C   LEU A 133     -22.188  -8.544  10.427  1.00 86.19           C  
ATOM    975  CB  LEU A 133     -22.171  -6.259   9.316  1.00 86.19           C  
ATOM    976  O   LEU A 133     -23.201  -8.878  11.030  1.00 86.19           O  
ATOM    977  CG  LEU A 133     -23.693  -6.089   9.191  1.00 86.19           C  
ATOM    978  CD1 LEU A 133     -24.284  -5.309  10.368  1.00 86.19           C  
ATOM    979  CD2 LEU A 133     -23.961  -5.305   7.903  1.00 86.19           C  
ATOM    980  N   VAL A 134     -21.488  -9.391   9.670  1.00 88.94           N  
ATOM    981  CA  VAL A 134     -21.880 -10.783   9.400  1.00 88.94           C  
ATOM    982  C   VAL A 134     -21.398 -11.734  10.496  1.00 88.94           C  
ATOM    983  CB  VAL A 134     -21.349 -11.195   8.013  1.00 88.94           C  
ATOM    984  O   VAL A 134     -22.094 -12.695  10.818  1.00 88.94           O  
ATOM    985  CG1 VAL A 134     -21.498 -12.693   7.717  1.00 88.94           C  
ATOM    986  CG2 VAL A 134     -22.094 -10.407   6.923  1.00 88.94           C  
ATOM    987  N   PHE A 135     -20.225 -11.476  11.079  1.00 87.94           N  
ATOM    988  CA  PHE A 135     -19.634 -12.305  12.128  1.00 87.94           C  
ATOM    989  C   PHE A 135     -19.715 -11.594  13.478  1.00 87.94           C  
ATOM    990  CB  PHE A 135     -18.201 -12.694  11.747  1.00 87.94           C  
ATOM    991  O   PHE A 135     -18.845 -10.800  13.836  1.00 87.94           O  
ATOM    992  CG  PHE A 135     -18.125 -13.542  10.495  1.00 87.94           C  
ATOM    993  CD1 PHE A 135     -18.356 -14.925  10.590  1.00 87.94           C  
ATOM    994  CD2 PHE A 135     -17.875 -12.956   9.240  1.00 87.94           C  
ATOM    995  CE1 PHE A 135     -18.354 -15.720   9.434  1.00 87.94           C  
ATOM    996  CE2 PHE A 135     -17.877 -13.750   8.079  1.00 87.94           C  
ATOM    997  CZ  PHE A 135     -18.132 -15.129   8.182  1.00 87.94           C  
ATOM    998  N   THR A 136     -20.777 -11.891  14.226  1.00 84.94           N  
ATOM    999  CA  THR A 136     -21.076 -11.262  15.520  1.00 84.94           C  
ATOM   1000  C   THR A 136     -20.362 -11.933  16.692  1.00 84.94           C  
ATOM   1001  CB  THR A 136     -22.587 -11.280  15.778  1.00 84.94           C  
ATOM   1002  O   THR A 136     -19.948 -11.252  17.627  1.00 84.94           O  
ATOM   1003  CG2 THR A 136     -23.344 -10.397  14.784  1.00 84.94           C  
ATOM   1004  OG1 THR A 136     -23.074 -12.596  15.633  1.00 84.94           O  
ATOM   1005  N   GLU A 137     -20.186 -13.256  16.648  1.00 87.38           N  
ATOM   1006  CA  GLU A 137     -19.496 -14.003  17.701  1.00 87.38           C  
ATOM   1007  C   GLU A 137     -17.987 -13.695  17.699  1.00 87.38           C  
ATOM   1008  CB  GLU A 137     -19.698 -15.509  17.522  1.00 87.38           C  
ATOM   1009  O   GLU A 137     -17.354 -13.820  16.645  1.00 87.38           O  
ATOM   1010  CG  GLU A 137     -21.139 -15.958  17.796  1.00 87.38           C  
ATOM   1011  CD  GLU A 137     -21.328 -17.464  17.557  1.00 87.38           C  
ATOM   1012  OE1 GLU A 137     -22.496 -17.902  17.610  1.00 87.38           O  
ATOM   1013  OE2 GLU A 137     -20.314 -18.153  17.287  1.00 87.38           O  
ATOM   1014  N   PRO A 138     -17.363 -13.363  18.848  1.00 82.50           N  
ATOM   1015  CA  PRO A 138     -15.953 -12.969  18.906  1.00 82.50           C  
ATOM   1016  C   PRO A 138     -14.987 -13.977  18.269  1.00 82.50           C  
ATOM   1017  CB  PRO A 138     -15.649 -12.768  20.394  1.00 82.50           C  
ATOM   1018  O   PRO A 138     -14.105 -13.585  17.505  1.00 82.50           O  
ATOM   1019  CG  PRO A 138     -16.997 -12.344  20.971  1.00 82.50           C  
ATOM   1020  CD  PRO A 138     -17.997 -13.149  20.145  1.00 82.50           C  
ATOM   1021  N   ALA A 139     -15.181 -15.276  18.523  1.00 84.81           N  
ATOM   1022  CA  ALA A 139     -14.341 -16.337  17.964  1.00 84.81           C  
ATOM   1023  C   ALA A 139     -14.532 -16.494  16.444  1.00 84.81           C  
ATOM   1024  CB  ALA A 139     -14.652 -17.641  18.708  1.00 84.81           C  
ATOM   1025  O   ALA A 139     -13.555 -16.606  15.699  1.00 84.81           O  
ATOM   1026  N   ALA A 140     -15.780 -16.453  15.965  1.00 86.56           N  
ATOM   1027  CA  ALA A 140     -16.083 -16.520  14.537  1.00 86.56           C  
ATOM   1028  C   ALA A 140     -15.550 -15.288  13.791  1.00 86.56           C  
ATOM   1029  CB  ALA A 140     -17.597 -16.671  14.355  1.00 86.56           C  
ATOM   1030  O   ALA A 140     -14.982 -15.418  12.708  1.00 86.56           O  
ATOM   1031  N   ARG A 141     -15.669 -14.105  14.405  1.00 84.06           N  
ATOM   1032  CA  ARG A 141     -15.136 -12.836  13.905  1.00 84.06           C  
ATOM   1033  C   ARG A 141     -13.617 -12.889  13.801  1.00 84.06           C  
ATOM   1034  CB  ARG A 141     -15.637 -11.706  14.820  1.00 84.06           C  
ATOM   1035  O   ARG A 141     -13.086 -12.649  12.723  1.00 84.06           O  
ATOM   1036  CG  ARG A 141     -15.337 -10.307  14.268  1.00 84.06           C  
ATOM   1037  CD  ARG A 141     -15.927  -9.200  15.156  1.00 84.06           C  
ATOM   1038  NE  ARG A 141     -15.242  -9.106  16.463  1.00 84.06           N  
ATOM   1039  NH1 ARG A 141     -16.483  -7.424  17.481  1.00 84.06           N  
ATOM   1040  NH2 ARG A 141     -14.841  -8.381  18.581  1.00 84.06           N  
ATOM   1041  CZ  ARG A 141     -15.527  -8.305  17.482  1.00 84.06           C  
ATOM   1042  N   ALA A 142     -12.920 -13.272  14.870  1.00 80.75           N  
ATOM   1043  CA  ALA A 142     -11.464 -13.419  14.855  1.00 80.75           C  
ATOM   1044  C   ALA A 142     -11.001 -14.388  13.755  1.00 80.75           C  
ATOM   1045  CB  ALA A 142     -11.004 -13.879  16.243  1.00 80.75           C  
ATOM   1046  O   ALA A 142     -10.088 -14.070  12.995  1.00 80.75           O  
ATOM   1047  N   LYS A 143     -11.689 -15.527  13.595  1.00 85.12           N  
ATOM   1048  CA  LYS A 143     -11.416 -16.484  12.514  1.00 85.12           C  
ATOM   1049  C   LYS A 143     -11.649 -15.879  11.126  1.00 85.12           C  
ATOM   1050  CB  LYS A 143     -12.262 -17.743  12.741  1.00 85.12           C  
ATOM   1051  O   LYS A 143     -10.834 -16.092  10.235  1.00 85.12           O  
ATOM   1052  CG  LYS A 143     -11.872 -18.873  11.778  1.00 85.12           C  
ATOM   1053  CD  LYS A 143     -12.679 -20.139  12.084  1.00 85.12           C  
ATOM   1054  CE  LYS A 143     -12.215 -21.280  11.174  1.00 85.12           C  
ATOM   1055  NZ  LYS A 143     -12.890 -22.556  11.516  1.00 85.12           N  
ATOM   1056  N   ALA A 144     -12.727 -15.123  10.934  1.00 87.12           N  
ATOM   1057  CA  ALA A 144     -13.023 -14.459   9.667  1.00 87.12           C  
ATOM   1058  C   ALA A 144     -11.950 -13.418   9.303  1.00 87.12           C  
ATOM   1059  CB  ALA A 144     -14.424 -13.845   9.755  1.00 87.12           C  
ATOM   1060  O   ALA A 144     -11.457 -13.426   8.177  1.00 87.12           O  
ATOM   1061  N   PHE A 145     -11.529 -12.587  10.262  1.00 85.44           N  
ATOM   1062  CA  PHE A 145     -10.429 -11.635  10.077  1.00 85.44           C  
ATOM   1063  C   PHE A 145      -9.089 -12.330   9.815  1.00 85.44           C  
ATOM   1064  CB  PHE A 145     -10.322 -10.703  11.291  1.00 85.44           C  
ATOM   1065  O   PHE A 145      -8.326 -11.856   8.979  1.00 85.44           O  
ATOM   1066  CG  PHE A 145     -11.250  -9.509  11.209  1.00 85.44           C  
ATOM   1067  CD1 PHE A 145     -10.869  -8.382  10.461  1.00 85.44           C  
ATOM   1068  CD2 PHE A 145     -12.496  -9.514  11.860  1.00 85.44           C  
ATOM   1069  CE1 PHE A 145     -11.733  -7.280  10.369  1.00 85.44           C  
ATOM   1070  CE2 PHE A 145     -13.370  -8.420  11.749  1.00 85.44           C  
ATOM   1071  CZ  PHE A 145     -12.985  -7.298  10.999  1.00 85.44           C  
ATOM   1072  N   ALA A 146      -8.818 -13.465  10.464  1.00 82.62           N  
ATOM   1073  CA  ALA A 146      -7.610 -14.249  10.214  1.00 82.62           C  
ATOM   1074  C   ALA A 146      -7.585 -14.829   8.790  1.00 82.62           C  
ATOM   1075  CB  ALA A 146      -7.504 -15.349  11.278  1.00 82.62           C  
ATOM   1076  O   ALA A 146      -6.570 -14.731   8.107  1.00 82.62           O  
ATOM   1077  N   VAL A 147      -8.705 -15.387   8.310  1.00 88.06           N  
ATOM   1078  CA  VAL A 147      -8.818 -15.902   6.932  1.00 88.06           C  
ATOM   1079  C   VAL A 147      -8.694 -14.767   5.914  1.00 88.06           C  
ATOM   1080  CB  VAL A 147     -10.131 -16.687   6.736  1.00 88.06           C  
ATOM   1081  O   VAL A 147      -7.931 -14.883   4.958  1.00 88.06           O  
ATOM   1082  CG1 VAL A 147     -10.337 -17.139   5.285  1.00 88.06           C  
ATOM   1083  CG2 VAL A 147     -10.143 -17.967   7.585  1.00 88.06           C  
ATOM   1084  N   TRP A 148      -9.381 -13.647   6.143  1.00 88.69           N  
ATOM   1085  CA  TRP A 148      -9.275 -12.454   5.302  1.00 88.69           C  
ATOM   1086  C   TRP A 148      -7.836 -11.909   5.263  1.00 88.69           C  
ATOM   1087  CB  TRP A 148     -10.275 -11.416   5.821  1.00 88.69           C  
ATOM   1088  O   TRP A 148      -7.287 -11.679   4.186  1.00 88.69           O  
ATOM   1089  CG  TRP A 148     -10.182 -10.075   5.170  1.00 88.69           C  
ATOM   1090  CD1 TRP A 148     -10.776  -9.711   4.011  1.00 88.69           C  
ATOM   1091  CD2 TRP A 148      -9.390  -8.924   5.597  1.00 88.69           C  
ATOM   1092  CE2 TRP A 148      -9.557  -7.886   4.637  1.00 88.69           C  
ATOM   1093  CE3 TRP A 148      -8.520  -8.663   6.678  1.00 88.69           C  
ATOM   1094  NE1 TRP A 148     -10.427  -8.409   3.711  1.00 88.69           N  
ATOM   1095  CH2 TRP A 148      -7.997  -6.447   5.789  1.00 88.69           C  
ATOM   1096  CZ2 TRP A 148      -8.885  -6.662   4.724  1.00 88.69           C  
ATOM   1097  CZ3 TRP A 148      -7.827  -7.440   6.770  1.00 88.69           C  
ATOM   1098  N   GLY A 149      -7.173 -11.797   6.417  1.00 81.38           N  
ATOM   1099  CA  GLY A 149      -5.775 -11.373   6.509  1.00 81.38           C  
ATOM   1100  C   GLY A 149      -4.820 -12.334   5.795  1.00 81.38           C  
ATOM   1101  O   GLY A 149      -3.928 -11.890   5.075  1.00 81.38           O  
ATOM   1102  N   ALA A 150      -5.046 -13.647   5.901  1.00 83.19           N  
ATOM   1103  CA  ALA A 150      -4.275 -14.642   5.159  1.00 83.19           C  
ATOM   1104  C   ALA A 150      -4.420 -14.457   3.640  1.00 83.19           C  
ATOM   1105  CB  ALA A 150      -4.698 -16.046   5.607  1.00 83.19           C  
ATOM   1106  O   ALA A 150      -3.421 -14.509   2.925  1.00 83.19           O  
ATOM   1107  N   THR A 151      -5.631 -14.161   3.147  1.00 87.12           N  
ATOM   1108  CA  THR A 151      -5.845 -13.902   1.712  1.00 87.12           C  
ATOM   1109  C   THR A 151      -5.128 -12.656   1.211  1.00 87.12           C  
ATOM   1110  CB  THR A 151      -7.325 -13.832   1.312  1.00 87.12           C  
ATOM   1111  O   THR A 151      -4.662 -12.656   0.076  1.00 87.12           O  
ATOM   1112  CG2 THR A 151      -8.049 -15.140   1.634  1.00 87.12           C  
ATOM   1113  OG1 THR A 151      -8.035 -12.765   1.903  1.00 87.12           O  
ATOM   1114  N   ALA A 152      -4.952 -11.634   2.054  1.00 82.00           N  
ATOM   1115  CA  ALA A 152      -4.168 -10.457   1.698  1.00 82.00           C  
ATOM   1116  C   ALA A 152      -2.713 -10.838   1.373  1.00 82.00           C  
ATOM   1117  CB  ALA A 152      -4.253  -9.443   2.848  1.00 82.00           C  
ATOM   1118  O   ALA A 152      -2.196 -10.456   0.322  1.00 82.00           O  
ATOM   1119  N   VAL A 153      -2.092 -11.655   2.233  1.00 78.06           N  
ATOM   1120  CA  VAL A 153      -0.715 -12.134   2.043  1.00 78.06           C  
ATOM   1121  C   VAL A 153      -0.627 -13.065   0.840  1.00 78.06           C  
ATOM   1122  CB  VAL A 153      -0.169 -12.828   3.305  1.00 78.06           C  
ATOM   1123  O   VAL A 153       0.218 -12.861  -0.024  1.00 78.06           O  
ATOM   1124  CG1 VAL A 153       1.296 -13.233   3.102  1.00 78.06           C  
ATOM   1125  CG2 VAL A 153      -0.231 -11.906   4.529  1.00 78.06           C  
ATOM   1126  N   THR A 154      -1.522 -14.051   0.732  1.00 83.25           N  
ATOM   1127  CA  THR A 154      -1.548 -14.961  -0.421  1.00 83.25           C  
ATOM   1128  C   THR A 154      -1.728 -14.205  -1.736  1.00 83.25           C  
ATOM   1129  CB  THR A 154      -2.658 -16.010  -0.272  1.00 83.25           C  
ATOM   1130  O   THR A 154      -1.038 -14.523  -2.698  1.00 83.25           O  
ATOM   1131  CG2 THR A 154      -2.636 -17.060  -1.383  1.00 83.25           C  
ATOM   1132  OG1 THR A 154      -2.498 -16.717   0.935  1.00 83.25           O  
ATOM   1133  N   GLY A 155      -2.591 -13.186  -1.777  1.00 84.69           N  
ATOM   1134  CA  GLY A 155      -2.821 -12.358  -2.963  1.00 84.69           C  
ATOM   1135  C   GLY A 155      -1.606 -11.541  -3.368  1.00 84.69           C  
ATOM   1136  O   GLY A 155      -1.294 -11.486  -4.552  1.00 84.69           O  
ATOM   1137  N   ALA A 156      -0.861 -10.999  -2.401  1.00 79.88           N  
ATOM   1138  CA  ALA A 156       0.393 -10.311  -2.690  1.00 79.88           C  
ATOM   1139  C   ALA A 156       1.417 -11.253  -3.352  1.00 79.88           C  
ATOM   1140  CB  ALA A 156       0.928  -9.696  -1.391  1.00 79.88           C  
ATOM   1141  O   ALA A 156       2.020 -10.904  -4.363  1.00 79.88           O  
ATOM   1142  N   LEU A 157       1.568 -12.479  -2.835  1.00 79.81           N  
ATOM   1143  CA  LEU A 157       2.520 -13.458  -3.378  1.00 79.81           C  
ATOM   1144  C   LEU A 157       2.089 -14.014  -4.731  1.00 79.81           C  
ATOM   1145  CB  LEU A 157       2.704 -14.623  -2.391  1.00 79.81           C  
ATOM   1146  O   LEU A 157       2.882 -14.065  -5.671  1.00 79.81           O  
ATOM   1147  CG  LEU A 157       3.172 -14.213  -0.993  1.00 79.81           C  
ATOM   1148  CD1 LEU A 157       3.494 -15.461  -0.169  1.00 79.81           C  
ATOM   1149  CD2 LEU A 157       4.308 -13.202  -1.055  1.00 79.81           C  
ATOM   1150  N   ALA A 158       0.824 -14.422  -4.822  1.00 85.38           N  
ATOM   1151  CA  ALA A 158       0.236 -14.914  -6.054  1.00 85.38           C  
ATOM   1152  C   ALA A 158       0.287 -13.833  -7.133  1.00 85.38           C  
ATOM   1153  CB  ALA A 158      -1.200 -15.372  -5.778  1.00 85.38           C  
ATOM   1154  O   ALA A 158       0.614 -14.147  -8.268  1.00 85.38           O  
ATOM   1155  N   GLY A 159       0.045 -12.570  -6.774  1.00 85.00           N  
ATOM   1156  CA  GLY A 159       0.143 -11.437  -7.682  1.00 85.00           C  
ATOM   1157  C   GLY A 159       1.537 -11.277  -8.282  1.00 85.00           C  
ATOM   1158  O   GLY A 159       1.660 -11.126  -9.490  1.00 85.00           O  
ATOM   1159  N   LEU A 160       2.604 -11.390  -7.491  1.00 81.44           N  
ATOM   1160  CA  LEU A 160       3.966 -11.257  -8.024  1.00 81.44           C  
ATOM   1161  C   LEU A 160       4.288 -12.344  -9.066  1.00 81.44           C  
ATOM   1162  CB  LEU A 160       4.975 -11.252  -6.863  1.00 81.44           C  
ATOM   1163  O   LEU A 160       4.771 -12.045 -10.155  1.00 81.44           O  
ATOM   1164  CG  LEU A 160       4.859  -9.999  -5.972  1.00 81.44           C  
ATOM   1165  CD1 LEU A 160       5.603 -10.204  -4.654  1.00 81.44           C  
ATOM   1166  CD2 LEU A 160       5.422  -8.747  -6.647  1.00 81.44           C  
ATOM   1167  N   ILE A 161       3.955 -13.602  -8.777  1.00 85.94           N  
ATOM   1168  CA  ILE A 161       4.222 -14.714  -9.704  1.00 85.94           C  
ATOM   1169  C   ILE A 161       3.294 -14.640 -10.920  1.00 85.94           C  
ATOM   1170  CB  ILE A 161       4.102 -16.067  -8.972  1.00 85.94           C  
ATOM   1171  O   ILE A 161       3.747 -14.723 -12.061  1.00 85.94           O  
ATOM   1172  CG1 ILE A 161       5.110 -16.132  -7.800  1.00 85.94           C  
ATOM   1173  CG2 ILE A 161       4.333 -17.233  -9.954  1.00 85.94           C  
ATOM   1174  CD1 ILE A 161       4.953 -17.370  -6.910  1.00 85.94           C  
ATOM   1175  N   LEU A 162       1.994 -14.453 -10.684  1.00 87.62           N  
ATOM   1176  CA  LEU A 162       0.988 -14.389 -11.738  1.00 87.62           C  
ATOM   1177  C   LEU A 162       1.241 -13.204 -12.671  1.00 87.62           C  
ATOM   1178  CB  LEU A 162      -0.410 -14.324 -11.097  1.00 87.62           C  
ATOM   1179  O   LEU A 162       1.039 -13.337 -13.871  1.00 87.62           O  
ATOM   1180  CG  LEU A 162      -1.562 -14.391 -12.109  1.00 87.62           C  
ATOM   1181  CD1 LEU A 162      -1.621 -15.734 -12.839  1.00 87.62           C  
ATOM   1182  CD2 LEU A 162      -2.895 -14.162 -11.401  1.00 87.62           C  
ATOM   1183  N   SER A 163       1.733 -12.077 -12.152  1.00 85.00           N  
ATOM   1184  CA  SER A 163       2.140 -10.943 -12.980  1.00 85.00           C  
ATOM   1185  C   SER A 163       3.237 -11.309 -13.960  1.00 85.00           C  
ATOM   1186  CB  SER A 163       2.670  -9.796 -12.133  1.00 85.00           C  
ATOM   1187  O   SER A 163       3.100 -11.012 -15.145  1.00 85.00           O  
ATOM   1188  OG  SER A 163       2.869  -8.715 -13.015  1.00 85.00           O  
ATOM   1189  N   GLY A 164       4.291 -11.977 -13.485  1.00 86.62           N  
ATOM   1190  CA  GLY A 164       5.384 -12.426 -14.338  1.00 86.62           C  
ATOM   1191  C   GLY A 164       4.877 -13.334 -15.456  1.00 86.62           C  
ATOM   1192  O   GLY A 164       5.111 -13.051 -16.626  1.00 86.62           O  
ATOM   1193  N   VAL A 165       4.072 -14.342 -15.104  1.00 90.62           N  
ATOM   1194  CA  VAL A 165       3.454 -15.274 -16.066  1.00 90.62           C  
ATOM   1195  C   VAL A 165       2.572 -14.540 -17.084  1.00 90.62           C  
ATOM   1196  CB  VAL A 165       2.628 -16.348 -15.324  1.00 90.62           C  
ATOM   1197  O   VAL A 165       2.727 -14.729 -18.287  1.00 90.62           O  
ATOM   1198  CG1 VAL A 165       1.888 -17.306 -16.268  1.00 90.62           C  
ATOM   1199  CG2 VAL A 165       3.503 -17.227 -14.420  1.00 90.62           C  
ATOM   1200  N   ILE A 166       1.643 -13.697 -16.621  1.00 90.88           N  
ATOM   1201  CA  ILE A 166       0.695 -12.983 -17.490  1.00 90.88           C  
ATOM   1202  C   ILE A 166       1.424 -12.008 -18.417  1.00 90.88           C  
ATOM   1203  CB  ILE A 166      -0.368 -12.249 -16.634  1.00 90.88           C  
ATOM   1204  O   ILE A 166       1.091 -11.909 -19.599  1.00 90.88           O  
ATOM   1205  CG1 ILE A 166      -1.344 -13.273 -16.012  1.00 90.88           C  
ATOM   1206  CG2 ILE A 166      -1.150 -11.233 -17.483  1.00 90.88           C  
ATOM   1207  CD1 ILE A 166      -2.423 -12.654 -15.114  1.00 90.88           C  
ATOM   1208  N   THR A 167       2.393 -11.273 -17.877  1.00 88.75           N  
ATOM   1209  CA  THR A 167       3.135 -10.248 -18.616  1.00 88.75           C  
ATOM   1210  C   THR A 167       4.041 -10.877 -19.666  1.00 88.75           C  
ATOM   1211  CB  THR A 167       3.965  -9.376 -17.663  1.00 88.75           C  
ATOM   1212  O   THR A 167       4.172 -10.316 -20.748  1.00 88.75           O  
ATOM   1213  CG2 THR A 167       4.681  -8.225 -18.370  1.00 88.75           C  
ATOM   1214  OG1 THR A 167       3.118  -8.787 -16.703  1.00 88.75           O  
ATOM   1215  N   GLU A 168       4.649 -12.024 -19.364  1.00 87.12           N  
ATOM   1216  CA  GLU A 168       5.570 -12.704 -20.273  1.00 87.12           C  
ATOM   1217  C   GLU A 168       4.856 -13.478 -21.384  1.00 87.12           C  
ATOM   1218  CB  GLU A 168       6.474 -13.616 -19.442  1.00 87.12           C  
ATOM   1219  O   GLU A 168       5.236 -13.359 -22.546  1.00 87.12           O  
ATOM   1220  CG  GLU A 168       7.592 -14.247 -20.283  1.00 87.12           C  
ATOM   1221  CD  GLU A 168       8.665 -14.882 -19.397  1.00 87.12           C  
ATOM   1222  OE1 GLU A 168       9.181 -15.956 -19.775  1.00 87.12           O  
ATOM   1223  OE2 GLU A 168       8.971 -14.256 -18.356  1.00 87.12           O  
ATOM   1224  N   TYR A 169       3.815 -14.249 -21.053  1.00 90.19           N  
ATOM   1225  CA  TYR A 169       3.186 -15.160 -22.018  1.00 90.19           C  
ATOM   1226  C   TYR A 169       1.962 -14.590 -22.733  1.00 90.19           C  
ATOM   1227  CB  TYR A 169       2.821 -16.476 -21.328  1.00 90.19           C  
ATOM   1228  O   TYR A 169       1.578 -15.110 -23.781  1.00 90.19           O  
ATOM   1229  CG  TYR A 169       4.019 -17.260 -20.836  1.00 90.19           C  
ATOM   1230  CD1 TYR A 169       4.955 -17.766 -21.758  1.00 90.19           C  
ATOM   1231  CD2 TYR A 169       4.201 -17.474 -19.460  1.00 90.19           C  
ATOM   1232  CE1 TYR A 169       6.088 -18.465 -21.300  1.00 90.19           C  
ATOM   1233  CE2 TYR A 169       5.311 -18.202 -18.999  1.00 90.19           C  
ATOM   1234  OH  TYR A 169       7.360 -19.342 -19.460  1.00 90.19           O  
ATOM   1235  CZ  TYR A 169       6.267 -18.682 -19.917  1.00 90.19           C  
ATOM   1236  N   TRP A 170       1.319 -13.560 -22.180  1.00 90.38           N  
ATOM   1237  CA  TRP A 170       0.128 -12.959 -22.781  1.00 90.38           C  
ATOM   1238  C   TRP A 170       0.342 -11.482 -23.089  1.00 90.38           C  
ATOM   1239  CB  TRP A 170      -1.122 -13.236 -21.925  1.00 90.38           C  
ATOM   1240  O   TRP A 170       0.731 -11.117 -24.191  1.00 90.38           O  
ATOM   1241  CG  TRP A 170      -1.542 -14.666 -21.789  1.00 90.38           C  
ATOM   1242  CD1 TRP A 170      -1.440 -15.617 -22.744  1.00 90.38           C  
ATOM   1243  CD2 TRP A 170      -2.137 -15.328 -20.631  1.00 90.38           C  
ATOM   1244  CE2 TRP A 170      -2.373 -16.695 -20.966  1.00 90.38           C  
ATOM   1245  CE3 TRP A 170      -2.501 -14.914 -19.332  1.00 90.38           C  
ATOM   1246  NE1 TRP A 170      -1.930 -16.814 -22.264  1.00 90.38           N  
ATOM   1247  CH2 TRP A 170      -3.275 -17.163 -18.770  1.00 90.38           C  
ATOM   1248  CZ2 TRP A 170      -2.933 -17.606 -20.059  1.00 90.38           C  
ATOM   1249  CZ3 TRP A 170      -3.062 -15.821 -18.410  1.00 90.38           C  
ATOM   1250  N   SER A 171       0.011 -10.618 -22.139  1.00 91.06           N  
ATOM   1251  CA  SER A 171       0.160  -9.172 -22.238  1.00 91.06           C  
ATOM   1252  C   SER A 171      -0.072  -8.589 -20.856  1.00 91.06           C  
ATOM   1253  CB  SER A 171      -0.861  -8.570 -23.219  1.00 91.06           C  
ATOM   1254  O   SER A 171      -0.949  -9.053 -20.120  1.00 91.06           O  
ATOM   1255  OG  SER A 171      -0.805  -7.151 -23.223  1.00 91.06           O  
ATOM   1256  N   TRP A 172       0.627  -7.501 -20.536  1.00 92.75           N  
ATOM   1257  CA  TRP A 172       0.379  -6.731 -19.319  1.00 92.75           C  
ATOM   1258  C   TRP A 172      -1.085  -6.289 -19.184  1.00 92.75           C  
ATOM   1259  CB  TRP A 172       1.283  -5.498 -19.313  1.00 92.75           C  
ATOM   1260  O   TRP A 172      -1.554  -6.080 -18.075  1.00 92.75           O  
ATOM   1261  CG  TRP A 172       0.970  -4.483 -20.366  1.00 92.75           C  
ATOM   1262  CD1 TRP A 172       1.537  -4.405 -21.588  1.00 92.75           C  
ATOM   1263  CD2 TRP A 172      -0.024  -3.411 -20.320  1.00 92.75           C  
ATOM   1264  CE2 TRP A 172       0.029  -2.691 -21.548  1.00 92.75           C  
ATOM   1265  CE3 TRP A 172      -0.975  -2.985 -19.366  1.00 92.75           C  
ATOM   1266  NE1 TRP A 172       0.985  -3.353 -22.281  1.00 92.75           N  
ATOM   1267  CH2 TRP A 172      -1.749  -1.207 -20.852  1.00 92.75           C  
ATOM   1268  CZ2 TRP A 172      -0.802  -1.595 -21.813  1.00 92.75           C  
ATOM   1269  CZ3 TRP A 172      -1.834  -1.900 -19.634  1.00 92.75           C  
ATOM   1270  N   ARG A 173      -1.851  -6.177 -20.277  1.00 94.75           N  
ATOM   1271  CA  ARG A 173      -3.273  -5.790 -20.224  1.00 94.75           C  
ATOM   1272  C   ARG A 173      -4.127  -6.778 -19.431  1.00 94.75           C  
ATOM   1273  CB  ARG A 173      -3.811  -5.656 -21.650  1.00 94.75           C  
ATOM   1274  O   ARG A 173      -5.062  -6.380 -18.734  1.00 94.75           O  
ATOM   1275  CG  ARG A 173      -3.192  -4.447 -22.353  1.00 94.75           C  
ATOM   1276  CD  ARG A 173      -3.740  -4.321 -23.775  1.00 94.75           C  
ATOM   1277  NE  ARG A 173      -3.638  -2.931 -24.246  1.00 94.75           N  
ATOM   1278  NH1 ARG A 173      -1.424  -2.960 -24.877  1.00 94.75           N  
ATOM   1279  NH2 ARG A 173      -2.615  -1.103 -25.127  1.00 94.75           N  
ATOM   1280  CZ  ARG A 173      -2.567  -2.342 -24.747  1.00 94.75           C  
ATOM   1281  N   TRP A 174      -3.782  -8.064 -19.488  1.00 94.31           N  
ATOM   1282  CA  TRP A 174      -4.513  -9.122 -18.792  1.00 94.31           C  
ATOM   1283  C   TRP A 174      -4.411  -9.025 -17.271  1.00 94.31           C  
ATOM   1284  CB  TRP A 174      -4.057 -10.484 -19.310  1.00 94.31           C  
ATOM   1285  O   TRP A 174      -5.328  -9.480 -16.595  1.00 94.31           O  
ATOM   1286  CG  TRP A 174      -4.644 -10.848 -20.631  1.00 94.31           C  
ATOM   1287  CD1 TRP A 174      -4.024 -10.757 -21.826  1.00 94.31           C  
ATOM   1288  CD2 TRP A 174      -5.977 -11.369 -20.904  1.00 94.31           C  
ATOM   1289  CE2 TRP A 174      -6.103 -11.560 -22.311  1.00 94.31           C  
ATOM   1290  CE3 TRP A 174      -7.087 -11.703 -20.098  1.00 94.31           C  
ATOM   1291  NE1 TRP A 174      -4.882 -11.175 -22.824  1.00 94.31           N  
ATOM   1292  CH2 TRP A 174      -8.370 -12.370 -22.068  1.00 94.31           C  
ATOM   1293  CZ2 TRP A 174      -7.278 -12.053 -22.895  1.00 94.31           C  
ATOM   1294  CZ3 TRP A 174      -8.273 -12.197 -20.675  1.00 94.31           C  
ATOM   1295  N   VAL A 175      -3.389  -8.343 -16.742  1.00 91.44           N  
ATOM   1296  CA  VAL A 175      -3.282  -7.966 -15.319  1.00 91.44           C  
ATOM   1297  C   VAL A 175      -4.528  -7.234 -14.830  1.00 91.44           C  
ATOM   1298  CB  VAL A 175      -2.068  -7.041 -15.128  1.00 91.44           C  
ATOM   1299  O   VAL A 175      -4.944  -7.419 -13.692  1.00 91.44           O  
ATOM   1300  CG1 VAL A 175      -2.072  -6.232 -13.821  1.00 91.44           C  
ATOM   1301  CG2 VAL A 175      -0.775  -7.831 -15.412  1.00 91.44           C  
ATOM   1302  N   PHE A 176      -5.147  -6.426 -15.689  1.00 93.94           N  
ATOM   1303  CA  PHE A 176      -6.363  -5.705 -15.339  1.00 93.94           C  
ATOM   1304  C   PHE A 176      -7.623  -6.515 -15.656  1.00 93.94           C  
ATOM   1305  CB  PHE A 176      -6.350  -4.351 -16.047  1.00 93.94           C  
ATOM   1306  O   PHE A 176      -8.600  -6.468 -14.909  1.00 93.94           O  
ATOM   1307  CG  PHE A 176      -5.157  -3.485 -15.700  1.00 93.94           C  
ATOM   1308  CD1 PHE A 176      -5.100  -2.872 -14.434  1.00 93.94           C  
ATOM   1309  CD2 PHE A 176      -4.100  -3.305 -16.613  1.00 93.94           C  
ATOM   1310  CE1 PHE A 176      -3.999  -2.075 -14.081  1.00 93.94           C  
ATOM   1311  CE2 PHE A 176      -2.996  -2.512 -16.250  1.00 93.94           C  
ATOM   1312  CZ  PHE A 176      -2.947  -1.892 -14.992  1.00 93.94           C  
ATOM   1313  N   PHE A 177      -7.620  -7.307 -16.732  1.00 94.44           N  
ATOM   1314  CA  PHE A 177      -8.791  -8.102 -17.114  1.00 94.44           C  
ATOM   1315  C   PHE A 177      -9.109  -9.239 -16.137  1.00 94.44           C  
ATOM   1316  CB  PHE A 177      -8.641  -8.628 -18.545  1.00 94.44           C  
ATOM   1317  O   PHE A 177     -10.286  -9.547 -15.951  1.00 94.44           O  
ATOM   1318  CG  PHE A 177      -8.528  -7.565 -19.625  1.00 94.44           C  
ATOM   1319  CD1 PHE A 177      -9.324  -6.400 -19.587  1.00 94.44           C  
ATOM   1320  CD2 PHE A 177      -7.641  -7.758 -20.702  1.00 94.44           C  
ATOM   1321  CE1 PHE A 177      -9.221  -5.437 -20.605  1.00 94.44           C  
ATOM   1322  CE2 PHE A 177      -7.543  -6.796 -21.720  1.00 94.44           C  
ATOM   1323  CZ  PHE A 177      -8.333  -5.636 -21.673  1.00 94.44           C  
ATOM   1324  N   ILE A 178      -8.115  -9.814 -15.448  1.00 91.44           N  
ATOM   1325  CA  ILE A 178      -8.345 -10.839 -14.409  1.00 91.44           C  
ATOM   1326  C   ILE A 178      -9.196 -10.337 -13.233  1.00 91.44           C  
ATOM   1327  CB  ILE A 178      -7.023 -11.428 -13.875  1.00 91.44           C  
ATOM   1328  O   ILE A 178      -9.825 -11.142 -12.544  1.00 91.44           O  
ATOM   1329  CG1 ILE A 178      -6.106 -10.327 -13.310  1.00 91.44           C  
ATOM   1330  CG2 ILE A 178      -6.345 -12.276 -14.966  1.00 91.44           C  
ATOM   1331  CD1 ILE A 178      -4.826 -10.844 -12.659  1.00 91.44           C  
ATOM   1332  N   ASN A 179      -9.283  -9.020 -13.030  1.00 91.56           N  
ATOM   1333  CA  ASN A 179     -10.129  -8.432 -11.995  1.00 91.56           C  
ATOM   1334  C   ASN A 179     -11.623  -8.530 -12.349  1.00 91.56           C  
ATOM   1335  CB  ASN A 179      -9.701  -6.970 -11.781  1.00 91.56           C  
ATOM   1336  O   ASN A 179     -12.470  -8.594 -11.455  1.00 91.56           O  
ATOM   1337  CG  ASN A 179      -8.285  -6.815 -11.242  1.00 91.56           C  
ATOM   1338  ND2 ASN A 179      -7.706  -5.648 -11.414  1.00 91.56           N  
ATOM   1339  OD1 ASN A 179      -7.738  -7.718 -10.632  1.00 91.56           O  
ATOM   1340  N   LEU A 180     -11.972  -8.557 -13.642  1.00 94.62           N  
ATOM   1341  CA  LEU A 180     -13.359  -8.450 -14.109  1.00 94.62           C  
ATOM   1342  C   LEU A 180     -14.240  -9.645 -13.707  1.00 94.62           C  
ATOM   1343  CB  LEU A 180     -13.423  -8.192 -15.630  1.00 94.62           C  
ATOM   1344  O   LEU A 180     -15.327  -9.400 -13.178  1.00 94.62           O  
ATOM   1345  CG  LEU A 180     -12.664  -6.951 -16.119  1.00 94.62           C  
ATOM   1346  CD1 LEU A 180     -12.760  -6.862 -17.642  1.00 94.62           C  
ATOM   1347  CD2 LEU A 180     -13.244  -5.671 -15.525  1.00 94.62           C  
ATOM   1348  N   PRO A 181     -13.821 -10.919 -13.877  1.00 94.00           N  
ATOM   1349  CA  PRO A 181     -14.639 -12.065 -13.474  1.00 94.00           C  
ATOM   1350  C   PRO A 181     -14.924 -12.078 -11.970  1.00 94.00           C  
ATOM   1351  CB  PRO A 181     -13.847 -13.312 -13.892  1.00 94.00           C  
ATOM   1352  O   PRO A 181     -16.047 -12.339 -11.537  1.00 94.00           O  
ATOM   1353  CG  PRO A 181     -12.926 -12.811 -15.000  1.00 94.00           C  
ATOM   1354  CD  PRO A 181     -12.618 -11.391 -14.550  1.00 94.00           C  
ATOM   1355  N   VAL A 182     -13.911 -11.746 -11.168  1.00 92.00           N  
ATOM   1356  CA  VAL A 182     -14.020 -11.692  -9.709  1.00 92.00           C  
ATOM   1357  C   VAL A 182     -14.943 -10.555  -9.272  1.00 92.00           C  
ATOM   1358  CB  VAL A 182     -12.621 -11.534  -9.099  1.00 92.00           C  
ATOM   1359  O   VAL A 182     -15.827 -10.761  -8.438  1.00 92.00           O  
ATOM   1360  CG1 VAL A 182     -12.719 -11.235  -7.601  1.00 92.00           C  
ATOM   1361  CG2 VAL A 182     -11.768 -12.787  -9.323  1.00 92.00           C  
ATOM   1362  N   ALA A 183     -14.786  -9.367  -9.858  1.00 94.56           N  
ATOM   1363  CA  ALA A 183     -15.642  -8.227  -9.564  1.00 94.56           C  
ATOM   1364  C   ALA A 183     -17.100  -8.491  -9.972  1.00 94.56           C  
ATOM   1365  CB  ALA A 183     -15.064  -6.996 -10.261  1.00 94.56           C  
ATOM   1366  O   ALA A 183     -18.013  -8.180  -9.206  1.00 94.56           O  
ATOM   1367  N   ALA A 184     -17.334  -9.130 -11.123  1.00 95.50           N  
ATOM   1368  CA  ALA A 184     -18.666  -9.537 -11.562  1.00 95.50           C  
ATOM   1369  C   ALA A 184     -19.315 -10.516 -10.571  1.00 95.50           C  
ATOM   1370  CB  ALA A 184     -18.561 -10.142 -12.967  1.00 95.50           C  
ATOM   1371  O   ALA A 184     -20.463 -10.320 -10.166  1.00 95.50           O  
ATOM   1372  N   LEU A 185     -18.568 -11.526 -10.111  1.00 94.75           N  
ATOM   1373  CA  LEU A 185     -19.047 -12.474  -9.105  1.00 94.75           C  
ATOM   1374  C   LEU A 185     -19.436 -11.762  -7.799  1.00 94.75           C  
ATOM   1375  CB  LEU A 185     -17.952 -13.530  -8.868  1.00 94.75           C  
ATOM   1376  O   LEU A 185     -20.520 -11.996  -7.259  1.00 94.75           O  
ATOM   1377  CG  LEU A 185     -18.391 -14.678  -7.944  1.00 94.75           C  
ATOM   1378  CD1 LEU A 185     -19.468 -15.540  -8.605  1.00 94.75           C  
ATOM   1379  CD2 LEU A 185     -17.198 -15.571  -7.618  1.00 94.75           C  
ATOM   1380  N   ALA A 186     -18.579 -10.860  -7.318  1.00 93.69           N  
ATOM   1381  CA  ALA A 186     -18.807 -10.098  -6.096  1.00 93.69           C  
ATOM   1382  C   ALA A 186     -20.020  -9.154  -6.204  1.00 93.69           C  
ATOM   1383  CB  ALA A 186     -17.515  -9.346  -5.766  1.00 93.69           C  
ATOM   1384  O   ALA A 186     -20.849  -9.114  -5.291  1.00 93.69           O  
ATOM   1385  N   LEU A 187     -20.170  -8.454  -7.334  1.00 94.38           N  
ATOM   1386  CA  LEU A 187     -21.300  -7.563  -7.629  1.00 94.38           C  
ATOM   1387  C   LEU A 187     -22.638  -8.297  -7.681  1.00 94.38           C  
ATOM   1388  CB  LEU A 187     -21.065  -6.891  -8.995  1.00 94.38           C  
ATOM   1389  O   LEU A 187     -23.662  -7.760  -7.263  1.00 94.38           O  
ATOM   1390  CG  LEU A 187     -20.099  -5.706  -8.933  1.00 94.38           C  
ATOM   1391  CD1 LEU A 187     -19.677  -5.280 -10.338  1.00 94.38           C  
ATOM   1392  CD2 LEU A 187     -20.758  -4.514  -8.249  1.00 94.38           C  
ATOM   1393  N   VAL A 188     -22.639  -9.520  -8.207  1.00 93.94           N  
ATOM   1394  CA  VAL A 188     -23.860 -10.301  -8.406  1.00 93.94           C  
ATOM   1395  C   VAL A 188     -24.276 -11.016  -7.124  1.00 93.94           C  
ATOM   1396  CB  VAL A 188     -23.655 -11.268  -9.585  1.00 93.94           C  
ATOM   1397  O   VAL A 188     -25.453 -10.987  -6.758  1.00 93.94           O  
ATOM   1398  CG1 VAL A 188     -24.809 -12.255  -9.741  1.00 93.94           C  
ATOM   1399  CG2 VAL A 188     -23.582 -10.490 -10.908  1.00 93.94           C  
ATOM   1400  N   LEU A 189     -23.339 -11.675  -6.438  1.00 92.75           N  
ATOM   1401  CA  LEU A 189     -23.664 -12.537  -5.303  1.00 92.75           C  
ATOM   1402  C   LEU A 189     -23.822 -11.765  -3.995  1.00 92.75           C  
ATOM   1403  CB  LEU A 189     -22.609 -13.644  -5.159  1.00 92.75           C  
ATOM   1404  O   LEU A 189     -24.792 -11.997  -3.273  1.00 92.75           O  
ATOM   1405  CG  LEU A 189     -22.556 -14.671  -6.304  1.00 92.75           C  
ATOM   1406  CD1 LEU A 189     -21.554 -15.760  -5.927  1.00 92.75           C  
ATOM   1407  CD2 LEU A 189     -23.907 -15.348  -6.554  1.00 92.75           C  
ATOM   1408  N   LEU A 190     -22.914 -10.838  -3.678  1.00 90.56           N  
ATOM   1409  CA  LEU A 190     -22.878 -10.240  -2.343  1.00 90.56           C  
ATOM   1410  C   LEU A 190     -24.147  -9.433  -2.009  1.00 90.56           C  
ATOM   1411  CB  LEU A 190     -21.587  -9.424  -2.157  1.00 90.56           C  
ATOM   1412  O   LEU A 190     -24.731  -9.674  -0.948  1.00 90.56           O  
ATOM   1413  CG  LEU A 190     -21.270  -9.167  -0.678  1.00 90.56           C  
ATOM   1414  CD1 LEU A 190     -20.737 -10.415   0.022  1.00 90.56           C  
ATOM   1415  CD2 LEU A 190     -20.210  -8.090  -0.555  1.00 90.56           C  
ATOM   1416  N   PRO A 191     -24.665  -8.558  -2.897  1.00 88.62           N  
ATOM   1417  CA  PRO A 191     -25.894  -7.821  -2.615  1.00 88.62           C  
ATOM   1418  C   PRO A 191     -27.121  -8.723  -2.488  1.00 88.62           C  
ATOM   1419  CB  PRO A 191     -26.064  -6.824  -3.768  1.00 88.62           C  
ATOM   1420  O   PRO A 191     -28.063  -8.359  -1.792  1.00 88.62           O  
ATOM   1421  CG  PRO A 191     -24.648  -6.669  -4.313  1.00 88.62           C  
ATOM   1422  CD  PRO A 191     -24.099  -8.082  -4.154  1.00 88.62           C  
ATOM   1423  N   ARG A 192     -27.129  -9.892  -3.148  1.00 89.12           N  
ATOM   1424  CA  ARG A 192     -28.221 -10.876  -3.057  1.00 89.12           C  
ATOM   1425  C   ARG A 192     -28.187 -11.638  -1.738  1.00 89.12           C  
ATOM   1426  CB  ARG A 192     -28.171 -11.854  -4.238  1.00 89.12           C  
ATOM   1427  O   ARG A 192     -29.235 -11.822  -1.131  1.00 89.12           O  
ATOM   1428  CG  ARG A 192     -28.485 -11.165  -5.569  1.00 89.12           C  
ATOM   1429  CD  ARG A 192     -28.410 -12.185  -6.708  1.00 89.12           C  
ATOM   1430  NE  ARG A 192     -28.593 -11.544  -8.024  1.00 89.12           N  
ATOM   1431  NH1 ARG A 192     -27.747 -13.262  -9.288  1.00 89.12           N  
ATOM   1432  NH2 ARG A 192     -28.428 -11.392 -10.292  1.00 89.12           N  
ATOM   1433  CZ  ARG A 192     -28.257 -12.067  -9.190  1.00 89.12           C  
ATOM   1434  N   LEU A 193     -26.996 -12.037  -1.295  1.00 87.50           N  
ATOM   1435  CA  LEU A 193     -26.787 -12.787  -0.054  1.00 87.50           C  
ATOM   1436  C   LEU A 193     -27.013 -11.944   1.207  1.00 87.50           C  
ATOM   1437  CB  LEU A 193     -25.355 -13.346  -0.053  1.00 87.50           C  
ATOM   1438  O   LEU A 193     -27.324 -12.495   2.258  1.00 87.50           O  
ATOM   1439  CG  LEU A 193     -25.098 -14.450  -1.094  1.00 87.50           C  
ATOM   1440  CD1 LEU A 193     -23.605 -14.765  -1.120  1.00 87.50           C  
ATOM   1441  CD2 LEU A 193     -25.864 -15.734  -0.776  1.00 87.50           C  
ATOM   1442  N   LEU A 194     -26.854 -10.622   1.109  1.00 86.06           N  
ATOM   1443  CA  LEU A 194     -27.015  -9.693   2.231  1.00 86.06           C  
ATOM   1444  C   LEU A 194     -28.340  -8.913   2.183  1.00 86.06           C  
ATOM   1445  CB  LEU A 194     -25.779  -8.781   2.318  1.00 86.06           C  
ATOM   1446  O   LEU A 194     -28.507  -7.935   2.915  1.00 86.06           O  
ATOM   1447  CG  LEU A 194     -24.437  -9.520   2.488  1.00 86.06           C  
ATOM   1448  CD1 LEU A 194     -23.315  -8.489   2.506  1.00 86.06           C  
ATOM   1449  CD2 LEU A 194     -24.337 -10.316   3.789  1.00 86.06           C  
ATOM   1450  N   ARG A 195     -29.298  -9.332   1.341  1.00 79.81           N  
ATOM   1451  CA  ARG A 195     -30.647  -8.743   1.314  1.00 79.81           C  
ATOM   1452  C   ARG A 195     -31.274  -8.841   2.706  1.00 79.81           C  
ATOM   1453  CB  ARG A 195     -31.546  -9.450   0.286  1.00 79.81           C  
ATOM   1454  O   ARG A 195     -31.378  -9.927   3.259  1.00 79.81           O  
ATOM   1455  CG  ARG A 195     -31.199  -9.063  -1.154  1.00 79.81           C  
ATOM   1456  CD  ARG A 195     -32.103  -9.785  -2.155  1.00 79.81           C  
ATOM   1457  NE  ARG A 195     -31.812  -9.373  -3.544  1.00 79.81           N  
ATOM   1458  NH1 ARG A 195     -32.995 -11.045  -4.583  1.00 79.81           N  
ATOM   1459  NH2 ARG A 195     -32.028  -9.456  -5.814  1.00 79.81           N  
ATOM   1460  CZ  ARG A 195     -32.275  -9.959  -4.636  1.00 79.81           C  
ATOM   1461  N   GLY A 196     -31.700  -7.706   3.256  1.00 68.50           N  
ATOM   1462  CA  GLY A 196     -32.361  -7.642   4.565  1.00 68.50           C  
ATOM   1463  C   GLY A 196     -31.446  -7.283   5.738  1.00 68.50           C  
ATOM   1464  O   GLY A 196     -31.956  -6.858   6.773  1.00 68.50           O  
ATOM   1465  N   ILE A 197     -30.119  -7.345   5.579  1.00 69.44           N  
ATOM   1466  CA  ILE A 197     -29.183  -6.909   6.621  1.00 69.44           C  
ATOM   1467  C   ILE A 197     -29.041  -5.386   6.548  1.00 69.44           C  
ATOM   1468  CB  ILE A 197     -27.835  -7.654   6.528  1.00 69.44           C  
ATOM   1469  O   ILE A 197     -28.429  -4.841   5.629  1.00 69.44           O  
ATOM   1470  CG1 ILE A 197     -28.062  -9.174   6.684  1.00 69.44           C  
ATOM   1471  CG2 ILE A 197     -26.888  -7.160   7.636  1.00 69.44           C  
ATOM   1472  CD1 ILE A 197     -26.805 -10.020   6.485  1.00 69.44           C  
ATOM   1473  N   HIS A 198     -29.607  -4.700   7.539  1.00 63.22           N  
ATOM   1474  CA  HIS A 198     -29.571  -3.245   7.644  1.00 63.22           C  
ATOM   1475  C   HIS A 198     -28.844  -2.835   8.921  1.00 63.22           C  
ATOM   1476  CB  HIS A 198     -30.993  -2.674   7.583  1.00 63.22           C  
ATOM   1477  O   HIS A 198     -29.193  -3.269  10.018  1.00 63.22           O  
ATOM   1478  CG  HIS A 198     -31.694  -2.976   6.282  1.00 63.22           C  
ATOM   1479  CD2 HIS A 198     -31.713  -2.193   5.159  1.00 63.22           C  
ATOM   1480  ND1 HIS A 198     -32.422  -4.108   5.998  1.00 63.22           N  
ATOM   1481  CE1 HIS A 198     -32.882  -4.000   4.742  1.00 63.22           C  
ATOM   1482  NE2 HIS A 198     -32.461  -2.857   4.180  1.00 63.22           N  
ATOM   1483  N   ARG A 199     -27.840  -1.969   8.777  1.00 65.06           N  
ATOM   1484  CA  ARG A 199     -27.286  -1.202   9.894  1.00 65.06           C  
ATOM   1485  C   ARG A 199     -28.015   0.150   9.924  1.00 65.06           C  
ATOM   1486  CB  ARG A 199     -25.761  -1.080   9.734  1.00 65.06           C  
ATOM   1487  O   ARG A 199     -28.266   0.682   8.841  1.00 65.06           O  
ATOM   1488  CG  ARG A 199     -25.045  -0.999  11.088  1.00 65.06           C  
ATOM   1489  CD  ARG A 199     -23.525  -0.999  10.894  1.00 65.06           C  
ATOM   1490  NE  ARG A 199     -22.815  -1.227  12.167  1.00 65.06           N  
ATOM   1491  NH1 ARG A 199     -20.684  -1.213  11.306  1.00 65.06           N  
ATOM   1492  NH2 ARG A 199     -20.995  -1.684  13.462  1.00 65.06           N  
ATOM   1493  CZ  ARG A 199     -21.507  -1.371  12.304  1.00 65.06           C  
ATOM   1494  N   PRO A 200     -28.386   0.697  11.096  1.00 55.91           N  
ATOM   1495  CA  PRO A 200     -28.992   2.023  11.170  1.00 55.91           C  
ATOM   1496  C   PRO A 200     -28.114   3.057  10.457  1.00 55.91           C  
ATOM   1497  CB  PRO A 200     -29.142   2.337  12.663  1.00 55.91           C  
ATOM   1498  O   PRO A 200     -26.901   3.077  10.671  1.00 55.91           O  
ATOM   1499  CG  PRO A 200     -29.172   0.958  13.319  1.00 55.91           C  
ATOM   1500  CD  PRO A 200     -28.276   0.110  12.421  1.00 55.91           C  
ATOM   1501  N   HIS A 201     -28.724   3.879   9.603  1.00 63.03           N  
ATOM   1502  CA  HIS A 201     -28.025   4.926   8.862  1.00 63.03           C  
ATOM   1503  C   HIS A 201     -27.504   5.994   9.829  1.00 63.03           C  
ATOM   1504  CB  HIS A 201     -28.963   5.555   7.816  1.00 63.03           C  
ATOM   1505  O   HIS A 201     -28.246   6.481  10.683  1.00 63.03           O  
ATOM   1506  CG  HIS A 201     -29.486   4.583   6.783  1.00 63.03           C  
ATOM   1507  CD2 HIS A 201     -28.873   4.211   5.617  1.00 63.03           C  
ATOM   1508  ND1 HIS A 201     -30.685   3.910   6.832  1.00 63.03           N  
ATOM   1509  CE1 HIS A 201     -30.784   3.151   5.728  1.00 63.03           C  
ATOM   1510  NE2 HIS A 201     -29.703   3.302   4.951  1.00 63.03           N  
ATOM   1511  N   GLY A 202     -26.235   6.375   9.688  1.00 61.22           N  
ATOM   1512  CA  GLY A 202     -25.721   7.583  10.324  1.00 61.22           C  
ATOM   1513  C   GLY A 202     -26.092   8.815   9.498  1.00 61.22           C  
ATOM   1514  O   GLY A 202     -25.721   8.900   8.332  1.00 61.22           O  
ATOM   1515  N   ASP A 203     -26.766   9.797  10.099  1.00 64.69           N  
ATOM   1516  CA  ASP A 203     -27.207  11.019   9.396  1.00 64.69           C  
ATOM   1517  C   ASP A 203     -26.092  12.082   9.233  1.00 64.69           C  
ATOM   1518  CB  ASP A 203     -28.472  11.563  10.089  1.00 64.69           C  
ATOM   1519  O   ASP A 203     -26.301  13.208   8.782  1.00 64.69           O  
ATOM   1520  CG  ASP A 203     -29.476  12.215   9.128  1.00 64.69           C  
ATOM   1521  OD1 ASP A 203     -29.292  12.090   7.893  1.00 64.69           O  
ATOM   1522  OD2 ASP A 203     -30.446  12.798   9.654  1.00 64.69           O  
ATOM   1523  N   GLN A 204     -24.852  11.736   9.594  1.00 68.62           N  
ATOM   1524  CA  GLN A 204     -23.731  12.677   9.607  1.00 68.62           C  
ATOM   1525  C   GLN A 204     -23.306  13.079   8.191  1.00 68.62           C  
ATOM   1526  CB  GLN A 204     -22.548  12.117  10.405  1.00 68.62           C  
ATOM   1527  O   GLN A 204     -23.122  12.236   7.305  1.00 68.62           O  
ATOM   1528  CG  GLN A 204     -22.881  12.008  11.900  1.00 68.62           C  
ATOM   1529  CD  GLN A 204     -21.684  11.578  12.744  1.00 68.62           C  
ATOM   1530  NE2 GLN A 204     -21.913  10.887  13.839  1.00 68.62           N  
ATOM   1531  OE1 GLN A 204     -20.528  11.840  12.452  1.00 68.62           O  
ATOM   1532  N   ALA A 205     -23.145  14.386   7.968  1.00 78.00           N  
ATOM   1533  CA  ALA A 205     -22.713  14.934   6.686  1.00 78.00           C  
ATOM   1534  C   ALA A 205     -21.291  14.471   6.327  1.00 78.00           C  
ATOM   1535  CB  ALA A 205     -22.850  16.461   6.701  1.00 78.00           C  
ATOM   1536  O   ALA A 205     -20.409  14.368   7.181  1.00 78.00           O  
ATOM   1537  N   LEU A 206     -21.065  14.197   5.041  1.00 83.06           N  
ATOM   1538  CA  LEU A 206     -19.766  13.767   4.529  1.00 83.06           C  
ATOM   1539  C   LEU A 206     -18.864  14.974   4.275  1.00 83.06           C  
ATOM   1540  CB  LEU A 206     -19.949  12.946   3.245  1.00 83.06           C  
ATOM   1541  O   LEU A 206     -19.283  15.963   3.676  1.00 83.06           O  
ATOM   1542  CG  LEU A 206     -20.707  11.622   3.428  1.00 83.06           C  
ATOM   1543  CD1 LEU A 206     -20.924  10.974   2.064  1.00 83.06           C  
ATOM   1544  CD2 LEU A 206     -19.956  10.630   4.312  1.00 83.06           C  
ATOM   1545  N   ASN A 207     -17.602  14.864   4.680  1.00 85.06           N  
ATOM   1546  CA  ASN A 207     -16.610  15.908   4.462  1.00 85.06           C  
ATOM   1547  C   ASN A 207     -15.816  15.657   3.169  1.00 85.06           C  
ATOM   1548  CB  ASN A 207     -15.770  16.060   5.733  1.00 85.06           C  
ATOM   1549  O   ASN A 207     -14.670  15.207   3.192  1.00 85.06           O  
ATOM   1550  CG  ASN A 207     -14.830  17.243   5.652  1.00 85.06           C  
ATOM   1551  ND2 ASN A 207     -14.128  17.512   6.722  1.00 85.06           N  
ATOM   1552  OD1 ASN A 207     -14.741  17.927   4.647  1.00 85.06           O  
ATOM   1553  N   TRP A 208     -16.460  15.940   2.034  1.00 85.06           N  
ATOM   1554  CA  TRP A 208     -15.850  15.852   0.703  1.00 85.06           C  
ATOM   1555  C   TRP A 208     -14.685  16.831   0.530  1.00 85.06           C  
ATOM   1556  CB  TRP A 208     -16.923  16.132  -0.355  1.00 85.06           C  
ATOM   1557  O   TRP A 208     -13.673  16.476  -0.069  1.00 85.06           O  
ATOM   1558  CG  TRP A 208     -18.057  15.159  -0.363  1.00 85.06           C  
ATOM   1559  CD1 TRP A 208     -19.281  15.358   0.175  1.00 85.06           C  
ATOM   1560  CD2 TRP A 208     -18.089  13.825  -0.951  1.00 85.06           C  
ATOM   1561  CE2 TRP A 208     -19.370  13.253  -0.701  1.00 85.06           C  
ATOM   1562  CE3 TRP A 208     -17.172  13.052  -1.692  1.00 85.06           C  
ATOM   1563  NE1 TRP A 208     -20.065  14.243  -0.041  1.00 85.06           N  
ATOM   1564  CH2 TRP A 208     -18.769  11.211  -1.848  1.00 85.06           C  
ATOM   1565  CZ2 TRP A 208     -19.716  11.967  -1.136  1.00 85.06           C  
ATOM   1566  CZ3 TRP A 208     -17.503  11.753  -2.125  1.00 85.06           C  
ATOM   1567  N   GLY A 209     -14.806  18.036   1.101  1.00 86.81           N  
ATOM   1568  CA  GLY A 209     -13.765  19.062   1.053  1.00 86.81           C  
ATOM   1569  C   GLY A 209     -12.466  18.585   1.696  1.00 86.81           C  
ATOM   1570  O   GLY A 209     -11.414  18.652   1.072  1.00 86.81           O  
ATOM   1571  N   GLY A 210     -12.539  18.004   2.894  1.00 86.94           N  
ATOM   1572  CA  GLY A 210     -11.385  17.422   3.575  1.00 86.94           C  
ATOM   1573  C   GLY A 210     -10.724  16.297   2.772  1.00 86.94           C  
ATOM   1574  O   GLY A 210      -9.499  16.236   2.706  1.00 86.94           O  
ATOM   1575  N   ALA A 211     -11.512  15.440   2.113  1.00 85.75           N  
ATOM   1576  CA  ALA A 211     -10.970  14.356   1.287  1.00 85.75           C  
ATOM   1577  C   ALA A 211     -10.236  14.900   0.054  1.00 85.75           C  
ATOM   1578  CB  ALA A 211     -12.108  13.415   0.878  1.00 85.75           C  
ATOM   1579  O   ALA A 211      -9.143  14.436  -0.279  1.00 85.75           O  
ATOM   1580  N   ALA A 212     -10.806  15.925  -0.586  1.00 88.19           N  
ATOM   1581  CA  ALA A 212     -10.184  16.615  -1.707  1.00 88.19           C  
ATOM   1582  C   ALA A 212      -8.895  17.337  -1.283  1.00 88.19           C  
ATOM   1583  CB  ALA A 212     -11.208  17.576  -2.320  1.00 88.19           C  
ATOM   1584  O   ALA A 212      -7.877  17.192  -1.950  1.00 88.19           O  
ATOM   1585  N   LEU A 213      -8.898  18.049  -0.149  1.00 91.44           N  
ATOM   1586  CA  LEU A 213      -7.711  18.734   0.377  1.00 91.44           C  
ATOM   1587  C   LEU A 213      -6.566  17.755   0.663  1.00 91.44           C  
ATOM   1588  CB  LEU A 213      -8.068  19.504   1.662  1.00 91.44           C  
ATOM   1589  O   LEU A 213      -5.432  18.010   0.258  1.00 91.44           O  
ATOM   1590  CG  LEU A 213      -8.932  20.760   1.469  1.00 91.44           C  
ATOM   1591  CD1 LEU A 213      -9.373  21.289   2.835  1.00 91.44           C  
ATOM   1592  CD2 LEU A 213      -8.164  21.864   0.743  1.00 91.44           C  
ATOM   1593  N   LEU A 214      -6.863  16.625   1.315  1.00 88.75           N  
ATOM   1594  CA  LEU A 214      -5.874  15.584   1.591  1.00 88.75           C  
ATOM   1595  C   LEU A 214      -5.316  14.990   0.293  1.00 88.75           C  
ATOM   1596  CB  LEU A 214      -6.523  14.500   2.472  1.00 88.75           C  
ATOM   1597  O   LEU A 214      -4.100  14.920   0.120  1.00 88.75           O  
ATOM   1598  CG  LEU A 214      -5.587  13.327   2.824  1.00 88.75           C  
ATOM   1599  CD1 LEU A 214      -4.378  13.787   3.642  1.00 88.75           C  
ATOM   1600  CD2 LEU A 214      -6.356  12.289   3.641  1.00 88.75           C  
ATOM   1601  N   THR A 215      -6.197  14.590  -0.627  1.00 85.38           N  
ATOM   1602  CA  THR A 215      -5.789  13.902  -1.858  1.00 85.38           C  
ATOM   1603  C   THR A 215      -5.018  14.830  -2.792  1.00 85.38           C  
ATOM   1604  CB  THR A 215      -6.983  13.279  -2.595  1.00 85.38           C  
ATOM   1605  O   THR A 215      -3.941  14.466  -3.255  1.00 85.38           O  
ATOM   1606  CG2 THR A 215      -6.485  12.362  -3.715  1.00 85.38           C  
ATOM   1607  OG1 THR A 215      -7.753  12.499  -1.708  1.00 85.38           O  
ATOM   1608  N   CYS A 216      -5.510  16.049  -3.029  1.00 87.75           N  
ATOM   1609  CA  CYS A 216      -4.827  17.035  -3.866  1.00 87.75           C  
ATOM   1610  C   CYS A 216      -3.515  17.514  -3.233  1.00 87.75           C  
ATOM   1611  CB  CYS A 216      -5.760  18.223  -4.133  1.00 87.75           C  
ATOM   1612  O   CYS A 216      -2.528  17.685  -3.945  1.00 87.75           O  
ATOM   1613  SG  CYS A 216      -7.163  17.699  -5.161  1.00 87.75           S  
ATOM   1614  N   GLY A 217      -3.478  17.690  -1.906  1.00 89.56           N  
ATOM   1615  CA  GLY A 217      -2.253  18.026  -1.180  1.00 89.56           C  
ATOM   1616  C   GLY A 217      -1.171  16.965  -1.373  1.00 89.56           C  
ATOM   1617  O   GLY A 217      -0.057  17.287  -1.775  1.00 89.56           O  
ATOM   1618  N   LEU A 218      -1.511  15.687  -1.184  1.00 86.69           N  
ATOM   1619  CA  LEU A 218      -0.564  14.586  -1.381  1.00 86.69           C  
ATOM   1620  C   LEU A 218      -0.193  14.370  -2.851  1.00 86.69           C  
ATOM   1621  CB  LEU A 218      -1.122  13.302  -0.753  1.00 86.69           C  
ATOM   1622  O   LEU A 218       0.969  14.098  -3.138  1.00 86.69           O  
ATOM   1623  CG  LEU A 218      -1.199  13.383   0.778  1.00 86.69           C  
ATOM   1624  CD1 LEU A 218      -1.889  12.158   1.343  1.00 86.69           C  
ATOM   1625  CD2 LEU A 218       0.182  13.456   1.439  1.00 86.69           C  
ATOM   1626  N   ALA A 219      -1.127  14.546  -3.787  1.00 86.44           N  
ATOM   1627  CA  ALA A 219      -0.823  14.488  -5.214  1.00 86.44           C  
ATOM   1628  C   ALA A 219       0.182  15.575  -5.624  1.00 86.44           C  
ATOM   1629  CB  ALA A 219      -2.130  14.592  -6.008  1.00 86.44           C  
ATOM   1630  O   ALA A 219       1.131  15.290  -6.352  1.00 86.44           O  
ATOM   1631  N   LEU A 220       0.030  16.799  -5.108  1.00 88.25           N  
ATOM   1632  CA  LEU A 220       0.991  17.879  -5.335  1.00 88.25           C  
ATOM   1633  C   LEU A 220       2.332  17.632  -4.643  1.00 88.25           C  
ATOM   1634  CB  LEU A 220       0.392  19.214  -4.877  1.00 88.25           C  
ATOM   1635  O   LEU A 220       3.364  17.971  -5.218  1.00 88.25           O  
ATOM   1636  CG  LEU A 220      -0.577  19.824  -5.899  1.00 88.25           C  
ATOM   1637  CD1 LEU A 220      -1.271  21.006  -5.241  1.00 88.25           C  
ATOM   1638  CD2 LEU A 220       0.145  20.350  -7.142  1.00 88.25           C  
ATOM   1639  N   LEU A 221       2.339  17.018  -3.454  1.00 88.06           N  
ATOM   1640  CA  LEU A 221       3.575  16.606  -2.788  1.00 88.06           C  
ATOM   1641  C   LEU A 221       4.348  15.605  -3.649  1.00 88.06           C  
ATOM   1642  CB  LEU A 221       3.258  15.979  -1.417  1.00 88.06           C  
ATOM   1643  O   LEU A 221       5.530  15.797  -3.913  1.00 88.06           O  
ATOM   1644  CG  LEU A 221       4.507  15.613  -0.597  1.00 88.06           C  
ATOM   1645  CD1 LEU A 221       5.413  16.815  -0.317  1.00 88.06           C  
ATOM   1646  CD2 LEU A 221       4.065  15.016   0.740  1.00 88.06           C  
ATOM   1647  N   VAL A 222       3.662  14.562  -4.116  1.00 84.88           N  
ATOM   1648  CA  VAL A 222       4.224  13.544  -5.009  1.00 84.88           C  
ATOM   1649  C   VAL A 222       4.740  14.183  -6.296  1.00 84.88           C  
ATOM   1650  CB  VAL A 222       3.163  12.464  -5.293  1.00 84.88           C  
ATOM   1651  O   VAL A 222       5.872  13.922  -6.696  1.00 84.88           O  
ATOM   1652  CG1 VAL A 222       3.510  11.583  -6.497  1.00 84.88           C  
ATOM   1653  CG2 VAL A 222       2.982  11.568  -4.059  1.00 84.88           C  
ATOM   1654  N   TYR A 223       3.953  15.068  -6.913  1.00 84.12           N  
ATOM   1655  CA  TYR A 223       4.364  15.791  -8.114  1.00 84.12           C  
ATOM   1656  C   TYR A 223       5.618  16.638  -7.878  1.00 84.12           C  
ATOM   1657  CB  TYR A 223       3.201  16.657  -8.616  1.00 84.12           C  
ATOM   1658  O   TYR A 223       6.526  16.623  -8.708  1.00 84.12           O  
ATOM   1659  CG  TYR A 223       3.520  17.391  -9.902  1.00 84.12           C  
ATOM   1660  CD1 TYR A 223       4.127  18.659  -9.849  1.00 84.12           C  
ATOM   1661  CD2 TYR A 223       3.249  16.795 -11.150  1.00 84.12           C  
ATOM   1662  CE1 TYR A 223       4.481  19.324 -11.037  1.00 84.12           C  
ATOM   1663  CE2 TYR A 223       3.608  17.453 -12.340  1.00 84.12           C  
ATOM   1664  OH  TYR A 223       4.579  19.350 -13.433  1.00 84.12           O  
ATOM   1665  CZ  TYR A 223       4.231  18.716 -12.285  1.00 84.12           C  
ATOM   1666  N   ALA A 224       5.702  17.342  -6.747  1.00 84.25           N  
ATOM   1667  CA  ALA A 224       6.879  18.119  -6.384  1.00 84.25           C  
ATOM   1668  C   ALA A 224       8.119  17.223  -6.237  1.00 84.25           C  
ATOM   1669  CB  ALA A 224       6.588  18.906  -5.102  1.00 84.25           C  
ATOM   1670  O   ALA A 224       9.144  17.515  -6.847  1.00 84.25           O  
ATOM   1671  N   LEU A 225       8.013  16.114  -5.495  1.00 80.25           N  
ATOM   1672  CA  LEU A 225       9.116  15.166  -5.280  1.00 80.25           C  
ATOM   1673  C   LEU A 225       9.623  14.560  -6.595  1.00 80.25           C  
ATOM   1674  CB  LEU A 225       8.658  14.053  -4.318  1.00 80.25           C  
ATOM   1675  O   LEU A 225      10.829  14.524  -6.826  1.00 80.25           O  
ATOM   1676  CG  LEU A 225       8.419  14.500  -2.865  1.00 80.25           C  
ATOM   1677  CD1 LEU A 225       7.790  13.351  -2.073  1.00 80.25           C  
ATOM   1678  CD2 LEU A 225       9.705  14.921  -2.155  1.00 80.25           C  
ATOM   1679  N   LEU A 226       8.714  14.159  -7.487  1.00 76.12           N  
ATOM   1680  CA  LEU A 226       9.074  13.646  -8.811  1.00 76.12           C  
ATOM   1681  C   LEU A 226       9.709  14.728  -9.700  1.00 76.12           C  
ATOM   1682  CB  LEU A 226       7.820  13.048  -9.476  1.00 76.12           C  
ATOM   1683  O   LEU A 226      10.652  14.447 -10.434  1.00 76.12           O  
ATOM   1684  CG  LEU A 226       7.314  11.743  -8.832  1.00 76.12           C  
ATOM   1685  CD1 LEU A 226       5.985  11.335  -9.471  1.00 76.12           C  
ATOM   1686  CD2 LEU A 226       8.303  10.593  -9.024  1.00 76.12           C  
ATOM   1687  N   SER A 227       9.227  15.973  -9.615  1.00 73.56           N  
ATOM   1688  CA  SER A 227       9.725  17.097 -10.425  1.00 73.56           C  
ATOM   1689  C   SER A 227      11.101  17.607  -9.990  1.00 73.56           C  
ATOM   1690  CB  SER A 227       8.749  18.274 -10.375  1.00 73.56           C  
ATOM   1691  O   SER A 227      11.802  18.215 -10.797  1.00 73.56           O  
ATOM   1692  OG  SER A 227       7.487  17.921 -10.896  1.00 73.56           O  
ATOM   1693  N   PHE A 228      11.490  17.386  -8.730  1.00 68.69           N  
ATOM   1694  CA  PHE A 228      12.818  17.743  -8.223  1.00 68.69           C  
ATOM   1695  C   PHE A 228      13.930  16.814  -8.737  1.00 68.69           C  
ATOM   1696  CB  PHE A 228      12.796  17.764  -6.682  1.00 68.69           C  
ATOM   1697  O   PHE A 228      15.075  17.247  -8.792  1.00 68.69           O  
ATOM   1698  CG  PHE A 228      12.465  19.110  -6.066  1.00 68.69           C  
ATOM   1699  CD1 PHE A 228      13.376  20.176  -6.192  1.00 68.69           C  
ATOM   1700  CD2 PHE A 228      11.277  19.300  -5.335  1.00 68.69           C  
ATOM   1701  CE1 PHE A 228      13.082  21.429  -5.625  1.00 68.69           C  
ATOM   1702  CE2 PHE A 228      10.970  20.559  -4.788  1.00 68.69           C  
ATOM   1703  CZ  PHE A 228      11.873  21.625  -4.936  1.00 68.69           C  
ATOM   1704  N   GLY A 229      13.610  15.566  -9.098  1.00 57.72           N  
ATOM   1705  CA  GLY A 229      14.596  14.542  -9.469  1.00 57.72           C  
ATOM   1706  C   GLY A 229      14.772  14.285 -10.969  1.00 57.72           C  
ATOM   1707  O   GLY A 229      15.634  13.499 -11.337  1.00 57.72           O  
ATOM   1708  N   GLY A 230      13.955  14.888 -11.839  1.00 58.28           N  
ATOM   1709  CA  GLY A 230      14.003  14.635 -13.285  1.00 58.28           C  
ATOM   1710  C   GLY A 230      15.002  15.513 -14.048  1.00 58.28           C  
ATOM   1711  O   GLY A 230      15.131  16.708 -13.766  1.00 58.28           O  
ATOM   1712  N   ASP A 231      15.636  14.940 -15.075  1.00 48.72           N  
ATOM   1713  CA  ASP A 231      16.474  15.657 -16.045  1.00 48.72           C  
ATOM   1714  C   ASP A 231      15.633  16.701 -16.804  1.00 48.72           C  
ATOM   1715  CB  ASP A 231      17.126  14.656 -17.019  1.00 48.72           C  
ATOM   1716  O   ASP A 231      14.777  16.366 -17.623  1.00 48.72           O  
ATOM   1717  CG  ASP A 231      18.199  13.783 -16.363  1.00 48.72           C  
ATOM   1718  OD1 ASP A 231      18.922  14.325 -15.501  1.00 48.72           O  
ATOM   1719  OD2 ASP A 231      18.283  12.597 -16.753  1.00 48.72           O  
ATOM   1720  N   GLY A 232      15.826  17.985 -16.483  1.00 54.69           N  
ATOM   1721  CA  GLY A 232      15.016  19.106 -16.990  1.00 54.69           C  
ATOM   1722  C   GLY A 232      14.117  19.777 -15.943  1.00 54.69           C  
ATOM   1723  O   GLY A 232      13.248  20.577 -16.300  1.00 54.69           O  
ATOM   1724  N   GLY A 233      14.312  19.454 -14.659  1.00 58.75           N  
ATOM   1725  CA  GLY A 233      13.546  19.986 -13.537  1.00 58.75           C  
ATOM   1726  C   GLY A 233      13.299  21.494 -13.624  1.00 58.75           C  
ATOM   1727  O   GLY A 233      14.199  22.297 -13.867  1.00 58.75           O  
ATOM   1728  N   ARG A 234      12.046  21.891 -13.392  1.00 71.00           N  
ATOM   1729  CA  ARG A 234      11.660  23.287 -13.162  1.00 71.00           C  
ATOM   1730  C   ARG A 234      11.627  23.491 -11.645  1.00 71.00           C  
ATOM   1731  CB  ARG A 234      10.317  23.592 -13.856  1.00 71.00           C  
ATOM   1732  O   ARG A 234      10.546  23.367 -11.067  1.00 71.00           O  
ATOM   1733  CG  ARG A 234      10.397  23.492 -15.388  1.00 71.00           C  
ATOM   1734  CD  ARG A 234       9.040  23.744 -16.065  1.00 71.00           C  
ATOM   1735  NE  ARG A 234       8.664  25.174 -16.084  1.00 71.00           N  
ATOM   1736  NH1 ARG A 234       6.768  24.952 -17.364  1.00 71.00           N  
ATOM   1737  NH2 ARG A 234       7.433  26.984 -16.732  1.00 71.00           N  
ATOM   1738  CZ  ARG A 234       7.627  25.694 -16.722  1.00 71.00           C  
ATOM   1739  N   PRO A 235      12.758  23.784 -10.968  1.00 76.81           N  
ATOM   1740  CA  PRO A 235      12.822  23.829  -9.504  1.00 76.81           C  
ATOM   1741  C   PRO A 235      11.833  24.838  -8.916  1.00 76.81           C  
ATOM   1742  CB  PRO A 235      14.273  24.197  -9.163  1.00 76.81           C  
ATOM   1743  O   PRO A 235      11.259  24.593  -7.863  1.00 76.81           O  
ATOM   1744  CG  PRO A 235      14.776  24.906 -10.421  1.00 76.81           C  
ATOM   1745  CD  PRO A 235      14.058  24.135 -11.521  1.00 76.81           C  
ATOM   1746  N   ALA A 236      11.550  25.925  -9.640  1.00 83.19           N  
ATOM   1747  CA  ALA A 236      10.511  26.882  -9.273  1.00 83.19           C  
ATOM   1748  C   ALA A 236       9.100  26.260  -9.264  1.00 83.19           C  
ATOM   1749  CB  ALA A 236      10.592  28.063 -10.246  1.00 83.19           C  
ATOM   1750  O   ALA A 236       8.326  26.521  -8.349  1.00 83.19           O  
ATOM   1751  N   VAL A 237       8.769  25.410 -10.245  1.00 83.69           N  
ATOM   1752  CA  VAL A 237       7.481  24.694 -10.292  1.00 83.69           C  
ATOM   1753  C   VAL A 237       7.424  23.647  -9.185  1.00 83.69           C  
ATOM   1754  CB  VAL A 237       7.234  24.038 -11.665  1.00 83.69           C  
ATOM   1755  O   VAL A 237       6.425  23.569  -8.480  1.00 83.69           O  
ATOM   1756  CG1 VAL A 237       5.926  23.239 -11.711  1.00 83.69           C  
ATOM   1757  CG2 VAL A 237       7.167  25.095 -12.777  1.00 83.69           C  
ATOM   1758  N   ALA A 238       8.502  22.889  -8.980  1.00 83.75           N  
ATOM   1759  CA  ALA A 238       8.573  21.893  -7.916  1.00 83.75           C  
ATOM   1760  C   ALA A 238       8.423  22.538  -6.524  1.00 83.75           C  
ATOM   1761  CB  ALA A 238       9.884  21.117  -8.073  1.00 83.75           C  
ATOM   1762  O   ALA A 238       7.627  22.073  -5.708  1.00 83.75           O  
ATOM   1763  N   ALA A 239       9.098  23.666  -6.279  1.00 86.44           N  
ATOM   1764  CA  ALA A 239       8.959  24.448  -5.055  1.00 86.44           C  
ATOM   1765  C   ALA A 239       7.545  25.031  -4.895  1.00 86.44           C  
ATOM   1766  CB  ALA A 239      10.025  25.550  -5.047  1.00 86.44           C  
ATOM   1767  O   ALA A 239       6.967  24.927  -3.815  1.00 86.44           O  
ATOM   1768  N   ALA A 240       6.951  25.583  -5.959  1.00 89.31           N  
ATOM   1769  CA  ALA A 240       5.580  26.092  -5.927  1.00 89.31           C  
ATOM   1770  C   ALA A 240       4.565  24.982  -5.604  1.00 89.31           C  
ATOM   1771  CB  ALA A 240       5.266  26.770  -7.265  1.00 89.31           C  
ATOM   1772  O   ALA A 240       3.699  25.167  -4.749  1.00 89.31           O  
ATOM   1773  N   CYS A 241       4.703  23.806  -6.224  1.00 88.19           N  
ATOM   1774  CA  CYS A 241       3.883  22.633  -5.925  1.00 88.19           C  
ATOM   1775  C   CYS A 241       4.089  22.141  -4.487  1.00 88.19           C  
ATOM   1776  CB  CYS A 241       4.197  21.519  -6.932  1.00 88.19           C  
ATOM   1777  O   CYS A 241       3.110  21.793  -3.831  1.00 88.19           O  
ATOM   1778  SG  CYS A 241       3.549  21.953  -8.572  1.00 88.19           S  
ATOM   1779  N   ALA A 242       5.321  22.157  -3.968  1.00 87.88           N  
ATOM   1780  CA  ALA A 242       5.608  21.793  -2.582  1.00 87.88           C  
ATOM   1781  C   ALA A 242       4.947  22.764  -1.590  1.00 87.88           C  
ATOM   1782  CB  ALA A 242       7.126  21.727  -2.377  1.00 87.88           C  
ATOM   1783  O   ALA A 242       4.284  22.326  -0.650  1.00 87.88           O  
ATOM   1784  N   VAL A 243       5.060  24.075  -1.824  1.00 93.12           N  
ATOM   1785  CA  VAL A 243       4.409  25.107  -1.000  1.00 93.12           C  
ATOM   1786  C   VAL A 243       2.888  24.969  -1.054  1.00 93.12           C  
ATOM   1787  CB  VAL A 243       4.858  26.518  -1.433  1.00 93.12           C  
ATOM   1788  O   VAL A 243       2.240  24.970  -0.008  1.00 93.12           O  
ATOM   1789  CG1 VAL A 243       4.052  27.629  -0.746  1.00 93.12           C  
ATOM   1790  CG2 VAL A 243       6.333  26.745  -1.075  1.00 93.12           C  
ATOM   1791  N   LEU A 244       2.311  24.787  -2.246  1.00 93.50           N  
ATOM   1792  CA  LEU A 244       0.870  24.591  -2.405  1.00 93.50           C  
ATOM   1793  C   LEU A 244       0.394  23.299  -1.728  1.00 93.50           C  
ATOM   1794  CB  LEU A 244       0.522  24.616  -3.902  1.00 93.50           C  
ATOM   1795  O   LEU A 244      -0.633  23.305  -1.056  1.00 93.50           O  
ATOM   1796  CG  LEU A 244      -0.986  24.492  -4.195  1.00 93.50           C  
ATOM   1797  CD1 LEU A 244      -1.807  25.613  -3.557  1.00 93.50           C  
ATOM   1798  CD2 LEU A 244      -1.211  24.531  -5.706  1.00 93.50           C  
ATOM   1799  N   SER A 245       1.159  22.214  -1.837  1.00 91.56           N  
ATOM   1800  CA  SER A 245       0.914  20.969  -1.106  1.00 91.56           C  
ATOM   1801  C   SER A 245       0.865  21.212   0.404  1.00 91.56           C  
ATOM   1802  CB  SER A 245       1.997  19.947  -1.462  1.00 91.56           C  
ATOM   1803  O   SER A 245      -0.116  20.852   1.054  1.00 91.56           O  
ATOM   1804  OG  SER A 245       2.137  18.989  -0.439  1.00 91.56           O  
ATOM   1805  N   LEU A 246       1.878  21.879   0.969  1.00 92.88           N  
ATOM   1806  CA  LEU A 246       1.910  22.204   2.397  1.00 92.88           C  
ATOM   1807  C   LEU A 246       0.715  23.074   2.803  1.00 92.88           C  
ATOM   1808  CB  LEU A 246       3.234  22.903   2.750  1.00 92.88           C  
ATOM   1809  O   LEU A 246       0.119  22.833   3.852  1.00 92.88           O  
ATOM   1810  CG  LEU A 246       4.482  22.005   2.678  1.00 92.88           C  
ATOM   1811  CD1 LEU A 246       5.726  22.856   2.937  1.00 92.88           C  
ATOM   1812  CD2 LEU A 246       4.447  20.872   3.707  1.00 92.88           C  
ATOM   1813  N   ALA A 247       0.320  24.032   1.961  1.00 94.88           N  
ATOM   1814  CA  ALA A 247      -0.856  24.862   2.191  1.00 94.88           C  
ATOM   1815  C   ALA A 247      -2.159  24.041   2.195  1.00 94.88           C  
ATOM   1816  CB  ALA A 247      -0.884  25.984   1.147  1.00 94.88           C  
ATOM   1817  O   ALA A 247      -2.979  24.213   3.096  1.00 94.88           O  
ATOM   1818  N   LEU A 248      -2.343  23.110   1.251  1.00 93.44           N  
ATOM   1819  CA  LEU A 248      -3.522  22.235   1.197  1.00 93.44           C  
ATOM   1820  C   LEU A 248      -3.571  21.249   2.370  1.00 93.44           C  
ATOM   1821  CB  LEU A 248      -3.546  21.456  -0.127  1.00 93.44           C  
ATOM   1822  O   LEU A 248      -4.636  21.043   2.950  1.00 93.44           O  
ATOM   1823  CG  LEU A 248      -3.829  22.297  -1.383  1.00 93.44           C  
ATOM   1824  CD1 LEU A 248      -3.787  21.365  -2.588  1.00 93.44           C  
ATOM   1825  CD2 LEU A 248      -5.199  22.974  -1.366  1.00 93.44           C  
ATOM   1826  N   LEU A 249      -2.432  20.678   2.766  1.00 90.31           N  
ATOM   1827  CA  LEU A 249      -2.345  19.791   3.929  1.00 90.31           C  
ATOM   1828  C   LEU A 249      -2.578  20.553   5.243  1.00 90.31           C  
ATOM   1829  CB  LEU A 249      -0.980  19.081   3.932  1.00 90.31           C  
ATOM   1830  O   LEU A 249      -3.236  20.039   6.151  1.00 90.31           O  
ATOM   1831  CG  LEU A 249      -0.762  18.094   2.769  1.00 90.31           C  
ATOM   1832  CD1 LEU A 249       0.658  17.531   2.841  1.00 90.31           C  
ATOM   1833  CD2 LEU A 249      -1.750  16.927   2.800  1.00 90.31           C  
ATOM   1834  N   ALA A 250      -2.106  21.798   5.343  1.00 91.06           N  
ATOM   1835  CA  ALA A 250      -2.420  22.678   6.464  1.00 91.06           C  
ATOM   1836  C   ALA A 250      -3.913  23.044   6.487  1.00 91.06           C  
ATOM   1837  CB  ALA A 250      -1.528  23.921   6.395  1.00 91.06           C  
ATOM   1838  O   ALA A 250      -4.543  22.974   7.543  1.00 91.06           O  
ATOM   1839  N   ALA A 251      -4.503  23.359   5.330  1.00 92.44           N  
ATOM   1840  CA  ALA A 251      -5.935  23.606   5.195  1.00 92.44           C  
ATOM   1841  C   ALA A 251      -6.758  22.373   5.592  1.00 92.44           C  
ATOM   1842  CB  ALA A 251      -6.237  24.056   3.762  1.00 92.44           C  
ATOM   1843  O   ALA A 251      -7.729  22.508   6.334  1.00 92.44           O  
ATOM   1844  N   PHE A 252      -6.329  21.169   5.200  1.00 90.00           N  
ATOM   1845  CA  PHE A 252      -6.913  19.911   5.661  1.00 90.00           C  
ATOM   1846  C   PHE A 252      -6.838  19.786   7.187  1.00 90.00           C  
ATOM   1847  CB  PHE A 252      -6.203  18.729   4.987  1.00 90.00           C  
ATOM   1848  O   PHE A 252      -7.842  19.495   7.830  1.00 90.00           O  
ATOM   1849  CG  PHE A 252      -6.579  17.389   5.579  1.00 90.00           C  
ATOM   1850  CD1 PHE A 252      -5.673  16.683   6.392  1.00 90.00           C  
ATOM   1851  CD2 PHE A 252      -7.859  16.866   5.345  1.00 90.00           C  
ATOM   1852  CE1 PHE A 252      -6.042  15.447   6.952  1.00 90.00           C  
ATOM   1853  CE2 PHE A 252      -8.221  15.630   5.899  1.00 90.00           C  
ATOM   1854  CZ  PHE A 252      -7.317  14.914   6.698  1.00 90.00           C  
ATOM   1855  N   ALA A 253      -5.683  20.056   7.801  1.00 87.81           N  
ATOM   1856  CA  ALA A 253      -5.543  19.996   9.255  1.00 87.81           C  
ATOM   1857  C   ALA A 253      -6.459  21.002   9.978  1.00 87.81           C  
ATOM   1858  CB  ALA A 253      -4.069  20.213   9.616  1.00 87.81           C  
ATOM   1859  O   ALA A 253      -7.019  20.687  11.031  1.00 87.81           O  
ATOM   1860  N   VAL A 254      -6.641  22.201   9.417  1.00 89.88           N  
ATOM   1861  CA  VAL A 254      -7.581  23.209   9.930  1.00 89.88           C  
ATOM   1862  C   VAL A 254      -9.029  22.745   9.767  1.00 89.88           C  
ATOM   1863  CB  VAL A 254      -7.344  24.575   9.257  1.00 89.88           C  
ATOM   1864  O   VAL A 254      -9.795  22.828  10.729  1.00 89.88           O  
ATOM   1865  CG1 VAL A 254      -8.418  25.604   9.639  1.00 89.88           C  
ATOM   1866  CG2 VAL A 254      -5.992  25.160   9.689  1.00 89.88           C  
ATOM   1867  N   ASP A 255      -9.392  22.207   8.603  1.00 88.88           N  
ATOM   1868  CA  ASP A 255     -10.709  21.624   8.336  1.00 88.88           C  
ATOM   1869  C   ASP A 255     -11.020  20.483   9.317  1.00 88.88           C  
ATOM   1870  CB  ASP A 255     -10.782  21.159   6.875  1.00 88.88           C  
ATOM   1871  O   ASP A 255     -12.061  20.499   9.965  1.00 88.88           O  
ATOM   1872  CG  ASP A 255     -12.044  20.335   6.639  1.00 88.88           C  
ATOM   1873  OD1 ASP A 255     -13.145  20.922   6.646  1.00 88.88           O  
ATOM   1874  OD2 ASP A 255     -11.910  19.089   6.576  1.00 88.88           O  
ATOM   1875  N   GLN A 256     -10.088  19.557   9.560  1.00 87.06           N  
ATOM   1876  CA  GLN A 256     -10.289  18.475  10.533  1.00 87.06           C  
ATOM   1877  C   GLN A 256     -10.501  18.983  11.968  1.00 87.06           C  
ATOM   1878  CB  GLN A 256      -9.101  17.500  10.509  1.00 87.06           C  
ATOM   1879  O   GLN A 256     -11.213  18.354  12.754  1.00 87.06           O  
ATOM   1880  CG  GLN A 256      -8.970  16.685   9.216  1.00 87.06           C  
ATOM   1881  CD  GLN A 256     -10.242  15.939   8.844  1.00 87.06           C  
ATOM   1882  NE2 GLN A 256     -10.961  16.388   7.831  1.00 87.06           N  
ATOM   1883  OE1 GLN A 256     -10.619  14.961   9.474  1.00 87.06           O  
ATOM   1884  N   ARG A 257      -9.909  20.124  12.338  1.00 85.62           N  
ATOM   1885  CA  ARG A 257     -10.106  20.730  13.666  1.00 85.62           C  
ATOM   1886  C   ARG A 257     -11.444  21.464  13.775  1.00 85.62           C  
ATOM   1887  CB  ARG A 257      -8.929  21.660  13.994  1.00 85.62           C  
ATOM   1888  O   ARG A 257     -12.102  21.367  14.812  1.00 85.62           O  
ATOM   1889  CG  ARG A 257      -7.637  20.878  14.277  1.00 85.62           C  
ATOM   1890  CD  ARG A 257      -6.463  21.848  14.447  1.00 85.62           C  
ATOM   1891  NE  ARG A 257      -5.183  21.135  14.615  1.00 85.62           N  
ATOM   1892  NH1 ARG A 257      -3.916  22.941  15.255  1.00 85.62           N  
ATOM   1893  NH2 ARG A 257      -2.949  20.945  15.026  1.00 85.62           N  
ATOM   1894  CZ  ARG A 257      -4.027  21.674  14.965  1.00 85.62           C  
ATOM   1895  N   ARG A 258     -11.841  22.192  12.726  1.00 86.00           N  
ATOM   1896  CA  ARG A 258     -13.016  23.083  12.726  1.00 86.00           C  
ATOM   1897  C   ARG A 258     -14.309  22.405  12.281  1.00 86.00           C  
ATOM   1898  CB  ARG A 258     -12.734  24.310  11.846  1.00 86.00           C  
ATOM   1899  O   ARG A 258     -15.375  22.808  12.732  1.00 86.00           O  
ATOM   1900  CG  ARG A 258     -11.653  25.220  12.446  1.00 86.00           C  
ATOM   1901  CD  ARG A 258     -11.511  26.489  11.601  1.00 86.00           C  
ATOM   1902  NE  ARG A 258     -10.527  27.424  12.180  1.00 86.00           N  
ATOM   1903  NH1 ARG A 258     -10.744  29.080  10.601  1.00 86.00           N  
ATOM   1904  NH2 ARG A 258      -9.330  29.362  12.300  1.00 86.00           N  
ATOM   1905  CZ  ARG A 258     -10.206  28.612  11.692  1.00 86.00           C  
ATOM   1906  N   SER A 259     -14.229  21.389  11.429  1.00 82.69           N  
ATOM   1907  CA  SER A 259     -15.397  20.728  10.854  1.00 82.69           C  
ATOM   1908  C   SER A 259     -16.256  20.074  11.938  1.00 82.69           C  
ATOM   1909  CB  SER A 259     -14.974  19.725   9.773  1.00 82.69           C  
ATOM   1910  O   SER A 259     -15.755  19.498  12.917  1.00 82.69           O  
ATOM   1911  OG  SER A 259     -16.102  19.176   9.119  1.00 82.69           O  
ATOM   1912  N   ALA A 260     -17.573  20.165  11.750  1.00 79.69           N  
ATOM   1913  CA  ALA A 260     -18.553  19.451  12.560  1.00 79.69           C  
ATOM   1914  C   ALA A 260     -18.489  17.935  12.309  1.00 79.69           C  
ATOM   1915  CB  ALA A 260     -19.941  20.024  12.251  1.00 79.69           C  
ATOM   1916  O   ALA A 260     -18.723  17.155  13.225  1.00 79.69           O  
ATOM   1917  N   ASN A 261     -18.086  17.522  11.099  1.00 78.38           N  
ATOM   1918  CA  ASN A 261     -17.994  16.123  10.680  1.00 78.38           C  
ATOM   1919  C   ASN A 261     -16.586  15.820  10.118  1.00 78.38           C  
ATOM   1920  CB  ASN A 261     -19.128  15.821   9.682  1.00 78.38           C  
ATOM   1921  O   ASN A 261     -16.446  15.497   8.936  1.00 78.38           O  
ATOM   1922  CG  ASN A 261     -20.509  16.067  10.263  1.00 78.38           C  
ATOM   1923  ND2 ASN A 261     -21.187  17.116   9.858  1.00 78.38           N  
ATOM   1924  OD1 ASN A 261     -20.992  15.342  11.110  1.00 78.38           O  
ATOM   1925  N   PRO A 262     -15.510  15.920  10.922  1.00 81.25           N  
ATOM   1926  CA  PRO A 262     -14.134  15.735  10.437  1.00 81.25           C  
ATOM   1927  C   PRO A 262     -13.923  14.298   9.984  1.00 81.25           C  
ATOM   1928  CB  PRO A 262     -13.255  16.041  11.643  1.00 81.25           C  
ATOM   1929  O   PRO A 262     -14.390  13.426  10.695  1.00 81.25           O  
ATOM   1930  CG  PRO A 262     -14.120  15.635  12.835  1.00 81.25           C  
ATOM   1931  CD  PRO A 262     -15.532  16.003  12.379  1.00 81.25           C  
ATOM   1932  N   LEU A 263     -13.243  14.037   8.862  1.00 77.38           N  
ATOM   1933  CA  LEU A 263     -13.026  12.689   8.304  1.00 77.38           C  
ATOM   1934  C   LEU A 263     -12.480  11.703   9.339  1.00 77.38           C  
ATOM   1935  CB  LEU A 263     -12.035  12.766   7.127  1.00 77.38           C  
ATOM   1936  O   LEU A 263     -12.973  10.582   9.446  1.00 77.38           O  
ATOM   1937  CG  LEU A 263     -12.624  13.335   5.831  1.00 77.38           C  
ATOM   1938  CD1 LEU A 263     -11.503  13.496   4.816  1.00 77.38           C  
ATOM   1939  CD2 LEU A 263     -13.679  12.409   5.223  1.00 77.38           C  
ATOM   1940  N   VAL A 264     -11.515  12.149  10.140  1.00 77.62           N  
ATOM   1941  CA  VAL A 264     -10.988  11.381  11.267  1.00 77.62           C  
ATOM   1942  C   VAL A 264     -11.662  11.844  12.555  1.00 77.62           C  
ATOM   1943  CB  VAL A 264      -9.456  11.479  11.343  1.00 77.62           C  
ATOM   1944  O   VAL A 264     -11.665  13.032  12.876  1.00 77.62           O  
ATOM   1945  CG1 VAL A 264      -8.943  10.548  12.448  1.00 77.62           C  
ATOM   1946  CG2 VAL A 264      -8.810  11.074  10.010  1.00 77.62           C  
ATOM   1947  N   THR A 265     -12.237  10.906  13.311  1.00 74.56           N  
ATOM   1948  CA  THR A 265     -12.946  11.203  14.564  1.00 74.56           C  
ATOM   1949  C   THR A 265     -12.045  11.955  15.548  1.00 74.56           C  
ATOM   1950  CB  THR A 265     -13.492   9.916  15.203  1.00 74.56           C  
ATOM   1951  O   THR A 265     -10.902  11.555  15.802  1.00 74.56           O  
ATOM   1952  CG2 THR A 265     -14.425  10.183  16.384  1.00 74.56           C  
ATOM   1953  OG1 THR A 265     -14.241   9.214  14.235  1.00 74.56           O  
ATOM   1954  N   LYS A 266     -12.566  13.047  16.129  1.00 71.94           N  
ATOM   1955  CA  LYS A 266     -11.862  13.841  17.149  1.00 71.94           C  
ATOM   1956  C   LYS A 266     -11.458  12.912  18.301  1.00 71.94           C  
ATOM   1957  CB  LYS A 266     -12.730  15.025  17.638  1.00 71.94           C  
ATOM   1958  O   LYS A 266     -12.280  12.154  18.800  1.00 71.94           O  
ATOM   1959  CG  LYS A 266     -13.085  16.004  16.503  1.00 71.94           C  
ATOM   1960  CD  LYS A 266     -13.852  17.266  16.947  1.00 71.94           C  
ATOM   1961  CE  LYS A 266     -14.176  18.109  15.696  1.00 71.94           C  
ATOM   1962  NZ  LYS A 266     -14.942  19.353  15.963  1.00 71.94           N  
ATOM   1963  N   GLY A 267     -10.181  12.930  18.681  1.00 71.75           N  
ATOM   1964  CA  GLY A 267      -9.639  12.077  19.748  1.00 71.75           C  
ATOM   1965  C   GLY A 267      -8.820  10.873  19.274  1.00 71.75           C  
ATOM   1966  O   GLY A 267      -8.012  10.365  20.045  1.00 71.75           O  
ATOM   1967  N   VAL A 268      -8.905  10.470  17.998  1.00 75.44           N  
ATOM   1968  CA  VAL A 268      -8.034   9.404  17.462  1.00 75.44           C  
ATOM   1969  C   VAL A 268      -6.553   9.749  17.655  1.00 75.44           C  
ATOM   1970  CB  VAL A 268      -8.345   9.149  15.979  1.00 75.44           C  
ATOM   1971  O   VAL A 268      -5.785   8.918  18.130  1.00 75.44           O  
ATOM   1972  CG1 VAL A 268      -7.279   8.305  15.278  1.00 75.44           C  
ATOM   1973  CG2 VAL A 268      -9.690   8.428  15.824  1.00 75.44           C  
ATOM   1974  N   PHE A 269      -6.161  10.988  17.354  1.00 79.06           N  
ATOM   1975  CA  PHE A 269      -4.782  11.464  17.505  1.00 79.06           C  
ATOM   1976  C   PHE A 269      -4.439  11.962  18.916  1.00 79.06           C  
ATOM   1977  CB  PHE A 269      -4.498  12.537  16.447  1.00 79.06           C  
ATOM   1978  O   PHE A 269      -3.327  12.434  19.132  1.00 79.06           O  
ATOM   1979  CG  PHE A 269      -4.619  12.039  15.022  1.00 79.06           C  
ATOM   1980  CD1 PHE A 269      -3.696  11.097  14.530  1.00 79.06           C  
ATOM   1981  CD2 PHE A 269      -5.639  12.523  14.182  1.00 79.06           C  
ATOM   1982  CE1 PHE A 269      -3.794  10.640  13.204  1.00 79.06           C  
ATOM   1983  CE2 PHE A 269      -5.728  12.074  12.854  1.00 79.06           C  
ATOM   1984  CZ  PHE A 269      -4.811  11.126  12.367  1.00 79.06           C  
ATOM   1985  N   ALA A 270      -5.360  11.864  19.884  1.00 80.81           N  
ATOM   1986  CA  ALA A 270      -5.075  12.269  21.262  1.00 80.81           C  
ATOM   1987  C   ALA A 270      -4.054  11.335  21.931  1.00 80.81           C  
ATOM   1988  CB  ALA A 270      -6.384  12.325  22.056  1.00 80.81           C  
ATOM   1989  O   ALA A 270      -3.289  11.772  22.787  1.00 80.81           O  
ATOM   1990  N   SER A 271      -3.999  10.063  21.510  1.00 85.88           N  
ATOM   1991  CA  SER A 271      -2.962   9.135  21.958  1.00 85.88           C  
ATOM   1992  C   SER A 271      -1.645   9.407  21.217  1.00 85.88           C  
ATOM   1993  CB  SER A 271      -3.399   7.679  21.789  1.00 85.88           C  
ATOM   1994  O   SER A 271      -1.557   9.164  20.006  1.00 85.88           O  
ATOM   1995  OG  SER A 271      -2.317   6.813  22.097  1.00 85.88           O  
ATOM   1996  N   PRO A 272      -0.581   9.848  21.917  1.00 85.44           N  
ATOM   1997  CA  PRO A 272       0.720  10.063  21.294  1.00 85.44           C  
ATOM   1998  C   PRO A 272       1.354   8.749  20.824  1.00 85.44           C  
ATOM   1999  CB  PRO A 272       1.569  10.752  22.366  1.00 85.44           C  
ATOM   2000  O   PRO A 272       2.133   8.764  19.879  1.00 85.44           O  
ATOM   2001  CG  PRO A 272       0.956  10.263  23.679  1.00 85.44           C  
ATOM   2002  CD  PRO A 272      -0.524  10.147  23.342  1.00 85.44           C  
ATOM   2003  N   VAL A 273       1.027   7.616  21.454  1.00 88.00           N  
ATOM   2004  CA  VAL A 273       1.460   6.285  20.997  1.00 88.00           C  
ATOM   2005  C   VAL A 273       0.863   5.994  19.623  1.00 88.00           C  
ATOM   2006  CB  VAL A 273       1.074   5.208  22.033  1.00 88.00           C  
ATOM   2007  O   VAL A 273       1.599   5.689  18.687  1.00 88.00           O  
ATOM   2008  CG1 VAL A 273       1.140   3.784  21.473  1.00 88.00           C  
ATOM   2009  CG2 VAL A 273       1.994   5.324  23.256  1.00 88.00           C  
ATOM   2010  N   ARG A 274      -0.449   6.204  19.470  1.00 89.75           N  
ATOM   2011  CA  ARG A 274      -1.164   5.961  18.214  1.00 89.75           C  
ATOM   2012  C   ARG A 274      -0.686   6.859  17.082  1.00 89.75           C  
ATOM   2013  CB  ARG A 274      -2.662   6.133  18.465  1.00 89.75           C  
ATOM   2014  O   ARG A 274      -0.395   6.366  15.999  1.00 89.75           O  
ATOM   2015  CG  ARG A 274      -3.499   5.705  17.251  1.00 89.75           C  
ATOM   2016  CD  ARG A 274      -5.003   5.696  17.541  1.00 89.75           C  
ATOM   2017  NE  ARG A 274      -5.337   5.042  18.823  1.00 89.75           N  
ATOM   2018  NH1 ARG A 274      -7.242   6.196  19.333  1.00 89.75           N  
ATOM   2019  NH2 ARG A 274      -6.366   4.794  20.843  1.00 89.75           N  
ATOM   2020  CZ  ARG A 274      -6.313   5.343  19.659  1.00 89.75           C  
ATOM   2021  N   ALA A 275      -0.567   8.162  17.336  1.00 89.25           N  
ATOM   2022  CA  ALA A 275      -0.103   9.111  16.326  1.00 89.25           C  
ATOM   2023  C   ALA A 275       1.288   8.731  15.790  1.00 89.25           C  
ATOM   2024  CB  ALA A 275      -0.113  10.515  16.942  1.00 89.25           C  
ATOM   2025  O   ALA A 275       1.517   8.742  14.585  1.00 89.25           O  
ATOM   2026  N   ARG A 276       2.203   8.325  16.676  1.00 91.50           N  
ATOM   2027  CA  ARG A 276       3.566   7.928  16.300  1.00 91.50           C  
ATOM   2028  C   ARG A 276       3.624   6.568  15.613  1.00 91.50           C  
ATOM   2029  CB  ARG A 276       4.440   7.922  17.546  1.00 91.50           C  
ATOM   2030  O   ARG A 276       4.406   6.413  14.684  1.00 91.50           O  
ATOM   2031  CG  ARG A 276       4.596   9.330  18.121  1.00 91.50           C  
ATOM   2032  CD  ARG A 276       5.364   9.215  19.430  1.00 91.50           C  
ATOM   2033  NE  ARG A 276       5.451  10.515  20.116  1.00 91.50           N  
ATOM   2034  NH1 ARG A 276       5.882   9.665  22.184  1.00 91.50           N  
ATOM   2035  NH2 ARG A 276       5.852  11.882  21.890  1.00 91.50           N  
ATOM   2036  CZ  ARG A 276       5.724  10.685  21.392  1.00 91.50           C  
ATOM   2037  N   ALA A 277       2.789   5.614  16.026  1.00 91.62           N  
ATOM   2038  CA  ALA A 277       2.654   4.329  15.343  1.00 91.62           C  
ATOM   2039  C   ALA A 277       2.152   4.510  13.901  1.00 91.62           C  
ATOM   2040  CB  ALA A 277       1.717   3.432  16.158  1.00 91.62           C  
ATOM   2041  O   ALA A 277       2.688   3.890  12.988  1.00 91.62           O  
ATOM   2042  N   LEU A 278       1.192   5.416  13.678  1.00 91.81           N  
ATOM   2043  CA  LEU A 278       0.724   5.765  12.333  1.00 91.81           C  
ATOM   2044  C   LEU A 278       1.828   6.432  11.498  1.00 91.81           C  
ATOM   2045  CB  LEU A 278      -0.523   6.663  12.427  1.00 91.81           C  
ATOM   2046  O   LEU A 278       2.001   6.075  10.339  1.00 91.81           O  
ATOM   2047  CG  LEU A 278      -1.787   5.953  12.949  1.00 91.81           C  
ATOM   2048  CD1 LEU A 278      -2.885   6.986  13.214  1.00 91.81           C  
ATOM   2049  CD2 LEU A 278      -2.333   4.925  11.957  1.00 91.81           C  
ATOM   2050  N   VAL A 279       2.622   7.342  12.077  1.00 93.44           N  
ATOM   2051  CA  VAL A 279       3.785   7.933  11.382  1.00 93.44           C  
ATOM   2052  C   VAL A 279       4.821   6.865  11.018  1.00 93.44           C  
ATOM   2053  CB  VAL A 279       4.428   9.058  12.216  1.00 93.44           C  
ATOM   2054  O   VAL A 279       5.310   6.844   9.890  1.00 93.44           O  
ATOM   2055  CG1 VAL A 279       5.741   9.566  11.607  1.00 93.44           C  
ATOM   2056  CG2 VAL A 279       3.491  10.269  12.314  1.00 93.44           C  
ATOM   2057  N   ALA A 280       5.126   5.944  11.935  1.00 93.94           N  
ATOM   2058  CA  ALA A 280       6.014   4.820  11.653  1.00 93.94           C  
ATOM   2059  C   ALA A 280       5.453   3.916  10.541  1.00 93.94           C  
ATOM   2060  CB  ALA A 280       6.268   4.052  12.954  1.00 93.94           C  
ATOM   2061  O   ALA A 280       6.211   3.505   9.669  1.00 93.94           O  
ATOM   2062  N   ALA A 281       4.137   3.669  10.511  1.00 93.38           N  
ATOM   2063  CA  ALA A 281       3.482   2.917   9.438  1.00 93.38           C  
ATOM   2064  C   ALA A 281       3.611   3.613   8.073  1.00 93.38           C  
ATOM   2065  CB  ALA A 281       2.006   2.689   9.793  1.00 93.38           C  
ATOM   2066  O   ALA A 281       3.937   2.947   7.092  1.00 93.38           O  
ATOM   2067  N   VAL A 282       3.411   4.938   8.007  1.00 93.75           N  
ATOM   2068  CA  VAL A 282       3.611   5.735   6.780  1.00 93.75           C  
ATOM   2069  C   VAL A 282       5.044   5.576   6.270  1.00 93.75           C  
ATOM   2070  CB  VAL A 282       3.293   7.231   7.018  1.00 93.75           C  
ATOM   2071  O   VAL A 282       5.248   5.243   5.107  1.00 93.75           O  
ATOM   2072  CG1 VAL A 282       3.681   8.146   5.849  1.00 93.75           C  
ATOM   2073  CG2 VAL A 282       1.798   7.475   7.256  1.00 93.75           C  
ATOM   2074  N   LEU A 283       6.039   5.773   7.138  1.00 95.56           N  
ATOM   2075  CA  LEU A 283       7.457   5.724   6.762  1.00 95.56           C  
ATOM   2076  C   LEU A 283       7.923   4.311   6.385  1.00 95.56           C  
ATOM   2077  CB  LEU A 283       8.289   6.270   7.931  1.00 95.56           C  
ATOM   2078  O   LEU A 283       8.664   4.143   5.417  1.00 95.56           O  
ATOM   2079  CG  LEU A 283       8.133   7.776   8.188  1.00 95.56           C  
ATOM   2080  CD1 LEU A 283       8.816   8.124   9.509  1.00 95.56           C  
ATOM   2081  CD2 LEU A 283       8.769   8.615   7.079  1.00 95.56           C  
ATOM   2082  N   LEU A 284       7.465   3.288   7.110  1.00 95.50           N  
ATOM   2083  CA  LEU A 284       7.766   1.894   6.788  1.00 95.50           C  
ATOM   2084  C   LEU A 284       7.127   1.479   5.456  1.00 95.50           C  
ATOM   2085  CB  LEU A 284       7.299   1.001   7.951  1.00 95.50           C  
ATOM   2086  O   LEU A 284       7.753   0.778   4.663  1.00 95.50           O  
ATOM   2087  CG  LEU A 284       7.620  -0.492   7.755  1.00 95.50           C  
ATOM   2088  CD1 LEU A 284       9.124  -0.747   7.641  1.00 95.50           C  
ATOM   2089  CD2 LEU A 284       7.091  -1.297   8.939  1.00 95.50           C  
ATOM   2090  N   SER A 285       5.910   1.947   5.176  1.00 93.94           N  
ATOM   2091  CA  SER A 285       5.242   1.699   3.893  1.00 93.94           C  
ATOM   2092  C   SER A 285       5.944   2.431   2.757  1.00 93.94           C  
ATOM   2093  CB  SER A 285       3.774   2.102   3.939  1.00 93.94           C  
ATOM   2094  O   SER A 285       6.171   1.834   1.711  1.00 93.94           O  
ATOM   2095  OG  SER A 285       3.178   1.440   5.028  1.00 93.94           O  
ATOM   2096  N   ALA A 286       6.386   3.673   2.983  1.00 93.50           N  
ATOM   2097  CA  ALA A 286       7.215   4.400   2.027  1.00 93.50           C  
ATOM   2098  C   ALA A 286       8.465   3.590   1.652  1.00 93.50           C  
ATOM   2099  CB  ALA A 286       7.572   5.780   2.600  1.00 93.50           C  
ATOM   2100  O   ALA A 286       8.681   3.322   0.474  1.00 93.50           O  
ATOM   2101  N   ALA A 287       9.219   3.107   2.646  1.00 94.19           N  
ATOM   2102  CA  ALA A 287      10.386   2.256   2.415  1.00 94.19           C  
ATOM   2103  C   ALA A 287      10.035   0.957   1.668  1.00 94.19           C  
ATOM   2104  CB  ALA A 287      11.032   1.947   3.771  1.00 94.19           C  
ATOM   2105  O   ALA A 287      10.779   0.535   0.785  1.00 94.19           O  
ATOM   2106  N   THR A 288       8.898   0.339   2.003  1.00 92.56           N  
ATOM   2107  CA  THR A 288       8.435  -0.924   1.409  1.00 92.56           C  
ATOM   2108  C   THR A 288       8.122  -0.765  -0.075  1.00 92.56           C  
ATOM   2109  CB  THR A 288       7.218  -1.484   2.160  1.00 92.56           C  
ATOM   2110  O   THR A 288       8.739  -1.435  -0.897  1.00 92.56           O  
ATOM   2111  CG2 THR A 288       6.757  -2.829   1.602  1.00 92.56           C  
ATOM   2112  OG1 THR A 288       7.546  -1.690   3.515  1.00 92.56           O  
ATOM   2113  N   PHE A 289       7.204   0.137  -0.433  1.00 89.75           N  
ATOM   2114  CA  PHE A 289       6.782   0.327  -1.824  1.00 89.75           C  
ATOM   2115  C   PHE A 289       7.908   0.894  -2.694  1.00 89.75           C  
ATOM   2116  CB  PHE A 289       5.546   1.230  -1.867  1.00 89.75           C  
ATOM   2117  O   PHE A 289       8.090   0.447  -3.825  1.00 89.75           O  
ATOM   2118  CG  PHE A 289       4.254   0.523  -1.499  1.00 89.75           C  
ATOM   2119  CD1 PHE A 289       3.521  -0.140  -2.501  1.00 89.75           C  
ATOM   2120  CD2 PHE A 289       3.761   0.537  -0.180  1.00 89.75           C  
ATOM   2121  CE1 PHE A 289       2.303  -0.769  -2.186  1.00 89.75           C  
ATOM   2122  CE2 PHE A 289       2.546  -0.092   0.137  1.00 89.75           C  
ATOM   2123  CZ  PHE A 289       1.813  -0.742  -0.870  1.00 89.75           C  
ATOM   2124  N   GLN A 290       8.718   1.809  -2.149  1.00 90.38           N  
ATOM   2125  CA  GLN A 290       9.924   2.292  -2.819  1.00 90.38           C  
ATOM   2126  C   GLN A 290      10.900   1.140  -3.094  1.00 90.38           C  
ATOM   2127  CB  GLN A 290      10.582   3.370  -1.946  1.00 90.38           C  
ATOM   2128  O   GLN A 290      11.354   0.969  -4.223  1.00 90.38           O  
ATOM   2129  CG  GLN A 290      11.680   4.116  -2.705  1.00 90.38           C  
ATOM   2130  CD  GLN A 290      12.446   5.124  -1.862  1.00 90.38           C  
ATOM   2131  NE2 GLN A 290      13.693   5.379  -2.182  1.00 90.38           N  
ATOM   2132  OE1 GLN A 290      11.951   5.719  -0.917  1.00 90.38           O  
ATOM   2133  N   GLY A 291      11.191   0.318  -2.078  1.00 89.69           N  
ATOM   2134  CA  GLY A 291      12.076  -0.838  -2.197  1.00 89.69           C  
ATOM   2135  C   GLY A 291      11.579  -1.851  -3.224  1.00 89.69           C  
ATOM   2136  O   GLY A 291      12.374  -2.318  -4.032  1.00 89.69           O  
ATOM   2137  N   PHE A 292      10.273  -2.128  -3.255  1.00 87.62           N  
ATOM   2138  CA  PHE A 292       9.645  -2.988  -4.260  1.00 87.62           C  
ATOM   2139  C   PHE A 292       9.828  -2.462  -5.685  1.00 87.62           C  
ATOM   2140  CB  PHE A 292       8.146  -3.128  -3.961  1.00 87.62           C  
ATOM   2141  O   PHE A 292      10.244  -3.212  -6.568  1.00 87.62           O  
ATOM   2142  CG  PHE A 292       7.784  -4.395  -3.227  1.00 87.62           C  
ATOM   2143  CD1 PHE A 292       7.749  -5.610  -3.934  1.00 87.62           C  
ATOM   2144  CD2 PHE A 292       7.416  -4.362  -1.871  1.00 87.62           C  
ATOM   2145  CE1 PHE A 292       7.323  -6.783  -3.294  1.00 87.62           C  
ATOM   2146  CE2 PHE A 292       6.976  -5.532  -1.234  1.00 87.62           C  
ATOM   2147  CZ  PHE A 292       6.920  -6.740  -1.952  1.00 87.62           C  
ATOM   2148  N   LEU A 293       9.540  -1.181  -5.934  1.00 86.88           N  
ATOM   2149  CA  LEU A 293       9.713  -0.614  -7.271  1.00 86.88           C  
ATOM   2150  C   LEU A 293      11.185  -0.680  -7.700  1.00 86.88           C  
ATOM   2151  CB  LEU A 293       9.157   0.822  -7.306  1.00 86.88           C  
ATOM   2152  O   LEU A 293      11.494  -1.196  -8.771  1.00 86.88           O  
ATOM   2153  CG  LEU A 293       9.358   1.520  -8.667  1.00 86.88           C  
ATOM   2154  CD1 LEU A 293       8.630   0.790  -9.796  1.00 86.88           C  
ATOM   2155  CD2 LEU A 293       8.844   2.960  -8.651  1.00 86.88           C  
ATOM   2156  N   VAL A 294      12.097  -0.214  -6.844  1.00 88.75           N  
ATOM   2157  CA  VAL A 294      13.536  -0.157  -7.142  1.00 88.75           C  
ATOM   2158  C   VAL A 294      14.120  -1.552  -7.348  1.00 88.75           C  
ATOM   2159  CB  VAL A 294      14.287   0.592  -6.028  1.00 88.75           C  
ATOM   2160  O   VAL A 294      14.864  -1.756  -8.303  1.00 88.75           O  
ATOM   2161  CG1 VAL A 294      15.799   0.630  -6.255  1.00 88.75           C  
ATOM   2162  CG2 VAL A 294      13.841   2.057  -5.952  1.00 88.75           C  
ATOM   2163  N   LEU A 295      13.762  -2.524  -6.504  1.00 89.44           N  
ATOM   2164  CA  LEU A 295      14.214  -3.906  -6.648  1.00 89.44           C  
ATOM   2165  C   LEU A 295      13.673  -4.535  -7.936  1.00 89.44           C  
ATOM   2166  CB  LEU A 295      13.814  -4.706  -5.395  1.00 89.44           C  
ATOM   2167  O   LEU A 295      14.429  -5.182  -8.648  1.00 89.44           O  
ATOM   2168  CG  LEU A 295      14.252  -6.183  -5.407  1.00 89.44           C  
ATOM   2169  CD1 LEU A 295      15.774  -6.337  -5.478  1.00 89.44           C  
ATOM   2170  CD2 LEU A 295      13.771  -6.867  -4.127  1.00 89.44           C  
ATOM   2171  N   THR A 296      12.405  -4.300  -8.288  1.00 88.19           N  
ATOM   2172  CA  THR A 296      11.826  -4.804  -9.548  1.00 88.19           C  
ATOM   2173  C   THR A 296      12.559  -4.244 -10.763  1.00 88.19           C  
ATOM   2174  CB  THR A 296      10.337  -4.455  -9.667  1.00 88.19           C  
ATOM   2175  O   THR A 296      12.925  -4.998 -11.665  1.00 88.19           O  
ATOM   2176  CG2 THR A 296       9.687  -5.097 -10.890  1.00 88.19           C  
ATOM   2177  OG1 THR A 296       9.645  -4.937  -8.544  1.00 88.19           O  
ATOM   2178  N   LEU A 297      12.813  -2.932 -10.770  1.00 87.12           N  
ATOM   2179  CA  LEU A 297      13.571  -2.279 -11.834  1.00 87.12           C  
ATOM   2180  C   LEU A 297      15.019  -2.779 -11.883  1.00 87.12           C  
ATOM   2181  CB  LEU A 297      13.529  -0.754 -11.640  1.00 87.12           C  
ATOM   2182  O   LEU A 297      15.545  -2.970 -12.973  1.00 87.12           O  
ATOM   2183  CG  LEU A 297      12.156  -0.088 -11.827  1.00 87.12           C  
ATOM   2184  CD1 LEU A 297      12.278   1.403 -11.502  1.00 87.12           C  
ATOM   2185  CD2 LEU A 297      11.629  -0.234 -13.253  1.00 87.12           C  
ATOM   2186  N   TYR A 298      15.653  -3.038 -10.737  1.00 88.25           N  
ATOM   2187  CA  TYR A 298      17.009  -3.584 -10.693  1.00 88.25           C  
ATOM   2188  C   TYR A 298      17.076  -5.022 -11.223  1.00 88.25           C  
ATOM   2189  CB  TYR A 298      17.561  -3.503  -9.265  1.00 88.25           C  
ATOM   2190  O   TYR A 298      17.968  -5.335 -12.005  1.00 88.25           O  
ATOM   2191  CG  TYR A 298      19.017  -3.921  -9.171  1.00 88.25           C  
ATOM   2192  CD1 TYR A 298      19.394  -5.104  -8.505  1.00 88.25           C  
ATOM   2193  CD2 TYR A 298      19.998  -3.128  -9.795  1.00 88.25           C  
ATOM   2194  CE1 TYR A 298      20.755  -5.470  -8.458  1.00 88.25           C  
ATOM   2195  CE2 TYR A 298      21.355  -3.494  -9.749  1.00 88.25           C  
ATOM   2196  OH  TYR A 298      23.036  -5.045  -9.029  1.00 88.25           O  
ATOM   2197  CZ  TYR A 298      21.733  -4.674  -9.080  1.00 88.25           C  
ATOM   2198  N   LEU A 299      16.121  -5.886 -10.865  1.00 90.56           N  
ATOM   2199  CA  LEU A 299      16.065  -7.260 -11.376  1.00 90.56           C  
ATOM   2200  C   LEU A 299      15.889  -7.282 -12.903  1.00 90.56           C  
ATOM   2201  CB  LEU A 299      14.941  -8.050 -10.674  1.00 90.56           C  
ATOM   2202  O   LEU A 299      16.639  -7.970 -13.586  1.00 90.56           O  
ATOM   2203  CG  LEU A 299      15.165  -8.351  -9.178  1.00 90.56           C  
ATOM   2204  CD1 LEU A 299      13.941  -9.066  -8.602  1.00 90.56           C  
ATOM   2205  CD2 LEU A 299      16.388  -9.227  -8.919  1.00 90.56           C  
ATOM   2206  N   GLN A 300      14.947  -6.505 -13.448  1.00 90.75           N  
ATOM   2207  CA  GLN A 300      14.657  -6.532 -14.889  1.00 90.75           C  
ATOM   2208  C   GLN A 300      15.643  -5.697 -15.719  1.00 90.75           C  
ATOM   2209  CB  GLN A 300      13.207  -6.100 -15.155  1.00 90.75           C  
ATOM   2210  O   GLN A 300      16.211  -6.198 -16.682  1.00 90.75           O  
ATOM   2211  CG  GLN A 300      12.182  -7.088 -14.574  1.00 90.75           C  
ATOM   2212  CD  GLN A 300      10.754  -6.769 -15.013  1.00 90.75           C  
ATOM   2213  NE2 GLN A 300       9.807  -6.697 -14.103  1.00 90.75           N  
ATOM   2214  OE1 GLN A 300      10.454  -6.556 -16.177  1.00 90.75           O  
ATOM   2215  N   ASN A 301      15.889  -4.435 -15.351  1.00 86.81           N  
ATOM   2216  CA  ASN A 301      16.734  -3.534 -16.146  1.00 86.81           C  
ATOM   2217  C   ASN A 301      18.224  -3.632 -15.786  1.00 86.81           C  
ATOM   2218  CB  ASN A 301      16.254  -2.077 -16.004  1.00 86.81           C  
ATOM   2219  O   ASN A 301      19.061  -3.312 -16.622  1.00 86.81           O  
ATOM   2220  CG  ASN A 301      14.832  -1.813 -16.467  1.00 86.81           C  
ATOM   2221  ND2 ASN A 301      14.284  -0.675 -16.105  1.00 86.81           N  
ATOM   2222  OD1 ASN A 301      14.193  -2.575 -17.172  1.00 86.81           O  
ATOM   2223  N   GLY A 302      18.558  -4.020 -14.550  1.00 85.69           N  
ATOM   2224  CA  GLY A 302      19.943  -4.163 -14.090  1.00 85.69           C  
ATOM   2225  C   GLY A 302      20.502  -5.565 -14.325  1.00 85.69           C  
ATOM   2226  O   GLY A 302      21.553  -5.711 -14.937  1.00 85.69           O  
ATOM   2227  N   LEU A 303      19.789  -6.599 -13.866  1.00 88.75           N  
ATOM   2228  CA  LEU A 303      20.207  -8.001 -14.006  1.00 88.75           C  
ATOM   2229  C   LEU A 303      19.660  -8.691 -15.265  1.00 88.75           C  
ATOM   2230  CB  LEU A 303      19.856  -8.790 -12.728  1.00 88.75           C  
ATOM   2231  O   LEU A 303      20.036  -9.829 -15.536  1.00 88.75           O  
ATOM   2232  CG  LEU A 303      20.553  -8.311 -11.442  1.00 88.75           C  
ATOM   2233  CD1 LEU A 303      20.075  -9.145 -10.242  1.00 88.75           C  
ATOM   2234  CD2 LEU A 303      22.077  -8.410 -11.537  1.00 88.75           C  
ATOM   2235  N   GLY A 304      18.794  -8.025 -16.036  1.00 88.62           N  
ATOM   2236  CA  GLY A 304      18.258  -8.558 -17.290  1.00 88.62           C  
ATOM   2237  C   GLY A 304      17.193  -9.643 -17.120  1.00 88.62           C  
ATOM   2238  O   GLY A 304      16.954 -10.389 -18.066  1.00 88.62           O  
ATOM   2239  N   PHE A 305      16.573  -9.764 -15.941  1.00 92.50           N  
ATOM   2240  CA  PHE A 305      15.550 -10.783 -15.701  1.00 92.50           C  
ATOM   2241  C   PHE A 305      14.324 -10.545 -16.583  1.00 92.50           C  
ATOM   2242  CB  PHE A 305      15.137 -10.832 -14.218  1.00 92.50           C  
ATOM   2243  O   PHE A 305      13.828  -9.421 -16.711  1.00 92.50           O  
ATOM   2244  CG  PHE A 305      16.087 -11.529 -13.253  1.00 92.50           C  
ATOM   2245  CD1 PHE A 305      17.442 -11.766 -13.571  1.00 92.50           C  
ATOM   2246  CD2 PHE A 305      15.580 -12.004 -12.028  1.00 92.50           C  
ATOM   2247  CE1 PHE A 305      18.262 -12.487 -12.689  1.00 92.50           C  
ATOM   2248  CE2 PHE A 305      16.398 -12.729 -11.145  1.00 92.50           C  
ATOM   2249  CZ  PHE A 305      17.738 -12.981 -11.483  1.00 92.50           C  
ATOM   2250  N   THR A 306      13.781 -11.631 -17.121  1.00 91.88           N  
ATOM   2251  CA  THR A 306      12.429 -11.657 -17.686  1.00 91.88           C  
ATOM   2252  C   THR A 306      11.379 -11.330 -16.609  1.00 91.88           C  
ATOM   2253  CB  THR A 306      12.117 -13.026 -18.306  1.00 91.88           C  
ATOM   2254  O   THR A 306      11.651 -11.448 -15.407  1.00 91.88           O  
ATOM   2255  CG2 THR A 306      13.051 -13.380 -19.462  1.00 91.88           C  
ATOM   2256  OG1 THR A 306      12.250 -14.013 -17.319  1.00 91.88           O  
ATOM   2257  N   PRO A 307      10.152 -10.917 -16.984  1.00 88.38           N  
ATOM   2258  CA  PRO A 307       9.085 -10.681 -16.014  1.00 88.38           C  
ATOM   2259  C   PRO A 307       8.792 -11.896 -15.121  1.00 88.38           C  
ATOM   2260  CB  PRO A 307       7.862 -10.275 -16.843  1.00 88.38           C  
ATOM   2261  O   PRO A 307       8.568 -11.716 -13.919  1.00 88.38           O  
ATOM   2262  CG  PRO A 307       8.481  -9.668 -18.101  1.00 88.38           C  
ATOM   2263  CD  PRO A 307       9.716 -10.539 -18.320  1.00 88.38           C  
ATOM   2264  N   LEU A 308       8.824 -13.126 -15.655  1.00 90.69           N  
ATOM   2265  CA  LEU A 308       8.649 -14.340 -14.856  1.00 90.69           C  
ATOM   2266  C   LEU A 308       9.799 -14.549 -13.873  1.00 90.69           C  
ATOM   2267  CB  LEU A 308       8.505 -15.550 -15.788  1.00 90.69           C  
ATOM   2268  O   LEU A 308       9.545 -14.803 -12.695  1.00 90.69           O  
ATOM   2269  CG  LEU A 308       8.295 -16.895 -15.084  1.00 90.69           C  
ATOM   2270  CD1 LEU A 308       7.036 -16.885 -14.215  1.00 90.69           C  
ATOM   2271  CD2 LEU A 308       8.159 -17.993 -16.134  1.00 90.69           C  
ATOM   2272  N   GLU A 309      11.048 -14.407 -14.317  1.00 91.94           N  
ATOM   2273  CA  GLU A 309      12.220 -14.517 -13.439  1.00 91.94           C  
ATOM   2274  C   GLU A 309      12.199 -13.459 -12.336  1.00 91.94           C  
ATOM   2275  CB  GLU A 309      13.508 -14.358 -14.247  1.00 91.94           C  
ATOM   2276  O   GLU A 309      12.498 -13.770 -11.185  1.00 91.94           O  
ATOM   2277  CG  GLU A 309      13.815 -15.591 -15.107  1.00 91.94           C  
ATOM   2278  CD  GLU A 309      14.913 -15.302 -16.138  1.00 91.94           C  
ATOM   2279  OE1 GLU A 309      15.690 -16.232 -16.435  1.00 91.94           O  
ATOM   2280  OE2 GLU A 309      14.938 -14.154 -16.645  1.00 91.94           O  
ATOM   2281  N   ALA A 310      11.785 -12.226 -12.643  1.00 90.12           N  
ATOM   2282  CA  ALA A 310      11.604 -11.181 -11.641  1.00 90.12           C  
ATOM   2283  C   ALA A 310      10.511 -11.557 -10.627  1.00 90.12           C  
ATOM   2284  CB  ALA A 310      11.316  -9.855 -12.351  1.00 90.12           C  
ATOM   2285  O   ALA A 310      10.727 -11.417  -9.423  1.00 90.12           O  
ATOM   2286  N   GLY A 311       9.374 -12.095 -11.085  1.00 88.94           N  
ATOM   2287  CA  GLY A 311       8.303 -12.597 -10.218  1.00 88.94           C  
ATOM   2288  C   GLY A 311       8.749 -13.744  -9.307  1.00 88.94           C  
ATOM   2289  O   GLY A 311       8.494 -13.715  -8.101  1.00 88.94           O  
ATOM   2290  N   LEU A 312       9.485 -14.719  -9.845  1.00 91.00           N  
ATOM   2291  CA  LEU A 312      10.096 -15.805  -9.068  1.00 91.00           C  
ATOM   2292  C   LEU A 312      11.199 -15.292  -8.129  1.00 91.00           C  
ATOM   2293  CB  LEU A 312      10.646 -16.874 -10.028  1.00 91.00           C  
ATOM   2294  O   LEU A 312      11.354 -15.794  -7.015  1.00 91.00           O  
ATOM   2295  CG  LEU A 312       9.572 -17.652 -10.813  1.00 91.00           C  
ATOM   2296  CD1 LEU A 312      10.253 -18.613 -11.787  1.00 91.00           C  
ATOM   2297  CD2 LEU A 312       8.655 -18.469  -9.895  1.00 91.00           C  
ATOM   2298  N   GLY A 313      11.903 -14.232  -8.525  1.00 90.94           N  
ATOM   2299  CA  GLY A 313      12.906 -13.536  -7.725  1.00 90.94           C  
ATOM   2300  C   GLY A 313      12.356 -12.935  -6.427  1.00 90.94           C  
ATOM   2301  O   GLY A 313      13.119 -12.710  -5.484  1.00 90.94           O  
ATOM   2302  N   TYR A 314      11.037 -12.742  -6.326  1.00 90.69           N  
ATOM   2303  CA  TYR A 314      10.359 -12.314  -5.102  1.00 90.69           C  
ATOM   2304  C   TYR A 314       9.959 -13.461  -4.161  1.00 90.69           C  
ATOM   2305  CB  TYR A 314       9.155 -11.435  -5.451  1.00 90.69           C  
ATOM   2306  O   TYR A 314       9.492 -13.197  -3.053  1.00 90.69           O  
ATOM   2307  CG  TYR A 314       9.531  -9.991  -5.692  1.00 90.69           C  
ATOM   2308  CD1 TYR A 314       9.761  -9.148  -4.589  1.00 90.69           C  
ATOM   2309  CD2 TYR A 314       9.660  -9.492  -7.001  1.00 90.69           C  
ATOM   2310  CE1 TYR A 314      10.154  -7.817  -4.792  1.00 90.69           C  
ATOM   2311  CE2 TYR A 314      10.044  -8.155  -7.211  1.00 90.69           C  
ATOM   2312  OH  TYR A 314      10.666  -6.040  -6.279  1.00 90.69           O  
ATOM   2313  CZ  TYR A 314      10.302  -7.326  -6.101  1.00 90.69           C  
ATOM   2314  N   VAL A 315      10.171 -14.733  -4.514  1.00 90.94           N  
ATOM   2315  CA  VAL A 315       9.857 -15.862  -3.615  1.00 90.94           C  
ATOM   2316  C   VAL A 315      10.617 -15.774  -2.277  1.00 90.94           C  
ATOM   2317  CB  VAL A 315      10.061 -17.219  -4.319  1.00 90.94           C  
ATOM   2318  O   VAL A 315       9.993 -15.962  -1.231  1.00 90.94           O  
ATOM   2319  CG1 VAL A 315       9.926 -18.401  -3.349  1.00 90.94           C  
ATOM   2320  CG2 VAL A 315       9.014 -17.407  -5.425  1.00 90.94           C  
ATOM   2321  N   PRO A 316      11.914 -15.416  -2.217  1.00 93.31           N  
ATOM   2322  CA  PRO A 316      12.585 -15.203  -0.934  1.00 93.31           C  
ATOM   2323  C   PRO A 316      11.983 -14.048  -0.133  1.00 93.31           C  
ATOM   2324  CB  PRO A 316      14.056 -14.952  -1.268  1.00 93.31           C  
ATOM   2325  O   PRO A 316      11.833 -14.163   1.082  1.00 93.31           O  
ATOM   2326  CG  PRO A 316      14.216 -15.692  -2.591  1.00 93.31           C  
ATOM   2327  CD  PRO A 316      12.894 -15.397  -3.290  1.00 93.31           C  
ATOM   2328  N   PHE A 317      11.569 -12.964  -0.798  1.00 91.94           N  
ATOM   2329  CA  PHE A 317      10.852 -11.870  -0.143  1.00 91.94           C  
ATOM   2330  C   PHE A 317       9.549 -12.381   0.481  1.00 91.94           C  
ATOM   2331  CB  PHE A 317      10.565 -10.751  -1.157  1.00 91.94           C  
ATOM   2332  O   PHE A 317       9.243 -12.100   1.637  1.00 91.94           O  
ATOM   2333  CG  PHE A 317       9.925  -9.528  -0.541  1.00 91.94           C  
ATOM   2334  CD1 PHE A 317       8.568  -9.546  -0.163  1.00 91.94           C  
ATOM   2335  CD2 PHE A 317      10.684  -8.362  -0.351  1.00 91.94           C  
ATOM   2336  CE1 PHE A 317       8.004  -8.448   0.505  1.00 91.94           C  
ATOM   2337  CE2 PHE A 317      10.086  -7.238   0.235  1.00 91.94           C  
ATOM   2338  CZ  PHE A 317       8.770  -7.291   0.713  1.00 91.94           C  
ATOM   2339  N   ALA A 318       8.791 -13.180  -0.266  1.00 88.44           N  
ATOM   2340  CA  ALA A 318       7.542 -13.771   0.181  1.00 88.44           C  
ATOM   2341  C   ALA A 318       7.704 -14.578   1.474  1.00 88.44           C  
ATOM   2342  CB  ALA A 318       7.055 -14.685  -0.947  1.00 88.44           C  
ATOM   2343  O   ALA A 318       6.990 -14.373   2.460  1.00 88.44           O  
ATOM   2344  N   LEU A 319       8.685 -15.481   1.464  1.00 90.94           N  
ATOM   2345  CA  LEU A 319       9.021 -16.333   2.596  1.00 90.94           C  
ATOM   2346  C   LEU A 319       9.522 -15.498   3.776  1.00 90.94           C  
ATOM   2347  CB  LEU A 319      10.067 -17.367   2.146  1.00 90.94           C  
ATOM   2348  O   LEU A 319       9.046 -15.684   4.894  1.00 90.94           O  
ATOM   2349  CG  LEU A 319       9.559 -18.373   1.095  1.00 90.94           C  
ATOM   2350  CD1 LEU A 319      10.721 -19.251   0.633  1.00 90.94           C  
ATOM   2351  CD2 LEU A 319       8.453 -19.277   1.646  1.00 90.94           C  
ATOM   2352  N   GLY A 320      10.407 -14.531   3.523  1.00 93.44           N  
ATOM   2353  CA  GLY A 320      10.903 -13.594   4.526  1.00 93.44           C  
ATOM   2354  C   GLY A 320       9.766 -12.833   5.210  1.00 93.44           C  
ATOM   2355  O   GLY A 320       9.657 -12.861   6.433  1.00 93.44           O  
ATOM   2356  N   SER A 321       8.844 -12.255   4.442  1.00 91.19           N  
ATOM   2357  CA  SER A 321       7.682 -11.536   4.975  1.00 91.19           C  
ATOM   2358  C   SER A 321       6.775 -12.437   5.815  1.00 91.19           C  
ATOM   2359  CB  SER A 321       6.916 -10.881   3.825  1.00 91.19           C  
ATOM   2360  O   SER A 321       6.455 -12.096   6.953  1.00 91.19           O  
ATOM   2361  OG  SER A 321       5.827 -10.139   4.334  1.00 91.19           O  
ATOM   2362  N   LEU A 322       6.448 -13.643   5.335  1.00 89.62           N  
ATOM   2363  CA  LEU A 322       5.675 -14.628   6.103  1.00 89.62           C  
ATOM   2364  C   LEU A 322       6.359 -15.017   7.419  1.00 89.62           C  
ATOM   2365  CB  LEU A 322       5.472 -15.887   5.243  1.00 89.62           C  
ATOM   2366  O   LEU A 322       5.697 -15.151   8.453  1.00 89.62           O  
ATOM   2367  CG  LEU A 322       4.342 -15.770   4.210  1.00 89.62           C  
ATOM   2368  CD1 LEU A 322       4.429 -16.949   3.242  1.00 89.62           C  
ATOM   2369  CD2 LEU A 322       2.974 -15.831   4.895  1.00 89.62           C  
ATOM   2370  N   THR A 323       7.680 -15.208   7.397  1.00 93.19           N  
ATOM   2371  CA  THR A 323       8.444 -15.483   8.620  1.00 93.19           C  
ATOM   2372  C   THR A 323       8.446 -14.282   9.561  1.00 93.19           C  
ATOM   2373  CB  THR A 323       9.878 -15.958   8.348  1.00 93.19           C  
ATOM   2374  O   THR A 323       8.268 -14.472  10.761  1.00 93.19           O  
ATOM   2375  CG2 THR A 323       9.924 -17.304   7.625  1.00 93.19           C  
ATOM   2376  OG1 THR A 323      10.656 -15.048   7.621  1.00 93.19           O  
ATOM   2377  N   GLY A 324       8.543 -13.063   9.025  1.00 93.38           N  
ATOM   2378  CA  GLY A 324       8.440 -11.808   9.762  1.00 93.38           C  
ATOM   2379  C   GLY A 324       7.094 -11.642  10.459  1.00 93.38           C  
ATOM   2380  O   GLY A 324       7.073 -11.372  11.655  1.00 93.38           O  
ATOM   2381  N   VAL A 325       5.979 -11.892   9.762  1.00 90.62           N  
ATOM   2382  CA  VAL A 325       4.625 -11.848  10.346  1.00 90.62           C  
ATOM   2383  C   VAL A 325       4.529 -12.804  11.537  1.00 90.62           C  
ATOM   2384  CB  VAL A 325       3.545 -12.178   9.292  1.00 90.62           C  
ATOM   2385  O   VAL A 325       4.230 -12.379  12.651  1.00 90.62           O  
ATOM   2386  CG1 VAL A 325       2.148 -12.312   9.911  1.00 90.62           C  
ATOM   2387  CG2 VAL A 325       3.445 -11.097   8.209  1.00 90.62           C  
ATOM   2388  N   LYS A 326       4.875 -14.085  11.340  1.00 89.88           N  
ATOM   2389  CA  LYS A 326       4.811 -15.105  12.404  1.00 89.88           C  
ATOM   2390  C   LYS A 326       5.745 -14.794  13.575  1.00 89.88           C  
ATOM   2391  CB  LYS A 326       5.168 -16.481  11.826  1.00 89.88           C  
ATOM   2392  O   LYS A 326       5.400 -15.037  14.732  1.00 89.88           O  
ATOM   2393  CG  LYS A 326       4.087 -17.028  10.887  1.00 89.88           C  
ATOM   2394  CD  LYS A 326       4.510 -18.395  10.336  1.00 89.88           C  
ATOM   2395  CE  LYS A 326       3.420 -18.927   9.402  1.00 89.88           C  
ATOM   2396  NZ  LYS A 326       3.776 -20.250   8.830  1.00 89.88           N  
ATOM   2397  N   ALA A 327       6.950 -14.305  13.287  1.00 91.31           N  
ATOM   2398  CA  ALA A 327       7.916 -13.919  14.307  1.00 91.31           C  
ATOM   2399  C   ALA A 327       7.430 -12.695  15.092  1.00 91.31           C  
ATOM   2400  CB  ALA A 327       9.275 -13.667  13.646  1.00 91.31           C  
ATOM   2401  O   ALA A 327       7.526 -12.694  16.317  1.00 91.31           O  
ATOM   2402  N   GLY A 328       6.862 -11.701  14.406  1.00 89.44           N  
ATOM   2403  CA  GLY A 328       6.268 -10.504  14.990  1.00 89.44           C  
ATOM   2404  C   GLY A 328       5.108 -10.839  15.922  1.00 89.44           C  
ATOM   2405  O   GLY A 328       5.136 -10.430  17.077  1.00 89.44           O  
ATOM   2406  N   GLU A 329       4.157 -11.665  15.477  1.00 86.81           N  
ATOM   2407  CA  GLU A 329       3.030 -12.136  16.298  1.00 86.81           C  
ATOM   2408  C   GLU A 329       3.510 -12.821  17.587  1.00 86.81           C  
ATOM   2409  CB  GLU A 329       2.181 -13.130  15.491  1.00 86.81           C  
ATOM   2410  O   GLU A 329       3.080 -12.478  18.690  1.00 86.81           O  
ATOM   2411  CG  GLU A 329       1.330 -12.461  14.401  1.00 86.81           C  
ATOM   2412  CD  GLU A 329       0.577 -13.481  13.527  1.00 86.81           C  
ATOM   2413  OE1 GLU A 329      -0.324 -13.039  12.781  1.00 86.81           O  
ATOM   2414  OE2 GLU A 329       0.905 -14.693  13.589  1.00 86.81           O  
ATOM   2415  N   ARG A 330       4.474 -13.745  17.480  1.00 88.56           N  
ATOM   2416  CA  ARG A 330       5.069 -14.407  18.655  1.00 88.56           C  
ATOM   2417  C   ARG A 330       5.821 -13.425  19.550  1.00 88.56           C  
ATOM   2418  CB  ARG A 330       6.017 -15.521  18.203  1.00 88.56           C  
ATOM   2419  O   ARG A 330       5.757 -13.535  20.773  1.00 88.56           O  
ATOM   2420  CG  ARG A 330       5.270 -16.716  17.603  1.00 88.56           C  
ATOM   2421  CD  ARG A 330       6.302 -17.704  17.060  1.00 88.56           C  
ATOM   2422  NE  ARG A 330       5.661 -18.851  16.400  1.00 88.56           N  
ATOM   2423  NH1 ARG A 330       7.590 -19.855  15.664  1.00 88.56           N  
ATOM   2424  NH2 ARG A 330       5.614 -20.799  15.226  1.00 88.56           N  
ATOM   2425  CZ  ARG A 330       6.289 -19.825  15.767  1.00 88.56           C  
ATOM   2426  N   ALA A 331       6.538 -12.473  18.958  1.00 88.56           N  
ATOM   2427  CA  ALA A 331       7.285 -11.465  19.694  1.00 88.56           C  
ATOM   2428  C   ALA A 331       6.350 -10.521  20.455  1.00 88.56           C  
ATOM   2429  CB  ALA A 331       8.213 -10.714  18.734  1.00 88.56           C  
ATOM   2430  O   ALA A 331       6.670 -10.172  21.585  1.00 88.56           O  
ATOM   2431  N   THR A 332       5.178 -10.182  19.908  1.00 84.81           N  
ATOM   2432  CA  THR A 332       4.188  -9.325  20.583  1.00 84.81           C  
ATOM   2433  C   THR A 332       3.546  -9.960  21.820  1.00 84.81           C  
ATOM   2434  CB  THR A 332       3.095  -8.818  19.629  1.00 84.81           C  
ATOM   2435  O   THR A 332       2.978  -9.248  22.640  1.00 84.81           O  
ATOM   2436  CG2 THR A 332       3.641  -7.781  18.647  1.00 84.81           C  
ATOM   2437  OG1 THR A 332       2.493  -9.827  18.850  1.00 84.81           O  
ATOM   2438  N   VAL A 333       3.679 -11.279  22.009  1.00 85.31           N  
ATOM   2439  CA  VAL A 333       3.279 -11.958  23.258  1.00 85.31           C  
ATOM   2440  C   VAL A 333       4.284 -11.695  24.385  1.00 85.31           C  
ATOM   2441  CB  VAL A 333       3.114 -13.475  23.026  1.00 85.31           C  
ATOM   2442  O   VAL A 333       3.911 -11.638  25.551  1.00 85.31           O  
ATOM   2443  CG1 VAL A 333       2.702 -14.234  24.294  1.00 85.31           C  
ATOM   2444  CG2 VAL A 333       2.051 -13.761  21.957  1.00 85.31           C  
ATOM   2445  N   ARG A 334       5.572 -11.542  24.051  1.00 85.88           N  
ATOM   2446  CA  ARG A 334       6.666 -11.380  25.029  1.00 85.88           C  
ATOM   2447  C   ARG A 334       7.153  -9.937  25.165  1.00 85.88           C  
ATOM   2448  CB  ARG A 334       7.833 -12.302  24.648  1.00 85.88           C  
ATOM   2449  O   ARG A 334       7.732  -9.571  26.183  1.00 85.88           O  
ATOM   2450  CG  ARG A 334       7.462 -13.790  24.723  1.00 85.88           C  
ATOM   2451  CD  ARG A 334       8.705 -14.645  24.456  1.00 85.88           C  
ATOM   2452  NE  ARG A 334       8.404 -16.086  24.534  1.00 85.88           N  
ATOM   2453  NH1 ARG A 334      10.503 -16.852  24.003  1.00 85.88           N  
ATOM   2454  NH2 ARG A 334       8.874 -18.313  24.447  1.00 85.88           N  
ATOM   2455  CZ  ARG A 334       9.258 -17.074  24.327  1.00 85.88           C  
ATOM   2456  N   PHE A 335       6.955  -9.127  24.135  1.00 88.94           N  
ATOM   2457  CA  PHE A 335       7.423  -7.753  24.027  1.00 88.94           C  
ATOM   2458  C   PHE A 335       6.280  -6.842  23.596  1.00 88.94           C  
ATOM   2459  CB  PHE A 335       8.578  -7.666  23.018  1.00 88.94           C  
ATOM   2460  O   PHE A 335       5.323  -7.270  22.962  1.00 88.94           O  
ATOM   2461  CG  PHE A 335       9.764  -8.553  23.335  1.00 88.94           C  
ATOM   2462  CD1 PHE A 335      10.629  -8.224  24.395  1.00 88.94           C  
ATOM   2463  CD2 PHE A 335      10.002  -9.714  22.575  1.00 88.94           C  
ATOM   2464  CE1 PHE A 335      11.735  -9.042  24.684  1.00 88.94           C  
ATOM   2465  CE2 PHE A 335      11.107 -10.532  22.864  1.00 88.94           C  
ATOM   2466  CZ  PHE A 335      11.976 -10.194  23.916  1.00 88.94           C  
ATOM   2467  N   THR A 336       6.400  -5.556  23.906  1.00 89.38           N  
ATOM   2468  CA  THR A 336       5.397  -4.570  23.509  1.00 89.38           C  
ATOM   2469  C   THR A 336       5.421  -4.332  21.991  1.00 89.38           C  
ATOM   2470  CB  THR A 336       5.580  -3.262  24.284  1.00 89.38           C  
ATOM   2471  O   THR A 336       6.469  -4.462  21.347  1.00 89.38           O  
ATOM   2472  CG2 THR A 336       5.708  -3.421  25.796  1.00 89.38           C  
ATOM   2473  OG1 THR A 336       6.725  -2.573  23.842  1.00 89.38           O  
ATOM   2474  N   ALA A 337       4.279  -3.953  21.408  1.00 89.00           N  
ATOM   2475  CA  ALA A 337       4.145  -3.736  19.965  1.00 89.00           C  
ATOM   2476  C   ALA A 337       5.139  -2.694  19.425  1.00 89.00           C  
ATOM   2477  CB  ALA A 337       2.697  -3.332  19.670  1.00 89.00           C  
ATOM   2478  O   ALA A 337       5.732  -2.893  18.367  1.00 89.00           O  
ATOM   2479  N   GLY A 338       5.412  -1.627  20.179  1.00 89.69           N  
ATOM   2480  CA  GLY A 338       6.421  -0.629  19.840  1.00 89.69           C  
ATOM   2481  C   GLY A 338       7.844  -1.186  19.777  1.00 89.69           C  
ATOM   2482  O   GLY A 338       8.614  -0.791  18.900  1.00 89.69           O  
ATOM   2483  N   ARG A 339       8.216  -2.123  20.661  1.00 92.44           N  
ATOM   2484  CA  ARG A 339       9.542  -2.771  20.618  1.00 92.44           C  
ATOM   2485  C   ARG A 339       9.687  -3.649  19.387  1.00 92.44           C  
ATOM   2486  CB  ARG A 339       9.793  -3.620  21.869  1.00 92.44           C  
ATOM   2487  O   ARG A 339      10.692  -3.541  18.690  1.00 92.44           O  
ATOM   2488  CG  ARG A 339      10.090  -2.750  23.085  1.00 92.44           C  
ATOM   2489  CD  ARG A 339      10.274  -3.631  24.316  1.00 92.44           C  
ATOM   2490  NE  ARG A 339      10.655  -2.804  25.465  1.00 92.44           N  
ATOM   2491  NH1 ARG A 339      11.218  -4.499  26.908  1.00 92.44           N  
ATOM   2492  NH2 ARG A 339      11.591  -2.359  27.463  1.00 92.44           N  
ATOM   2493  CZ  ARG A 339      11.148  -3.231  26.607  1.00 92.44           C  
ATOM   2494  N   VAL A 340       8.671  -4.465  19.107  1.00 94.44           N  
ATOM   2495  CA  VAL A 340       8.635  -5.306  17.904  1.00 94.44           C  
ATOM   2496  C   VAL A 340       8.721  -4.434  16.653  1.00 94.44           C  
ATOM   2497  CB  VAL A 340       7.381  -6.199  17.886  1.00 94.44           C  
ATOM   2498  O   VAL A 340       9.560  -4.692  15.796  1.00 94.44           O  
ATOM   2499  CG1 VAL A 340       7.338  -7.079  16.631  1.00 94.44           C  
ATOM   2500  CG2 VAL A 340       7.374  -7.125  19.110  1.00 94.44           C  
ATOM   2501  N   LEU A 341       7.950  -3.344  16.599  1.00 94.75           N  
ATOM   2502  CA  LEU A 341       7.997  -2.374  15.506  1.00 94.75           C  
ATOM   2503  C   LEU A 341       9.389  -1.747  15.340  1.00 94.75           C  
ATOM   2504  CB  LEU A 341       6.929  -1.298  15.769  1.00 94.75           C  
ATOM   2505  O   LEU A 341       9.864  -1.602  14.222  1.00 94.75           O  
ATOM   2506  CG  LEU A 341       6.847  -0.213  14.684  1.00 94.75           C  
ATOM   2507  CD1 LEU A 341       6.488  -0.787  13.323  1.00 94.75           C  
ATOM   2508  CD2 LEU A 341       5.802   0.824  15.099  1.00 94.75           C  
ATOM   2509  N   THR A 342      10.064  -1.401  16.438  1.00 95.56           N  
ATOM   2510  CA  THR A 342      11.412  -0.808  16.392  1.00 95.56           C  
ATOM   2511  C   THR A 342      12.420  -1.775  15.775  1.00 95.56           C  
ATOM   2512  CB  THR A 342      11.890  -0.401  17.793  1.00 95.56           C  
ATOM   2513  O   THR A 342      13.151  -1.407  14.858  1.00 95.56           O  
ATOM   2514  CG2 THR A 342      13.214   0.361  17.762  1.00 95.56           C  
ATOM   2515  OG1 THR A 342      10.962   0.457  18.410  1.00 95.56           O  
ATOM   2516  N   VAL A 343      12.429  -3.027  16.245  1.00 96.38           N  
ATOM   2517  CA  VAL A 343      13.321  -4.076  15.725  1.00 96.38           C  
ATOM   2518  C   VAL A 343      13.008  -4.378  14.261  1.00 96.38           C  
ATOM   2519  CB  VAL A 343      13.217  -5.352  16.582  1.00 96.38           C  
ATOM   2520  O   VAL A 343      13.923  -4.505  13.453  1.00 96.38           O  
ATOM   2521  CG1 VAL A 343      14.035  -6.515  16.005  1.00 96.38           C  
ATOM   2522  CG2 VAL A 343      13.733  -5.090  18.004  1.00 96.38           C  
ATOM   2523  N   ALA A 344      11.726  -4.434  13.904  1.00 96.06           N  
ATOM   2524  CA  ALA A 344      11.280  -4.654  12.538  1.00 96.06           C  
ATOM   2525  C   ALA A 344      11.744  -3.536  11.588  1.00 96.06           C  
ATOM   2526  CB  ALA A 344       9.760  -4.796  12.573  1.00 96.06           C  
ATOM   2527  O   ALA A 344      12.361  -3.829  10.568  1.00 96.06           O  
ATOM   2528  N   CYS A 345      11.550  -2.263  11.957  1.00 95.75           N  
ATOM   2529  CA  CYS A 345      12.032  -1.118  11.178  1.00 95.75           C  
ATOM   2530  C   CYS A 345      13.563  -1.112  11.041  1.00 95.75           C  
ATOM   2531  CB  CYS A 345      11.570   0.184  11.844  1.00 95.75           C  
ATOM   2532  O   CYS A 345      14.080  -0.809   9.966  1.00 95.75           O  
ATOM   2533  SG  CYS A 345       9.776   0.415  11.693  1.00 95.75           S  
ATOM   2534  N   ALA A 346      14.296  -1.469  12.102  1.00 96.88           N  
ATOM   2535  CA  ALA A 346      15.750  -1.615  12.045  1.00 96.88           C  
ATOM   2536  C   ALA A 346      16.176  -2.743  11.088  1.00 96.88           C  
ATOM   2537  CB  ALA A 346      16.284  -1.846  13.463  1.00 96.88           C  
ATOM   2538  O   ALA A 346      17.103  -2.558  10.303  1.00 96.88           O  
ATOM   2539  N   GLY A 347      15.469  -3.878  11.106  1.00 96.94           N  
ATOM   2540  CA  GLY A 347      15.662  -4.978  10.160  1.00 96.94           C  
ATOM   2541  C   GLY A 347      15.398  -4.555   8.715  1.00 96.94           C  
ATOM   2542  O   GLY A 347      16.243  -4.778   7.852  1.00 96.94           O  
ATOM   2543  N   THR A 348      14.289  -3.857   8.451  1.00 97.12           N  
ATOM   2544  CA  THR A 348      13.990  -3.298   7.123  1.00 97.12           C  
ATOM   2545  C   THR A 348      15.085  -2.339   6.660  1.00 97.12           C  
ATOM   2546  CB  THR A 348      12.633  -2.580   7.107  1.00 97.12           C  
ATOM   2547  O   THR A 348      15.553  -2.450   5.530  1.00 97.12           O  
ATOM   2548  CG2 THR A 348      12.236  -2.089   5.718  1.00 97.12           C  
ATOM   2549  OG1 THR A 348      11.618  -3.468   7.489  1.00 97.12           O  
ATOM   2550  N   ALA A 349      15.550  -1.436   7.528  1.00 96.62           N  
ATOM   2551  CA  ALA A 349      16.639  -0.517   7.206  1.00 96.62           C  
ATOM   2552  C   ALA A 349      17.946  -1.252   6.879  1.00 96.62           C  
ATOM   2553  CB  ALA A 349      16.842   0.441   8.380  1.00 96.62           C  
ATOM   2554  O   ALA A 349      18.573  -0.963   5.863  1.00 96.62           O  
ATOM   2555  N   ALA A 350      18.337  -2.226   7.702  1.00 97.50           N  
ATOM   2556  CA  ALA A 350      19.536  -3.025   7.477  1.00 97.50           C  
ATOM   2557  C   ALA A 350      19.448  -3.831   6.171  1.00 97.50           C  
ATOM   2558  CB  ALA A 350      19.748  -3.928   8.695  1.00 97.50           C  
ATOM   2559  O   ALA A 350      20.398  -3.841   5.394  1.00 97.50           O  
ATOM   2560  N   GLY A 351      18.295  -4.443   5.886  1.00 97.12           N  
ATOM   2561  CA  GLY A 351      18.047  -5.132   4.621  1.00 97.12           C  
ATOM   2562  C   GLY A 351      18.163  -4.197   3.416  1.00 97.12           C  
ATOM   2563  O   GLY A 351      18.838  -4.530   2.447  1.00 97.12           O  
ATOM   2564  N   ALA A 352      17.593  -2.992   3.499  1.00 95.88           N  
ATOM   2565  CA  ALA A 352      17.708  -1.981   2.447  1.00 95.88           C  
ATOM   2566  C   ALA A 352      19.155  -1.496   2.243  1.00 95.88           C  
ATOM   2567  CB  ALA A 352      16.767  -0.818   2.777  1.00 95.88           C  
ATOM   2568  O   ALA A 352      19.574  -1.315   1.103  1.00 95.88           O  
ATOM   2569  N   LEU A 353      19.946  -1.342   3.313  1.00 95.88           N  
ATOM   2570  CA  LEU A 353      21.375  -1.011   3.217  1.00 95.88           C  
ATOM   2571  C   LEU A 353      22.190  -2.141   2.583  1.00 95.88           C  
ATOM   2572  CB  LEU A 353      21.952  -0.692   4.608  1.00 95.88           C  
ATOM   2573  O   LEU A 353      23.069  -1.868   1.771  1.00 95.88           O  
ATOM   2574  CG  LEU A 353      21.478   0.636   5.211  1.00 95.88           C  
ATOM   2575  CD1 LEU A 353      21.978   0.762   6.649  1.00 95.88           C  
ATOM   2576  CD2 LEU A 353      21.965   1.853   4.418  1.00 95.88           C  
ATOM   2577  N   LEU A 354      21.891  -3.400   2.912  1.00 95.69           N  
ATOM   2578  CA  LEU A 354      22.528  -4.554   2.275  1.00 95.69           C  
ATOM   2579  C   LEU A 354      22.196  -4.623   0.784  1.00 95.69           C  
ATOM   2580  CB  LEU A 354      22.089  -5.851   2.973  1.00 95.69           C  
ATOM   2581  O   LEU A 354      23.093  -4.844  -0.023  1.00 95.69           O  
ATOM   2582  CG  LEU A 354      22.709  -6.083   4.359  1.00 95.69           C  
ATOM   2583  CD1 LEU A 354      22.070  -7.328   4.977  1.00 95.69           C  
ATOM   2584  CD2 LEU A 354      24.222  -6.301   4.291  1.00 95.69           C  
ATOM   2585  N   LEU A 355      20.934  -4.388   0.413  1.00 94.44           N  
ATOM   2586  CA  LEU A 355      20.517  -4.300  -0.987  1.00 94.44           C  
ATOM   2587  C   LEU A 355      21.218  -3.141  -1.701  1.00 94.44           C  
ATOM   2588  CB  LEU A 355      18.990  -4.131  -1.070  1.00 94.44           C  
ATOM   2589  O   LEU A 355      21.725  -3.322  -2.801  1.00 94.44           O  
ATOM   2590  CG  LEU A 355      18.178  -5.368  -0.678  1.00 94.44           C  
ATOM   2591  CD1 LEU A 355      16.691  -5.015  -0.620  1.00 94.44           C  
ATOM   2592  CD2 LEU A 355      18.370  -6.494  -1.689  1.00 94.44           C  
ATOM   2593  N   SER A 356      21.280  -1.967  -1.067  1.00 92.88           N  
ATOM   2594  CA  SER A 356      21.983  -0.789  -1.585  1.00 92.88           C  
ATOM   2595  C   SER A 356      23.455  -1.090  -1.853  1.00 92.88           C  
ATOM   2596  CB  SER A 356      21.868   0.352  -0.570  1.00 92.88           C  
ATOM   2597  O   SER A 356      23.963  -0.814  -2.941  1.00 92.88           O  
ATOM   2598  OG  SER A 356      22.615   1.475  -0.978  1.00 92.88           O  
ATOM   2599  N   TRP A 357      24.131  -1.710  -0.888  1.00 92.88           N  
ATOM   2600  CA  TRP A 357      25.524  -2.117  -1.004  1.00 92.88           C  
ATOM   2601  C   TRP A 357      25.741  -3.161  -2.105  1.00 92.88           C  
ATOM   2602  CB  TRP A 357      25.986  -2.630   0.360  1.00 92.88           C  
ATOM   2603  O   TRP A 357      26.615  -2.970  -2.948  1.00 92.88           O  
ATOM   2604  CG  TRP A 357      27.388  -3.138   0.375  1.00 92.88           C  
ATOM   2605  CD1 TRP A 357      28.501  -2.373   0.419  1.00 92.88           C  
ATOM   2606  CD2 TRP A 357      27.846  -4.521   0.332  1.00 92.88           C  
ATOM   2607  CE2 TRP A 357      29.272  -4.519   0.356  1.00 92.88           C  
ATOM   2608  CE3 TRP A 357      27.200  -5.775   0.292  1.00 92.88           C  
ATOM   2609  NE1 TRP A 357      29.617  -3.186   0.426  1.00 92.88           N  
ATOM   2610  CH2 TRP A 357      29.353  -6.934   0.308  1.00 92.88           C  
ATOM   2611  CZ2 TRP A 357      30.026  -5.701   0.341  1.00 92.88           C  
ATOM   2612  CZ3 TRP A 357      27.946  -6.968   0.289  1.00 92.88           C  
ATOM   2613  N   ALA A 358      24.928  -4.219  -2.144  1.00 91.06           N  
ATOM   2614  CA  ALA A 358      25.016  -5.270  -3.155  1.00 91.06           C  
ATOM   2615  C   ALA A 358      24.750  -4.730  -4.571  1.00 91.06           C  
ATOM   2616  CB  ALA A 358      24.033  -6.377  -2.765  1.00 91.06           C  
ATOM   2617  O   ALA A 358      25.505  -5.038  -5.489  1.00 91.06           O  
ATOM   2618  N   ALA A 359      23.747  -3.860  -4.735  1.00 87.88           N  
ATOM   2619  CA  ALA A 359      23.447  -3.213  -6.010  1.00 87.88           C  
ATOM   2620  C   ALA A 359      24.578  -2.276  -6.463  1.00 87.88           C  
ATOM   2621  CB  ALA A 359      22.119  -2.456  -5.884  1.00 87.88           C  
ATOM   2622  O   ALA A 359      24.924  -2.255  -7.639  1.00 87.88           O  
ATOM   2623  N   SER A 360      25.194  -1.542  -5.528  1.00 87.19           N  
ATOM   2624  CA  SER A 360      26.325  -0.640  -5.818  1.00 87.19           C  
ATOM   2625  C   SER A 360      27.613  -1.389  -6.174  1.00 87.19           C  
ATOM   2626  CB  SER A 360      26.641   0.253  -4.615  1.00 87.19           C  
ATOM   2627  O   SER A 360      28.531  -0.808  -6.740  1.00 87.19           O  
ATOM   2628  OG  SER A 360      25.509   0.971  -4.167  1.00 87.19           O  
ATOM   2629  N   ARG A 361      27.706  -2.665  -5.789  1.00 87.44           N  
ATOM   2630  CA  ARG A 361      28.810  -3.573  -6.119  1.00 87.44           C  
ATOM   2631  C   ARG A 361      28.482  -4.492  -7.296  1.00 87.44           C  
ATOM   2632  CB  ARG A 361      29.186  -4.380  -4.865  1.00 87.44           C  
ATOM   2633  O   ARG A 361      29.277  -5.382  -7.578  1.00 87.44           O  
ATOM   2634  CG  ARG A 361      29.786  -3.541  -3.729  1.00 87.44           C  
ATOM   2635  CD  ARG A 361      31.183  -3.033  -4.094  1.00 87.44           C  
ATOM   2636  NE  ARG A 361      31.832  -2.386  -2.938  1.00 87.44           N  
ATOM   2637  NH1 ARG A 361      33.986  -2.513  -3.719  1.00 87.44           N  
ATOM   2638  NH2 ARG A 361      33.590  -1.587  -1.727  1.00 87.44           N  
ATOM   2639  CZ  ARG A 361      33.128  -2.168  -2.799  1.00 87.44           C  
ATOM   2640  N   GLU A 362      27.326  -4.294  -7.934  1.00 84.12           N  
ATOM   2641  CA  GLU A 362      26.843  -5.084  -9.072  1.00 84.12           C  
ATOM   2642  C   GLU A 362      26.813  -6.594  -8.789  1.00 84.12           C  
ATOM   2643  CB  GLU A 362      27.603  -4.711 -10.352  1.00 84.12           C  
ATOM   2644  O   GLU A 362      27.123  -7.431  -9.635  1.00 84.12           O  
ATOM   2645  CG  GLU A 362      27.435  -3.225 -10.710  1.00 84.12           C  
ATOM   2646  CD  GLU A 362      28.227  -2.825 -11.963  1.00 84.12           C  
ATOM   2647  OE1 GLU A 362      28.331  -1.600 -12.191  1.00 84.12           O  
ATOM   2648  OE2 GLU A 362      28.727  -3.725 -12.674  1.00 84.12           O  
ATOM   2649  N   PHE A 363      26.447  -6.967  -7.561  1.00 87.19           N  
ATOM   2650  CA  PHE A 363      26.296  -8.373  -7.214  1.00 87.19           C  
ATOM   2651  C   PHE A 363      25.127  -8.993  -7.985  1.00 87.19           C  
ATOM   2652  CB  PHE A 363      26.115  -8.540  -5.700  1.00 87.19           C  
ATOM   2653  O   PHE A 363      24.052  -8.406  -8.102  1.00 87.19           O  
ATOM   2654  CG  PHE A 363      27.356  -8.386  -4.831  1.00 87.19           C  
ATOM   2655  CD1 PHE A 363      28.585  -7.922  -5.346  1.00 87.19           C  
ATOM   2656  CD2 PHE A 363      27.279  -8.758  -3.475  1.00 87.19           C  
ATOM   2657  CE1 PHE A 363      29.717  -7.837  -4.519  1.00 87.19           C  
ATOM   2658  CE2 PHE A 363      28.416  -8.683  -2.652  1.00 87.19           C  
ATOM   2659  CZ  PHE A 363      29.634  -8.214  -3.170  1.00 87.19           C  
ATOM   2660  N   GLY A 364      25.311 -10.235  -8.439  1.00 89.25           N  
ATOM   2661  CA  GLY A 364      24.214 -11.032  -8.983  1.00 89.25           C  
ATOM   2662  C   GLY A 364      23.144 -11.349  -7.929  1.00 89.25           C  
ATOM   2663  O   GLY A 364      23.316 -11.106  -6.732  1.00 89.25           O  
ATOM   2664  N   TYR A 365      22.047 -11.972  -8.362  1.00 93.50           N  
ATOM   2665  CA  TYR A 365      20.874 -12.246  -7.521  1.00 93.50           C  
ATOM   2666  C   TYR A 365      21.194 -12.935  -6.180  1.00 93.50           C  
ATOM   2667  CB  TYR A 365      19.892 -13.084  -8.344  1.00 93.50           C  
ATOM   2668  O   TYR A 365      20.648 -12.562  -5.142  1.00 93.50           O  
ATOM   2669  CG  TYR A 365      18.625 -13.440  -7.596  1.00 93.50           C  
ATOM   2670  CD1 TYR A 365      18.430 -14.750  -7.116  1.00 93.50           C  
ATOM   2671  CD2 TYR A 365      17.653 -12.449  -7.366  1.00 93.50           C  
ATOM   2672  CE1 TYR A 365      17.262 -15.064  -6.399  1.00 93.50           C  
ATOM   2673  CE2 TYR A 365      16.483 -12.759  -6.648  1.00 93.50           C  
ATOM   2674  OH  TYR A 365      15.184 -14.385  -5.451  1.00 93.50           O  
ATOM   2675  CZ  TYR A 365      16.294 -14.069  -6.159  1.00 93.50           C  
ATOM   2676  N   ALA A 366      22.141 -13.881  -6.165  1.00 94.00           N  
ATOM   2677  CA  ALA A 366      22.563 -14.566  -4.941  1.00 94.00           C  
ATOM   2678  C   ALA A 366      23.128 -13.608  -3.871  1.00 94.00           C  
ATOM   2679  CB  ALA A 366      23.589 -15.639  -5.319  1.00 94.00           C  
ATOM   2680  O   ALA A 366      22.894 -13.810  -2.681  1.00 94.00           O  
ATOM   2681  N   GLY A 367      23.819 -12.540  -4.283  1.00 92.25           N  
ATOM   2682  CA  GLY A 367      24.341 -11.514  -3.379  1.00 92.25           C  
ATOM   2683  C   GLY A 367      23.262 -10.588  -2.810  1.00 92.25           C  
ATOM   2684  O   GLY A 367      23.470  -9.986  -1.759  1.00 92.25           O  
ATOM   2685  N   LEU A 368      22.090 -10.511  -3.453  1.00 93.31           N  
ATOM   2686  CA  LEU A 368      20.936  -9.751  -2.962  1.00 93.31           C  
ATOM   2687  C   LEU A 368      20.131 -10.525  -1.913  1.00 93.31           C  
ATOM   2688  CB  LEU A 368      20.011  -9.375  -4.133  1.00 93.31           C  
ATOM   2689  O   LEU A 368      19.473  -9.899  -1.083  1.00 93.31           O  
ATOM   2690  CG  LEU A 368      20.651  -8.521  -5.240  1.00 93.31           C  
ATOM   2691  CD1 LEU A 368      19.686  -8.452  -6.424  1.00 93.31           C  
ATOM   2692  CD2 LEU A 368      20.946  -7.101  -4.752  1.00 93.31           C  
ATOM   2693  N   LEU A 369      20.178 -11.865  -1.920  1.00 95.69           N  
ATOM   2694  CA  LEU A 369      19.336 -12.720  -1.071  1.00 95.69           C  
ATOM   2695  C   LEU A 369      19.355 -12.348   0.422  1.00 95.69           C  
ATOM   2696  CB  LEU A 369      19.705 -14.208  -1.248  1.00 95.69           C  
ATOM   2697  O   LEU A 369      18.268 -12.254   1.000  1.00 95.69           O  
ATOM   2698  CG  LEU A 369      19.276 -14.838  -2.579  1.00 95.69           C  
ATOM   2699  CD1 LEU A 369      19.809 -16.270  -2.649  1.00 95.69           C  
ATOM   2700  CD2 LEU A 369      17.754 -14.889  -2.709  1.00 95.69           C  
ATOM   2701  N   PRO A 370      20.512 -12.082   1.066  1.00 96.50           N  
ATOM   2702  CA  PRO A 370      20.527 -11.673   2.471  1.00 96.50           C  
ATOM   2703  C   PRO A 370      19.777 -10.356   2.704  1.00 96.50           C  
ATOM   2704  CB  PRO A 370      22.009 -11.549   2.850  1.00 96.50           C  
ATOM   2705  O   PRO A 370      19.028 -10.230   3.672  1.00 96.50           O  
ATOM   2706  CG  PRO A 370      22.725 -12.431   1.830  1.00 96.50           C  
ATOM   2707  CD  PRO A 370      21.879 -12.230   0.579  1.00 96.50           C  
ATOM   2708  N   GLY A 371      19.940  -9.395   1.789  1.00 96.31           N  
ATOM   2709  CA  GLY A 371      19.240  -8.114   1.821  1.00 96.31           C  
ATOM   2710  C   GLY A 371      17.734  -8.270   1.605  1.00 96.31           C  
ATOM   2711  O   GLY A 371      16.959  -7.722   2.385  1.00 96.31           O  
ATOM   2712  N   ILE A 372      17.318  -9.076   0.617  1.00 95.81           N  
ATOM   2713  CA  ILE A 372      15.905  -9.377   0.324  1.00 95.81           C  
ATOM   2714  C   ILE A 372      15.231 -10.009   1.545  1.00 95.81           C  
ATOM   2715  CB  ILE A 372      15.762 -10.298  -0.920  1.00 95.81           C  
ATOM   2716  O   ILE A 372      14.173  -9.549   1.972  1.00 95.81           O  
ATOM   2717  CG1 ILE A 372      16.239  -9.584  -2.206  1.00 95.81           C  
ATOM   2718  CG2 ILE A 372      14.301 -10.757  -1.098  1.00 95.81           C  
ATOM   2719  CD1 ILE A 372      16.215 -10.433  -3.484  1.00 95.81           C  
ATOM   2720  N   LEU A 373      15.844 -11.047   2.123  1.00 96.94           N  
ATOM   2721  CA  LEU A 373      15.288 -11.771   3.266  1.00 96.94           C  
ATOM   2722  C   LEU A 373      15.163 -10.870   4.493  1.00 96.94           C  
ATOM   2723  CB  LEU A 373      16.171 -12.992   3.582  1.00 96.94           C  
ATOM   2724  O   LEU A 373      14.093 -10.811   5.097  1.00 96.94           O  
ATOM   2725  CG  LEU A 373      16.028 -14.150   2.579  1.00 96.94           C  
ATOM   2726  CD1 LEU A 373      17.134 -15.176   2.821  1.00 96.94           C  
ATOM   2727  CD2 LEU A 373      14.685 -14.864   2.735  1.00 96.94           C  
ATOM   2728  N   LEU A 374      16.224 -10.140   4.848  1.00 97.31           N  
ATOM   2729  CA  LEU A 374      16.213  -9.273   6.024  1.00 97.31           C  
ATOM   2730  C   LEU A 374      15.224  -8.112   5.868  1.00 97.31           C  
ATOM   2731  CB  LEU A 374      17.646  -8.784   6.285  1.00 97.31           C  
ATOM   2732  O   LEU A 374      14.472  -7.811   6.797  1.00 97.31           O  
ATOM   2733  CG  LEU A 374      17.791  -7.937   7.561  1.00 97.31           C  
ATOM   2734  CD1 LEU A 374      17.359  -8.690   8.822  1.00 97.31           C  
ATOM   2735  CD2 LEU A 374      19.247  -7.509   7.731  1.00 97.31           C  
ATOM   2736  N   PHE A 375      15.180  -7.508   4.677  1.00 96.62           N  
ATOM   2737  CA  PHE A 375      14.219  -6.461   4.350  1.00 96.62           C  
ATOM   2738  C   PHE A 375      12.784  -6.979   4.491  1.00 96.62           C  
ATOM   2739  CB  PHE A 375      14.501  -5.939   2.936  1.00 96.62           C  
ATOM   2740  O   PHE A 375      11.974  -6.372   5.194  1.00 96.62           O  
ATOM   2741  CG  PHE A 375      13.602  -4.799   2.513  1.00 96.62           C  
ATOM   2742  CD1 PHE A 375      12.412  -5.064   1.823  1.00 96.62           C  
ATOM   2743  CD2 PHE A 375      13.956  -3.474   2.807  1.00 96.62           C  
ATOM   2744  CE1 PHE A 375      11.585  -4.005   1.403  1.00 96.62           C  
ATOM   2745  CE2 PHE A 375      13.130  -2.413   2.399  1.00 96.62           C  
ATOM   2746  CZ  PHE A 375      11.951  -2.680   1.687  1.00 96.62           C  
ATOM   2747  N   ALA A 376      12.491  -8.137   3.898  1.00 94.69           N  
ATOM   2748  CA  ALA A 376      11.166  -8.736   3.920  1.00 94.69           C  
ATOM   2749  C   ALA A 376      10.721  -9.170   5.324  1.00 94.69           C  
ATOM   2750  CB  ALA A 376      11.162  -9.915   2.958  1.00 94.69           C  
ATOM   2751  O   ALA A 376       9.577  -8.921   5.696  1.00 94.69           O  
ATOM   2752  N   ILE A 377      11.615  -9.759   6.128  1.00 96.12           N  
ATOM   2753  CA  ILE A 377      11.337 -10.107   7.532  1.00 96.12           C  
ATOM   2754  C   ILE A 377      10.954  -8.854   8.325  1.00 96.12           C  
ATOM   2755  CB  ILE A 377      12.553 -10.827   8.164  1.00 96.12           C  
ATOM   2756  O   ILE A 377       9.959  -8.867   9.054  1.00 96.12           O  
ATOM   2757  CG1 ILE A 377      12.701 -12.245   7.573  1.00 96.12           C  
ATOM   2758  CG2 ILE A 377      12.422 -10.938   9.698  1.00 96.12           C  
ATOM   2759  CD1 ILE A 377      14.066 -12.896   7.828  1.00 96.12           C  
ATOM   2760  N   GLY A 378      11.709  -7.764   8.159  1.00 96.06           N  
ATOM   2761  CA  GLY A 378      11.408  -6.486   8.802  1.00 96.06           C  
ATOM   2762  C   GLY A 378      10.047  -5.927   8.380  1.00 96.06           C  
ATOM   2763  O   GLY A 378       9.242  -5.562   9.233  1.00 96.06           O  
ATOM   2764  N   VAL A 379       9.735  -5.939   7.079  1.00 93.56           N  
ATOM   2765  CA  VAL A 379       8.432  -5.475   6.563  1.00 93.56           C  
ATOM   2766  C   VAL A 379       7.285  -6.317   7.130  1.00 93.56           C  
ATOM   2767  CB  VAL A 379       8.421  -5.479   5.020  1.00 93.56           C  
ATOM   2768  O   VAL A 379       6.316  -5.765   7.659  1.00 93.56           O  
ATOM   2769  CG1 VAL A 379       7.025  -5.227   4.437  1.00 93.56           C  
ATOM   2770  CG2 VAL A 379       9.350  -4.386   4.478  1.00 93.56           C  
ATOM   2771  N   GLY A 380       7.418  -7.646   7.075  1.00 91.38           N  
ATOM   2772  CA  GLY A 380       6.409  -8.591   7.550  1.00 91.38           C  
ATOM   2773  C   GLY A 380       6.131  -8.478   9.050  1.00 91.38           C  
ATOM   2774  O   GLY A 380       4.982  -8.578   9.467  1.00 91.38           O  
ATOM   2775  N   ALA A 381       7.151  -8.215   9.871  1.00 94.06           N  
ATOM   2776  CA  ALA A 381       6.970  -7.987  11.307  1.00 94.06           C  
ATOM   2777  C   ALA A 381       6.458  -6.569  11.628  1.00 94.06           C  
ATOM   2778  CB  ALA A 381       8.309  -8.262  12.003  1.00 94.06           C  
ATOM   2779  O   ALA A 381       5.706  -6.373  12.584  1.00 94.06           O  
ATOM   2780  N   GLY A 382       6.876  -5.568  10.849  1.00 94.12           N  
ATOM   2781  CA  GLY A 382       6.696  -4.157  11.177  1.00 94.12           C  
ATOM   2782  C   GLY A 382       5.286  -3.635  10.926  1.00 94.12           C  
ATOM   2783  O   GLY A 382       4.717  -2.993  11.805  1.00 94.12           O  
ATOM   2784  N   LEU A 383       4.681  -3.924   9.769  1.00 89.81           N  
ATOM   2785  CA  LEU A 383       3.337  -3.413   9.456  1.00 89.81           C  
ATOM   2786  C   LEU A 383       2.257  -3.929  10.434  1.00 89.81           C  
ATOM   2787  CB  LEU A 383       2.975  -3.674   7.980  1.00 89.81           C  
ATOM   2788  O   LEU A 383       1.490  -3.103  10.943  1.00 89.81           O  
ATOM   2789  CG  LEU A 383       3.806  -2.881   6.957  1.00 89.81           C  
ATOM   2790  CD1 LEU A 383       3.442  -3.347   5.549  1.00 89.81           C  
ATOM   2791  CD2 LEU A 383       3.546  -1.375   7.047  1.00 89.81           C  
ATOM   2792  N   PRO A 384       2.215  -5.231  10.795  1.00 89.06           N  
ATOM   2793  CA  PRO A 384       1.311  -5.721  11.836  1.00 89.06           C  
ATOM   2794  C   PRO A 384       1.606  -5.121  13.215  1.00 89.06           C  
ATOM   2795  CB  PRO A 384       1.469  -7.246  11.850  1.00 89.06           C  
ATOM   2796  O   PRO A 384       0.677  -4.752  13.934  1.00 89.06           O  
ATOM   2797  CG  PRO A 384       1.999  -7.566  10.457  1.00 89.06           C  
ATOM   2798  CD  PRO A 384       2.892  -6.364  10.173  1.00 89.06           C  
ATOM   2799  N   ALA A 385       2.883  -4.954  13.582  1.00 91.44           N  
ATOM   2800  CA  ALA A 385       3.257  -4.337  14.856  1.00 91.44           C  
ATOM   2801  C   ALA A 385       2.813  -2.866  14.938  1.00 91.44           C  
ATOM   2802  CB  ALA A 385       4.768  -4.490  15.060  1.00 91.44           C  
ATOM   2803  O   ALA A 385       2.313  -2.429  15.976  1.00 91.44           O  
ATOM   2804  N   ALA A 386       2.915  -2.111  13.839  1.00 91.56           N  
ATOM   2805  CA  ALA A 386       2.405  -0.745  13.756  1.00 91.56           C  
ATOM   2806  C   ALA A 386       0.877  -0.698  13.888  1.00 91.56           C  
ATOM   2807  CB  ALA A 386       2.861  -0.108  12.441  1.00 91.56           C  
ATOM   2808  O   ALA A 386       0.352   0.143  14.621  1.00 91.56           O  
ATOM   2809  N   ALA A 387       0.168  -1.625  13.234  1.00 88.81           N  
ATOM   2810  CA  ALA A 387      -1.281  -1.757  13.363  1.00 88.81           C  
ATOM   2811  C   ALA A 387      -1.692  -2.062  14.814  1.00 88.81           C  
ATOM   2812  CB  ALA A 387      -1.773  -2.842  12.396  1.00 88.81           C  
ATOM   2813  O   ALA A 387      -2.575  -1.398  15.360  1.00 88.81           O  
ATOM   2814  N   SER A 388      -1.001  -3.002  15.465  1.00 87.94           N  
ATOM   2815  CA  SER A 388      -1.231  -3.359  16.867  1.00 87.94           C  
ATOM   2816  C   SER A 388      -0.952  -2.191  17.816  1.00 87.94           C  
ATOM   2817  CB  SER A 388      -0.354  -4.553  17.251  1.00 87.94           C  
ATOM   2818  O   SER A 388      -1.737  -1.949  18.731  1.00 87.94           O  
ATOM   2819  OG  SER A 388      -0.682  -4.996  18.554  1.00 87.94           O  
ATOM   2820  N   ALA A 389       0.132  -1.440  17.602  1.00 89.31           N  
ATOM   2821  CA  ALA A 389       0.464  -0.268  18.412  1.00 89.31           C  
ATOM   2822  C   ALA A 389      -0.555   0.871  18.222  1.00 89.31           C  
ATOM   2823  CB  ALA A 389       1.885   0.182  18.054  1.00 89.31           C  
ATOM   2824  O   ALA A 389      -0.910   1.563  19.178  1.00 89.31           O  
ATOM   2825  N   ALA A 390      -1.068   1.056  17.002  1.00 88.62           N  
ATOM   2826  CA  ALA A 390      -2.106   2.042  16.720  1.00 88.62           C  
ATOM   2827  C   ALA A 390      -3.459   1.666  17.352  1.00 88.62           C  
ATOM   2828  CB  ALA A 390      -2.213   2.221  15.201  1.00 88.62           C  
ATOM   2829  O   ALA A 390      -4.172   2.540  17.853  1.00 88.62           O  
ATOM   2830  N   ALA A 391      -3.797   0.375  17.365  1.00 87.00           N  
ATOM   2831  CA  ALA A 391      -5.035  -0.162  17.929  1.00 87.00           C  
ATOM   2832  C   ALA A 391      -5.025  -0.298  19.463  1.00 87.00           C  
ATOM   2833  CB  ALA A 391      -5.338  -1.492  17.231  1.00 87.00           C  
ATOM   2834  O   ALA A 391      -6.012  -0.736  20.049  1.00 87.00           O  
ATOM   2835  N   ARG A 392      -3.934   0.089  20.130  1.00 81.88           N  
ATOM   2836  CA  ARG A 392      -3.806  -0.015  21.584  1.00 81.88           C  
ATOM   2837  C   ARG A 392      -4.782   0.922  22.309  1.00 81.88           C  
ATOM   2838  CB  ARG A 392      -2.345   0.248  21.962  1.00 81.88           C  
ATOM   2839  O   ARG A 392      -4.904   2.099  21.945  1.00 81.88           O  
ATOM   2840  CG  ARG A 392      -1.967  -0.436  23.281  1.00 81.88           C  
ATOM   2841  CD  ARG A 392      -0.580   0.019  23.735  1.00 81.88           C  
ATOM   2842  NE  ARG A 392      -0.684   1.392  24.248  1.00 81.88           N  
ATOM   2843  NH1 ARG A 392       0.870   1.283  25.934  1.00 81.88           N  
ATOM   2844  NH2 ARG A 392      -0.597   2.963  25.834  1.00 81.88           N  
ATOM   2845  CZ  ARG A 392      -0.114   1.875  25.324  1.00 81.88           C  
ATOM   2846  N   ASP A 393      -5.423   0.401  23.357  1.00 74.38           N  
ATOM   2847  CA  ASP A 393      -6.391   1.111  24.210  1.00 74.38           C  
ATOM   2848  C   ASP A 393      -7.611   1.641  23.421  1.00 74.38           C  
ATOM   2849  CB  ASP A 393      -5.676   2.182  25.065  1.00 74.38           C  
ATOM   2850  O   ASP A 393      -8.052   2.778  23.601  1.00 74.38           O  
ATOM   2851  CG  ASP A 393      -4.372   1.688  25.707  1.00 74.38           C  
ATOM   2852  OD1 ASP A 393      -4.393   0.594  26.306  1.00 74.38           O  
ATOM   2853  OD2 ASP A 393      -3.322   2.372  25.538  1.00 74.38           O  
ATOM   2854  N   VAL A 394      -8.103   0.847  22.461  1.00 75.50           N  
ATOM   2855  CA  VAL A 394      -9.217   1.196  21.564  1.00 75.50           C  
ATOM   2856  C   VAL A 394     -10.378   0.235  21.797  1.00 75.50           C  
ATOM   2857  CB  VAL A 394      -8.767   1.146  20.088  1.00 75.50           C  
ATOM   2858  O   VAL A 394     -10.207  -0.977  21.690  1.00 75.50           O  
ATOM   2859  CG1 VAL A 394      -9.845   1.555  19.089  1.00 75.50           C  
ATOM   2860  CG2 VAL A 394      -7.631   2.124  19.799  1.00 75.50           C  
ATOM   2861  N   ASP A 395     -11.569   0.776  22.054  1.00 72.81           N  
ATOM   2862  CA  ASP A 395     -12.799  -0.016  22.131  1.00 72.81           C  
ATOM   2863  C   ASP A 395     -13.100  -0.721  20.800  1.00 72.81           C  
ATOM   2864  CB  ASP A 395     -13.999   0.878  22.486  1.00 72.81           C  
ATOM   2865  O   ASP A 395     -12.834  -0.196  19.714  1.00 72.81           O  
ATOM   2866  CG  ASP A 395     -13.974   1.440  23.907  1.00 72.81           C  
ATOM   2867  OD1 ASP A 395     -13.346   0.807  24.779  1.00 72.81           O  
ATOM   2868  OD2 ASP A 395     -14.621   2.495  24.080  1.00 72.81           O  
ATOM   2869  N   GLU A 396     -13.780  -1.870  20.844  1.00 65.06           N  
ATOM   2870  CA  GLU A 396     -14.134  -2.630  19.633  1.00 65.06           C  
ATOM   2871  C   GLU A 396     -14.884  -1.796  18.579  1.00 65.06           C  
ATOM   2872  CB  GLU A 396     -15.025  -3.823  19.987  1.00 65.06           C  
ATOM   2873  O   GLU A 396     -14.731  -2.008  17.376  1.00 65.06           O  
ATOM   2874  CG  GLU A 396     -14.355  -4.881  20.873  1.00 65.06           C  
ATOM   2875  CD  GLU A 396     -15.101  -6.224  20.808  1.00 65.06           C  
ATOM   2876  OE1 GLU A 396     -14.511  -7.249  21.198  1.00 65.06           O  
ATOM   2877  OE2 GLU A 396     -16.174  -6.315  20.160  1.00 65.06           O  
ATOM   2878  N   ARG A 397     -15.664  -0.800  19.020  1.00 62.25           N  
ATOM   2879  CA  ARG A 397     -16.426   0.106  18.146  1.00 62.25           C  
ATOM   2880  C   ARG A 397     -15.547   1.049  17.323  1.00 62.25           C  
ATOM   2881  CB  ARG A 397     -17.417   0.918  18.992  1.00 62.25           C  
ATOM   2882  O   ARG A 397     -15.965   1.471  16.249  1.00 62.25           O  
ATOM   2883  CG  ARG A 397     -18.572   0.053  19.511  1.00 62.25           C  
ATOM   2884  CD  ARG A 397     -19.548   0.914  20.318  1.00 62.25           C  
ATOM   2885  NE  ARG A 397     -20.833   0.221  20.528  1.00 62.25           N  
ATOM   2886  NH1 ARG A 397     -21.942   1.967  21.526  1.00 62.25           N  
ATOM   2887  NH2 ARG A 397     -23.027   0.059  21.127  1.00 62.25           N  
ATOM   2888  CZ  ARG A 397     -21.924   0.750  21.056  1.00 62.25           C  
ATOM   2889  N   THR A 398     -14.354   1.389  17.808  1.00 69.81           N  
ATOM   2890  CA  THR A 398     -13.413   2.294  17.129  1.00 69.81           C  
ATOM   2891  C   THR A 398     -12.266   1.550  16.440  1.00 69.81           C  
ATOM   2892  CB  THR A 398     -12.905   3.387  18.083  1.00 69.81           C  
ATOM   2893  O   THR A 398     -11.581   2.137  15.602  1.00 69.81           O  
ATOM   2894  CG2 THR A 398     -13.981   4.424  18.388  1.00 69.81           C  
ATOM   2895  OG1 THR A 398     -12.538   2.872  19.333  1.00 69.81           O  
ATOM   2896  N   SER A 399     -12.119   0.244  16.690  1.00 69.25           N  
ATOM   2897  CA  SER A 399     -11.125  -0.629  16.050  1.00 69.25           C  
ATOM   2898  C   SER A 399     -11.184  -0.592  14.514  1.00 69.25           C  
ATOM   2899  CB  SER A 399     -11.329  -2.058  16.563  1.00 69.25           C  
ATOM   2900  O   SER A 399     -10.153  -0.438  13.861  1.00 69.25           O  
ATOM   2901  OG  SER A 399     -10.328  -2.907  16.048  1.00 69.25           O  
ATOM   2902  N   GLY A 400     -12.387  -0.604  13.924  1.00 70.75           N  
ATOM   2903  CA  GLY A 400     -12.555  -0.500  12.466  1.00 70.75           C  
ATOM   2904  C   GLY A 400     -12.049   0.828  11.885  1.00 70.75           C  
ATOM   2905  O   GLY A 400     -11.411   0.844  10.832  1.00 70.75           O  
ATOM   2906  N   VAL A 401     -12.247   1.937  12.608  1.00 75.31           N  
ATOM   2907  CA  VAL A 401     -11.721   3.253  12.211  1.00 75.31           C  
ATOM   2908  C   VAL A 401     -10.193   3.243  12.260  1.00 75.31           C  
ATOM   2909  CB  VAL A 401     -12.301   4.388  13.081  1.00 75.31           C  
ATOM   2910  O   VAL A 401      -9.553   3.708  11.319  1.00 75.31           O  
ATOM   2911  CG1 VAL A 401     -11.726   5.760  12.704  1.00 75.31           C  
ATOM   2912  CG2 VAL A 401     -13.826   4.468  12.933  1.00 75.31           C  
ATOM   2913  N   ILE A 402      -9.592   2.658  13.300  1.00 81.69           N  
ATOM   2914  CA  ILE A 402      -8.130   2.554  13.402  1.00 81.69           C  
ATOM   2915  C   ILE A 402      -7.541   1.664  12.307  1.00 81.69           C  
ATOM   2916  CB  ILE A 402      -7.697   2.087  14.805  1.00 81.69           C  
ATOM   2917  O   ILE A 402      -6.555   2.056  11.690  1.00 81.69           O  
ATOM   2918  CG1 ILE A 402      -8.163   3.051  15.918  1.00 81.69           C  
ATOM   2919  CG2 ILE A 402      -6.166   1.938  14.867  1.00 81.69           C  
ATOM   2920  CD1 ILE A 402      -7.910   4.539  15.657  1.00 81.69           C  
ATOM   2921  N   ALA A 403      -8.158   0.521  12.007  1.00 79.75           N  
ATOM   2922  CA  ALA A 403      -7.726  -0.338  10.907  1.00 79.75           C  
ATOM   2923  C   ALA A 403      -7.754   0.411   9.565  1.00 79.75           C  
ATOM   2924  CB  ALA A 403      -8.621  -1.581  10.880  1.00 79.75           C  
ATOM   2925  O   ALA A 403      -6.790   0.351   8.801  1.00 79.75           O  
ATOM   2926  N   SER A 404      -8.814   1.190   9.310  1.00 78.88           N  
ATOM   2927  CA  SER A 404      -8.897   2.021   8.105  1.00 78.88           C  
ATOM   2928  C   SER A 404      -7.814   3.106   8.072  1.00 78.88           C  
ATOM   2929  CB  SER A 404     -10.304   2.604   7.938  1.00 78.88           C  
ATOM   2930  O   SER A 404      -7.169   3.285   7.048  1.00 78.88           O  
ATOM   2931  OG  SER A 404     -10.582   3.658   8.839  1.00 78.88           O  
ATOM   2932  N   LEU A 405      -7.524   3.767   9.196  1.00 83.81           N  
ATOM   2933  CA  LEU A 405      -6.439   4.747   9.294  1.00 83.81           C  
ATOM   2934  C   LEU A 405      -5.070   4.135   9.026  1.00 83.81           C  
ATOM   2935  CB  LEU A 405      -6.438   5.357  10.696  1.00 83.81           C  
ATOM   2936  O   LEU A 405      -4.283   4.731   8.299  1.00 83.81           O  
ATOM   2937  CG  LEU A 405      -7.428   6.516  10.812  1.00 83.81           C  
ATOM   2938  CD1 LEU A 405      -7.873   6.607  12.261  1.00 83.81           C  
ATOM   2939  CD2 LEU A 405      -6.755   7.832  10.414  1.00 83.81           C  
ATOM   2940  N   VAL A 406      -4.791   2.957   9.586  1.00 87.88           N  
ATOM   2941  CA  VAL A 406      -3.542   2.234   9.328  1.00 87.88           C  
ATOM   2942  C   VAL A 406      -3.423   1.921   7.839  1.00 87.88           C  
ATOM   2943  CB  VAL A 406      -3.461   0.957  10.183  1.00 87.88           C  
ATOM   2944  O   VAL A 406      -2.380   2.187   7.255  1.00 87.88           O  
ATOM   2945  CG1 VAL A 406      -2.285   0.063   9.776  1.00 87.88           C  
ATOM   2946  CG2 VAL A 406      -3.288   1.300  11.670  1.00 87.88           C  
ATOM   2947  N   ASN A 407      -4.492   1.439   7.203  1.00 86.50           N  
ATOM   2948  CA  ASN A 407      -4.490   1.155   5.769  1.00 86.50           C  
ATOM   2949  C   ASN A 407      -4.300   2.429   4.920  1.00 86.50           C  
ATOM   2950  CB  ASN A 407      -5.783   0.404   5.431  1.00 86.50           C  
ATOM   2951  O   ASN A 407      -3.482   2.443   4.006  1.00 86.50           O  
ATOM   2952  CG  ASN A 407      -5.735  -0.151   4.021  1.00 86.50           C  
ATOM   2953  ND2 ASN A 407      -6.618   0.251   3.137  1.00 86.50           N  
ATOM   2954  OD1 ASN A 407      -4.894  -0.963   3.702  1.00 86.50           O  
ATOM   2955  N   SER A 408      -4.973   3.534   5.264  1.00 86.62           N  
ATOM   2956  CA  SER A 408      -4.726   4.847   4.650  1.00 86.62           C  
ATOM   2957  C   SER A 408      -3.265   5.256   4.794  1.00 86.62           C  
ATOM   2958  CB  SER A 408      -5.569   5.947   5.306  1.00 86.62           C  
ATOM   2959  O   SER A 408      -2.643   5.661   3.819  1.00 86.62           O  
ATOM   2960  OG  SER A 408      -6.806   6.115   4.662  1.00 86.62           O  
ATOM   2961  N   SER A 409      -2.696   5.138   5.995  1.00 90.44           N  
ATOM   2962  CA  SER A 409      -1.291   5.446   6.253  1.00 90.44           C  
ATOM   2963  C   SER A 409      -0.350   4.616   5.382  1.00 90.44           C  
ATOM   2964  CB  SER A 409      -0.964   5.218   7.732  1.00 90.44           C  
ATOM   2965  O   SER A 409       0.641   5.161   4.899  1.00 90.44           O  
ATOM   2966  OG  SER A 409      -1.516   6.257   8.521  1.00 90.44           O  
ATOM   2967  N   GLN A 410      -0.667   3.342   5.135  1.00 91.50           N  
ATOM   2968  CA  GLN A 410       0.130   2.493   4.251  1.00 91.50           C  
ATOM   2969  C   GLN A 410       0.078   2.968   2.797  1.00 91.50           C  
ATOM   2970  CB  GLN A 410      -0.278   1.017   4.374  1.00 91.50           C  
ATOM   2971  O   GLN A 410       1.133   3.194   2.206  1.00 91.50           O  
ATOM   2972  CG  GLN A 410       0.052   0.422   5.753  1.00 91.50           C  
ATOM   2973  CD  GLN A 410      -0.353  -1.040   5.888  1.00 91.50           C  
ATOM   2974  NE2 GLN A 410      -0.624  -1.511   7.085  1.00 91.50           N  
ATOM   2975  OE1 GLN A 410      -0.407  -1.809   4.948  1.00 91.50           O  
ATOM   2976  N   GLN A 411      -1.116   3.227   2.252  1.00 90.62           N  
ATOM   2977  CA  GLN A 411      -1.254   3.672   0.859  1.00 90.62           C  
ATOM   2978  C   GLN A 411      -0.661   5.064   0.627  1.00 90.62           C  
ATOM   2979  CB  GLN A 411      -2.727   3.617   0.409  1.00 90.62           C  
ATOM   2980  O   GLN A 411       0.051   5.292  -0.349  1.00 90.62           O  
ATOM   2981  CG  GLN A 411      -3.390   2.225   0.460  1.00 90.62           C  
ATOM   2982  CD  GLN A 411      -2.645   1.143  -0.330  1.00 90.62           C  
ATOM   2983  NE2 GLN A 411      -3.265   0.483  -1.277  1.00 90.62           N  
ATOM   2984  OE1 GLN A 411      -1.488   0.861  -0.085  1.00 90.62           O  
ATOM   2985  N   LEU A 412      -0.884   5.998   1.553  1.00 89.44           N  
ATOM   2986  CA  LEU A 412      -0.306   7.337   1.454  1.00 89.44           C  
ATOM   2987  C   LEU A 412       1.218   7.306   1.631  1.00 89.44           C  
ATOM   2988  CB  LEU A 412      -0.971   8.259   2.486  1.00 89.44           C  
ATOM   2989  O   LEU A 412       1.934   7.998   0.910  1.00 89.44           O  
ATOM   2990  CG  LEU A 412      -2.482   8.472   2.268  1.00 89.44           C  
ATOM   2991  CD1 LEU A 412      -3.015   9.390   3.370  1.00 89.44           C  
ATOM   2992  CD2 LEU A 412      -2.821   8.988   0.866  1.00 89.44           C  
ATOM   2993  N   GLY A 413       1.719   6.484   2.558  1.00 90.31           N  
ATOM   2994  CA  GLY A 413       3.150   6.264   2.746  1.00 90.31           C  
ATOM   2995  C   GLY A 413       3.806   5.673   1.508  1.00 90.31           C  
ATOM   2996  O   GLY A 413       4.813   6.200   1.047  1.00 90.31           O  
ATOM   2997  N   GLY A 414       3.203   4.640   0.921  1.00 91.06           N  
ATOM   2998  CA  GLY A 414       3.701   4.035  -0.306  1.00 91.06           C  
ATOM   2999  C   GLY A 414       3.729   5.007  -1.487  1.00 91.06           C  
ATOM   3000  O   GLY A 414       4.743   5.068  -2.174  1.00 91.06           O  
ATOM   3001  N   ALA A 415       2.702   5.852  -1.650  1.00 90.06           N  
ATOM   3002  CA  ALA A 415       2.695   6.885  -2.688  1.00 90.06           C  
ATOM   3003  C   ALA A 415       3.855   7.891  -2.538  1.00 90.06           C  
ATOM   3004  CB  ALA A 415       1.345   7.611  -2.663  1.00 90.06           C  
ATOM   3005  O   ALA A 415       4.521   8.252  -3.511  1.00 90.06           O  
ATOM   3006  N   VAL A 416       4.129   8.329  -1.303  1.00 89.44           N  
ATOM   3007  CA  VAL A 416       5.275   9.203  -1.008  1.00 89.44           C  
ATOM   3008  C   VAL A 416       6.595   8.468  -1.251  1.00 89.44           C  
ATOM   3009  CB  VAL A 416       5.195   9.768   0.424  1.00 89.44           C  
ATOM   3010  O   VAL A 416       7.484   9.033  -1.878  1.00 89.44           O  
ATOM   3011  CG1 VAL A 416       6.448  10.569   0.808  1.00 89.44           C  
ATOM   3012  CG2 VAL A 416       3.995  10.717   0.567  1.00 89.44           C  
ATOM   3013  N   GLY A 417       6.720   7.211  -0.818  1.00 89.38           N  
ATOM   3014  CA  GLY A 417       7.915   6.390  -1.035  1.00 89.38           C  
ATOM   3015  C   GLY A 417       8.243   6.193  -2.512  1.00 89.38           C  
ATOM   3016  O   GLY A 417       9.372   6.416  -2.936  1.00 89.38           O  
ATOM   3017  N   LEU A 418       7.246   5.865  -3.329  1.00 86.75           N  
ATOM   3018  CA  LEU A 418       7.407   5.788  -4.780  1.00 86.75           C  
ATOM   3019  C   LEU A 418       7.803   7.141  -5.381  1.00 86.75           C  
ATOM   3020  CB  LEU A 418       6.089   5.306  -5.387  1.00 86.75           C  
ATOM   3021  O   LEU A 418       8.632   7.194  -6.276  1.00 86.75           O  
ATOM   3022  CG  LEU A 418       5.736   3.840  -5.099  1.00 86.75           C  
ATOM   3023  CD1 LEU A 418       4.328   3.563  -5.611  1.00 86.75           C  
ATOM   3024  CD2 LEU A 418       6.678   2.860  -5.788  1.00 86.75           C  
ATOM   3025  N   ALA A 419       7.287   8.261  -4.875  1.00 84.56           N  
ATOM   3026  CA  ALA A 419       7.726   9.576  -5.346  1.00 84.56           C  
ATOM   3027  C   ALA A 419       9.216   9.854  -5.050  1.00 84.56           C  
ATOM   3028  CB  ALA A 419       6.814  10.639  -4.738  1.00 84.56           C  
ATOM   3029  O   ALA A 419       9.887  10.529  -5.832  1.00 84.56           O  
ATOM   3030  N   LEU A 420       9.758   9.297  -3.959  1.00 83.31           N  
ATOM   3031  CA  LEU A 420      11.179   9.404  -3.609  1.00 83.31           C  
ATOM   3032  C   LEU A 420      12.098   8.603  -4.552  1.00 83.31           C  
ATOM   3033  CB  LEU A 420      11.406   8.967  -2.148  1.00 83.31           C  
ATOM   3034  O   LEU A 420      13.296   8.902  -4.612  1.00 83.31           O  
ATOM   3035  CG  LEU A 420      10.724   9.815  -1.060  1.00 83.31           C  
ATOM   3036  CD1 LEU A 420      10.910   9.153   0.307  1.00 83.31           C  
ATOM   3037  CD2 LEU A 420      11.291  11.232  -0.984  1.00 83.31           C  
ATOM   3038  N   THR A 421      11.588   7.640  -5.338  1.00 75.94           N  
ATOM   3039  CA  THR A 421      12.425   6.973  -6.358  1.00 75.94           C  
ATOM   3040  C   THR A 421      12.863   7.942  -7.448  1.00 75.94           C  
ATOM   3041  CB  THR A 421      11.781   5.759  -7.046  1.00 75.94           C  
ATOM   3042  O   THR A 421      13.976   7.822  -7.952  1.00 75.94           O  
ATOM   3043  CG2 THR A 421      11.384   4.669  -6.072  1.00 75.94           C  
ATOM   3044  OG1 THR A 421      10.637   6.093  -7.782  1.00 75.94           O  
ATOM   3045  N   GLY A 422      12.030   8.933  -7.788  1.00 67.56           N  
ATOM   3046  CA  GLY A 422      12.371   9.951  -8.786  1.00 67.56           C  
ATOM   3047  C   GLY A 422      13.598  10.774  -8.388  1.00 67.56           C  
ATOM   3048  O   GLY A 422      14.461  11.024  -9.219  1.00 67.56           O  
ATOM   3049  N   LEU A 423      13.728  11.110  -7.099  1.00 67.44           N  
ATOM   3050  CA  LEU A 423      14.886  11.836  -6.559  1.00 67.44           C  
ATOM   3051  C   LEU A 423      16.193  11.036  -6.617  1.00 67.44           C  
ATOM   3052  CB  LEU A 423      14.614  12.206  -5.091  1.00 67.44           C  
ATOM   3053  O   LEU A 423      17.267  11.627  -6.615  1.00 67.44           O  
ATOM   3054  CG  LEU A 423      13.496  13.232  -4.867  1.00 67.44           C  
ATOM   3055  CD1 LEU A 423      13.263  13.388  -3.366  1.00 67.44           C  
ATOM   3056  CD2 LEU A 423      13.861  14.607  -5.421  1.00 67.44           C  
ATOM   3057  N   SER A 424      16.111   9.706  -6.604  1.00 69.50           N  
ATOM   3058  CA  SER A 424      17.273   8.832  -6.416  1.00 69.50           C  
ATOM   3059  C   SER A 424      17.738   8.129  -7.689  1.00 69.50           C  
ATOM   3060  CB  SER A 424      16.990   7.832  -5.301  1.00 69.50           C  
ATOM   3061  O   SER A 424      18.932   7.881  -7.831  1.00 69.50           O  
ATOM   3062  OG  SER A 424      15.711   7.227  -5.421  1.00 69.50           O  
ATOM   3063  N   LEU A 425      16.833   7.853  -8.632  1.00 66.88           N  
ATOM   3064  CA  LEU A 425      17.173   7.270  -9.935  1.00 66.88           C  
ATOM   3065  C   LEU A 425      17.607   8.315 -10.978  1.00 66.88           C  
ATOM   3066  CB  LEU A 425      15.987   6.428 -10.445  1.00 66.88           C  
ATOM   3067  O   LEU A 425      18.281   7.948 -11.934  1.00 66.88           O  
ATOM   3068  CG  LEU A 425      15.702   5.155  -9.624  1.00 66.88           C  
ATOM   3069  CD1 LEU A 425      14.413   4.494 -10.117  1.00 66.88           C  
ATOM   3070  CD2 LEU A 425      16.825   4.122  -9.741  1.00 66.88           C  
ATOM   3071  N   GLY A 426      17.261   9.596 -10.800  1.00 56.38           N  
ATOM   3072  CA  GLY A 426      17.663  10.686 -11.704  1.00 56.38           C  
ATOM   3073  C   GLY A 426      19.108  11.176 -11.535  1.00 56.38           C  
ATOM   3074  O   GLY A 426      19.580  11.979 -12.330  1.00 56.38           O  
ATOM   3075  N   GLY A 427      19.839  10.702 -10.519  1.00 48.81           N  
ATOM   3076  CA  GLY A 427      21.249  11.037 -10.304  1.00 48.81           C  
ATOM   3077  C   GLY A 427      22.189   9.916 -10.763  1.00 48.81           C  
ATOM   3078  O   GLY A 427      22.298   8.906 -10.080  1.00 48.81           O  
ATOM   3079  N   SER A 428      22.868  10.110 -11.898  1.00 41.31           N  
ATOM   3080  CA  SER A 428      24.105   9.448 -12.376  1.00 41.31           C  
ATOM   3081  C   SER A 428      24.367   7.969 -12.005  1.00 41.31           C  
ATOM   3082  CB  SER A 428      25.316  10.266 -11.897  1.00 41.31           C  
ATOM   3083  O   SER A 428      24.758   7.682 -10.880  1.00 41.31           O  
ATOM   3084  OG  SER A 428      25.157  11.639 -12.199  1.00 41.31           O  
ATOM   3085  N   GLY A 429      24.344   7.057 -12.994  1.00 42.72           N  
ATOM   3086  CA  GLY A 429      25.152   5.813 -13.116  1.00 42.72           C  
ATOM   3087  C   GLY A 429      25.028   4.679 -12.072  1.00 42.72           C  
ATOM   3088  O   GLY A 429      25.092   3.517 -12.445  1.00 42.72           O  
ATOM   3089  N   HIS A 430      24.799   4.988 -10.792  1.00 52.22           N  
ATOM   3090  CA  HIS A 430      24.667   4.066  -9.650  1.00 52.22           C  
ATOM   3091  C   HIS A 430      23.278   4.183  -8.976  1.00 52.22           C  
ATOM   3092  CB  HIS A 430      25.801   4.323  -8.639  1.00 52.22           C  
ATOM   3093  O   HIS A 430      23.119   3.911  -7.781  1.00 52.22           O  
ATOM   3094  CG  HIS A 430      27.195   4.072  -9.156  1.00 52.22           C  
ATOM   3095  CD2 HIS A 430      27.911   2.909  -9.048  1.00 52.22           C  
ATOM   3096  ND1 HIS A 430      28.016   4.999  -9.758  1.00 52.22           N  
ATOM   3097  CE1 HIS A 430      29.194   4.406 -10.013  1.00 52.22           C  
ATOM   3098  NE2 HIS A 430      29.185   3.142  -9.574  1.00 52.22           N  
ATOM   3099  N   GLY A 431      22.259   4.623  -9.727  1.00 74.81           N  
ATOM   3100  CA  GLY A 431      20.971   5.090  -9.191  1.00 74.81           C  
ATOM   3101  C   GLY A 431      20.221   4.087  -8.305  1.00 74.81           C  
ATOM   3102  O   GLY A 431      19.576   4.486  -7.337  1.00 74.81           O  
ATOM   3103  N   PHE A 432      20.339   2.779  -8.560  1.00 82.56           N  
ATOM   3104  CA  PHE A 432      19.652   1.756  -7.758  1.00 82.56           C  
ATOM   3105  C   PHE A 432      20.186   1.666  -6.323  1.00 82.56           C  
ATOM   3106  CB  PHE A 432      19.750   0.397  -8.463  1.00 82.56           C  
ATOM   3107  O   PHE A 432      19.401   1.595  -5.375  1.00 82.56           O  
ATOM   3108  CG  PHE A 432      19.038   0.356  -9.800  1.00 82.56           C  
ATOM   3109  CD1 PHE A 432      17.635   0.439  -9.841  1.00 82.56           C  
ATOM   3110  CD2 PHE A 432      19.760   0.227 -11.002  1.00 82.56           C  
ATOM   3111  CE1 PHE A 432      16.958   0.417 -11.068  1.00 82.56           C  
ATOM   3112  CE2 PHE A 432      19.076   0.157 -12.229  1.00 82.56           C  
ATOM   3113  CZ  PHE A 432      17.675   0.258 -12.264  1.00 82.56           C  
ATOM   3114  N   GLY A 433      21.511   1.728  -6.147  1.00 84.25           N  
ATOM   3115  CA  GLY A 433      22.151   1.724  -4.831  1.00 84.25           C  
ATOM   3116  C   GLY A 433      21.723   2.928  -3.994  1.00 84.25           C  
ATOM   3117  O   GLY A 433      21.291   2.770  -2.849  1.00 84.25           O  
ATOM   3118  N   ALA A 434      21.753   4.122  -4.588  1.00 85.56           N  
ATOM   3119  CA  ALA A 434      21.289   5.353  -3.951  1.00 85.56           C  
ATOM   3120  C   ALA A 434      19.789   5.300  -3.610  1.00 85.56           C  
ATOM   3121  CB  ALA A 434      21.614   6.523  -4.887  1.00 85.56           C  
ATOM   3122  O   ALA A 434      19.390   5.666  -2.503  1.00 85.56           O  
ATOM   3123  N   ALA A 435      18.954   4.779  -4.512  1.00 86.19           N  
ATOM   3124  CA  ALA A 435      17.521   4.631  -4.276  1.00 86.19           C  
ATOM   3125  C   ALA A 435      17.209   3.690  -3.107  1.00 86.19           C  
ATOM   3126  CB  ALA A 435      16.858   4.202  -5.588  1.00 86.19           C  
ATOM   3127  O   ALA A 435      16.360   4.007  -2.273  1.00 86.19           O  
ATOM   3128  N   LEU A 436      17.947   2.586  -2.975  1.00 88.19           N  
ATOM   3129  CA  LEU A 436      17.833   1.675  -1.833  1.00 88.19           C  
ATOM   3130  C   LEU A 436      18.366   2.290  -0.528  1.00 88.19           C  
ATOM   3131  CB  LEU A 436      18.556   0.365  -2.184  1.00 88.19           C  
ATOM   3132  O   LEU A 436      17.832   2.006   0.545  1.00 88.19           O  
ATOM   3133  CG  LEU A 436      17.805  -0.478  -3.228  1.00 88.19           C  
ATOM   3134  CD1 LEU A 436      18.746  -1.494  -3.864  1.00 88.19           C  
ATOM   3135  CD2 LEU A 436      16.603  -1.205  -2.617  1.00 88.19           C  
ATOM   3136  N   ALA A 437      19.354   3.187  -0.594  1.00 88.94           N  
ATOM   3137  CA  ALA A 437      19.802   3.946   0.574  1.00 88.94           C  
ATOM   3138  C   ALA A 437      18.727   4.936   1.063  1.00 88.94           C  
ATOM   3139  CB  ALA A 437      21.122   4.652   0.249  1.00 88.94           C  
ATOM   3140  O   ALA A 437      18.526   5.083   2.270  1.00 88.94           O  
ATOM   3141  N   VAL A 438      17.972   5.559   0.150  1.00 89.12           N  
ATOM   3142  CA  VAL A 438      16.803   6.383   0.512  1.00 89.12           C  
ATOM   3143  C   VAL A 438      15.715   5.527   1.174  1.00 89.12           C  
ATOM   3144  CB  VAL A 438      16.268   7.166  -0.702  1.00 89.12           C  
ATOM   3145  O   VAL A 438      15.157   5.946   2.192  1.00 89.12           O  
ATOM   3146  CG1 VAL A 438      14.994   7.955  -0.370  1.00 89.12           C  
ATOM   3147  CG2 VAL A 438      17.300   8.182  -1.204  1.00 89.12           C  
ATOM   3148  N   CYS A 439      15.472   4.300   0.690  1.00 89.31           N  
ATOM   3149  CA  CYS A 439      14.581   3.350   1.374  1.00 89.31           C  
ATOM   3150  C   CYS A 439      15.050   3.072   2.810  1.00 89.31           C  
ATOM   3151  CB  CYS A 439      14.505   2.009   0.626  1.00 89.31           C  
ATOM   3152  O   CYS A 439      14.246   3.085   3.745  1.00 89.31           O  
ATOM   3153  SG  CYS A 439      13.897   2.199  -1.062  1.00 89.31           S  
ATOM   3154  N   ALA A 440      16.354   2.847   3.000  1.00 91.38           N  
ATOM   3155  CA  ALA A 440      16.927   2.623   4.321  1.00 91.38           C  
ATOM   3156  C   ALA A 440      16.740   3.835   5.241  1.00 91.38           C  
ATOM   3157  CB  ALA A 440      18.407   2.269   4.189  1.00 91.38           C  
ATOM   3158  O   ALA A 440      16.362   3.666   6.399  1.00 91.38           O  
ATOM   3159  N   ALA A 441      16.937   5.055   4.734  1.00 92.62           N  
ATOM   3160  CA  ALA A 441      16.716   6.279   5.499  1.00 92.62           C  
ATOM   3161  C   ALA A 441      15.255   6.406   5.967  1.00 92.62           C  
ATOM   3162  CB  ALA A 441      17.153   7.479   4.652  1.00 92.62           C  
ATOM   3163  O   ALA A 441      15.011   6.683   7.142  1.00 92.62           O  
ATOM   3164  N   ALA A 442      14.281   6.127   5.094  1.00 90.75           N  
ATOM   3165  CA  ALA A 442      12.866   6.109   5.470  1.00 90.75           C  
ATOM   3166  C   ALA A 442      12.570   5.065   6.566  1.00 90.75           C  
ATOM   3167  CB  ALA A 442      12.026   5.881   4.207  1.00 90.75           C  
ATOM   3168  O   ALA A 442      11.895   5.374   7.551  1.00 90.75           O  
ATOM   3169  N   ALA A 443      13.140   3.860   6.458  1.00 91.81           N  
ATOM   3170  CA  ALA A 443      13.005   2.813   7.473  1.00 91.81           C  
ATOM   3171  C   ALA A 443      13.698   3.171   8.808  1.00 91.81           C  
ATOM   3172  CB  ALA A 443      13.533   1.502   6.883  1.00 91.81           C  
ATOM   3173  O   ALA A 443      13.163   2.880   9.879  1.00 91.81           O  
ATOM   3174  N   LEU A 444      14.842   3.864   8.780  1.00 94.06           N  
ATOM   3175  CA  LEU A 444      15.514   4.375   9.982  1.00 94.06           C  
ATOM   3176  C   LEU A 444      14.700   5.475  10.669  1.00 94.06           C  
ATOM   3177  CB  LEU A 444      16.913   4.911   9.626  1.00 94.06           C  
ATOM   3178  O   LEU A 444      14.577   5.477  11.895  1.00 94.06           O  
ATOM   3179  CG  LEU A 444      17.956   3.830   9.311  1.00 94.06           C  
ATOM   3180  CD1 LEU A 444      19.238   4.480   8.796  1.00 94.06           C  
ATOM   3181  CD2 LEU A 444      18.303   2.979  10.538  1.00 94.06           C  
ATOM   3182  N   LEU A 445      14.087   6.380   9.902  1.00 94.00           N  
ATOM   3183  CA  LEU A 445      13.163   7.372  10.452  1.00 94.00           C  
ATOM   3184  C   LEU A 445      11.944   6.688  11.088  1.00 94.00           C  
ATOM   3185  CB  LEU A 445      12.743   8.365   9.354  1.00 94.00           C  
ATOM   3186  O   LEU A 445      11.545   7.056  12.196  1.00 94.00           O  
ATOM   3187  CG  LEU A 445      13.859   9.307   8.867  1.00 94.00           C  
ATOM   3188  CD1 LEU A 445      13.344  10.115   7.676  1.00 94.00           C  
ATOM   3189  CD2 LEU A 445      14.305  10.285   9.956  1.00 94.00           C  
ATOM   3190  N   ALA A 446      11.395   5.651  10.443  1.00 91.38           N  
ATOM   3191  CA  ALA A 446      10.333   4.824  11.021  1.00 91.38           C  
ATOM   3192  C   ALA A 446      10.781   4.172  12.341  1.00 91.38           C  
ATOM   3193  CB  ALA A 446       9.897   3.760  10.004  1.00 91.38           C  
ATOM   3194  O   ALA A 446      10.030   4.173  13.316  1.00 91.38           O  
ATOM   3195  N   CYS A 447      12.021   3.673  12.396  1.00 92.00           N  
ATOM   3196  CA  CYS A 447      12.635   3.103  13.596  1.00 92.00           C  
ATOM   3197  C   CYS A 447      12.726   4.130  14.736  1.00 92.00           C  
ATOM   3198  CB  CYS A 447      14.013   2.537  13.220  1.00 92.00           C  
ATOM   3199  O   CYS A 447      12.361   3.820  15.869  1.00 92.00           O  
ATOM   3200  SG  CYS A 447      14.727   1.658  14.634  1.00 92.00           S  
ATOM   3201  N   GLY A 448      13.116   5.375  14.445  1.00 91.12           N  
ATOM   3202  CA  GLY A 448      13.146   6.457  15.433  1.00 91.12           C  
ATOM   3203  C   GLY A 448      11.774   6.724  16.062  1.00 91.12           C  
ATOM   3204  O   GLY A 448      11.644   6.776  17.288  1.00 91.12           O  
ATOM   3205  N   TRP A 449      10.722   6.818  15.243  1.00 90.88           N  
ATOM   3206  CA  TRP A 449       9.348   6.979  15.735  1.00 90.88           C  
ATOM   3207  C   TRP A 449       8.858   5.760  16.524  1.00 90.88           C  
ATOM   3208  CB  TRP A 449       8.411   7.293  14.565  1.00 90.88           C  
ATOM   3209  O   TRP A 449       8.240   5.922  17.580  1.00 90.88           O  
ATOM   3210  CG  TRP A 449       8.511   8.703  14.075  1.00 90.88           C  
ATOM   3211  CD1 TRP A 449       9.111   9.112  12.936  1.00 90.88           C  
ATOM   3212  CD2 TRP A 449       8.015   9.915  14.716  1.00 90.88           C  
ATOM   3213  CE2 TRP A 449       8.323  11.030  13.882  1.00 90.88           C  
ATOM   3214  CE3 TRP A 449       7.350  10.183  15.931  1.00 90.88           C  
ATOM   3215  NE1 TRP A 449       9.005  10.484  12.818  1.00 90.88           N  
ATOM   3216  CH2 TRP A 449       7.267  12.572  15.417  1.00 90.88           C  
ATOM   3217  CZ2 TRP A 449       7.951  12.339  14.214  1.00 90.88           C  
ATOM   3218  CZ3 TRP A 449       6.981  11.499  16.280  1.00 90.88           C  
ATOM   3219  N   ALA A 450       9.182   4.553  16.063  1.00 87.81           N  
ATOM   3220  CA  ALA A 450       8.859   3.305  16.745  1.00 87.81           C  
ATOM   3221  C   ALA A 450       9.549   3.185  18.113  1.00 87.81           C  
ATOM   3222  CB  ALA A 450       9.261   2.153  15.829  1.00 87.81           C  
ATOM   3223  O   ALA A 450       8.905   2.822  19.097  1.00 87.81           O  
ATOM   3224  N   ALA A 451      10.818   3.584  18.220  1.00 90.88           N  
ATOM   3225  CA  ALA A 451      11.559   3.572  19.479  1.00 90.88           C  
ATOM   3226  C   ALA A 451      10.916   4.507  20.512  1.00 90.88           C  
ATOM   3227  CB  ALA A 451      13.008   3.981  19.190  1.00 90.88           C  
ATOM   3228  O   ALA A 451      10.842   4.201  21.704  1.00 90.88           O  
ATOM   3229  N   VAL A 452      10.394   5.645  20.054  1.00 90.25           N  
ATOM   3230  CA  VAL A 452       9.650   6.580  20.900  1.00 90.25           C  
ATOM   3231  C   VAL A 452       8.299   5.996  21.343  1.00 90.25           C  
ATOM   3232  CB  VAL A 452       9.505   7.927  20.172  1.00 90.25           C  
ATOM   3233  O   VAL A 452       7.854   6.292  22.456  1.00 90.25           O  
ATOM   3234  CG1 VAL A 452       8.632   8.894  20.961  1.00 90.25           C  
ATOM   3235  CG2 VAL A 452      10.854   8.626  19.987  1.00 90.25           C  
ATOM   3236  N   VAL A 453       7.649   5.166  20.518  1.00 85.81           N  
ATOM   3237  CA  VAL A 453       6.466   4.386  20.927  1.00 85.81           C  
ATOM   3238  C   VAL A 453       6.849   3.375  22.006  1.00 85.81           C  
ATOM   3239  CB  VAL A 453       5.779   3.690  19.731  1.00 85.81           C  
ATOM   3240  O   VAL A 453       6.261   3.398  23.084  1.00 85.81           O  
ATOM   3241  CG1 VAL A 453       4.659   2.761  20.204  1.00 85.81           C  
ATOM   3242  CG2 VAL A 453       5.160   4.725  18.789  1.00 85.81           C  
ATOM   3243  N   ALA A 454       7.892   2.576  21.768  1.00 85.81           N  
ATOM   3244  CA  ALA A 454       8.374   1.547  22.688  1.00 85.81           C  
ATOM   3245  C   ALA A 454       8.699   2.093  24.088  1.00 85.81           C  
ATOM   3246  CB  ALA A 454       9.632   0.924  22.070  1.00 85.81           C  
ATOM   3247  O   ALA A 454       8.416   1.446  25.090  1.00 85.81           O  
ATOM   3248  N   ARG A 455       9.273   3.302  24.172  1.00 88.56           N  
ATOM   3249  CA  ARG A 455       9.600   3.967  25.448  1.00 88.56           C  
ATOM   3250  C   ARG A 455       8.375   4.380  26.266  1.00 88.56           C  
ATOM   3251  CB  ARG A 455      10.462   5.207  25.179  1.00 88.56           C  
ATOM   3252  O   ARG A 455       8.512   4.639  27.455  1.00 88.56           O  
ATOM   3253  CG  ARG A 455      11.905   4.853  24.802  1.00 88.56           C  
ATOM   3254  CD  ARG A 455      12.672   6.138  24.479  1.00 88.56           C  
ATOM   3255  NE  ARG A 455      14.022   5.850  23.963  1.00 88.56           N  
ATOM   3256  NH1 ARG A 455      14.924   7.948  24.247  1.00 88.56           N  
ATOM   3257  NH2 ARG A 455      16.156   6.335  23.328  1.00 88.56           N  
ATOM   3258  CZ  ARG A 455      15.022   6.709  23.850  1.00 88.56           C  
ATOM   3259  N   ARG A 456       7.207   4.518  25.634  1.00 83.06           N  
ATOM   3260  CA  ARG A 456       5.958   4.931  26.294  1.00 83.06           C  
ATOM   3261  C   ARG A 456       5.020   3.767  26.591  1.00 83.06           C  
ATOM   3262  CB  ARG A 456       5.259   6.016  25.467  1.00 83.06           C  
ATOM   3263  O   ARG A 456       3.973   3.981  27.197  1.00 83.06           O  
ATOM   3264  CG  ARG A 456       6.057   7.325  25.473  1.00 83.06           C  
ATOM   3265  CD  ARG A 456       5.135   8.482  25.085  1.00 83.06           C  
ATOM   3266  NE  ARG A 456       5.837   9.783  25.149  1.00 83.06           N  
ATOM   3267  NH1 ARG A 456       3.989  11.109  24.842  1.00 83.06           N  
ATOM   3268  NH2 ARG A 456       5.988  12.058  25.109  1.00 83.06           N  
ATOM   3269  CZ  ARG A 456       5.266  10.973  25.050  1.00 83.06           C  
ATOM   3270  N   GLU A 457       5.369   2.559  26.165  1.00 80.88           N  
ATOM   3271  CA  GLU A 457       4.619   1.359  26.508  1.00 80.88           C  
ATOM   3272  C   GLU A 457       5.125   0.798  27.846  1.00 80.88           C  
ATOM   3273  CB  GLU A 457       4.710   0.329  25.376  1.00 80.88           C  
ATOM   3274  O   GLU A 457       6.339   0.664  28.028  1.00 80.88           O  
ATOM   3275  CG  GLU A 457       3.952   0.804  24.123  1.00 80.88           C  
ATOM   3276  CD  GLU A 457       4.099  -0.161  22.946  1.00 80.88           C  
ATOM   3277  OE1 GLU A 457       3.139  -0.299  22.162  1.00 80.88           O  
ATOM   3278  OE2 GLU A 457       5.186  -0.763  22.801  1.00 80.88           O  
ATOM   3279  N   PRO A 458       4.230   0.475  28.797  1.00 70.81           N  
ATOM   3280  CA  PRO A 458       4.627  -0.242  30.000  1.00 70.81           C  
ATOM   3281  C   PRO A 458       5.179  -1.619  29.611  1.00 70.81           C  
ATOM   3282  CB  PRO A 458       3.374  -0.317  30.876  1.00 70.81           C  
ATOM   3283  O   PRO A 458       4.721  -2.233  28.646  1.00 70.81           O  
ATOM   3284  CG  PRO A 458       2.224  -0.243  29.874  1.00 70.81           C  
ATOM   3285  CD  PRO A 458       2.783   0.602  28.732  1.00 70.81           C  
ATOM   3286  N   LEU A 459       6.189  -2.089  30.347  1.00 68.94           N  
ATOM   3287  CA  LEU A 459       6.763  -3.420  30.150  1.00 68.94           C  
ATOM   3288  C   LEU A 459       5.664  -4.483  30.260  1.00 68.94           C  
ATOM   3289  CB  LEU A 459       7.854  -3.667  31.209  1.00 68.94           C  
ATOM   3290  O   LEU A 459       4.832  -4.410  31.161  1.00 68.94           O  
ATOM   3291  CG  LEU A 459       9.143  -2.864  30.985  1.00 68.94           C  
ATOM   3292  CD1 LEU A 459      10.070  -2.972  32.194  1.00 68.94           C  
ATOM   3293  CD2 LEU A 459       9.909  -3.402  29.784  1.00 68.94           C  
ATOM   3294  N   VAL A 460       5.685  -5.472  29.363  1.00 63.56           N  
ATOM   3295  CA  VAL A 460       4.831  -6.659  29.492  1.00 63.56           C  
ATOM   3296  C   VAL A 460       5.252  -7.368  30.777  1.00 63.56           C  
ATOM   3297  CB  VAL A 460       4.950  -7.595  28.266  1.00 63.56           C  
ATOM   3298  O   VAL A 460       6.373  -7.872  30.860  1.00 63.56           O  
ATOM   3299  CG1 VAL A 460       3.989  -8.783  28.371  1.00 63.56           C  
ATOM   3300  CG2 VAL A 460       4.636  -6.855  26.958  1.00 63.56           C  
ATOM   3301  N   SER A 461       4.396  -7.358  31.798  1.00 49.00           N  
ATOM   3302  CA  SER A 461       4.574  -8.211  32.969  1.00 49.00           C  
ATOM   3303  C   SER A 461       4.465  -9.661  32.494  1.00 49.00           C  
ATOM   3304  CB  SER A 461       3.540  -7.919  34.071  1.00 49.00           C  
ATOM   3305  O   SER A 461       3.464 -10.002  31.860  1.00 49.00           O  
ATOM   3306  OG  SER A 461       2.424  -7.182  33.598  1.00 49.00           O  
ATOM   3307  N   PRO A 462       5.472 -10.518  32.736  1.00 44.78           N  
ATOM   3308  CA  PRO A 462       5.342 -11.925  32.401  1.00 44.78           C  
ATOM   3309  C   PRO A 462       4.165 -12.481  33.202  1.00 44.78           C  
ATOM   3310  CB  PRO A 462       6.688 -12.571  32.741  1.00 44.78           C  
ATOM   3311  O   PRO A 462       4.160 -12.406  34.430  1.00 44.78           O  
ATOM   3312  CG  PRO A 462       7.332 -11.615  33.746  1.00 44.78           C  
ATOM   3313  CD  PRO A 462       6.716 -10.253  33.439  1.00 44.78           C  
ATOM   3314  N   SER A 463       3.142 -12.973  32.502  1.00 47.22           N  
ATOM   3315  CA  SER A 463       2.078 -13.756  33.118  1.00 47.22           C  
ATOM   3316  C   SER A 463       2.720 -14.979  33.770  1.00 47.22           C  
ATOM   3317  CB  SER A 463       1.043 -14.167  32.064  1.00 47.22           C  
ATOM   3318  O   SER A 463       3.298 -15.807  33.061  1.00 47.22           O  
ATOM   3319  OG  SER A 463       1.683 -14.807  30.974  1.00 47.22           O  
ATOM   3320  N   SER A 464       2.677 -15.008  35.101  1.00 37.56           N  
ATOM   3321  CA  SER A 464       3.053 -16.126  35.969  1.00 37.56           C  
ATOM   3322  C   SER A 464       2.311 -17.406  35.622  1.00 37.56           C  
ATOM   3323  CB  SER A 464       2.748 -15.733  37.413  1.00 37.56           C  
ATOM   3324  O   SER A 464       1.074 -17.294  35.439  1.00 37.56           O  
ATOM   3325  OG  SER A 464       1.377 -15.394  37.468  1.00 37.56           O  
ATOM   3326  OXT SER A 464       3.003 -18.443  35.630  1.00 37.56           O  
TER    3327      SER A 464                                                      
ENDMDL                                                                          
END                                                                             
