# Supplementary material for: Cryo‐EM structure of antibacterial efflux transporter QacA from Staphylococcus aureus reveals a novel extracellular loop with allosteric role
Source: EMBO J. 2023 Jul 17;42(16):e113418. doi: 10.15252/embj.2023113418 (PMC10425836; doi:10.15252/embj.2023113418)
Supplement: Supplementary file 4 — Source Data for Expanded View [file EMBJ-42-e113418-s008.zip › Expanded view source data/Figure EV2/AF2 models/AF-R9UUB0-SgvT1.pdb]

HEADER                                            01-JUN-22                     
TITLE     ALPHAFOLD MONOMER V2.0 PREDICTION FOR MAJOR FACILITATOR TRANSPORTER   
TITLE    2 (R9UUB0)                                                             
COMPND    MOL_ID: 1;                                                            
COMPND   2 MOLECULE: MAJOR FACILITATOR TRANSPORTER;                             
COMPND   3 CHAIN: A                                                             
SOURCE    MOL_ID: 1;                                                            
SOURCE   2 ORGANISM_SCIENTIFIC: STREPTOMYCES GRISEOVIRIDIS;                     
SOURCE   3 ORGANISM_TAXID: 45398                                                
REMARK   1                                                                      
REMARK   1 REFERENCE 1                                                          
REMARK   1  AUTH   JOHN JUMPER, RICHARD EVANS, ALEXANDER PRITZEL, TIM GREEN,    
REMARK   1  AUTH 2 MICHAEL FIGURNOV, OLAF RONNEBERGER, KATHRYN TUNYASUVUNAKOOL, 
REMARK   1  AUTH 3 RUSS BATES, AUGUSTIN ZIDEK, ANNA POTAPENKO, ALEX BRIDGLAND,  
REMARK   1  AUTH 4 CLEMENS MEYER, SIMON A A KOHL, ANDREW J BALLARD,             
REMARK   1  AUTH 5 ANDREW COWIE, BERNARDINO ROMERA-PAREDES, STANISLAV NIKOLOV,  
REMARK   1  AUTH 6 RISHUB JAIN, JONAS ADLER, TREVOR BACK, STIG PETERSEN,        
REMARK   1  AUTH 7 DAVID REIMAN, ELLEN CLANCY, MICHAL ZIELINSKI,                
REMARK   1  AUTH 8 MARTIN STEINEGGER, MICHALINA PACHOLSKA, TAMAS BERGHAMMER,    
REMARK   1  AUTH 9 DAVID SILVER, ORIOL VINYALS, ANDREW W SENIOR,                
REMARK   1  AUTH10 KORAY KAVUKCUOGLU, PUSHMEET KOHLI, DEMIS HASSABIS            
REMARK   1  TITL   HIGHLY ACCURATE PROTEIN STRUCTURE PREDICTION WITH ALPHAFOLD  
REMARK   1  REF    NATURE                        V. 596   583 2021              
REMARK   1  REFN                   ISSN 0028-0836                               
REMARK   1  PMID   34265844                                                     
REMARK   1  DOI    10.1038/s41586-021-03819-2                                   
REMARK   1                                                                      
REMARK   1 DISCLAIMERS                                                          
REMARK   1 ALPHAFOLD DATA, COPYRIGHT (2021) DEEPMIND TECHNOLOGIES LIMITED. THE  
REMARK   1 INFORMATION PROVIDED IS THEORETICAL MODELLING ONLY AND CAUTION SHOULD
REMARK   1 BE EXERCISED IN ITS USE. IT IS PROVIDED "AS-IS" WITHOUT ANY WARRANTY 
REMARK   1 OF ANY KIND, WHETHER EXPRESSED OR IMPLIED. NO WARRANTY IS GIVEN THAT 
REMARK   1 USE OF THE INFORMATION SHALL NOT INFRINGE THE RIGHTS OF ANY THIRD    
REMARK   1 PARTY. THE INFORMATION IS NOT INTENDED TO BE A SUBSTITUTE FOR        
REMARK   1 PROFESSIONAL MEDICAL ADVICE, DIAGNOSIS, OR TREATMENT, AND DOES NOT   
REMARK   1 CONSTITUTE MEDICAL OR OTHER PROFESSIONAL ADVICE. IT IS AVAILABLE FOR 
REMARK   1 ACADEMIC AND COMMERCIAL PURPOSES, UNDER CC-BY 4.0 LICENCE.           
DBREF  XXXX A    1   530  UNP    R9UUB0   R9UUB0_STRGD     1    530             
SEQRES   1 A  530  MET SER GLN GLN SER SER ALA SER ALA PRO LEU SER PRO          
SEQRES   2 A  530  ALA PRO PRO GLN ARG ASP PRO ARG ARG TRP TRP ILE LEU          
SEQRES   3 A  530  ALA VAL LEU CYS SER SER LEU PHE VAL ILE VAL LEU ASP          
SEQRES   4 A  530  ASN THR ILE LEU ASN VAL ALA ILE PRO SER ILE THR GLU          
SEQRES   5 A  530  GLN LEU ASP ALA SER THR ALA GLN ILE GLN TRP THR ILE          
SEQRES   6 A  530  ASN ALA TYR THR LEU VAL LEU SER GLY LEU LEU ILE THR          
SEQRES   7 A  530  ALA GLY GLY LEU SER ASP ARG LEU GLY ARG LYS ARG ALA          
SEQRES   8 A  530  LEU LEU LEU GLY LEU LEU VAL PHE GLY VAL GLY SER ALA          
SEQRES   9 A  530  ILE GLY ALA PHE ALA GLY SER PRO GLU VAL LEU ILE GLY          
SEQRES  10 A  530  ALA ARG ALA LEU MET GLY VAL GLY ALA ALA PHE LEU MET          
SEQRES  11 A  530  PRO GLY THR LEU ALA VAL LEU VAL ARG THR PHE ASP ASN          
SEQRES  12 A  530  GLU GLU ARG PRO LYS ALA ILE GLY ILE TRP ALA ALA VAL          
SEQRES  13 A  530  SER SER VAL GLY MET ALA LEU GLY PRO VAL LEU GLY GLY          
SEQRES  14 A  530  PHE LEU LEU ASP HIS PHE TRP TRP GLY VAL THR PHE LEU          
SEQRES  15 A  530  ILE ASN VAL PRO VAL ALA VAL VAL GLY LEU ILE ALA MET          
SEQRES  16 A  530  GLY ALA LEU LEU ARG GLU SER LYS ASP PRO ALA ASN ALA          
SEQRES  17 A  530  ARG PRO ASP LEU ILE GLY ALA LEU LEU CYS THR VAL SER          
SEQRES  18 A  530  VAL VAL ALA LEU VAL TRP ALA VAL ILE SER VAL PRO GLY          
SEQRES  19 A  530  GLN GLY TRP LEU ASP PRO GLU THR LEU GLY ALA GLY LEU          
SEQRES  20 A  530  LEU GLY LEU ALA GLY ALA THR VAL PHE VAL ARG TRP GLU          
SEQRES  21 A  530  LEU ARG ALA PRO ASP PRO MET LEU ASP MET THR MET PHE          
SEQRES  22 A  530  LYS ASN PRO LYS PHE ARG GLY ALA VAL PHE GLY GLY ILE          
SEQRES  23 A  530  LEU SER ALA PHE GLY MET ALA GLY SER LEU PHE LEU LEU          
SEQRES  24 A  530  THR GLN ASP LEU GLN PHE LEU ARG GLY TYR ALA PRO LEU          
SEQRES  25 A  530  GLU ALA GLY ALA GLN LEU THR PRO MET ALA VAL GLY VAL          
SEQRES  26 A  530  LEU ILE SER SER ILE LEU ILE SER PRO ARG VAL VAL LYS          
SEQRES  27 A  530  LYS LEU GLY ILE GLY LYS GLY VAL ALA LEU GLY VAL THR          
SEQRES  28 A  530  CYS SER ALA ALA GLY LEU LEU THR VAL ALA LEU ALA PRO          
SEQRES  29 A  530  ASP ASP GLY TYR LEU VAL LEU ALA ALA GLY LEU LEU LEU          
SEQRES  30 A  530  LEU GLY GLY GLY ALA GLY ILE SER GLY PRO LEU VAL ALA          
SEQRES  31 A  530  ASN ALA LEU MET SER SER ILE PRO PRO GLU ARG ALA SER          
SEQRES  32 A  530  THR GLY SER GLY VAL ASN ASN THR LEU GLN GLU LEU GLY          
SEQRES  33 A  530  SER GLY LEU GLY VAL GLY VAL LEU GLY ALA VAL LEU VAL          
SEQRES  34 A  530  ALA ALA PHE SER GLN ASN LEU PRO GLY GLY LEU GLY GLY          
SEQRES  35 A  530  ALA ALA ALA GLU SER PHE PRO ALA ALA VAL ALA ALA ALA          
SEQRES  36 A  530  GLY ASP ASP SER GLY LEU LEU ALA GLN VAL ARG ASP SER          
SEQRES  37 A  530  PHE ALA ASP SER LEU THR VAL SER GLN LEU ILE GLY ALA          
SEQRES  38 A  530  ALA ALA VAL LEU LEU GLY GLY TRP LEU ALA GLY ALA LEU          
SEQRES  39 A  530  LEU LEU ARG ALA ASP ARG ALA ASP ARG ALA ARG ALA ALA          
SEQRES  40 A  530  ALA ARG GLU ALA GLU ALA ALA VAL SER GLY SER GLY ARG          
SEQRES  41 A  530  ALA ASP GLY ALA ALA ASP ASP ARG PRO VAL                      
CRYST1    1.000    1.000    1.000  90.00  90.00  90.00 P 1           1          
ORIGX1      1.000000  0.000000  0.000000        0.00000                         
ORIGX2      0.000000  1.000000  0.000000        0.00000                         
ORIGX3      0.000000  0.000000  1.000000        0.00000                         
SCALE1      1.000000  0.000000  0.000000        0.00000                         
SCALE2      0.000000  1.000000  0.000000        0.00000                         
SCALE3      0.000000  0.000000  1.000000        0.00000                         
MODEL        1                                                                  
ATOM      1  N   MET A   1     -45.204   4.075  62.610  1.00 40.06           N  
ATOM      2  CA  MET A   1     -45.098   3.228  61.401  1.00 40.06           C  
ATOM      3  C   MET A   1     -44.368   4.024  60.329  1.00 40.06           C  
ATOM      4  CB  MET A   1     -46.486   2.776  60.899  1.00 40.06           C  
ATOM      5  O   MET A   1     -45.001   4.741  59.570  1.00 40.06           O  
ATOM      6  CG  MET A   1     -47.126   1.711  61.797  1.00 40.06           C  
ATOM      7  SD  MET A   1     -48.880   1.413  61.453  1.00 40.06           S  
ATOM      8  CE  MET A   1     -48.808   0.048  60.260  1.00 40.06           C  
ATOM      9  N   SER A   2     -43.039   3.968  60.320  1.00 37.97           N  
ATOM     10  CA  SER A   2     -42.175   4.625  59.333  1.00 37.97           C  
ATOM     11  C   SER A   2     -41.477   3.530  58.527  1.00 37.97           C  
ATOM     12  CB  SER A   2     -41.177   5.573  60.024  1.00 37.97           C  
ATOM     13  O   SER A   2     -40.526   2.912  58.996  1.00 37.97           O  
ATOM     14  OG  SER A   2     -40.821   5.102  61.316  1.00 37.97           O  
ATOM     15  N   GLN A   3     -42.007   3.226  57.339  1.00 40.94           N  
ATOM     16  CA  GLN A   3     -41.381   2.292  56.403  1.00 40.94           C  
ATOM     17  C   GLN A   3     -40.138   2.955  55.796  1.00 40.94           C  
ATOM     18  CB  GLN A   3     -42.374   1.869  55.304  1.00 40.94           C  
ATOM     19  O   GLN A   3     -40.244   3.863  54.974  1.00 40.94           O  
ATOM     20  CG  GLN A   3     -43.424   0.847  55.775  1.00 40.94           C  
ATOM     21  CD  GLN A   3     -44.357   0.393  54.649  1.00 40.94           C  
ATOM     22  NE2 GLN A   3     -45.381  -0.376  54.947  1.00 40.94           N  
ATOM     23  OE1 GLN A   3     -44.200   0.715  53.487  1.00 40.94           O  
ATOM     24  N   GLN A   4     -38.954   2.503  56.209  1.00 41.66           N  
ATOM     25  CA  GLN A   4     -37.712   2.759  55.486  1.00 41.66           C  
ATOM     26  C   GLN A   4     -37.714   1.916  54.208  1.00 41.66           C  
ATOM     27  CB  GLN A   4     -36.496   2.446  56.373  1.00 41.66           C  
ATOM     28  O   GLN A   4     -37.502   0.704  54.234  1.00 41.66           O  
ATOM     29  CG  GLN A   4     -36.128   3.628  57.285  1.00 41.66           C  
ATOM     30  CD  GLN A   4     -34.996   3.299  58.256  1.00 41.66           C  
ATOM     31  NE2 GLN A   4     -34.344   4.288  58.827  1.00 41.66           N  
ATOM     32  OE1 GLN A   4     -34.687   2.155  58.538  1.00 41.66           O  
ATOM     33  N   SER A   5     -37.970   2.583  53.084  1.00 42.09           N  
ATOM     34  CA  SER A   5     -37.729   2.065  51.741  1.00 42.09           C  
ATOM     35  C   SER A   5     -36.229   1.816  51.570  1.00 42.09           C  
ATOM     36  CB  SER A   5     -38.248   3.085  50.722  1.00 42.09           C  
ATOM     37  O   SER A   5     -35.449   2.752  51.392  1.00 42.09           O  
ATOM     38  OG  SER A   5     -37.996   2.661  49.400  1.00 42.09           O  
ATOM     39  N   SER A   6     -35.815   0.554  51.645  1.00 41.72           N  
ATOM     40  CA  SER A   6     -34.459   0.112  51.326  1.00 41.72           C  
ATOM     41  C   SER A   6     -34.262   0.249  49.816  1.00 41.72           C  
ATOM     42  CB  SER A   6     -34.201  -1.327  51.821  1.00 41.72           C  
ATOM     43  O   SER A   6     -34.694  -0.594  49.034  1.00 41.72           O  
ATOM     44  OG  SER A   6     -35.361  -1.945  52.360  1.00 41.72           O  
ATOM     45  N   ALA A   7     -33.650   1.354  49.391  1.00 43.62           N  
ATOM     46  CA  ALA A   7     -33.234   1.547  48.011  1.00 43.62           C  
ATOM     47  C   ALA A   7     -32.145   0.516  47.674  1.00 43.62           C  
ATOM     48  CB  ALA A   7     -32.767   2.996  47.829  1.00 43.62           C  
ATOM     49  O   ALA A   7     -30.998   0.635  48.103  1.00 43.62           O  
ATOM     50  N   SER A   8     -32.517  -0.521  46.927  1.00 44.75           N  
ATOM     51  CA  SER A   8     -31.586  -1.467  46.323  1.00 44.75           C  
ATOM     52  C   SER A   8     -30.625  -0.708  45.406  1.00 44.75           C  
ATOM     53  CB  SER A   8     -32.373  -2.522  45.535  1.00 44.75           C  
ATOM     54  O   SER A   8     -31.058  -0.091  44.430  1.00 44.75           O  
ATOM     55  OG  SER A   8     -33.331  -1.896  44.702  1.00 44.75           O  
ATOM     56  N   ALA A   9     -29.331  -0.741  45.729  1.00 46.06           N  
ATOM     57  CA  ALA A   9     -28.280  -0.192  44.883  1.00 46.06           C  
ATOM     58  C   ALA A   9     -28.383  -0.786  43.462  1.00 46.06           C  
ATOM     59  CB  ALA A   9     -26.922  -0.506  45.525  1.00 46.06           C  
ATOM     60  O   ALA A   9     -28.597  -1.996  43.332  1.00 46.06           O  
ATOM     61  N   PRO A  10     -28.247   0.020  42.393  1.00 46.09           N  
ATOM     62  CA  PRO A  10     -28.245  -0.508  41.037  1.00 46.09           C  
ATOM     63  C   PRO A  10     -27.069  -1.478  40.888  1.00 46.09           C  
ATOM     64  CB  PRO A  10     -28.163   0.712  40.111  1.00 46.09           C  
ATOM     65  O   PRO A  10     -25.913  -1.098  41.074  1.00 46.09           O  
ATOM     66  CG  PRO A  10     -27.545   1.803  40.986  1.00 46.09           C  
ATOM     67  CD  PRO A  10     -28.011   1.453  42.398  1.00 46.09           C  
ATOM     68  N   LEU A  11     -27.377  -2.743  40.592  1.00 45.59           N  
ATOM     69  CA  LEU A  11     -26.390  -3.769  40.266  1.00 45.59           C  
ATOM     70  C   LEU A  11     -25.505  -3.238  39.134  1.00 45.59           C  
ATOM     71  CB  LEU A  11     -27.118  -5.060  39.833  1.00 45.59           C  
ATOM     72  O   LEU A  11     -26.000  -2.968  38.038  1.00 45.59           O  
ATOM     73  CG  LEU A  11     -27.807  -5.826  40.979  1.00 45.59           C  
ATOM     74  CD1 LEU A  11     -28.824  -6.819  40.415  1.00 45.59           C  
ATOM     75  CD2 LEU A  11     -26.793  -6.608  41.817  1.00 45.59           C  
ATOM     76  N   SER A  12     -24.206  -3.079  39.401  1.00 46.62           N  
ATOM     77  CA  SER A  12     -23.217  -2.776  38.369  1.00 46.62           C  
ATOM     78  C   SER A  12     -23.397  -3.768  37.214  1.00 46.62           C  
ATOM     79  CB  SER A  12     -21.797  -2.902  38.926  1.00 46.62           C  
ATOM     80  O   SER A  12     -23.408  -4.977  37.470  1.00 46.62           O  
ATOM     81  OG  SER A  12     -21.599  -1.962  39.964  1.00 46.62           O  
ATOM     82  N   PRO A  13     -23.576  -3.308  35.962  1.00 44.53           N  
ATOM     83  CA  PRO A  13     -23.775  -4.212  34.840  1.00 44.53           C  
ATOM     84  C   PRO A  13     -22.583  -5.167  34.747  1.00 44.53           C  
ATOM     85  CB  PRO A  13     -23.953  -3.323  33.603  1.00 44.53           C  
ATOM     86  O   PRO A  13     -21.429  -4.734  34.758  1.00 44.53           O  
ATOM     87  CG  PRO A  13     -23.335  -1.985  34.011  1.00 44.53           C  
ATOM     88  CD  PRO A  13     -23.554  -1.926  35.520  1.00 44.53           C  
ATOM     89  N   ALA A  14     -22.869  -6.471  34.699  1.00 44.97           N  
ATOM     90  CA  ALA A  14     -21.854  -7.501  34.515  1.00 44.97           C  
ATOM     91  C   ALA A  14     -20.985  -7.164  33.288  1.00 44.97           C  
ATOM     92  CB  ALA A  14     -22.545  -8.863  34.367  1.00 44.97           C  
ATOM     93  O   ALA A  14     -21.527  -6.701  32.276  1.00 44.97           O  
ATOM     94  N   PRO A  15     -19.656  -7.373  33.352  1.00 51.53           N  
ATOM     95  CA  PRO A  15     -18.778  -7.076  32.230  1.00 51.53           C  
ATOM     96  C   PRO A  15     -19.277  -7.823  30.983  1.00 51.53           C  
ATOM     97  CB  PRO A  15     -17.370  -7.500  32.661  1.00 51.53           C  
ATOM     98  O   PRO A  15     -19.656  -8.994  31.091  1.00 51.53           O  
ATOM     99  CG  PRO A  15     -17.619  -8.502  33.788  1.00 51.53           C  
ATOM    100  CD  PRO A  15     -18.915  -8.010  34.427  1.00 51.53           C  
ATOM    101  N   PRO A  16     -19.321  -7.165  29.810  1.00 56.94           N  
ATOM    102  CA  PRO A  16     -19.852  -7.767  28.596  1.00 56.94           C  
ATOM    103  C   PRO A  16     -19.130  -9.087  28.315  1.00 56.94           C  
ATOM    104  CB  PRO A  16     -19.672  -6.723  27.488  1.00 56.94           C  
ATOM    105  O   PRO A  16     -17.903  -9.144  28.227  1.00 56.94           O  
ATOM    106  CG  PRO A  16     -18.595  -5.784  28.032  1.00 56.94           C  
ATOM    107  CD  PRO A  16     -18.808  -5.835  29.541  1.00 56.94           C  
ATOM    108  N   GLN A  17     -19.905 -10.165  28.223  1.00 65.06           N  
ATOM    109  CA  GLN A  17     -19.378 -11.512  28.057  1.00 65.06           C  
ATOM    110  C   GLN A  17     -18.662 -11.609  26.702  1.00 65.06           C  
ATOM    111  CB  GLN A  17     -20.538 -12.510  28.221  1.00 65.06           C  
ATOM    112  O   GLN A  17     -19.260 -11.350  25.656  1.00 65.06           O  
ATOM    113  CG  GLN A  17     -20.094 -13.893  28.716  1.00 65.06           C  
ATOM    114  CD  GLN A  17     -21.292 -14.776  29.070  1.00 65.06           C  
ATOM    115  NE2 GLN A  17     -21.158 -15.685  30.011  1.00 65.06           N  
ATOM    116  OE1 GLN A  17     -22.370 -14.673  28.511  1.00 65.06           O  
ATOM    117  N   ARG A  18     -17.365 -11.948  26.722  1.00 78.50           N  
ATOM    118  CA  ARG A  18     -16.533 -12.078  25.514  1.00 78.50           C  
ATOM    119  C   ARG A  18     -17.165 -13.074  24.543  1.00 78.50           C  
ATOM    120  CB  ARG A  18     -15.110 -12.539  25.884  1.00 78.50           C  
ATOM    121  O   ARG A  18     -17.506 -14.184  24.950  1.00 78.50           O  
ATOM    122  CG  ARG A  18     -14.300 -11.483  26.652  1.00 78.50           C  
ATOM    123  CD  ARG A  18     -12.914 -12.024  27.041  1.00 78.50           C  
ATOM    124  NE  ARG A  18     -12.080 -10.948  27.592  1.00 78.50           N  
ATOM    125  NH1 ARG A  18     -10.583 -12.077  28.949  1.00 78.50           N  
ATOM    126  NH2 ARG A  18     -10.491  -9.856  28.699  1.00 78.50           N  
ATOM    127  CZ  ARG A  18     -11.052 -10.985  28.416  1.00 78.50           C  
ATOM    128  N   ASP A  19     -17.252 -12.723  23.258  1.00 77.44           N  
ATOM    129  CA  ASP A  19     -17.747 -13.659  22.245  1.00 77.44           C  
ATOM    130  C   ASP A  19     -16.791 -14.872  22.166  1.00 77.44           C  
ATOM    131  CB  ASP A  19     -17.937 -12.968  20.880  1.00 77.44           C  
ATOM    132  O   ASP A  19     -15.590 -14.700  21.904  1.00 77.44           O  
ATOM    133  CG  ASP A  19     -18.737 -13.826  19.882  1.00 77.44           C  
ATOM    134  OD1 ASP A  19     -18.592 -15.070  19.917  1.00 77.44           O  
ATOM    135  OD2 ASP A  19     -19.514 -13.250  19.092  1.00 77.44           O  
ATOM    136  N   PRO A  20     -17.263 -16.110  22.402  1.00 82.56           N  
ATOM    137  CA  PRO A  20     -16.420 -17.301  22.310  1.00 82.56           C  
ATOM    138  C   PRO A  20     -15.882 -17.539  20.889  1.00 82.56           C  
ATOM    139  CB  PRO A  20     -17.303 -18.453  22.804  1.00 82.56           C  
ATOM    140  O   PRO A  20     -14.880 -18.230  20.721  1.00 82.56           O  
ATOM    141  CG  PRO A  20     -18.730 -17.970  22.548  1.00 82.56           C  
ATOM    142  CD  PRO A  20     -18.628 -16.467  22.768  1.00 82.56           C  
ATOM    143  N   ARG A  21     -16.501 -16.943  19.861  1.00 85.56           N  
ATOM    144  CA  ARG A  21     -16.150 -17.105  18.442  1.00 85.56           C  
ATOM    145  C   ARG A  21     -15.205 -16.022  17.915  1.00 85.56           C  
ATOM    146  CB  ARG A  21     -17.438 -17.152  17.605  1.00 85.56           C  
ATOM    147  O   ARG A  21     -14.811 -16.085  16.754  1.00 85.56           O  
ATOM    148  CG  ARG A  21     -18.408 -18.253  18.058  1.00 85.56           C  
ATOM    149  CD  ARG A  21     -19.702 -18.184  17.246  1.00 85.56           C  
ATOM    150  NE  ARG A  21     -20.668 -19.208  17.687  1.00 85.56           N  
ATOM    151  NH1 ARG A  21     -22.244 -18.832  16.057  1.00 85.56           N  
ATOM    152  NH2 ARG A  21     -22.590 -20.424  17.586  1.00 85.56           N  
ATOM    153  CZ  ARG A  21     -21.825 -19.481  17.110  1.00 85.56           C  
ATOM    154  N   ARG A  22     -14.800 -15.049  18.739  1.00 88.12           N  
ATOM    155  CA  ARG A  22     -14.001 -13.877  18.319  1.00 88.12           C  
ATOM    156  C   ARG A  22     -12.718 -14.205  17.549  1.00 88.12           C  
ATOM    157  CB  ARG A  22     -13.709 -12.997  19.542  1.00 88.12           C  
ATOM    158  O   ARG A  22     -12.385 -13.514  16.593  1.00 88.12           O  
ATOM    159  CG  ARG A  22     -12.812 -13.667  20.589  1.00 88.12           C  
ATOM    160  CD  ARG A  22     -12.880 -12.872  21.888  1.00 88.12           C  
ATOM    161  NE  ARG A  22     -11.975 -13.428  22.893  1.00 88.12           N  
ATOM    162  NH1 ARG A  22     -13.269 -15.113  23.736  1.00 88.12           N  
ATOM    163  NH2 ARG A  22     -11.223 -14.685  24.591  1.00 88.12           N  
ATOM    164  CZ  ARG A  22     -12.167 -14.412  23.735  1.00 88.12           C  
ATOM    165  N   TRP A  23     -12.025 -15.285  17.907  1.00 90.94           N  
ATOM    166  CA  TRP A  23     -10.799 -15.710  17.220  1.00 90.94           C  
ATOM    167  C   TRP A  23     -11.070 -16.340  15.848  1.00 90.94           C  
ATOM    168  CB  TRP A  23     -10.008 -16.644  18.141  1.00 90.94           C  
ATOM    169  O   TRP A  23     -10.297 -16.125  14.919  1.00 90.94           O  
ATOM    170  CG  TRP A  23      -9.426 -15.946  19.334  1.00 90.94           C  
ATOM    171  CD1 TRP A  23      -9.904 -15.968  20.601  1.00 90.94           C  
ATOM    172  CD2 TRP A  23      -8.270 -15.059  19.363  1.00 90.94           C  
ATOM    173  CE2 TRP A  23      -8.121 -14.546  20.685  1.00 90.94           C  
ATOM    174  CE3 TRP A  23      -7.351 -14.613  18.391  1.00 90.94           C  
ATOM    175  NE1 TRP A  23      -9.138 -15.138  21.401  1.00 90.94           N  
ATOM    176  CH2 TRP A  23      -6.266 -13.150  20.019  1.00 90.94           C  
ATOM    177  CZ2 TRP A  23      -7.137 -13.607  21.024  1.00 90.94           C  
ATOM    178  CZ3 TRP A  23      -6.362 -13.670  18.717  1.00 90.94           C  
ATOM    179  N   TRP A  24     -12.202 -17.032  15.687  1.00 90.62           N  
ATOM    180  CA  TRP A  24     -12.670 -17.495  14.377  1.00 90.62           C  
ATOM    181  C   TRP A  24     -13.106 -16.328  13.495  1.00 90.62           C  
ATOM    182  CB  TRP A  24     -13.818 -18.493  14.555  1.00 90.62           C  
ATOM    183  O   TRP A  24     -12.790 -16.307  12.310  1.00 90.62           O  
ATOM    184  CG  TRP A  24     -13.391 -19.817  15.093  1.00 90.62           C  
ATOM    185  CD1 TRP A  24     -13.643 -20.316  16.325  1.00 90.62           C  
ATOM    186  CD2 TRP A  24     -12.612 -20.832  14.395  1.00 90.62           C  
ATOM    187  CE2 TRP A  24     -12.431 -21.941  15.272  1.00 90.62           C  
ATOM    188  CE3 TRP A  24     -12.043 -20.922  13.106  1.00 90.62           C  
ATOM    189  NE1 TRP A  24     -13.078 -21.573  16.433  1.00 90.62           N  
ATOM    190  CH2 TRP A  24     -11.171 -23.150  13.599  1.00 90.62           C  
ATOM    191  CZ2 TRP A  24     -11.724 -23.089  14.890  1.00 90.62           C  
ATOM    192  CZ3 TRP A  24     -11.329 -22.069  12.713  1.00 90.62           C  
ATOM    193  N   ILE A  25     -13.766 -15.323  14.080  1.00 89.56           N  
ATOM    194  CA  ILE A  25     -14.090 -14.073  13.383  1.00 89.56           C  
ATOM    195  C   ILE A  25     -12.802 -13.418  12.873  1.00 89.56           C  
ATOM    196  CB  ILE A  25     -14.919 -13.130  14.288  1.00 89.56           C  
ATOM    197  O   ILE A  25     -12.713 -13.108  11.690  1.00 89.56           O  
ATOM    198  CG1 ILE A  25     -16.316 -13.738  14.547  1.00 89.56           C  
ATOM    199  CG2 ILE A  25     -15.030 -11.736  13.646  1.00 89.56           C  
ATOM    200  CD1 ILE A  25     -17.124 -13.037  15.647  1.00 89.56           C  
ATOM    201  N   LEU A  26     -11.782 -13.273  13.726  1.00 90.31           N  
ATOM    202  CA  LEU A  26     -10.491 -12.715  13.322  1.00 90.31           C  
ATOM    203  C   LEU A  26      -9.853 -13.504  12.175  1.00 90.31           C  
ATOM    204  CB  LEU A  26      -9.552 -12.657  14.536  1.00 90.31           C  
ATOM    205  O   LEU A  26      -9.405 -12.887  11.217  1.00 90.31           O  
ATOM    206  CG  LEU A  26      -8.176 -12.026  14.244  1.00 90.31           C  
ATOM    207  CD1 LEU A  26      -8.294 -10.555  13.851  1.00 90.31           C  
ATOM    208  CD2 LEU A  26      -7.306 -12.119  15.496  1.00 90.31           C  
ATOM    209  N   ALA A  27      -9.846 -14.839  12.242  1.00 91.25           N  
ATOM    210  CA  ALA A  27      -9.293 -15.676  11.179  1.00 91.25           C  
ATOM    211  C   ALA A  27      -9.960 -15.383   9.826  1.00 91.25           C  
ATOM    212  CB  ALA A  27      -9.430 -17.150  11.579  1.00 91.25           C  
ATOM    213  O   ALA A  27      -9.267 -15.133   8.848  1.00 91.25           O  
ATOM    214  N   VAL A  28     -11.292 -15.310   9.788  1.00 90.44           N  
ATOM    215  CA  VAL A  28     -12.054 -15.035   8.558  1.00 90.44           C  
ATOM    216  C   VAL A  28     -11.807 -13.619   8.025  1.00 90.44           C  
ATOM    217  CB  VAL A  28     -13.550 -15.263   8.827  1.00 90.44           C  
ATOM    218  O   VAL A  28     -11.638 -13.430   6.817  1.00 90.44           O  
ATOM    219  CG1 VAL A  28     -14.421 -14.899   7.625  1.00 90.44           C  
ATOM    220  CG2 VAL A  28     -13.831 -16.732   9.159  1.00 90.44           C  
ATOM    221  N   LEU A  29     -11.760 -12.619   8.913  1.00 91.06           N  
ATOM    222  CA  LEU A  29     -11.447 -11.236   8.539  1.00 91.06           C  
ATOM    223  C   LEU A  29     -10.026 -11.128   7.969  1.00 91.06           C  
ATOM    224  CB  LEU A  29     -11.607 -10.309   9.758  1.00 91.06           C  
ATOM    225  O   LEU A  29      -9.829 -10.496   6.934  1.00 91.06           O  
ATOM    226  CG  LEU A  29     -13.036 -10.176  10.315  1.00 91.06           C  
ATOM    227  CD1 LEU A  29     -12.997  -9.327  11.585  1.00 91.06           C  
ATOM    228  CD2 LEU A  29     -14.023  -9.546   9.337  1.00 91.06           C  
ATOM    229  N   CYS A  30      -9.058 -11.787   8.609  1.00 91.25           N  
ATOM    230  CA  CYS A  30      -7.672 -11.842   8.160  1.00 91.25           C  
ATOM    231  C   CYS A  30      -7.524 -12.579   6.826  1.00 91.25           C  
ATOM    232  CB  CYS A  30      -6.822 -12.509   9.244  1.00 91.25           C  
ATOM    233  O   CYS A  30      -6.820 -12.083   5.958  1.00 91.25           O  
ATOM    234  SG  CYS A  30      -6.553 -11.358  10.623  1.00 91.25           S  
ATOM    235  N   SER A  31      -8.201 -13.712   6.616  1.00 90.06           N  
ATOM    236  CA  SER A  31      -8.175 -14.418   5.326  1.00 90.06           C  
ATOM    237  C   SER A  31      -8.714 -13.550   4.191  1.00 90.06           C  
ATOM    238  CB  SER A  31      -9.005 -15.702   5.396  1.00 90.06           C  
ATOM    239  O   SER A  31      -8.135 -13.520   3.111  1.00 90.06           O  
ATOM    240  OG  SER A  31      -8.461 -16.599   6.343  1.00 90.06           O  
ATOM    241  N   SER A  32      -9.788 -12.800   4.448  1.00 90.19           N  
ATOM    242  CA  SER A  32     -10.375 -11.898   3.449  1.00 90.19           C  
ATOM    243  C   SER A  32      -9.439 -10.735   3.127  1.00 90.19           C  
ATOM    244  CB  SER A  32     -11.717 -11.357   3.941  1.00 90.19           C  
ATOM    245  O   SER A  32      -9.226 -10.414   1.964  1.00 90.19           O  
ATOM    246  OG  SER A  32     -12.554 -12.432   4.316  1.00 90.19           O  
ATOM    247  N   LEU A  33      -8.835 -10.135   4.154  1.00 89.06           N  
ATOM    248  CA  LEU A  33      -7.839  -9.078   3.996  1.00 89.06           C  
ATOM    249  C   LEU A  33      -6.594  -9.558   3.244  1.00 89.06           C  
ATOM    250  CB  LEU A  33      -7.466  -8.592   5.397  1.00 89.06           C  
ATOM    251  O   LEU A  33      -6.122  -8.868   2.347  1.00 89.06           O  
ATOM    252  CG  LEU A  33      -6.402  -7.484   5.426  1.00 89.06           C  
ATOM    253  CD1 LEU A  33      -6.941  -6.167   4.862  1.00 89.06           C  
ATOM    254  CD2 LEU A  33      -5.988  -7.335   6.886  1.00 89.06           C  
ATOM    255  N   PHE A  34      -6.081 -10.736   3.604  1.00 89.00           N  
ATOM    256  CA  PHE A  34      -4.907 -11.339   2.982  1.00 89.00           C  
ATOM    257  C   PHE A  34      -5.085 -11.444   1.473  1.00 89.00           C  
ATOM    258  CB  PHE A  34      -4.673 -12.731   3.580  1.00 89.00           C  
ATOM    259  O   PHE A  34      -4.220 -11.002   0.732  1.00 89.00           O  
ATOM    260  CG  PHE A  34      -3.497 -13.463   2.972  1.00 89.00           C  
ATOM    261  CD1 PHE A  34      -3.713 -14.489   2.032  1.00 89.00           C  
ATOM    262  CD2 PHE A  34      -2.183 -13.101   3.324  1.00 89.00           C  
ATOM    263  CE1 PHE A  34      -2.620 -15.156   1.454  1.00 89.00           C  
ATOM    264  CE2 PHE A  34      -1.092 -13.773   2.745  1.00 89.00           C  
ATOM    265  CZ  PHE A  34      -1.309 -14.795   1.806  1.00 89.00           C  
ATOM    266  N   VAL A  35      -6.233 -11.956   1.030  1.00 88.00           N  
ATOM    267  CA  VAL A  35      -6.541 -12.125  -0.391  1.00 88.00           C  
ATOM    268  C   VAL A  35      -6.595 -10.796  -1.140  1.00 88.00           C  
ATOM    269  CB  VAL A  35      -7.846 -12.919  -0.516  1.00 88.00           C  
ATOM    270  O   VAL A  35      -6.054 -10.706  -2.232  1.00 88.00           O  
ATOM    271  CG1 VAL A  35      -8.433 -12.921  -1.916  1.00 88.00           C  
ATOM    272  CG2 VAL A  35      -7.537 -14.375  -0.170  1.00 88.00           C  
ATOM    273  N   ILE A  36      -7.170  -9.747  -0.551  1.00 88.31           N  
ATOM    274  CA  ILE A  36      -7.222  -8.414  -1.179  1.00 88.31           C  
ATOM    275  C   ILE A  36      -5.814  -7.847  -1.393  1.00 88.31           C  
ATOM    276  CB  ILE A  36      -8.048  -7.459  -0.296  1.00 88.31           C  
ATOM    277  O   ILE A  36      -5.518  -7.274  -2.439  1.00 88.31           O  
ATOM    278  CG1 ILE A  36      -9.510  -7.933  -0.186  1.00 88.31           C  
ATOM    279  CG2 ILE A  36      -8.037  -6.012  -0.817  1.00 88.31           C  
ATOM    280  CD1 ILE A  36     -10.198  -7.288   1.016  1.00 88.31           C  
ATOM    281  N   VAL A  37      -4.941  -7.984  -0.391  1.00 84.25           N  
ATOM    282  CA  VAL A  37      -3.566  -7.470  -0.475  1.00 84.25           C  
ATOM    283  C   VAL A  37      -2.717  -8.331  -1.417  1.00 84.25           C  
ATOM    284  CB  VAL A  37      -2.936  -7.372   0.926  1.00 84.25           C  
ATOM    285  O   VAL A  37      -1.915  -7.807  -2.192  1.00 84.25           O  
ATOM    286  CG1 VAL A  37      -1.523  -6.795   0.834  1.00 84.25           C  
ATOM    287  CG2 VAL A  37      -3.731  -6.436   1.851  1.00 84.25           C  
ATOM    288  N   LEU A  38      -2.918  -9.647  -1.377  1.00 83.75           N  
ATOM    289  CA  LEU A  38      -2.249 -10.605  -2.247  1.00 83.75           C  
ATOM    290  C   LEU A  38      -2.600 -10.359  -3.722  1.00 83.75           C  
ATOM    291  CB  LEU A  38      -2.659 -12.017  -1.793  1.00 83.75           C  
ATOM    292  O   LEU A  38      -1.714 -10.316  -4.565  1.00 83.75           O  
ATOM    293  CG  LEU A  38      -1.897 -13.121  -2.528  1.00 83.75           C  
ATOM    294  CD1 LEU A  38      -0.477 -13.253  -1.978  1.00 83.75           C  
ATOM    295  CD2 LEU A  38      -2.611 -14.464  -2.371  1.00 83.75           C  
ATOM    296  N   ASP A  39      -3.874 -10.132  -4.028  1.00 85.00           N  
ATOM    297  CA  ASP A  39      -4.365  -9.887  -5.385  1.00 85.00           C  
ATOM    298  C   ASP A  39      -3.693  -8.675  -6.055  1.00 85.00           C  
ATOM    299  CB  ASP A  39      -5.876  -9.691  -5.274  1.00 85.00           C  
ATOM    300  O   ASP A  39      -3.271  -8.742  -7.210  1.00 85.00           O  
ATOM    301  CG  ASP A  39      -6.491  -9.374  -6.623  1.00 85.00           C  
ATOM    302  OD1 ASP A  39      -6.730 -10.330  -7.387  1.00 85.00           O  
ATOM    303  OD2 ASP A  39      -6.778  -8.176  -6.851  1.00 85.00           O  
ATOM    304  N   ASN A  40      -3.499  -7.587  -5.305  1.00 79.12           N  
ATOM    305  CA  ASN A  40      -2.822  -6.389  -5.810  1.00 79.12           C  
ATOM    306  C   ASN A  40      -1.344  -6.663  -6.160  1.00 79.12           C  
ATOM    307  CB  ASN A  40      -2.992  -5.282  -4.751  1.00 79.12           C  
ATOM    308  O   ASN A  40      -0.786  -6.108  -7.103  1.00 79.12           O  
ATOM    309  CG  ASN A  40      -2.707  -3.883  -5.280  1.00 79.12           C  
ATOM    310  ND2 ASN A  40      -3.186  -2.861  -4.612  1.00 79.12           N  
ATOM    311  OD1 ASN A  40      -2.082  -3.667  -6.296  1.00 79.12           O  
ATOM    312  N   THR A  41      -0.702  -7.563  -5.419  1.00 75.38           N  
ATOM    313  CA  THR A  41       0.732  -7.831  -5.563  1.00 75.38           C  
ATOM    314  C   THR A  41       1.036  -8.925  -6.587  1.00 75.38           C  
ATOM    315  CB  THR A  41       1.367  -8.111  -4.198  1.00 75.38           C  
ATOM    316  O   THR A  41       1.981  -8.766  -7.360  1.00 75.38           O  
ATOM    317  CG2 THR A  41       1.388  -6.843  -3.345  1.00 75.38           C  
ATOM    318  OG1 THR A  41       0.638  -9.070  -3.472  1.00 75.38           O  
ATOM    319  N   ILE A  42       0.215  -9.980  -6.663  1.00 81.31           N  
ATOM    320  CA  ILE A  42       0.363 -11.077  -7.635  1.00 81.31           C  
ATOM    321  C   ILE A  42       0.213 -10.589  -9.080  1.00 81.31           C  
ATOM    322  CB  ILE A  42      -0.640 -12.217  -7.322  1.00 81.31           C  
ATOM    323  O   ILE A  42       0.930 -11.079  -9.955  1.00 81.31           O  
ATOM    324  CG1 ILE A  42      -0.183 -12.984  -6.064  1.00 81.31           C  
ATOM    325  CG2 ILE A  42      -0.758 -13.200  -8.500  1.00 81.31           C  
ATOM    326  CD1 ILE A  42      -1.048 -14.192  -5.679  1.00 81.31           C  
ATOM    327  N   LEU A  43      -0.680  -9.624  -9.339  1.00 81.56           N  
ATOM    328  CA  LEU A  43      -0.975  -9.152 -10.696  1.00 81.56           C  
ATOM    329  C   LEU A  43       0.288  -8.748 -11.466  1.00 81.56           C  
ATOM    330  CB  LEU A  43      -1.955  -7.969 -10.606  1.00 81.56           C  
ATOM    331  O   LEU A  43       0.412  -9.079 -12.641  1.00 81.56           O  
ATOM    332  CG  LEU A  43      -2.372  -7.397 -11.977  1.00 81.56           C  
ATOM    333  CD1 LEU A  43      -3.127  -8.434 -12.808  1.00 81.56           C  
ATOM    334  CD2 LEU A  43      -3.275  -6.183 -11.768  1.00 81.56           C  
ATOM    335  N   ASN A  44       1.244  -8.098 -10.797  1.00 74.19           N  
ATOM    336  CA  ASN A  44       2.484  -7.630 -11.422  1.00 74.19           C  
ATOM    337  C   ASN A  44       3.324  -8.769 -12.016  1.00 74.19           C  
ATOM    338  CB  ASN A  44       3.298  -6.830 -10.395  1.00 74.19           C  
ATOM    339  O   ASN A  44       4.002  -8.569 -13.019  1.00 74.19           O  
ATOM    340  CG  ASN A  44       2.558  -5.588  -9.948  1.00 74.19           C  
ATOM    341  ND2 ASN A  44       2.064  -5.580  -8.732  1.00 74.19           N  
ATOM    342  OD1 ASN A  44       2.368  -4.649 -10.698  1.00 74.19           O  
ATOM    343  N   VAL A  45       3.251  -9.970 -11.434  1.00 71.94           N  
ATOM    344  CA  VAL A  45       3.960 -11.155 -11.939  1.00 71.94           C  
ATOM    345  C   VAL A  45       3.237 -11.762 -13.145  1.00 71.94           C  
ATOM    346  CB  VAL A  45       4.141 -12.210 -10.827  1.00 71.94           C  
ATOM    347  O   VAL A  45       3.874 -12.353 -14.010  1.00 71.94           O  
ATOM    348  CG1 VAL A  45       5.168 -13.277 -11.225  1.00 71.94           C  
ATOM    349  CG2 VAL A  45       4.656 -11.595  -9.518  1.00 71.94           C  
ATOM    350  N   ALA A  46       1.915 -11.586 -13.236  1.00 80.56           N  
ATOM    351  CA  ALA A  46       1.089 -12.127 -14.313  1.00 80.56           C  
ATOM    352  C   ALA A  46       1.065 -11.258 -15.581  1.00 80.56           C  
ATOM    353  CB  ALA A  46      -0.325 -12.347 -13.764  1.00 80.56           C  
ATOM    354  O   ALA A  46       0.648 -11.749 -16.629  1.00 80.56           O  
ATOM    355  N   ILE A  47       1.504  -9.992 -15.505  1.00 81.06           N  
ATOM    356  CA  ILE A  47       1.457  -9.032 -16.623  1.00 81.06           C  
ATOM    357  C   ILE A  47       2.014  -9.617 -17.930  1.00 81.06           C  
ATOM    358  CB  ILE A  47       2.133  -7.685 -16.261  1.00 81.06           C  
ATOM    359  O   ILE A  47       1.294  -9.541 -18.922  1.00 81.06           O  
ATOM    360  CG1 ILE A  47       1.264  -6.909 -15.251  1.00 81.06           C  
ATOM    361  CG2 ILE A  47       2.385  -6.824 -17.515  1.00 81.06           C  
ATOM    362  CD1 ILE A  47       1.970  -5.693 -14.640  1.00 81.06           C  
ATOM    363  N   PRO A  48       3.215 -10.234 -17.977  1.00 75.56           N  
ATOM    364  CA  PRO A  48       3.757 -10.745 -19.237  1.00 75.56           C  
ATOM    365  C   PRO A  48       2.835 -11.774 -19.907  1.00 75.56           C  
ATOM    366  CB  PRO A  48       5.132 -11.331 -18.890  1.00 75.56           C  
ATOM    367  O   PRO A  48       2.538 -11.656 -21.093  1.00 75.56           O  
ATOM    368  CG  PRO A  48       5.532 -10.581 -17.620  1.00 75.56           C  
ATOM    369  CD  PRO A  48       4.196 -10.398 -16.911  1.00 75.56           C  
ATOM    370  N   SER A  49       2.307 -12.729 -19.133  1.00 79.69           N  
ATOM    371  CA  SER A  49       1.373 -13.743 -19.635  1.00 79.69           C  
ATOM    372  C   SER A  49       0.026 -13.154 -20.059  1.00 79.69           C  
ATOM    373  CB  SER A  49       1.116 -14.804 -18.562  1.00 79.69           C  
ATOM    374  O   SER A  49      -0.566 -13.629 -21.023  1.00 79.69           O  
ATOM    375  OG  SER A  49       2.328 -15.358 -18.091  1.00 79.69           O  
ATOM    376  N   ILE A  50      -0.466 -12.128 -19.356  1.00 84.12           N  
ATOM    377  CA  ILE A  50      -1.706 -11.424 -19.715  1.00 84.12           C  
ATOM    378  C   ILE A  50      -1.523 -10.684 -21.044  1.00 84.12           C  
ATOM    379  CB  ILE A  50      -2.130 -10.469 -18.575  1.00 84.12           C  
ATOM    380  O   ILE A  50      -2.386 -10.781 -21.914  1.00 84.12           O  
ATOM    381  CG1 ILE A  50      -2.559 -11.279 -17.329  1.00 84.12           C  
ATOM    382  CG2 ILE A  50      -3.298  -9.561 -19.003  1.00 84.12           C  
ATOM    383  CD1 ILE A  50      -2.711 -10.431 -16.059  1.00 84.12           C  
ATOM    384  N   THR A  51      -0.402  -9.977 -21.213  1.00 80.00           N  
ATOM    385  CA  THR A  51      -0.067  -9.253 -22.445  1.00 80.00           C  
ATOM    386  C   THR A  51      -0.044 -10.189 -23.645  1.00 80.00           C  
ATOM    387  CB  THR A  51       1.288  -8.546 -22.305  1.00 80.00           C  
ATOM    388  O   THR A  51      -0.681  -9.897 -24.651  1.00 80.00           O  
ATOM    389  CG2 THR A  51       1.691  -7.748 -23.542  1.00 80.00           C  
ATOM    390  OG1 THR A  51       1.242  -7.619 -21.245  1.00 80.00           O  
ATOM    391  N   GLU A  52       0.634 -11.331 -23.522  1.00 83.00           N  
ATOM    392  CA  GLU A  52       0.750 -12.310 -24.604  1.00 83.00           C  
ATOM    393  C   GLU A  52      -0.592 -12.981 -24.939  1.00 83.00           C  
ATOM    394  CB  GLU A  52       1.808 -13.346 -24.193  1.00 83.00           C  
ATOM    395  O   GLU A  52      -0.955 -13.093 -26.107  1.00 83.00           O  
ATOM    396  CG  GLU A  52       2.146 -14.337 -25.318  1.00 83.00           C  
ATOM    397  CD  GLU A  52       3.179 -15.397 -24.900  1.00 83.00           C  
ATOM    398  OE1 GLU A  52       3.595 -16.171 -25.791  1.00 83.00           O  
ATOM    399  OE2 GLU A  52       3.519 -15.467 -23.694  1.00 83.00           O  
ATOM    400  N   GLN A  53      -1.356 -13.418 -23.931  1.00 87.25           N  
ATOM    401  CA  GLN A  53      -2.571 -14.211 -24.164  1.00 87.25           C  
ATOM    402  C   GLN A  53      -3.802 -13.381 -24.533  1.00 87.25           C  
ATOM    403  CB  GLN A  53      -2.882 -15.083 -22.943  1.00 87.25           C  
ATOM    404  O   GLN A  53      -4.710 -13.909 -25.174  1.00 87.25           O  
ATOM    405  CG  GLN A  53      -1.821 -16.175 -22.761  1.00 87.25           C  
ATOM    406  CD  GLN A  53      -2.148 -17.141 -21.632  1.00 87.25           C  
ATOM    407  NE2 GLN A  53      -1.148 -17.775 -21.060  1.00 87.25           N  
ATOM    408  OE1 GLN A  53      -3.287 -17.374 -21.250  1.00 87.25           O  
ATOM    409  N   LEU A  54      -3.866 -12.115 -24.114  1.00 88.81           N  
ATOM    410  CA  LEU A  54      -4.986 -11.218 -24.418  1.00 88.81           C  
ATOM    411  C   LEU A  54      -4.663 -10.191 -25.508  1.00 88.81           C  
ATOM    412  CB  LEU A  54      -5.489 -10.535 -23.132  1.00 88.81           C  
ATOM    413  O   LEU A  54      -5.509  -9.337 -25.771  1.00 88.81           O  
ATOM    414  CG  LEU A  54      -6.007 -11.473 -22.032  1.00 88.81           C  
ATOM    415  CD1 LEU A  54      -6.569 -10.635 -20.879  1.00 88.81           C  
ATOM    416  CD2 LEU A  54      -7.138 -12.374 -22.533  1.00 88.81           C  
ATOM    417  N   ASP A  55      -3.464 -10.253 -26.100  1.00 87.06           N  
ATOM    418  CA  ASP A  55      -2.940  -9.241 -27.030  1.00 87.06           C  
ATOM    419  C   ASP A  55      -3.118  -7.817 -26.466  1.00 87.06           C  
ATOM    420  CB  ASP A  55      -3.525  -9.466 -28.435  1.00 87.06           C  
ATOM    421  O   ASP A  55      -3.612  -6.890 -27.113  1.00 87.06           O  
ATOM    422  CG  ASP A  55      -2.765  -8.722 -29.540  1.00 87.06           C  
ATOM    423  OD1 ASP A  55      -1.540  -8.512 -29.383  1.00 87.06           O  
ATOM    424  OD2 ASP A  55      -3.402  -8.437 -30.582  1.00 87.06           O  
ATOM    425  N   ALA A  56      -2.819  -7.672 -25.171  1.00 87.38           N  
ATOM    426  CA  ALA A  56      -3.143  -6.462 -24.435  1.00 87.38           C  
ATOM    427  C   ALA A  56      -2.129  -5.360 -24.747  1.00 87.38           C  
ATOM    428  CB  ALA A  56      -3.249  -6.752 -22.933  1.00 87.38           C  
ATOM    429  O   ALA A  56      -0.927  -5.501 -24.527  1.00 87.38           O  
ATOM    430  N   SER A  57      -2.626  -4.206 -25.180  1.00 85.06           N  
ATOM    431  CA  SER A  57      -1.812  -3.002 -25.300  1.00 85.06           C  
ATOM    432  C   SER A  57      -1.283  -2.547 -23.936  1.00 85.06           C  
ATOM    433  CB  SER A  57      -2.606  -1.874 -25.965  1.00 85.06           C  
ATOM    434  O   SER A  57      -1.909  -2.753 -22.890  1.00 85.06           O  
ATOM    435  OG  SER A  57      -3.673  -1.465 -25.133  1.00 85.06           O  
ATOM    436  N   THR A  58      -0.167  -1.818 -23.944  1.00 76.62           N  
ATOM    437  CA  THR A  58       0.404  -1.193 -22.741  1.00 76.62           C  
ATOM    438  C   THR A  58      -0.626  -0.355 -21.978  1.00 76.62           C  
ATOM    439  CB  THR A  58       1.593  -0.304 -23.134  1.00 76.62           C  
ATOM    440  O   THR A  58      -0.690  -0.418 -20.751  1.00 76.62           O  
ATOM    441  CG2 THR A  58       2.386   0.189 -21.927  1.00 76.62           C  
ATOM    442  OG1 THR A  58       2.471  -1.040 -23.953  1.00 76.62           O  
ATOM    443  N   ALA A  59      -1.486   0.376 -22.698  1.00 79.69           N  
ATOM    444  CA  ALA A  59      -2.555   1.170 -22.101  1.00 79.69           C  
ATOM    445  C   ALA A  59      -3.592   0.297 -21.371  1.00 79.69           C  
ATOM    446  CB  ALA A  59      -3.209   2.004 -23.209  1.00 79.69           C  
ATOM    447  O   ALA A  59      -4.018   0.639 -20.270  1.00 79.69           O  
ATOM    448  N   GLN A  60      -3.981  -0.850 -21.936  1.00 86.69           N  
ATOM    449  CA  GLN A  60      -4.925  -1.769 -21.289  1.00 86.69           C  
ATOM    450  C   GLN A  60      -4.321  -2.439 -20.045  1.00 86.69           C  
ATOM    451  CB  GLN A  60      -5.385  -2.838 -22.285  1.00 86.69           C  
ATOM    452  O   GLN A  60      -5.010  -2.587 -19.032  1.00 86.69           O  
ATOM    453  CG  GLN A  60      -6.396  -2.333 -23.336  1.00 86.69           C  
ATOM    454  CD  GLN A  60      -6.403  -3.220 -24.578  1.00 86.69           C  
ATOM    455  NE2 GLN A  60      -7.503  -3.527 -25.215  1.00 86.69           N  
ATOM    456  OE1 GLN A  60      -5.357  -3.631 -25.044  1.00 86.69           O  
ATOM    457  N   ILE A  61      -3.033  -2.797 -20.073  1.00 82.94           N  
ATOM    458  CA  ILE A  61      -2.325  -3.317 -18.892  1.00 82.94           C  
ATOM    459  C   ILE A  61      -2.278  -2.263 -17.780  1.00 82.94           C  
ATOM    460  CB  ILE A  61      -0.911  -3.797 -19.286  1.00 82.94           C  
ATOM    461  O   ILE A  61      -2.611  -2.559 -16.632  1.00 82.94           O  
ATOM    462  CG1 ILE A  61      -0.951  -5.031 -20.216  1.00 82.94           C  
ATOM    463  CG2 ILE A  61      -0.036  -4.084 -18.051  1.00 82.94           C  
ATOM    464  CD1 ILE A  61      -1.593  -6.297 -19.624  1.00 82.94           C  
ATOM    465  N   GLN A  62      -1.952  -1.013 -18.118  1.00 80.94           N  
ATOM    466  CA  GLN A  62      -1.991   0.096 -17.163  1.00 80.94           C  
ATOM    467  C   GLN A  62      -3.396   0.280 -16.581  1.00 80.94           C  
ATOM    468  CB  GLN A  62      -1.530   1.387 -17.845  1.00 80.94           C  
ATOM    469  O   GLN A  62      -3.552   0.367 -15.365  1.00 80.94           O  
ATOM    470  CG  GLN A  62      -0.013   1.415 -18.075  1.00 80.94           C  
ATOM    471  CD  GLN A  62       0.425   2.635 -18.880  1.00 80.94           C  
ATOM    472  NE2 GLN A  62       1.704   2.935 -18.915  1.00 80.94           N  
ATOM    473  OE1 GLN A  62      -0.360   3.340 -19.490  1.00 80.94           O  
ATOM    474  N   TRP A  63      -4.438   0.257 -17.416  1.00 89.00           N  
ATOM    475  CA  TRP A  63      -5.824   0.336 -16.952  1.00 89.00           C  
ATOM    476  C   TRP A  63      -6.237  -0.837 -16.062  1.00 89.00           C  
ATOM    477  CB  TRP A  63      -6.772   0.476 -18.144  1.00 89.00           C  
ATOM    478  O   TRP A  63      -7.011  -0.643 -15.129  1.00 89.00           O  
ATOM    479  CG  TRP A  63      -7.030   1.895 -18.521  1.00 89.00           C  
ATOM    480  CD1 TRP A  63      -6.590   2.533 -19.628  1.00 89.00           C  
ATOM    481  CD2 TRP A  63      -7.774   2.886 -17.754  1.00 89.00           C  
ATOM    482  CE2 TRP A  63      -7.755   4.117 -18.472  1.00 89.00           C  
ATOM    483  CE3 TRP A  63      -8.448   2.865 -16.513  1.00 89.00           C  
ATOM    484  NE1 TRP A  63      -7.015   3.847 -19.602  1.00 89.00           N  
ATOM    485  CH2 TRP A  63      -9.045   5.221 -16.749  1.00 89.00           C  
ATOM    486  CZ2 TRP A  63      -8.385   5.271 -17.989  1.00 89.00           C  
ATOM    487  CZ3 TRP A  63      -9.077   4.022 -16.014  1.00 89.00           C  
ATOM    488  N   THR A  64      -5.696  -2.031 -16.287  1.00 87.44           N  
ATOM    489  CA  THR A  64      -5.958  -3.213 -15.450  1.00 87.44           C  
ATOM    490  C   THR A  64      -5.463  -3.001 -14.013  1.00 87.44           C  
ATOM    491  CB  THR A  64      -5.296  -4.442 -16.092  1.00 87.44           C  
ATOM    492  O   THR A  64      -6.122  -3.393 -13.044  1.00 87.44           O  
ATOM    493  CG2 THR A  64      -5.514  -5.727 -15.306  1.00 87.44           C  
ATOM    494  OG1 THR A  64      -5.865  -4.661 -17.361  1.00 87.44           O  
ATOM    495  N   ILE A  65      -4.324  -2.328 -13.851  1.00 84.19           N  
ATOM    496  CA  ILE A  65      -3.773  -1.964 -12.541  1.00 84.19           C  
ATOM    497  C   ILE A  65      -4.543  -0.764 -11.968  1.00 84.19           C  
ATOM    498  CB  ILE A  65      -2.258  -1.687 -12.675  1.00 84.19           C  
ATOM    499  O   ILE A  65      -5.048  -0.811 -10.844  1.00 84.19           O  
ATOM    500  CG1 ILE A  65      -1.511  -2.928 -13.224  1.00 84.19           C  
ATOM    501  CG2 ILE A  65      -1.661  -1.263 -11.322  1.00 84.19           C  
ATOM    502  CD1 ILE A  65      -0.096  -2.601 -13.711  1.00 84.19           C  
ATOM    503  N   ASN A  66      -4.696   0.290 -12.771  1.00 86.25           N  
ATOM    504  CA  ASN A  66      -5.222   1.582 -12.339  1.00 86.25           C  
ATOM    505  C   ASN A  66      -6.712   1.535 -11.990  1.00 86.25           C  
ATOM    506  CB  ASN A  66      -4.939   2.626 -13.433  1.00 86.25           C  
ATOM    507  O   ASN A  66      -7.115   2.145 -11.003  1.00 86.25           O  
ATOM    508  CG  ASN A  66      -3.456   2.903 -13.612  1.00 86.25           C  
ATOM    509  ND2 ASN A  66      -3.078   3.562 -14.682  1.00 86.25           N  
ATOM    510  OD1 ASN A  66      -2.633   2.575 -12.774  1.00 86.25           O  
ATOM    511  N   ALA A  67      -7.539   0.801 -12.742  1.00 91.19           N  
ATOM    512  CA  ALA A  67      -8.982   0.735 -12.501  1.00 91.19           C  
ATOM    513  C   ALA A  67      -9.308   0.217 -11.094  1.00 91.19           C  
ATOM    514  CB  ALA A  67      -9.631  -0.150 -13.569  1.00 91.19           C  
ATOM    515  O   ALA A  67     -10.186   0.758 -10.423  1.00 91.19           O  
ATOM    516  N   TYR A  68      -8.566  -0.786 -10.619  1.00 90.75           N  
ATOM    517  CA  TYR A  68      -8.705  -1.283  -9.254  1.00 90.75           C  
ATOM    518  C   TYR A  68      -8.360  -0.203  -8.224  1.00 90.75           C  
ATOM    519  CB  TYR A  68      -7.817  -2.512  -9.077  1.00 90.75           C  
ATOM    520  O   TYR A  68      -9.178   0.093  -7.353  1.00 90.75           O  
ATOM    521  CG  TYR A  68      -7.782  -3.030  -7.656  1.00 90.75           C  
ATOM    522  CD1 TYR A  68      -6.759  -2.618  -6.779  1.00 90.75           C  
ATOM    523  CD2 TYR A  68      -8.773  -3.926  -7.218  1.00 90.75           C  
ATOM    524  CE1 TYR A  68      -6.733  -3.099  -5.459  1.00 90.75           C  
ATOM    525  CE2 TYR A  68      -8.752  -4.407  -5.896  1.00 90.75           C  
ATOM    526  OH  TYR A  68      -7.712  -4.458  -3.744  1.00 90.75           O  
ATOM    527  CZ  TYR A  68      -7.730  -3.994  -5.018  1.00 90.75           C  
ATOM    528  N   THR A  69      -7.184   0.417  -8.346  1.00 86.69           N  
ATOM    529  CA  THR A  69      -6.686   1.420  -7.391  1.00 86.69           C  
ATOM    530  C   THR A  69      -7.558   2.673  -7.362  1.00 86.69           C  
ATOM    531  CB  THR A  69      -5.235   1.791  -7.727  1.00 86.69           C  
ATOM    532  O   THR A  69      -7.842   3.193  -6.282  1.00 86.69           O  
ATOM    533  CG2 THR A  69      -4.613   2.772  -6.732  1.00 86.69           C  
ATOM    534  OG1 THR A  69      -4.464   0.614  -7.690  1.00 86.69           O  
ATOM    535  N   LEU A  70      -8.033   3.142  -8.520  1.00 89.38           N  
ATOM    536  CA  LEU A  70      -8.908   4.313  -8.635  1.00 89.38           C  
ATOM    537  C   LEU A  70     -10.259   4.065  -7.968  1.00 89.38           C  
ATOM    538  CB  LEU A  70      -9.119   4.662 -10.119  1.00 89.38           C  
ATOM    539  O   LEU A  70     -10.708   4.883  -7.165  1.00 89.38           O  
ATOM    540  CG  LEU A  70      -7.876   5.242 -10.812  1.00 89.38           C  
ATOM    541  CD1 LEU A  70      -8.087   5.207 -12.325  1.00 89.38           C  
ATOM    542  CD2 LEU A  70      -7.594   6.681 -10.378  1.00 89.38           C  
ATOM    543  N   VAL A  71     -10.894   2.927  -8.264  1.00 92.50           N  
ATOM    544  CA  VAL A  71     -12.192   2.584  -7.674  1.00 92.50           C  
ATOM    545  C   VAL A  71     -12.057   2.327  -6.177  1.00 92.50           C  
ATOM    546  CB  VAL A  71     -12.827   1.386  -8.394  1.00 92.50           C  
ATOM    547  O   VAL A  71     -12.864   2.843  -5.403  1.00 92.50           O  
ATOM    548  CG1 VAL A  71     -14.125   0.962  -7.707  1.00 92.50           C  
ATOM    549  CG2 VAL A  71     -13.201   1.754  -9.836  1.00 92.50           C  
ATOM    550  N   LEU A  72     -11.023   1.590  -5.758  1.00 90.69           N  
ATOM    551  CA  LEU A  72     -10.722   1.356  -4.349  1.00 90.69           C  
ATOM    552  C   LEU A  72     -10.558   2.692  -3.617  1.00 90.69           C  
ATOM    553  CB  LEU A  72      -9.469   0.464  -4.237  1.00 90.69           C  
ATOM    554  O   LEU A  72     -11.331   2.993  -2.710  1.00 90.69           O  
ATOM    555  CG  LEU A  72      -8.941   0.260  -2.804  1.00 90.69           C  
ATOM    556  CD1 LEU A  72     -10.000  -0.357  -1.889  1.00 90.69           C  
ATOM    557  CD2 LEU A  72      -7.725  -0.662  -2.826  1.00 90.69           C  
ATOM    558  N   SER A  73      -9.612   3.524  -4.054  1.00 86.44           N  
ATOM    559  CA  SER A  73      -9.284   4.793  -3.397  1.00 86.44           C  
ATOM    560  C   SER A  73     -10.478   5.741  -3.353  1.00 86.44           C  
ATOM    561  CB  SER A  73      -8.118   5.487  -4.104  1.00 86.44           C  
ATOM    562  O   SER A  73     -10.794   6.295  -2.301  1.00 86.44           O  
ATOM    563  OG  SER A  73      -6.985   4.652  -4.111  1.00 86.44           O  
ATOM    564  N   GLY A  74     -11.192   5.882  -4.472  1.00 87.56           N  
ATOM    565  CA  GLY A  74     -12.362   6.746  -4.576  1.00 87.56           C  
ATOM    566  C   GLY A  74     -13.515   6.332  -3.667  1.00 87.56           C  
ATOM    567  O   GLY A  74     -14.270   7.187  -3.201  1.00 87.56           O  
ATOM    568  N   LEU A  75     -13.666   5.035  -3.396  1.00 90.00           N  
ATOM    569  CA  LEU A  75     -14.782   4.515  -2.615  1.00 90.00           C  
ATOM    570  C   LEU A  75     -14.442   4.243  -1.150  1.00 90.00           C  
ATOM    571  CB  LEU A  75     -15.379   3.282  -3.314  1.00 90.00           C  
ATOM    572  O   LEU A  75     -15.375   4.035  -0.389  1.00 90.00           O  
ATOM    573  CG  LEU A  75     -16.023   3.566  -4.684  1.00 90.00           C  
ATOM    574  CD1 LEU A  75     -16.576   2.257  -5.245  1.00 90.00           C  
ATOM    575  CD2 LEU A  75     -17.181   4.567  -4.597  1.00 90.00           C  
ATOM    576  N   LEU A  76     -13.182   4.283  -0.705  1.00 86.75           N  
ATOM    577  CA  LEU A  76     -12.799   3.936   0.677  1.00 86.75           C  
ATOM    578  C   LEU A  76     -13.559   4.732   1.756  1.00 86.75           C  
ATOM    579  CB  LEU A  76     -11.283   4.152   0.846  1.00 86.75           C  
ATOM    580  O   LEU A  76     -14.083   4.146   2.707  1.00 86.75           O  
ATOM    581  CG  LEU A  76     -10.397   2.955   0.463  1.00 86.75           C  
ATOM    582  CD1 LEU A  76      -8.937   3.395   0.427  1.00 86.75           C  
ATOM    583  CD2 LEU A  76     -10.526   1.796   1.455  1.00 86.75           C  
ATOM    584  N   ILE A  77     -13.643   6.060   1.622  1.00 83.06           N  
ATOM    585  CA  ILE A  77     -14.344   6.918   2.598  1.00 83.06           C  
ATOM    586  C   ILE A  77     -15.859   6.699   2.506  1.00 83.06           C  
ATOM    587  CB  ILE A  77     -13.940   8.404   2.417  1.00 83.06           C  
ATOM    588  O   ILE A  77     -16.526   6.480   3.521  1.00 83.06           O  
ATOM    589  CG1 ILE A  77     -12.448   8.564   2.781  1.00 83.06           C  
ATOM    590  CG2 ILE A  77     -14.789   9.326   3.313  1.00 83.06           C  
ATOM    591  CD1 ILE A  77     -11.800   9.905   2.422  1.00 83.06           C  
ATOM    592  N   THR A  78     -16.388   6.679   1.282  1.00 84.69           N  
ATOM    593  CA  THR A  78     -17.814   6.478   0.994  1.00 84.69           C  
ATOM    594  C   THR A  78     -18.310   5.118   1.491  1.00 84.69           C  
ATOM    595  CB  THR A  78     -18.055   6.627  -0.518  1.00 84.69           C  
ATOM    596  O   THR A  78     -19.325   5.036   2.183  1.00 84.69           O  
ATOM    597  CG2 THR A  78     -19.522   6.427  -0.898  1.00 84.69           C  
ATOM    598  OG1 THR A  78     -17.680   7.932  -0.895  1.00 84.69           O  
ATOM    599  N   ALA A  79     -17.574   4.048   1.197  1.00 85.25           N  
ATOM    600  CA  ALA A  79     -17.840   2.689   1.648  1.00 85.25           C  
ATOM    601  C   ALA A  79     -17.702   2.573   3.168  1.00 85.25           C  
ATOM    602  CB  ALA A  79     -16.892   1.722   0.932  1.00 85.25           C  
ATOM    603  O   ALA A  79     -18.519   1.896   3.790  1.00 85.25           O  
ATOM    604  N   GLY A  80     -16.746   3.277   3.787  1.00 80.56           N  
ATOM    605  CA  GLY A  80     -16.607   3.357   5.242  1.00 80.56           C  
ATOM    606  C   GLY A  80     -17.876   3.881   5.922  1.00 80.56           C  
ATOM    607  O   GLY A  80     -18.434   3.198   6.787  1.00 80.56           O  
ATOM    608  N   GLY A  81     -18.379   5.034   5.468  1.00 78.06           N  
ATOM    609  CA  GLY A  81     -19.612   5.637   5.988  1.00 78.06           C  
ATOM    610  C   GLY A  81     -20.881   4.859   5.620  1.00 78.06           C  
ATOM    611  O   GLY A  81     -21.813   4.752   6.420  1.00 78.06           O  
ATOM    612  N   LEU A  82     -20.931   4.261   4.426  1.00 80.06           N  
ATOM    613  CA  LEU A  82     -22.047   3.410   4.010  1.00 80.06           C  
ATOM    614  C   LEU A  82     -22.089   2.095   4.806  1.00 80.06           C  
ATOM    615  CB  LEU A  82     -21.962   3.189   2.490  1.00 80.06           C  
ATOM    616  O   LEU A  82     -23.177   1.614   5.120  1.00 80.06           O  
ATOM    617  CG  LEU A  82     -23.168   2.451   1.885  1.00 80.06           C  
ATOM    618  CD1 LEU A  82     -24.492   3.189   2.107  1.00 80.06           C  
ATOM    619  CD2 LEU A  82     -22.978   2.279   0.380  1.00 80.06           C  
ATOM    620  N   SER A  83     -20.934   1.551   5.199  1.00 79.75           N  
ATOM    621  CA  SER A  83     -20.828   0.333   6.016  1.00 79.75           C  
ATOM    622  C   SER A  83     -21.389   0.520   7.422  1.00 79.75           C  
ATOM    623  CB  SER A  83     -19.375  -0.135   6.132  1.00 79.75           C  
ATOM    624  O   SER A  83     -22.078  -0.367   7.930  1.00 79.75           O  
ATOM    625  OG  SER A  83     -18.870  -0.490   4.867  1.00 79.75           O  
ATOM    626  N   ASP A  84     -21.163   1.684   8.035  1.00 76.31           N  
ATOM    627  CA  ASP A  84     -21.746   2.007   9.342  1.00 76.31           C  
ATOM    628  C   ASP A  84     -23.287   2.112   9.275  1.00 76.31           C  
ATOM    629  CB  ASP A  84     -21.083   3.280   9.906  1.00 76.31           C  
ATOM    630  O   ASP A  84     -23.979   1.765  10.238  1.00 76.31           O  
ATOM    631  CG  ASP A  84     -19.671   3.037  10.473  1.00 76.31           C  
ATOM    632  OD1 ASP A  84     -19.403   1.908  10.973  1.00 76.31           O  
ATOM    633  OD2 ASP A  84     -18.850   3.978  10.458  1.00 76.31           O  
ATOM    634  N   ARG A  85     -23.841   2.488   8.109  1.00 76.38           N  
ATOM    635  CA  ARG A  85     -25.292   2.626   7.869  1.00 76.38           C  
ATOM    636  C   ARG A  85     -26.001   1.338   7.442  1.00 76.38           C  
ATOM    637  CB  ARG A  85     -25.547   3.710   6.813  1.00 76.38           C  
ATOM    638  O   ARG A  85     -27.060   1.014   7.988  1.00 76.38           O  
ATOM    639  CG  ARG A  85     -25.236   5.131   7.297  1.00 76.38           C  
ATOM    640  CD  ARG A  85     -25.683   6.125   6.217  1.00 76.38           C  
ATOM    641  NE  ARG A  85     -25.576   7.526   6.670  1.00 76.38           N  
ATOM    642  NH1 ARG A  85     -24.001   8.243   5.175  1.00 76.38           N  
ATOM    643  NH2 ARG A  85     -24.780   9.660   6.700  1.00 76.38           N  
ATOM    644  CZ  ARG A  85     -24.779   8.463   6.195  1.00 76.38           C  
ATOM    645  N   LEU A  86     -25.468   0.624   6.444  1.00 75.69           N  
ATOM    646  CA  LEU A  86     -26.036  -0.636   5.930  1.00 75.69           C  
ATOM    647  C   LEU A  86     -26.000  -1.749   6.981  1.00 75.69           C  
ATOM    648  CB  LEU A  86     -25.259  -1.097   4.679  1.00 75.69           C  
ATOM    649  O   LEU A  86     -26.802  -2.684   6.919  1.00 75.69           O  
ATOM    650  CG  LEU A  86     -25.554  -0.312   3.389  1.00 75.69           C  
ATOM    651  CD1 LEU A  86     -24.653  -0.833   2.270  1.00 75.69           C  
ATOM    652  CD2 LEU A  86     -27.005  -0.477   2.925  1.00 75.69           C  
ATOM    653  N   GLY A  87     -25.092  -1.614   7.945  1.00 80.50           N  
ATOM    654  CA  GLY A  87     -24.718  -2.659   8.872  1.00 80.50           C  
ATOM    655  C   GLY A  87     -23.402  -3.286   8.429  1.00 80.50           C  
ATOM    656  O   GLY A  87     -23.246  -3.712   7.279  1.00 80.50           O  
ATOM    657  N   ARG A  88     -22.437  -3.336   9.352  1.00 83.69           N  
ATOM    658  CA  ARG A  88     -21.049  -3.723   9.048  1.00 83.69           C  
ATOM    659  C   ARG A  88     -20.954  -5.146   8.499  1.00 83.69           C  
ATOM    660  CB  ARG A  88     -20.169  -3.559  10.297  1.00 83.69           C  
ATOM    661  O   ARG A  88     -20.139  -5.409   7.622  1.00 83.69           O  
ATOM    662  CG  ARG A  88     -20.086  -2.095  10.753  1.00 83.69           C  
ATOM    663  CD  ARG A  88     -19.271  -1.954  12.042  1.00 83.69           C  
ATOM    664  NE  ARG A  88     -19.265  -0.549  12.473  1.00 83.69           N  
ATOM    665  NH1 ARG A  88     -18.720  -0.769  14.704  1.00 83.69           N  
ATOM    666  NH2 ARG A  88     -19.126   1.235  13.806  1.00 83.69           N  
ATOM    667  CZ  ARG A  88     -19.052  -0.048  13.670  1.00 83.69           C  
ATOM    668  N   LYS A  89     -21.815  -6.058   8.969  1.00 88.12           N  
ATOM    669  CA  LYS A  89     -21.860  -7.442   8.471  1.00 88.12           C  
ATOM    670  C   LYS A  89     -22.328  -7.485   7.018  1.00 88.12           C  
ATOM    671  CB  LYS A  89     -22.755  -8.293   9.382  1.00 88.12           C  
ATOM    672  O   LYS A  89     -21.695  -8.141   6.198  1.00 88.12           O  
ATOM    673  CG  LYS A  89     -22.965  -9.708   8.822  1.00 88.12           C  
ATOM    674  CD  LYS A  89     -23.920 -10.514   9.700  1.00 88.12           C  
ATOM    675  CE  LYS A  89     -24.008 -11.940   9.146  1.00 88.12           C  
ATOM    676  NZ  LYS A  89     -24.774 -12.834  10.042  1.00 88.12           N  
ATOM    677  N   ARG A  90     -23.428  -6.799   6.696  1.00 89.25           N  
ATOM    678  CA  ARG A  90     -23.971  -6.744   5.327  1.00 89.25           C  
ATOM    679  C   ARG A  90     -22.990  -6.115   4.353  1.00 89.25           C  
ATOM    680  CB  ARG A  90     -25.279  -5.952   5.318  1.00 89.25           C  
ATOM    681  O   ARG A  90     -22.819  -6.649   3.265  1.00 89.25           O  
ATOM    682  CG  ARG A  90     -26.429  -6.780   5.891  1.00 89.25           C  
ATOM    683  CD  ARG A  90     -27.571  -5.835   6.249  1.00 89.25           C  
ATOM    684  NE  ARG A  90     -28.694  -6.547   6.874  1.00 89.25           N  
ATOM    685  NH1 ARG A  90     -30.185  -4.818   6.724  1.00 89.25           N  
ATOM    686  NH2 ARG A  90     -30.829  -6.756   7.636  1.00 89.25           N  
ATOM    687  CZ  ARG A  90     -29.895  -6.041   7.074  1.00 89.25           C  
ATOM    688  N   ALA A  91     -22.331  -5.033   4.756  1.00 89.94           N  
ATOM    689  CA  ALA A  91     -21.325  -4.375   3.935  1.00 89.94           C  
ATOM    690  C   ALA A  91     -20.127  -5.293   3.643  1.00 89.94           C  
ATOM    691  CB  ALA A  91     -20.910  -3.093   4.646  1.00 89.94           C  
ATOM    692  O   ALA A  91     -19.724  -5.407   2.491  1.00 89.94           O  
ATOM    693  N   LEU A  92     -19.624  -6.018   4.650  1.00 90.94           N  
ATOM    694  CA  LEU A  92     -18.560  -7.010   4.458  1.00 90.94           C  
ATOM    695  C   LEU A  92     -18.977  -8.158   3.536  1.00 90.94           C  
ATOM    696  CB  LEU A  92     -18.132  -7.578   5.820  1.00 90.94           C  
ATOM    697  O   LEU A  92     -18.220  -8.523   2.644  1.00 90.94           O  
ATOM    698  CG  LEU A  92     -17.199  -6.667   6.627  1.00 90.94           C  
ATOM    699  CD1 LEU A  92     -16.928  -7.323   7.977  1.00 90.94           C  
ATOM    700  CD2 LEU A  92     -15.867  -6.478   5.911  1.00 90.94           C  
ATOM    701  N   LEU A  93     -20.179  -8.713   3.725  1.00 93.75           N  
ATOM    702  CA  LEU A  93     -20.693  -9.785   2.869  1.00 93.75           C  
ATOM    703  C   LEU A  93     -20.880  -9.312   1.424  1.00 93.75           C  
ATOM    704  CB  LEU A  93     -22.022 -10.313   3.435  1.00 93.75           C  
ATOM    705  O   LEU A  93     -20.484 -10.012   0.499  1.00 93.75           O  
ATOM    706  CG  LEU A  93     -21.882 -11.145   4.721  1.00 93.75           C  
ATOM    707  CD1 LEU A  93     -23.272 -11.444   5.289  1.00 93.75           C  
ATOM    708  CD2 LEU A  93     -21.179 -12.476   4.467  1.00 93.75           C  
ATOM    709  N   LEU A  94     -21.444  -8.118   1.224  1.00 94.00           N  
ATOM    710  CA  LEU A  94     -21.606  -7.536  -0.105  1.00 94.00           C  
ATOM    711  C   LEU A  94     -20.244  -7.277  -0.757  1.00 94.00           C  
ATOM    712  CB  LEU A  94     -22.431  -6.243   0.007  1.00 94.00           C  
ATOM    713  O   LEU A  94     -20.044  -7.654  -1.906  1.00 94.00           O  
ATOM    714  CG  LEU A  94     -22.788  -5.625  -1.359  1.00 94.00           C  
ATOM    715  CD1 LEU A  94     -23.820  -6.472  -2.108  1.00 94.00           C  
ATOM    716  CD2 LEU A  94     -23.369  -4.228  -1.149  1.00 94.00           C  
ATOM    717  N   GLY A  95     -19.302  -6.694  -0.012  1.00 93.81           N  
ATOM    718  CA  GLY A  95     -17.941  -6.451  -0.478  1.00 93.81           C  
ATOM    719  C   GLY A  95     -17.236  -7.736  -0.899  1.00 93.81           C  
ATOM    720  O   GLY A  95     -16.669  -7.794  -1.986  1.00 93.81           O  
ATOM    721  N   LEU A  96     -17.336  -8.794  -0.087  1.00 94.56           N  
ATOM    722  CA  LEU A  96     -16.726 -10.091  -0.382  1.00 94.56           C  
ATOM    723  C   LEU A  96     -17.368 -10.780  -1.587  1.00 94.56           C  
ATOM    724  CB  LEU A  96     -16.810 -10.991   0.862  1.00 94.56           C  
ATOM    725  O   LEU A  96     -16.664 -11.374  -2.398  1.00 94.56           O  
ATOM    726  CG  LEU A  96     -15.887 -12.216   0.788  1.00 94.56           C  
ATOM    727  CD1 LEU A  96     -14.409 -11.844   0.620  1.00 94.56           C  
ATOM    728  CD2 LEU A  96     -16.016 -12.991   2.093  1.00 94.56           C  
ATOM    729  N   LEU A  97     -18.691 -10.676  -1.722  1.00 96.12           N  
ATOM    730  CA  LEU A  97     -19.417 -11.197  -2.876  1.00 96.12           C  
ATOM    731  C   LEU A  97     -18.990 -10.482  -4.159  1.00 96.12           C  
ATOM    732  CB  LEU A  97     -20.928 -11.052  -2.623  1.00 96.12           C  
ATOM    733  O   LEU A  97     -18.640 -11.139  -5.132  1.00 96.12           O  
ATOM    734  CG  LEU A  97     -21.807 -11.555  -3.781  1.00 96.12           C  
ATOM    735  CD1 LEU A  97     -21.672 -13.064  -3.985  1.00 96.12           C  
ATOM    736  CD2 LEU A  97     -23.269 -11.232  -3.477  1.00 96.12           C  
ATOM    737  N   VAL A  98     -18.984  -9.148  -4.148  1.00 96.94           N  
ATOM    738  CA  VAL A  98     -18.576  -8.323  -5.293  1.00 96.94           C  
ATOM    739  C   VAL A  98     -17.119  -8.602  -5.669  1.00 96.94           C  
ATOM    740  CB  VAL A  98     -18.817  -6.835  -4.972  1.00 96.94           C  
ATOM    741  O   VAL A  98     -16.821  -8.805  -6.844  1.00 96.94           O  
ATOM    742  CG1 VAL A  98     -18.195  -5.905  -6.009  1.00 96.94           C  
ATOM    743  CG2 VAL A  98     -20.320  -6.522  -4.940  1.00 96.94           C  
ATOM    744  N   PHE A  99     -16.227  -8.697  -4.680  1.00 95.81           N  
ATOM    745  CA  PHE A  99     -14.821  -9.034  -4.895  1.00 95.81           C  
ATOM    746  C   PHE A  99     -14.645 -10.442  -5.482  1.00 95.81           C  
ATOM    747  CB  PHE A  99     -14.065  -8.891  -3.568  1.00 95.81           C  
ATOM    748  O   PHE A  99     -13.894 -10.621  -6.439  1.00 95.81           O  
ATOM    749  CG  PHE A  99     -12.570  -9.067  -3.715  1.00 95.81           C  
ATOM    750  CD1 PHE A  99     -11.990 -10.342  -3.590  1.00 95.81           C  
ATOM    751  CD2 PHE A  99     -11.759  -7.957  -4.012  1.00 95.81           C  
ATOM    752  CE1 PHE A  99     -10.606 -10.493  -3.774  1.00 95.81           C  
ATOM    753  CE2 PHE A  99     -10.374  -8.116  -4.196  1.00 95.81           C  
ATOM    754  CZ  PHE A  99      -9.798  -9.390  -4.082  1.00 95.81           C  
ATOM    755  N   GLY A 100     -15.356 -11.440  -4.948  1.00 95.81           N  
ATOM    756  CA  GLY A 100     -15.308 -12.820  -5.434  1.00 95.81           C  
ATOM    757  C   GLY A 100     -15.871 -12.975  -6.848  1.00 95.81           C  
ATOM    758  O   GLY A 100     -15.267 -13.655  -7.671  1.00 95.81           O  
ATOM    759  N   VAL A 101     -16.982 -12.301  -7.161  1.00 97.00           N  
ATOM    760  CA  VAL A 101     -17.557 -12.276  -8.517  1.00 97.00           C  
ATOM    761  C   VAL A 101     -16.608 -11.581  -9.490  1.00 97.00           C  
ATOM    762  CB  VAL A 101     -18.947 -11.610  -8.523  1.00 97.00           C  
ATOM    763  O   VAL A 101     -16.332 -12.131 -10.550  1.00 97.00           O  
ATOM    764  CG1 VAL A 101     -19.479 -11.359  -9.941  1.00 97.00           C  
ATOM    765  CG2 VAL A 101     -19.974 -12.502  -7.811  1.00 97.00           C  
ATOM    766  N   GLY A 102     -16.057 -10.420  -9.121  1.00 96.62           N  
ATOM    767  CA  GLY A 102     -15.051  -9.731  -9.930  1.00 96.62           C  
ATOM    768  C   GLY A 102     -13.816 -10.594 -10.176  1.00 96.62           C  
ATOM    769  O   GLY A 102     -13.366 -10.699 -11.311  1.00 96.62           O  
ATOM    770  N   SER A 103     -13.343 -11.307  -9.153  1.00 95.38           N  
ATOM    771  CA  SER A 103     -12.225 -12.249  -9.286  1.00 95.38           C  
ATOM    772  C   SER A 103     -12.548 -13.399 -10.244  1.00 95.38           C  
ATOM    773  CB  SER A 103     -11.853 -12.844  -7.930  1.00 95.38           C  
ATOM    774  O   SER A 103     -11.723 -13.755 -11.077  1.00 95.38           O  
ATOM    775  OG  SER A 103     -11.473 -11.857  -6.993  1.00 95.38           O  
ATOM    776  N   ALA A 104     -13.757 -13.964 -10.179  1.00 96.25           N  
ATOM    777  CA  ALA A 104     -14.176 -15.013 -11.105  1.00 96.25           C  
ATOM    778  C   ALA A 104     -14.257 -14.498 -12.552  1.00 96.25           C  
ATOM    779  CB  ALA A 104     -15.515 -15.590 -10.631  1.00 96.25           C  
ATOM    780  O   ALA A 104     -13.787 -15.172 -13.462  1.00 96.25           O  
ATOM    781  N   ILE A 105     -14.796 -13.291 -12.766  1.00 96.62           N  
ATOM    782  CA  ILE A 105     -14.827 -12.658 -14.094  1.00 96.62           C  
ATOM    783  C   ILE A 105     -13.398 -12.423 -14.602  1.00 96.62           C  
ATOM    784  CB  ILE A 105     -15.654 -11.349 -14.069  1.00 96.62           C  
ATOM    785  O   ILE A 105     -13.111 -12.743 -15.750  1.00 96.62           O  
ATOM    786  CG1 ILE A 105     -17.137 -11.640 -13.734  1.00 96.62           C  
ATOM    787  CG2 ILE A 105     -15.589 -10.621 -15.427  1.00 96.62           C  
ATOM    788  CD1 ILE A 105     -17.941 -10.386 -13.367  1.00 96.62           C  
ATOM    789  N   GLY A 106     -12.497 -11.923 -13.751  1.00 93.06           N  
ATOM    790  CA  GLY A 106     -11.092 -11.691 -14.097  1.00 93.06           C  
ATOM    791  C   GLY A 106     -10.341 -12.975 -14.456  1.00 93.06           C  
ATOM    792  O   GLY A 106      -9.614 -13.001 -15.443  1.00 93.06           O  
ATOM    793  N   ALA A 107     -10.578 -14.066 -13.719  1.00 93.56           N  
ATOM    794  CA  ALA A 107      -9.950 -15.369 -13.961  1.00 93.56           C  
ATOM    795  C   ALA A 107     -10.281 -15.970 -15.338  1.00 93.56           C  
ATOM    796  CB  ALA A 107     -10.413 -16.335 -12.862  1.00 93.56           C  
ATOM    797  O   ALA A 107      -9.490 -16.745 -15.878  1.00 93.56           O  
ATOM    798  N   PHE A 108     -11.453 -15.628 -15.880  1.00 94.94           N  
ATOM    799  CA  PHE A 108     -11.956 -16.104 -17.169  1.00 94.94           C  
ATOM    800  C   PHE A 108     -12.117 -14.966 -18.186  1.00 94.94           C  
ATOM    801  CB  PHE A 108     -13.260 -16.891 -16.955  1.00 94.94           C  
ATOM    802  O   PHE A 108     -12.894 -15.091 -19.135  1.00 94.94           O  
ATOM    803  CG  PHE A 108     -13.131 -18.085 -16.027  1.00 94.94           C  
ATOM    804  CD1 PHE A 108     -12.370 -19.202 -16.415  1.00 94.94           C  
ATOM    805  CD2 PHE A 108     -13.771 -18.084 -14.775  1.00 94.94           C  
ATOM    806  CE1 PHE A 108     -12.238 -20.302 -15.550  1.00 94.94           C  
ATOM    807  CE2 PHE A 108     -13.625 -19.173 -13.899  1.00 94.94           C  
ATOM    808  CZ  PHE A 108     -12.858 -20.285 -14.288  1.00 94.94           C  
ATOM    809  N   ALA A 109     -11.422 -13.841 -17.992  1.00 93.75           N  
ATOM    810  CA  ALA A 109     -11.512 -12.716 -18.909  1.00 93.75           C  
ATOM    811  C   ALA A 109     -10.904 -13.101 -20.266  1.00 93.75           C  
ATOM    812  CB  ALA A 109     -10.857 -11.476 -18.291  1.00 93.75           C  
ATOM    813  O   ALA A 109      -9.730 -13.445 -20.356  1.00 93.75           O  
ATOM    814  N   GLY A 110     -11.725 -13.043 -21.318  1.00 91.75           N  
ATOM    815  CA  GLY A 110     -11.309 -13.317 -22.698  1.00 91.75           C  
ATOM    816  C   GLY A 110     -10.829 -12.084 -23.465  1.00 91.75           C  
ATOM    817  O   GLY A 110     -10.474 -12.206 -24.631  1.00 91.75           O  
ATOM    818  N   SER A 111     -10.856 -10.899 -22.845  1.00 93.94           N  
ATOM    819  CA  SER A 111     -10.321  -9.666 -23.425  1.00 93.94           C  
ATOM    820  C   SER A 111      -9.809  -8.711 -22.336  1.00 93.94           C  
ATOM    821  CB  SER A 111     -11.359  -8.973 -24.325  1.00 93.94           C  
ATOM    822  O   SER A 111     -10.265  -8.796 -21.184  1.00 93.94           O  
ATOM    823  OG  SER A 111     -12.193  -8.067 -23.624  1.00 93.94           O  
ATOM    824  N   PRO A 112      -8.898  -7.779 -22.671  1.00 91.38           N  
ATOM    825  CA  PRO A 112      -8.383  -6.806 -21.711  1.00 91.38           C  
ATOM    826  C   PRO A 112      -9.475  -5.898 -21.125  1.00 91.38           C  
ATOM    827  CB  PRO A 112      -7.332  -5.994 -22.475  1.00 91.38           C  
ATOM    828  O   PRO A 112      -9.420  -5.550 -19.951  1.00 91.38           O  
ATOM    829  CG  PRO A 112      -6.935  -6.880 -23.653  1.00 91.38           C  
ATOM    830  CD  PRO A 112      -8.222  -7.633 -23.957  1.00 91.38           C  
ATOM    831  N   GLU A 113     -10.512  -5.546 -21.890  1.00 94.25           N  
ATOM    832  CA  GLU A 113     -11.624  -4.703 -21.420  1.00 94.25           C  
ATOM    833  C   GLU A 113     -12.429  -5.396 -20.321  1.00 94.25           C  
ATOM    834  CB  GLU A 113     -12.607  -4.349 -22.551  1.00 94.25           C  
ATOM    835  O   GLU A 113     -12.793  -4.773 -19.320  1.00 94.25           O  
ATOM    836  CG  GLU A 113     -11.999  -3.605 -23.745  1.00 94.25           C  
ATOM    837  CD  GLU A 113     -11.089  -4.486 -24.606  1.00 94.25           C  
ATOM    838  OE1 GLU A 113     -10.193  -3.895 -25.239  1.00 94.25           O  
ATOM    839  OE2 GLU A 113     -11.243  -5.734 -24.561  1.00 94.25           O  
ATOM    840  N   VAL A 114     -12.686  -6.699 -20.488  1.00 96.19           N  
ATOM    841  CA  VAL A 114     -13.359  -7.511 -19.468  1.00 96.19           C  
ATOM    842  C   VAL A 114     -12.503  -7.576 -18.210  1.00 96.19           C  
ATOM    843  CB  VAL A 114     -13.673  -8.925 -19.993  1.00 96.19           C  
ATOM    844  O   VAL A 114     -13.034  -7.442 -17.106  1.00 96.19           O  
ATOM    845  CG1 VAL A 114     -14.287  -9.822 -18.907  1.00 96.19           C  
ATOM    846  CG2 VAL A 114     -14.675  -8.860 -21.152  1.00 96.19           C  
ATOM    847  N   LEU A 115     -11.185  -7.715 -18.364  1.00 93.88           N  
ATOM    848  CA  LEU A 115     -10.258  -7.732 -17.241  1.00 93.88           C  
ATOM    849  C   LEU A 115     -10.246  -6.385 -16.499  1.00 93.88           C  
ATOM    850  CB  LEU A 115      -8.871  -8.153 -17.754  1.00 93.88           C  
ATOM    851  O   LEU A 115     -10.380  -6.363 -15.279  1.00 93.88           O  
ATOM    852  CG  LEU A 115      -7.857  -8.405 -16.631  1.00 93.88           C  
ATOM    853  CD1 LEU A 115      -8.285  -9.538 -15.697  1.00 93.88           C  
ATOM    854  CD2 LEU A 115      -6.495  -8.748 -17.230  1.00 93.88           C  
ATOM    855  N   ILE A 116     -10.194  -5.256 -17.211  1.00 95.12           N  
ATOM    856  CA  ILE A 116     -10.286  -3.909 -16.622  1.00 95.12           C  
ATOM    857  C   ILE A 116     -11.606  -3.738 -15.853  1.00 95.12           C  
ATOM    858  CB  ILE A 116     -10.136  -2.837 -17.728  1.00 95.12           C  
ATOM    859  O   ILE A 116     -11.610  -3.272 -14.711  1.00 95.12           O  
ATOM    860  CG1 ILE A 116      -8.715  -2.861 -18.335  1.00 95.12           C  
ATOM    861  CG2 ILE A 116     -10.417  -1.424 -17.178  1.00 95.12           C  
ATOM    862  CD1 ILE A 116      -8.629  -2.188 -19.711  1.00 95.12           C  
ATOM    863  N   GLY A 117     -12.730  -4.160 -16.441  1.00 96.56           N  
ATOM    864  CA  GLY A 117     -14.038  -4.126 -15.784  1.00 96.56           C  
ATOM    865  C   GLY A 117     -14.095  -5.002 -14.527  1.00 96.56           C  
ATOM    866  O   GLY A 117     -14.613  -4.575 -13.492  1.00 96.56           O  
ATOM    867  N   ALA A 118     -13.506  -6.199 -14.579  1.00 96.12           N  
ATOM    868  CA  ALA A 118     -13.378  -7.092 -13.432  1.00 96.12           C  
ATOM    869  C   ALA A 118     -12.556  -6.451 -12.306  1.00 96.12           C  
ATOM    870  CB  ALA A 118     -12.747  -8.404 -13.905  1.00 96.12           C  
ATOM    871  O   ALA A 118     -12.971  -6.476 -11.148  1.00 96.12           O  
ATOM    872  N   ARG A 119     -11.438  -5.798 -12.642  1.00 95.00           N  
ATOM    873  CA  ARG A 119     -10.581  -5.069 -11.694  1.00 95.00           C  
ATOM    874  C   ARG A 119     -11.305  -3.900 -11.040  1.00 95.00           C  
ATOM    875  CB  ARG A 119      -9.327  -4.577 -12.429  1.00 95.00           C  
ATOM    876  O   ARG A 119     -11.226  -3.747  -9.821  1.00 95.00           O  
ATOM    877  CG  ARG A 119      -8.387  -5.714 -12.848  1.00 95.00           C  
ATOM    878  CD  ARG A 119      -7.720  -6.453 -11.697  1.00 95.00           C  
ATOM    879  NE  ARG A 119      -6.900  -5.565 -10.853  1.00 95.00           N  
ATOM    880  NH1 ARG A 119      -7.399  -6.587  -8.876  1.00 95.00           N  
ATOM    881  NH2 ARG A 119      -5.797  -5.047  -8.922  1.00 95.00           N  
ATOM    882  CZ  ARG A 119      -6.701  -5.729  -9.558  1.00 95.00           C  
ATOM    883  N   ALA A 120     -12.065  -3.125 -11.812  1.00 95.81           N  
ATOM    884  CA  ALA A 120     -12.924  -2.077 -11.271  1.00 95.81           C  
ATOM    885  C   ALA A 120     -13.943  -2.658 -10.274  1.00 95.81           C  
ATOM    886  CB  ALA A 120     -13.616  -1.357 -12.435  1.00 95.81           C  
ATOM    887  O   ALA A 120     -14.082  -2.150  -9.161  1.00 95.81           O  
ATOM    888  N   LEU A 121     -14.603  -3.769 -10.626  1.00 96.56           N  
ATOM    889  CA  LEU A 121     -15.565  -4.444  -9.751  1.00 96.56           C  
ATOM    890  C   LEU A 121     -14.908  -4.958  -8.459  1.00 96.56           C  
ATOM    891  CB  LEU A 121     -16.241  -5.578 -10.546  1.00 96.56           C  
ATOM    892  O   LEU A 121     -15.452  -4.774  -7.370  1.00 96.56           O  
ATOM    893  CG  LEU A 121     -17.424  -6.238  -9.817  1.00 96.56           C  
ATOM    894  CD1 LEU A 121     -18.568  -5.246  -9.585  1.00 96.56           C  
ATOM    895  CD2 LEU A 121     -17.978  -7.393 -10.650  1.00 96.56           C  
ATOM    896  N   MET A 122     -13.712  -5.538  -8.552  1.00 95.12           N  
ATOM    897  CA  MET A 122     -12.926  -5.949  -7.387  1.00 95.12           C  
ATOM    898  C   MET A 122     -12.561  -4.757  -6.498  1.00 95.12           C  
ATOM    899  CB  MET A 122     -11.659  -6.678  -7.837  1.00 95.12           C  
ATOM    900  O   MET A 122     -12.670  -4.866  -5.278  1.00 95.12           O  
ATOM    901  CG  MET A 122     -11.990  -8.030  -8.467  1.00 95.12           C  
ATOM    902  SD  MET A 122     -10.559  -8.850  -9.193  1.00 95.12           S  
ATOM    903  CE  MET A 122      -9.704  -9.266  -7.658  1.00 95.12           C  
ATOM    904  N   GLY A 123     -12.215  -3.608  -7.086  1.00 93.56           N  
ATOM    905  CA  GLY A 123     -11.972  -2.361  -6.356  1.00 93.56           C  
ATOM    906  C   GLY A 123     -13.184  -1.925  -5.526  1.00 93.56           C  
ATOM    907  O   GLY A 123     -13.030  -1.564  -4.357  1.00 93.56           O  
ATOM    908  N   VAL A 124     -14.404  -2.055  -6.074  1.00 95.00           N  
ATOM    909  CA  VAL A 124     -15.650  -1.806  -5.320  1.00 95.00           C  
ATOM    910  C   VAL A 124     -15.732  -2.733  -4.110  1.00 95.00           C  
ATOM    911  CB  VAL A 124     -16.926  -1.979  -6.177  1.00 95.00           C  
ATOM    912  O   VAL A 124     -15.974  -2.273  -2.996  1.00 95.00           O  
ATOM    913  CG1 VAL A 124     -18.196  -1.682  -5.365  1.00 95.00           C  
ATOM    914  CG2 VAL A 124     -16.959  -1.063  -7.401  1.00 95.00           C  
ATOM    915  N   GLY A 125     -15.513  -4.036  -4.305  1.00 93.38           N  
ATOM    916  CA  GLY A 125     -15.558  -5.018  -3.220  1.00 93.38           C  
ATOM    917  C   GLY A 125     -14.517  -4.748  -2.128  1.00 93.38           C  
ATOM    918  O   GLY A 125     -14.844  -4.728  -0.937  1.00 93.38           O  
ATOM    919  N   ALA A 126     -13.280  -4.457  -2.531  1.00 92.00           N  
ATOM    920  CA  ALA A 126     -12.168  -4.142  -1.640  1.00 92.00           C  
ATOM    921  C   ALA A 126     -12.430  -2.882  -0.791  1.00 92.00           C  
ATOM    922  CB  ALA A 126     -10.901  -4.020  -2.492  1.00 92.00           C  
ATOM    923  O   ALA A 126     -12.101  -2.872   0.400  1.00 92.00           O  
ATOM    924  N   ALA A 127     -13.104  -1.868  -1.351  1.00 91.19           N  
ATOM    925  CA  ALA A 127     -13.460  -0.641  -0.636  1.00 91.19           C  
ATOM    926  C   ALA A 127     -14.401  -0.881   0.559  1.00 91.19           C  
ATOM    927  CB  ALA A 127     -14.076   0.349  -1.630  1.00 91.19           C  
ATOM    928  O   ALA A 127     -14.311  -0.170   1.558  1.00 91.19           O  
ATOM    929  N   PHE A 128     -15.266  -1.900   0.506  1.00 89.75           N  
ATOM    930  CA  PHE A 128     -16.101  -2.300   1.649  1.00 89.75           C  
ATOM    931  C   PHE A 128     -15.355  -3.196   2.644  1.00 89.75           C  
ATOM    932  CB  PHE A 128     -17.360  -3.012   1.142  1.00 89.75           C  
ATOM    933  O   PHE A 128     -15.598  -3.135   3.852  1.00 89.75           O  
ATOM    934  CG  PHE A 128     -18.369  -2.083   0.505  1.00 89.75           C  
ATOM    935  CD1 PHE A 128     -19.223  -1.314   1.315  1.00 89.75           C  
ATOM    936  CD2 PHE A 128     -18.449  -1.973  -0.892  1.00 89.75           C  
ATOM    937  CE1 PHE A 128     -20.153  -0.437   0.730  1.00 89.75           C  
ATOM    938  CE2 PHE A 128     -19.359  -1.080  -1.481  1.00 89.75           C  
ATOM    939  CZ  PHE A 128     -20.214  -0.316  -0.671  1.00 89.75           C  
ATOM    940  N   LEU A 129     -14.442  -4.033   2.152  1.00 89.31           N  
ATOM    941  CA  LEU A 129     -13.731  -5.013   2.970  1.00 89.31           C  
ATOM    942  C   LEU A 129     -12.649  -4.378   3.848  1.00 89.31           C  
ATOM    943  CB  LEU A 129     -13.141  -6.090   2.052  1.00 89.31           C  
ATOM    944  O   LEU A 129     -12.579  -4.670   5.043  1.00 89.31           O  
ATOM    945  CG  LEU A 129     -14.191  -7.014   1.413  1.00 89.31           C  
ATOM    946  CD1 LEU A 129     -13.592  -7.845   0.277  1.00 89.31           C  
ATOM    947  CD2 LEU A 129     -14.775  -7.964   2.456  1.00 89.31           C  
ATOM    948  N   MET A 130     -11.822  -3.491   3.291  1.00 83.06           N  
ATOM    949  CA  MET A 130     -10.697  -2.900   4.023  1.00 83.06           C  
ATOM    950  C   MET A 130     -11.118  -2.156   5.305  1.00 83.06           C  
ATOM    951  CB  MET A 130      -9.862  -2.001   3.102  1.00 83.06           C  
ATOM    952  O   MET A 130     -10.684  -2.564   6.385  1.00 83.06           O  
ATOM    953  CG  MET A 130      -8.757  -2.773   2.386  1.00 83.06           C  
ATOM    954  SD  MET A 130      -7.470  -1.654   1.785  1.00 83.06           S  
ATOM    955  CE  MET A 130      -6.002  -2.686   2.041  1.00 83.06           C  
ATOM    956  N   PRO A 131     -11.977  -1.119   5.253  1.00 76.06           N  
ATOM    957  CA  PRO A 131     -12.423  -0.428   6.464  1.00 76.06           C  
ATOM    958  C   PRO A 131     -13.350  -1.303   7.324  1.00 76.06           C  
ATOM    959  CB  PRO A 131     -13.119   0.840   5.960  1.00 76.06           C  
ATOM    960  O   PRO A 131     -13.302  -1.245   8.556  1.00 76.06           O  
ATOM    961  CG  PRO A 131     -13.621   0.464   4.567  1.00 76.06           C  
ATOM    962  CD  PRO A 131     -12.557  -0.509   4.064  1.00 76.06           C  
ATOM    963  N   GLY A 132     -14.165  -2.159   6.694  1.00 81.75           N  
ATOM    964  CA  GLY A 132     -15.126  -3.016   7.385  1.00 81.75           C  
ATOM    965  C   GLY A 132     -14.468  -4.073   8.277  1.00 81.75           C  
ATOM    966  O   GLY A 132     -14.935  -4.310   9.395  1.00 81.75           O  
ATOM    967  N   THR A 133     -13.369  -4.688   7.824  1.00 87.44           N  
ATOM    968  CA  THR A 133     -12.686  -5.749   8.587  1.00 87.44           C  
ATOM    969  C   THR A 133     -12.122  -5.204   9.892  1.00 87.44           C  
ATOM    970  CB  THR A 133     -11.560  -6.446   7.800  1.00 87.44           C  
ATOM    971  O   THR A 133     -12.330  -5.796  10.954  1.00 87.44           O  
ATOM    972  CG2 THR A 133     -12.055  -7.348   6.668  1.00 87.44           C  
ATOM    973  OG1 THR A 133     -10.640  -5.518   7.278  1.00 87.44           O  
ATOM    974  N   LEU A 134     -11.492  -4.029   9.837  1.00 78.62           N  
ATOM    975  CA  LEU A 134     -10.938  -3.370  11.012  1.00 78.62           C  
ATOM    976  C   LEU A 134     -12.039  -2.895  11.973  1.00 78.62           C  
ATOM    977  CB  LEU A 134     -10.027  -2.231  10.530  1.00 78.62           C  
ATOM    978  O   LEU A 134     -11.927  -3.090  13.184  1.00 78.62           O  
ATOM    979  CG  LEU A 134      -9.140  -1.621  11.629  1.00 78.62           C  
ATOM    980  CD1 LEU A 134      -8.234  -2.658  12.301  1.00 78.62           C  
ATOM    981  CD2 LEU A 134      -8.245  -0.556  11.000  1.00 78.62           C  
ATOM    982  N   ALA A 135     -13.146  -2.355  11.455  1.00 79.94           N  
ATOM    983  CA  ALA A 135     -14.274  -1.913  12.277  1.00 79.94           C  
ATOM    984  C   ALA A 135     -14.948  -3.067  13.044  1.00 79.94           C  
ATOM    985  CB  ALA A 135     -15.277  -1.197  11.368  1.00 79.94           C  
ATOM    986  O   ALA A 135     -15.297  -2.923  14.222  1.00 79.94           O  
ATOM    987  N   VAL A 136     -15.125  -4.227  12.402  1.00 84.56           N  
ATOM    988  CA  VAL A 136     -15.665  -5.425  13.066  1.00 84.56           C  
ATOM    989  C   VAL A 136     -14.687  -5.960  14.105  1.00 84.56           C  
ATOM    990  CB  VAL A 136     -16.042  -6.505  12.038  1.00 84.56           C  
ATOM    991  O   VAL A 136     -15.110  -6.312  15.207  1.00 84.56           O  
ATOM    992  CG1 VAL A 136     -16.424  -7.839  12.688  1.00 84.56           C  
ATOM    993  CG2 VAL A 136     -17.272  -6.036  11.250  1.00 84.56           C  
ATOM    994  N   LEU A 137     -13.389  -5.965  13.803  1.00 86.62           N  
ATOM    995  CA  LEU A 137     -12.348  -6.377  14.740  1.00 86.62           C  
ATOM    996  C   LEU A 137     -12.368  -5.515  16.011  1.00 86.62           C  
ATOM    997  CB  LEU A 137     -11.016  -6.340  13.977  1.00 86.62           C  
ATOM    998  O   LEU A 137     -12.478  -6.053  17.112  1.00 86.62           O  
ATOM    999  CG  LEU A 137      -9.790  -6.844  14.750  1.00 86.62           C  
ATOM   1000  CD1 LEU A 137      -8.686  -7.129  13.739  1.00 86.62           C  
ATOM   1001  CD2 LEU A 137      -9.241  -5.824  15.750  1.00 86.62           C  
ATOM   1002  N   VAL A 138     -12.346  -4.185  15.876  1.00 80.56           N  
ATOM   1003  CA  VAL A 138     -12.343  -3.250  17.018  1.00 80.56           C  
ATOM   1004  C   VAL A 138     -13.575  -3.430  17.911  1.00 80.56           C  
ATOM   1005  CB  VAL A 138     -12.223  -1.796  16.511  1.00 80.56           C  
ATOM   1006  O   VAL A 138     -13.470  -3.298  19.129  1.00 80.56           O  
ATOM   1007  CG1 VAL A 138     -12.460  -0.737  17.597  1.00 80.56           C  
ATOM   1008  CG2 VAL A 138     -10.815  -1.550  15.951  1.00 80.56           C  
ATOM   1009  N   ARG A 139     -14.733  -3.771  17.333  1.00 80.81           N  
ATOM   1010  CA  ARG A 139     -15.969  -4.010  18.094  1.00 80.81           C  
ATOM   1011  C   ARG A 139     -16.018  -5.389  18.755  1.00 80.81           C  
ATOM   1012  CB  ARG A 139     -17.170  -3.798  17.165  1.00 80.81           C  
ATOM   1013  O   ARG A 139     -16.604  -5.527  19.822  1.00 80.81           O  
ATOM   1014  CG  ARG A 139     -18.482  -3.689  17.956  1.00 80.81           C  
ATOM   1015  CD  ARG A 139     -19.664  -3.499  17.005  1.00 80.81           C  
ATOM   1016  NE  ARG A 139     -20.891  -3.100  17.723  1.00 80.81           N  
ATOM   1017  NH1 ARG A 139     -22.315  -4.759  16.999  1.00 80.81           N  
ATOM   1018  NH2 ARG A 139     -23.130  -3.052  18.150  1.00 80.81           N  
ATOM   1019  CZ  ARG A 139     -22.097  -3.635  17.615  1.00 80.81           C  
ATOM   1020  N   THR A 140     -15.456  -6.405  18.106  1.00 84.69           N  
ATOM   1021  CA  THR A 140     -15.518  -7.799  18.577  1.00 84.69           C  
ATOM   1022  C   THR A 140     -14.565  -8.039  19.749  1.00 84.69           C  
ATOM   1023  CB  THR A 140     -15.203  -8.768  17.426  1.00 84.69           C  
ATOM   1024  O   THR A 140     -14.868  -8.838  20.634  1.00 84.69           O  
ATOM   1025  CG2 THR A 140     -15.398 -10.234  17.801  1.00 84.69           C  
ATOM   1026  OG1 THR A 140     -16.072  -8.529  16.342  1.00 84.69           O  
ATOM   1027  N   PHE A 141     -13.425  -7.344  19.764  1.00 84.69           N  
ATOM   1028  CA  PHE A 141     -12.408  -7.481  20.802  1.00 84.69           C  
ATOM   1029  C   PHE A 141     -12.479  -6.343  21.829  1.00 84.69           C  
ATOM   1030  CB  PHE A 141     -11.025  -7.617  20.158  1.00 84.69           C  
ATOM   1031  O   PHE A 141     -12.599  -5.158  21.491  1.00 84.69           O  
ATOM   1032  CG  PHE A 141     -10.826  -8.926  19.411  1.00 84.69           C  
ATOM   1033  CD1 PHE A 141     -10.313 -10.046  20.089  1.00 84.69           C  
ATOM   1034  CD2 PHE A 141     -11.163  -9.040  18.049  1.00 84.69           C  
ATOM   1035  CE1 PHE A 141     -10.102 -11.255  19.405  1.00 84.69           C  
ATOM   1036  CE2 PHE A 141     -10.981 -10.255  17.369  1.00 84.69           C  
ATOM   1037  CZ  PHE A 141     -10.436 -11.359  18.046  1.00 84.69           C  
ATOM   1038  N   ASP A 142     -12.373  -6.718  23.102  1.00 83.25           N  
ATOM   1039  CA  ASP A 142     -12.297  -5.786  24.223  1.00 83.25           C  
ATOM   1040  C   ASP A 142     -10.939  -5.069  24.276  1.00 83.25           C  
ATOM   1041  CB  ASP A 142     -12.629  -6.520  25.534  1.00 83.25           C  
ATOM   1042  O   ASP A 142     -10.017  -5.380  23.526  1.00 83.25           O  
ATOM   1043  CG  ASP A 142     -11.623  -7.601  25.952  1.00 83.25           C  
ATOM   1044  OD1 ASP A 142     -10.574  -7.759  25.296  1.00 83.25           O  
ATOM   1045  OD2 ASP A 142     -11.910  -8.275  26.964  1.00 83.25           O  
ATOM   1046  N   ASN A 143     -10.801  -4.078  25.157  1.00 75.38           N  
ATOM   1047  CA  ASN A 143      -9.582  -3.266  25.229  1.00 75.38           C  
ATOM   1048  C   ASN A 143      -8.320  -4.082  25.584  1.00 75.38           C  
ATOM   1049  CB  ASN A 143      -9.808  -2.122  26.231  1.00 75.38           C  
ATOM   1050  O   ASN A 143      -7.218  -3.638  25.270  1.00 75.38           O  
ATOM   1051  CG  ASN A 143     -10.847  -1.109  25.778  1.00 75.38           C  
ATOM   1052  ND2 ASN A 143     -11.506  -0.461  26.711  1.00 75.38           N  
ATOM   1053  OD1 ASN A 143     -11.091  -0.882  24.602  1.00 75.38           O  
ATOM   1054  N   GLU A 144      -8.468  -5.260  26.202  1.00 78.25           N  
ATOM   1055  CA  GLU A 144      -7.351  -6.145  26.554  1.00 78.25           C  
ATOM   1056  C   GLU A 144      -6.851  -6.952  25.347  1.00 78.25           C  
ATOM   1057  CB  GLU A 144      -7.763  -7.109  27.681  1.00 78.25           C  
ATOM   1058  O   GLU A 144      -5.647  -7.010  25.092  1.00 78.25           O  
ATOM   1059  CG  GLU A 144      -8.014  -6.408  29.024  1.00 78.25           C  
ATOM   1060  CD  GLU A 144      -8.345  -7.389  30.166  1.00 78.25           C  
ATOM   1061  OE1 GLU A 144      -8.553  -6.891  31.291  1.00 78.25           O  
ATOM   1062  OE2 GLU A 144      -8.411  -8.622  29.922  1.00 78.25           O  
ATOM   1063  N   GLU A 145      -7.753  -7.566  24.574  1.00 83.62           N  
ATOM   1064  CA  GLU A 145      -7.383  -8.419  23.438  1.00 83.62           C  
ATOM   1065  C   GLU A 145      -7.289  -7.656  22.106  1.00 83.62           C  
ATOM   1066  CB  GLU A 145      -8.367  -9.589  23.320  1.00 83.62           C  
ATOM   1067  O   GLU A 145      -6.620  -8.117  21.176  1.00 83.62           O  
ATOM   1068  CG  GLU A 145      -8.316 -10.589  24.491  1.00 83.62           C  
ATOM   1069  CD  GLU A 145      -9.329 -11.728  24.286  1.00 83.62           C  
ATOM   1070  OE1 GLU A 145      -9.048 -12.919  24.577  1.00 83.62           O  
ATOM   1071  OE2 GLU A 145     -10.425 -11.468  23.755  1.00 83.62           O  
ATOM   1072  N   ARG A 146      -7.909  -6.474  21.991  1.00 82.31           N  
ATOM   1073  CA  ARG A 146      -7.935  -5.666  20.759  1.00 82.31           C  
ATOM   1074  C   ARG A 146      -6.542  -5.313  20.229  1.00 82.31           C  
ATOM   1075  CB  ARG A 146      -8.829  -4.434  20.970  1.00 82.31           C  
ATOM   1076  O   ARG A 146      -6.334  -5.518  19.034  1.00 82.31           O  
ATOM   1077  CG  ARG A 146      -8.882  -3.473  19.776  1.00 82.31           C  
ATOM   1078  CD  ARG A 146      -9.612  -2.177  20.140  1.00 82.31           C  
ATOM   1079  NE  ARG A 146     -10.964  -2.430  20.667  1.00 82.31           N  
ATOM   1080  NH1 ARG A 146     -11.471  -0.284  21.307  1.00 82.31           N  
ATOM   1081  NH2 ARG A 146     -12.875  -1.975  21.759  1.00 82.31           N  
ATOM   1082  CZ  ARG A 146     -11.760  -1.555  21.243  1.00 82.31           C  
ATOM   1083  N   PRO A 147      -5.566  -4.865  21.044  1.00 75.19           N  
ATOM   1084  CA  PRO A 147      -4.197  -4.646  20.574  1.00 75.19           C  
ATOM   1085  C   PRO A 147      -3.588  -5.878  19.894  1.00 75.19           C  
ATOM   1086  CB  PRO A 147      -3.410  -4.283  21.839  1.00 75.19           C  
ATOM   1087  O   PRO A 147      -2.921  -5.760  18.867  1.00 75.19           O  
ATOM   1088  CG  PRO A 147      -4.452  -3.586  22.706  1.00 75.19           C  
ATOM   1089  CD  PRO A 147      -5.690  -4.431  22.432  1.00 75.19           C  
ATOM   1090  N   LYS A 148      -3.849  -7.073  20.441  1.00 81.06           N  
ATOM   1091  CA  LYS A 148      -3.363  -8.343  19.888  1.00 81.06           C  
ATOM   1092  C   LYS A 148      -4.060  -8.673  18.568  1.00 81.06           C  
ATOM   1093  CB  LYS A 148      -3.538  -9.448  20.943  1.00 81.06           C  
ATOM   1094  O   LYS A 148      -3.391  -9.072  17.619  1.00 81.06           O  
ATOM   1095  CG  LYS A 148      -2.977 -10.801  20.484  1.00 81.06           C  
ATOM   1096  CD  LYS A 148      -3.139 -11.852  21.591  1.00 81.06           C  
ATOM   1097  CE  LYS A 148      -2.741 -13.232  21.054  1.00 81.06           C  
ATOM   1098  NZ  LYS A 148      -3.094 -14.313  22.007  1.00 81.06           N  
ATOM   1099  N   ALA A 149      -5.374  -8.478  18.491  1.00 84.31           N  
ATOM   1100  CA  ALA A 149      -6.138  -8.702  17.268  1.00 84.31           C  
ATOM   1101  C   ALA A 149      -5.717  -7.742  16.140  1.00 84.31           C  
ATOM   1102  CB  ALA A 149      -7.628  -8.601  17.604  1.00 84.31           C  
ATOM   1103  O   ALA A 149      -5.462  -8.199  15.029  1.00 84.31           O  
ATOM   1104  N   ILE A 150      -5.563  -6.441  16.428  1.00 82.12           N  
ATOM   1105  CA  ILE A 150      -5.072  -5.450  15.453  1.00 82.12           C  
ATOM   1106  C   ILE A 150      -3.654  -5.803  15.003  1.00 82.12           C  
ATOM   1107  CB  ILE A 150      -5.111  -4.013  16.025  1.00 82.12           C  
ATOM   1108  O   ILE A 150      -3.344  -5.705  13.819  1.00 82.12           O  
ATOM   1109  CG1 ILE A 150      -6.563  -3.572  16.310  1.00 82.12           C  
ATOM   1110  CG2 ILE A 150      -4.450  -3.037  15.027  1.00 82.12           C  
ATOM   1111  CD1 ILE A 150      -6.658  -2.280  17.127  1.00 82.12           C  
ATOM   1112  N   GLY A 151      -2.807  -6.258  15.933  1.00 77.94           N  
ATOM   1113  CA  GLY A 151      -1.459  -6.709  15.611  1.00 77.94           C  
ATOM   1114  C   GLY A 151      -1.443  -7.860  14.602  1.00 77.94           C  
ATOM   1115  O   GLY A 151      -0.683  -7.811  13.641  1.00 77.94           O  
ATOM   1116  N   ILE A 152      -2.318  -8.856  14.778  1.00 85.62           N  
ATOM   1117  CA  ILE A 152      -2.471  -9.979  13.838  1.00 85.62           C  
ATOM   1118  C   ILE A 152      -3.020  -9.497  12.493  1.00 85.62           C  
ATOM   1119  CB  ILE A 152      -3.362 -11.080  14.453  1.00 85.62           C  
ATOM   1120  O   ILE A 152      -2.481  -9.873  11.459  1.00 85.62           O  
ATOM   1121  CG1 ILE A 152      -2.630 -11.746  15.640  1.00 85.62           C  
ATOM   1122  CG2 ILE A 152      -3.748 -12.154  13.415  1.00 85.62           C  
ATOM   1123  CD1 ILE A 152      -3.565 -12.538  16.556  1.00 85.62           C  
ATOM   1124  N   TRP A 153      -4.054  -8.655  12.495  1.00 87.94           N  
ATOM   1125  CA  TRP A 153      -4.636  -8.089  11.273  1.00 87.94           C  
ATOM   1126  C   TRP A 153      -3.588  -7.333  10.447  1.00 87.94           C  
ATOM   1127  CB  TRP A 153      -5.817  -7.199  11.678  1.00 87.94           C  
ATOM   1128  O   TRP A 153      -3.422  -7.603   9.262  1.00 87.94           O  
ATOM   1129  CG  TRP A 153      -6.497  -6.435  10.583  1.00 87.94           C  
ATOM   1130  CD1 TRP A 153      -7.600  -6.832   9.905  1.00 87.94           C  
ATOM   1131  CD2 TRP A 153      -6.139  -5.131  10.028  1.00 87.94           C  
ATOM   1132  CE2 TRP A 153      -7.056  -4.821   8.980  1.00 87.94           C  
ATOM   1133  CE3 TRP A 153      -5.136  -4.174  10.305  1.00 87.94           C  
ATOM   1134  NE1 TRP A 153      -7.951  -5.867   8.977  1.00 87.94           N  
ATOM   1135  CH2 TRP A 153      -5.921  -2.744   8.485  1.00 87.94           C  
ATOM   1136  CZ2 TRP A 153      -6.952  -3.657   8.208  1.00 87.94           C  
ATOM   1137  CZ3 TRP A 153      -5.024  -2.997   9.539  1.00 87.94           C  
ATOM   1138  N   ALA A 154      -2.805  -6.464  11.090  1.00 79.12           N  
ATOM   1139  CA  ALA A 154      -1.747  -5.714  10.425  1.00 79.12           C  
ATOM   1140  C   ALA A 154      -0.607  -6.621   9.942  1.00 79.12           C  
ATOM   1141  CB  ALA A 154      -1.237  -4.655  11.399  1.00 79.12           C  
ATOM   1142  O   ALA A 154      -0.118  -6.437   8.831  1.00 79.12           O  
ATOM   1143  N   ALA A 155      -0.215  -7.622  10.739  1.00 80.81           N  
ATOM   1144  CA  ALA A 155       0.779  -8.612  10.333  1.00 80.81           C  
ATOM   1145  C   ALA A 155       0.334  -9.364   9.072  1.00 80.81           C  
ATOM   1146  CB  ALA A 155       1.020  -9.587  11.493  1.00 80.81           C  
ATOM   1147  O   ALA A 155       1.122  -9.527   8.149  1.00 80.81           O  
ATOM   1148  N   VAL A 156      -0.933  -9.779   9.006  1.00 86.38           N  
ATOM   1149  CA  VAL A 156      -1.497 -10.461   7.836  1.00 86.38           C  
ATOM   1150  C   VAL A 156      -1.480  -9.558   6.602  1.00 86.38           C  
ATOM   1151  CB  VAL A 156      -2.907 -10.990   8.148  1.00 86.38           C  
ATOM   1152  O   VAL A 156      -1.090 -10.032   5.538  1.00 86.38           O  
ATOM   1153  CG1 VAL A 156      -3.621 -11.495   6.895  1.00 86.38           C  
ATOM   1154  CG2 VAL A 156      -2.815 -12.170   9.128  1.00 86.38           C  
ATOM   1155  N   SER A 157      -1.812  -8.269   6.733  1.00 82.75           N  
ATOM   1156  CA  SER A 157      -1.667  -7.304   5.631  1.00 82.75           C  
ATOM   1157  C   SER A 157      -0.226  -7.220   5.132  1.00 82.75           C  
ATOM   1158  CB  SER A 157      -2.078  -5.891   6.050  1.00 82.75           C  
ATOM   1159  O   SER A 157       0.023  -7.340   3.937  1.00 82.75           O  
ATOM   1160  OG  SER A 157      -3.415  -5.864   6.473  1.00 82.75           O  
ATOM   1161  N   SER A 158       0.740  -7.037   6.037  1.00 77.81           N  
ATOM   1162  CA  SER A 158       2.148  -6.898   5.654  1.00 77.81           C  
ATOM   1163  C   SER A 158       2.707  -8.189   5.043  1.00 77.81           C  
ATOM   1164  CB  SER A 158       2.986  -6.459   6.859  1.00 77.81           C  
ATOM   1165  O   SER A 158       3.478  -8.136   4.089  1.00 77.81           O  
ATOM   1166  OG  SER A 158       2.469  -5.287   7.458  1.00 77.81           O  
ATOM   1167  N   VAL A 159       2.285  -9.352   5.545  1.00 78.81           N  
ATOM   1168  CA  VAL A 159       2.653 -10.662   4.989  1.00 78.81           C  
ATOM   1169  C   VAL A 159       2.033 -10.876   3.609  1.00 78.81           C  
ATOM   1170  CB  VAL A 159       2.262 -11.783   5.968  1.00 78.81           C  
ATOM   1171  O   VAL A 159       2.734 -11.335   2.715  1.00 78.81           O  
ATOM   1172  CG1 VAL A 159       2.383 -13.186   5.366  1.00 78.81           C  
ATOM   1173  CG2 VAL A 159       3.177 -11.746   7.198  1.00 78.81           C  
ATOM   1174  N   GLY A 160       0.762 -10.515   3.405  1.00 79.94           N  
ATOM   1175  CA  GLY A 160       0.108 -10.595   2.094  1.00 79.94           C  
ATOM   1176  C   GLY A 160       0.819  -9.753   1.039  1.00 79.94           C  
ATOM   1177  O   GLY A 160       1.052 -10.230  -0.066  1.00 79.94           O  
ATOM   1178  N   MET A 161       1.256  -8.548   1.418  1.00 74.69           N  
ATOM   1179  CA  MET A 161       2.007  -7.658   0.530  1.00 74.69           C  
ATOM   1180  C   MET A 161       3.336  -8.276   0.088  1.00 74.69           C  
ATOM   1181  CB  MET A 161       2.237  -6.327   1.259  1.00 74.69           C  
ATOM   1182  O   MET A 161       3.750  -8.127  -1.056  1.00 74.69           O  
ATOM   1183  CG  MET A 161       2.913  -5.267   0.383  1.00 74.69           C  
ATOM   1184  SD  MET A 161       3.189  -3.690   1.241  1.00 74.69           S  
ATOM   1185  CE  MET A 161       1.488  -3.066   1.330  1.00 74.69           C  
ATOM   1186  N   ALA A 162       4.008  -8.980   0.994  1.00 72.75           N  
ATOM   1187  CA  ALA A 162       5.344  -9.484   0.734  1.00 72.75           C  
ATOM   1188  C   ALA A 162       5.363 -10.902   0.129  1.00 72.75           C  
ATOM   1189  CB  ALA A 162       6.118  -9.344   2.037  1.00 72.75           C  
ATOM   1190  O   ALA A 162       6.289 -11.246  -0.599  1.00 72.75           O  
ATOM   1191  N   LEU A 163       4.338 -11.722   0.394  1.00 76.38           N  
ATOM   1192  CA  LEU A 163       4.183 -13.052  -0.208  1.00 76.38           C  
ATOM   1193  C   LEU A 163       3.631 -13.018  -1.636  1.00 76.38           C  
ATOM   1194  CB  LEU A 163       3.281 -13.935   0.672  1.00 76.38           C  
ATOM   1195  O   LEU A 163       3.738 -14.030  -2.325  1.00 76.38           O  
ATOM   1196  CG  LEU A 163       3.945 -14.490   1.941  1.00 76.38           C  
ATOM   1197  CD1 LEU A 163       2.921 -15.335   2.701  1.00 76.38           C  
ATOM   1198  CD2 LEU A 163       5.140 -15.398   1.634  1.00 76.38           C  
ATOM   1199  N   GLY A 164       3.065 -11.891  -2.077  1.00 77.12           N  
ATOM   1200  CA  GLY A 164       2.498 -11.716  -3.414  1.00 77.12           C  
ATOM   1201  C   GLY A 164       3.383 -12.242  -4.537  1.00 77.12           C  
ATOM   1202  O   GLY A 164       2.995 -13.211  -5.185  1.00 77.12           O  
ATOM   1203  N   PRO A 165       4.588 -11.684  -4.743  1.00 71.88           N  
ATOM   1204  CA  PRO A 165       5.454 -12.117  -5.836  1.00 71.88           C  
ATOM   1205  C   PRO A 165       5.839 -13.601  -5.770  1.00 71.88           C  
ATOM   1206  CB  PRO A 165       6.678 -11.200  -5.775  1.00 71.88           C  
ATOM   1207  O   PRO A 165       5.859 -14.279  -6.793  1.00 71.88           O  
ATOM   1208  CG  PRO A 165       6.138  -9.934  -5.111  1.00 71.88           C  
ATOM   1209  CD  PRO A 165       5.120 -10.482  -4.114  1.00 71.88           C  
ATOM   1210  N   VAL A 166       6.085 -14.128  -4.566  1.00 75.94           N  
ATOM   1211  CA  VAL A 166       6.494 -15.527  -4.352  1.00 75.94           C  
ATOM   1212  C   VAL A 166       5.359 -16.495  -4.692  1.00 75.94           C  
ATOM   1213  CB  VAL A 166       6.971 -15.738  -2.900  1.00 75.94           C  
ATOM   1214  O   VAL A 166       5.561 -17.459  -5.429  1.00 75.94           O  
ATOM   1215  CG1 VAL A 166       7.450 -17.175  -2.658  1.00 75.94           C  
ATOM   1216  CG2 VAL A 166       8.124 -14.790  -2.538  1.00 75.94           C  
ATOM   1217  N   LEU A 167       4.153 -16.236  -4.177  1.00 79.31           N  
ATOM   1218  CA  LEU A 167       2.980 -17.066  -4.456  1.00 79.31           C  
ATOM   1219  C   LEU A 167       2.516 -16.912  -5.905  1.00 79.31           C  
ATOM   1220  CB  LEU A 167       1.842 -16.717  -3.480  1.00 79.31           C  
ATOM   1221  O   LEU A 167       2.181 -17.909  -6.536  1.00 79.31           O  
ATOM   1222  CG  LEU A 167       2.068 -17.204  -2.038  1.00 79.31           C  
ATOM   1223  CD1 LEU A 167       0.931 -16.707  -1.143  1.00 79.31           C  
ATOM   1224  CD2 LEU A 167       2.100 -18.732  -1.936  1.00 79.31           C  
ATOM   1225  N   GLY A 168       2.530 -15.691  -6.441  1.00 75.56           N  
ATOM   1226  CA  GLY A 168       2.188 -15.412  -7.834  1.00 75.56           C  
ATOM   1227  C   GLY A 168       3.111 -16.142  -8.802  1.00 75.56           C  
ATOM   1228  O   GLY A 168       2.632 -16.822  -9.702  1.00 75.56           O  
ATOM   1229  N   GLY A 169       4.420 -16.084  -8.558  1.00 73.31           N  
ATOM   1230  CA  GLY A 169       5.415 -16.810  -9.338  1.00 73.31           C  
ATOM   1231  C   GLY A 169       5.212 -18.321  -9.324  1.00 73.31           C  
ATOM   1232  O   GLY A 169       5.137 -18.943 -10.378  1.00 73.31           O  
ATOM   1233  N   PHE A 170       5.039 -18.903  -8.134  1.00 80.38           N  
ATOM   1234  CA  PHE A 170       4.764 -20.335  -7.991  1.00 80.38           C  
ATOM   1235  C   PHE A 170       3.492 -20.769  -8.737  1.00 80.38           C  
ATOM   1236  CB  PHE A 170       4.645 -20.659  -6.496  1.00 80.38           C  
ATOM   1237  O   PHE A 170       3.478 -21.808  -9.398  1.00 80.38           O  
ATOM   1238  CG  PHE A 170       4.245 -22.095  -6.230  1.00 80.38           C  
ATOM   1239  CD1 PHE A 170       2.894 -22.426  -6.005  1.00 80.38           C  
ATOM   1240  CD2 PHE A 170       5.215 -23.112  -6.285  1.00 80.38           C  
ATOM   1241  CE1 PHE A 170       2.517 -23.771  -5.836  1.00 80.38           C  
ATOM   1242  CE2 PHE A 170       4.838 -24.455  -6.112  1.00 80.38           C  
ATOM   1243  CZ  PHE A 170       3.490 -24.784  -5.891  1.00 80.38           C  
ATOM   1244  N   LEU A 171       2.422 -19.976  -8.631  1.00 83.69           N  
ATOM   1245  CA  LEU A 171       1.151 -20.253  -9.293  1.00 83.69           C  
ATOM   1246  C   LEU A 171       1.277 -20.205 -10.818  1.00 83.69           C  
ATOM   1247  CB  LEU A 171       0.102 -19.239  -8.814  1.00 83.69           C  
ATOM   1248  O   LEU A 171       0.736 -21.081 -11.483  1.00 83.69           O  
ATOM   1249  CG  LEU A 171      -0.454 -19.491  -7.404  1.00 83.69           C  
ATOM   1250  CD1 LEU A 171      -1.307 -18.293  -6.982  1.00 83.69           C  
ATOM   1251  CD2 LEU A 171      -1.322 -20.749  -7.335  1.00 83.69           C  
ATOM   1252  N   LEU A 172       1.989 -19.217 -11.359  1.00 80.50           N  
ATOM   1253  CA  LEU A 172       2.177 -19.048 -12.803  1.00 80.50           C  
ATOM   1254  C   LEU A 172       3.112 -20.095 -13.419  1.00 80.50           C  
ATOM   1255  CB  LEU A 172       2.711 -17.631 -13.062  1.00 80.50           C  
ATOM   1256  O   LEU A 172       2.978 -20.407 -14.596  1.00 80.50           O  
ATOM   1257  CG  LEU A 172       1.682 -16.528 -12.775  1.00 80.50           C  
ATOM   1258  CD1 LEU A 172       2.362 -15.167 -12.790  1.00 80.50           C  
ATOM   1259  CD2 LEU A 172       0.562 -16.509 -13.803  1.00 80.50           C  
ATOM   1260  N   ASP A 173       4.022 -20.662 -12.627  1.00 77.50           N  
ATOM   1261  CA  ASP A 173       4.901 -21.754 -13.064  1.00 77.50           C  
ATOM   1262  C   ASP A 173       4.136 -23.082 -13.253  1.00 77.50           C  
ATOM   1263  CB  ASP A 173       6.025 -21.874 -12.025  1.00 77.50           C  
ATOM   1264  O   ASP A 173       4.491 -23.907 -14.091  1.00 77.50           O  
ATOM   1265  CG  ASP A 173       7.176 -22.777 -12.470  1.00 77.50           C  
ATOM   1266  OD1 ASP A 173       7.709 -22.536 -13.575  1.00 77.50           O  
ATOM   1267  OD2 ASP A 173       7.561 -23.643 -11.649  1.00 77.50           O  
ATOM   1268  N   HIS A 174       3.041 -23.287 -12.507  1.00 82.56           N  
ATOM   1269  CA  HIS A 174       2.270 -24.542 -12.518  1.00 82.56           C  
ATOM   1270  C   HIS A 174       0.896 -24.431 -13.198  1.00 82.56           C  
ATOM   1271  CB  HIS A 174       2.113 -25.044 -11.075  1.00 82.56           C  
ATOM   1272  O   HIS A 174       0.312 -25.447 -13.581  1.00 82.56           O  
ATOM   1273  CG  HIS A 174       3.413 -25.455 -10.434  1.00 82.56           C  
ATOM   1274  CD2 HIS A 174       3.866 -26.731 -10.239  1.00 82.56           C  
ATOM   1275  ND1 HIS A 174       4.396 -24.607  -9.987  1.00 82.56           N  
ATOM   1276  CE1 HIS A 174       5.436 -25.352  -9.582  1.00 82.56           C  
ATOM   1277  NE2 HIS A 174       5.138 -26.663  -9.661  1.00 82.56           N  
ATOM   1278  N   PHE A 175       0.345 -23.223 -13.320  1.00 87.62           N  
ATOM   1279  CA  PHE A 175      -1.016 -22.967 -13.793  1.00 87.62           C  
ATOM   1280  C   PHE A 175      -1.068 -21.734 -14.712  1.00 87.62           C  
ATOM   1281  CB  PHE A 175      -1.953 -22.775 -12.588  1.00 87.62           C  
ATOM   1282  O   PHE A 175      -0.137 -20.941 -14.779  1.00 87.62           O  
ATOM   1283  CG  PHE A 175      -1.992 -23.901 -11.570  1.00 87.62           C  
ATOM   1284  CD1 PHE A 175      -2.821 -25.017 -11.783  1.00 87.62           C  
ATOM   1285  CD2 PHE A 175      -1.210 -23.827 -10.401  1.00 87.62           C  
ATOM   1286  CE1 PHE A 175      -2.865 -26.056 -10.836  1.00 87.62           C  
ATOM   1287  CE2 PHE A 175      -1.247 -24.869  -9.457  1.00 87.62           C  
ATOM   1288  CZ  PHE A 175      -2.076 -25.984  -9.674  1.00 87.62           C  
ATOM   1289  N   TRP A 176      -2.187 -21.541 -15.420  1.00 89.12           N  
ATOM   1290  CA  TRP A 176      -2.383 -20.371 -16.288  1.00 89.12           C  
ATOM   1291  C   TRP A 176      -2.632 -19.089 -15.476  1.00 89.12           C  
ATOM   1292  CB  TRP A 176      -3.532 -20.623 -17.277  1.00 89.12           C  
ATOM   1293  O   TRP A 176      -3.076 -19.143 -14.328  1.00 89.12           O  
ATOM   1294  CG  TRP A 176      -4.909 -20.454 -16.703  1.00 89.12           C  
ATOM   1295  CD1 TRP A 176      -5.711 -19.381 -16.898  1.00 89.12           C  
ATOM   1296  CD2 TRP A 176      -5.664 -21.363 -15.844  1.00 89.12           C  
ATOM   1297  CE2 TRP A 176      -6.900 -20.736 -15.503  1.00 89.12           C  
ATOM   1298  CE3 TRP A 176      -5.442 -22.666 -15.342  1.00 89.12           C  
ATOM   1299  NE1 TRP A 176      -6.881 -19.534 -16.178  1.00 89.12           N  
ATOM   1300  CH2 TRP A 176      -7.593 -22.641 -14.181  1.00 89.12           C  
ATOM   1301  CZ2 TRP A 176      -7.852 -21.352 -14.678  1.00 89.12           C  
ATOM   1302  CZ3 TRP A 176      -6.395 -23.296 -14.518  1.00 89.12           C  
ATOM   1303  N   TRP A 177      -2.441 -17.919 -16.093  1.00 88.62           N  
ATOM   1304  CA  TRP A 177      -2.519 -16.619 -15.409  1.00 88.62           C  
ATOM   1305  C   TRP A 177      -3.832 -16.343 -14.672  1.00 88.62           C  
ATOM   1306  CB  TRP A 177      -2.222 -15.491 -16.400  1.00 88.62           C  
ATOM   1307  O   TRP A 177      -3.813 -15.702 -13.625  1.00 88.62           O  
ATOM   1308  CG  TRP A 177      -3.282 -15.314 -17.437  1.00 88.62           C  
ATOM   1309  CD1 TRP A 177      -3.291 -15.908 -18.645  1.00 88.62           C  
ATOM   1310  CD2 TRP A 177      -4.520 -14.543 -17.363  1.00 88.62           C  
ATOM   1311  CE2 TRP A 177      -5.246 -14.743 -18.576  1.00 88.62           C  
ATOM   1312  CE3 TRP A 177      -5.109 -13.714 -16.382  1.00 88.62           C  
ATOM   1313  NE1 TRP A 177      -4.446 -15.580 -19.320  1.00 88.62           N  
ATOM   1314  CH2 TRP A 177      -7.052 -13.339 -17.812  1.00 88.62           C  
ATOM   1315  CZ2 TRP A 177      -6.494 -14.155 -18.807  1.00 88.62           C  
ATOM   1316  CZ3 TRP A 177      -6.365 -13.117 -16.607  1.00 88.62           C  
ATOM   1317  N   GLY A 178      -4.968 -16.859 -15.146  1.00 88.69           N  
ATOM   1318  CA  GLY A 178      -6.270 -16.657 -14.504  1.00 88.69           C  
ATOM   1319  C   GLY A 178      -6.362 -17.263 -13.100  1.00 88.69           C  
ATOM   1320  O   GLY A 178      -7.189 -16.824 -12.298  1.00 88.69           O  
ATOM   1321  N   VAL A 179      -5.474 -18.204 -12.745  1.00 90.25           N  
ATOM   1322  CA  VAL A 179      -5.387 -18.764 -11.385  1.00 90.25           C  
ATOM   1323  C   VAL A 179      -5.134 -17.683 -10.327  1.00 90.25           C  
ATOM   1324  CB  VAL A 179      -4.300 -19.857 -11.311  1.00 90.25           C  
ATOM   1325  O   VAL A 179      -5.579 -17.817  -9.186  1.00 90.25           O  
ATOM   1326  CG1 VAL A 179      -2.894 -19.266 -11.145  1.00 90.25           C  
ATOM   1327  CG2 VAL A 179      -4.570 -20.823 -10.151  1.00 90.25           C  
ATOM   1328  N   THR A 180      -4.455 -16.599 -10.717  1.00 87.44           N  
ATOM   1329  CA  THR A 180      -4.104 -15.477  -9.837  1.00 87.44           C  
ATOM   1330  C   THR A 180      -5.330 -14.754  -9.299  1.00 87.44           C  
ATOM   1331  CB  THR A 180      -3.211 -14.467 -10.562  1.00 87.44           C  
ATOM   1332  O   THR A 180      -5.330 -14.326  -8.152  1.00 87.44           O  
ATOM   1333  CG2 THR A 180      -1.888 -15.103 -10.994  1.00 87.44           C  
ATOM   1334  OG1 THR A 180      -3.843 -13.928 -11.695  1.00 87.44           O  
ATOM   1335  N   PHE A 181      -6.405 -14.711 -10.085  1.00 91.50           N  
ATOM   1336  CA  PHE A 181      -7.709 -14.227  -9.647  1.00 91.50           C  
ATOM   1337  C   PHE A 181      -8.552 -15.359  -9.058  1.00 91.50           C  
ATOM   1338  CB  PHE A 181      -8.421 -13.599 -10.843  1.00 91.50           C  
ATOM   1339  O   PHE A 181      -9.292 -15.162  -8.095  1.00 91.50           O  
ATOM   1340  CG  PHE A 181      -7.683 -12.444 -11.472  1.00 91.50           C  
ATOM   1341  CD1 PHE A 181      -7.746 -11.178 -10.866  1.00 91.50           C  
ATOM   1342  CD2 PHE A 181      -6.916 -12.631 -12.638  1.00 91.50           C  
ATOM   1343  CE1 PHE A 181      -7.065 -10.093 -11.436  1.00 91.50           C  
ATOM   1344  CE2 PHE A 181      -6.228 -11.544 -13.202  1.00 91.50           C  
ATOM   1345  CZ  PHE A 181      -6.322 -10.272 -12.615  1.00 91.50           C  
ATOM   1346  N   LEU A 182      -8.442 -16.573  -9.606  1.00 93.00           N  
ATOM   1347  CA  LEU A 182      -9.264 -17.704  -9.180  1.00 93.00           C  
ATOM   1348  C   LEU A 182      -9.010 -18.096  -7.719  1.00 93.00           C  
ATOM   1349  CB  LEU A 182      -9.035 -18.891 -10.127  1.00 93.00           C  
ATOM   1350  O   LEU A 182      -9.953 -18.492  -7.039  1.00 93.00           O  
ATOM   1351  CG  LEU A 182     -10.107 -19.991 -10.027  1.00 93.00           C  
ATOM   1352  CD1 LEU A 182     -11.495 -19.501 -10.453  1.00 93.00           C  
ATOM   1353  CD2 LEU A 182      -9.719 -21.159 -10.934  1.00 93.00           C  
ATOM   1354  N   ILE A 183      -7.784 -17.932  -7.205  1.00 90.94           N  
ATOM   1355  CA  ILE A 183      -7.438 -18.198  -5.796  1.00 90.94           C  
ATOM   1356  C   ILE A 183      -8.284 -17.378  -4.807  1.00 90.94           C  
ATOM   1357  CB  ILE A 183      -5.927 -17.962  -5.572  1.00 90.94           C  
ATOM   1358  O   ILE A 183      -8.559 -17.824  -3.689  1.00 90.94           O  
ATOM   1359  CG1 ILE A 183      -5.478 -18.592  -4.237  1.00 90.94           C  
ATOM   1360  CG2 ILE A 183      -5.559 -16.469  -5.625  1.00 90.94           C  
ATOM   1361  CD1 ILE A 183      -3.957 -18.652  -4.070  1.00 90.94           C  
ATOM   1362  N   ASN A 184      -8.769 -16.214  -5.238  1.00 92.31           N  
ATOM   1363  CA  ASN A 184      -9.611 -15.345  -4.432  1.00 92.31           C  
ATOM   1364  C   ASN A 184     -11.015 -15.933  -4.234  1.00 92.31           C  
ATOM   1365  CB  ASN A 184      -9.718 -13.987  -5.136  1.00 92.31           C  
ATOM   1366  O   ASN A 184     -11.653 -15.691  -3.209  1.00 92.31           O  
ATOM   1367  CG  ASN A 184      -8.397 -13.278  -5.407  1.00 92.31           C  
ATOM   1368  ND2 ASN A 184      -8.443 -12.269  -6.239  1.00 92.31           N  
ATOM   1369  OD1 ASN A 184      -7.358 -13.620  -4.870  1.00 92.31           O  
ATOM   1370  N   VAL A 185     -11.509 -16.714  -5.203  1.00 93.50           N  
ATOM   1371  CA  VAL A 185     -12.893 -17.206  -5.238  1.00 93.50           C  
ATOM   1372  C   VAL A 185     -13.175 -18.211  -4.112  1.00 93.50           C  
ATOM   1373  CB  VAL A 185     -13.281 -17.739  -6.635  1.00 93.50           C  
ATOM   1374  O   VAL A 185     -14.137 -17.987  -3.373  1.00 93.50           O  
ATOM   1375  CG1 VAL A 185     -14.728 -18.248  -6.659  1.00 93.50           C  
ATOM   1376  CG2 VAL A 185     -13.129 -16.650  -7.702  1.00 93.50           C  
ATOM   1377  N   PRO A 186     -12.361 -19.265  -3.879  1.00 92.75           N  
ATOM   1378  CA  PRO A 186     -12.545 -20.153  -2.733  1.00 92.75           C  
ATOM   1379  C   PRO A 186     -12.546 -19.406  -1.399  1.00 92.75           C  
ATOM   1380  CB  PRO A 186     -11.388 -21.157  -2.788  1.00 92.75           C  
ATOM   1381  O   PRO A 186     -13.386 -19.678  -0.540  1.00 92.75           O  
ATOM   1382  CG  PRO A 186     -11.026 -21.204  -4.266  1.00 92.75           C  
ATOM   1383  CD  PRO A 186     -11.290 -19.777  -4.723  1.00 92.75           C  
ATOM   1384  N   VAL A 187     -11.649 -18.431  -1.228  1.00 91.25           N  
ATOM   1385  CA  VAL A 187     -11.578 -17.644   0.009  1.00 91.25           C  
ATOM   1386  C   VAL A 187     -12.804 -16.748   0.163  1.00 91.25           C  
ATOM   1387  CB  VAL A 187     -10.285 -16.821   0.089  1.00 91.25           C  
ATOM   1388  O   VAL A 187     -13.343 -16.655   1.264  1.00 91.25           O  
ATOM   1389  CG1 VAL A 187     -10.231 -16.055   1.423  1.00 91.25           C  
ATOM   1390  CG2 VAL A 187      -9.059 -17.743  -0.001  1.00 91.25           C  
ATOM   1391  N   ALA A 188     -13.300 -16.152  -0.923  1.00 93.44           N  
ATOM   1392  CA  ALA A 188     -14.538 -15.385  -0.910  1.00 93.44           C  
ATOM   1393  C   ALA A 188     -15.742 -16.261  -0.536  1.00 93.44           C  
ATOM   1394  CB  ALA A 188     -14.723 -14.694  -2.266  1.00 93.44           C  
ATOM   1395  O   ALA A 188     -16.533 -15.873   0.319  1.00 93.44           O  
ATOM   1396  N   VAL A 189     -15.859 -17.470  -1.094  1.00 94.69           N  
ATOM   1397  CA  VAL A 189     -16.942 -18.413  -0.767  1.00 94.69           C  
ATOM   1398  C   VAL A 189     -16.885 -18.833   0.702  1.00 94.69           C  
ATOM   1399  CB  VAL A 189     -16.897 -19.641  -1.698  1.00 94.69           C  
ATOM   1400  O   VAL A 189     -17.880 -18.712   1.422  1.00 94.69           O  
ATOM   1401  CG1 VAL A 189     -17.881 -20.738  -1.267  1.00 94.69           C  
ATOM   1402  CG2 VAL A 189     -17.262 -19.242  -3.134  1.00 94.69           C  
ATOM   1403  N   VAL A 190     -15.718 -19.279   1.178  1.00 94.44           N  
ATOM   1404  CA  VAL A 190     -15.527 -19.675   2.582  1.00 94.44           C  
ATOM   1405  C   VAL A 190     -15.785 -18.491   3.511  1.00 94.44           C  
ATOM   1406  CB  VAL A 190     -14.115 -20.253   2.801  1.00 94.44           C  
ATOM   1407  O   VAL A 190     -16.482 -18.633   4.515  1.00 94.44           O  
ATOM   1408  CG1 VAL A 190     -13.809 -20.501   4.285  1.00 94.44           C  
ATOM   1409  CG2 VAL A 190     -13.968 -21.600   2.081  1.00 94.44           C  
ATOM   1410  N   GLY A 191     -15.276 -17.309   3.164  1.00 91.75           N  
ATOM   1411  CA  GLY A 191     -15.476 -16.089   3.930  1.00 91.75           C  
ATOM   1412  C   GLY A 191     -16.939 -15.652   3.968  1.00 91.75           C  
ATOM   1413  O   GLY A 191     -17.413 -15.287   5.036  1.00 91.75           O  
ATOM   1414  N   LEU A 192     -17.699 -15.768   2.874  1.00 94.19           N  
ATOM   1415  CA  LEU A 192     -19.133 -15.454   2.841  1.00 94.19           C  
ATOM   1416  C   LEU A 192     -19.920 -16.357   3.792  1.00 94.19           C  
ATOM   1417  CB  LEU A 192     -19.671 -15.616   1.406  1.00 94.19           C  
ATOM   1418  O   LEU A 192     -20.716 -15.868   4.598  1.00 94.19           O  
ATOM   1419  CG  LEU A 192     -19.378 -14.435   0.468  1.00 94.19           C  
ATOM   1420  CD1 LEU A 192     -19.717 -14.826  -0.969  1.00 94.19           C  
ATOM   1421  CD2 LEU A 192     -20.211 -13.212   0.842  1.00 94.19           C  
ATOM   1422  N   ILE A 193     -19.660 -17.665   3.740  1.00 94.75           N  
ATOM   1423  CA  ILE A 193     -20.300 -18.652   4.617  1.00 94.75           C  
ATOM   1424  C   ILE A 193     -19.929 -18.363   6.076  1.00 94.75           C  
ATOM   1425  CB  ILE A 193     -19.899 -20.084   4.188  1.00 94.75           C  
ATOM   1426  O   ILE A 193     -20.802 -18.245   6.942  1.00 94.75           O  
ATOM   1427  CG1 ILE A 193     -20.429 -20.401   2.769  1.00 94.75           C  
ATOM   1428  CG2 ILE A 193     -20.437 -21.125   5.190  1.00 94.75           C  
ATOM   1429  CD1 ILE A 193     -19.799 -21.652   2.141  1.00 94.75           C  
ATOM   1430  N   ALA A 194     -18.636 -18.196   6.355  1.00 91.94           N  
ATOM   1431  CA  ALA A 194     -18.136 -18.026   7.709  1.00 91.94           C  
ATOM   1432  C   ALA A 194     -18.540 -16.672   8.316  1.00 91.94           C  
ATOM   1433  CB  ALA A 194     -16.625 -18.252   7.698  1.00 91.94           C  
ATOM   1434  O   ALA A 194     -19.024 -16.634   9.445  1.00 91.94           O  
ATOM   1435  N   MET A 195     -18.437 -15.561   7.581  1.00 90.69           N  
ATOM   1436  CA  MET A 195     -18.935 -14.251   8.023  1.00 90.69           C  
ATOM   1437  C   MET A 195     -20.453 -14.267   8.213  1.00 90.69           C  
ATOM   1438  CB  MET A 195     -18.585 -13.148   7.015  1.00 90.69           C  
ATOM   1439  O   MET A 195     -20.960 -13.706   9.186  1.00 90.69           O  
ATOM   1440  CG  MET A 195     -17.102 -12.792   6.991  1.00 90.69           C  
ATOM   1441  SD  MET A 195     -16.762 -11.321   5.999  1.00 90.69           S  
ATOM   1442  CE  MET A 195     -14.983 -11.532   5.787  1.00 90.69           C  
ATOM   1443  N   GLY A 196     -21.185 -14.943   7.323  1.00 90.25           N  
ATOM   1444  CA  GLY A 196     -22.630 -15.127   7.428  1.00 90.25           C  
ATOM   1445  C   GLY A 196     -23.035 -15.829   8.726  1.00 90.25           C  
ATOM   1446  O   GLY A 196     -23.971 -15.380   9.394  1.00 90.25           O  
ATOM   1447  N   ALA A 197     -22.296 -16.868   9.120  1.00 90.19           N  
ATOM   1448  CA  ALA A 197     -22.571 -17.670  10.311  1.00 90.19           C  
ATOM   1449  C   ALA A 197     -22.016 -17.076  11.622  1.00 90.19           C  
ATOM   1450  CB  ALA A 197     -21.997 -19.067  10.057  1.00 90.19           C  
ATOM   1451  O   ALA A 197     -22.623 -17.243  12.685  1.00 90.19           O  
ATOM   1452  N   LEU A 198     -20.857 -16.411  11.575  1.00 87.25           N  
ATOM   1453  CA  LEU A 198     -20.133 -15.953  12.765  1.00 87.25           C  
ATOM   1454  C   LEU A 198     -20.456 -14.507  13.148  1.00 87.25           C  
ATOM   1455  CB  LEU A 198     -18.617 -16.119  12.557  1.00 87.25           C  
ATOM   1456  O   LEU A 198     -20.544 -14.208  14.337  1.00 87.25           O  
ATOM   1457  CG  LEU A 198     -18.124 -17.565  12.366  1.00 87.25           C  
ATOM   1458  CD1 LEU A 198     -16.639 -17.539  12.013  1.00 87.25           C  
ATOM   1459  CD2 LEU A 198     -18.300 -18.399  13.636  1.00 87.25           C  
ATOM   1460  N   LEU A 199     -20.634 -13.607  12.174  1.00 84.44           N  
ATOM   1461  CA  LEU A 199     -20.846 -12.193  12.470  1.00 84.44           C  
ATOM   1462  C   LEU A 199     -22.281 -11.932  12.922  1.00 84.44           C  
ATOM   1463  CB  LEU A 199     -20.464 -11.295  11.280  1.00 84.44           C  
ATOM   1464  O   LEU A 199     -23.252 -12.409  12.324  1.00 84.44           O  
ATOM   1465  CG  LEU A 199     -18.984 -11.360  10.866  1.00 84.44           C  
ATOM   1466  CD1 LEU A 199     -18.738 -10.431   9.678  1.00 84.44           C  
ATOM   1467  CD2 LEU A 199     -18.075 -10.918  12.008  1.00 84.44           C  
ATOM   1468  N   ARG A 200     -22.421 -11.092  13.945  1.00 81.81           N  
ATOM   1469  CA  ARG A 200     -23.699 -10.484  14.326  1.00 81.81           C  
ATOM   1470  C   ARG A 200     -23.835  -9.131  13.644  1.00 81.81           C  
ATOM   1471  CB  ARG A 200     -23.812 -10.377  15.849  1.00 81.81           C  
ATOM   1472  O   ARG A 200     -22.844  -8.432  13.445  1.00 81.81           O  
ATOM   1473  CG  ARG A 200     -23.820 -11.765  16.506  1.00 81.81           C  
ATOM   1474  CD  ARG A 200     -24.036 -11.625  18.014  1.00 81.81           C  
ATOM   1475  NE  ARG A 200     -24.021 -12.938  18.680  1.00 81.81           N  
ATOM   1476  NH1 ARG A 200     -25.531 -12.475  20.356  1.00 81.81           N  
ATOM   1477  NH2 ARG A 200     -24.599 -14.493  20.237  1.00 81.81           N  
ATOM   1478  CZ  ARG A 200     -24.717 -13.293  19.747  1.00 81.81           C  
ATOM   1479  N   GLU A 201     -25.062  -8.770  13.284  1.00 78.50           N  
ATOM   1480  CA  GLU A 201     -25.304  -7.469  12.669  1.00 78.50           C  
ATOM   1481  C   GLU A 201     -24.967  -6.339  13.651  1.00 78.50           C  
ATOM   1482  CB  GLU A 201     -26.736  -7.372  12.116  1.00 78.50           C  
ATOM   1483  O   GLU A 201     -25.272  -6.400  14.845  1.00 78.50           O  
ATOM   1484  CG  GLU A 201     -26.952  -6.130  11.236  1.00 78.50           C  
ATOM   1485  CD  GLU A 201     -25.927  -6.096  10.100  1.00 78.50           C  
ATOM   1486  OE1 GLU A 201     -24.936  -5.345  10.234  1.00 78.50           O  
ATOM   1487  OE2 GLU A 201     -26.047  -6.936   9.186  1.00 78.50           O  
ATOM   1488  N   SER A 202     -24.297  -5.316  13.132  1.00 70.12           N  
ATOM   1489  CA  SER A 202     -23.815  -4.166  13.883  1.00 70.12           C  
ATOM   1490  C   SER A 202     -24.175  -2.923  13.101  1.00 70.12           C  
ATOM   1491  CB  SER A 202     -22.297  -4.234  14.031  1.00 70.12           C  
ATOM   1492  O   SER A 202     -23.479  -2.586  12.142  1.00 70.12           O  
ATOM   1493  OG  SER A 202     -21.832  -3.073  14.700  1.00 70.12           O  
ATOM   1494  N   LYS A 203     -25.233  -2.240  13.524  1.00 66.44           N  
ATOM   1495  CA  LYS A 203     -25.664  -0.978  12.931  1.00 66.44           C  
ATOM   1496  C   LYS A 203     -25.556   0.139  13.964  1.00 66.44           C  
ATOM   1497  CB  LYS A 203     -27.077  -1.164  12.361  1.00 66.44           C  
ATOM   1498  O   LYS A 203     -25.885  -0.092  15.127  1.00 66.44           O  
ATOM   1499  CG  LYS A 203     -27.503   0.102  11.622  1.00 66.44           C  
ATOM   1500  CD  LYS A 203     -28.826  -0.045  10.871  1.00 66.44           C  
ATOM   1501  CE  LYS A 203     -29.115   1.361  10.344  1.00 66.44           C  
ATOM   1502  NZ  LYS A 203     -30.284   1.435   9.448  1.00 66.44           N  
ATOM   1503  N   ASP A 204     -25.100   1.315  13.540  1.00 60.50           N  
ATOM   1504  CA  ASP A 204     -25.155   2.516  14.374  1.00 60.50           C  
ATOM   1505  C   ASP A 204     -26.628   2.970  14.532  1.00 60.50           C  
ATOM   1506  CB  ASP A 204     -24.254   3.615  13.789  1.00 60.50           C  
ATOM   1507  O   ASP A 204     -27.293   3.246  13.523  1.00 60.50           O  
ATOM   1508  CG  ASP A 204     -23.980   4.732  14.806  1.00 60.50           C  
ATOM   1509  OD1 ASP A 204     -24.811   4.893  15.731  1.00 60.50           O  
ATOM   1510  OD2 ASP A 204     -22.938   5.401  14.660  1.00 60.50           O  
ATOM   1511  N   PRO A 205     -27.190   3.008  15.760  1.00 53.19           N  
ATOM   1512  CA  PRO A 205     -28.580   3.404  15.999  1.00 53.19           C  
ATOM   1513  C   PRO A 205     -28.885   4.861  15.631  1.00 53.19           C  
ATOM   1514  CB  PRO A 205     -28.830   3.178  17.497  1.00 53.19           C  
ATOM   1515  O   PRO A 205     -30.048   5.185  15.399  1.00 53.19           O  
ATOM   1516  CG  PRO A 205     -27.731   2.212  17.924  1.00 53.19           C  
ATOM   1517  CD  PRO A 205     -26.575   2.589  17.010  1.00 53.19           C  
ATOM   1518  N   ALA A 206     -27.869   5.732  15.557  1.00 56.12           N  
ATOM   1519  CA  ALA A 206     -28.039   7.176  15.359  1.00 56.12           C  
ATOM   1520  C   ALA A 206     -28.367   7.600  13.910  1.00 56.12           C  
ATOM   1521  CB  ALA A 206     -26.797   7.881  15.916  1.00 56.12           C  
ATOM   1522  O   ALA A 206     -28.501   8.787  13.643  1.00 56.12           O  
ATOM   1523  N   ASN A 207     -28.503   6.634  12.994  1.00 50.78           N  
ATOM   1524  CA  ASN A 207     -29.130   6.686  11.663  1.00 50.78           C  
ATOM   1525  C   ASN A 207     -29.386   8.095  11.062  1.00 50.78           C  
ATOM   1526  CB  ASN A 207     -30.386   5.787  11.713  1.00 50.78           C  
ATOM   1527  O   ASN A 207     -30.528   8.496  10.834  1.00 50.78           O  
ATOM   1528  CG  ASN A 207     -30.656   5.018  10.431  1.00 50.78           C  
ATOM   1529  ND2 ASN A 207     -31.908   4.776  10.124  1.00 50.78           N  
ATOM   1530  OD1 ASN A 207     -29.788   4.516   9.731  1.00 50.78           O  
ATOM   1531  N   ALA A 208     -28.310   8.814  10.752  1.00 58.31           N  
ATOM   1532  CA  ALA A 208     -28.345  10.081  10.035  1.00 58.31           C  
ATOM   1533  C   ALA A 208     -28.426   9.872   8.509  1.00 58.31           C  
ATOM   1534  CB  ALA A 208     -27.107  10.861  10.447  1.00 58.31           C  
ATOM   1535  O   ALA A 208     -27.867   8.899   7.977  1.00 58.31           O  
ATOM   1536  N   ARG A 209     -29.112  10.778   7.792  1.00 65.12           N  
ATOM   1537  CA  ARG A 209     -29.334  10.705   6.329  1.00 65.12           C  
ATOM   1538  C   ARG A 209     -28.006  10.586   5.567  1.00 65.12           C  
ATOM   1539  CB  ARG A 209     -30.076  11.960   5.838  1.00 65.12           C  
ATOM   1540  O   ARG A 209     -27.020  11.163   6.015  1.00 65.12           O  
ATOM   1541  CG  ARG A 209     -31.530  12.022   6.322  1.00 65.12           C  
ATOM   1542  CD  ARG A 209     -32.215  13.271   5.757  1.00 65.12           C  
ATOM   1543  NE  ARG A 209     -33.636  13.334   6.150  1.00 65.12           N  
ATOM   1544  NH1 ARG A 209     -34.255  15.042   4.744  1.00 65.12           N  
ATOM   1545  NH2 ARG A 209     -35.777  14.111   6.085  1.00 65.12           N  
ATOM   1546  CZ  ARG A 209     -34.546  14.158   5.659  1.00 65.12           C  
ATOM   1547  N   PRO A 210     -27.944   9.850   4.438  1.00 67.19           N  
ATOM   1548  CA  PRO A 210     -26.711   9.721   3.678  1.00 67.19           C  
ATOM   1549  C   PRO A 210     -26.246  11.056   3.106  1.00 67.19           C  
ATOM   1550  CB  PRO A 210     -26.949   8.633   2.631  1.00 67.19           C  
ATOM   1551  O   PRO A 210     -26.972  11.679   2.334  1.00 67.19           O  
ATOM   1552  CG  PRO A 210     -28.460   8.684   2.424  1.00 67.19           C  
ATOM   1553  CD  PRO A 210     -29.002   9.084   3.800  1.00 67.19           C  
ATOM   1554  N   ASP A 211     -25.020  11.459   3.453  1.00 79.44           N  
ATOM   1555  CA  ASP A 211     -24.340  12.573   2.794  1.00 79.44           C  
ATOM   1556  C   ASP A 211     -23.827  12.131   1.417  1.00 79.44           C  
ATOM   1557  CB  ASP A 211     -23.238  13.189   3.666  1.00 79.44           C  
ATOM   1558  O   ASP A 211     -22.650  11.839   1.210  1.00 79.44           O  
ATOM   1559  CG  ASP A 211     -22.739  14.494   3.027  1.00 79.44           C  
ATOM   1560  OD1 ASP A 211     -23.291  14.913   1.978  1.00 79.44           O  
ATOM   1561  OD2 ASP A 211     -21.841  15.132   3.590  1.00 79.44           O  
ATOM   1562  N   LEU A 212     -24.765  11.999   0.479  1.00 82.88           N  
ATOM   1563  CA  LEU A 212     -24.482  11.592  -0.897  1.00 82.88           C  
ATOM   1564  C   LEU A 212     -23.654  12.646  -1.638  1.00 82.88           C  
ATOM   1565  CB  LEU A 212     -25.810  11.351  -1.638  1.00 82.88           C  
ATOM   1566  O   LEU A 212     -22.841  12.296  -2.489  1.00 82.88           O  
ATOM   1567  CG  LEU A 212     -26.676  10.211  -1.074  1.00 82.88           C  
ATOM   1568  CD1 LEU A 212     -28.005  10.155  -1.825  1.00 82.88           C  
ATOM   1569  CD2 LEU A 212     -25.993   8.847  -1.195  1.00 82.88           C  
ATOM   1570  N   ILE A 213     -23.852  13.925  -1.304  1.00 87.00           N  
ATOM   1571  CA  ILE A 213     -23.137  15.044  -1.925  1.00 87.00           C  
ATOM   1572  C   ILE A 213     -21.684  15.020  -1.480  1.00 87.00           C  
ATOM   1573  CB  ILE A 213     -23.812  16.390  -1.584  1.00 87.00           C  
ATOM   1574  O   ILE A 213     -20.789  15.020  -2.323  1.00 87.00           O  
ATOM   1575  CG1 ILE A 213     -25.223  16.436  -2.212  1.00 87.00           C  
ATOM   1576  CG2 ILE A 213     -22.953  17.572  -2.078  1.00 87.00           C  
ATOM   1577  CD1 ILE A 213     -26.055  17.658  -1.808  1.00 87.00           C  
ATOM   1578  N   GLY A 214     -21.444  14.936  -0.172  1.00 85.75           N  
ATOM   1579  CA  GLY A 214     -20.102  14.787   0.358  1.00 85.75           C  
ATOM   1580  C   GLY A 214     -19.424  13.540  -0.213  1.00 85.75           C  
ATOM   1581  O   GLY A 214     -18.249  13.600  -0.555  1.00 85.75           O  
ATOM   1582  N   ALA A 215     -20.152  12.425  -0.355  1.00 85.38           N  
ATOM   1583  CA  ALA A 215     -19.578  11.164  -0.818  1.00 85.38           C  
ATOM   1584  C   ALA A 215     -19.126  11.285  -2.272  1.00 85.38           C  
ATOM   1585  CB  ALA A 215     -20.610  10.047  -0.642  1.00 85.38           C  
ATOM   1586  O   ALA A 215     -18.001  10.924  -2.603  1.00 85.38           O  
ATOM   1587  N   LEU A 216     -19.972  11.872  -3.123  1.00 88.75           N  
ATOM   1588  CA  LEU A 216     -19.632  12.157  -4.510  1.00 88.75           C  
ATOM   1589  C   LEU A 216     -18.440  13.116  -4.608  1.00 88.75           C  
ATOM   1590  CB  LEU A 216     -20.877  12.724  -5.210  1.00 88.75           C  
ATOM   1591  O   LEU A 216     -17.502  12.838  -5.348  1.00 88.75           O  
ATOM   1592  CG  LEU A 216     -20.669  13.010  -6.708  1.00 88.75           C  
ATOM   1593  CD1 LEU A 216     -20.434  11.726  -7.507  1.00 88.75           C  
ATOM   1594  CD2 LEU A 216     -21.906  13.712  -7.265  1.00 88.75           C  
ATOM   1595  N   LEU A 217     -18.448  14.215  -3.845  1.00 89.88           N  
ATOM   1596  CA  LEU A 217     -17.345  15.177  -3.824  1.00 89.88           C  
ATOM   1597  C   LEU A 217     -16.040  14.513  -3.382  1.00 89.88           C  
ATOM   1598  CB  LEU A 217     -17.679  16.348  -2.885  1.00 89.88           C  
ATOM   1599  O   LEU A 217     -15.017  14.692  -4.035  1.00 89.88           O  
ATOM   1600  CG  LEU A 217     -18.722  17.341  -3.419  1.00 89.88           C  
ATOM   1601  CD1 LEU A 217     -19.116  18.290  -2.286  1.00 89.88           C  
ATOM   1602  CD2 LEU A 217     -18.167  18.172  -4.578  1.00 89.88           C  
ATOM   1603  N   CYS A 218     -16.074  13.719  -2.314  1.00 88.38           N  
ATOM   1604  CA  CYS A 218     -14.925  12.983  -1.805  1.00 88.38           C  
ATOM   1605  C   CYS A 218     -14.386  12.005  -2.853  1.00 88.38           C  
ATOM   1606  CB  CYS A 218     -15.348  12.252  -0.529  1.00 88.38           C  
ATOM   1607  O   CYS A 218     -13.205  12.062  -3.190  1.00 88.38           O  
ATOM   1608  SG  CYS A 218     -13.883  11.554   0.266  1.00 88.38           S  
ATOM   1609  N   THR A 219     -15.261  11.174  -3.426  1.00 89.00           N  
ATOM   1610  CA  THR A 219     -14.899  10.195  -4.452  1.00 89.00           C  
ATOM   1611  C   THR A 219     -14.289  10.873  -5.674  1.00 89.00           C  
ATOM   1612  CB  THR A 219     -16.118   9.336  -4.831  1.00 89.00           C  
ATOM   1613  O   THR A 219     -13.196  10.493  -6.078  1.00 89.00           O  
ATOM   1614  CG2 THR A 219     -15.840   8.375  -5.987  1.00 89.00           C  
ATOM   1615  OG1 THR A 219     -16.506   8.540  -3.730  1.00 89.00           O  
ATOM   1616  N   VAL A 220     -14.920  11.917  -6.222  1.00 91.06           N  
ATOM   1617  CA  VAL A 220     -14.378  12.665  -7.371  1.00 91.06           C  
ATOM   1618  C   VAL A 220     -13.018  13.274  -7.038  1.00 91.06           C  
ATOM   1619  CB  VAL A 220     -15.368  13.754  -7.833  1.00 91.06           C  
ATOM   1620  O   VAL A 220     -12.095  13.180  -7.840  1.00 91.06           O  
ATOM   1621  CG1 VAL A 220     -14.768  14.719  -8.867  1.00 91.06           C  
ATOM   1622  CG2 VAL A 220     -16.604  13.112  -8.479  1.00 91.06           C  
ATOM   1623  N   SER A 221     -12.868  13.852  -5.845  1.00 91.38           N  
ATOM   1624  CA  SER A 221     -11.614  14.487  -5.428  1.00 91.38           C  
ATOM   1625  C   SER A 221     -10.477  13.482  -5.321  1.00 91.38           C  
ATOM   1626  CB  SER A 221     -11.758  15.164  -4.069  1.00 91.38           C  
ATOM   1627  O   SER A 221      -9.397  13.709  -5.856  1.00 91.38           O  
ATOM   1628  OG  SER A 221     -12.841  16.055  -4.090  1.00 91.38           O  
ATOM   1629  N   VAL A 222     -10.721  12.363  -4.638  1.00 88.81           N  
ATOM   1630  CA  VAL A 222      -9.716  11.321  -4.430  1.00 88.81           C  
ATOM   1631  C   VAL A 222      -9.368  10.649  -5.751  1.00 88.81           C  
ATOM   1632  CB  VAL A 222     -10.198  10.297  -3.392  1.00 88.81           C  
ATOM   1633  O   VAL A 222      -8.188  10.500  -6.038  1.00 88.81           O  
ATOM   1634  CG1 VAL A 222      -9.232   9.115  -3.280  1.00 88.81           C  
ATOM   1635  CG2 VAL A 222     -10.311  10.940  -2.002  1.00 88.81           C  
ATOM   1636  N   VAL A 223     -10.357  10.303  -6.582  1.00 90.25           N  
ATOM   1637  CA  VAL A 223     -10.113   9.711  -7.907  1.00 90.25           C  
ATOM   1638  C   VAL A 223      -9.291  10.655  -8.775  1.00 90.25           C  
ATOM   1639  CB  VAL A 223     -11.432   9.339  -8.614  1.00 90.25           C  
ATOM   1640  O   VAL A 223      -8.317  10.211  -9.366  1.00 90.25           O  
ATOM   1641  CG1 VAL A 223     -11.243   8.925 -10.079  1.00 90.25           C  
ATOM   1642  CG2 VAL A 223     -12.090   8.152  -7.906  1.00 90.25           C  
ATOM   1643  N   ALA A 224      -9.626  11.946  -8.818  1.00 91.56           N  
ATOM   1644  CA  ALA A 224      -8.886  12.919  -9.617  1.00 91.56           C  
ATOM   1645  C   ALA A 224      -7.448  13.126  -9.106  1.00 91.56           C  
ATOM   1646  CB  ALA A 224      -9.691  14.221  -9.646  1.00 91.56           C  
ATOM   1647  O   ALA A 224      -6.518  13.186  -9.906  1.00 91.56           O  
ATOM   1648  N   LEU A 225      -7.239  13.167  -7.782  1.00 90.12           N  
ATOM   1649  CA  LEU A 225      -5.897  13.251  -7.194  1.00 90.12           C  
ATOM   1650  C   LEU A 225      -5.071  11.989  -7.466  1.00 90.12           C  
ATOM   1651  CB  LEU A 225      -5.990  13.493  -5.676  1.00 90.12           C  
ATOM   1652  O   LEU A 225      -3.920  12.092  -7.878  1.00 90.12           O  
ATOM   1653  CG  LEU A 225      -6.426  14.906  -5.262  1.00 90.12           C  
ATOM   1654  CD1 LEU A 225      -6.626  14.961  -3.747  1.00 90.12           C  
ATOM   1655  CD2 LEU A 225      -5.408  15.979  -5.655  1.00 90.12           C  
ATOM   1656  N   VAL A 226      -5.649  10.805  -7.257  1.00 86.88           N  
ATOM   1657  CA  VAL A 226      -4.979   9.526  -7.527  1.00 86.88           C  
ATOM   1658  C   VAL A 226      -4.689   9.380  -9.021  1.00 86.88           C  
ATOM   1659  CB  VAL A 226      -5.807   8.345  -6.981  1.00 86.88           C  
ATOM   1660  O   VAL A 226      -3.594   8.964  -9.378  1.00 86.88           O  
ATOM   1661  CG1 VAL A 226      -5.235   6.983  -7.384  1.00 86.88           C  
ATOM   1662  CG2 VAL A 226      -5.838   8.357  -5.447  1.00 86.88           C  
ATOM   1663  N   TRP A 227      -5.613   9.786  -9.897  1.00 87.62           N  
ATOM   1664  CA  TRP A 227      -5.404   9.803 -11.346  1.00 87.62           C  
ATOM   1665  C   TRP A 227      -4.238  10.701 -11.745  1.00 87.62           C  
ATOM   1666  CB  TRP A 227      -6.671  10.265 -12.072  1.00 87.62           C  
ATOM   1667  O   TRP A 227      -3.353  10.250 -12.466  1.00 87.62           O  
ATOM   1668  CG  TRP A 227      -6.513  10.315 -13.561  1.00 87.62           C  
ATOM   1669  CD1 TRP A 227      -6.306  11.415 -14.321  1.00 87.62           C  
ATOM   1670  CD2 TRP A 227      -6.429   9.194 -14.486  1.00 87.62           C  
ATOM   1671  CE2 TRP A 227      -6.215   9.695 -15.801  1.00 87.62           C  
ATOM   1672  CE3 TRP A 227      -6.483   7.796 -14.328  1.00 87.62           C  
ATOM   1673  NE1 TRP A 227      -6.169  11.058 -15.649  1.00 87.62           N  
ATOM   1674  CH2 TRP A 227      -6.136   7.468 -16.723  1.00 87.62           C  
ATOM   1675  CZ2 TRP A 227      -6.075   8.857 -16.910  1.00 87.62           C  
ATOM   1676  CZ3 TRP A 227      -6.343   6.937 -15.436  1.00 87.62           C  
ATOM   1677  N   ALA A 228      -4.194  11.937 -11.236  1.00 88.44           N  
ATOM   1678  CA  ALA A 228      -3.091  12.856 -11.506  1.00 88.44           C  
ATOM   1679  C   ALA A 228      -1.749  12.225 -11.119  1.00 88.44           C  
ATOM   1680  CB  ALA A 228      -3.339  14.154 -10.731  1.00 88.44           C  
ATOM   1681  O   ALA A 228      -0.799  12.232 -11.888  1.00 88.44           O  
ATOM   1682  N   VAL A 229      -1.697  11.604  -9.943  1.00 82.12           N  
ATOM   1683  CA  VAL A 229      -0.496  10.963  -9.410  1.00 82.12           C  
ATOM   1684  C   VAL A 229      -0.056   9.743 -10.225  1.00 82.12           C  
ATOM   1685  CB  VAL A 229      -0.794  10.605  -7.955  1.00 82.12           C  
ATOM   1686  O   VAL A 229       1.132   9.581 -10.489  1.00 82.12           O  
ATOM   1687  CG1 VAL A 229       0.227   9.669  -7.358  1.00 82.12           C  
ATOM   1688  CG2 VAL A 229      -0.800  11.865  -7.080  1.00 82.12           C  
ATOM   1689  N   ILE A 230      -0.998   8.894 -10.634  1.00 77.88           N  
ATOM   1690  CA  ILE A 230      -0.727   7.701 -11.445  1.00 77.88           C  
ATOM   1691  C   ILE A 230      -0.331   8.069 -12.883  1.00 77.88           C  
ATOM   1692  CB  ILE A 230      -1.965   6.778 -11.396  1.00 77.88           C  
ATOM   1693  O   ILE A 230       0.417   7.326 -13.512  1.00 77.88           O  
ATOM   1694  CG1 ILE A 230      -2.077   6.107 -10.006  1.00 77.88           C  
ATOM   1695  CG2 ILE A 230      -1.946   5.702 -12.488  1.00 77.88           C  
ATOM   1696  CD1 ILE A 230      -3.336   5.247  -9.821  1.00 77.88           C  
ATOM   1697  N   SER A 231      -0.803   9.204 -13.402  1.00 80.69           N  
ATOM   1698  CA  SER A 231      -0.520   9.649 -14.775  1.00 80.69           C  
ATOM   1699  C   SER A 231       0.887  10.231 -14.932  1.00 80.69           C  
ATOM   1700  CB  SER A 231      -1.575  10.658 -15.235  1.00 80.69           C  
ATOM   1701  O   SER A 231       1.457  10.182 -16.022  1.00 80.69           O  
ATOM   1702  OG  SER A 231      -2.858  10.070 -15.133  1.00 80.69           O  
ATOM   1703  N   VAL A 232       1.497  10.703 -13.836  1.00 76.25           N  
ATOM   1704  CA  VAL A 232       2.825  11.339 -13.831  1.00 76.25           C  
ATOM   1705  C   VAL A 232       3.917  10.512 -14.523  1.00 76.25           C  
ATOM   1706  CB  VAL A 232       3.246  11.725 -12.398  1.00 76.25           C  
ATOM   1707  O   VAL A 232       4.596  11.087 -15.370  1.00 76.25           O  
ATOM   1708  CG1 VAL A 232       4.750  11.969 -12.242  1.00 76.25           C  
ATOM   1709  CG2 VAL A 232       2.532  12.999 -11.948  1.00 76.25           C  
ATOM   1710  N   PRO A 233       4.137   9.213 -14.224  1.00 64.50           N  
ATOM   1711  CA  PRO A 233       5.238   8.468 -14.838  1.00 64.50           C  
ATOM   1712  C   PRO A 233       5.105   8.291 -16.357  1.00 64.50           C  
ATOM   1713  CB  PRO A 233       5.272   7.110 -14.125  1.00 64.50           C  
ATOM   1714  O   PRO A 233       6.111   8.064 -17.017  1.00 64.50           O  
ATOM   1715  CG  PRO A 233       4.600   7.390 -12.783  1.00 64.50           C  
ATOM   1716  CD  PRO A 233       3.530   8.400 -13.181  1.00 64.50           C  
ATOM   1717  N   GLY A 234       3.885   8.365 -16.905  1.00 67.81           N  
ATOM   1718  CA  GLY A 234       3.629   8.180 -18.338  1.00 67.81           C  
ATOM   1719  C   GLY A 234       3.464   9.482 -19.125  1.00 67.81           C  
ATOM   1720  O   GLY A 234       3.925   9.565 -20.256  1.00 67.81           O  
ATOM   1721  N   GLN A 235       2.801  10.484 -18.542  1.00 72.44           N  
ATOM   1722  CA  GLN A 235       2.456  11.747 -19.211  1.00 72.44           C  
ATOM   1723  C   GLN A 235       3.335  12.923 -18.752  1.00 72.44           C  
ATOM   1724  CB  GLN A 235       0.975  12.063 -18.942  1.00 72.44           C  
ATOM   1725  O   GLN A 235       3.514  13.897 -19.477  1.00 72.44           O  
ATOM   1726  CG  GLN A 235      -0.009  10.995 -19.458  1.00 72.44           C  
ATOM   1727  CD  GLN A 235      -1.465  11.356 -19.155  1.00 72.44           C  
ATOM   1728  NE2 GLN A 235      -2.416  10.667 -19.749  1.00 72.44           N  
ATOM   1729  OE1 GLN A 235      -1.765  12.242 -18.372  1.00 72.44           O  
ATOM   1730  N   GLY A 236       3.912  12.838 -17.551  1.00 72.69           N  
ATOM   1731  CA  GLY A 236       4.667  13.919 -16.926  1.00 72.69           C  
ATOM   1732  C   GLY A 236       3.798  14.909 -16.141  1.00 72.69           C  
ATOM   1733  O   GLY A 236       2.581  14.982 -16.270  1.00 72.69           O  
ATOM   1734  N   TRP A 237       4.445  15.708 -15.291  1.00 76.50           N  
ATOM   1735  CA  TRP A 237       3.767  16.631 -14.365  1.00 76.50           C  
ATOM   1736  C   TRP A 237       3.102  17.834 -15.028  1.00 76.50           C  
ATOM   1737  CB  TRP A 237       4.796  17.172 -13.374  1.00 76.50           C  
ATOM   1738  O   TRP A 237       2.173  18.409 -14.464  1.00 76.50           O  
ATOM   1739  CG  TRP A 237       5.266  16.171 -12.383  1.00 76.50           C  
ATOM   1740  CD1 TRP A 237       6.350  15.377 -12.511  1.00 76.50           C  
ATOM   1741  CD2 TRP A 237       4.648  15.823 -11.109  1.00 76.50           C  
ATOM   1742  CE2 TRP A 237       5.427  14.801 -10.503  1.00 76.50           C  
ATOM   1743  CE3 TRP A 237       3.501  16.253 -10.409  1.00 76.50           C  
ATOM   1744  NE1 TRP A 237       6.446  14.579 -11.394  1.00 76.50           N  
ATOM   1745  CH2 TRP A 237       3.940  14.661  -8.605  1.00 76.50           C  
ATOM   1746  CZ2 TRP A 237       5.088  14.216  -9.277  1.00 76.50           C  
ATOM   1747  CZ3 TRP A 237       3.153  15.681  -9.169  1.00 76.50           C  
ATOM   1748  N   LEU A 238       3.638  18.263 -16.169  1.00 84.31           N  
ATOM   1749  CA  LEU A 238       3.183  19.456 -16.883  1.00 84.31           C  
ATOM   1750  C   LEU A 238       2.154  19.130 -17.965  1.00 84.31           C  
ATOM   1751  CB  LEU A 238       4.392  20.212 -17.457  1.00 84.31           C  
ATOM   1752  O   LEU A 238       1.690  20.043 -18.649  1.00 84.31           O  
ATOM   1753  CG  LEU A 238       5.396  20.711 -16.404  1.00 84.31           C  
ATOM   1754  CD1 LEU A 238       6.538  21.444 -17.107  1.00 84.31           C  
ATOM   1755  CD2 LEU A 238       4.761  21.669 -15.391  1.00 84.31           C  
ATOM   1756  N   ASP A 239       1.804  17.854 -18.119  1.00 86.06           N  
ATOM   1757  CA  ASP A 239       0.774  17.453 -19.055  1.00 86.06           C  
ATOM   1758  C   ASP A 239      -0.584  18.075 -18.659  1.00 86.06           C  
ATOM   1759  CB  ASP A 239       0.711  15.933 -19.152  1.00 86.06           C  
ATOM   1760  O   ASP A 239      -0.950  18.061 -17.474  1.00 86.06           O  
ATOM   1761  CG  ASP A 239      -0.349  15.576 -20.179  1.00 86.06           C  
ATOM   1762  OD1 ASP A 239      -0.065  15.714 -21.388  1.00 86.06           O  
ATOM   1763  OD2 ASP A 239      -1.494  15.378 -19.730  1.00 86.06           O  
ATOM   1764  N   PRO A 240      -1.342  18.653 -19.613  1.00 90.50           N  
ATOM   1765  CA  PRO A 240      -2.629  19.279 -19.329  1.00 90.50           C  
ATOM   1766  C   PRO A 240      -3.649  18.349 -18.661  1.00 90.50           C  
ATOM   1767  CB  PRO A 240      -3.153  19.764 -20.684  1.00 90.50           C  
ATOM   1768  O   PRO A 240      -4.464  18.831 -17.873  1.00 90.50           O  
ATOM   1769  CG  PRO A 240      -1.884  19.987 -21.501  1.00 90.50           C  
ATOM   1770  CD  PRO A 240      -0.974  18.871 -21.007  1.00 90.50           C  
ATOM   1771  N   GLU A 241      -3.620  17.044 -18.946  1.00 88.06           N  
ATOM   1772  CA  GLU A 241      -4.508  16.056 -18.331  1.00 88.06           C  
ATOM   1773  C   GLU A 241      -4.130  15.832 -16.864  1.00 88.06           C  
ATOM   1774  CB  GLU A 241      -4.466  14.741 -19.132  1.00 88.06           C  
ATOM   1775  O   GLU A 241      -4.986  15.946 -15.980  1.00 88.06           O  
ATOM   1776  CG  GLU A 241      -5.614  13.809 -18.732  1.00 88.06           C  
ATOM   1777  CD  GLU A 241      -5.591  12.439 -19.428  1.00 88.06           C  
ATOM   1778  OE1 GLU A 241      -6.405  11.597 -18.985  1.00 88.06           O  
ATOM   1779  OE2 GLU A 241      -4.806  12.213 -20.376  1.00 88.06           O  
ATOM   1780  N   THR A 242      -2.838  15.624 -16.586  1.00 88.06           N  
ATOM   1781  CA  THR A 242      -2.308  15.494 -15.217  1.00 88.06           C  
ATOM   1782  C   THR A 242      -2.605  16.744 -14.379  1.00 88.06           C  
ATOM   1783  CB  THR A 242      -0.796  15.204 -15.239  1.00 88.06           C  
ATOM   1784  O   THR A 242      -3.125  16.647 -13.261  1.00 88.06           O  
ATOM   1785  CG2 THR A 242      -0.199  15.141 -13.830  1.00 88.06           C  
ATOM   1786  OG1 THR A 242      -0.566  13.937 -15.806  1.00 88.06           O  
ATOM   1787  N   LEU A 243      -2.340  17.937 -14.923  1.00 91.50           N  
ATOM   1788  CA  LEU A 243      -2.629  19.209 -14.255  1.00 91.50           C  
ATOM   1789  C   LEU A 243      -4.131  19.425 -14.061  1.00 91.50           C  
ATOM   1790  CB  LEU A 243      -2.039  20.373 -15.069  1.00 91.50           C  
ATOM   1791  O   LEU A 243      -4.558  19.842 -12.983  1.00 91.50           O  
ATOM   1792  CG  LEU A 243      -0.507  20.490 -15.017  1.00 91.50           C  
ATOM   1793  CD1 LEU A 243      -0.070  21.626 -15.944  1.00 91.50           C  
ATOM   1794  CD2 LEU A 243      -0.005  20.815 -13.606  1.00 91.50           C  
ATOM   1795  N   GLY A 244      -4.937  19.129 -15.081  1.00 93.25           N  
ATOM   1796  CA  GLY A 244      -6.391  19.237 -15.027  1.00 93.25           C  
ATOM   1797  C   GLY A 244      -6.986  18.348 -13.939  1.00 93.25           C  
ATOM   1798  O   GLY A 244      -7.792  18.816 -13.131  1.00 93.25           O  
ATOM   1799  N   ALA A 245      -6.535  17.097 -13.852  1.00 91.06           N  
ATOM   1800  CA  ALA A 245      -6.945  16.160 -12.815  1.00 91.06           C  
ATOM   1801  C   ALA A 245      -6.481  16.593 -11.418  1.00 91.06           C  
ATOM   1802  CB  ALA A 245      -6.401  14.788 -13.188  1.00 91.06           C  
ATOM   1803  O   ALA A 245      -7.268  16.563 -10.471  1.00 91.06           O  
ATOM   1804  N   GLY A 246      -5.243  17.078 -11.285  1.00 90.88           N  
ATOM   1805  CA  GLY A 246      -4.727  17.604 -10.021  1.00 90.88           C  
ATOM   1806  C   GLY A 246      -5.525  18.815  -9.530  1.00 90.88           C  
ATOM   1807  O   GLY A 246      -5.945  18.861  -8.372  1.00 90.88           O  
ATOM   1808  N   LEU A 247      -5.807  19.773 -10.418  1.00 94.56           N  
ATOM   1809  CA  LEU A 247      -6.622  20.951 -10.116  1.00 94.56           C  
ATOM   1810  C   LEU A 247      -8.063  20.575  -9.767  1.00 94.56           C  
ATOM   1811  CB  LEU A 247      -6.600  21.920 -11.311  1.00 94.56           C  
ATOM   1812  O   LEU A 247      -8.599  21.089  -8.784  1.00 94.56           O  
ATOM   1813  CG  LEU A 247      -5.270  22.671 -11.504  1.00 94.56           C  
ATOM   1814  CD1 LEU A 247      -5.320  23.448 -12.819  1.00 94.56           C  
ATOM   1815  CD2 LEU A 247      -5.005  23.668 -10.371  1.00 94.56           C  
ATOM   1816  N   LEU A 248      -8.677  19.659 -10.521  1.00 94.88           N  
ATOM   1817  CA  LEU A 248     -10.013  19.138 -10.232  1.00 94.88           C  
ATOM   1818  C   LEU A 248     -10.053  18.452  -8.863  1.00 94.88           C  
ATOM   1819  CB  LEU A 248     -10.425  18.167 -11.353  1.00 94.88           C  
ATOM   1820  O   LEU A 248     -10.966  18.700  -8.077  1.00 94.88           O  
ATOM   1821  CG  LEU A 248     -11.811  17.526 -11.157  1.00 94.88           C  
ATOM   1822  CD1 LEU A 248     -12.932  18.569 -11.182  1.00 94.88           C  
ATOM   1823  CD2 LEU A 248     -12.071  16.507 -12.263  1.00 94.88           C  
ATOM   1824  N   GLY A 249      -9.041  17.643  -8.556  1.00 91.88           N  
ATOM   1825  CA  GLY A 249      -8.894  16.957  -7.280  1.00 91.88           C  
ATOM   1826  C   GLY A 249      -8.751  17.918  -6.100  1.00 91.88           C  
ATOM   1827  O   GLY A 249      -9.462  17.789  -5.104  1.00 91.88           O  
ATOM   1828  N   LEU A 250      -7.892  18.936  -6.220  1.00 93.19           N  
ATOM   1829  CA  LEU A 250      -7.697  19.965  -5.191  1.00 93.19           C  
ATOM   1830  C   LEU A 250      -8.933  20.855  -5.008  1.00 93.19           C  
ATOM   1831  CB  LEU A 250      -6.482  20.833  -5.566  1.00 93.19           C  
ATOM   1832  O   LEU A 250      -9.325  21.161  -3.875  1.00 93.19           O  
ATOM   1833  CG  LEU A 250      -5.117  20.135  -5.433  1.00 93.19           C  
ATOM   1834  CD1 LEU A 250      -4.029  21.055  -5.987  1.00 93.19           C  
ATOM   1835  CD2 LEU A 250      -4.776  19.810  -3.976  1.00 93.19           C  
ATOM   1836  N   ALA A 251      -9.568  21.264  -6.107  1.00 94.50           N  
ATOM   1837  CA  ALA A 251     -10.802  22.038  -6.075  1.00 94.50           C  
ATOM   1838  C   ALA A 251     -11.931  21.226  -5.430  1.00 94.50           C  
ATOM   1839  CB  ALA A 251     -11.158  22.479  -7.498  1.00 94.50           C  
ATOM   1840  O   ALA A 251     -12.578  21.711  -4.500  1.00 94.50           O  
ATOM   1841  N   GLY A 252     -12.105  19.972  -5.853  1.00 92.81           N  
ATOM   1842  CA  GLY A 252     -13.052  19.027  -5.276  1.00 92.81           C  
ATOM   1843  C   GLY A 252     -12.820  18.837  -3.781  1.00 92.81           C  
ATOM   1844  O   GLY A 252     -13.758  18.995  -3.003  1.00 92.81           O  
ATOM   1845  N   ALA A 253     -11.573  18.602  -3.355  1.00 89.50           N  
ATOM   1846  CA  ALA A 253     -11.237  18.402  -1.948  1.00 89.50           C  
ATOM   1847  C   ALA A 253     -11.552  19.656  -1.121  1.00 89.50           C  
ATOM   1848  CB  ALA A 253      -9.756  18.022  -1.840  1.00 89.50           C  
ATOM   1849  O   ALA A 253     -12.070  19.572  -0.008  1.00 89.50           O  
ATOM   1850  N   THR A 254     -11.307  20.839  -1.685  1.00 92.00           N  
ATOM   1851  CA  THR A 254     -11.645  22.115  -1.046  1.00 92.00           C  
ATOM   1852  C   THR A 254     -13.159  22.286  -0.901  1.00 92.00           C  
ATOM   1853  CB  THR A 254     -11.062  23.290  -1.843  1.00 92.00           C  
ATOM   1854  O   THR A 254     -13.639  22.726   0.148  1.00 92.00           O  
ATOM   1855  CG2 THR A 254     -11.239  24.607  -1.091  1.00 92.00           C  
ATOM   1856  OG1 THR A 254      -9.674  23.150  -2.014  1.00 92.00           O  
ATOM   1857  N   VAL A 255     -13.928  21.942  -1.937  1.00 93.31           N  
ATOM   1858  CA  VAL A 255     -15.398  21.984  -1.906  1.00 93.31           C  
ATOM   1859  C   VAL A 255     -15.944  20.954  -0.916  1.00 93.31           C  
ATOM   1860  CB  VAL A 255     -15.988  21.795  -3.318  1.00 93.31           C  
ATOM   1861  O   VAL A 255     -16.796  21.307  -0.106  1.00 93.31           O  
ATOM   1862  CG1 VAL A 255     -17.520  21.720  -3.300  1.00 93.31           C  
ATOM   1863  CG2 VAL A 255     -15.632  22.989  -4.217  1.00 93.31           C  
ATOM   1864  N   PHE A 256     -15.398  19.738  -0.906  1.00 89.81           N  
ATOM   1865  CA  PHE A 256     -15.711  18.678   0.051  1.00 89.81           C  
ATOM   1866  C   PHE A 256     -15.494  19.140   1.495  1.00 89.81           C  
ATOM   1867  CB  PHE A 256     -14.846  17.449  -0.262  1.00 89.81           C  
ATOM   1868  O   PHE A 256     -16.409  19.065   2.309  1.00 89.81           O  
ATOM   1869  CG  PHE A 256     -14.923  16.374   0.798  1.00 89.81           C  
ATOM   1870  CD1 PHE A 256     -13.824  16.132   1.645  1.00 89.81           C  
ATOM   1871  CD2 PHE A 256     -16.118  15.657   0.981  1.00 89.81           C  
ATOM   1872  CE1 PHE A 256     -13.915  15.165   2.662  1.00 89.81           C  
ATOM   1873  CE2 PHE A 256     -16.209  14.704   2.007  1.00 89.81           C  
ATOM   1874  CZ  PHE A 256     -15.109  14.446   2.839  1.00 89.81           C  
ATOM   1875  N   VAL A 257     -14.328  19.712   1.812  1.00 89.50           N  
ATOM   1876  CA  VAL A 257     -14.047  20.219   3.165  1.00 89.50           C  
ATOM   1877  C   VAL A 257     -15.034  21.318   3.560  1.00 89.50           C  
ATOM   1878  CB  VAL A 257     -12.588  20.702   3.278  1.00 89.50           C  
ATOM   1879  O   VAL A 257     -15.553  21.315   4.674  1.00 89.50           O  
ATOM   1880  CG1 VAL A 257     -12.314  21.461   4.586  1.00 89.50           C  
ATOM   1881  CG2 VAL A 257     -11.623  19.511   3.244  1.00 89.50           C  
ATOM   1882  N   ARG A 258     -15.341  22.256   2.656  1.00 90.88           N  
ATOM   1883  CA  ARG A 258     -16.326  23.319   2.926  1.00 90.88           C  
ATOM   1884  C   ARG A 258     -17.743  22.782   3.110  1.00 90.88           C  
ATOM   1885  CB  ARG A 258     -16.310  24.346   1.791  1.00 90.88           C  
ATOM   1886  O   ARG A 258     -18.499  23.373   3.881  1.00 90.88           O  
ATOM   1887  CG  ARG A 258     -15.066  25.234   1.857  1.00 90.88           C  
ATOM   1888  CD  ARG A 258     -15.083  26.214   0.684  1.00 90.88           C  
ATOM   1889  NE  ARG A 258     -13.923  27.123   0.741  1.00 90.88           N  
ATOM   1890  NH1 ARG A 258     -13.351  27.066  -1.488  1.00 90.88           N  
ATOM   1891  NH2 ARG A 258     -12.111  28.241  -0.064  1.00 90.88           N  
ATOM   1892  CZ  ARG A 258     -13.140  27.469  -0.267  1.00 90.88           C  
ATOM   1893  N   TRP A 259     -18.094  21.716   2.397  1.00 90.56           N  
ATOM   1894  CA  TRP A 259     -19.374  21.032   2.514  1.00 90.56           C  
ATOM   1895  C   TRP A 259     -19.498  20.333   3.868  1.00 90.56           C  
ATOM   1896  CB  TRP A 259     -19.542  20.053   1.348  1.00 90.56           C  
ATOM   1897  O   TRP A 259     -20.403  20.659   4.627  1.00 90.56           O  
ATOM   1898  CG  TRP A 259     -20.777  19.227   1.454  1.00 90.56           C  
ATOM   1899  CD1 TRP A 259     -20.837  17.957   1.913  1.00 90.56           C  
ATOM   1900  CD2 TRP A 259     -22.155  19.629   1.202  1.00 90.56           C  
ATOM   1901  CE2 TRP A 259     -23.008  18.536   1.533  1.00 90.56           C  
ATOM   1902  CE3 TRP A 259     -22.768  20.819   0.748  1.00 90.56           C  
ATOM   1903  NE1 TRP A 259     -22.149  17.542   1.946  1.00 90.56           N  
ATOM   1904  CH2 TRP A 259     -24.984  19.814   0.963  1.00 90.56           C  
ATOM   1905  CZ2 TRP A 259     -24.402  18.618   1.420  1.00 90.56           C  
ATOM   1906  CZ3 TRP A 259     -24.169  20.911   0.627  1.00 90.56           C  
ATOM   1907  N   GLU A 260     -18.539  19.482   4.229  1.00 87.88           N  
ATOM   1908  CA  GLU A 260     -18.528  18.736   5.497  1.00 87.88           C  
ATOM   1909  C   GLU A 260     -18.511  19.653   6.730  1.00 87.88           C  
ATOM   1910  CB  GLU A 260     -17.279  17.852   5.527  1.00 87.88           C  
ATOM   1911  O   GLU A 260     -19.093  19.331   7.759  1.00 87.88           O  
ATOM   1912  CG  GLU A 260     -17.335  16.665   4.558  1.00 87.88           C  
ATOM   1913  CD  GLU A 260     -18.275  15.539   5.001  1.00 87.88           C  
ATOM   1914  OE1 GLU A 260     -18.840  14.871   4.117  1.00 87.88           O  
ATOM   1915  OE2 GLU A 260     -18.355  15.258   6.215  1.00 87.88           O  
ATOM   1916  N   LEU A 261     -17.902  20.842   6.636  1.00 87.50           N  
ATOM   1917  CA  LEU A 261     -17.943  21.838   7.717  1.00 87.50           C  
ATOM   1918  C   LEU A 261     -19.337  22.451   7.949  1.00 87.50           C  
ATOM   1919  CB  LEU A 261     -16.925  22.952   7.415  1.00 87.50           C  
ATOM   1920  O   LEU A 261     -19.552  23.080   8.985  1.00 87.50           O  
ATOM   1921  CG  LEU A 261     -15.455  22.549   7.619  1.00 87.50           C  
ATOM   1922  CD1 LEU A 261     -14.556  23.670   7.088  1.00 87.50           C  
ATOM   1923  CD2 LEU A 261     -15.107  22.323   9.092  1.00 87.50           C  
ATOM   1924  N   ARG A 262     -20.254  22.330   6.985  1.00 87.00           N  
ATOM   1925  CA  ARG A 262     -21.613  22.900   7.023  1.00 87.00           C  
ATOM   1926  C   ARG A 262     -22.712  21.839   6.996  1.00 87.00           C  
ATOM   1927  CB  ARG A 262     -21.799  23.846   5.831  1.00 87.00           C  
ATOM   1928  O   ARG A 262     -23.863  22.171   7.274  1.00 87.00           O  
ATOM   1929  CG  ARG A 262     -20.886  25.073   5.892  1.00 87.00           C  
ATOM   1930  CD  ARG A 262     -21.105  25.900   4.625  1.00 87.00           C  
ATOM   1931  NE  ARG A 262     -20.252  27.102   4.605  1.00 87.00           N  
ATOM   1932  NH1 ARG A 262     -20.191  27.358   2.326  1.00 87.00           N  
ATOM   1933  NH2 ARG A 262     -19.137  28.832   3.631  1.00 87.00           N  
ATOM   1934  CZ  ARG A 262     -19.863  27.753   3.525  1.00 87.00           C  
ATOM   1935  N   ALA A 263     -22.378  20.609   6.614  1.00 84.12           N  
ATOM   1936  CA  ALA A 263     -23.321  19.514   6.492  1.00 84.12           C  
ATOM   1937  C   ALA A 263     -23.975  19.227   7.859  1.00 84.12           C  
ATOM   1938  CB  ALA A 263     -22.596  18.288   5.923  1.00 84.12           C  
ATOM   1939  O   ALA A 263     -23.276  19.219   8.873  1.00 84.12           O  
ATOM   1940  N   PRO A 264     -25.299  18.985   7.912  1.00 76.69           N  
ATOM   1941  CA  PRO A 264     -25.983  18.630   9.158  1.00 76.69           C  
ATOM   1942  C   PRO A 264     -25.467  17.318   9.761  1.00 76.69           C  
ATOM   1943  CB  PRO A 264     -27.467  18.513   8.790  1.00 76.69           C  
ATOM   1944  O   PRO A 264     -25.326  17.209  10.974  1.00 76.69           O  
ATOM   1945  CG  PRO A 264     -27.602  19.366   7.531  1.00 76.69           C  
ATOM   1946  CD  PRO A 264     -26.258  19.182   6.838  1.00 76.69           C  
ATOM   1947  N   ASP A 265     -25.160  16.356   8.889  1.00 73.62           N  
ATOM   1948  CA  ASP A 265     -24.715  15.006   9.226  1.00 73.62           C  
ATOM   1949  C   ASP A 265     -23.464  14.645   8.395  1.00 73.62           C  
ATOM   1950  CB  ASP A 265     -25.864  14.026   8.969  1.00 73.62           C  
ATOM   1951  O   ASP A 265     -23.563  13.858   7.445  1.00 73.62           O  
ATOM   1952  CG  ASP A 265     -27.063  14.208   9.906  1.00 73.62           C  
ATOM   1953  OD1 ASP A 265     -26.848  14.208  11.137  1.00 73.62           O  
ATOM   1954  OD2 ASP A 265     -28.205  14.178   9.382  1.00 73.62           O  
ATOM   1955  N   PRO A 266     -22.301  15.256   8.697  1.00 75.44           N  
ATOM   1956  CA  PRO A 266     -21.078  15.074   7.919  1.00 75.44           C  
ATOM   1957  C   PRO A 266     -20.625  13.614   7.953  1.00 75.44           C  
ATOM   1958  CB  PRO A 266     -20.048  16.012   8.559  1.00 75.44           C  
ATOM   1959  O   PRO A 266     -20.687  12.964   9.005  1.00 75.44           O  
ATOM   1960  CG  PRO A 266     -20.525  16.176   9.996  1.00 75.44           C  
ATOM   1961  CD  PRO A 266     -22.042  16.086   9.868  1.00 75.44           C  
ATOM   1962  N   MET A 267     -20.135  13.082   6.829  1.00 73.38           N  
ATOM   1963  CA  MET A 267     -19.527  11.748   6.868  1.00 73.38           C  
ATOM   1964  C   MET A 267     -18.210  11.760   7.628  1.00 73.38           C  
ATOM   1965  CB  MET A 267     -19.311  11.153   5.478  1.00 73.38           C  
ATOM   1966  O   MET A 267     -17.860  10.753   8.238  1.00 73.38           O  
ATOM   1967  CG  MET A 267     -18.055  11.689   4.770  1.00 73.38           C  
ATOM   1968  SD  MET A 267     -17.973  11.216   3.043  1.00 73.38           S  
ATOM   1969  CE  MET A 267     -19.355  12.251   2.552  1.00 73.38           C  
ATOM   1970  N   LEU A 268     -17.482  12.878   7.580  1.00 75.25           N  
ATOM   1971  CA  LEU A 268     -16.186  13.035   8.205  1.00 75.25           C  
ATOM   1972  C   LEU A 268     -16.238  14.178   9.207  1.00 75.25           C  
ATOM   1973  CB  LEU A 268     -15.111  13.240   7.129  1.00 75.25           C  
ATOM   1974  O   LEU A 268     -16.277  15.356   8.861  1.00 75.25           O  
ATOM   1975  CG  LEU A 268     -13.691  13.371   7.708  1.00 75.25           C  
ATOM   1976  CD1 LEU A 268     -13.329  12.180   8.601  1.00 75.25           C  
ATOM   1977  CD2 LEU A 268     -12.689  13.461   6.558  1.00 75.25           C  
ATOM   1978  N   ASP A 269     -16.155  13.822  10.483  1.00 75.94           N  
ATOM   1979  CA  ASP A 269     -16.076  14.818  11.538  1.00 75.94           C  
ATOM   1980  C   ASP A 269     -14.724  15.546  11.497  1.00 75.94           C  
ATOM   1981  CB  ASP A 269     -16.366  14.166  12.883  1.00 75.94           C  
ATOM   1982  O   ASP A 269     -13.704  15.081  12.016  1.00 75.94           O  
ATOM   1983  CG  ASP A 269     -16.477  15.185  14.016  1.00 75.94           C  
ATOM   1984  OD1 ASP A 269     -16.080  16.360  13.840  1.00 75.94           O  
ATOM   1985  OD2 ASP A 269     -16.925  14.760  15.103  1.00 75.94           O  
ATOM   1986  N   MET A 270     -14.737  16.736  10.899  1.00 80.50           N  
ATOM   1987  CA  MET A 270     -13.566  17.597  10.745  1.00 80.50           C  
ATOM   1988  C   MET A 270     -12.958  18.031  12.088  1.00 80.50           C  
ATOM   1989  CB  MET A 270     -13.949  18.817   9.892  1.00 80.50           C  
ATOM   1990  O   MET A 270     -11.801  18.460  12.134  1.00 80.50           O  
ATOM   1991  CG  MET A 270     -14.342  18.430   8.461  1.00 80.50           C  
ATOM   1992  SD  MET A 270     -13.004  17.644   7.520  1.00 80.50           S  
ATOM   1993  CE  MET A 270     -13.920  17.230   6.016  1.00 80.50           C  
ATOM   1994  N   THR A 271     -13.672  17.885  13.212  1.00 76.94           N  
ATOM   1995  CA  THR A 271     -13.097  18.142  14.539  1.00 76.94           C  
ATOM   1996  C   THR A 271     -11.998  17.143  14.906  1.00 76.94           C  
ATOM   1997  CB  THR A 271     -14.146  18.188  15.656  1.00 76.94           C  
ATOM   1998  O   THR A 271     -11.112  17.498  15.687  1.00 76.94           O  
ATOM   1999  CG2 THR A 271     -15.286  19.169  15.382  1.00 76.94           C  
ATOM   2000  OG1 THR A 271     -14.665  16.919  15.926  1.00 76.94           O  
ATOM   2001  N   MET A 272     -11.956  15.958  14.278  1.00 73.81           N  
ATOM   2002  CA  MET A 272     -10.861  14.997  14.453  1.00 73.81           C  
ATOM   2003  C   MET A 272      -9.506  15.605  14.069  1.00 73.81           C  
ATOM   2004  CB  MET A 272     -11.112  13.719  13.638  1.00 73.81           C  
ATOM   2005  O   MET A 272      -8.519  15.393  14.771  1.00 73.81           O  
ATOM   2006  CG  MET A 272     -12.325  12.925  14.136  1.00 73.81           C  
ATOM   2007  SD  MET A 272     -12.451  11.283  13.376  1.00 73.81           S  
ATOM   2008  CE  MET A 272     -14.034  10.729  14.055  1.00 73.81           C  
ATOM   2009  N   PHE A 273      -9.453  16.461  13.042  1.00 76.75           N  
ATOM   2010  CA  PHE A 273      -8.225  17.159  12.641  1.00 76.75           C  
ATOM   2011  C   PHE A 273      -7.778  18.245  13.630  1.00 76.75           C  
ATOM   2012  CB  PHE A 273      -8.380  17.737  11.231  1.00 76.75           C  
ATOM   2013  O   PHE A 273      -6.630  18.686  13.574  1.00 76.75           O  
ATOM   2014  CG  PHE A 273      -8.392  16.688  10.140  1.00 76.75           C  
ATOM   2015  CD1 PHE A 273      -7.181  16.240   9.576  1.00 76.75           C  
ATOM   2016  CD2 PHE A 273      -9.613  16.174   9.669  1.00 76.75           C  
ATOM   2017  CE1 PHE A 273      -7.193  15.296   8.534  1.00 76.75           C  
ATOM   2018  CE2 PHE A 273      -9.624  15.230   8.630  1.00 76.75           C  
ATOM   2019  CZ  PHE A 273      -8.416  14.795   8.055  1.00 76.75           C  
ATOM   2020  N   LYS A 274      -8.614  18.657  14.592  1.00 78.12           N  
ATOM   2021  CA  LYS A 274      -8.154  19.508  15.706  1.00 78.12           C  
ATOM   2022  C   LYS A 274      -7.276  18.721  16.680  1.00 78.12           C  
ATOM   2023  CB  LYS A 274      -9.337  20.161  16.435  1.00 78.12           C  
ATOM   2024  O   LYS A 274      -6.449  19.312  17.374  1.00 78.12           O  
ATOM   2025  CG  LYS A 274     -10.158  21.081  15.519  1.00 78.12           C  
ATOM   2026  CD  LYS A 274     -11.313  21.734  16.290  1.00 78.12           C  
ATOM   2027  CE  LYS A 274     -12.095  22.679  15.368  1.00 78.12           C  
ATOM   2028  NZ  LYS A 274     -13.258  23.297  16.057  1.00 78.12           N  
ATOM   2029  N   ASN A 275      -7.412  17.393  16.717  1.00 72.81           N  
ATOM   2030  CA  ASN A 275      -6.606  16.538  17.571  1.00 72.81           C  
ATOM   2031  C   ASN A 275      -5.181  16.397  16.991  1.00 72.81           C  
ATOM   2032  CB  ASN A 275      -7.324  15.193  17.770  1.00 72.81           C  
ATOM   2033  O   ASN A 275      -5.003  15.834  15.906  1.00 72.81           O  
ATOM   2034  CG  ASN A 275      -6.666  14.314  18.816  1.00 72.81           C  
ATOM   2035  ND2 ASN A 275      -7.380  13.340  19.325  1.00 72.81           N  
ATOM   2036  OD1 ASN A 275      -5.510  14.479  19.177  1.00 72.81           O  
ATOM   2037  N   PRO A 276      -4.131  16.860  17.699  1.00 69.06           N  
ATOM   2038  CA  PRO A 276      -2.754  16.727  17.230  1.00 69.06           C  
ATOM   2039  C   PRO A 276      -2.321  15.265  17.043  1.00 69.06           C  
ATOM   2040  CB  PRO A 276      -1.897  17.450  18.276  1.00 69.06           C  
ATOM   2041  O   PRO A 276      -1.467  15.011  16.197  1.00 69.06           O  
ATOM   2042  CG  PRO A 276      -2.741  17.391  19.548  1.00 69.06           C  
ATOM   2043  CD  PRO A 276      -4.166  17.483  19.016  1.00 69.06           C  
ATOM   2044  N   LYS A 277      -2.929  14.312  17.769  1.00 69.00           N  
ATOM   2045  CA  LYS A 277      -2.677  12.872  17.594  1.00 69.00           C  
ATOM   2046  C   LYS A 277      -3.134  12.398  16.214  1.00 69.00           C  
ATOM   2047  CB  LYS A 277      -3.391  12.040  18.680  1.00 69.00           C  
ATOM   2048  O   LYS A 277      -2.370  11.755  15.503  1.00 69.00           O  
ATOM   2049  CG  LYS A 277      -3.101  12.445  20.136  1.00 69.00           C  
ATOM   2050  CD  LYS A 277      -3.748  11.432  21.109  1.00 69.00           C  
ATOM   2051  CE  LYS A 277      -3.608  11.841  22.591  1.00 69.00           C  
ATOM   2052  NZ  LYS A 277      -3.938  10.742  23.550  1.00 69.00           N  
ATOM   2053  N   PHE A 278      -4.355  12.774  15.829  1.00 72.19           N  
ATOM   2054  CA  PHE A 278      -4.958  12.388  14.555  1.00 72.19           C  
ATOM   2055  C   PHE A 278      -4.196  12.993  13.373  1.00 72.19           C  
ATOM   2056  CB  PHE A 278      -6.430  12.805  14.551  1.00 72.19           C  
ATOM   2057  O   PHE A 278      -3.791  12.261  12.478  1.00 72.19           O  
ATOM   2058  CG  PHE A 278      -7.187  12.326  13.332  1.00 72.19           C  
ATOM   2059  CD1 PHE A 278      -7.369  13.180  12.228  1.00 72.19           C  
ATOM   2060  CD2 PHE A 278      -7.694  11.013  13.292  1.00 72.19           C  
ATOM   2061  CE1 PHE A 278      -8.062  12.722  11.096  1.00 72.19           C  
ATOM   2062  CE2 PHE A 278      -8.382  10.557  12.154  1.00 72.19           C  
ATOM   2063  CZ  PHE A 278      -8.567  11.412  11.055  1.00 72.19           C  
ATOM   2064  N   ARG A 279      -3.886  14.301  13.418  1.00 75.25           N  
ATOM   2065  CA  ARG A 279      -3.036  14.946  12.395  1.00 75.25           C  
ATOM   2066  C   ARG A 279      -1.684  14.254  12.261  1.00 75.25           C  
ATOM   2067  CB  ARG A 279      -2.798  16.426  12.710  1.00 75.25           C  
ATOM   2068  O   ARG A 279      -1.236  14.008  11.152  1.00 75.25           O  
ATOM   2069  CG  ARG A 279      -4.053  17.278  12.510  1.00 75.25           C  
ATOM   2070  CD  ARG A 279      -3.725  18.768  12.671  1.00 75.25           C  
ATOM   2071  NE  ARG A 279      -3.280  19.082  14.043  1.00 75.25           N  
ATOM   2072  NH1 ARG A 279      -3.324  21.366  13.854  1.00 75.25           N  
ATOM   2073  NH2 ARG A 279      -2.612  20.436  15.749  1.00 75.25           N  
ATOM   2074  CZ  ARG A 279      -3.077  20.287  14.540  1.00 75.25           C  
ATOM   2075  N   GLY A 280      -1.045  13.933  13.383  1.00 69.88           N  
ATOM   2076  CA  GLY A 280       0.244  13.252  13.393  1.00 69.88           C  
ATOM   2077  C   GLY A 280       0.234  11.876  12.760  1.00 69.88           C  
ATOM   2078  O   GLY A 280       1.112  11.569  11.960  1.00 69.88           O  
ATOM   2079  N   ALA A 281      -0.765  11.069  13.110  1.00 71.56           N  
ATOM   2080  CA  ALA A 281      -0.952   9.745  12.536  1.00 71.56           C  
ATOM   2081  C   ALA A 281      -1.242   9.827  11.030  1.00 71.56           C  
ATOM   2082  CB  ALA A 281      -2.076   9.044  13.304  1.00 71.56           C  
ATOM   2083  O   ALA A 281      -0.652   9.079  10.260  1.00 71.56           O  
ATOM   2084  N   VAL A 282      -2.074  10.785  10.613  1.00 76.31           N  
ATOM   2085  CA  VAL A 282      -2.384  11.053   9.204  1.00 76.31           C  
ATOM   2086  C   VAL A 282      -1.139  11.482   8.421  1.00 76.31           C  
ATOM   2087  CB  VAL A 282      -3.530  12.081   9.110  1.00 76.31           C  
ATOM   2088  O   VAL A 282      -0.746  10.790   7.489  1.00 76.31           O  
ATOM   2089  CG1 VAL A 282      -3.582  12.797   7.758  1.00 76.31           C  
ATOM   2090  CG2 VAL A 282      -4.872  11.400   9.409  1.00 76.31           C  
ATOM   2091  N   PHE A 283      -0.482  12.584   8.796  1.00 77.00           N  
ATOM   2092  CA  PHE A 283       0.675  13.097   8.051  1.00 77.00           C  
ATOM   2093  C   PHE A 283       1.863  12.137   8.101  1.00 77.00           C  
ATOM   2094  CB  PHE A 283       1.085  14.480   8.579  1.00 77.00           C  
ATOM   2095  O   PHE A 283       2.509  11.901   7.084  1.00 77.00           O  
ATOM   2096  CG  PHE A 283       0.165  15.606   8.148  1.00 77.00           C  
ATOM   2097  CD1 PHE A 283       0.111  15.977   6.792  1.00 77.00           C  
ATOM   2098  CD2 PHE A 283      -0.616  16.304   9.088  1.00 77.00           C  
ATOM   2099  CE1 PHE A 283      -0.736  17.019   6.379  1.00 77.00           C  
ATOM   2100  CE2 PHE A 283      -1.479  17.334   8.674  1.00 77.00           C  
ATOM   2101  CZ  PHE A 283      -1.538  17.692   7.316  1.00 77.00           C  
ATOM   2102  N   GLY A 284       2.133  11.545   9.266  1.00 76.12           N  
ATOM   2103  CA  GLY A 284       3.191  10.552   9.404  1.00 76.12           C  
ATOM   2104  C   GLY A 284       2.904   9.280   8.605  1.00 76.12           C  
ATOM   2105  O   GLY A 284       3.823   8.725   8.009  1.00 76.12           O  
ATOM   2106  N   GLY A 285       1.638   8.856   8.529  1.00 76.38           N  
ATOM   2107  CA  GLY A 285       1.191   7.747   7.689  1.00 76.38           C  
ATOM   2108  C   GLY A 285       1.369   8.029   6.197  1.00 76.38           C  
ATOM   2109  O   GLY A 285       1.926   7.187   5.504  1.00 76.38           O  
ATOM   2110  N   ILE A 286       0.993   9.224   5.726  1.00 83.38           N  
ATOM   2111  CA  ILE A 286       1.192   9.659   4.330  1.00 83.38           C  
ATOM   2112  C   ILE A 286       2.677   9.649   3.961  1.00 83.38           C  
ATOM   2113  CB  ILE A 286       0.590  11.063   4.092  1.00 83.38           C  
ATOM   2114  O   ILE A 286       3.041   9.043   2.963  1.00 83.38           O  
ATOM   2115  CG1 ILE A 286      -0.947  11.028   4.204  1.00 83.38           C  
ATOM   2116  CG2 ILE A 286       0.975  11.636   2.712  1.00 83.38           C  
ATOM   2117  CD1 ILE A 286      -1.566  12.421   4.353  1.00 83.38           C  
ATOM   2118  N   LEU A 287       3.543  10.279   4.766  1.00 82.88           N  
ATOM   2119  CA  LEU A 287       4.988  10.315   4.493  1.00 82.88           C  
ATOM   2120  C   LEU A 287       5.619   8.914   4.536  1.00 82.88           C  
ATOM   2121  CB  LEU A 287       5.703  11.229   5.504  1.00 82.88           C  
ATOM   2122  O   LEU A 287       6.520   8.614   3.755  1.00 82.88           O  
ATOM   2123  CG  LEU A 287       5.896  12.681   5.043  1.00 82.88           C  
ATOM   2124  CD1 LEU A 287       4.591  13.477   5.028  1.00 82.88           C  
ATOM   2125  CD2 LEU A 287       6.873  13.383   5.990  1.00 82.88           C  
ATOM   2126  N   SER A 288       5.138   8.052   5.435  1.00 80.81           N  
ATOM   2127  CA  SER A 288       5.604   6.664   5.518  1.00 80.81           C  
ATOM   2128  C   SER A 288       5.171   5.855   4.293  1.00 80.81           C  
ATOM   2129  CB  SER A 288       5.101   5.977   6.791  1.00 80.81           C  
ATOM   2130  O   SER A 288       5.985   5.128   3.734  1.00 80.81           O  
ATOM   2131  OG  SER A 288       5.517   6.671   7.952  1.00 80.81           O  
ATOM   2132  N   ALA A 289       3.916   6.003   3.855  1.00 83.00           N  
ATOM   2133  CA  ALA A 289       3.381   5.362   2.654  1.00 83.00           C  
ATOM   2134  C   ALA A 289       4.085   5.861   1.382  1.00 83.00           C  
ATOM   2135  CB  ALA A 289       1.869   5.618   2.609  1.00 83.00           C  
ATOM   2136  O   ALA A 289       4.455   5.049   0.536  1.00 83.00           O  
ATOM   2137  N   PHE A 290       4.347   7.170   1.306  1.00 87.44           N  
ATOM   2138  CA  PHE A 290       5.141   7.825   0.266  1.00 87.44           C  
ATOM   2139  C   PHE A 290       6.524   7.199   0.139  1.00 87.44           C  
ATOM   2140  CB  PHE A 290       5.219   9.332   0.583  1.00 87.44           C  
ATOM   2141  O   PHE A 290       6.885   6.695  -0.922  1.00 87.44           O  
ATOM   2142  CG  PHE A 290       6.128  10.147  -0.316  1.00 87.44           C  
ATOM   2143  CD1 PHE A 290       7.524  10.169  -0.114  1.00 87.44           C  
ATOM   2144  CD2 PHE A 290       5.573  10.898  -1.364  1.00 87.44           C  
ATOM   2145  CE1 PHE A 290       8.361  10.872  -0.996  1.00 87.44           C  
ATOM   2146  CE2 PHE A 290       6.407  11.612  -2.239  1.00 87.44           C  
ATOM   2147  CZ  PHE A 290       7.802  11.583  -2.070  1.00 87.44           C  
ATOM   2148  N   GLY A 291       7.290   7.185   1.229  1.00 84.81           N  
ATOM   2149  CA  GLY A 291       8.652   6.679   1.173  1.00 84.81           C  
ATOM   2150  C   GLY A 291       8.692   5.171   0.920  1.00 84.81           C  
ATOM   2151  O   GLY A 291       9.488   4.720   0.110  1.00 84.81           O  
ATOM   2152  N   MET A 292       7.793   4.389   1.529  1.00 81.75           N  
ATOM   2153  CA  MET A 292       7.768   2.933   1.351  1.00 81.75           C  
ATOM   2154  C   MET A 292       7.392   2.522  -0.080  1.00 81.75           C  
ATOM   2155  CB  MET A 292       6.805   2.301   2.367  1.00 81.75           C  
ATOM   2156  O   MET A 292       8.098   1.719  -0.686  1.00 81.75           O  
ATOM   2157  CG  MET A 292       6.963   0.775   2.459  1.00 81.75           C  
ATOM   2158  SD  MET A 292       7.908   0.202   3.902  1.00 81.75           S  
ATOM   2159  CE  MET A 292       6.644   0.404   5.186  1.00 81.75           C  
ATOM   2160  N   ALA A 293       6.297   3.058  -0.629  1.00 82.19           N  
ATOM   2161  CA  ALA A 293       5.833   2.684  -1.966  1.00 82.19           C  
ATOM   2162  C   ALA A 293       6.765   3.214  -3.059  1.00 82.19           C  
ATOM   2163  CB  ALA A 293       4.413   3.205  -2.166  1.00 82.19           C  
ATOM   2164  O   ALA A 293       7.125   2.471  -3.970  1.00 82.19           O  
ATOM   2165  N   GLY A 294       7.209   4.470  -2.935  1.00 82.00           N  
ATOM   2166  CA  GLY A 294       8.173   5.046  -3.863  1.00 82.00           C  
ATOM   2167  C   GLY A 294       9.498   4.280  -3.853  1.00 82.00           C  
ATOM   2168  O   GLY A 294      10.025   3.957  -4.911  1.00 82.00           O  
ATOM   2169  N   SER A 295      10.000   3.886  -2.680  1.00 83.75           N  
ATOM   2170  CA  SER A 295      11.224   3.088  -2.606  1.00 83.75           C  
ATOM   2171  C   SER A 295      11.084   1.660  -3.123  1.00 83.75           C  
ATOM   2172  CB  SER A 295      11.747   3.030  -1.180  1.00 83.75           C  
ATOM   2173  O   SER A 295      12.042   1.134  -3.685  1.00 83.75           O  
ATOM   2174  OG  SER A 295      12.360   4.257  -0.843  1.00 83.75           O  
ATOM   2175  N   LEU A 296       9.920   1.022  -2.956  1.00 81.44           N  
ATOM   2176  CA  LEU A 296       9.632  -0.274  -3.580  1.00 81.44           C  
ATOM   2177  C   LEU A 296       9.609  -0.170  -5.108  1.00 81.44           C  
ATOM   2178  CB  LEU A 296       8.281  -0.808  -3.073  1.00 81.44           C  
ATOM   2179  O   LEU A 296      10.133  -1.051  -5.790  1.00 81.44           O  
ATOM   2180  CG  LEU A 296       8.357  -1.561  -1.738  1.00 81.44           C  
ATOM   2181  CD1 LEU A 296       6.937  -1.893  -1.274  1.00 81.44           C  
ATOM   2182  CD2 LEU A 296       9.137  -2.869  -1.890  1.00 81.44           C  
ATOM   2183  N   PHE A 297       9.046   0.916  -5.641  1.00 83.06           N  
ATOM   2184  CA  PHE A 297       9.082   1.205  -7.070  1.00 83.06           C  
ATOM   2185  C   PHE A 297      10.526   1.347  -7.570  1.00 83.06           C  
ATOM   2186  CB  PHE A 297       8.225   2.442  -7.365  1.00 83.06           C  
ATOM   2187  O   PHE A 297      10.919   0.610  -8.470  1.00 83.06           O  
ATOM   2188  CG  PHE A 297       8.406   2.982  -8.766  1.00 83.06           C  
ATOM   2189  CD1 PHE A 297       9.280   4.061  -9.002  1.00 83.06           C  
ATOM   2190  CD2 PHE A 297       7.723   2.382  -9.839  1.00 83.06           C  
ATOM   2191  CE1 PHE A 297       9.475   4.532 -10.312  1.00 83.06           C  
ATOM   2192  CE2 PHE A 297       7.910   2.862 -11.146  1.00 83.06           C  
ATOM   2193  CZ  PHE A 297       8.788   3.934 -11.383  1.00 83.06           C  
ATOM   2194  N   LEU A 298      11.342   2.204  -6.946  1.00 85.00           N  
ATOM   2195  CA  LEU A 298      12.749   2.397  -7.328  1.00 85.00           C  
ATOM   2196  C   LEU A 298      13.573   1.106  -7.214  1.00 85.00           C  
ATOM   2197  CB  LEU A 298      13.382   3.475  -6.437  1.00 85.00           C  
ATOM   2198  O   LEU A 298      14.360   0.792  -8.099  1.00 85.00           O  
ATOM   2199  CG  LEU A 298      12.796   4.889  -6.567  1.00 85.00           C  
ATOM   2200  CD1 LEU A 298      13.469   5.758  -5.510  1.00 85.00           C  
ATOM   2201  CD2 LEU A 298      13.010   5.524  -7.938  1.00 85.00           C  
ATOM   2202  N   LEU A 299      13.359   0.322  -6.158  1.00 84.50           N  
ATOM   2203  CA  LEU A 299      14.013  -0.976  -5.979  1.00 84.50           C  
ATOM   2204  C   LEU A 299      13.653  -1.966  -7.095  1.00 84.50           C  
ATOM   2205  CB  LEU A 299      13.581  -1.511  -4.611  1.00 84.50           C  
ATOM   2206  O   LEU A 299      14.492  -2.739  -7.546  1.00 84.50           O  
ATOM   2207  CG  LEU A 299      14.090  -2.922  -4.297  1.00 84.50           C  
ATOM   2208  CD1 LEU A 299      15.614  -2.988  -4.239  1.00 84.50           C  
ATOM   2209  CD2 LEU A 299      13.505  -3.327  -2.950  1.00 84.50           C  
ATOM   2210  N   THR A 300      12.404  -1.944  -7.553  1.00 80.06           N  
ATOM   2211  CA  THR A 300      11.971  -2.785  -8.673  1.00 80.06           C  
ATOM   2212  C   THR A 300      12.665  -2.364  -9.972  1.00 80.06           C  
ATOM   2213  CB  THR A 300      10.446  -2.736  -8.818  1.00 80.06           C  
ATOM   2214  O   THR A 300      13.074  -3.226 -10.747  1.00 80.06           O  
ATOM   2215  CG2 THR A 300       9.937  -3.696  -9.886  1.00 80.06           C  
ATOM   2216  OG1 THR A 300       9.831  -3.121  -7.607  1.00 80.06           O  
ATOM   2217  N   GLN A 301      12.849  -1.055 -10.182  1.00 81.00           N  
ATOM   2218  CA  GLN A 301      13.602  -0.509 -11.316  1.00 81.00           C  
ATOM   2219  C   GLN A 301      15.081  -0.930 -11.269  1.00 81.00           C  
ATOM   2220  CB  GLN A 301      13.479   1.027 -11.343  1.00 81.00           C  
ATOM   2221  O   GLN A 301      15.607  -1.376 -12.281  1.00 81.00           O  
ATOM   2222  CG  GLN A 301      12.041   1.551 -11.507  1.00 81.00           C  
ATOM   2223  CD  GLN A 301      11.482   1.304 -12.894  1.00 81.00           C  
ATOM   2224  NE2 GLN A 301      10.268   0.820 -13.032  1.00 81.00           N  
ATOM   2225  OE1 GLN A 301      12.123   1.571 -13.885  1.00 81.00           O  
ATOM   2226  N   ASP A 302      15.731  -0.869 -10.101  1.00 85.12           N  
ATOM   2227  CA  ASP A 302      17.108  -1.353  -9.901  1.00 85.12           C  
ATOM   2228  C   ASP A 302      17.258  -2.837 -10.280  1.00 85.12           C  
ATOM   2229  CB  ASP A 302      17.510  -1.137  -8.429  1.00 85.12           C  
ATOM   2230  O   ASP A 302      18.087  -3.208 -11.116  1.00 85.12           O  
ATOM   2231  CG  ASP A 302      18.891  -1.729  -8.122  1.00 85.12           C  
ATOM   2232  OD1 ASP A 302      19.865  -1.239  -8.714  1.00 85.12           O  
ATOM   2233  OD2 ASP A 302      18.976  -2.695  -7.324  1.00 85.12           O  
ATOM   2234  N   LEU A 303      16.396  -3.691  -9.716  1.00 82.38           N  
ATOM   2235  CA  LEU A 303      16.434  -5.135  -9.951  1.00 82.38           C  
ATOM   2236  C   LEU A 303      16.253  -5.493 -11.431  1.00 82.38           C  
ATOM   2237  CB  LEU A 303      15.359  -5.820  -9.090  1.00 82.38           C  
ATOM   2238  O   LEU A 303      16.952  -6.372 -11.934  1.00 82.38           O  
ATOM   2239  CG  LEU A 303      15.684  -5.871  -7.586  1.00 82.38           C  
ATOM   2240  CD1 LEU A 303      14.448  -6.327  -6.810  1.00 82.38           C  
ATOM   2241  CD2 LEU A 303      16.798  -6.871  -7.272  1.00 82.38           C  
ATOM   2242  N   GLN A 304      15.335  -4.827 -12.128  1.00 78.50           N  
ATOM   2243  CA  GLN A 304      15.020  -5.165 -13.516  1.00 78.50           C  
ATOM   2244  C   GLN A 304      15.970  -4.504 -14.520  1.00 78.50           C  
ATOM   2245  CB  GLN A 304      13.556  -4.824 -13.818  1.00 78.50           C  
ATOM   2246  O   GLN A 304      16.417  -5.163 -15.454  1.00 78.50           O  
ATOM   2247  CG  GLN A 304      12.597  -5.715 -13.012  1.00 78.50           C  
ATOM   2248  CD  GLN A 304      11.132  -5.473 -13.358  1.00 78.50           C  
ATOM   2249  NE2 GLN A 304      10.232  -5.602 -12.410  1.00 78.50           N  
ATOM   2250  OE1 GLN A 304      10.740  -5.199 -14.479  1.00 78.50           O  
ATOM   2251  N   PHE A 305      16.309  -3.224 -14.344  1.00 81.06           N  
ATOM   2252  CA  PHE A 305      17.064  -2.464 -15.346  1.00 81.06           C  
ATOM   2253  C   PHE A 305      18.576  -2.461 -15.127  1.00 81.06           C  
ATOM   2254  CB  PHE A 305      16.499  -1.041 -15.452  1.00 81.06           C  
ATOM   2255  O   PHE A 305      19.315  -2.567 -16.103  1.00 81.06           O  
ATOM   2256  CG  PHE A 305      15.096  -0.903 -16.030  1.00 81.06           C  
ATOM   2257  CD1 PHE A 305      14.548  -1.873 -16.899  1.00 81.06           C  
ATOM   2258  CD2 PHE A 305      14.353   0.259 -15.756  1.00 81.06           C  
ATOM   2259  CE1 PHE A 305      13.273  -1.693 -17.461  1.00 81.06           C  
ATOM   2260  CE2 PHE A 305      13.097   0.455 -16.359  1.00 81.06           C  
ATOM   2261  CZ  PHE A 305      12.544  -0.528 -17.191  1.00 81.06           C  
ATOM   2262  N   LEU A 306      19.057  -2.392 -13.882  1.00 83.38           N  
ATOM   2263  CA  LEU A 306      20.500  -2.433 -13.605  1.00 83.38           C  
ATOM   2264  C   LEU A 306      21.000  -3.863 -13.436  1.00 83.38           C  
ATOM   2265  CB  LEU A 306      20.826  -1.595 -12.359  1.00 83.38           C  
ATOM   2266  O   LEU A 306      22.010  -4.264 -14.022  1.00 83.38           O  
ATOM   2267  CG  LEU A 306      20.622  -0.089 -12.556  1.00 83.38           C  
ATOM   2268  CD1 LEU A 306      20.962   0.641 -11.269  1.00 83.38           C  
ATOM   2269  CD2 LEU A 306      21.536   0.465 -13.650  1.00 83.38           C  
ATOM   2270  N   ARG A 307      20.274  -4.651 -12.642  1.00 84.12           N  
ATOM   2271  CA  ARG A 307      20.660  -6.030 -12.317  1.00 84.12           C  
ATOM   2272  C   ARG A 307      20.161  -7.047 -13.348  1.00 84.12           C  
ATOM   2273  CB  ARG A 307      20.234  -6.353 -10.881  1.00 84.12           C  
ATOM   2274  O   ARG A 307      20.625  -8.182 -13.331  1.00 84.12           O  
ATOM   2275  CG  ARG A 307      20.902  -5.428  -9.847  1.00 84.12           C  
ATOM   2276  CD  ARG A 307      20.265  -5.613  -8.467  1.00 84.12           C  
ATOM   2277  NE  ARG A 307      20.911  -4.785  -7.438  1.00 84.12           N  
ATOM   2278  NH1 ARG A 307      22.617  -6.210  -6.898  1.00 84.12           N  
ATOM   2279  NH2 ARG A 307      22.558  -4.183  -5.973  1.00 84.12           N  
ATOM   2280  CZ  ARG A 307      22.015  -5.060  -6.766  1.00 84.12           C  
ATOM   2281  N   GLY A 308      19.281  -6.634 -14.265  1.00 80.94           N  
ATOM   2282  CA  GLY A 308      18.841  -7.440 -15.407  1.00 80.94           C  
ATOM   2283  C   GLY A 308      17.946  -8.623 -15.041  1.00 80.94           C  
ATOM   2284  O   GLY A 308      17.799  -9.538 -15.849  1.00 80.94           O  
ATOM   2285  N   TYR A 309      17.372  -8.638 -13.834  1.00 79.25           N  
ATOM   2286  CA  TYR A 309      16.494  -9.722 -13.414  1.00 79.25           C  
ATOM   2287  C   TYR A 309      15.191  -9.696 -14.203  1.00 79.25           C  
ATOM   2288  CB  TYR A 309      16.207  -9.652 -11.910  1.00 79.25           C  
ATOM   2289  O   TYR A 309      14.556  -8.648 -14.359  1.00 79.25           O  
ATOM   2290  CG  TYR A 309      17.392  -9.997 -11.033  1.00 79.25           C  
ATOM   2291  CD1 TYR A 309      17.972 -11.276 -11.122  1.00 79.25           C  
ATOM   2292  CD2 TYR A 309      17.914  -9.050 -10.132  1.00 79.25           C  
ATOM   2293  CE1 TYR A 309      19.084 -11.605 -10.327  1.00 79.25           C  
ATOM   2294  CE2 TYR A 309      19.022  -9.376  -9.329  1.00 79.25           C  
ATOM   2295  OH  TYR A 309      20.692 -10.972  -8.672  1.00 79.25           O  
ATOM   2296  CZ  TYR A 309      19.618 -10.652  -9.439  1.00 79.25           C  
ATOM   2297  N   ALA A 310      14.733 -10.876 -14.615  1.00 75.12           N  
ATOM   2298  CA  ALA A 310      13.369 -11.016 -15.101  1.00 75.12           C  
ATOM   2299  C   ALA A 310      12.371 -10.615 -13.989  1.00 75.12           C  
ATOM   2300  CB  ALA A 310      13.164 -12.455 -15.582  1.00 75.12           C  
ATOM   2301  O   ALA A 310      12.688 -10.749 -12.804  1.00 75.12           O  
ATOM   2302  N   PRO A 311      11.138 -10.180 -14.311  1.00 61.88           N  
ATOM   2303  CA  PRO A 311      10.165  -9.743 -13.302  1.00 61.88           C  
ATOM   2304  C   PRO A 311       9.925 -10.760 -12.174  1.00 61.88           C  
ATOM   2305  CB  PRO A 311       8.881  -9.468 -14.091  1.00 61.88           C  
ATOM   2306  O   PRO A 311       9.820 -10.387 -11.004  1.00 61.88           O  
ATOM   2307  CG  PRO A 311       9.401  -9.045 -15.464  1.00 61.88           C  
ATOM   2308  CD  PRO A 311      10.639  -9.918 -15.654  1.00 61.88           C  
ATOM   2309  N   LEU A 312       9.894 -12.054 -12.513  1.00 64.69           N  
ATOM   2310  CA  LEU A 312       9.755 -13.145 -11.547  1.00 64.69           C  
ATOM   2311  C   LEU A 312      10.968 -13.249 -10.611  1.00 64.69           C  
ATOM   2312  CB  LEU A 312       9.541 -14.453 -12.331  1.00 64.69           C  
ATOM   2313  O   LEU A 312      10.812 -13.378  -9.396  1.00 64.69           O  
ATOM   2314  CG  LEU A 312       9.428 -15.701 -11.440  1.00 64.69           C  
ATOM   2315  CD1 LEU A 312       8.242 -15.609 -10.488  1.00 64.69           C  
ATOM   2316  CD2 LEU A 312       9.245 -16.950 -12.299  1.00 64.69           C  
ATOM   2317  N   GLU A 313      12.173 -13.164 -11.169  1.00 73.81           N  
ATOM   2318  CA  GLU A 313      13.419 -13.207 -10.407  1.00 73.81           C  
ATOM   2319  C   GLU A 313      13.544 -11.981  -9.504  1.00 73.81           C  
ATOM   2320  CB  GLU A 313      14.613 -13.270 -11.359  1.00 73.81           C  
ATOM   2321  O   GLU A 313      13.844 -12.130  -8.324  1.00 73.81           O  
ATOM   2322  CG  GLU A 313      14.660 -14.567 -12.176  1.00 73.81           C  
ATOM   2323  CD  GLU A 313      15.816 -14.564 -13.185  1.00 73.81           C  
ATOM   2324  OE1 GLU A 313      16.150 -15.668 -13.665  1.00 73.81           O  
ATOM   2325  OE2 GLU A 313      16.336 -13.461 -13.476  1.00 73.81           O  
ATOM   2326  N   ALA A 314      13.219 -10.786 -10.007  1.00 73.88           N  
ATOM   2327  CA  ALA A 314      13.167  -9.562  -9.213  1.00 73.88           C  
ATOM   2328  C   ALA A 314      12.207  -9.719  -8.022  1.00 73.88           C  
ATOM   2329  CB  ALA A 314      12.759  -8.399 -10.128  1.00 73.88           C  
ATOM   2330  O   ALA A 314      12.566  -9.400  -6.890  1.00 73.88           O  
ATOM   2331  N   GLY A 315      11.023 -10.300  -8.248  1.00 70.50           N  
ATOM   2332  CA  GLY A 315      10.084 -10.657  -7.185  1.00 70.50           C  
ATOM   2333  C   GLY A 315      10.672 -11.635  -6.161  1.00 70.50           C  
ATOM   2334  O   GLY A 315      10.528 -11.425  -4.955  1.00 70.50           O  
ATOM   2335  N   ALA A 316      11.389 -12.667  -6.613  1.00 78.12           N  
ATOM   2336  CA  ALA A 316      12.078 -13.611  -5.734  1.00 78.12           C  
ATOM   2337  C   ALA A 316      13.196 -12.938  -4.920  1.00 78.12           C  
ATOM   2338  CB  ALA A 316      12.609 -14.780  -6.571  1.00 78.12           C  
ATOM   2339  O   ALA A 316      13.370 -13.258  -3.740  1.00 78.12           O  
ATOM   2340  N   GLN A 317      13.895 -11.948  -5.482  1.00 83.12           N  
ATOM   2341  CA  GLN A 317      14.910 -11.186  -4.751  1.00 83.12           C  
ATOM   2342  C   GLN A 317      14.332 -10.316  -3.630  1.00 83.12           C  
ATOM   2343  CB  GLN A 317      15.781 -10.335  -5.697  1.00 83.12           C  
ATOM   2344  O   GLN A 317      15.061  -9.972  -2.702  1.00 83.12           O  
ATOM   2345  CG  GLN A 317      16.608 -11.090  -6.756  1.00 83.12           C  
ATOM   2346  CD  GLN A 317      17.497 -12.208  -6.225  1.00 83.12           C  
ATOM   2347  NE2 GLN A 317      18.165 -12.935  -7.087  1.00 83.12           N  
ATOM   2348  OE1 GLN A 317      17.615 -12.457  -5.039  1.00 83.12           O  
ATOM   2349  N   LEU A 318      13.027 -10.024  -3.641  1.00 82.25           N  
ATOM   2350  CA  LEU A 318      12.335  -9.327  -2.550  1.00 82.25           C  
ATOM   2351  C   LEU A 318      11.965 -10.247  -1.373  1.00 82.25           C  
ATOM   2352  CB  LEU A 318      11.102  -8.588  -3.100  1.00 82.25           C  
ATOM   2353  O   LEU A 318      11.543  -9.764  -0.320  1.00 82.25           O  
ATOM   2354  CG  LEU A 318      11.415  -7.526  -4.168  1.00 82.25           C  
ATOM   2355  CD1 LEU A 318      10.116  -6.913  -4.687  1.00 82.25           C  
ATOM   2356  CD2 LEU A 318      12.286  -6.403  -3.616  1.00 82.25           C  
ATOM   2357  N   THR A 319      12.171 -11.563  -1.487  1.00 84.56           N  
ATOM   2358  CA  THR A 319      11.866 -12.536  -0.421  1.00 84.56           C  
ATOM   2359  C   THR A 319      12.475 -12.183   0.946  1.00 84.56           C  
ATOM   2360  CB  THR A 319      12.293 -13.959  -0.816  1.00 84.56           C  
ATOM   2361  O   THR A 319      11.766 -12.309   1.949  1.00 84.56           O  
ATOM   2362  CG2 THR A 319      11.855 -15.012   0.201  1.00 84.56           C  
ATOM   2363  OG1 THR A 319      11.681 -14.322  -2.022  1.00 84.56           O  
ATOM   2364  N   PRO A 320      13.728 -11.693   1.063  1.00 89.62           N  
ATOM   2365  CA  PRO A 320      14.288 -11.295   2.354  1.00 89.62           C  
ATOM   2366  C   PRO A 320      13.471 -10.189   3.038  1.00 89.62           C  
ATOM   2367  CB  PRO A 320      15.729 -10.856   2.063  1.00 89.62           C  
ATOM   2368  O   PRO A 320      13.303 -10.215   4.257  1.00 89.62           O  
ATOM   2369  CG  PRO A 320      16.075 -11.546   0.747  1.00 89.62           C  
ATOM   2370  CD  PRO A 320      14.738 -11.540   0.025  1.00 89.62           C  
ATOM   2371  N   MET A 321      12.877  -9.267   2.274  1.00 87.62           N  
ATOM   2372  CA  MET A 321      11.954  -8.273   2.824  1.00 87.62           C  
ATOM   2373  C   MET A 321      10.709  -8.943   3.409  1.00 87.62           C  
ATOM   2374  CB  MET A 321      11.593  -7.237   1.750  1.00 87.62           C  
ATOM   2375  O   MET A 321      10.329  -8.641   4.541  1.00 87.62           O  
ATOM   2376  CG  MET A 321      10.658  -6.154   2.282  1.00 87.62           C  
ATOM   2377  SD  MET A 321      10.146  -5.002   0.993  1.00 87.62           S  
ATOM   2378  CE  MET A 321       8.732  -4.233   1.821  1.00 87.62           C  
ATOM   2379  N   ALA A 322      10.112  -9.899   2.694  1.00 82.62           N  
ATOM   2380  CA  ALA A 322       8.962 -10.659   3.182  1.00 82.62           C  
ATOM   2381  C   ALA A 322       9.258 -11.424   4.473  1.00 82.62           C  
ATOM   2382  CB  ALA A 322       8.492 -11.612   2.071  1.00 82.62           C  
ATOM   2383  O   ALA A 322       8.479 -11.377   5.428  1.00 82.62           O  
ATOM   2384  N   VAL A 323      10.421 -12.073   4.531  1.00 87.94           N  
ATOM   2385  CA  VAL A 323      10.903 -12.778   5.722  1.00 87.94           C  
ATOM   2386  C   VAL A 323      11.099 -11.803   6.884  1.00 87.94           C  
ATOM   2387  CB  VAL A 323      12.202 -13.535   5.392  1.00 87.94           C  
ATOM   2388  O   VAL A 323      10.652 -12.081   7.999  1.00 87.94           O  
ATOM   2389  CG1 VAL A 323      12.844 -14.151   6.639  1.00 87.94           C  
ATOM   2390  CG2 VAL A 323      11.927 -14.677   4.406  1.00 87.94           C  
ATOM   2391  N   GLY A 324      11.706 -10.642   6.625  1.00 90.25           N  
ATOM   2392  CA  GLY A 324      11.888  -9.581   7.613  1.00 90.25           C  
ATOM   2393  C   GLY A 324      10.557  -9.123   8.203  1.00 90.25           C  
ATOM   2394  O   GLY A 324      10.401  -9.118   9.425  1.00 90.25           O  
ATOM   2395  N   VAL A 325       9.572  -8.823   7.349  1.00 86.94           N  
ATOM   2396  CA  VAL A 325       8.208  -8.457   7.764  1.00 86.94           C  
ATOM   2397  C   VAL A 325       7.596  -9.545   8.640  1.00 86.94           C  
ATOM   2398  CB  VAL A 325       7.308  -8.196   6.540  1.00 86.94           C  
ATOM   2399  O   VAL A 325       7.143  -9.258   9.748  1.00 86.94           O  
ATOM   2400  CG1 VAL A 325       5.838  -8.053   6.928  1.00 86.94           C  
ATOM   2401  CG2 VAL A 325       7.684  -6.912   5.797  1.00 86.94           C  
ATOM   2402  N   LEU A 326       7.609 -10.794   8.171  1.00 85.38           N  
ATOM   2403  CA  LEU A 326       6.976 -11.925   8.845  1.00 85.38           C  
ATOM   2404  C   LEU A 326       7.559 -12.148  10.247  1.00 85.38           C  
ATOM   2405  CB  LEU A 326       7.152 -13.162   7.944  1.00 85.38           C  
ATOM   2406  O   LEU A 326       6.821 -12.209  11.237  1.00 85.38           O  
ATOM   2407  CG  LEU A 326       6.511 -14.447   8.491  1.00 85.38           C  
ATOM   2408  CD1 LEU A 326       4.986 -14.373   8.478  1.00 85.38           C  
ATOM   2409  CD2 LEU A 326       6.926 -15.642   7.636  1.00 85.38           C  
ATOM   2410  N   ILE A 327       8.889 -12.230  10.347  1.00 88.81           N  
ATOM   2411  CA  ILE A 327       9.589 -12.441  11.619  1.00 88.81           C  
ATOM   2412  C   ILE A 327       9.327 -11.260  12.552  1.00 88.81           C  
ATOM   2413  CB  ILE A 327      11.101 -12.660  11.379  1.00 88.81           C  
ATOM   2414  O   ILE A 327       8.976 -11.450  13.722  1.00 88.81           O  
ATOM   2415  CG1 ILE A 327      11.326 -13.994  10.630  1.00 88.81           C  
ATOM   2416  CG2 ILE A 327      11.877 -12.660  12.713  1.00 88.81           C  
ATOM   2417  CD1 ILE A 327      12.780 -14.229  10.204  1.00 88.81           C  
ATOM   2418  N   SER A 328       9.457 -10.034  12.049  1.00 89.31           N  
ATOM   2419  CA  SER A 328       9.286  -8.850  12.876  1.00 89.31           C  
ATOM   2420  C   SER A 328       7.864  -8.670  13.380  1.00 89.31           C  
ATOM   2421  CB  SER A 328       9.704  -7.596  12.134  1.00 89.31           C  
ATOM   2422  O   SER A 328       7.681  -8.414  14.570  1.00 89.31           O  
ATOM   2423  OG  SER A 328      11.081  -7.385  12.333  1.00 89.31           O  
ATOM   2424  N   SER A 329       6.854  -8.828  12.526  1.00 83.62           N  
ATOM   2425  CA  SER A 329       5.457  -8.656  12.922  1.00 83.62           C  
ATOM   2426  C   SER A 329       5.006  -9.692  13.942  1.00 83.62           C  
ATOM   2427  CB  SER A 329       4.538  -8.705  11.702  1.00 83.62           C  
ATOM   2428  O   SER A 329       4.330  -9.333  14.907  1.00 83.62           O  
ATOM   2429  OG  SER A 329       4.677  -7.536  10.935  1.00 83.62           O  
ATOM   2430  N   ILE A 330       5.405 -10.957  13.781  1.00 81.69           N  
ATOM   2431  CA  ILE A 330       4.925 -12.039  14.650  1.00 81.69           C  
ATOM   2432  C   ILE A 330       5.769 -12.146  15.927  1.00 81.69           C  
ATOM   2433  CB  ILE A 330       4.848 -13.372  13.868  1.00 81.69           C  
ATOM   2434  O   ILE A 330       5.222 -12.258  17.025  1.00 81.69           O  
ATOM   2435  CG1 ILE A 330       3.944 -13.224  12.619  1.00 81.69           C  
ATOM   2436  CG2 ILE A 330       4.288 -14.496  14.766  1.00 81.69           C  
ATOM   2437  CD1 ILE A 330       3.875 -14.484  11.750  1.00 81.69           C  
ATOM   2438  N   LEU A 331       7.102 -12.117  15.818  1.00 85.38           N  
ATOM   2439  CA  LEU A 331       7.993 -12.401  16.948  1.00 85.38           C  
ATOM   2440  C   LEU A 331       8.491 -11.126  17.640  1.00 85.38           C  
ATOM   2441  CB  LEU A 331       9.182 -13.281  16.498  1.00 85.38           C  
ATOM   2442  O   LEU A 331       8.587 -11.093  18.871  1.00 85.38           O  
ATOM   2443  CG  LEU A 331       8.890 -14.789  16.369  1.00 85.38           C  
ATOM   2444  CD1 LEU A 331       7.958 -15.137  15.215  1.00 85.38           C  
ATOM   2445  CD2 LEU A 331      10.202 -15.542  16.151  1.00 85.38           C  
ATOM   2446  N   ILE A 332       8.866 -10.093  16.888  1.00 87.94           N  
ATOM   2447  CA  ILE A 332       9.614  -8.953  17.445  1.00 87.94           C  
ATOM   2448  C   ILE A 332       8.666  -7.870  17.961  1.00 87.94           C  
ATOM   2449  CB  ILE A 332      10.657  -8.422  16.434  1.00 87.94           C  
ATOM   2450  O   ILE A 332       8.823  -7.412  19.095  1.00 87.94           O  
ATOM   2451  CG1 ILE A 332      11.586  -9.582  15.991  1.00 87.94           C  
ATOM   2452  CG2 ILE A 332      11.456  -7.263  17.052  1.00 87.94           C  
ATOM   2453  CD1 ILE A 332      12.701  -9.200  15.012  1.00 87.94           C  
ATOM   2454  N   SER A 333       7.643  -7.517  17.183  1.00 85.31           N  
ATOM   2455  CA  SER A 333       6.702  -6.435  17.481  1.00 85.31           C  
ATOM   2456  C   SER A 333       6.049  -6.578  18.868  1.00 85.31           C  
ATOM   2457  CB  SER A 333       5.679  -6.277  16.345  1.00 85.31           C  
ATOM   2458  O   SER A 333       6.169  -5.645  19.669  1.00 85.31           O  
ATOM   2459  OG  SER A 333       4.921  -5.107  16.569  1.00 85.31           O  
ATOM   2460  N   PRO A 334       5.506  -7.748  19.280  1.00 82.44           N  
ATOM   2461  CA  PRO A 334       4.925  -7.904  20.620  1.00 82.44           C  
ATOM   2462  C   PRO A 334       5.934  -7.677  21.758  1.00 82.44           C  
ATOM   2463  CB  PRO A 334       4.369  -9.334  20.659  1.00 82.44           C  
ATOM   2464  O   PRO A 334       5.597  -7.126  22.810  1.00 82.44           O  
ATOM   2465  CG  PRO A 334       4.152  -9.691  19.191  1.00 82.44           C  
ATOM   2466  CD  PRO A 334       5.300  -8.965  18.501  1.00 82.44           C  
ATOM   2467  N   ARG A 335       7.197  -8.077  21.556  1.00 86.94           N  
ATOM   2468  CA  ARG A 335       8.277  -7.888  22.539  1.00 86.94           C  
ATOM   2469  C   ARG A 335       8.702  -6.424  22.629  1.00 86.94           C  
ATOM   2470  CB  ARG A 335       9.484  -8.772  22.185  1.00 86.94           C  
ATOM   2471  O   ARG A 335       8.942  -5.933  23.733  1.00 86.94           O  
ATOM   2472  CG  ARG A 335       9.184 -10.275  22.280  1.00 86.94           C  
ATOM   2473  CD  ARG A 335      10.451 -11.076  21.957  1.00 86.94           C  
ATOM   2474  NE  ARG A 335      10.265 -12.526  22.168  1.00 86.94           N  
ATOM   2475  NH1 ARG A 335       9.941 -13.164  19.977  1.00 86.94           N  
ATOM   2476  NH2 ARG A 335      10.096 -14.714  21.538  1.00 86.94           N  
ATOM   2477  CZ  ARG A 335      10.102 -13.449  21.231  1.00 86.94           C  
ATOM   2478  N   VAL A 336       8.765  -5.736  21.490  1.00 86.56           N  
ATOM   2479  CA  VAL A 336       9.053  -4.298  21.401  1.00 86.56           C  
ATOM   2480  C   VAL A 336       7.981  -3.495  22.130  1.00 86.56           C  
ATOM   2481  CB  VAL A 336       9.196  -3.867  19.928  1.00 86.56           C  
ATOM   2482  O   VAL A 336       8.332  -2.660  22.960  1.00 86.56           O  
ATOM   2483  CG1 VAL A 336       9.197  -2.347  19.748  1.00 86.56           C  
ATOM   2484  CG2 VAL A 336      10.512  -4.405  19.357  1.00 86.56           C  
ATOM   2485  N   VAL A 337       6.695  -3.805  21.931  1.00 83.38           N  
ATOM   2486  CA  VAL A 337       5.597  -3.164  22.682  1.00 83.38           C  
ATOM   2487  C   VAL A 337       5.778  -3.342  24.178  1.00 83.38           C  
ATOM   2488  CB  VAL A 337       4.219  -3.734  22.305  1.00 83.38           C  
ATOM   2489  O   VAL A 337       5.732  -2.362  24.918  1.00 83.38           O  
ATOM   2490  CG1 VAL A 337       3.073  -3.129  23.128  1.00 83.38           C  
ATOM   2491  CG2 VAL A 337       3.918  -3.386  20.869  1.00 83.38           C  
ATOM   2492  N   LYS A 338       6.021  -4.579  24.625  1.00 84.38           N  
ATOM   2493  CA  LYS A 338       6.148  -4.894  26.052  1.00 84.38           C  
ATOM   2494  C   LYS A 338       7.300  -4.136  26.721  1.00 84.38           C  
ATOM   2495  CB  LYS A 338       6.281  -6.417  26.214  1.00 84.38           C  
ATOM   2496  O   LYS A 338       7.176  -3.765  27.883  1.00 84.38           O  
ATOM   2497  CG  LYS A 338       6.225  -6.840  27.690  1.00 84.38           C  
ATOM   2498  CD  LYS A 338       6.293  -8.363  27.859  1.00 84.38           C  
ATOM   2499  CE  LYS A 338       6.241  -8.699  29.356  1.00 84.38           C  
ATOM   2500  NZ  LYS A 338       6.285 -10.161  29.616  1.00 84.38           N  
ATOM   2501  N   LYS A 339       8.419  -3.926  26.016  1.00 88.75           N  
ATOM   2502  CA  LYS A 339       9.622  -3.283  26.575  1.00 88.75           C  
ATOM   2503  C   LYS A 339       9.667  -1.766  26.382  1.00 88.75           C  
ATOM   2504  CB  LYS A 339      10.885  -3.922  25.977  1.00 88.75           C  
ATOM   2505  O   LYS A 339      10.100  -1.054  27.281  1.00 88.75           O  
ATOM   2506  CG  LYS A 339      11.149  -5.340  26.507  1.00 88.75           C  
ATOM   2507  CD  LYS A 339      12.523  -5.830  26.025  1.00 88.75           C  
ATOM   2508  CE  LYS A 339      12.890  -7.181  26.651  1.00 88.75           C  
ATOM   2509  NZ  LYS A 339      14.285  -7.577  26.316  1.00 88.75           N  
ATOM   2510  N   LEU A 340       9.287  -1.277  25.204  1.00 84.69           N  
ATOM   2511  CA  LEU A 340       9.497   0.113  24.784  1.00 84.69           C  
ATOM   2512  C   LEU A 340       8.193   0.920  24.702  1.00 84.69           C  
ATOM   2513  CB  LEU A 340      10.258   0.119  23.441  1.00 84.69           C  
ATOM   2514  O   LEU A 340       8.241   2.152  24.689  1.00 84.69           O  
ATOM   2515  CG  LEU A 340      11.663  -0.512  23.473  1.00 84.69           C  
ATOM   2516  CD1 LEU A 340      12.294  -0.460  22.083  1.00 84.69           C  
ATOM   2517  CD2 LEU A 340      12.600   0.228  24.431  1.00 84.69           C  
ATOM   2518  N   GLY A 341       7.041   0.249  24.683  1.00 82.06           N  
ATOM   2519  CA  GLY A 341       5.749   0.864  24.396  1.00 82.06           C  
ATOM   2520  C   GLY A 341       5.560   1.172  22.907  1.00 82.06           C  
ATOM   2521  O   GLY A 341       6.473   1.031  22.092  1.00 82.06           O  
ATOM   2522  N   ILE A 342       4.351   1.611  22.552  1.00 77.38           N  
ATOM   2523  CA  ILE A 342       3.931   1.813  21.157  1.00 77.38           C  
ATOM   2524  C   ILE A 342       4.746   2.927  20.487  1.00 77.38           C  
ATOM   2525  CB  ILE A 342       2.405   2.067  21.098  1.00 77.38           C  
ATOM   2526  O   ILE A 342       5.364   2.687  19.455  1.00 77.38           O  
ATOM   2527  CG1 ILE A 342       1.636   0.831  21.628  1.00 77.38           C  
ATOM   2528  CG2 ILE A 342       1.949   2.403  19.669  1.00 77.38           C  
ATOM   2529  CD1 ILE A 342       0.113   1.008  21.696  1.00 77.38           C  
ATOM   2530  N   GLY A 343       4.823   4.122  21.087  1.00 77.94           N  
ATOM   2531  CA  GLY A 343       5.481   5.275  20.455  1.00 77.94           C  
ATOM   2532  C   GLY A 343       6.971   5.064  20.145  1.00 77.94           C  
ATOM   2533  O   GLY A 343       7.418   5.357  19.037  1.00 77.94           O  
ATOM   2534  N   LYS A 344       7.743   4.502  21.089  1.00 83.44           N  
ATOM   2535  CA  LYS A 344       9.163   4.171  20.855  1.00 83.44           C  
ATOM   2536  C   LYS A 344       9.320   2.997  19.888  1.00 83.44           C  
ATOM   2537  CB  LYS A 344       9.889   3.836  22.164  1.00 83.44           C  
ATOM   2538  O   LYS A 344      10.269   2.984  19.114  1.00 83.44           O  
ATOM   2539  CG  LYS A 344      10.013   5.001  23.154  1.00 83.44           C  
ATOM   2540  CD  LYS A 344      10.872   4.588  24.357  1.00 83.44           C  
ATOM   2541  CE  LYS A 344      10.962   5.728  25.378  1.00 83.44           C  
ATOM   2542  NZ  LYS A 344      11.745   5.319  26.572  1.00 83.44           N  
ATOM   2543  N   GLY A 345       8.398   2.032  19.921  1.00 85.75           N  
ATOM   2544  CA  GLY A 345       8.387   0.910  18.987  1.00 85.75           C  
ATOM   2545  C   GLY A 345       8.163   1.345  17.538  1.00 85.75           C  
ATOM   2546  O   GLY A 345       8.875   0.876  16.656  1.00 85.75           O  
ATOM   2547  N   VAL A 346       7.244   2.289  17.295  1.00 83.00           N  
ATOM   2548  CA  VAL A 346       7.035   2.891  15.964  1.00 83.00           C  
ATOM   2549  C   VAL A 346       8.310   3.578  15.485  1.00 83.00           C  
ATOM   2550  CB  VAL A 346       5.859   3.892  15.962  1.00 83.00           C  
ATOM   2551  O   VAL A 346       8.775   3.289  14.387  1.00 83.00           O  
ATOM   2552  CG1 VAL A 346       5.740   4.664  14.641  1.00 83.00           C  
ATOM   2553  CG2 VAL A 346       4.525   3.174  16.173  1.00 83.00           C  
ATOM   2554  N   ALA A 347       8.911   4.434  16.320  1.00 85.38           N  
ATOM   2555  CA  ALA A 347      10.147   5.131  15.968  1.00 85.38           C  
ATOM   2556  C   ALA A 347      11.290   4.153  15.646  1.00 85.38           C  
ATOM   2557  CB  ALA A 347      10.519   6.080  17.113  1.00 85.38           C  
ATOM   2558  O   ALA A 347      12.006   4.356  14.667  1.00 85.38           O  
ATOM   2559  N   LEU A 348      11.426   3.068  16.420  1.00 90.00           N  
ATOM   2560  CA  LEU A 348      12.394   2.003  16.156  1.00 90.00           C  
ATOM   2561  C   LEU A 348      12.136   1.336  14.800  1.00 90.00           C  
ATOM   2562  CB  LEU A 348      12.354   0.981  17.309  1.00 90.00           C  
ATOM   2563  O   LEU A 348      13.042   1.282  13.978  1.00 90.00           O  
ATOM   2564  CG  LEU A 348      13.326  -0.203  17.138  1.00 90.00           C  
ATOM   2565  CD1 LEU A 348      14.784   0.249  17.226  1.00 90.00           C  
ATOM   2566  CD2 LEU A 348      13.067  -1.237  18.235  1.00 90.00           C  
ATOM   2567  N   GLY A 349      10.908   0.873  14.545  1.00 88.75           N  
ATOM   2568  CA  GLY A 349      10.568   0.182  13.298  1.00 88.75           C  
ATOM   2569  C   GLY A 349      10.770   1.055  12.057  1.00 88.75           C  
ATOM   2570  O   GLY A 349      11.340   0.609  11.066  1.00 88.75           O  
ATOM   2571  N   VAL A 350      10.387   2.329  12.118  1.00 86.19           N  
ATOM   2572  CA  VAL A 350      10.604   3.278  11.013  1.00 86.19           C  
ATOM   2573  C   VAL A 350      12.096   3.536  10.807  1.00 86.19           C  
ATOM   2574  CB  VAL A 350       9.860   4.592  11.288  1.00 86.19           C  
ATOM   2575  O   VAL A 350      12.564   3.518   9.673  1.00 86.19           O  
ATOM   2576  CG1 VAL A 350      10.173   5.674  10.239  1.00 86.19           C  
ATOM   2577  CG2 VAL A 350       8.340   4.331  11.344  1.00 86.19           C  
ATOM   2578  N   THR A 351      12.859   3.723  11.886  1.00 90.25           N  
ATOM   2579  CA  THR A 351      14.314   3.928  11.792  1.00 90.25           C  
ATOM   2580  C   THR A 351      14.998   2.703  11.181  1.00 90.25           C  
ATOM   2581  CB  THR A 351      14.920   4.259  13.164  1.00 90.25           C  
ATOM   2582  O   THR A 351      15.848   2.858  10.312  1.00 90.25           O  
ATOM   2583  CG2 THR A 351      16.404   4.608  13.084  1.00 90.25           C  
ATOM   2584  OG1 THR A 351      14.268   5.379  13.731  1.00 90.25           O  
ATOM   2585  N   CYS A 352      14.583   1.488  11.557  1.00 92.44           N  
ATOM   2586  CA  CYS A 352      15.039   0.254  10.914  1.00 92.44           C  
ATOM   2587  C   CYS A 352      14.657   0.202   9.428  1.00 92.44           C  
ATOM   2588  CB  CYS A 352      14.451  -0.959  11.649  1.00 92.44           C  
ATOM   2589  O   CYS A 352      15.489  -0.179   8.612  1.00 92.44           O  
ATOM   2590  SG  CYS A 352      15.194  -1.145  13.296  1.00 92.44           S  
ATOM   2591  N   SER A 353      13.438   0.628   9.075  1.00 89.81           N  
ATOM   2592  CA  SER A 353      12.969   0.631   7.682  1.00 89.81           C  
ATOM   2593  C   SER A 353      13.835   1.543   6.816  1.00 89.81           C  
ATOM   2594  CB  SER A 353      11.508   1.079   7.551  1.00 89.81           C  
ATOM   2595  O   SER A 353      14.325   1.138   5.769  1.00 89.81           O  
ATOM   2596  OG  SER A 353      10.657   0.337   8.398  1.00 89.81           O  
ATOM   2597  N   ALA A 354      14.085   2.763   7.289  1.00 89.06           N  
ATOM   2598  CA  ALA A 354      14.907   3.725   6.574  1.00 89.06           C  
ATOM   2599  C   ALA A 354      16.395   3.352   6.548  1.00 89.06           C  
ATOM   2600  CB  ALA A 354      14.707   5.067   7.238  1.00 89.06           C  
ATOM   2601  O   ALA A 354      17.056   3.596   5.547  1.00 89.06           O  
ATOM   2602  N   ALA A 355      16.921   2.723   7.605  1.00 91.31           N  
ATOM   2603  CA  ALA A 355      18.265   2.147   7.582  1.00 91.31           C  
ATOM   2604  C   ALA A 355      18.373   1.013   6.548  1.00 91.31           C  
ATOM   2605  CB  ALA A 355      18.616   1.648   8.988  1.00 91.31           C  
ATOM   2606  O   ALA A 355      19.385   0.902   5.861  1.00 91.31           O  
ATOM   2607  N   GLY A 356      17.317   0.207   6.402  1.00 90.00           N  
ATOM   2608  CA  GLY A 356      17.193  -0.781   5.334  1.00 90.00           C  
ATOM   2609  C   GLY A 356      17.216  -0.135   3.952  1.00 90.00           C  
ATOM   2610  O   GLY A 356      18.033  -0.525   3.127  1.00 90.00           O  
ATOM   2611  N   LEU A 357      16.412   0.911   3.727  1.00 86.81           N  
ATOM   2612  CA  LEU A 357      16.425   1.678   2.472  1.00 86.81           C  
ATOM   2613  C   LEU A 357      17.789   2.295   2.164  1.00 86.81           C  
ATOM   2614  CB  LEU A 357      15.370   2.798   2.504  1.00 86.81           C  
ATOM   2615  O   LEU A 357      18.238   2.223   1.028  1.00 86.81           O  
ATOM   2616  CG  LEU A 357      13.921   2.309   2.442  1.00 86.81           C  
ATOM   2617  CD1 LEU A 357      12.952   3.482   2.555  1.00 86.81           C  
ATOM   2618  CD2 LEU A 357      13.656   1.555   1.145  1.00 86.81           C  
ATOM   2619  N   LEU A 358      18.464   2.854   3.170  1.00 88.31           N  
ATOM   2620  CA  LEU A 358      19.816   3.389   3.025  1.00 88.31           C  
ATOM   2621  C   LEU A 358      20.817   2.289   2.654  1.00 88.31           C  
ATOM   2622  CB  LEU A 358      20.205   4.074   4.347  1.00 88.31           C  
ATOM   2623  O   LEU A 358      21.672   2.494   1.804  1.00 88.31           O  
ATOM   2624  CG  LEU A 358      21.623   4.674   4.355  1.00 88.31           C  
ATOM   2625  CD1 LEU A 358      21.762   5.798   3.334  1.00 88.31           C  
ATOM   2626  CD2 LEU A 358      21.930   5.243   5.740  1.00 88.31           C  
ATOM   2627  N   THR A 359      20.700   1.114   3.273  1.00 88.69           N  
ATOM   2628  CA  THR A 359      21.574  -0.033   2.988  1.00 88.69           C  
ATOM   2629  C   THR A 359      21.347  -0.555   1.571  1.00 88.69           C  
ATOM   2630  CB  THR A 359      21.334  -1.166   3.997  1.00 88.69           C  
ATOM   2631  O   THR A 359      22.309  -0.875   0.888  1.00 88.69           O  
ATOM   2632  CG2 THR A 359      22.269  -2.355   3.790  1.00 88.69           C  
ATOM   2633  OG1 THR A 359      21.524  -0.723   5.326  1.00 88.69           O  
ATOM   2634  N   VAL A 360      20.089  -0.603   1.120  1.00 86.75           N  
ATOM   2635  CA  VAL A 360      19.720  -0.944  -0.261  1.00 86.75           C  
ATOM   2636  C   VAL A 360      20.275   0.089  -1.243  1.00 86.75           C  
ATOM   2637  CB  VAL A 360      18.188  -1.060  -0.378  1.00 86.75           C  
ATOM   2638  O   VAL A 360      20.854  -0.299  -2.246  1.00 86.75           O  
ATOM   2639  CG1 VAL A 360      17.684  -1.129  -1.818  1.00 86.75           C  
ATOM   2640  CG2 VAL A 360      17.663  -2.309   0.347  1.00 86.75           C  
ATOM   2641  N   ALA A 361      20.151   1.386  -0.941  1.00 83.75           N  
ATOM   2642  CA  ALA A 361      20.651   2.465  -1.796  1.00 83.75           C  
ATOM   2643  C   ALA A 361      22.179   2.446  -1.965  1.00 83.75           C  
ATOM   2644  CB  ALA A 361      20.212   3.805  -1.189  1.00 83.75           C  
ATOM   2645  O   ALA A 361      22.689   2.919  -2.968  1.00 83.75           O  
ATOM   2646  N   LEU A 362      22.907   1.928  -0.974  1.00 83.69           N  
ATOM   2647  CA  LEU A 362      24.370   1.855  -0.973  1.00 83.69           C  
ATOM   2648  C   LEU A 362      24.895   0.445  -1.293  1.00 83.69           C  
ATOM   2649  CB  LEU A 362      24.885   2.362   0.387  1.00 83.69           C  
ATOM   2650  O   LEU A 362      26.090   0.189  -1.139  1.00 83.69           O  
ATOM   2651  CG  LEU A 362      24.512   3.817   0.730  1.00 83.69           C  
ATOM   2652  CD1 LEU A 362      24.997   4.133   2.148  1.00 83.69           C  
ATOM   2653  CD2 LEU A 362      25.134   4.829  -0.231  1.00 83.69           C  
ATOM   2654  N   ALA A 363      24.016  -0.492  -1.659  1.00 82.69           N  
ATOM   2655  CA  ALA A 363      24.402  -1.873  -1.910  1.00 82.69           C  
ATOM   2656  C   ALA A 363      25.178  -1.981  -3.236  1.00 82.69           C  
ATOM   2657  CB  ALA A 363      23.159  -2.772  -1.913  1.00 82.69           C  
ATOM   2658  O   ALA A 363      24.651  -1.565  -4.266  1.00 82.69           O  
ATOM   2659  N   PRO A 364      26.378  -2.593  -3.248  1.00 74.94           N  
ATOM   2660  CA  PRO A 364      27.106  -2.852  -4.489  1.00 74.94           C  
ATOM   2661  C   PRO A 364      26.314  -3.740  -5.463  1.00 74.94           C  
ATOM   2662  CB  PRO A 364      28.423  -3.515  -4.067  1.00 74.94           C  
ATOM   2663  O   PRO A 364      25.507  -4.584  -5.045  1.00 74.94           O  
ATOM   2664  CG  PRO A 364      28.607  -3.080  -2.615  1.00 74.94           C  
ATOM   2665  CD  PRO A 364      27.174  -2.992  -2.099  1.00 74.94           C  
ATOM   2666  N   ASP A 365      26.579  -3.600  -6.762  1.00 70.19           N  
ATOM   2667  CA  ASP A 365      25.942  -4.393  -7.825  1.00 70.19           C  
ATOM   2668  C   ASP A 365      26.168  -5.905  -7.642  1.00 70.19           C  
ATOM   2669  CB  ASP A 365      26.469  -3.929  -9.199  1.00 70.19           C  
ATOM   2670  O   ASP A 365      25.242  -6.703  -7.789  1.00 70.19           O  
ATOM   2671  CG  ASP A 365      25.697  -2.745  -9.796  1.00 70.19           C  
ATOM   2672  OD1 ASP A 365      24.854  -2.179  -9.074  1.00 70.19           O  
ATOM   2673  OD2 ASP A 365      25.886  -2.499 -11.013  1.00 70.19           O  
ATOM   2674  N   ASP A 366      27.363  -6.301  -7.216  1.00 67.31           N  
ATOM   2675  CA  ASP A 366      27.808  -7.678  -6.976  1.00 67.31           C  
ATOM   2676  C   ASP A 366      27.498  -8.202  -5.553  1.00 67.31           C  
ATOM   2677  CB  ASP A 366      29.306  -7.768  -7.343  1.00 67.31           C  
ATOM   2678  O   ASP A 366      27.632  -9.394  -5.261  1.00 67.31           O  
ATOM   2679  CG  ASP A 366      30.240  -6.761  -6.640  1.00 67.31           C  
ATOM   2680  OD1 ASP A 366      29.757  -5.708  -6.158  1.00 67.31           O  
ATOM   2681  OD2 ASP A 366      31.452  -7.060  -6.585  1.00 67.31           O  
ATOM   2682  N   GLY A 367      27.022  -7.339  -4.652  1.00 73.25           N  
ATOM   2683  CA  GLY A 367      26.847  -7.629  -3.228  1.00 73.25           C  
ATOM   2684  C   GLY A 367      25.437  -8.060  -2.812  1.00 73.25           C  
ATOM   2685  O   GLY A 367      24.810  -7.369  -2.007  1.00 73.25           O  
ATOM   2686  N   TYR A 368      24.940  -9.222  -3.264  1.00 81.62           N  
ATOM   2687  CA  TYR A 368      23.585  -9.693  -2.897  1.00 81.62           C  
ATOM   2688  C   TYR A 368      23.347  -9.769  -1.379  1.00 81.62           C  
ATOM   2689  CB  TYR A 368      23.277 -11.066  -3.513  1.00 81.62           C  
ATOM   2690  O   TYR A 368      22.253  -9.479  -0.906  1.00 81.62           O  
ATOM   2691  CG  TYR A 368      21.884 -11.563  -3.152  1.00 81.62           C  
ATOM   2692  CD1 TYR A 368      21.698 -12.649  -2.269  1.00 81.62           C  
ATOM   2693  CD2 TYR A 368      20.766 -10.871  -3.650  1.00 81.62           C  
ATOM   2694  CE1 TYR A 368      20.395 -13.065  -1.921  1.00 81.62           C  
ATOM   2695  CE2 TYR A 368      19.470 -11.265  -3.282  1.00 81.62           C  
ATOM   2696  OH  TYR A 368      18.020 -12.838  -2.204  1.00 81.62           O  
ATOM   2697  CZ  TYR A 368      19.277 -12.389  -2.452  1.00 81.62           C  
ATOM   2698  N   LEU A 369      24.368 -10.109  -0.586  1.00 87.00           N  
ATOM   2699  CA  LEU A 369      24.239 -10.175   0.875  1.00 87.00           C  
ATOM   2700  C   LEU A 369      23.910  -8.815   1.505  1.00 87.00           C  
ATOM   2701  CB  LEU A 369      25.534 -10.737   1.485  1.00 87.00           C  
ATOM   2702  O   LEU A 369      23.143  -8.762   2.466  1.00 87.00           O  
ATOM   2703  CG  LEU A 369      25.809 -12.215   1.163  1.00 87.00           C  
ATOM   2704  CD1 LEU A 369      27.155 -12.614   1.767  1.00 87.00           C  
ATOM   2705  CD2 LEU A 369      24.735 -13.146   1.732  1.00 87.00           C  
ATOM   2706  N   VAL A 370      24.462  -7.724   0.965  1.00 88.31           N  
ATOM   2707  CA  VAL A 370      24.186  -6.361   1.444  1.00 88.31           C  
ATOM   2708  C   VAL A 370      22.762  -5.965   1.074  1.00 88.31           C  
ATOM   2709  CB  VAL A 370      25.200  -5.344   0.883  1.00 88.31           C  
ATOM   2710  O   VAL A 370      22.020  -5.486   1.933  1.00 88.31           O  
ATOM   2711  CG1 VAL A 370      24.936  -3.935   1.428  1.00 88.31           C  
ATOM   2712  CG2 VAL A 370      26.636  -5.734   1.265  1.00 88.31           C  
ATOM   2713  N   LEU A 371      22.349  -6.260  -0.163  1.00 87.19           N  
ATOM   2714  CA  LEU A 371      20.974  -6.065  -0.616  1.00 87.19           C  
ATOM   2715  C   LEU A 371      19.989  -6.852   0.262  1.00 87.19           C  
ATOM   2716  CB  LEU A 371      20.885  -6.463  -2.102  1.00 87.19           C  
ATOM   2717  O   LEU A 371      19.068  -6.272   0.829  1.00 87.19           O  
ATOM   2718  CG  LEU A 371      19.484  -6.289  -2.715  1.00 87.19           C  
ATOM   2719  CD1 LEU A 371      19.059  -4.824  -2.757  1.00 87.19           C  
ATOM   2720  CD2 LEU A 371      19.473  -6.841  -4.137  1.00 87.19           C  
ATOM   2721  N   ALA A 372      20.220  -8.151   0.463  1.00 90.12           N  
ATOM   2722  CA  ALA A 372      19.376  -9.015   1.284  1.00 90.12           C  
ATOM   2723  C   ALA A 372      19.303  -8.546   2.747  1.00 90.12           C  
ATOM   2724  CB  ALA A 372      19.904 -10.450   1.181  1.00 90.12           C  
ATOM   2725  O   ALA A 372      18.224  -8.566   3.342  1.00 90.12           O  
ATOM   2726  N   ALA A 373      20.415  -8.079   3.327  1.00 92.00           N  
ATOM   2727  CA  ALA A 373      20.434  -7.496   4.668  1.00 92.00           C  
ATOM   2728  C   ALA A 373      19.630  -6.186   4.738  1.00 92.00           C  
ATOM   2729  CB  ALA A 373      21.889  -7.284   5.099  1.00 92.00           C  
ATOM   2730  O   ALA A 373      18.848  -5.995   5.672  1.00 92.00           O  
ATOM   2731  N   GLY A 374      19.768  -5.312   3.737  1.00 91.75           N  
ATOM   2732  CA  GLY A 374      18.977  -4.088   3.614  1.00 91.75           C  
ATOM   2733  C   GLY A 374      17.480  -4.374   3.486  1.00 91.75           C  
ATOM   2734  O   GLY A 374      16.674  -3.764   4.188  1.00 91.75           O  
ATOM   2735  N   LEU A 375      17.106  -5.371   2.681  1.00 90.56           N  
ATOM   2736  CA  LEU A 375      15.727  -5.837   2.526  1.00 90.56           C  
ATOM   2737  C   LEU A 375      15.170  -6.448   3.817  1.00 90.56           C  
ATOM   2738  CB  LEU A 375      15.664  -6.843   1.364  1.00 90.56           C  
ATOM   2739  O   LEU A 375      14.044  -6.134   4.202  1.00 90.56           O  
ATOM   2740  CG  LEU A 375      15.915  -6.238  -0.026  1.00 90.56           C  
ATOM   2741  CD1 LEU A 375      15.889  -7.347  -1.073  1.00 90.56           C  
ATOM   2742  CD2 LEU A 375      14.892  -5.181  -0.418  1.00 90.56           C  
ATOM   2743  N   LEU A 376      15.959  -7.252   4.536  1.00 93.12           N  
ATOM   2744  CA  LEU A 376      15.584  -7.781   5.853  1.00 93.12           C  
ATOM   2745  C   LEU A 376      15.362  -6.666   6.878  1.00 93.12           C  
ATOM   2746  CB  LEU A 376      16.676  -8.737   6.368  1.00 93.12           C  
ATOM   2747  O   LEU A 376      14.418  -6.746   7.662  1.00 93.12           O  
ATOM   2748  CG  LEU A 376      16.581 -10.151   5.783  1.00 93.12           C  
ATOM   2749  CD1 LEU A 376      17.887 -10.909   6.022  1.00 93.12           C  
ATOM   2750  CD2 LEU A 376      15.460 -10.963   6.438  1.00 93.12           C  
ATOM   2751  N   LEU A 377      16.201  -5.626   6.877  1.00 93.69           N  
ATOM   2752  CA  LEU A 377      16.039  -4.458   7.747  1.00 93.69           C  
ATOM   2753  C   LEU A 377      14.813  -3.628   7.365  1.00 93.69           C  
ATOM   2754  CB  LEU A 377      17.305  -3.588   7.688  1.00 93.69           C  
ATOM   2755  O   LEU A 377      14.058  -3.221   8.251  1.00 93.69           O  
ATOM   2756  CG  LEU A 377      18.507  -4.148   8.464  1.00 93.69           C  
ATOM   2757  CD1 LEU A 377      19.731  -3.280   8.175  1.00 93.69           C  
ATOM   2758  CD2 LEU A 377      18.262  -4.142   9.977  1.00 93.69           C  
ATOM   2759  N   LEU A 378      14.586  -3.430   6.065  1.00 90.00           N  
ATOM   2760  CA  LEU A 378      13.417  -2.744   5.525  1.00 90.00           C  
ATOM   2761  C   LEU A 378      12.131  -3.450   5.958  1.00 90.00           C  
ATOM   2762  CB  LEU A 378      13.541  -2.653   3.995  1.00 90.00           C  
ATOM   2763  O   LEU A 378      11.286  -2.868   6.641  1.00 90.00           O  
ATOM   2764  CG  LEU A 378      12.293  -2.078   3.299  1.00 90.00           C  
ATOM   2765  CD1 LEU A 378      11.940  -0.694   3.844  1.00 90.00           C  
ATOM   2766  CD2 LEU A 378      12.543  -2.010   1.797  1.00 90.00           C  
ATOM   2767  N   GLY A 379      12.018  -4.734   5.619  1.00 88.31           N  
ATOM   2768  CA  GLY A 379      10.873  -5.556   5.977  1.00 88.31           C  
ATOM   2769  C   GLY A 379      10.727  -5.708   7.486  1.00 88.31           C  
ATOM   2770  O   GLY A 379       9.634  -5.577   8.033  1.00 88.31           O  
ATOM   2771  N   GLY A 380      11.838  -5.899   8.192  1.00 91.00           N  
ATOM   2772  CA  GLY A 380      11.862  -5.998   9.643  1.00 91.00           C  
ATOM   2773  C   GLY A 380      11.355  -4.729  10.327  1.00 91.00           C  
ATOM   2774  O   GLY A 380      10.590  -4.807  11.289  1.00 91.00           O  
ATOM   2775  N   GLY A 381      11.733  -3.562   9.813  1.00 89.88           N  
ATOM   2776  CA  GLY A 381      11.244  -2.276  10.279  1.00 89.88           C  
ATOM   2777  C   GLY A 381       9.749  -2.089  10.025  1.00 89.88           C  
ATOM   2778  O   GLY A 381       9.016  -1.748  10.959  1.00 89.88           O  
ATOM   2779  N   ALA A 382       9.290  -2.388   8.806  1.00 85.75           N  
ATOM   2780  CA  ALA A 382       7.881  -2.326   8.419  1.00 85.75           C  
ATOM   2781  C   ALA A 382       7.018  -3.276   9.265  1.00 85.75           C  
ATOM   2782  CB  ALA A 382       7.782  -2.657   6.924  1.00 85.75           C  
ATOM   2783  O   ALA A 382       5.948  -2.900   9.746  1.00 85.75           O  
ATOM   2784  N   GLY A 383       7.523  -4.483   9.532  1.00 86.06           N  
ATOM   2785  CA  GLY A 383       6.850  -5.478  10.357  1.00 86.06           C  
ATOM   2786  C   GLY A 383       6.744  -5.084  11.834  1.00 86.06           C  
ATOM   2787  O   GLY A 383       5.807  -5.509  12.514  1.00 86.06           O  
ATOM   2788  N   ILE A 384       7.656  -4.246  12.342  1.00 88.44           N  
ATOM   2789  CA  ILE A 384       7.541  -3.648  13.680  1.00 88.44           C  
ATOM   2790  C   ILE A 384       6.564  -2.474  13.649  1.00 88.44           C  
ATOM   2791  CB  ILE A 384       8.918  -3.227  14.249  1.00 88.44           C  
ATOM   2792  O   ILE A 384       5.643  -2.444  14.459  1.00 88.44           O  
ATOM   2793  CG1 ILE A 384       9.802  -4.464  14.518  1.00 88.44           C  
ATOM   2794  CG2 ILE A 384       8.766  -2.427  15.562  1.00 88.44           C  
ATOM   2795  CD1 ILE A 384      11.278  -4.126  14.761  1.00 88.44           C  
ATOM   2796  N   SER A 385       6.757  -1.501  12.756  1.00 84.50           N  
ATOM   2797  CA  SER A 385       6.025  -0.230  12.782  1.00 84.50           C  
ATOM   2798  C   SER A 385       4.564  -0.369  12.349  1.00 84.50           C  
ATOM   2799  CB  SER A 385       6.749   0.815  11.927  1.00 84.50           C  
ATOM   2800  O   SER A 385       3.699   0.214  13.003  1.00 84.50           O  
ATOM   2801  OG  SER A 385       6.796   0.392  10.582  1.00 84.50           O  
ATOM   2802  N   GLY A 386       4.265  -1.171  11.324  1.00 80.38           N  
ATOM   2803  CA  GLY A 386       2.923  -1.327  10.753  1.00 80.38           C  
ATOM   2804  C   GLY A 386       1.856  -1.697  11.792  1.00 80.38           C  
ATOM   2805  O   GLY A 386       0.919  -0.919  12.004  1.00 80.38           O  
ATOM   2806  N   PRO A 387       2.015  -2.818  12.526  1.00 78.81           N  
ATOM   2807  CA  PRO A 387       1.094  -3.211  13.593  1.00 78.81           C  
ATOM   2808  C   PRO A 387       0.915  -2.158  14.690  1.00 78.81           C  
ATOM   2809  CB  PRO A 387       1.684  -4.511  14.154  1.00 78.81           C  
ATOM   2810  O   PRO A 387      -0.179  -1.992  15.234  1.00 78.81           O  
ATOM   2811  CG  PRO A 387       2.435  -5.112  12.970  1.00 78.81           C  
ATOM   2812  CD  PRO A 387       2.996  -3.870  12.284  1.00 78.81           C  
ATOM   2813  N   LEU A 388       1.981  -1.426  15.016  1.00 79.06           N  
ATOM   2814  CA  LEU A 388       1.965  -0.415  16.069  1.00 79.06           C  
ATOM   2815  C   LEU A 388       1.227   0.847  15.651  1.00 79.06           C  
ATOM   2816  CB  LEU A 388       3.401  -0.073  16.476  1.00 79.06           C  
ATOM   2817  O   LEU A 388       0.445   1.370  16.441  1.00 79.06           O  
ATOM   2818  CG  LEU A 388       4.187  -1.258  17.021  1.00 79.06           C  
ATOM   2819  CD1 LEU A 388       5.591  -0.816  17.430  1.00 79.06           C  
ATOM   2820  CD2 LEU A 388       3.504  -1.879  18.214  1.00 79.06           C  
ATOM   2821  N   VAL A 389       1.446   1.310  14.420  1.00 76.94           N  
ATOM   2822  CA  VAL A 389       0.731   2.455  13.850  1.00 76.94           C  
ATOM   2823  C   VAL A 389      -0.757   2.135  13.735  1.00 76.94           C  
ATOM   2824  CB  VAL A 389       1.334   2.853  12.488  1.00 76.94           C  
ATOM   2825  O   VAL A 389      -1.577   2.940  14.174  1.00 76.94           O  
ATOM   2826  CG1 VAL A 389       0.498   3.926  11.779  1.00 76.94           C  
ATOM   2827  CG2 VAL A 389       2.745   3.428  12.672  1.00 76.94           C  
ATOM   2828  N   ALA A 390      -1.112   0.944  13.241  1.00 74.38           N  
ATOM   2829  CA  ALA A 390      -2.505   0.508  13.145  1.00 74.38           C  
ATOM   2830  C   ALA A 390      -3.193   0.482  14.522  1.00 74.38           C  
ATOM   2831  CB  ALA A 390      -2.540  -0.868  12.468  1.00 74.38           C  
ATOM   2832  O   ALA A 390      -4.286   1.025  14.689  1.00 74.38           O  
ATOM   2833  N   ASN A 391      -2.531  -0.089  15.533  1.00 73.81           N  
ATOM   2834  CA  ASN A 391      -3.050  -0.126  16.900  1.00 73.81           C  
ATOM   2835  C   ASN A 391      -3.199   1.282  17.499  1.00 73.81           C  
ATOM   2836  CB  ASN A 391      -2.119  -1.027  17.721  1.00 73.81           C  
ATOM   2837  O   ASN A 391      -4.247   1.623  18.046  1.00 73.81           O  
ATOM   2838  CG  ASN A 391      -2.603  -1.278  19.134  1.00 73.81           C  
ATOM   2839  ND2 ASN A 391      -1.770  -1.885  19.941  1.00 73.81           N  
ATOM   2840  OD1 ASN A 391      -3.707  -0.970  19.543  1.00 73.81           O  
ATOM   2841  N   ALA A 392      -2.183   2.131  17.338  1.00 71.12           N  
ATOM   2842  CA  ALA A 392      -2.203   3.500  17.836  1.00 71.12           C  
ATOM   2843  C   ALA A 392      -3.341   4.324  17.219  1.00 71.12           C  
ATOM   2844  CB  ALA A 392      -0.851   4.139  17.529  1.00 71.12           C  
ATOM   2845  O   ALA A 392      -4.091   4.985  17.939  1.00 71.12           O  
ATOM   2846  N   LEU A 393      -3.508   4.238  15.899  1.00 68.38           N  
ATOM   2847  CA  LEU A 393      -4.572   4.928  15.185  1.00 68.38           C  
ATOM   2848  C   LEU A 393      -5.942   4.471  15.694  1.00 68.38           C  
ATOM   2849  CB  LEU A 393      -4.398   4.659  13.684  1.00 68.38           C  
ATOM   2850  O   LEU A 393      -6.754   5.299  16.100  1.00 68.38           O  
ATOM   2851  CG  LEU A 393      -5.453   5.374  12.828  1.00 68.38           C  
ATOM   2852  CD1 LEU A 393      -5.236   6.885  12.759  1.00 68.38           C  
ATOM   2853  CD2 LEU A 393      -5.420   4.801  11.421  1.00 68.38           C  
ATOM   2854  N   MET A 394      -6.178   3.163  15.757  1.00 66.75           N  
ATOM   2855  CA  MET A 394      -7.471   2.622  16.185  1.00 66.75           C  
ATOM   2856  C   MET A 394      -7.785   2.886  17.656  1.00 66.75           C  
ATOM   2857  CB  MET A 394      -7.510   1.120  15.912  1.00 66.75           C  
ATOM   2858  O   MET A 394      -8.944   3.084  18.004  1.00 66.75           O  
ATOM   2859  CG  MET A 394      -7.570   0.798  14.419  1.00 66.75           C  
ATOM   2860  SD  MET A 394      -9.004   1.515  13.570  1.00 66.75           S  
ATOM   2861  CE  MET A 394      -8.168   2.746  12.538  1.00 66.75           C  
ATOM   2862  N   SER A 395      -6.774   2.952  18.524  1.00 68.12           N  
ATOM   2863  CA  SER A 395      -6.969   3.337  19.927  1.00 68.12           C  
ATOM   2864  C   SER A 395      -7.418   4.795  20.097  1.00 68.12           C  
ATOM   2865  CB  SER A 395      -5.687   3.076  20.720  1.00 68.12           C  
ATOM   2866  O   SER A 395      -7.959   5.159  21.139  1.00 68.12           O  
ATOM   2867  OG  SER A 395      -4.679   4.029  20.434  1.00 68.12           O  
ATOM   2868  N   SER A 396      -7.209   5.631  19.074  1.00 65.31           N  
ATOM   2869  CA  SER A 396      -7.561   7.053  19.097  1.00 65.31           C  
ATOM   2870  C   SER A 396      -8.943   7.367  18.516  1.00 65.31           C  
ATOM   2871  CB  SER A 396      -6.459   7.869  18.414  1.00 65.31           C  
ATOM   2872  O   SER A 396      -9.413   8.496  18.668  1.00 65.31           O  
ATOM   2873  OG  SER A 396      -6.486   7.782  17.003  1.00 65.31           O  
ATOM   2874  N   ILE A 397      -9.592   6.391  17.868  1.00 67.25           N  
ATOM   2875  CA  ILE A 397     -10.870   6.569  17.169  1.00 67.25           C  
ATOM   2876  C   ILE A 397     -11.989   5.901  17.985  1.00 67.25           C  
ATOM   2877  CB  ILE A 397     -10.795   6.042  15.716  1.00 67.25           C  
ATOM   2878  O   ILE A 397     -11.844   4.740  18.373  1.00 67.25           O  
ATOM   2879  CG1 ILE A 397      -9.667   6.780  14.954  1.00 67.25           C  
ATOM   2880  CG2 ILE A 397     -12.135   6.241  14.980  1.00 67.25           C  
ATOM   2881  CD1 ILE A 397      -9.412   6.278  13.532  1.00 67.25           C  
ATOM   2882  N   PRO A 398     -13.115   6.594  18.245  1.00 68.12           N  
ATOM   2883  CA  PRO A 398     -14.274   5.983  18.892  1.00 68.12           C  
ATOM   2884  C   PRO A 398     -14.744   4.721  18.137  1.00 68.12           C  
ATOM   2885  CB  PRO A 398     -15.356   7.068  18.917  1.00 68.12           C  
ATOM   2886  O   PRO A 398     -14.838   4.773  16.905  1.00 68.12           O  
ATOM   2887  CG  PRO A 398     -14.555   8.368  18.871  1.00 68.12           C  
ATOM   2888  CD  PRO A 398     -13.359   8.007  17.997  1.00 68.12           C  
ATOM   2889  N   PRO A 399     -15.061   3.599  18.817  1.00 67.75           N  
ATOM   2890  CA  PRO A 399     -15.492   2.347  18.173  1.00 67.75           C  
ATOM   2891  C   PRO A 399     -16.697   2.495  17.229  1.00 67.75           C  
ATOM   2892  CB  PRO A 399     -15.857   1.411  19.331  1.00 67.75           C  
ATOM   2893  O   PRO A 399     -16.883   1.707  16.296  1.00 67.75           O  
ATOM   2894  CG  PRO A 399     -15.005   1.913  20.491  1.00 67.75           C  
ATOM   2895  CD  PRO A 399     -14.968   3.419  20.260  1.00 67.75           C  
ATOM   2896  N   GLU A 400     -17.523   3.510  17.465  1.00 67.75           N  
ATOM   2897  CA  GLU A 400     -18.696   3.857  16.668  1.00 67.75           C  
ATOM   2898  C   GLU A 400     -18.293   4.369  15.280  1.00 67.75           C  
ATOM   2899  CB  GLU A 400     -19.543   4.910  17.407  1.00 67.75           C  
ATOM   2900  O   GLU A 400     -18.985   4.087  14.312  1.00 67.75           O  
ATOM   2901  CG  GLU A 400     -20.051   4.466  18.795  1.00 67.75           C  
ATOM   2902  CD  GLU A 400     -18.944   4.345  19.860  1.00 67.75           C  
ATOM   2903  OE1 GLU A 400     -19.054   3.443  20.718  1.00 67.75           O  
ATOM   2904  OE2 GLU A 400     -17.924   5.070  19.746  1.00 67.75           O  
ATOM   2905  N   ARG A 401     -17.128   5.019  15.159  1.00 69.44           N  
ATOM   2906  CA  ARG A 401     -16.628   5.649  13.923  1.00 69.44           C  
ATOM   2907  C   ARG A 401     -15.390   4.966  13.336  1.00 69.44           C  
ATOM   2908  CB  ARG A 401     -16.391   7.143  14.177  1.00 69.44           C  
ATOM   2909  O   ARG A 401     -14.701   5.541  12.492  1.00 69.44           O  
ATOM   2910  CG  ARG A 401     -17.690   7.874  14.541  1.00 69.44           C  
ATOM   2911  CD  ARG A 401     -17.405   9.372  14.620  1.00 69.44           C  
ATOM   2912  NE  ARG A 401     -18.624  10.163  14.863  1.00 69.44           N  
ATOM   2913  NH1 ARG A 401     -17.544  12.155  15.029  1.00 69.44           N  
ATOM   2914  NH2 ARG A 401     -19.757  12.135  15.165  1.00 69.44           N  
ATOM   2915  CZ  ARG A 401     -18.647  11.475  15.017  1.00 69.44           C  
ATOM   2916  N   ALA A 402     -15.089   3.747  13.781  1.00 70.75           N  
ATOM   2917  CA  ALA A 402     -13.901   3.006  13.359  1.00 70.75           C  
ATOM   2918  C   ALA A 402     -13.845   2.773  11.834  1.00 70.75           C  
ATOM   2919  CB  ALA A 402     -13.858   1.687  14.141  1.00 70.75           C  
ATOM   2920  O   ALA A 402     -12.763   2.841  11.257  1.00 70.75           O  
ATOM   2921  N   SER A 403     -14.994   2.555  11.177  1.00 71.56           N  
ATOM   2922  CA  SER A 403     -15.072   2.311   9.726  1.00 71.56           C  
ATOM   2923  C   SER A 403     -14.701   3.560   8.921  1.00 71.56           C  
ATOM   2924  CB  SER A 403     -16.478   1.827   9.361  1.00 71.56           C  
ATOM   2925  O   SER A 403     -13.753   3.525   8.138  1.00 71.56           O  
ATOM   2926  OG  SER A 403     -16.565   1.463   8.005  1.00 71.56           O  
ATOM   2927  N   THR A 404     -15.361   4.696   9.173  1.00 71.69           N  
ATOM   2928  CA  THR A 404     -15.014   5.987   8.549  1.00 71.69           C  
ATOM   2929  C   THR A 404     -13.568   6.393   8.835  1.00 71.69           C  
ATOM   2930  CB  THR A 404     -15.946   7.089   9.064  1.00 71.69           C  
ATOM   2931  O   THR A 404     -12.840   6.792   7.928  1.00 71.69           O  
ATOM   2932  CG2 THR A 404     -15.698   8.447   8.414  1.00 71.69           C  
ATOM   2933  OG1 THR A 404     -17.276   6.736   8.786  1.00 71.69           O  
ATOM   2934  N   GLY A 405     -13.119   6.260  10.087  1.00 73.56           N  
ATOM   2935  CA  GLY A 405     -11.757   6.608  10.484  1.00 73.56           C  
ATOM   2936  C   GLY A 405     -10.684   5.768   9.781  1.00 73.56           C  
ATOM   2937  O   GLY A 405      -9.676   6.306   9.319  1.00 73.56           O  
ATOM   2938  N   SER A 406     -10.923   4.460   9.637  1.00 75.31           N  
ATOM   2939  CA  SER A 406     -10.072   3.573   8.839  1.00 75.31           C  
ATOM   2940  C   SER A 406     -10.116   3.921   7.351  1.00 75.31           C  
ATOM   2941  CB  SER A 406     -10.504   2.117   9.013  1.00 75.31           C  
ATOM   2942  O   SER A 406      -9.073   3.894   6.703  1.00 75.31           O  
ATOM   2943  OG  SER A 406      -9.582   1.263   8.361  1.00 75.31           O  
ATOM   2944  N   GLY A 407     -11.291   4.255   6.808  1.00 78.38           N  
ATOM   2945  CA  GLY A 407     -11.453   4.649   5.406  1.00 78.38           C  
ATOM   2946  C   GLY A 407     -10.627   5.887   5.058  1.00 78.38           C  
ATOM   2947  O   GLY A 407      -9.902   5.883   4.065  1.00 78.38           O  
ATOM   2948  N   VAL A 408     -10.646   6.906   5.923  1.00 77.69           N  
ATOM   2949  CA  VAL A 408      -9.808   8.109   5.779  1.00 77.69           C  
ATOM   2950  C   VAL A 408      -8.327   7.755   5.805  1.00 77.69           C  
ATOM   2951  CB  VAL A 408     -10.134   9.136   6.876  1.00 77.69           C  
ATOM   2952  O   VAL A 408      -7.590   8.160   4.912  1.00 77.69           O  
ATOM   2953  CG1 VAL A 408      -9.168  10.328   6.912  1.00 77.69           C  
ATOM   2954  CG2 VAL A 408     -11.535   9.701   6.655  1.00 77.69           C  
ATOM   2955  N   ASN A 409      -7.883   6.970   6.789  1.00 77.75           N  
ATOM   2956  CA  ASN A 409      -6.481   6.568   6.874  1.00 77.75           C  
ATOM   2957  C   ASN A 409      -6.016   5.800   5.630  1.00 77.75           C  
ATOM   2958  CB  ASN A 409      -6.275   5.754   8.152  1.00 77.75           C  
ATOM   2959  O   ASN A 409      -4.959   6.112   5.096  1.00 77.75           O  
ATOM   2960  CG  ASN A 409      -4.889   5.138   8.183  1.00 77.75           C  
ATOM   2961  ND2 ASN A 409      -4.771   3.882   7.814  1.00 77.75           N  
ATOM   2962  OD1 ASN A 409      -3.904   5.783   8.507  1.00 77.75           O  
ATOM   2963  N   ASN A 410      -6.799   4.831   5.158  1.00 78.69           N  
ATOM   2964  CA  ASN A 410      -6.423   4.032   3.994  1.00 78.69           C  
ATOM   2965  C   ASN A 410      -6.383   4.890   2.724  1.00 78.69           C  
ATOM   2966  CB  ASN A 410      -7.387   2.847   3.858  1.00 78.69           C  
ATOM   2967  O   ASN A 410      -5.450   4.775   1.944  1.00 78.69           O  
ATOM   2968  CG  ASN A 410      -7.268   1.835   4.984  1.00 78.69           C  
ATOM   2969  ND2 ASN A 410      -8.084   0.810   4.947  1.00 78.69           N  
ATOM   2970  OD1 ASN A 410      -6.484   1.947   5.917  1.00 78.69           O  
ATOM   2971  N   THR A 411      -7.332   5.815   2.566  1.00 82.56           N  
ATOM   2972  CA  THR A 411      -7.349   6.752   1.430  1.00 82.56           C  
ATOM   2973  C   THR A 411      -6.106   7.634   1.411  1.00 82.56           C  
ATOM   2974  CB  THR A 411      -8.579   7.661   1.511  1.00 82.56           C  
ATOM   2975  O   THR A 411      -5.505   7.871   0.369  1.00 82.56           O  
ATOM   2976  CG2 THR A 411      -8.701   8.582   0.306  1.00 82.56           C  
ATOM   2977  OG1 THR A 411      -9.741   6.878   1.559  1.00 82.56           O  
ATOM   2978  N   LEU A 412      -5.701   8.119   2.584  1.00 80.31           N  
ATOM   2979  CA  LEU A 412      -4.512   8.951   2.723  1.00 80.31           C  
ATOM   2980  C   LEU A 412      -3.227   8.143   2.524  1.00 80.31           C  
ATOM   2981  CB  LEU A 412      -4.555   9.630   4.096  1.00 80.31           C  
ATOM   2982  O   LEU A 412      -2.273   8.670   1.960  1.00 80.31           O  
ATOM   2983  CG  LEU A 412      -5.704  10.646   4.223  1.00 80.31           C  
ATOM   2984  CD1 LEU A 412      -5.893  10.982   5.696  1.00 80.31           C  
ATOM   2985  CD2 LEU A 412      -5.451  11.944   3.455  1.00 80.31           C  
ATOM   2986  N   GLN A 413      -3.200   6.875   2.945  1.00 80.50           N  
ATOM   2987  CA  GLN A 413      -2.092   5.976   2.627  1.00 80.50           C  
ATOM   2988  C   GLN A 413      -1.986   5.741   1.121  1.00 80.50           C  
ATOM   2989  CB  GLN A 413      -2.202   4.648   3.387  1.00 80.50           C  
ATOM   2990  O   GLN A 413      -0.884   5.867   0.610  1.00 80.50           O  
ATOM   2991  CG  GLN A 413      -1.812   4.826   4.859  1.00 80.50           C  
ATOM   2992  CD  GLN A 413      -1.808   3.521   5.648  1.00 80.50           C  
ATOM   2993  NE2 GLN A 413      -1.956   3.583   6.955  1.00 80.50           N  
ATOM   2994  OE1 GLN A 413      -1.626   2.424   5.155  1.00 80.50           O  
ATOM   2995  N   GLU A 414      -3.092   5.514   0.408  1.00 81.94           N  
ATOM   2996  CA  GLU A 414      -3.062   5.349  -1.054  1.00 81.94           C  
ATOM   2997  C   GLU A 414      -2.588   6.610  -1.780  1.00 81.94           C  
ATOM   2998  CB  GLU A 414      -4.448   4.936  -1.585  1.00 81.94           C  
ATOM   2999  O   GLU A 414      -1.718   6.545  -2.647  1.00 81.94           O  
ATOM   3000  CG  GLU A 414      -4.810   3.472  -1.292  1.00 81.94           C  
ATOM   3001  CD  GLU A 414      -3.903   2.440  -1.991  1.00 81.94           C  
ATOM   3002  OE1 GLU A 414      -4.183   1.234  -1.807  1.00 81.94           O  
ATOM   3003  OE2 GLU A 414      -2.935   2.840  -2.674  1.00 81.94           O  
ATOM   3004  N   LEU A 415      -3.074   7.787  -1.369  1.00 83.25           N  
ATOM   3005  CA  LEU A 415      -2.560   9.061  -1.879  1.00 83.25           C  
ATOM   3006  C   LEU A 415      -1.059   9.217  -1.600  1.00 83.25           C  
ATOM   3007  CB  LEU A 415      -3.341  10.226  -1.248  1.00 83.25           C  
ATOM   3008  O   LEU A 415      -0.313   9.643  -2.478  1.00 83.25           O  
ATOM   3009  CG  LEU A 415      -4.751  10.423  -1.826  1.00 83.25           C  
ATOM   3010  CD1 LEU A 415      -5.515  11.429  -0.960  1.00 83.25           C  
ATOM   3011  CD2 LEU A 415      -4.709  10.982  -3.249  1.00 83.25           C  
ATOM   3012  N   GLY A 416      -0.611   8.863  -0.392  1.00 86.19           N  
ATOM   3013  CA  GLY A 416       0.802   8.870  -0.024  1.00 86.19           C  
ATOM   3014  C   GLY A 416       1.621   7.929  -0.899  1.00 86.19           C  
ATOM   3015  O   GLY A 416       2.613   8.361  -1.476  1.00 86.19           O  
ATOM   3016  N   SER A 417       1.186   6.679  -1.045  1.00 84.94           N  
ATOM   3017  CA  SER A 417       1.848   5.658  -1.853  1.00 84.94           C  
ATOM   3018  C   SER A 417       1.964   6.067  -3.315  1.00 84.94           C  
ATOM   3019  CB  SER A 417       1.103   4.324  -1.737  1.00 84.94           C  
ATOM   3020  O   SER A 417       3.060   6.009  -3.870  1.00 84.94           O  
ATOM   3021  OG  SER A 417       1.345   3.780  -0.454  1.00 84.94           O  
ATOM   3022  N   GLY A 418       0.878   6.563  -3.909  1.00 83.19           N  
ATOM   3023  CA  GLY A 418       0.910   7.097  -5.263  1.00 83.19           C  
ATOM   3024  C   GLY A 418       1.891   8.266  -5.386  1.00 83.19           C  
ATOM   3025  O   GLY A 418       2.741   8.261  -6.275  1.00 83.19           O  
ATOM   3026  N   LEU A 419       1.801   9.264  -4.493  1.00 85.75           N  
ATOM   3027  CA  LEU A 419       2.695  10.429  -4.521  1.00 85.75           C  
ATOM   3028  C   LEU A 419       4.157  10.000  -4.390  1.00 85.75           C  
ATOM   3029  CB  LEU A 419       2.333  11.413  -3.391  1.00 85.75           C  
ATOM   3030  O   LEU A 419       5.016  10.585  -5.038  1.00 85.75           O  
ATOM   3031  CG  LEU A 419       1.097  12.284  -3.666  1.00 85.75           C  
ATOM   3032  CD1 LEU A 419       0.665  12.983  -2.373  1.00 85.75           C  
ATOM   3033  CD2 LEU A 419       1.394  13.374  -4.698  1.00 85.75           C  
ATOM   3034  N   GLY A 420       4.431   8.970  -3.589  1.00 86.56           N  
ATOM   3035  CA  GLY A 420       5.749   8.362  -3.448  1.00 86.56           C  
ATOM   3036  C   GLY A 420       6.303   7.874  -4.774  1.00 86.56           C  
ATOM   3037  O   GLY A 420       7.399   8.266  -5.166  1.00 86.56           O  
ATOM   3038  N   VAL A 421       5.524   7.060  -5.483  1.00 83.06           N  
ATOM   3039  CA  VAL A 421       5.898   6.522  -6.797  1.00 83.06           C  
ATOM   3040  C   VAL A 421       6.085   7.646  -7.819  1.00 83.06           C  
ATOM   3041  CB  VAL A 421       4.848   5.495  -7.261  1.00 83.06           C  
ATOM   3042  O   VAL A 421       7.115   7.696  -8.488  1.00 83.06           O  
ATOM   3043  CG1 VAL A 421       5.134   4.979  -8.674  1.00 83.06           C  
ATOM   3044  CG2 VAL A 421       4.819   4.286  -6.312  1.00 83.06           C  
ATOM   3045  N   GLY A 422       5.141   8.588  -7.902  1.00 81.56           N  
ATOM   3046  CA  GLY A 422       5.186   9.678  -8.879  1.00 81.56           C  
ATOM   3047  C   GLY A 422       6.320  10.677  -8.632  1.00 81.56           C  
ATOM   3048  O   GLY A 422       7.059  11.019  -9.552  1.00 81.56           O  
ATOM   3049  N   VAL A 423       6.492  11.146  -7.391  1.00 85.31           N  
ATOM   3050  CA  VAL A 423       7.524  12.140  -7.047  1.00 85.31           C  
ATOM   3051  C   VAL A 423       8.911  11.521  -7.091  1.00 85.31           C  
ATOM   3052  CB  VAL A 423       7.269  12.796  -5.678  1.00 85.31           C  
ATOM   3053  O   VAL A 423       9.795  12.107  -7.708  1.00 85.31           O  
ATOM   3054  CG1 VAL A 423       8.397  13.750  -5.254  1.00 85.31           C  
ATOM   3055  CG2 VAL A 423       5.970  13.617  -5.687  1.00 85.31           C  
ATOM   3056  N   LEU A 424       9.126  10.350  -6.481  1.00 85.94           N  
ATOM   3057  CA  LEU A 424      10.450   9.727  -6.514  1.00 85.94           C  
ATOM   3058  C   LEU A 424      10.818   9.245  -7.922  1.00 85.94           C  
ATOM   3059  CB  LEU A 424      10.560   8.584  -5.497  1.00 85.94           C  
ATOM   3060  O   LEU A 424      11.973   9.379  -8.309  1.00 85.94           O  
ATOM   3061  CG  LEU A 424      10.403   8.974  -4.017  1.00 85.94           C  
ATOM   3062  CD1 LEU A 424      10.725   7.767  -3.136  1.00 85.94           C  
ATOM   3063  CD2 LEU A 424      11.349  10.098  -3.591  1.00 85.94           C  
ATOM   3064  N   GLY A 425       9.853   8.765  -8.712  1.00 82.50           N  
ATOM   3065  CA  GLY A 425      10.070   8.451 -10.126  1.00 82.50           C  
ATOM   3066  C   GLY A 425      10.438   9.685 -10.954  1.00 82.50           C  
ATOM   3067  O   GLY A 425      11.347   9.636 -11.776  1.00 82.50           O  
ATOM   3068  N   ALA A 426       9.804  10.829 -10.699  1.00 81.88           N  
ATOM   3069  CA  ALA A 426      10.158  12.069 -11.382  1.00 81.88           C  
ATOM   3070  C   ALA A 426      11.514  12.632 -10.948  1.00 81.88           C  
ATOM   3071  CB  ALA A 426       9.042  13.067 -11.145  1.00 81.88           C  
ATOM   3072  O   ALA A 426      12.233  13.175 -11.782  1.00 81.88           O  
ATOM   3073  N   VAL A 427      11.888  12.482  -9.673  1.00 86.69           N  
ATOM   3074  CA  VAL A 427      13.249  12.799  -9.226  1.00 86.69           C  
ATOM   3075  C   VAL A 427      14.263  11.885  -9.908  1.00 86.69           C  
ATOM   3076  CB  VAL A 427      13.402  12.731  -7.698  1.00 86.69           C  
ATOM   3077  O   VAL A 427      15.286  12.388 -10.364  1.00 86.69           O  
ATOM   3078  CG1 VAL A 427      14.870  12.954  -7.314  1.00 86.69           C  
ATOM   3079  CG2 VAL A 427      12.584  13.830  -7.002  1.00 86.69           C  
ATOM   3080  N   LEU A 428      13.962  10.589 -10.044  1.00 86.62           N  
ATOM   3081  CA  LEU A 428      14.802   9.640 -10.773  1.00 86.62           C  
ATOM   3082  C   LEU A 428      15.026  10.106 -12.214  1.00 86.62           C  
ATOM   3083  CB  LEU A 428      14.181   8.229 -10.687  1.00 86.62           C  
ATOM   3084  O   LEU A 428      16.173  10.239 -12.625  1.00 86.62           O  
ATOM   3085  CG  LEU A 428      14.797   7.189 -11.641  1.00 86.62           C  
ATOM   3086  CD1 LEU A 428      16.257   6.931 -11.298  1.00 86.62           C  
ATOM   3087  CD2 LEU A 428      14.030   5.871 -11.556  1.00 86.62           C  
ATOM   3088  N   VAL A 429      13.958  10.411 -12.955  1.00 83.56           N  
ATOM   3089  CA  VAL A 429      14.058  10.885 -14.347  1.00 83.56           C  
ATOM   3090  C   VAL A 429      14.795  12.224 -14.430  1.00 83.56           C  
ATOM   3091  CB  VAL A 429      12.662  10.979 -14.993  1.00 83.56           C  
ATOM   3092  O   VAL A 429      15.669  12.394 -15.274  1.00 83.56           O  
ATOM   3093  CG1 VAL A 429      12.705  11.611 -16.391  1.00 83.56           C  
ATOM   3094  CG2 VAL A 429      12.039   9.585 -15.143  1.00 83.56           C  
ATOM   3095  N   ALA A 430      14.503  13.172 -13.536  1.00 84.62           N  
ATOM   3096  CA  ALA A 430      15.162  14.475 -13.530  1.00 84.62           C  
ATOM   3097  C   ALA A 430      16.668  14.357 -13.245  1.00 84.62           C  
ATOM   3098  CB  ALA A 430      14.464  15.386 -12.514  1.00 84.62           C  
ATOM   3099  O   ALA A 430      17.470  14.928 -13.981  1.00 84.62           O  
ATOM   3100  N   ALA A 431      17.062  13.590 -12.226  1.00 87.19           N  
ATOM   3101  CA  ALA A 431      18.467  13.329 -11.918  1.00 87.19           C  
ATOM   3102  C   ALA A 431      19.157  12.575 -13.066  1.00 87.19           C  
ATOM   3103  CB  ALA A 431      18.541  12.557 -10.595  1.00 87.19           C  
ATOM   3104  O   ALA A 431      20.258  12.948 -13.467  1.00 87.19           O  
ATOM   3105  N   PHE A 432      18.471  11.595 -13.661  1.00 86.25           N  
ATOM   3106  CA  PHE A 432      18.991  10.824 -14.786  1.00 86.25           C  
ATOM   3107  C   PHE A 432      19.256  11.724 -15.992  1.00 86.25           C  
ATOM   3108  CB  PHE A 432      18.021   9.679 -15.102  1.00 86.25           C  
ATOM   3109  O   PHE A 432      20.371  11.749 -16.501  1.00 86.25           O  
ATOM   3110  CG  PHE A 432      18.476   8.760 -16.211  1.00 86.25           C  
ATOM   3111  CD1 PHE A 432      17.664   8.543 -17.341  1.00 86.25           C  
ATOM   3112  CD2 PHE A 432      19.718   8.110 -16.106  1.00 86.25           C  
ATOM   3113  CE1 PHE A 432      18.083   7.654 -18.345  1.00 86.25           C  
ATOM   3114  CE2 PHE A 432      20.145   7.240 -17.120  1.00 86.25           C  
ATOM   3115  CZ  PHE A 432      19.320   6.998 -18.229  1.00 86.25           C  
ATOM   3116  N   SER A 433      18.283  12.558 -16.368  1.00 85.25           N  
ATOM   3117  CA  SER A 433      18.410  13.526 -17.463  1.00 85.25           C  
ATOM   3118  C   SER A 433      19.574  14.507 -17.281  1.00 85.25           C  
ATOM   3119  CB  SER A 433      17.095  14.297 -17.637  1.00 85.25           C  
ATOM   3120  O   SER A 433      20.214  14.882 -18.258  1.00 85.25           O  
ATOM   3121  OG  SER A 433      16.872  15.251 -16.614  1.00 85.25           O  
ATOM   3122  N   GLN A 434      19.866  14.909 -16.038  1.00 87.06           N  
ATOM   3123  CA  GLN A 434      20.957  15.834 -15.720  1.00 87.06           C  
ATOM   3124  C   GLN A 434      22.330  15.164 -15.761  1.00 87.06           C  
ATOM   3125  CB  GLN A 434      20.727  16.439 -14.328  1.00 87.06           C  
ATOM   3126  O   GLN A 434      23.314  15.819 -16.096  1.00 87.06           O  
ATOM   3127  CG  GLN A 434      19.594  17.468 -14.340  1.00 87.06           C  
ATOM   3128  CD  GLN A 434      19.295  18.048 -12.962  1.00 87.06           C  
ATOM   3129  NE2 GLN A 434      18.247  18.833 -12.844  1.00 87.06           N  
ATOM   3130  OE1 GLN A 434      19.977  17.856 -11.970  1.00 87.06           O  
ATOM   3131  N   ASN A 435      22.386  13.876 -15.425  1.00 86.00           N  
ATOM   3132  CA  ASN A 435      23.616  13.094 -15.364  1.00 86.00           C  
ATOM   3133  C   ASN A 435      23.894  12.317 -16.659  1.00 86.00           C  
ATOM   3134  CB  ASN A 435      23.535  12.173 -14.136  1.00 86.00           C  
ATOM   3135  O   ASN A 435      24.892  11.602 -16.728  1.00 86.00           O  
ATOM   3136  CG  ASN A 435      23.528  12.931 -12.819  1.00 86.00           C  
ATOM   3137  ND2 ASN A 435      22.956  12.351 -11.791  1.00 86.00           N  
ATOM   3138  OD1 ASN A 435      24.045  14.029 -12.675  1.00 86.00           O  
ATOM   3139  N   LEU A 436      23.024  12.407 -17.671  1.00 85.94           N  
ATOM   3140  CA  LEU A 436      23.205  11.702 -18.937  1.00 85.94           C  
ATOM   3141  C   LEU A 436      24.461  12.206 -19.684  1.00 85.94           C  
ATOM   3142  CB  LEU A 436      21.947  11.828 -19.824  1.00 85.94           C  
ATOM   3143  O   LEU A 436      24.743  13.409 -19.675  1.00 85.94           O  
ATOM   3144  CG  LEU A 436      21.262  10.475 -20.122  1.00 85.94           C  
ATOM   3145  CD1 LEU A 436      20.019  10.257 -19.276  1.00 85.94           C  
ATOM   3146  CD2 LEU A 436      20.807  10.404 -21.572  1.00 85.94           C  
ATOM   3147  N   PRO A 437      25.199  11.322 -20.380  1.00 82.19           N  
ATOM   3148  CA  PRO A 437      26.368  11.710 -21.165  1.00 82.19           C  
ATOM   3149  C   PRO A 437      26.053  12.763 -22.229  1.00 82.19           C  
ATOM   3150  CB  PRO A 437      26.879  10.426 -21.821  1.00 82.19           C  
ATOM   3151  O   PRO A 437      25.036  12.694 -22.924  1.00 82.19           O  
ATOM   3152  CG  PRO A 437      26.400   9.353 -20.855  1.00 82.19           C  
ATOM   3153  CD  PRO A 437      25.051   9.876 -20.388  1.00 82.19           C  
ATOM   3154  N   GLY A 438      26.973  13.713 -22.415  1.00 75.06           N  
ATOM   3155  CA  GLY A 438      26.852  14.733 -23.454  1.00 75.06           C  
ATOM   3156  C   GLY A 438      26.720  14.109 -24.847  1.00 75.06           C  
ATOM   3157  O   GLY A 438      27.584  13.346 -25.270  1.00 75.06           O  
ATOM   3158  N   GLY A 439      25.643  14.448 -25.562  1.00 71.19           N  
ATOM   3159  CA  GLY A 439      25.310  13.883 -26.878  1.00 71.19           C  
ATOM   3160  C   GLY A 439      24.079  12.975 -26.871  1.00 71.19           C  
ATOM   3161  O   GLY A 439      23.472  12.780 -27.922  1.00 71.19           O  
ATOM   3162  N   LEU A 440      23.652  12.504 -25.696  1.00 76.62           N  
ATOM   3163  CA  LEU A 440      22.374  11.830 -25.497  1.00 76.62           C  
ATOM   3164  C   LEU A 440      21.373  12.813 -24.867  1.00 76.62           C  
ATOM   3165  CB  LEU A 440      22.603  10.586 -24.629  1.00 76.62           C  
ATOM   3166  O   LEU A 440      21.631  13.410 -23.826  1.00 76.62           O  
ATOM   3167  CG  LEU A 440      23.443   9.457 -25.248  1.00 76.62           C  
ATOM   3168  CD1 LEU A 440      23.603   8.352 -24.202  1.00 76.62           C  
ATOM   3169  CD2 LEU A 440      22.761   8.861 -26.479  1.00 76.62           C  
ATOM   3170  N   GLY A 441      20.232  13.022 -25.522  1.00 74.88           N  
ATOM   3171  CA  GLY A 441      19.198  13.959 -25.080  1.00 74.88           C  
ATOM   3172  C   GLY A 441      17.850  13.674 -25.739  1.00 74.88           C  
ATOM   3173  O   GLY A 441      17.708  12.714 -26.498  1.00 74.88           O  
ATOM   3174  N   GLY A 442      16.841  14.494 -25.444  1.00 79.75           N  
ATOM   3175  CA  GLY A 442      15.473  14.236 -25.905  1.00 79.75           C  
ATOM   3176  C   GLY A 442      14.917  12.954 -25.279  1.00 79.75           C  
ATOM   3177  O   GLY A 442      15.035  12.771 -24.072  1.00 79.75           O  
ATOM   3178  N   ALA A 443      14.376  12.046 -26.095  1.00 75.19           N  
ATOM   3179  CA  ALA A 443      13.756  10.799 -25.628  1.00 75.19           C  
ATOM   3180  C   ALA A 443      14.699   9.901 -24.795  1.00 75.19           C  
ATOM   3181  CB  ALA A 443      13.233  10.049 -26.860  1.00 75.19           C  
ATOM   3182  O   ALA A 443      14.242   9.173 -23.918  1.00 75.19           O  
ATOM   3183  N   ALA A 444      16.020   9.979 -25.014  1.00 79.88           N  
ATOM   3184  CA  ALA A 444      17.009   9.243 -24.220  1.00 79.88           C  
ATOM   3185  C   ALA A 444      17.042   9.687 -22.745  1.00 79.88           C  
ATOM   3186  CB  ALA A 444      18.383   9.425 -24.878  1.00 79.88           C  
ATOM   3187  O   ALA A 444      17.377   8.897 -21.872  1.00 79.88           O  
ATOM   3188  N   ALA A 445      16.668  10.933 -22.451  1.00 78.75           N  
ATOM   3189  CA  ALA A 445      16.641  11.457 -21.088  1.00 78.75           C  
ATOM   3190  C   ALA A 445      15.377  11.051 -20.308  1.00 78.75           C  
ATOM   3191  CB  ALA A 445      16.795  12.977 -21.179  1.00 78.75           C  
ATOM   3192  O   ALA A 445      15.332  11.202 -19.089  1.00 78.75           O  
ATOM   3193  N   GLU A 446      14.352  10.546 -20.999  1.00 74.75           N  
ATOM   3194  CA  GLU A 446      13.053  10.223 -20.403  1.00 74.75           C  
ATOM   3195  C   GLU A 446      13.028   8.832 -19.762  1.00 74.75           C  
ATOM   3196  CB  GLU A 446      11.952  10.337 -21.469  1.00 74.75           C  
ATOM   3197  O   GLU A 446      12.262   8.596 -18.830  1.00 74.75           O  
ATOM   3198  CG  GLU A 446      11.800  11.772 -22.001  1.00 74.75           C  
ATOM   3199  CD  GLU A 446      10.708  11.921 -23.072  1.00 74.75           C  
ATOM   3200  OE1 GLU A 446      10.476  13.082 -23.483  1.00 74.75           O  
ATOM   3201  OE2 GLU A 446      10.154  10.892 -23.520  1.00 74.75           O  
ATOM   3202  N   SER A 447      13.861   7.895 -20.232  1.00 79.88           N  
ATOM   3203  CA  SER A 447      13.896   6.540 -19.678  1.00 79.88           C  
ATOM   3204  C   SER A 447      15.216   5.814 -19.928  1.00 79.88           C  
ATOM   3205  CB  SER A 447      12.725   5.717 -20.231  1.00 79.88           C  
ATOM   3206  O   SER A 447      15.883   6.021 -20.943  1.00 79.88           O  
ATOM   3207  OG  SER A 447      12.923   5.390 -21.592  1.00 79.88           O  
ATOM   3208  N   PHE A 448      15.563   4.900 -19.021  1.00 83.50           N  
ATOM   3209  CA  PHE A 448      16.746   4.051 -19.158  1.00 83.50           C  
ATOM   3210  C   PHE A 448      16.735   3.195 -20.440  1.00 83.50           C  
ATOM   3211  CB  PHE A 448      16.925   3.216 -17.886  1.00 83.50           C  
ATOM   3212  O   PHE A 448      17.732   3.228 -21.160  1.00 83.50           O  
ATOM   3213  CG  PHE A 448      18.073   2.239 -17.962  1.00 83.50           C  
ATOM   3214  CD1 PHE A 448      17.847   0.880 -18.253  1.00 83.50           C  
ATOM   3215  CD2 PHE A 448      19.383   2.703 -17.760  1.00 83.50           C  
ATOM   3216  CE1 PHE A 448      18.928  -0.018 -18.295  1.00 83.50           C  
ATOM   3217  CE2 PHE A 448      20.461   1.808 -17.817  1.00 83.50           C  
ATOM   3218  CZ  PHE A 448      20.235   0.446 -18.070  1.00 83.50           C  
ATOM   3219  N   PRO A 449      15.636   2.505 -20.816  1.00 82.94           N  
ATOM   3220  CA  PRO A 449      15.598   1.757 -22.074  1.00 82.94           C  
ATOM   3221  C   PRO A 449      15.822   2.634 -23.312  1.00 82.94           C  
ATOM   3222  CB  PRO A 449      14.224   1.079 -22.113  1.00 82.94           C  
ATOM   3223  O   PRO A 449      16.508   2.211 -24.240  1.00 82.94           O  
ATOM   3224  CG  PRO A 449      13.849   0.957 -20.639  1.00 82.94           C  
ATOM   3225  CD  PRO A 449      14.422   2.241 -20.054  1.00 82.94           C  
ATOM   3226  N   ALA A 450      15.293   3.863 -23.327  1.00 82.88           N  
ATOM   3227  CA  ALA A 450      15.522   4.797 -24.428  1.00 82.88           C  
ATOM   3228  C   ALA A 450      16.982   5.271 -24.486  1.00 82.88           C  
ATOM   3229  CB  ALA A 450      14.557   5.978 -24.296  1.00 82.88           C  
ATOM   3230  O   ALA A 450      17.542   5.379 -25.575  1.00 82.88           O  
ATOM   3231  N   ALA A 451      17.615   5.506 -23.332  1.00 83.75           N  
ATOM   3232  CA  ALA A 451      19.036   5.836 -23.254  1.00 83.75           C  
ATOM   3233  C   ALA A 451      19.926   4.687 -23.749  1.00 83.75           C  
ATOM   3234  CB  ALA A 451      19.384   6.197 -21.809  1.00 83.75           C  
ATOM   3235  O   ALA A 451      20.848   4.922 -24.524  1.00 83.75           O  
ATOM   3236  N   VAL A 452      19.621   3.447 -23.352  1.00 86.31           N  
ATOM   3237  CA  VAL A 452      20.322   2.238 -23.814  1.00 86.31           C  
ATOM   3238  C   VAL A 452      20.163   2.063 -25.324  1.00 86.31           C  
ATOM   3239  CB  VAL A 452      19.814   1.001 -23.045  1.00 86.31           C  
ATOM   3240  O   VAL A 452      21.147   1.848 -26.025  1.00 86.31           O  
ATOM   3241  CG1 VAL A 452      20.293  -0.329 -23.641  1.00 86.31           C  
ATOM   3242  CG2 VAL A 452      20.290   1.048 -21.587  1.00 86.31           C  
ATOM   3243  N   ALA A 453      18.947   2.229 -25.851  1.00 86.00           N  
ATOM   3244  CA  ALA A 453      18.698   2.157 -27.289  1.00 86.00           C  
ATOM   3245  C   ALA A 453      19.444   3.254 -28.069  1.00 86.00           C  
ATOM   3246  CB  ALA A 453      17.185   2.238 -27.523  1.00 86.00           C  
ATOM   3247  O   ALA A 453      19.965   2.994 -29.151  1.00 86.00           O  
ATOM   3248  N   ALA A 454      19.520   4.469 -27.517  1.00 86.88           N  
ATOM   3249  CA  ALA A 454      20.248   5.581 -28.121  1.00 86.88           C  
ATOM   3250  C   ALA A 454      21.775   5.409 -28.047  1.00 86.88           C  
ATOM   3251  CB  ALA A 454      19.791   6.875 -27.443  1.00 86.88           C  
ATOM   3252  O   ALA A 454      22.481   5.898 -28.927  1.00 86.88           O  
ATOM   3253  N   ALA A 455      22.280   4.707 -27.029  1.00 86.69           N  
ATOM   3254  CA  ALA A 455      23.695   4.375 -26.907  1.00 86.69           C  
ATOM   3255  C   ALA A 455      24.150   3.300 -27.915  1.00 86.69           C  
ATOM   3256  CB  ALA A 455      23.972   3.961 -25.458  1.00 86.69           C  
ATOM   3257  O   ALA A 455      25.327   3.255 -28.277  1.00 86.69           O  
ATOM   3258  N   GLY A 456      23.226   2.465 -28.404  1.00 88.19           N  
ATOM   3259  CA  GLY A 456      23.526   1.403 -29.364  1.00 88.19           C  
ATOM   3260  C   GLY A 456      24.505   0.375 -28.788  1.00 88.19           C  
ATOM   3261  O   GLY A 456      24.363  -0.038 -27.641  1.00 88.19           O  
ATOM   3262  N   ASP A 457      25.508  -0.015 -29.578  1.00 89.44           N  
ATOM   3263  CA  ASP A 457      26.524  -1.007 -29.189  1.00 89.44           C  
ATOM   3264  C   ASP A 457      27.786  -0.382 -28.550  1.00 89.44           C  
ATOM   3265  CB  ASP A 457      26.888  -1.879 -30.405  1.00 89.44           C  
ATOM   3266  O   ASP A 457      28.773  -1.083 -28.303  1.00 89.44           O  
ATOM   3267  CG  ASP A 457      25.731  -2.731 -30.941  1.00 89.44           C  
ATOM   3268  OD1 ASP A 457      24.920  -3.222 -30.127  1.00 89.44           O  
ATOM   3269  OD2 ASP A 457      25.692  -2.915 -32.180  1.00 89.44           O  
ATOM   3270  N   ASP A 458      27.802   0.933 -28.291  1.00 89.81           N  
ATOM   3271  CA  ASP A 458      28.944   1.596 -27.652  1.00 89.81           C  
ATOM   3272  C   ASP A 458      29.013   1.218 -26.165  1.00 89.81           C  
ATOM   3273  CB  ASP A 458      28.905   3.115 -27.880  1.00 89.81           C  
ATOM   3274  O   ASP A 458      28.295   1.752 -25.318  1.00 89.81           O  
ATOM   3275  CG  ASP A 458      30.167   3.837 -27.368  1.00 89.81           C  
ATOM   3276  OD1 ASP A 458      30.785   3.372 -26.377  1.00 89.81           O  
ATOM   3277  OD2 ASP A 458      30.528   4.866 -27.978  1.00 89.81           O  
ATOM   3278  N   SER A 459      29.911   0.288 -25.836  1.00 87.94           N  
ATOM   3279  CA  SER A 459      30.089  -0.225 -24.475  1.00 87.94           C  
ATOM   3280  C   SER A 459      30.511   0.845 -23.464  1.00 87.94           C  
ATOM   3281  CB  SER A 459      31.103  -1.371 -24.485  1.00 87.94           C  
ATOM   3282  O   SER A 459      30.154   0.740 -22.290  1.00 87.94           O  
ATOM   3283  OG  SER A 459      32.367  -0.955 -24.974  1.00 87.94           O  
ATOM   3284  N   GLY A 460      31.233   1.883 -23.897  1.00 89.44           N  
ATOM   3285  CA  GLY A 460      31.631   2.994 -23.037  1.00 89.44           C  
ATOM   3286  C   GLY A 460      30.455   3.910 -22.718  1.00 89.44           C  
ATOM   3287  O   GLY A 460      30.302   4.346 -21.577  1.00 89.44           O  
ATOM   3288  N   LEU A 461      29.598   4.166 -23.706  1.00 87.81           N  
ATOM   3289  CA  LEU A 461      28.393   4.972 -23.537  1.00 87.81           C  
ATOM   3290  C   LEU A 461      27.315   4.225 -22.739  1.00 87.81           C  
ATOM   3291  CB  LEU A 461      27.915   5.386 -24.935  1.00 87.81           C  
ATOM   3292  O   LEU A 461      26.692   4.813 -21.858  1.00 87.81           O  
ATOM   3293  CG  LEU A 461      26.845   6.485 -24.955  1.00 87.81           C  
ATOM   3294  CD1 LEU A 461      27.337   7.796 -24.335  1.00 87.81           C  
ATOM   3295  CD2 LEU A 461      26.482   6.778 -26.410  1.00 87.81           C  
ATOM   3296  N   LEU A 462      27.150   2.920 -22.975  1.00 89.00           N  
ATOM   3297  CA  LEU A 462      26.263   2.050 -22.195  1.00 89.00           C  
ATOM   3298  C   LEU A 462      26.658   1.999 -20.715  1.00 89.00           C  
ATOM   3299  CB  LEU A 462      26.294   0.628 -22.782  1.00 89.00           C  
ATOM   3300  O   LEU A 462      25.783   2.067 -19.851  1.00 89.00           O  
ATOM   3301  CG  LEU A 462      25.515   0.442 -24.095  1.00 89.00           C  
ATOM   3302  CD1 LEU A 462      25.812  -0.958 -24.636  1.00 89.00           C  
ATOM   3303  CD2 LEU A 462      24.008   0.559 -23.869  1.00 89.00           C  
ATOM   3304  N   ALA A 463      27.959   1.910 -20.414  1.00 88.25           N  
ATOM   3305  CA  ALA A 463      28.451   1.962 -19.039  1.00 88.25           C  
ATOM   3306  C   ALA A 463      28.103   3.300 -18.373  1.00 88.25           C  
ATOM   3307  CB  ALA A 463      29.960   1.694 -19.034  1.00 88.25           C  
ATOM   3308  O   ALA A 463      27.551   3.309 -17.278  1.00 88.25           O  
ATOM   3309  N   GLN A 464      28.312   4.423 -19.068  1.00 89.56           N  
ATOM   3310  CA  GLN A 464      27.955   5.738 -18.531  1.00 89.56           C  
ATOM   3311  C   GLN A 464      26.443   5.893 -18.319  1.00 89.56           C  
ATOM   3312  CB  GLN A 464      28.454   6.847 -19.457  1.00 89.56           C  
ATOM   3313  O   GLN A 464      26.024   6.407 -17.291  1.00 89.56           O  
ATOM   3314  CG  GLN A 464      29.978   6.966 -19.530  1.00 89.56           C  
ATOM   3315  CD  GLN A 464      30.411   7.903 -20.652  1.00 89.56           C  
ATOM   3316  NE2 GLN A 464      31.422   7.540 -21.407  1.00 89.56           N  
ATOM   3317  OE1 GLN A 464      29.861   8.967 -20.886  1.00 89.56           O  
ATOM   3318  N   VAL A 465      25.607   5.416 -19.249  1.00 89.19           N  
ATOM   3319  CA  VAL A 465      24.141   5.413 -19.088  1.00 89.19           C  
ATOM   3320  C   VAL A 465      23.724   4.599 -17.858  1.00 89.19           C  
ATOM   3321  CB  VAL A 465      23.467   4.877 -20.369  1.00 89.19           C  
ATOM   3322  O   VAL A 465      22.858   5.032 -17.095  1.00 89.19           O  
ATOM   3323  CG1 VAL A 465      21.987   4.534 -20.176  1.00 89.19           C  
ATOM   3324  CG2 VAL A 465      23.544   5.921 -21.490  1.00 89.19           C  
ATOM   3325  N   ARG A 466      24.345   3.435 -17.646  1.00 89.31           N  
ATOM   3326  CA  ARG A 466      24.112   2.587 -16.472  1.00 89.31           C  
ATOM   3327  C   ARG A 466      24.511   3.290 -15.174  1.00 89.31           C  
ATOM   3328  CB  ARG A 466      24.843   1.255 -16.684  1.00 89.31           C  
ATOM   3329  O   ARG A 466      23.698   3.320 -14.252  1.00 89.31           O  
ATOM   3330  CG  ARG A 466      24.521   0.242 -15.585  1.00 89.31           C  
ATOM   3331  CD  ARG A 466      25.344  -1.029 -15.785  1.00 89.31           C  
ATOM   3332  NE  ARG A 466      25.272  -1.891 -14.592  1.00 89.31           N  
ATOM   3333  NH1 ARG A 466      24.790  -3.898 -15.595  1.00 89.31           N  
ATOM   3334  NH2 ARG A 466      24.978  -3.761 -13.369  1.00 89.31           N  
ATOM   3335  CZ  ARG A 466      25.016  -3.179 -14.530  1.00 89.31           C  
ATOM   3336  N   ASP A 467      25.691   3.901 -15.132  1.00 89.44           N  
ATOM   3337  CA  ASP A 467      26.192   4.630 -13.961  1.00 89.44           C  
ATOM   3338  C   ASP A 467      25.294   5.833 -13.626  1.00 89.44           C  
ATOM   3339  CB  ASP A 467      27.648   5.072 -14.201  1.00 89.44           C  
ATOM   3340  O   ASP A 467      24.844   5.979 -12.489  1.00 89.44           O  
ATOM   3341  CG  ASP A 467      28.668   3.922 -14.239  1.00 89.44           C  
ATOM   3342  OD1 ASP A 467      28.325   2.794 -13.813  1.00 89.44           O  
ATOM   3343  OD2 ASP A 467      29.811   4.187 -14.683  1.00 89.44           O  
ATOM   3344  N   SER A 468      24.912   6.636 -14.627  1.00 89.50           N  
ATOM   3345  CA  SER A 468      23.998   7.771 -14.438  1.00 89.50           C  
ATOM   3346  C   SER A 468      22.637   7.334 -13.892  1.00 89.50           C  
ATOM   3347  CB  SER A 468      23.783   8.520 -15.760  1.00 89.50           C  
ATOM   3348  O   SER A 468      22.037   8.045 -13.078  1.00 89.50           O  
ATOM   3349  OG  SER A 468      25.010   8.999 -16.268  1.00 89.50           O  
ATOM   3350  N   PHE A 469      22.122   6.176 -14.321  1.00 88.44           N  
ATOM   3351  CA  PHE A 469      20.862   5.632 -13.809  1.00 88.44           C  
ATOM   3352  C   PHE A 469      21.003   5.121 -12.370  1.00 88.44           C  
ATOM   3353  CB  PHE A 469      20.336   4.543 -14.750  1.00 88.44           C  
ATOM   3354  O   PHE A 469      20.134   5.405 -11.543  1.00 88.44           O  
ATOM   3355  CG  PHE A 469      18.898   4.142 -14.471  1.00 88.44           C  
ATOM   3356  CD1 PHE A 469      18.603   2.884 -13.920  1.00 88.44           C  
ATOM   3357  CD2 PHE A 469      17.845   5.029 -14.767  1.00 88.44           C  
ATOM   3358  CE1 PHE A 469      17.273   2.503 -13.678  1.00 88.44           C  
ATOM   3359  CE2 PHE A 469      16.512   4.656 -14.513  1.00 88.44           C  
ATOM   3360  CZ  PHE A 469      16.225   3.391 -13.969  1.00 88.44           C  
ATOM   3361  N   ALA A 470      22.107   4.442 -12.044  1.00 89.25           N  
ATOM   3362  CA  ALA A 470      22.412   3.968 -10.693  1.00 89.25           C  
ATOM   3363  C   ALA A 470      22.560   5.116  -9.682  1.00 89.25           C  
ATOM   3364  CB  ALA A 470      23.677   3.103 -10.763  1.00 89.25           C  
ATOM   3365  O   ALA A 470      21.960   5.081  -8.601  1.00 89.25           O  
ATOM   3366  N   ASP A 471      23.265   6.184 -10.053  1.00 89.12           N  
ATOM   3367  CA  ASP A 471      23.396   7.383  -9.221  1.00 89.12           C  
ATOM   3368  C   ASP A 471      22.033   8.049  -8.983  1.00 89.12           C  
ATOM   3369  CB  ASP A 471      24.354   8.374  -9.902  1.00 89.12           C  
ATOM   3370  O   ASP A 471      21.682   8.431  -7.861  1.00 89.12           O  
ATOM   3371  CG  ASP A 471      25.837   8.025  -9.734  1.00 89.12           C  
ATOM   3372  OD1 ASP A 471      26.154   7.214  -8.834  1.00 89.12           O  
ATOM   3373  OD2 ASP A 471      26.646   8.681 -10.424  1.00 89.12           O  
ATOM   3374  N   SER A 472      21.214   8.132 -10.031  1.00 88.69           N  
ATOM   3375  CA  SER A 472      19.881   8.740  -9.966  1.00 88.69           C  
ATOM   3376  C   SER A 472      18.905   7.917  -9.118  1.00 88.69           C  
ATOM   3377  CB  SER A 472      19.344   8.939 -11.380  1.00 88.69           C  
ATOM   3378  O   SER A 472      18.109   8.482  -8.356  1.00 88.69           O  
ATOM   3379  OG  SER A 472      20.260   9.734 -12.098  1.00 88.69           O  
ATOM   3380  N   LEU A 473      18.998   6.585  -9.185  1.00 88.94           N  
ATOM   3381  CA  LEU A 473      18.285   5.668  -8.297  1.00 88.94           C  
ATOM   3382  C   LEU A 473      18.716   5.861  -6.845  1.00 88.94           C  
ATOM   3383  CB  LEU A 473      18.526   4.212  -8.741  1.00 88.94           C  
ATOM   3384  O   LEU A 473      17.856   5.990  -5.973  1.00 88.94           O  
ATOM   3385  CG  LEU A 473      17.580   3.720  -9.847  1.00 88.94           C  
ATOM   3386  CD1 LEU A 473      18.055   2.368 -10.359  1.00 88.94           C  
ATOM   3387  CD2 LEU A 473      16.153   3.534  -9.326  1.00 88.94           C  
ATOM   3388  N   THR A 474      20.020   5.962  -6.590  1.00 90.75           N  
ATOM   3389  CA  THR A 474      20.572   6.178  -5.246  1.00 90.75           C  
ATOM   3390  C   THR A 474      20.042   7.472  -4.632  1.00 90.75           C  
ATOM   3391  CB  THR A 474      22.107   6.184  -5.284  1.00 90.75           C  
ATOM   3392  O   THR A 474      19.503   7.457  -3.524  1.00 90.75           O  
ATOM   3393  CG2 THR A 474      22.715   6.349  -3.888  1.00 90.75           C  
ATOM   3394  OG1 THR A 474      22.558   4.953  -5.783  1.00 90.75           O  
ATOM   3395  N   VAL A 475      20.105   8.592  -5.362  1.00 89.94           N  
ATOM   3396  CA  VAL A 475      19.580   9.892  -4.901  1.00 89.94           C  
ATOM   3397  C   VAL A 475      18.086   9.806  -4.588  1.00 89.94           C  
ATOM   3398  CB  VAL A 475      19.855  10.991  -5.948  1.00 89.94           C  
ATOM   3399  O   VAL A 475      17.644  10.236  -3.519  1.00 89.94           O  
ATOM   3400  CG1 VAL A 475      19.154  12.316  -5.608  1.00 89.94           C  
ATOM   3401  CG2 VAL A 475      21.357  11.285  -6.036  1.00 89.94           C  
ATOM   3402  N   SER A 476      17.305   9.209  -5.486  1.00 88.81           N  
ATOM   3403  CA  SER A 476      15.854   9.073  -5.314  1.00 88.81           C  
ATOM   3404  C   SER A 476      15.509   8.186  -4.113  1.00 88.81           C  
ATOM   3405  CB  SER A 476      15.234   8.526  -6.601  1.00 88.81           C  
ATOM   3406  O   SER A 476      14.607   8.502  -3.331  1.00 88.81           O  
ATOM   3407  OG  SER A 476      15.596   9.355  -7.679  1.00 88.81           O  
ATOM   3408  N   GLN A 477      16.283   7.120  -3.898  1.00 88.94           N  
ATOM   3409  CA  GLN A 477      16.114   6.203  -2.776  1.00 88.94           C  
ATOM   3410  C   GLN A 477      16.476   6.857  -1.437  1.00 88.94           C  
ATOM   3411  CB  GLN A 477      16.941   4.933  -3.050  1.00 88.94           C  
ATOM   3412  O   GLN A 477      15.792   6.624  -0.438  1.00 88.94           O  
ATOM   3413  CG  GLN A 477      16.600   3.727  -2.160  1.00 88.94           C  
ATOM   3414  CD  GLN A 477      15.248   3.099  -2.487  1.00 88.94           C  
ATOM   3415  NE2 GLN A 477      15.048   1.827  -2.236  1.00 88.94           N  
ATOM   3416  OE1 GLN A 477      14.315   3.735  -2.939  1.00 88.94           O  
ATOM   3417  N   LEU A 478      17.488   7.732  -1.403  1.00 90.44           N  
ATOM   3418  CA  LEU A 478      17.837   8.522  -0.217  1.00 90.44           C  
ATOM   3419  C   LEU A 478      16.723   9.503   0.174  1.00 90.44           C  
ATOM   3420  CB  LEU A 478      19.153   9.280  -0.464  1.00 90.44           C  
ATOM   3421  O   LEU A 478      16.424   9.647   1.362  1.00 90.44           O  
ATOM   3422  CG  LEU A 478      20.413   8.398  -0.500  1.00 90.44           C  
ATOM   3423  CD1 LEU A 478      21.615   9.250  -0.907  1.00 90.44           C  
ATOM   3424  CD2 LEU A 478      20.711   7.773   0.861  1.00 90.44           C  
ATOM   3425  N   ILE A 479      16.067  10.139  -0.802  1.00 88.62           N  
ATOM   3426  CA  ILE A 479      14.901  11.000  -0.544  1.00 88.62           C  
ATOM   3427  C   ILE A 479      13.740  10.169   0.012  1.00 88.62           C  
ATOM   3428  CB  ILE A 479      14.488  11.774  -1.812  1.00 88.62           C  
ATOM   3429  O   ILE A 479      13.120  10.572   1.000  1.00 88.62           O  
ATOM   3430  CG1 ILE A 479      15.628  12.724  -2.242  1.00 88.62           C  
ATOM   3431  CG2 ILE A 479      13.195  12.584  -1.580  1.00 88.62           C  
ATOM   3432  CD1 ILE A 479      15.351  13.378  -3.592  1.00 88.62           C  
ATOM   3433  N   GLY A 480      13.480   8.989  -0.562  1.00 86.31           N  
ATOM   3434  CA  GLY A 480      12.500   8.037  -0.036  1.00 86.31           C  
ATOM   3435  C   GLY A 480      12.795   7.637   1.414  1.00 86.31           C  
ATOM   3436  O   GLY A 480      11.925   7.752   2.281  1.00 86.31           O  
ATOM   3437  N   ALA A 481      14.044   7.270   1.715  1.00 88.00           N  
ATOM   3438  CA  ALA A 481      14.493   6.917   3.061  1.00 88.00           C  
ATOM   3439  C   ALA A 481      14.319   8.073   4.060  1.00 88.00           C  
ATOM   3440  CB  ALA A 481      15.957   6.462   2.989  1.00 88.00           C  
ATOM   3441  O   ALA A 481      13.831   7.862   5.176  1.00 88.00           O  
ATOM   3442  N   ALA A 482      14.660   9.301   3.656  1.00 88.50           N  
ATOM   3443  CA  ALA A 482      14.454  10.499   4.463  1.00 88.50           C  
ATOM   3444  C   ALA A 482      12.962  10.756   4.727  1.00 88.50           C  
ATOM   3445  CB  ALA A 482      15.120  11.689   3.764  1.00 88.50           C  
ATOM   3446  O   ALA A 482      12.585  11.051   5.863  1.00 88.50           O  
ATOM   3447  N   ALA A 483      12.100  10.588   3.720  1.00 85.69           N  
ATOM   3448  CA  ALA A 483      10.656  10.738   3.870  1.00 85.69           C  
ATOM   3449  C   ALA A 483      10.067   9.711   4.853  1.00 85.69           C  
ATOM   3450  CB  ALA A 483       9.997  10.653   2.490  1.00 85.69           C  
ATOM   3451  O   ALA A 483       9.300  10.099   5.740  1.00 85.69           O  
ATOM   3452  N   VAL A 484      10.481   8.436   4.770  1.00 84.62           N  
ATOM   3453  CA  VAL A 484      10.097   7.399   5.747  1.00 84.62           C  
ATOM   3454  C   VAL A 484      10.535   7.802   7.156  1.00 84.62           C  
ATOM   3455  CB  VAL A 484      10.669   6.005   5.394  1.00 84.62           C  
ATOM   3456  O   VAL A 484       9.713   7.804   8.074  1.00 84.62           O  
ATOM   3457  CG1 VAL A 484      10.353   4.959   6.475  1.00 84.62           C  
ATOM   3458  CG2 VAL A 484      10.089   5.460   4.090  1.00 84.62           C  
ATOM   3459  N   LEU A 485      11.806   8.185   7.334  1.00 87.25           N  
ATOM   3460  CA  LEU A 485      12.355   8.606   8.629  1.00 87.25           C  
ATOM   3461  C   LEU A 485      11.570   9.764   9.234  1.00 87.25           C  
ATOM   3462  CB  LEU A 485      13.838   9.004   8.473  1.00 87.25           C  
ATOM   3463  O   LEU A 485      11.116   9.668  10.375  1.00 87.25           O  
ATOM   3464  CG  LEU A 485      14.774   7.904   8.975  1.00 87.25           C  
ATOM   3465  CD1 LEU A 485      16.147   8.001   8.310  1.00 87.25           C  
ATOM   3466  CD2 LEU A 485      14.946   7.925  10.493  1.00 87.25           C  
ATOM   3467  N   LEU A 486      11.382  10.839   8.468  1.00 86.31           N  
ATOM   3468  CA  LEU A 486      10.677  12.036   8.915  1.00 86.31           C  
ATOM   3469  C   LEU A 486       9.214  11.730   9.242  1.00 86.31           C  
ATOM   3470  CB  LEU A 486      10.783  13.121   7.828  1.00 86.31           C  
ATOM   3471  O   LEU A 486       8.733  12.121  10.308  1.00 86.31           O  
ATOM   3472  CG  LEU A 486      12.191  13.722   7.657  1.00 86.31           C  
ATOM   3473  CD1 LEU A 486      12.203  14.631   6.429  1.00 86.31           C  
ATOM   3474  CD2 LEU A 486      12.616  14.550   8.874  1.00 86.31           C  
ATOM   3475  N   GLY A 487       8.521  10.989   8.372  1.00 78.75           N  
ATOM   3476  CA  GLY A 487       7.130  10.591   8.573  1.00 78.75           C  
ATOM   3477  C   GLY A 487       6.938   9.767   9.839  1.00 78.75           C  
ATOM   3478  O   GLY A 487       6.074  10.067  10.669  1.00 78.75           O  
ATOM   3479  N   GLY A 488       7.785   8.763  10.044  1.00 76.44           N  
ATOM   3480  CA  GLY A 488       7.662   7.897  11.203  1.00 76.44           C  
ATOM   3481  C   GLY A 488       8.213   8.486  12.502  1.00 76.44           C  
ATOM   3482  O   GLY A 488       7.678   8.182  13.568  1.00 76.44           O  
ATOM   3483  N   TRP A 489       9.204   9.382  12.459  1.00 83.50           N  
ATOM   3484  CA  TRP A 489       9.604  10.167  13.634  1.00 83.50           C  
ATOM   3485  C   TRP A 489       8.525  11.166  14.034  1.00 83.50           C  
ATOM   3486  CB  TRP A 489      10.925  10.898  13.386  1.00 83.50           C  
ATOM   3487  O   TRP A 489       8.242  11.302  15.224  1.00 83.50           O  
ATOM   3488  CG  TRP A 489      12.168  10.097  13.615  1.00 83.50           C  
ATOM   3489  CD1 TRP A 489      12.305   8.753  13.510  1.00 83.50           C  
ATOM   3490  CD2 TRP A 489      13.491  10.604  13.961  1.00 83.50           C  
ATOM   3491  CE2 TRP A 489      14.384   9.497  14.072  1.00 83.50           C  
ATOM   3492  CE3 TRP A 489      14.027  11.896  14.163  1.00 83.50           C  
ATOM   3493  NE1 TRP A 489      13.608   8.391  13.797  1.00 83.50           N  
ATOM   3494  CH2 TRP A 489      16.247  10.960  14.567  1.00 83.50           C  
ATOM   3495  CZ2 TRP A 489      15.742   9.662  14.373  1.00 83.50           C  
ATOM   3496  CZ3 TRP A 489      15.391  12.072  14.462  1.00 83.50           C  
ATOM   3497  N   LEU A 490       7.874  11.818  13.067  1.00 81.25           N  
ATOM   3498  CA  LEU A 490       6.728  12.685  13.323  1.00 81.25           C  
ATOM   3499  C   LEU A 490       5.586  11.896  13.978  1.00 81.25           C  
ATOM   3500  CB  LEU A 490       6.297  13.340  11.998  1.00 81.25           C  
ATOM   3501  O   LEU A 490       5.086  12.303  15.032  1.00 81.25           O  
ATOM   3502  CG  LEU A 490       5.106  14.302  12.125  1.00 81.25           C  
ATOM   3503  CD1 LEU A 490       5.468  15.536  12.958  1.00 81.25           C  
ATOM   3504  CD2 LEU A 490       4.653  14.756  10.740  1.00 81.25           C  
ATOM   3505  N   ALA A 491       5.225  10.741  13.408  1.00 73.06           N  
ATOM   3506  CA  ALA A 491       4.225   9.845  13.985  1.00 73.06           C  
ATOM   3507  C   ALA A 491       4.625   9.405  15.404  1.00 73.06           C  
ATOM   3508  CB  ALA A 491       4.031   8.636  13.062  1.00 73.06           C  
ATOM   3509  O   ALA A 491       3.862   9.589  16.352  1.00 73.06           O  
ATOM   3510  N   GLY A 492       5.848   8.897  15.581  1.00 75.00           N  
ATOM   3511  CA  GLY A 492       6.369   8.433  16.865  1.00 75.00           C  
ATOM   3512  C   GLY A 492       6.395   9.530  17.932  1.00 75.00           C  
ATOM   3513  O   GLY A 492       5.928   9.318  19.050  1.00 75.00           O  
ATOM   3514  N   ALA A 493       6.868  10.732  17.598  1.00 79.62           N  
ATOM   3515  CA  ALA A 493       6.907  11.870  18.514  1.00 79.62           C  
ATOM   3516  C   ALA A 493       5.502  12.295  18.963  1.00 79.62           C  
ATOM   3517  CB  ALA A 493       7.638  13.031  17.829  1.00 79.62           C  
ATOM   3518  O   ALA A 493       5.290  12.602  20.141  1.00 79.62           O  
ATOM   3519  N   LEU A 494       4.530  12.289  18.051  1.00 75.50           N  
ATOM   3520  CA  LEU A 494       3.150  12.664  18.355  1.00 75.50           C  
ATOM   3521  C   LEU A 494       2.437  11.593  19.186  1.00 75.50           C  
ATOM   3522  CB  LEU A 494       2.430  13.025  17.043  1.00 75.50           C  
ATOM   3523  O   LEU A 494       1.736  11.943  20.137  1.00 75.50           O  
ATOM   3524  CG  LEU A 494       2.978  14.345  16.458  1.00 75.50           C  
ATOM   3525  CD1 LEU A 494       2.509  14.594  15.038  1.00 75.50           C  
ATOM   3526  CD2 LEU A 494       2.524  15.565  17.268  1.00 75.50           C  
ATOM   3527  N   LEU A 495       2.707  10.311  18.933  1.00 71.94           N  
ATOM   3528  CA  LEU A 495       2.254   9.206  19.784  1.00 71.94           C  
ATOM   3529  C   LEU A 495       2.880   9.263  21.186  1.00 71.94           C  
ATOM   3530  CB  LEU A 495       2.569   7.870  19.089  1.00 71.94           C  
ATOM   3531  O   LEU A 495       2.200   9.083  22.191  1.00 71.94           O  
ATOM   3532  CG  LEU A 495       1.738   7.600  17.820  1.00 71.94           C  
ATOM   3533  CD1 LEU A 495       2.193   6.282  17.194  1.00 71.94           C  
ATOM   3534  CD2 LEU A 495       0.243   7.549  18.126  1.00 71.94           C  
ATOM   3535  N   LEU A 496       4.160   9.614  21.302  1.00 77.50           N  
ATOM   3536  CA  LEU A 496       4.801   9.778  22.611  1.00 77.50           C  
ATOM   3537  C   LEU A 496       4.245  10.966  23.403  1.00 77.50           C  
ATOM   3538  CB  LEU A 496       6.314   9.942  22.417  1.00 77.50           C  
ATOM   3539  O   LEU A 496       4.202  10.919  24.635  1.00 77.50           O  
ATOM   3540  CG  LEU A 496       7.029   8.645  22.012  1.00 77.50           C  
ATOM   3541  CD1 LEU A 496       8.475   8.969  21.640  1.00 77.50           C  
ATOM   3542  CD2 LEU A 496       7.044   7.627  23.152  1.00 77.50           C  
ATOM   3543  N   ARG A 497       3.850  12.048  22.725  1.00 78.31           N  
ATOM   3544  CA  ARG A 497       3.157  13.182  23.359  1.00 78.31           C  
ATOM   3545  C   ARG A 497       1.751  12.786  23.803  1.00 78.31           C  
ATOM   3546  CB  ARG A 497       3.113  14.375  22.395  1.00 78.31           C  
ATOM   3547  O   ARG A 497       1.317  13.196  24.877  1.00 78.31           O  
ATOM   3548  CG  ARG A 497       4.476  15.073  22.278  1.00 78.31           C  
ATOM   3549  CD  ARG A 497       4.403  16.200  21.242  1.00 78.31           C  
ATOM   3550  NE  ARG A 497       5.674  16.945  21.149  1.00 78.31           N  
ATOM   3551  NH1 ARG A 497       4.988  18.528  19.629  1.00 78.31           N  
ATOM   3552  NH2 ARG A 497       7.078  18.579  20.393  1.00 78.31           N  
ATOM   3553  CZ  ARG A 497       5.906  18.009  20.396  1.00 78.31           C  
ATOM   3554  N   ALA A 498       1.076  11.962  23.007  1.00 69.38           N  
ATOM   3555  CA  ALA A 498      -0.244  11.437  23.308  1.00 69.38           C  
ATOM   3556  C   ALA A 498      -0.276  10.614  24.596  1.00 69.38           C  
ATOM   3557  CB  ALA A 498      -0.691  10.575  22.123  1.00 69.38           C  
ATOM   3558  O   ALA A 498      -1.061  10.922  25.492  1.00 69.38           O  
ATOM   3559  N   ASP A 499       0.614   9.628  24.698  1.00 71.81           N  
ATOM   3560  CA  ASP A 499       0.706   8.741  25.858  1.00 71.81           C  
ATOM   3561  C   ASP A 499       1.011   9.517  27.142  1.00 71.81           C  
ATOM   3562  CB  ASP A 499       1.841   7.727  25.637  1.00 71.81           C  
ATOM   3563  O   ASP A 499       0.507   9.189  28.215  1.00 71.81           O  
ATOM   3564  CG  ASP A 499       1.523   6.591  24.665  1.00 71.81           C  
ATOM   3565  OD1 ASP A 499       0.376   6.520  24.182  1.00 71.81           O  
ATOM   3566  OD2 ASP A 499       2.460   5.781  24.466  1.00 71.81           O  
ATOM   3567  N   ARG A 500       1.848  10.561  27.050  1.00 75.75           N  
ATOM   3568  CA  ARG A 500       2.158  11.432  28.192  1.00 75.75           C  
ATOM   3569  C   ARG A 500       0.934  12.215  28.657  1.00 75.75           C  
ATOM   3570  CB  ARG A 500       3.301  12.392  27.844  1.00 75.75           C  
ATOM   3571  O   ARG A 500       0.700  12.297  29.859  1.00 75.75           O  
ATOM   3572  CG  ARG A 500       4.665  11.694  27.876  1.00 75.75           C  
ATOM   3573  CD  ARG A 500       5.789  12.710  27.619  1.00 75.75           C  
ATOM   3574  NE  ARG A 500       6.546  12.412  26.390  1.00 75.75           N  
ATOM   3575  NH1 ARG A 500       8.016  14.170  26.553  1.00 75.75           N  
ATOM   3576  NH2 ARG A 500       8.285  12.664  24.932  1.00 75.75           N  
ATOM   3577  CZ  ARG A 500       7.606  13.079  25.965  1.00 75.75           C  
ATOM   3578  N   ALA A 501       0.158  12.763  27.724  1.00 71.44           N  
ATOM   3579  CA  ALA A 501      -1.053  13.510  28.049  1.00 71.44           C  
ATOM   3580  C   ALA A 501      -2.120  12.618  28.706  1.00 71.44           C  
ATOM   3581  CB  ALA A 501      -1.576  14.171  26.769  1.00 71.44           C  
ATOM   3582  O   ALA A 501      -2.770  13.044  29.658  1.00 71.44           O  
ATOM   3583  N   ASP A 502      -2.274  11.376  28.240  1.00 72.25           N  
ATOM   3584  CA  ASP A 502      -3.252  10.443  28.807  1.00 72.25           C  
ATOM   3585  C   ASP A 502      -2.838   9.977  30.211  1.00 72.25           C  
ATOM   3586  CB  ASP A 502      -3.480   9.263  27.851  1.00 72.25           C  
ATOM   3587  O   ASP A 502      -3.672   9.962  31.115  1.00 72.25           O  
ATOM   3588  CG  ASP A 502      -4.080   9.679  26.498  1.00 72.25           C  
ATOM   3589  OD1 ASP A 502      -4.657  10.789  26.351  1.00 72.25           O  
ATOM   3590  OD2 ASP A 502      -3.911   8.929  25.516  1.00 72.25           O  
ATOM   3591  N   ARG A 503      -1.543   9.708  30.438  1.00 74.81           N  
ATOM   3592  CA  ARG A 503      -1.012   9.417  31.784  1.00 74.81           C  
ATOM   3593  C   ARG A 503      -1.196  10.584  32.749  1.00 74.81           C  
ATOM   3594  CB  ARG A 503       0.473   9.049  31.717  1.00 74.81           C  
ATOM   3595  O   ARG A 503      -1.586  10.362  33.888  1.00 74.81           O  
ATOM   3596  CG  ARG A 503       0.695   7.645  31.149  1.00 74.81           C  
ATOM   3597  CD  ARG A 503       2.192   7.312  31.165  1.00 74.81           C  
ATOM   3598  NE  ARG A 503       2.653   6.813  29.858  1.00 74.81           N  
ATOM   3599  NH1 ARG A 503       4.597   5.848  30.598  1.00 74.81           N  
ATOM   3600  NH2 ARG A 503       4.039   5.704  28.434  1.00 74.81           N  
ATOM   3601  CZ  ARG A 503       3.758   6.127  29.635  1.00 74.81           C  
ATOM   3602  N   ALA A 504      -0.958  11.816  32.298  1.00 72.94           N  
ATOM   3603  CA  ALA A 504      -1.165  13.004  33.124  1.00 72.94           C  
ATOM   3604  C   ALA A 504      -2.642  13.173  33.522  1.00 72.94           C  
ATOM   3605  CB  ALA A 504      -0.636  14.226  32.365  1.00 72.94           C  
ATOM   3606  O   ALA A 504      -2.940  13.491  34.668  1.00 72.94           O  
ATOM   3607  N   ARG A 505      -3.577  12.900  32.600  1.00 75.44           N  
ATOM   3608  CA  ARG A 505      -5.022  12.918  32.886  1.00 75.44           C  
ATOM   3609  C   ARG A 505      -5.446  11.802  33.837  1.00 75.44           C  
ATOM   3610  CB  ARG A 505      -5.814  12.800  31.582  1.00 75.44           C  
ATOM   3611  O   ARG A 505      -6.296  12.043  34.686  1.00 75.44           O  
ATOM   3612  CG  ARG A 505      -5.758  14.083  30.747  1.00 75.44           C  
ATOM   3613  CD  ARG A 505      -6.362  13.784  29.376  1.00 75.44           C  
ATOM   3614  NE  ARG A 505      -6.372  14.975  28.514  1.00 75.44           N  
ATOM   3615  NH1 ARG A 505      -7.047  13.899  26.604  1.00 75.44           N  
ATOM   3616  NH2 ARG A 505      -6.770  16.118  26.590  1.00 75.44           N  
ATOM   3617  CZ  ARG A 505      -6.727  14.991  27.244  1.00 75.44           C  
ATOM   3618  N   ALA A 506      -4.884  10.603  33.696  1.00 72.94           N  
ATOM   3619  CA  ALA A 506      -5.147   9.496  34.613  1.00 72.94           C  
ATOM   3620  C   ALA A 506      -4.663   9.829  36.032  1.00 72.94           C  
ATOM   3621  CB  ALA A 506      -4.499   8.223  34.060  1.00 72.94           C  
ATOM   3622  O   ALA A 506      -5.447   9.741  36.969  1.00 72.94           O  
ATOM   3623  N   ALA A 507      -3.433  10.334  36.162  1.00 75.31           N  
ATOM   3624  CA  ALA A 507      -2.884  10.780  37.441  1.00 75.31           C  
ATOM   3625  C   ALA A 507      -3.713  11.916  38.071  1.00 75.31           C  
ATOM   3626  CB  ALA A 507      -1.431  11.210  37.209  1.00 75.31           C  
ATOM   3627  O   ALA A 507      -3.942  11.914  39.275  1.00 75.31           O  
ATOM   3628  N   ALA A 508      -4.216  12.860  37.265  1.00 75.31           N  
ATOM   3629  CA  ALA A 508      -5.106  13.918  37.746  1.00 75.31           C  
ATOM   3630  C   ALA A 508      -6.448  13.365  38.263  1.00 75.31           C  
ATOM   3631  CB  ALA A 508      -5.309  14.946  36.628  1.00 75.31           C  
ATOM   3632  O   ALA A 508      -6.904  13.778  39.323  1.00 75.31           O  
ATOM   3633  N   ARG A 509      -7.049  12.391  37.563  1.00 80.00           N  
ATOM   3634  CA  ARG A 509      -8.285  11.721  38.012  1.00 80.00           C  
ATOM   3635  C   ARG A 509      -8.076  10.908  39.286  1.00 80.00           C  
ATOM   3636  CB  ARG A 509      -8.824  10.796  36.918  1.00 80.00           C  
ATOM   3637  O   ARG A 509      -8.948  10.904  40.145  1.00 80.00           O  
ATOM   3638  CG  ARG A 509      -9.456  11.566  35.758  1.00 80.00           C  
ATOM   3639  CD  ARG A 509      -9.885  10.556  34.693  1.00 80.00           C  
ATOM   3640  NE  ARG A 509     -10.442  11.227  33.507  1.00 80.00           N  
ATOM   3641  NH1 ARG A 509     -11.085   9.327  32.395  1.00 80.00           N  
ATOM   3642  NH2 ARG A 509     -11.455  11.328  31.472  1.00 80.00           N  
ATOM   3643  CZ  ARG A 509     -10.986  10.626  32.466  1.00 80.00           C  
ATOM   3644  N   GLU A 510      -6.943  10.222  39.411  1.00 78.50           N  
ATOM   3645  CA  GLU A 510      -6.575   9.498  40.632  1.00 78.50           C  
ATOM   3646  C   GLU A 510      -6.366  10.462  41.807  1.00 78.50           C  
ATOM   3647  CB  GLU A 510      -5.313   8.658  40.383  1.00 78.50           C  
ATOM   3648  O   GLU A 510      -6.843  10.193  42.908  1.00 78.50           O  
ATOM   3649  CG  GLU A 510      -5.610   7.408  39.536  1.00 78.50           C  
ATOM   3650  CD  GLU A 510      -4.350   6.619  39.138  1.00 78.50           C  
ATOM   3651  OE1 GLU A 510      -4.519   5.612  38.411  1.00 78.50           O  
ATOM   3652  OE2 GLU A 510      -3.226   7.033  39.506  1.00 78.50           O  
ATOM   3653  N   ALA A 511      -5.742  11.620  41.568  1.00 76.38           N  
ATOM   3654  CA  ALA A 511      -5.599  12.671  42.572  1.00 76.38           C  
ATOM   3655  C   ALA A 511      -6.958  13.269  42.991  1.00 76.38           C  
ATOM   3656  CB  ALA A 511      -4.635  13.736  42.034  1.00 76.38           C  
ATOM   3657  O   ALA A 511      -7.223  13.405  44.183  1.00 76.38           O  
ATOM   3658  N   GLU A 512      -7.856  13.563  42.045  1.00 77.62           N  
ATOM   3659  CA  GLU A 512      -9.225  14.031  42.333  1.00 77.62           C  
ATOM   3660  C   GLU A 512     -10.061  12.977  43.085  1.00 77.62           C  
ATOM   3661  CB  GLU A 512      -9.933  14.407  41.019  1.00 77.62           C  
ATOM   3662  O   GLU A 512     -10.815  13.306  44.007  1.00 77.62           O  
ATOM   3663  CG  GLU A 512      -9.484  15.764  40.448  1.00 77.62           C  
ATOM   3664  CD  GLU A 512     -10.117  16.094  39.081  1.00 77.62           C  
ATOM   3665  OE1 GLU A 512      -9.893  17.228  38.601  1.00 77.62           O  
ATOM   3666  OE2 GLU A 512     -10.793  15.217  38.489  1.00 77.62           O  
ATOM   3667  N   ALA A 513      -9.913  11.694  42.741  1.00 74.62           N  
ATOM   3668  CA  ALA A 513     -10.563  10.587  43.441  1.00 74.62           C  
ATOM   3669  C   ALA A 513     -10.033  10.414  44.875  1.00 74.62           C  
ATOM   3670  CB  ALA A 513     -10.387   9.309  42.616  1.00 74.62           C  
ATOM   3671  O   ALA A 513     -10.813  10.159  45.791  1.00 74.62           O  
ATOM   3672  N   ALA A 514      -8.729  10.604  45.095  1.00 74.94           N  
ATOM   3673  CA  ALA A 514      -8.131  10.561  46.427  1.00 74.94           C  
ATOM   3674  C   ALA A 514      -8.630  11.712  47.322  1.00 74.94           C  
ATOM   3675  CB  ALA A 514      -6.605  10.564  46.273  1.00 74.94           C  
ATOM   3676  O   ALA A 514      -8.962  11.484  48.484  1.00 74.94           O  
ATOM   3677  N   VAL A 515      -8.760  12.924  46.769  1.00 75.75           N  
ATOM   3678  CA  VAL A 515      -9.256  14.114  47.490  1.00 75.75           C  
ATOM   3679  C   VAL A 515     -10.759  14.021  47.798  1.00 75.75           C  
ATOM   3680  CB  VAL A 515      -8.916  15.387  46.684  1.00 75.75           C  
ATOM   3681  O   VAL A 515     -11.202  14.395  48.882  1.00 75.75           O  
ATOM   3682  CG1 VAL A 515      -9.528  16.660  47.283  1.00 75.75           C  
ATOM   3683  CG2 VAL A 515      -7.398  15.613  46.629  1.00 75.75           C  
ATOM   3684  N   SER A 516     -11.567  13.487  46.879  1.00 70.88           N  
ATOM   3685  CA  SER A 516     -13.009  13.281  47.110  1.00 70.88           C  
ATOM   3686  C   SER A 516     -13.320  12.078  48.012  1.00 70.88           C  
ATOM   3687  CB  SER A 516     -13.759  13.175  45.781  1.00 70.88           C  
ATOM   3688  O   SER A 516     -14.341  12.074  48.703  1.00 70.88           O  
ATOM   3689  OG  SER A 516     -13.219  12.165  44.956  1.00 70.88           O  
ATOM   3690  N   GLY A 517     -12.436  11.076  48.052  1.00 56.91           N  
ATOM   3691  CA  GLY A 517     -12.511   9.941  48.972  1.00 56.91           C  
ATOM   3692  C   GLY A 517     -12.178  10.307  50.421  1.00 56.91           C  
ATOM   3693  O   GLY A 517     -12.842   9.814  51.331  1.00 56.91           O  
ATOM   3694  N   SER A 518     -11.215  11.210  50.653  1.00 54.75           N  
ATOM   3695  CA  SER A 518     -10.857  11.657  52.009  1.00 54.75           C  
ATOM   3696  C   SER A 518     -11.921  12.565  52.638  1.00 54.75           C  
ATOM   3697  CB  SER A 518      -9.475  12.322  52.015  1.00 54.75           C  
ATOM   3698  O   SER A 518     -12.190  12.454  53.830  1.00 54.75           O  
ATOM   3699  OG  SER A 518      -9.478  13.556  51.326  1.00 54.75           O  
ATOM   3700  N   GLY A 519     -12.613  13.391  51.843  1.00 48.62           N  
ATOM   3701  CA  GLY A 519     -13.679  14.281  52.332  1.00 48.62           C  
ATOM   3702  C   GLY A 519     -14.950  13.578  52.834  1.00 48.62           C  
ATOM   3703  O   GLY A 519     -15.773  14.201  53.498  1.00 48.62           O  
ATOM   3704  N   ARG A 520     -15.129  12.279  52.550  1.00 49.09           N  
ATOM   3705  CA  ARG A 520     -16.240  11.468  53.085  1.00 49.09           C  
ATOM   3706  C   ARG A 520     -15.925  10.795  54.423  1.00 49.09           C  
ATOM   3707  CB  ARG A 520     -16.696  10.440  52.034  1.00 49.09           C  
ATOM   3708  O   ARG A 520     -16.862  10.376  55.095  1.00 49.09           O  
ATOM   3709  CG  ARG A 520     -17.974  10.901  51.323  1.00 49.09           C  
ATOM   3710  CD  ARG A 520     -18.368   9.882  50.250  1.00 49.09           C  
ATOM   3711  NE  ARG A 520     -19.706  10.168  49.698  1.00 49.09           N  
ATOM   3712  NH1 ARG A 520     -19.373   9.296  47.600  1.00 49.09           N  
ATOM   3713  NH2 ARG A 520     -21.371  10.131  48.146  1.00 49.09           N  
ATOM   3714  CZ  ARG A 520     -20.142   9.864  48.488  1.00 49.09           C  
ATOM   3715  N   ALA A 521     -14.651  10.689  54.805  1.00 48.50           N  
ATOM   3716  CA  ALA A 521     -14.245  10.082  56.073  1.00 48.50           C  
ATOM   3717  C   ALA A 521     -14.307  11.079  57.246  1.00 48.50           C  
ATOM   3718  CB  ALA A 521     -12.852   9.469  55.893  1.00 48.50           C  
ATOM   3719  O   ALA A 521     -14.666  10.682  58.351  1.00 48.50           O  
ATOM   3720  N   ASP A 522     -14.062  12.369  56.995  1.00 48.56           N  
ATOM   3721  CA  ASP A 522     -14.080  13.405  58.043  1.00 48.56           C  
ATOM   3722  C   ASP A 522     -15.488  13.929  58.388  1.00 48.56           C  
ATOM   3723  CB  ASP A 522     -13.130  14.552  57.651  1.00 48.56           C  
ATOM   3724  O   ASP A 522     -15.678  14.554  59.426  1.00 48.56           O  
ATOM   3725  CG  ASP A 522     -11.646  14.238  57.892  1.00 48.56           C  
ATOM   3726  OD1 ASP A 522     -11.347  13.326  58.695  1.00 48.56           O  
ATOM   3727  OD2 ASP A 522     -10.813  14.920  57.254  1.00 48.56           O  
ATOM   3728  N   GLY A 523     -16.507  13.643  57.568  1.00 46.34           N  
ATOM   3729  CA  GLY A 523     -17.896  14.061  57.820  1.00 46.34           C  
ATOM   3730  C   GLY A 523     -18.717  13.123  58.716  1.00 46.34           C  
ATOM   3731  O   GLY A 523     -19.886  13.402  58.960  1.00 46.34           O  
ATOM   3732  N   ALA A 524     -18.149  12.001  59.175  1.00 46.78           N  
ATOM   3733  CA  ALA A 524     -18.854  10.991  59.977  1.00 46.78           C  
ATOM   3734  C   ALA A 524     -18.391  10.933  61.448  1.00 46.78           C  
ATOM   3735  CB  ALA A 524     -18.744   9.637  59.263  1.00 46.78           C  
ATOM   3736  O   ALA A 524     -18.746   9.998  62.164  1.00 46.78           O  
ATOM   3737  N   ALA A 525     -17.586  11.902  61.898  1.00 46.59           N  
ATOM   3738  CA  ALA A 525     -16.985  11.909  63.234  1.00 46.59           C  
ATOM   3739  C   ALA A 525     -17.562  12.964  64.201  1.00 46.59           C  
ATOM   3740  CB  ALA A 525     -15.462  12.003  63.080  1.00 46.59           C  
ATOM   3741  O   ALA A 525     -17.004  13.125  65.284  1.00 46.59           O  
ATOM   3742  N   ASP A 526     -18.666  13.637  63.857  1.00 48.25           N  
ATOM   3743  CA  ASP A 526     -19.309  14.643  64.721  1.00 48.25           C  
ATOM   3744  C   ASP A 526     -20.765  14.286  65.048  1.00 48.25           C  
ATOM   3745  CB  ASP A 526     -19.127  16.059  64.145  1.00 48.25           C  
ATOM   3746  O   ASP A 526     -21.702  15.002  64.719  1.00 48.25           O  
ATOM   3747  CG  ASP A 526     -19.305  17.158  65.207  1.00 48.25           C  
ATOM   3748  OD1 ASP A 526     -19.033  16.872  66.398  1.00 48.25           O  
ATOM   3749  OD2 ASP A 526     -19.602  18.306  64.805  1.00 48.25           O  
ATOM   3750  N   ASP A 527     -20.954  13.117  65.661  1.00 49.38           N  
ATOM   3751  CA  ASP A 527     -22.194  12.792  66.371  1.00 49.38           C  
ATOM   3752  C   ASP A 527     -21.848  11.891  67.572  1.00 49.38           C  
ATOM   3753  CB  ASP A 527     -23.261  12.215  65.402  1.00 49.38           C  
ATOM   3754  O   ASP A 527     -21.936  10.659  67.537  1.00 49.38           O  
ATOM   3755  CG  ASP A 527     -24.594  12.990  65.365  1.00 49.38           C  
ATOM   3756  OD1 ASP A 527     -24.809  13.887  66.210  1.00 49.38           O  
ATOM   3757  OD2 ASP A 527     -25.443  12.607  64.525  1.00 49.38           O  
ATOM   3758  N   ARG A 528     -21.352  12.510  68.653  1.00 45.62           N  
ATOM   3759  CA  ARG A 528     -21.330  11.897  69.991  1.00 45.62           C  
ATOM   3760  C   ARG A 528     -22.309  12.656  70.889  1.00 45.62           C  
ATOM   3761  CB  ARG A 528     -19.936  11.900  70.629  1.00 45.62           C  
ATOM   3762  O   ARG A 528     -22.153  13.865  71.024  1.00 45.62           O  
ATOM   3763  CG  ARG A 528     -18.974  10.891  69.995  1.00 45.62           C  
ATOM   3764  CD  ARG A 528     -17.747  10.748  70.903  1.00 45.62           C  
ATOM   3765  NE  ARG A 528     -16.663  10.000  70.244  1.00 45.62           N  
ATOM   3766  NH1 ARG A 528     -15.269   9.848  72.061  1.00 45.62           N  
ATOM   3767  NH2 ARG A 528     -14.588   9.085  70.073  1.00 45.62           N  
ATOM   3768  CZ  ARG A 528     -15.517   9.646  70.795  1.00 45.62           C  
ATOM   3769  N   PRO A 529     -23.264  11.975  71.545  1.00 52.31           N  
ATOM   3770  CA  PRO A 529     -24.185  12.628  72.458  1.00 52.31           C  
ATOM   3771  C   PRO A 529     -23.539  12.780  73.841  1.00 52.31           C  
ATOM   3772  CB  PRO A 529     -25.412  11.711  72.481  1.00 52.31           C  
ATOM   3773  O   PRO A 529     -23.155  11.774  74.442  1.00 52.31           O  
ATOM   3774  CG  PRO A 529     -24.826  10.311  72.278  1.00 52.31           C  
ATOM   3775  CD  PRO A 529     -23.564  10.553  71.447  1.00 52.31           C  
ATOM   3776  N   VAL A 530     -23.468  14.015  74.348  1.00 41.72           N  
ATOM   3777  CA  VAL A 530     -23.603  14.349  75.781  1.00 41.72           C  
ATOM   3778  C   VAL A 530     -24.383  15.648  75.898  1.00 41.72           C  
ATOM   3779  CB  VAL A 530     -22.276  14.460  76.546  1.00 41.72           C  
ATOM   3780  O   VAL A 530     -23.964  16.630  75.246  1.00 41.72           O  
ATOM   3781  CG1 VAL A 530     -22.552  14.715  78.037  1.00 41.72           C  
ATOM   3782  CG2 VAL A 530     -21.444  13.174  76.472  1.00 41.72           C  
ATOM   3783  OXT VAL A 530     -25.394  15.592  76.629  1.00 41.72           O  
TER    3784      VAL A 530                                                      
ENDMDL                                                                          
END                                                                             
