# Supplementary material for: Cryo‐EM structure of antibacterial efflux transporter QacA from Staphylococcus aureus reveals a novel extracellular loop with allosteric role
Source: EMBO J. 2023 Jul 17;42(16):e113418. doi: 10.15252/embj.2023113418 (PMC10425836; doi:10.15252/embj.2023113418)
Supplement: Supplementary file 4 — Source Data for Expanded View [file EMBJ-42-e113418-s008.zip › Expanded view source data/Figure EV2/Phylogenetic tree and inputs/All_fasta.txt]

>sp|P13090|ATR1_YEAST Aminotriazole resistance protein - Saccharomyces cerevisiae (Baker's yeast).
MGNQSLVVLTESKGEYENETELPVKKSSRDNNIGESLTATAFTQSEDEMVDSNQKWQNPNYFKYAWQEYLFIFTCMISQL
LNQAGTTQTLSIMNILSDSFGSEGNSKSWLMASFPLVSGSFILISGRLGDIYGLKKMLLVGYVLVIIWSLICGITKYSGS
DTFFIISRAFQGLGIAFVLPNVLGIIGNIYVGGTFRKNIVISFVGAMAPIGATLGCLFAGLIGTEDPKQWPWAFYAYSIA
AFINFVLSIYAIPSTIPTNIHHFSMDWIGSVLGVIGLILLNFVWNQAPISGWNQAYIIVILIISVIFLVVFIIYEIRFAK
TPLLPRAVIKDRHMIQIMLALFFGWGSFGIFTFYYFQFQLNIRQYTALWAGGTYFMFLIWGIIAALLVGFTIKNVSPSVF
LFFSMVAFNVGSIMASVTPVHETYFRTQLGTMIILSFGMDLSFPASSIIFSDNLPMEYQGMAGSLVNTVVNYSMSLCLGM
GATVETQVNSDGKHLLKGYRGAQYLGIGLASLACMISGLYMVESFIKGRRARAAAEYDCTVA

>P0AEJ0|EMRB_ECOLI Multidrug resistance protein B - Escherichia coli.
MQQQKPLEGAQLVIMTIALSLATFMQVLDSTIANVAIPTIAGNLGSSLSQGTWVITSFGVANAISIPLTGWLAKRVGEVK
LFLWSTIAFAIASWACGVSSSLNMLIFFRVIQGIVAGPLIPLSQSLLLNNYPPAKRSIALALWSMTVIVAPICGPILGGY
ISDNYHWGWIFFINVPIGVAVVLMTLQTLRGRETRTERRRIDAVGLALLVIGIGSLQIMLDRGKELDWFSSQEIIILTVV
AVVAICFLIVWELTDDNPIVDLSLFKSRNFTIGCLCISLAYMLYFGAIVLLPQLLQEVYGYTATWAGLASAPVGIIPVIL
SPIIGRFAHKLDMRRLVTFSFIMYAVCFYWRAYTFEPGMDFGASAWPQFIQGFAVACFFMPLTTITLSGLPPERLAAASS
LSNFTRTLAGSIGTSITTTMWTNRESMHHAQLTESVNPFNPNAQAMYSQLEGLGMTQQQASGWIAQQITNQGLIISANEI
FWMSAGIFLVLLGLVWFAKPPFGAGGGGGGAH

>tr|Q50392 PROTON ANTIPORTER EFFLUX PUMP - Mycobacterium smegmatis.
MSTCIEGTPSTTRTPTRAWVALAVLALPVLLIAIDNTVLAFALPLIAEDFRPSATTQLWIVDVYSLVLAALLVAMGSLGD
RLGRRRVLLIGGAGFAVVSALAAFAPSTELLVGARALLGVFGAMLMPSTLSLIRNIFTDASARRLAIAIWASCFTAGSAL
GPIVGGALLEHFHWGAVFLVAVPILLPLLVLGPRLVPESRDPNPGPFDPVSIVLSFTTMLPIVWAVKTAAHDGLSAAAAA
AFAVGIVSGALFVRRQNRSATPMLDIGLFKVMPFTSSILANFLSIIGLIGFIFFISQHLQLVLGLSPLTAGLVTLPGAVV
SMIAGLAVVKAAKRFAPDTLMVTGLVFVAVGFLMILLFRHNLTVAAIIASFVVLELGVGVSQTVSNDTIVASVPAAKSGA
ASAVSETAYELGAVVGTATLGTIFTAFYRSNVDVPAGLTPEQTGAAAESIGGAAAVAADLPAATATQLLDSARAAFDSGI
APTAVIAAMLVLAAAAVVGVAFRR

>P0A0J9|QACA_STAAU Antiseptic resistance protein - Staphylococcus aureus.
MISFFTKTTDMMTSKKRWTALVVLAVSLFVVTMDMTILIMALPELVRELEPSGTQQLWIVDIYSLVLAGFIIPLSAFADK
WGRKKALLTGFALFGLVSLAIFFAESAEFVIAIRFLLGIAGALIMPTTLSMIRVIFENPKERATALAVWSIASSIGAVFG
PIIGGALLEQFSWHSAFLINVPFAIIAVVAGLFLLPESKLSKEKSHSWDIPSTILSIAGMIGLVWSIKEFSKEGLADIIP
WVVIVLAITMIVIFVKRNLSSSDPMLDVRLFKKRSFSAGTIAAFMTMFAMASVLLLASQWLQVVEELSPFKAGLYLLPMA
IGDMVFAPIAPGLAARFGPKIVLPSGIGIAAIGMFIMYFFGHPLSYSTMALALILVGAGMASLAVASALIMLETPTSKAG
NAAAVEESMYDLGNVFGVAVLGSLSSMLYRVFLDISSFSSKGIVGDLAHVAEESVVGAVEVAKATGIKQLANEAVTSFND
AFVATALVGGIIMIIISIVVYLLIPKSLDITKQK

>tr|Q54806 INTEGRAL MEMBRANE PROTEIN - Streptomyces pristinaespiralis.
MTATTTETSKAPSGGHPQRWLILGVICLAQLTVLLDNTVLSVAIPSLTRELHASTADIQWMINAYSLVQSGLLLTAGNAA
DRYGRRKMLVAGLALFGIGSLAAGLAQTSGQLIAARAGMGVGGALLMTTTLAVVVQVFDETERVKAIALWSTVSSLGFAA
GPLIGGVMLEHYWWGAIFLINIPVAVIGLVAVVLLVPESKNPQGDRPDLLGAVLSTIGMTAVVYAIISGPDHGWTSTQVL
ASAALGALFLGAFVFWELRIPYPMLDMHFFRNQRFIGAVAGAILVAFGMTGSLFLLTQHLQFVLGYGALDAGLRTAPLAL
TVVALNLTGMGARLLRIFGTPVTIAVGMALVSGGLAAIAVLGAGGYNGMLLGLVVMGAGVALSMPAMANAIMSAIPPEKA
GVGAGINGTLAEFGNGLGVAVLGAVLNSRFAALVPAAVGATSLPAALAAADDAGERARISDAFASGLETSQLVGAVAVLA
GGLLAALLLRRAERADPPAKA

>P02983|TetK_STAAU Tetracycline resistance protein - Staphylococcus aureus.
MFSLYKKFKGLFYSVLFWLCILSFFSVLNEMVLNVSLPDIANHFNTTPGITNWVNTAYMLTFSIGTAVYGKLSDYINIKK
LLIIGISLSCLGSLIAFIGHNHFFILIFGRLVQGVGSAAFPSLIMVVVARNITRKKQGKAFGFIGSIVALGEGLGPSIGG
IIAHYIHWSYLLILPMITIVTIPFLIKVMVPGKSTKNTLDIVGIVLMSISIICFMLFTTNYNWTFLILFTIFFVIFIKHI
SRVSNPFINPKLGKNIPFMLGLFSGGLIFSIVAGFISMVPYMMKTIYHVNVATIGNSVIFPGTMSVIVFGYFGGFLVDRK
GSLFVFILGSLSISISFLTIAFFVEFSMWLTTFMFIFVMGGLSFTKTVISKIVSSSLSEEEVASGMSLLNFTSFLSEGTG
IAIVGGLLSLQLINRKLVLEFINYSSGVYSNILVAMAILIILCCLLTIIVFKRSEKQFE

>tr|Q53903|Q53903_STRCH ActVA 1 protein OS=Streptomyces coelicolor OX=1902 GN=actVA 1 PE=4 SV=1
MTANPGRPGGPADQGHPRRWAILGVLVLSLVGIILDNTVLNVTLRTLTDPEQGLGASHSQ
VEWVLSAYTLAFAATLFTWGVLGDRLGRRRVLLLGLGLFGLSSLAGAYAGSPEQLIAARA
CMGVSGAAVLPSTLATIAAVFPLRERPKALGIWAASVGFALGIGPVTGGILLAHFWWGSV
LLVNVPLMAGCLVAVVLVVPETRGTAGRRVDAAGLLLSIAGVVPLVYAIIEAGRSGGVTR
PAVWAAGLAGLGLLLVFLWHERRTPEPSLELGFFRMKAFSTAVAAVGFVSFAMMGFLFFS
AFYLQSVRGYTPLQAGGCTVALAVANVVCGPLSTVLVRSIGPRNVCAAGMLAVTASLCGV
TFVTQHAPVWLILVLFAALGAGVACVMPTAAVSIMNAIPREKAGVASAMNNTVRQLGGAL
GVAVLGSLMGAAYRRGIEDELAVLPPSARHQAGESLDATLLAATRLGESGLVGPARQAFL
DAMHLAAGAAAAVALVGALAVLRWLPSSVTTPTPPAGAVPGREHSDHLKVQGS

>sp|Q04733|CMCT_AMYLA Cephamycin export protein CmcT OS=Amycolatopsis lactamdurans OX=1913 GN=cmcT PE=3 SV=1
MTSVRGASKTGRTSKTSTATTALVLACTAHFLVVFDTSVITVALPSVRADLGFAPASLQW
VVNSYTLAFAGLLLFGGRLADIHGHRRVFLGGLAVFTLTSLIGGLATSPASLIAARAGQG
AGAAVLAPLAVTMLTTSFAEGPRRTRALTISTAVALVGGASGNLLGGVFTEFLSWRSVLL
VNVPIGIPVLFLAARVLAGPRKRPWGRVRLDLPGAVLATAGLTLLTLGVSQTHEHGWGEA
AVAVPLAGGLLALLAFVVVEARFAASPLIPPRLFGLPGVGWGNLAMLLAGASQVPVWFFL
TLSMQHVLGYSAAQAGLGFVPHALVMLVVGLRVVPWLMRHVQARVLIAAGAAIGALGFWW
QSLLTPDSAYLGGILGPAVLISIGGGLVGTPLARTVTSGVGPLDAGAASGLMNTTRQFGG
AFGLAVLLTVTGSGTSGSPAELASHYGDAFVGIAVFMLAIAVLTPVLPALARSTPPGVIH
VSPVAR

>sp|P46104|LMRA_STRLN Lincomycin resistance protein OS=Streptomyces lincolnensis OX=1915 GN=lmrA PE=3 SV=1
MSVFARATSLFSRAARTRAADEAARSRSRWVTLVFLAVLQLLIAVDVTVVNIALPAIRDS
FHVDTRQLTWVVTGYTVVGGGLLMVGGRIADLFGRRRTLLFGAFLFGASSLAAGLAPNLE
LLVLARFGQGAGEALSLPAAMSLIACSSRTAPFQGVERLASVASVGLVLGFLLSGVITQL
FSWRWIFLINIPLVSLVLVAVLLLVKKDETTARNPVDLPGALLFTAAPLLLIFGVNELGE
DEPRLPLAVGSLLAAAVCAAAFVAVERRTAHPLVPLTFFGNRVRLVANGATVLLSAALST
SFFLLTMHLQEERDLSPIEAGLSFLPLGLSLILACVLVRGLIERIGTTGAAVLGMALAGP
RHRLFALLPSDNSLLTSVFPGMILLLRMATGLVALQNAALHAVTEADAGVASGVQRCADQ
LGGASGIAVYVSIGFSPHLGGDWDPFTVAYSLAGIGLIAAVLAVLALSPDRRLAAPREQE
D

>sp|Q00538|MMR_BACSU Methylenomycin A resistance protein OS=Bacillus subtilis (strain 168) OX=224308 GN=mmr PE=3 SV=1
MKNSGSIQESTSSTGISVLIVLALGFLMATLDVTVVNVAMADMKNTLSMSLSGVTWVVDG
YILTFASLLLAGGALADRFGSKTIYILGLAVFVMASCLCAASINGQMLIAGRLIQGIGAA
LFMPSSLSLLAASYLDERARARMFGLWAALVSAASALGPFIGGVLVQLAGWQSIFLINVP
IGAAALISAYRILSRVPGKSSRVNIIGHLLGMMALGFLSYALIQGPSAGWRSPVILVAFT
AAVLAFVLFLLREISAKTPILPASLYKNGRFSAAQFIGFLLNFALFGGMFMLSLFLQEAG
GASSFMAGVELLPMMAVFVIGNLLFARLANRFEAGQLMFVSMAVSCIIALLLFVLISPDF
PYWQLAVLMSVMNLCTGITVPAMTTVIMQAAGQRHTNIAGAALNANRQIGALVGVAITGV
IIHLSATWYAGAGFAFLMMGAAYSLAALLVWLFLAAHNGTAASEKM

>sp|P42670|PUR8_STRAD Puromycin resistance protein pur8 OS=Streptomyces alboniger OX=132473 GN=pur8 PE=3 SV=1
MARKPDISAVPVESAACQGPDPRRWWGLVVILAAQLLVVLDGTVVNIALPSVQRDLGMSD
TSRQWVITAYTLAFGGLLLLGGRVADAFGRRRIFAVGILGFGLASLLGGAAPDPGTLFLA
RALQGVFAAALAPAALALINTLFTEPGERGKAFGVYGAVSGGGAAVGLLAGGLLTEYLDW
RWCLYVNAPVALLALLGCRLLPRDRRTGRAVRLDLPGTLLGCGGLVAIVYAFAEAESGWG
DPLVVRLLVLGVLMLVAFALVERRVQDPLLPPGVVAHRVRGGSFLVVGLPQIGLFGLFLF
LTYYLQGILDYSPVLTGVAFLPLGLGIAVGSSLIAARLLPRTRPRTLIVGALLAAAAGMA
LLTRLEPDTPQVYLTHLLPAQILIGLGIGCMMMPAMHTATARVAPHEAGAAAAVVNSAQQ
VGGALGVALLNTVSTGATAAYLADHGTSPAATVDGTVHGYTVAIAFAVGVLLLTAVLAWV
LIDSRTEAADETGSASVTPARPR

>sp|P39886|TCMA_STRGA Tetracenomycin C resistance and export protein OS=Streptomyces glaucescens OX=1907 GN=tcmA PE=3 SV=1
MSTETHDEPSGVAHTPASGLRGRPWPTLLAVAVGVMMVALDSTIVAIANPAIQQDLHASL
ADVQWITNGYLLALAVSLITAGKLGDRFGHRQTFLVGVAGFAVTSAAIGLSGSVAAIVVF
RVLQGLFGALMQPSALGLLRVTFPPGKLNMAIGIWSGVVGASTAAGPIIGGLLVQHVGWE
AVFFINVPVGLAALVAGLVILTDARAERAPKSFDVSGIVLLSGAMFCLVWGLIKAPAWGW
GDLRTLGFLAAAVLAFAGFTLRESRATEPLMPLAMFRSVPLSAGTVLMVLMAFSFIGGLF
FVTFYLQNVHGMSPVESGVHLLPLTGMMIVGAPVSGIVISRFGPGGPLVVGMLLTAASLW
GMSTLEADSGMGITSLWFVLLGLGLAPVMVGTTDVIVSNAPAELAGVAGGLQQSAMQVGG
SLGTAVLGVLMASRVGDVFPDKWAEANLPRVGPREAAAIEDAAEVGAVPPAGTLPGRHAG
TLSEVVHSSFISGMGLAFTVAGAVALVAAAVALFTRKAEPDERAPEEFPVPASTAGRG

>sp|P32369|BAIG_CLOSV Bile acid transporter OS=Clostridium scindens (strain JCM 10418 / VPI 12708) OX=29347 GN=baiG PE=3 SV=2
MSTVANPNYKKGFVPFAIAALLVSLIGGFTAVLGPAFVADQGIDYNNTTWISLALAMSSA
ACAPILGKLGDVLGRRTTLLLGIVIFAAGNVLTAVATSLIFMLAARFIVGIGTAAISPIV
MAYIVTEYPQEETGKAFGLYMLISSGAVVVGPTCGGLIMNAAGWRVMMWVCVALCVVVFL
ICTFSIKKTAFEKKSMAGFDKPGAALVVVFFSLFLCIPSFGQNIGWSSTAFIAAAAVALV
ALFILVMVEKKAKSPIMNGKFMARKEFVLPVLILFLTQGLMMANMTNVIVFVRYTQPDNV
IISSFAISIMYIGMSLGSVIIGPVADKKEPKTVLTFSLVLTAIGCALMYLFKADSSVAIF
AASLGILGFGLGGNATIFMKVALSGLSSEVAGSGTGTYGLFRDISAPFGVAVFVPMFANG
VTANIAKYASGGMEEGAATVKAAISSIQTLTLVELGCIVVGIILVRMLPRIYQKKEA

>sp|P37594|SMVA_SALTY Methyl viologen resistance protein SmvA OS=Salmonella typhimurium (strain LT2 / SGSC1412 / ATCC 700720) OX=99287 GN=smvA PE=3 SV=2
MFRQWLTLVIIVLVYIPVAIDATVLHVAAPTLSMTLGASGNELLWIIDIYSLVMAGMVLP
MGALGDRIGFKRLLMLGGTLFGLASLAAAFSHTASWLIATRVLLAIGAAMIVPATLAGIR
ATFCEEKHRNMALGVWAAVGSGGAAFGPLIGGILLEHFYWGSVFLINVPIVLVVMGLTAR
YVPRQAGRRDQPLNLGHAVMLIIAILLLVYSAKTALKGHLSLWVISFTLLTGALLLGLFI
RTQLATSRPMIDMRLFTHRIILSGVVMAMTAMITLVGFELLMAQELQFVHGLSPYEAGVF
MLPVMVASGFSGPIAGVLVSRLGLRLVATGGMALSALSFYGLAMTDFSTQQWQAWGLMAL
LGFSAASALLASTSAIMAAAPAEKAAAAGAIETMAYELGAGLGIAIFGLLLSRSFSASIR
LPAGLEAQEIARASSSMGEAVQLANSLPPTQGQAILDAARHAFIWSHSVALSSAGSMLLL
LAVGMWFSLAKAQRR

>tr|O52557|O52557_AMYMD RifP OS=Amycolatopsis mediterranei OX=33910 GN=rifP PE=4 SV=1
MHATAAVTETRNPRRWLILAVISLAQLVVLVDNTVLNLAIPKLTEDLGATTADIQWMINA
YALVQSGLLLTAGSFSDRYGRKRSLLAGLLLFGVGSLAAAFSLSSGQLIAARAGMGIGGA
LLTTTTLAVVMQVFDEKELPKAIGLWSAVSSFGYASGPLIGGALLAHFWWGSIFLINIPV
ALLGCVAVAKLVPESKDPQGARPDLVGAALSTIGMAGIVYAIISGPEHGWASATVLVAAG
IGVAALAAFVRWELHVPHPMLDMGLFRNRRFNGAISGGLLVAFGMGGSVFLLTQQLQLVL
GYDPLEAGLRTAPLALVVVALNVAGLGAKLLEKLGIAMTIAVGMTLNAVGLAMVAVLGTP
DRGFGGMLACLLVMGGGIAPAMPAMANAIMTSIPAEKAGAGAAVQGTVNQFGSGLGVAIL
GAVLNSRFAALLPIGLGAGAAGSLHEALLQARTPALQAQVRDAFAGGVRASELIGALAVV
LGGMLAGMLLRRAARSEAHQAAWARPTIRLEAAPAPFTVDLR

>sp|P23054|TCRB_BACSU Tetracycline resistance protein OS=Bacillus subtilis (strain 168) OX=224308 GN=tetB PE=3 SV=1
MNTSYSQSTLRHNQVLIWLCVLSFFSVLNEMVLNVSLPDIANEFNKLPASANWVNTAFML
TFSIGTALYGKLSDQLGIKNLLLFGIMVNGLGSIIGFVGHSFFPILILARFIQGIGAAAF
PALVMVVVARYIPKENRGKAFGLIGSLVAMGEGVGPAIGGMVAHYIHWSYLLLIPTATII
TVPFLIKLLKKEERIRGHIDMAGIILMSAGIVFFMLFTTSYRFSFLIISILAFFIFVQHI
RKAQDPFVDPELGKNVFFVIGTLCGGLIFGTVAGFVSMVPYMMKDVHHLSTAAIGSGIIF
PGTMSVIIFGYIGGLLVDRKGSLYVLTIGSALLSSGFLIAAFFIDAAPWIMTIIVIFVFG
GLSFTKTVISTVVSSSLKEKEAGAGMSLLNFTSFLSEGTGIAIVGGLLSIGFLDHRLLPI
DVDHSTYLYSNMLILFAGIIVICWLVILNVYKRSRRHG

>sp|P76269|YEBQ_ECOLI Uncharacterized transporter YebQ OS=Escherichia coli (strain K12) OX=83333 GN=yebQ PE=3 SV=2
MPKVQADGLPLPQRYGAILTIVIGISMAVLDGAIANVALPTIATDLHATPASSIWVVNAY
QIAIVISLLSFSFLGDMFGYRRIYKCGLVVFLLSSLFCALSDSLQMLTLARVIQGFGGAA
LMSVNTALIRLIYPQRFLGRGMGINSFIVAVSSAAGPTIAAAILSIASWKWLFLINVPLG
IIALLLAMRFLPPNGSRASKPRFDLPSAVMNALTFGLLITALSGFAQGQSLTLIAAELVV
MVVVGIFFIRRQLSLPVPLLPVDLLRIPLFSLSICTSVCSFCAQMLAMVSLPFYLQTVLG
RSEVETGLLLTPWPLATMVMAPLAGYLIERVHAGLLGALGLFIMAAGLFSLVLLPASPAD
INIIWPMILCGAGFGLFQSPNNHTIITSAPRERSGGASGMLGTARLLGQSSGAALVALML
NQFGDNGTHVSLMAAAILAVIAACVSGLRITQPRSRA

>tr|Q9KIH3|Q9KIH3_RHIET Putative transport protein RmrB OS=Rhizobium etli OX=29449 GN=rmrB PE=4 SV=1
MSTIAATAVAIAQPRASTRDWIAVLAGMIGAFMAILNIQITNASLLDIEGGIGTGVDNGA
WISTSYLIGEIVVIPLTAYFSSVFSFRRYILVNSILFPLFSMACAFAQDLGTMILLRGFR
AFAGGVLIPMAFTMVLTKLPKSQQPLGLAIFALSVTFAPAIGPTIGGYLTENYGWQTIFF
INTAPSLIMADALALTLDKQPMQLHLLKEGDWAGIITMAIGLSALQTVLEEGNKDDWFSS
PFIVKLSIVAFVFLAAFIWIELRVKKPLVKLRLLTQRNFGIGVLVNVLVGVALFGTVYIL
PQYLGQVQRYNAEQIGNVLAWTGLPKVLLIPLVPVLMKGFDARYIGFIGISIFAISCFMN
IMLSADNAGDQFWIPNIVRAIGQALVLTPITAITTAGIAPVDAAAASGLTNMLRNLGGAV
GTASLGTILTKREQFHSNIIGQSITLTRDEVRDRLGKLSGYFIQHGVTDPAVASQKAIVA
LGQTVKRQALIMGFSDTFAVIGVVLALAAIALLLTKKPQAGAGAGAH

>tr|Q9L1B4|Q9L1B4_STRCO PqrB OS=Streptomyces coelicolor (strain ATCC BAA-471 / A3(2) / M145) OX=100226 GN=SCL24.03c PE=4 SV=1
MNRTLQPAHPTEAVKRPGRWLALSVLVLAVLLVAVDATVLGLATPYISEDLAPSGTQLLW
IGDVYSFVIAGLLVSMGSLGDRIGRKRILLIGATAFGAISVLNAYAHTPEVMIFARALLG
VAGATLMPATLALIRNLFHDPRERSLAVGIWGAAASAGAAVGPVVGGFLLEHFWWGSVFL
INLPVMVVLVVVGVKMLPESRNPNPGPWDLLSVVLSLVGMVGVVYAVKETAAHGFAWATL
AAGLLGAAALYGFVRRQLTMPVPLLDMRLFRNRGFSGAVLADLLTILGLSGLVFFLSQYL
QLVQGRRPFEAGLAELPAAVGAVVAGLIAGRAARRFSVRAVVAGGLAAVGLALAALTVIG
QHTGYPLLGAALLVVGLGAGFAFTVTADVILSSVPGEQAGAASAVSETAYELGAALGIAV
LGSIVTGVYRDFTGPAGTPDAAHESLGGAVEAAAHLPGPAGEALLDSARQAFVDGLTLAA
GVGAAVLLAAAAASWYLLRGQRLEDGVEHP

>sp|Q9RQ29|FARB_NEIGO Fatty acid resistance protein FarB OS=Neisseria gonorrhoeae OX=485 GN=farB PE=1 SV=1
MDYPPLKGAALAWVTLSLGLAVFMEVLDTTIANVAVPVIAGNLGAATTQGTWVITSFSVA
NAVSVPLTGFLAKRIGEVKLFTAAAAGFVIASWLCGIAPNLQSLVVFRILQGFIAGPLIP
LSQSLLMASYPPAKRMLALALWAMTVVVAPVLGPILGGWISGNWHWGWIFFINIPIGIIS
AWITWKHLKHRETATVRTPTDYVGLTLMMVGIGALQMMLDRGKELDWFASGEIITLGITA
LVCLSYFIVWELGEKYPIVDLSLFKDRNFTVGAIATSLGFMVYMGTLTLLPLVLQTNLGY
TSAWAGLAAAPVGILPVFLSPLIGRFGNKIDMRLLVTASFLTFAFTFYWRTDFYADMDIG
NVIWPQFWQGVGVAMFFLPLTTITLSHMKGGQIAAAGSLSNFLRVLMGGVGVSVVSTLWE
RREALHHTRFAEHITPYSATLHETAAHLSQQGISDGQTLGIINNTITQQGFIIGSNEIFL
AGSILFIVLIPIVWLAKPPFHSGGGGH

>tr|Q93AT6|Q93AT6_DICCH YhcA OS=Dickeya chrysanthemi OX=556 GN=yhcA PE=4 SV=1
MVSMGMTMPLTGYLGHRLGNKPLYLLGVALFISGSLLGMLADSISQVIAARTVQGIASGL
MIPLSLTLIFSVYPKQERGGITGIWGAIVMLAPALGPLCGGILLEWFSWRALFVMNIPIG
ALALLMGLVVLPKTAPGERKPFDMTGYVLVSAGIGLLMIGAGRLHHAAALANPLNLLMLL
AAAVCLIAFVRVELRKREPLLNLRIFQLHGYRLSVVIAVVQSVGMFECLVLLPMLVQMVM
GYSAIWTGLALLCTALFASLFGKIGGSLLDRHGPSRVVGAGVLLTALATVGLGMAGVQTS
IGVVFGWMMLRGVGLGLSYMPVTTAGLNVLPETLVTQGAAMNNISRRLVSSLAIVVASLY
LEFRLAGSGLAHETVRAAAISETFIATGMLILLALPCALRFPTATDEASANALLAGESTL
PAGTRESR

>tr|Q5PU79|Q5PU79_STAAU Tetracycline efflux MFS transporter Tet(38) OS=Staphylococcus aureus OX=1280 GN=tet38 PE=4 SV=1
MNVEYSKIKKAVPILLFLFVFSLVIDNSFKLISVAIADDLNISVTTVSWQATLAGLVIGI
GAVVYASLSDAISIRTLFIYGVILIIIGSIIGYIFQHQFPLLLVGRIIQTAGLAAAETLY
VIYVAKYLSKEDQKTYLGLSTSSYSLSLVIGTLSGGFISTYLHWTNMFLIALIVVFTLPF
LFKLLPKENNTNKAHLDFVGLILVATIATTVMLFITNFNWLYMIGALIAIIVFALYIKNA
QRPLVNKSFFQNKRYASFLFIVFVMYAIQLGYIFTFPFIMEQIYHLQLDTTSLLLVPGYI
VAVIVGALSGKIGEYLNSKQAIITAIILIALSLILPAFAVGNHISIFVISMIFFAGSFAL
MYAPLLNEAIKTIDLNMTGVAIGFYNLIINVAVSVGIAIAAALIDFKALNFPGNDALSSH
FGIILIILGLMSIVGLVLFVILNRWTQSEK

>tr|Q9KS49|Q9KS49_VIBCH Multidrug resistance protein VceB OS=Vibrio cholerae serotype O1 (strain ATCC 39315 / El Tor Inaba N16961) OX=243277 GN=VC_1411 PE=4 SV=1
MSHNADNEMQPLSGWALFFGALCLAMANFLAILDTTIANVSVSNIAGSLGTSTSQGTYVI
TSYAVAEAISVPLTGWLASRFGSIRVFVTCFLLFGVFSLLCGLANSMSTLVMFRVLLGFV
GGPLMPLSQTLMIRIFPKNKSHAAIGIWSMTTLVAPIMGPILGGVLCDQLSWPYIFFIKM
PFAIAAALLCWKLLKKFETKTTHSKIDKVGLALLVVWVAALQLMLDEGKDHDWFESSRIV
FLAVIAVIGFIAFLIWELTERNPVVDLKVFRHRGYSISMVTLSLAFGAFFSISVVTPLWL
QIYMGYTATISGHATASMGILAVFLAPIVANLSSKFDPRPFVFAGVMWLGLWTFMRGFNT
VDMTFSQISWPLFFQGIGMPLFFVPLTAIALGSVKPHEMESAAGLMNFIRTLSGAFATSM
INTSWEHETRYVHAELAGLTDKAGVATQAMQNSGMSAEQTRSAMDWILQNQSVMVATNQL
FIVIALIFVFAACMIWFAPKPKQAVDTSAVH

>sp|P46105|ACT22_STRCO Probable actinorhodin transporter OS=Streptomyces coelicolor (strain ATCC BAA-471 / A3(2) / M145) OX=100226 GN=actII-2 PE=3 SV=1
MSSVEADEPDRATAPPSALLPEDGPGPDGTAAGPPPYARRWAALGVILGAEIMDLLDGTV
MNVAAPAVRADLGGSLSVIQWITVGYTLAFAVLLVVGGRLGDIYGRKRMFVVGAVGFTAA
SVLCSVAAGPEMLTAARFLQGGLGALMIPQGLGLIKQMFPPKETAAAFGAFGPAIGLGAV
LGPIVAGFLVDADLFGTGWRSVFLINLPIGVAVIVGAVLLLPEGKAPVRPKFDVVGMALV
TSGLTLLIFPLVQGRERGWPAWAFVLMLAGAAVLVGFVAHELRQERRGGATLIELSLLRR
SRYAAGLAVALVFFTGVSGMSLLLALHLQIGLGFSPTRAALTMTPWSVFLVVGAILTGAV
LGSKFGRKALHGGLVVLALGVLIMLLTIGDQAGGLTSWELVPGIAVAGLGMGIMIGLLFD
IALADVDKQEAGTASGVLTAVQQLGFTVGVAVLGTLFFGLLGSQATASVDDGASRARTEL
AAAGASTTEQDRLLADLRVCLRESASQQDSERTPDSCRNLQQARPAVAEATARAWRTAHT
ENFSTAMVRTLWVVIALLAVSFALAFRLPPKPREEEGF

>sp|P36554|MDTD_ECOLI Putative multidrug resistance protein MdtD OS=Escherichia coli (strain K12) OX=83333 GN=mdtD PE=1 SV=2
MTDLPDSTRWQLWIVAFGFFMQSLDTTIVNTALPSMAQSLGESPLHMHMVIVSYVLTVAV
MLPASGWLADKVGVRNIFFTAIVLFTLGSLFCALSGTLNELLLARALQGVGGAMMVPVGR
LTVMKIVPREQYMAAMTFVTLPGQVGPLLGPALGGLLVEYASWHWIFLINIPVGIIGAIA
TLLLMPNYTMQTRRFDLSGFLLLAVGMAVLTLALDGSKGTGLSPLTIAGLVAVGVVALVL
YLLHARNNNRALFSLKLFRTRTFSLGLAGSFAGRIGSGMLPFMTPVFLQIGLGFSPFHAG
LMMIPMVLGSMGMKRIVVQVVNRFGYRRVLVATTLGLSLVTLLFMTTALLGWYYVLPFVL
FLQGMVNSTRFSSMNTLTLKDLPDNLASSGNSLLSMIMQLSMSIGVTIAGLLLGLFGSQH
VSVDSGTTQTVFMYTWLSMALIIALPAFIFARVPNDTHQNVAISRRKRSAQ

>tr|Q939A4|Q939A4_STRLI Multidrug resistance efflux protein OS=Streptomyces lividans OX=1916 GN=ebrC PE=4 SV=1
MRTVAAMTTNPPRAGRREWTALAVLMLPLLLVSMDVSVLFFAIPEISADLEPSGTQQLWI
FDIYGFVLAGLLMTMGSLGDRIGRRRLLLVGAAAFGAASLLAAYAHTAETLIAARAVLGI
GGATLMPSTMALVRTMFTDPAQRAKAIGLWSGVMTAGIALGSVMSGVLVEHFWWGSVFLV
NLPAMALLLILGPMLLPESKNPSPGRFDLLSVPLSMAAVLPVVYGLKELPSEGWNVRYVV
SITVGLLFAALFVHRQRTAASPMISPALFRGHGFTPAVVLNLVSAFGMMGSSYFTTQYLQ
SVLDKSALEAALWALLPSVFIGFAAPLAMRLVQLGVERAYVVAGGFVVAACGYALLACAG
TDSLWLVLAACGVMAGGIVAVMSQLTDLALSSAPVEKAGAASSLMETGTEFGGALSMAVL
GSVGTAVYHHEMPASAPDAARETLGGALSVAARLPGSAGEALATAAREAFTDGMRGASIA
GAVLLLAAALPAARALRGIRVRENAATENAGQADSLSPSGV

>tr|O69070|O69070_STRRM Tetracycline efflux protein OS=Streptomyces rimosus OX=1927 GN=otrB PE=4 SV=2
MSSANPGPAGTADQAGGAFTHRQILTAMSGLLLAVFLAALDQTVIATAMRTIADDLHGQT
EQAWATTGYLIASVLAMPFYGKLSDIYGRKPMYLISIVVFIGGSVLCGTAGSMWELALFR
AVQGLGGGGLMSLPTAVVADLAPVRERGRYFAFLQMAWVVASVAGPLAGGFFAEAGQVFG
IDGWRWVFLLNVPLGLLALVTVRKALNLPHERREHRMDVLGAAALALFLVPLLIVAEQGR
TWGWGSPAALALFALGAAGLAVFIPVELRRGDEAILPLGLFRRGSIALCSAVNFTIGVGI
FGTVTTLPLFLQMVQGRTPTQAGLVVIPFMLGTIASQMVSGKLIASSGRFKKLAIVGLGS
MAGALLAMATTGATTPMWGIVLIVLWLGVGIGLSQTVITSPMQNSAPKSQLGVANGASGL
CRQIGGSTGIAVLFSVMFAVALGRLADLLHTPRYERLLTDPAITGDPANHRFLDMAESGQ
GAGINLDDTSLLNGIDARLMQPVTDSFAHGFHIMFLAGGVVLLAGFVMTWFLRELQEETA
PEEERPAESGAGAKNGPLPASDA

>sp|O35018|LMRB_BACSU Lincomycin resistance protein LmrB OS=Bacillus subtilis (strain 168) OX=224308 GN=lmrB PE=3 SV=1
MILETTAKASQQYKVMPIMISLLLAGFIGMFSETALNIALTDLMKELNITAATVQWLTTG
YLLVLGILVPVSGLLLQWFTTRQLFTVSLIFSILGTFIAALAPSFSFLLAARIVQALGTG
LLLPLMFNTILVIFPPHKRGAAMGTIGLVIMFAPAIGPTFSGLVLEHLNWHWIFWISLPF
LVLALVFGIAYMQNVSETTKPKIDVLSIILSTIGFGGIVFGFSNAGEGSGGWSSPTVIVS
LIVGVVGLILFSIRQLTMKQPMMNLRAFKYPMFILGVIMVFICMMVILSSMLLLPMYLQG
GLVLTAFASGLVLLPGGILNGFMSPVTGRLFDKYGPKWLVIPGFVIVTVVLWFFSNVTTT
STAVLIIILHTCLMIGISMIMMPAQTNGLNQLPREFYPDGTAIMNTLQQMAGAIGTAVAV
SIMAAGQHDYMSTVKNPADPAVIPQALTAGVQHAFVFAMIVAIIGLIGAFFMKRVKVDH

>tr|A5H8A5|A5H8A5_ECOLX Fluoroquinolone efflux MFS transporter QepA1 OS=Escherichia coli OX=562 GN=pef PE=4 SV=1
MSATLHDTAADRRKATRREWIGLAVVALPCLVYAMDLTVLNLALPVLSRELQPSSAQLLW
ILDIYGFFVAGFLITMGTLGDRIGRRRLLLIGAAFFAFASVLAALADTAALLIAARALLG
LAGATIAPSTMALVRNMFHDPRQRQFAIGVWIAAFSLGSAIGPLVGGVLLEFFHWGAVFW
LNVPVMLLTLALGPRFLPEYRDPDAGHLDLASVLLSLAAVLLTIYGLKQLAEHGAGLASM
AALLAGLAVGALFLRRQGHIAYPLLDLRLFAHAPFRAALAAYALAALAMFGVYIFMTQYL
QLVLGLSPLQAGLATLPWSLCFVIGSLLSPQLAARWPAARILVVGLSAAAFGFAVLGLGQ
GLWWLVPATIVMGLGLAPVFTIGNEIIITSAPSERAGAASALSETVSEFSGALGIALFGS
VGLVVYRQALTSAALPGLPADALQAAGASLGGAVHLADTLPAWQGAALLAAARAGFTDAL
QATAWAGAVLVLVAAGLVARLLRKRPALASG

>tr|Q9ZGB6|Q9ZGB6_STRCY LanJ OS=Streptomyces cyanogenus OX=80860 GN=lanJ PE=4 SV=1
MSHDPTAGRAAVVAPPNRRLFAVMTAAVVAMLLAALDSLILGTAMPTIVGELGGLEHLSW
VASAYMLATAATTPIWGKLGDMYGRKGVFLTSIALFLAGSVVAGLAQSMGQLIGCRVLQG
LGSGGLMVGALSLIGELVTPRERGKFQAMSSAVMGVAMVGGPLAGGFLTDHLGWRYCFYV
NVPFGLAAFVTIAVALKLPKRRSQAPIDYLGAALLAAVITSLVLVTTWGGRQYDWSSPVI
IGLIAIAVAGAFTLPAVERRAVAPVLPLTVFRSANFSWANVVSFLFGFVMVAAMTFLPIY
QQTVQGASASSAGLLMLPLLLGMVGTNAFGGQLMSKQGNFKLYAIAGGVLLLAGILLLSL
MDTKTGRLETGTYMVVFGVGLGLLMQVTLSVAMESVEMKDLGVASSMVTLTRTIGGAFGV
SLAGIIFNERVTAGMGAAGGAMGGDINRLSAESLLKLPEPVREVYEKAVADGTHWAFLTV
SVVAAAALAASWFIKARPKSAAPPLATAPTDQVGAAG

>sp|O32182|YUSP_BACSU Uncharacterized MFS-type transporter YusP OS=Bacillus subtilis (strain 168) OX=224308 GN=yusP PE=3 SV=1
MKMSKEGKQSKRTLLITGLIIAMFFSALDGTIVGTAMPKIVGDLGGLSMMTWLTTAYLLT
STTIVPIAGKLADLLGRRIVYVSGLIIFMAASALCGMANNMTELIIFRGLQGIGGGIMMP
MAMIVIGDLFTGKQRAKFQGVFGAIYGLASVIGPQIGGWIVDSLNWKWVFYINLPVGIIA
VIFIARGLQGRQQTGPINFDIAGIFTMIVGVVSLLLALSFGGKDYAWDSWQILGLFALAL
IGIVSFIIVESKAKEPILPMYLFKNRTFTFLNLIGFFMSIGMFGAITFVPFFMQGIVGVS
ASESGTIMTPMMISMIITSIIGGQLVYKIGIKPQIITGMLVMAGGFLLLTTLDLDTSKLV
ATSFMAIIGLGMGLVMPILTLALQESFSKEELGVVTSSSQFFRSIGGTFGITMLGAVMNA
RSGNLLTDKLVPYLDSLPAQASSFAAQLKGMIDTNPQGLLQSLFSPDAVKQIPAAFSSHI
VPILKTSLMDSLHSVFYTGLIFIAVGAVFTLFLKPIKLSNKKAEDQQEKEKAAKAVESPS
H

>sp|P9WJY2|MFS55_MYCTO Probable triacylglyceride transporter MT1454 OS=Mycobacterium tuberculosis (strain CDC 1551 / Oshkosh) OX=83331 GN=MT1454 PE=3 SV=1
MRAGRRVAISAGSLAVLLGALDTYVVVTIMRDIMNSVGIPINQLHRITWIVTMYLLGYIA
AMPLLGRASDRFGRKLMLQVSLAGFIIGSVVTALAGHFGDFHMLIAGRTIQGVASGALLP
ITLALGADLWSQRNRAGVLGGIGAAQELGSVLGPLYGIFIVWLLHDWRDVFWINVPLTAI
AMVMIHFSLPSHDRSTEPERVDLVGGLLLALALGLAVIGLYNPNPDGKHVLPDYGAPLLV
GALVAAVAFFGWERFARTRLIDPAGVHFRPFLSALGASVAAGAALMVTLVDVELFGQGVL
QMDQAQAAGMLLWFLIALPIGAVTGGWIATRAGDRAVAFAGLLIAAYGYWLISHWPVDLL
ADRHNILGLFTVPAMHTDLVVAGLGLGLVIGPLSSATLRVVPSAQHGIASAAVVVARMTG
MLIGVAALSAWGLYRFNQILAGLSAAIPPNASLLERAAAIGARYQQAFALMYGEIFTITA
IVCVFGAVLGLLISGRKEHADEPEVQEQPTLAPQVEPL

>sp|Q9C1B3|TRI12_FUSSP Trichothecene efflux pump TRI12 OS=Fusarium sporotrichioides OX=5514 GN=TRI12 PE=2 SV=1
MTVVVPEEGLDLESQPDDRMRAKALATSAAELPDGYYRSPRIVASFAAFSMNVVATYFVL
QASASALPNILQDVGQSENSSLFSTLWTTGQAVSILMMGRLTDRFGRRPFVILTHILGLV
GAIVGCTATKFNTLLAAMTMLGVAAGPAGASPLFIGELMSNKTKFLGLLIVSAPVVATNG
LSPYLGQRLAIQGSWRWIFYIYIIMSTIAVTLIIIWYYPPSFAQLHGKKVSKREELAKVD
WIGIILVIAGTSLFLLGVSWGGQPNNPWNSAKVIGLISSGAGTLVIFALYEVYGKPERPM
VPPSLFKDTRGFVCILIISSIMGSMHLSLVIMYPQQVVNIFGSSLKNWEETAWMSATASF
GTGAGVVVLGSLFHLVRHIRWQILVGAMWLTAFLGAMSSINRDNKNSAIALSVMTGFVVA
WAQDITMLLVQFITTDENLGVAFAVVAAARPFAGSIFTAAFISVYTNRYPRELATHLSSA
LRGTGFPQGSFSSLLEAAKSGRMEAVNALPGMTTEISSVVSQAMADSYTASYANVYYFAM
ALGVIPIIASLCMRDLDCYLTDHVPHQLYDRKNAHKDVLEGNSESQPSPIILSMADKE

>tr|G9FS16|G9FS16_ENTFC Chloramphenicol/florfenicol exporter OS=Enterococcus faecium OX=1352 GN=fexB PE=4 SV=1
MNHQNEKNIASNVLLISILGLSVLVGSVTADMVNPVLGVIGKELGGSEAQVSWVVSGVAL
VLSIAIPFYGRLSDFLNIKKLFTNGFLILTIGSLICIFAPNLIILVLGRMFQGAGMAAIP
VLSIVIISKIYPPGQRGRILGIIAGCIGVGTAGGPIFGGVVGQLLGWQSLFWVTFVLGLI
IVLGVQISMPKIESPDNNSHQNFDVLGGLLLGLTVGGFLLGITLSEMYGLISIQTTTSFS
ISMIALIVLIYRVINVKNPFIPPVILKNRLYVSSIFIVFLSMFAYVSMLVFIPLLVVEVN
GLSTGQAGLILLSGGVAVAILSPIVGRLSDKVHPKILLLVGLIIMGLSSLYMSFVAGASP
VLLSIGSLGIGIAFAFINSPVNNVAVLALPKEQVGVGTGLFQGAMYLGAGTGASLIGALL
SMRHGVKASFNPFYTLTAPHYSDIFLTITCIVLVALIVTLNISSRDLKQ

>tr|C4PAW9|C4PAW9_ACIBA Major facilitator superfamily efflux pump OS=Acinetobacter baumannii OX=470 GN=smvA PE=4 SV=1
MQKKWLILTIIVLIYLPVTIDATVMHVATPSLSAALNLTANQLLWIIDIYSLIMAGLILP
MGALGDRIGFKKLLFIGTAVFGVGSLAAAFSPTAYALIASRAILGLGAAMLIPATLSGIR
NAFTEEKQRNFALGIWSTVGGGGAAFGPLVGGFVLEHFHWGAVFLINIPIILAVLVMIVM
IIPKQQEKTDQPINLGQALVLVVAILSLIYSIKSAMYNFSVLTVVMFVVGISTLIHFIRS
QKRATTPMIDLELFKHPVISTSIVMAVVSMIALVGFELLLSQELQFVHGFSPLQAAMFII
PFMIAISLGGPLAGICLNKWGLRRVSSLGILVSALSLWGLAQLNFSTDHFLAWTCMVFLG
FSIEIALLASTAAIMSSVPPQKASAAGAIEGMAYELGAGLGVAIFGLMLSWFYSRSIILP
AELPSNLIEKASISIGETMQLASNLENPLGGQLIVVAQQAFSYAHSWVLTLSAICFFLLT
VFVWFSFPKKVN

>tr|O32600|O32600_ENTAG EhpJ OS=Enterobacter agglomerans OX=549 GN=ehpJ PE=3 SV=1
MLRNKMAFFGLCLGFFIIMMDTTTVPLIYTSIINEYQVTPAMAAWVNNSYLITYAGFLLF
GGRLGDAINRKTVLYYALIILAIGALLSGSGQTLIQVILGRALMGVGAGLLTPQSMAFIS
IIFTQGGRGTALGIWGAVAGIATATGPVVTQIFLQTIGWRWIIFIYIPVALIALIFAVIC
LPGTPGNGAKSKELLSNAIAGIALAAIILGLELLNGGMQGMTTGLLLLLSGILLFAFMLH
GELKNHKQYLLPSSLWKDRAFLRTCLISGLLGFGLTAFYLPLAYLIELRMGFGPVAISVI
MVTIALANALVGPFAGHFSDKAAPETLIRWGMCCFAAATMIIGITGLMTYGGSVAFIIII
TAMALAGIGTGLAFAPLANQAFSRATFNNFGRAAAFFNVVRQMMSALGSVAIAIFFDYLL
HNSEKRSFTNENSLFSSGSPSVAFASFGCFLIITGLLGLGAWLSRTYPVVQSVIKETK

>tr|Q2FW85|Q2FW85_STAA8 MFS domain-containing protein OS=Staphylococcus aureus (strain NCTC 8325 / PS 47) OX=93061 GN=SAOUHSC_02418 PE=3 SV=1
MAKVELTTRRRNFIVAVMLISAFVAILNQTLLNTALPSIMRELNINESTSQWLVTGFMLV
NGVMIPLTAYLMDRIKTRPLYLAAMGTFLLGSIVAALAPNFGVLMLARVIQAMGAGVLMP
LMQFTLFTLFSKEHRGFAMGLAGLVIQFAPAIGPTVTGLIIDQASWRVPFIIIVGIAILA
FVFGLVSISSYNEVKYTKLDKRSVMYSTIGFGLMLYAFSSAGDLGFTSPIVIGALILSMV
IIYLFIRRQFNITNALLNLRVFKNRTFALCTISSMIIMMSMVGPALLIPLYVQNSLSLSA
LLSGLVIMPGAIINGIMSVFTGKFYDKYGPRPLIYTGFTILTITTIMLCFLHTDTSYTYL
IVVYAIRMFSVSLLMMPINTTGINSLRNEEISHGTAIMNFGRVMAGSLGTALMVTLMSFG
AKIFLSTSPSHLTATEIKQQSIAIGVDISFAFVAVLVMAAYVIALFIREPKEIESNRRKF

>tr|D9X7X8|D9X7X8_STRVT Transmembrane efflux protein OS=Streptomyces viridochromogenes (strain DSM 40736 / JCM 4977 / BCRC 1201 / Tue 494) OX=591159 GN=SSQG_02504 PE=4 SV=1
MTVTTESLTPRSVRSPAAPAPVLGGLGLFTVLLAAALPLVDFFIVNVALPTIGTDLAASE
SVLELVVAGYGVAYAVLLVLGGRLGDLFGRRRLFLVGMAAFGLTSLACGLAPGAWSLVAA
RVAQGASAAAMLPQVLATIQATTSGPRRAKAMGLYGATAGLSMVAGQILGGVLVAADIAG
TGWRSVFLVNVPVVLAGLVLAVRAVPETRSPRPEPVDVPGTVLLAASLLTLLVPLTEGRA
AGWPLWTWLSLVAFPFVAAAFYAVERRADREGRTPLVPPSLFALTSLRRGLLLILPFSIG
FSGFMFVIAVALQQGAGLDPVAAGLALAPLAVVFFVFSLLGPRLVARYGTRVVTAGAALQ
GLGLALMALAAWRFWPHLGFVELLPGAAVAGAGQALQLPVVYRVILSEVPPARAGVGSGV
MITTQQSALALGVATLGTLFLSLVPGMGMRDALVTTLLVQLGGVVLTGLLSLRLPRTVV

>sp|A2RJJ9|URIP_LACLM Uridine/deoxyuridine transporter OS=Lactococcus lactis subsp. cremoris (strain MG1363) OX=416870 GN=uriP PE=1 SV=1
MGENTVPQKSSDNVGSIVALMVALLVAIFAFQLNASMLSPALVTMQAQLHTTASSIALTQ
TIFFTAAALFALFLPRLADLIGRKKVLIGMLTLTMIGCLISGFATNVGILMIGRILQGAA
GPVVPLCLIILHVKVRDEKRYAKLMAILTSINGGIAGVDALAGGWLVSHGGFRSVFFVMG
ITAALAILLVSFGTQESTAKDTPKMDWTGVILLVVAMGALLSAVNALQGSFGNLGLPNWL
LASILALLGLICFVGFWQVEKRVNHPMVPIHYLKQRRTWGLLITTLLTMTGVFAIMNGII
PALGQDGKFGLGLGADMVSLVTLTPYALAGLFFGPVSGFLAARFGFAKVLRVGLLTTIIG
IVLAVAGVLQPSIWLLLLVSTFIGITYAGITNIMLNGLGIVLSPEDNPGYLPGLNAGMFN
LGAGLSFIILYAVPTVLHTSVGGSSSGYISGIVTGLILVIIAFFTSFLIPDSKDCKINLE

>sp|P9WJX3|Y1634_MYCTU Probable multidrug-efflux transporter Rv1634 OS=Mycobacterium tuberculosis (strain ATCC 25618 / H37Rv) OX=83332 GN=Rv1634 PE=1 SV=1
MTETASETGSWRELLSRYLGTSIVLAGGVALYATNEFLTISLLPSTIADIGGSRLYAWVT
TLYLVGSVVAATTVNTMLLRVGARSSYLMGLAVFGLASLVCAAAPSMQILVAGRTLQGIA
GGLLAGLGYALINSTLPKSLWTRGSALVSAMWGVATLIGPATGGLFAQLGLWRWAFGVMT
LLTALMAMLVPVALGAGGVGPGGETPVGSTHKVPVWSLLLMGAAALAISVAALPNYLVQT
AGLLAAAALLVAVFVVVDWRIHAAVLPPSVFGSGPLKWIYLTMSVQMIAAMVDTYVPLFG
QRLGHLTPVAAGFLGAALAVGWTVGEVASASLNSARVIGHVVAAAPLVMASGLALGAVTQ
RADAPVGIIALWALALLIIGTGIGIAWPHLTVRAMDSVADPAESSAAAAAINVVQLISGA
FGAGLAGVVVNTAKGGEVAAARGLYMAFTVLAAAGVIASYQATHRDRRLPR

>sp|P9WG91|STP_MYCTU Multidrug resistance protein Stp OS=Mycobacterium tuberculosis (strain ATCC 25618 / H37Rv) OX=83332 GN=stp PE=1 SV=1
MNRTQLLTLIATGLGLFMIFLDALIVNVALPDIQRSFAVGEDGLQWVVASYSLGMAVFIM
SAATLADLDGRRRWYLIGVSLFTLGSIACGLAPSIAVLTTARGAQGLGAAAVSVTSLALV
SAAFPEAKEKARAIGIWTAIASIGTTTGPTLGGLLVDQWGWRSIFYVNLPMGALVLFLTL
CYVEESCNERARRFDLSGQLLFIVAVGALVYAVIEGPQIGWTSVQTIVMLWTAAVGCALF
VWLERRSSNPMMDLTLFRDTSYALAIATICTVFFAVYGMLLLTTQFLQNVRGYTPSVTGL
MILPFSAAVAIVSPLVGHLVGRIGARVPILAGLCMLMLGLLMLIFSEHRSSALVLVGLGL
CGSGVALCLTPITTVAMTAVPAERAGMASGIMSAQRAIGSTIGFAVLGSVLAAWLSATLE
PHLERAVPDPVQRHVLAEIIIDSANPRAHVGGIVPRRHIEHRDPVAIAEEDFIEGIRVAL
LVATATLAVVFLAGWRWFPRDVHTAGSDLSERLPTAMTVECAVSHMPGATWCRLWPA

>sp|P96712|BMR3_BACSU Multidrug resistance protein 3 OS=Bacillus subtilis (strain 168) OX=224308 GN=bmr3 PE=1 SV=1
MDTTTAKQASTKFVVLGLLLGILMSAMDNTIVATAMGNIVADLGSFDKFAWVTASYMVAV
MAGMPIYGKLSDMYGRKRFFLFGLIFFLIGSALCGIAQTMNQLIIFRAIQGIGGGALLPI
AFTIIFDLFPPEKRGKMSGMFGAVFGLSSVLGPLLGAIITDSISWHWVFYINVPIGALSL
FFIIRYYKESLEHRKQKIDWGGAITLVVSIVCLMFALELGGKTYDWNSIQIIGLFIVFAV
FFIAFFIVERKAEEPIISFWMFKNRLFATAQILAFLYGGTFIILAVFIPIFVQAVYGSSA
TSAGFILTPMMIGSVIGSMIGGIFQTKASFRNLMLISVIAFFIGMLLLSNMTPDTARVWL
TVFMMISGFGVGFNFSLLPAASMNDLEPRFRGTANSTNSFLRSFGMTLGVTIFGTVQTNV
FTNKLNDAFSGMKGSAGSGAAQNIGDPQEIFQAGTRSQIPDAILNRIIDAMSSSITYVFL
LALIPIVLAAVTILFMGKARVKTTAEMTKKAN

>sp|P31474|HSRA_ECOLI Probable transport protein HsrA OS=Escherichia coli (strain K12) OX=83333 GN=hsrA PE=1 SV=1
MSDKKKRSMAGLPWIAAMAFFMQALDATILNTALPAIAHSLNRSPLAMQSAIISYTLTVA
MLIPVSGWLADRFGTRRIFTLAVSLFTLGSLACALSNSLPQLVVFRVIQGIGGAMMMPVA
RLALLRAYPRNELLPVLNFVAMPGLVGPILGPVLGGVLVTWATWHWIFLINIPIGIAGLL
YARKHMPNFTTARRRFDITGFLLFGLSLVLFSSGIELFGEKIVASWIALTVIVTSIGLLL
LYILHARRTPNPLISLDLFKTRTFSIGIVGNIATRLGTGCVPFLMPLMLQVGFGYQAFIA
GCMMAPTALGSIIAKSMVTQVLRRLGYRHTLVGITVIIGLMIAQFSLQSPAMAIWMLILP
LFILGMAMSTQFTAMNTITLADLTDDNASSGNSVLAVTQQLSISLGVAVSAAVLRVYEGM
EGTTTVEQFHYTFITMGIITVASAAMFMLLKTTDGNNLIKRQRKSKPNRVPSESE

>sp|Q08902|AMF1_YEAST Low affinity ammonium transporter OS=Saccharomyces cerevisiae (strain ATCC 204508 / S288c) OX=559292 GN=AMF1 PE=1 SV=1
MSTSSSVTQKNLDTNAEALKKEDKVLSEFDIQDERPKSLLWESAFVGVLCSAQLMTQAGL
GQSLAPLHIIGNSFGTTNAGQLSWFASAYSLTVGTFILIAGRLGDIFGHKKFFVLGFFWY
ALWSLLAGFSVYSNQIFFDCCRAFQGMGPAFLLPNAIAILGRTYKPGRRKNMVFSLFGAS
APGGFFLGAVFSSMLGQLAWWPWAYWIMGIACFVLAVAGYFVIPHTPMPSRDASSFKLLE
RIDFAGSVTGVVGLILFNFAWNQGPVVGWQTPYTYALLIVGTFFLVIFAYIESRAAFPLL
PFAALSSDTAFVLSCIAAGWASFGIWIFYTWQFMEDSRGQTPLLSSAQFSPVAISGFCAA
VTTGFLLSHTPPSTVMLFAMTAFTVGTILIATAPVHQTYWAQTFVSIIVMPWGMDMSFPA
ATIMLSDSMPHEHQGLAASLVNTVVNYSISIGLGIAGTIESRVNDGGAKPLKGYRCSWYM
GIGLSGLGIFVAATYAWSTFMKSKKRISEKQHFIE

>sp|P50080|AZR1_YEAST Azole resistance protein 1 OS=Saccharomyces cerevisiae (strain ATCC 204508 / S288c) OX=559292 GN=AZR1 PE=1 SV=1
MKGEPKTYSMSDLSYYGEKAQQQNEKQQKQYVVRRNSTQSTSKQNVSVVLEDNASESNEL
PKGFILYASLIALALSLFLAALDIMIVSTIIEEVAKQFGSYSEIGWLFTGYSLPNALLAL
IWGRIATPIGFKETMLFAIVIFEIGSLISALANSMSMLIGGRVIAGVGGCGIQSLSFVIG
STLVEESQRGILIAVLSCSFAIASVVGPFLGGVFTSSVTWRWCFYVNLPIGGLAFFLFLF
FYNPGLSTFQETMDNIRKFPSQFIEIVRNVAYHLLKIKGFSKLNGWRKPFMELIFMYDII
EFVFCSAGFTCILLAFTFGGNRYAWNSASIIILFIIGIVLVVLAGIYDFLVFPKFNIVKA
TPHYQPLMSWTNIKKPGIFTVNIALFLTCAGYISQFTYIVQYFQLIYNDSAWRAAVHLVA
CIISTVVTAILCGAITDKTRQIKPIIVISSIFGVVGAGILTLLNNNANNSAHIGLLILPG
VAFGGLAQSSMLASQIQLDKKSPTFRSDFVSITTFNTFCKNLGQALGGVISNTVFSAAAI
KKLTKANIQLPDGTTVDNLVIYRQTNFDGSHSKLGNIISESLTDVFYMALGFYALSLIFA
VFASNKKVTASLR

>sp|P33335|SGE1_YEAST Protein SGE1 OS=Saccharomyces cerevisiae (strain ATCC 204508 / S288c) OX=559292 GN=SGE1 PE=1 SV=1
MKSTLSLTLCVISLLLTLFLAALDIVIVVTLYDTIGIKFHDFGNIGWLVTGYALSNAVFM
LLWGRLAEILGTKECLMISVIVFEIGSLISALSNSMATLISGRVVAGFGGSGIESLAFVV
GTSIVRENHRGIMITALAISYVIAEGVGPFIGGAFNEHLSWRWCFYINLPIGAFAFIILA
FCNTSGEPHQKMWLPSKIKKIMNYDYGELLKASFWKNTFEVLVFKLDMVGIILSSAGFTL
LMLGLSFGGNNFPWNSGIIICFFTVGPILLLLFCAYDFHFLSLSGLHYDNKRIKPLLTWN
IASNCGIFTSSITGFLSCFAYELQSAYLVQLYQLVFKKKPTLASIHLWELSIPAMIATMA
IAYLNSKYGIIKPAIVFGVLCGIVGSGLFTLINGELSQSIGYSILPGIAFGSIFQATLLS
SQVQITSDDPDFQNKFIEVTAFNSFAKSLGFAFGGNMGAMIFTASLKNQMRSSQLNIPQF
TSVETLLAYSTEHYDGPQSSLSKFINTAIHDVFYCALGCYALSFFFGIFTSSKKTTISAK
KQQ

>sp|O32084|YUBD_BACSU Uncharacterized MFS-type transporter YubD OS=Bacillus subtilis (strain 168) OX=224308 GN=yubD PE=3 SV=1
MKTKHYWVISLLAVLAVGPGLMSNTALSSVQGLVQKTVGTSVFTSVNPILIGNMAFALLV
PAGPLLRKKFGARPVYLASLPVFILGSLLIACSGDIALMAAGRFLQGAATGVMLMIMIPM
LVLSFPIERRNYALLVLIGGFYGSVIIGTILGTIATSCGHWRWLFFIFGTLSLIGVAVSY
FFLHDEHHGAADQEQPLDRAGILLSVFLAAASAVSFIFLQKWGLSSGYVWIGFGVTLCLL
IGLLIVEYKVKNPFISIKLMLLPKPVLGLLIIAAGTITVAVSLSAFQGLLRQMYDISQEH
LILLSLTLLIGVAIAAILSALLYDKVGPGMLGIIGGLILVFVNFQWLHIQDRSSLYMFAA
LFIMLAAGTGLTVAAGLMGAAMGGPLPDLVKRMTAVQFLRLFVYMGVPILIGFFTKKDAA
RQSGSVQDSMMTAYHDLFFISFILSVLLVCLSFCMNATGMGHKLAHKPHDKAKTAPEKPA
VSAQGLSKATVKSYKVINDTEYRNALRNLQK

>tr|E0RLJ2|E0RLJ2_PAEP6 MFS transporter OS=Paenibacillus polymyxa (strain E681) OX=349520 GN=PPE_02362 PE=4 SV=1
MSVRSWWLMISVGLGILLNPLNSSMVSVAIPSLQNVFQLDFTGVSWIIFSFYIASSIAQP
VMGKASDLFGHRKIFLTGLVVAFIASLLAPLSPNFGWLIVFRIVQSIGTSMMVGVGMAIV
RIHITEKQATALSVLSIFLSGAAAIGPFIGGVLIHWWNWPAIFIINIPFVVVSFVLAWRN
IPKDELPTSLARNMSFRKWFELIDALGILLFTVALVTLLVGLLSAKSFGHISLGNVIVGL
IGLVALGIFVRHELKATSPFIPLRTFAKYPAMTWVNVEFMLVNVLYYSLFFGLPSYLQMV
RHVSEFQTGILMLSLGLCSLITSPIAGRWIDISGPRPALLVSAILMTLGSVWLVTLNPTS
PVISVCLALAAFGISNGLNNVGMQAALFQSSPKEIIGVASGLFNTSRYLGTIISSLLIAI
VMGGTFSFKGFQMLGIILTVIALSLVFMSRQHRESVQLHES

>sp|P94574|YWOD_BACSU Uncharacterized MFS-type transporter YwoD OS=Bacillus subtilis (strain 168) OX=224308 GN=ywoD PE=3 SV=1
MLSKKSRAVFLTAVASGTMLNPLNSSMISLALHSIQHEFHLSFTTVSWLISSFYLASAVA
QPVTGKLGDLIGRKRLFLFGLILVAVSAIGAPFAPTFMTLLVMRLFQSVGSSAIYPSGVG
LIRNHIHERQASALAVLSIFASAMTALGPTAGGFLIVWGGWPAIFIVNLPFIILSFLLGL
YMFPKDQKKGAGIKTIIRQLDILGIVLFAGGIIFLLSFLLSFSTSPHAVEGVLGLLLLCA
FVWRELKTDKPFIDVRLFKTQRNLSAVYVQFILLNVFFYCLFFGLPSYFQDEMHLSVQTS
GLFMLFMSGMSIVVSPLTGKWIDRSGVVKPIFAGALLMTAGAVLLTIFFINVQTIGKGLI
LSLLGIGYGLGNVALQAAMLETSPSNMVGTTSGLFQTCRYLGSILSSVILGILFGKEITA
AHFDMMGIIMIIAGGASLLMAVRFAALMKTAS

>sp|O31563|YFIU_BACSU Uncharacterized MFS-type transporter YfiU OS=Bacillus subtilis (strain 168) OX=224308 GN=yfiU PE=3 SV=1
MSEALTEQKSQKWAISLFTIGVFMAALDNGIISAALTTINESFSVSPSWGSWGITLYTLG
LSVSVPIVGKLSDRYGRKKLFLIEVCLFGLGSLLVALSQSFPLFLISRLIQALGGGGIFI
IGSSHILATLPKEKQGKALGLLGAMNGMAAVLGPNIGSFLLDWTGSWHWLFLINLPIAVL
LVVFGACFIAETKAPEAKRLDAAGIFLLSLSILAVMYGMTNLDGANLLHSLGNPEVYGCI
IFGILCFAALISYEKRVEMRGGDPILAYSLLRNHMFQRTLIIGLLSGGLLAAVIFIPSYV
EQYLGVPAAKAGYWMTPLALASGIGAWLGGALTDKKGPVKTVILSGIISCAGFALFPLWV
TEKWEFVIASVAAGIGFGFLLGAPLNVLVSEAAKTNKGTALGTLSLVRQIGLTLAPTLYA
GFITAGFDQIGDEINSRLSDSGYSEKAMQMIPEIDSSEVSSLQEQIERIPVPEVKTAISD
AIHASVASGYDHLYAAAAVVSLLVIAAISIPAFRRQKR

>tr|A0A0E1XAK3|A0A0E1XAK3_STAAU Quinolone resistance protein NorB OS=Staphylococcus aureus subsp. aureus MN8 OX=548470 GN=norB PE=4 SV=1
MNETYRGGNKLILGIVLGVITFWLFAQSLVNVVPNLQQSFGADMGTISIAVSLTALFSGM
FVVGAGGLADKIGRVKMTNIGLLLSIIGSALIIITNLPALLILGRIIQGVSAACIMPSTL
AIMKTYYEGAERQRALSYWSIGSWGGSGICSLFGGAVATTMGWRWIFIFSIIVAVLSMLL
IKGTPETKSEVTNTHKFDVAGLIVLVVMLLSLNVVITKGAALGYTSLWFFGLIAIVIVAF
FIFLNVEKKVDNPLIDFKLFENKPYTGATISNFLLNGVAGTLIVANTFVQQGLGYTALQA
GYLSITYLIMVLLMIRVGEKLLQKMGSKRPMLLGTFIVIIGIALISLVFLPGIFYVISCV
VGYLCFGLGLGIYATPSTDTAISNAPLDKVGVASGIYKMASSLGGAFGVAISGAVYAGAV
AATSIHTGAMIALWVNVLMGIMAFIAILFAIPNDDKRVKDAK

>sp|Q99S97|SDRM_STAAN Multidrug efflux pump SdrM OS=Staphylococcus aureus (strain N315) OX=158879 GN=sdrM PE=1 SV=1
MRLKSIITVIALILIMFMSAIESSIISLALPTIKQDLNAGNLISLIFTAYFIALVIANPI
VGELLSRFKIIYVAIAGLLLFSIGSFMCGLSTNFTMLIISRVIQGFGSGVLMSLSQIVPK
LAFEIPLRYKIMGIVGSVWGISSIIGPLLGGGILEFATWHWLFYINIPIAIIAIILVIWT
FHFPEEETVAKSKFDTKGLTLFYVFIGLIMFALLNQQLLLLNFLSFILAIVVAMCLFKVE
KHVSSPFLPVVEFNRSITLVFITDLLTAICLMGFNLYIPVYLQEQLGLSPLQSGLVIFPL
SVAWITLNFNLHRIEAKLSRKVIYLLSFTLLLVSSIIISFGIKLPVLIAFVLILAGLSFG
YIYTKDSVIVQEETSPLQMKKMMSFYGLTKNLGASIGSTIMGYLYAIQSGIFGPNLHNVL
SAVAVISIGLIVLWVVFFKEQSSQSKE

>tr|A0A0H3JTG2|A0A0H3JTG2_STAAM Similar to multidrug resistance protein homolog ycnB OS=Staphylococcus aureus (strain Mu50 / ATCC 700699) OX=158878 GN=SAV2415 PE=3 SV=1
MSKKQKLTMIITMLMGGFFGLLNETLLVTALPSIMKDFEISYTQVQWLTTAFLLTNGIVI
PLSALVIQRYTTRQVFLVGISIFFLGTLLGGLSPHFATLLVARIIQALGAGIMMPLMMTT
ILDVFQPHERGKYMGIFGLVIGLAPAIGPTLSGYLVEYLNWRSLFHVVAPIAAVTFLIGF
KTIKNVGTTIKVPIDFISVIFSVLGFGGLLYGTSSISEKGFDNPIVLVSMIGGVVLVALF
VLRQYRLSTPLLNFAVFKNKQFTVGIIIMGVTMVSMIGSETILPIFVQNLLHRSALDSGL
TLLPGAIVMAFMSMTSGALYEKFGPRKLALVGMAIVVITTAYFVVMDEQTSTIMLATVYA
IRMVGIALGLIPVMTHTMNQLKPEMNAHGSSMTNTVQQIAGSIGTAALITILSHASKNFS
PTMSDYNGMNKIDMMNQIKVDTMLHGYHAGFLFALLITVVSFFCSFMLQGKKKEVDSRQ

>tr|A0A0H4UZ44|A0A0H4UZ44_ACIBA MFS transporter OS=Acinetobacter baumannii OX=470 GN=emrB PE=4 SV=1
MKTQTPFAELSGGRLLLAAFVIALSNFMVVLDTTIANVSVPHITGNLAVSSTQGTWVVTS
YAVAEAICVPLTGWLAGRFGTVRVFIFGLIGFTVFSFLCGLATSLEMLVFFRIGQGLCGG
PLMPLSQTLLMRIFPQEKHAQAMGLWAMTTVVGPILGPILGGLISDNLSWHWIFFINLPV
GIVCVLAAMRLLRVAETETISLRIDTVGLGLLILWIGALQLMLDLGHERDWFNSTSIVIL
ALTAAIGFVVFLIWELTDKHPVVDVKVFRHRGFAISVLALSLGFGAFFGSIVLIPQWLQM
NLSYTATWAGYLTATMGFGSLTMSPIVAKLSTKHDPRALASFGLILLGIVTLMRAFWTTD
ADFMALAWPQILQGFAVPFFFIPLSNIALGSVLQQEIASAAGLMNFLRTMAGAIGASIAV
TVWDDHAKVARSEMVSNLHTTEVQNTLLQNGFTADSTLGIISNLVDKEAITMSANHVFLL
FAIVFVFAGLVIWLCPKPKQVSGMPSH

>tr|A0A1E3M353|A0A1E3M353_ACIBA RND transporter OS=Acinetobacter baumannii OX=470 GN=AUO97_15955 PE=4 SV=1
MERSSVSAAQPHEQSLQRYVLLTVMLGTGTVSLNNSSFNPAIPHLMSYFQVGEVWASWVV
VAFLLAMSISLPLAGFLSQRFGKRSIYLIALLGFALASTAGGLFNQFESVLIARALQGFC
SGLMIPLSLGLIFSVTPSEQRGSTTGLWGAMIMLTLAVGPMLGALVLVWLNWKALFFINL
PVACLALILGYVFLPKEQGDNKQEFDWAGFFFLGSSIVLLLGTLSQIHQIQDLFQPLYGA
LLVLSVLLFIRFIFLQKNKSMPLIEPALFATKGFRYSLVICVAQTVGLFIGMLLIPLWIQ
HLLKLSPLWTGFALMSSAVVTGICSQPAGKYLDHYGAAKIMSLGLMITVASFLLLAWAPI
QNVWFIVFCMILHGLGMGLSYMPSTTAGLNSLRQQQQHLVTQAAALNNLFRRIFAAVAVV
IAALYLQLRQQSLPLNTQAIFTSFHTMQEIFVCCAILILCTLPFAWRFPEQYRIDQLKK

>tr|Q0S4G7|Q0S4G7_RHOJR Multidrug transporter, MFS superfamily protein OS=Rhodococcus jostii (strain RHA1) OX=101510 GN=RHA1_ro05792 PE=4 SV=1
MVDVTGRHARLGVLILSNPPEPHMHNMPLSPGEAERAPLSRGKAFALLALIILLVEVIPL
AYNFVTPALPEIAKHFGTANVGWVITIVTLMLAASTPLVGKLGDIYGKKRMMLVSAAVFG
VGSLLGALAPNFELFLVGRGLQGAGMAILVLAYGLIRDILPPSIIPVAVGFVATGMGAST
ILGPIIGGYLIDHFGYTGVFWAQLLHVAVVGIAVAIFVPETTLRTRSKLDVLGAAILGLG
AFVLLFGIGKATAWGYTAPQTLLCVGGGLAILAGWLLYERTPKEPLIDLQMLKHGPVAKT
LAASGFVQFVLVSHSMLIPMFVMTDPDLGLGYGFGVTALAVAIYTVPTGVVSMIAGPVGG
YFTRRIGPAPVLVFGGASLALGSFLLATLHHSTVQMMFGQLVIGLGLGSASATLPNLIMR
TVPAQTQGIAGGMLNLSGSLGSAIGSQVMIAIVAIPGVVLVGRAAQYSEKGFVYAFFTLA
VAGMLAAVMGLLLIRNKIERPVDVASPKSEMVA

>tr|H2E274|H2E274_TRIHA MFS multidrug transporter OS=Trichoderma harzianum OX=5544 GN=mfs1 PE=2 SV=1
MADTDTDNNASTVSSRDQSSSDLFEVLGPEETSNITTGDAEKVTNEDEETKEDGTAYPTG
FQLGLIILALCLSVFLIALDNAIIATAIPKISDEFHSLPDVGWYGSAYLLTTAALQLLFG
KFYVFFRLKWVYLIAICLFELGSLICGVAQNSVTLIIGRAVAGLGAAGIMSGALLILAHS
VPLVKRPMYAGMIGSMYGIASVAGPLLGGVFTDKATWRWCFFINLPVGAITVVVILFFFP
EPKQDKAVNEQATFAEKVMRFDPIGNLLFIPAIICLLLALQWGGTLYSWNNDRIIALFVL
FGVLIIGFIFVQRRQGENATVPPRIISNRSVWASCLYIFFLGSSFYLMVYYVPIWFQSVQ
GASAIESGTRNLPVLISVVVLTIFSGGLVTALGYYAPFMILGTIVMSIGSGLLSTFQPDT
RSPAWIGYQILFGAGVGMGMQQPLMAIQNVLDIRDIPTGTSMVTFLQTLGGALFVSVAQS
VFTNQLLRSLATYVPDLDPDTVFSTGVTNLQKALPKEDLPGIELAYNEAVTRAFLVATAL
SATSILGSATIPWKSVKAKAKNP

>tr|Q9RSM6|Q9RSM6_DEIRA MFS domain-containing protein OS=Deinococcus radiodurans (strain ATCC 13939 / DSM 20539 / JCM 16871 / LMG 4051 / NBRC 15346 / NCIMB 9279 / R1 / VKM B-1422) OX=243230 GN=DR_2098 PE=4 SV=1
MPCIVRAWPAVSSSASLSAAPSHPPRALGAGLLIVILVVAFESAAVGTMMPRVATELRGL
GLYGWASSAFMLANLLGAIVAGLLTDRRGAAWGAGLGLGLFGIGLGLLALAPTMPLIVAA
RVVEGLGVGGLAALPFVVIPAAYAGQAQARMLAAVSSMWLVPGLIGPPLASAVAEAWSWR
VVFGGLAGLLVLAAPLCLLPLRTLPRSSAPKSSKRILWPALALLLAAAALIEGLRRPDAL
GAALTVAGLVGVVIAMRPLFPAGLWTLRPGLPSALAVRGFIAFAQMGLGPFMTLALRRLH
DLSLRDAGWIISIGGIAWTTGAWLQAQLEKKYGPGSRLARIRGGAAVLTAGLVLAALGVL
GPLPVWAAYLGWLVAGTGMGVAYNSNSLWAMSHVSTEERGQLSGQWANIEVLMVALSAGI
GGALVARLPLTQALTLAFGMCILASLVPWAAARRLESGPGGA

>tr|B6Q577|B6Q577_TALMQ MFS domain-containing protein OS=Talaromyces marneffei (strain ATCC 18224 / CBS 334.59 / QM 7333) OX=441960 GN=PMAA_032090 PE=4 SV=1
MAPNHETKEENNTGTVELLHTKQELQHLEGIDLYGILTGLMIATFLISLDVSVIATAIPS
ITSQFHAGTDIGWYGATYPLTMCSLQPLSGKISTIFSSRWSYLVFFATFVLGSLLCGLAT
SSQMFIIGRAVAGIGGSGVVSGGLSVIAIVTPTRQRPLFTGLMTSLYALGTVVAPIIGGA
FANNITWRWCFLINLPAGALTIVTLLLFCHPPEDASKEQSGSIIQKAKQLDMIGCALFIP
SIIMVMLTMEWGGGQYAWNSPTIIGLIVGFAAEMVVFVLWEIRKGDQAMIPFLVLGYQSV
IFSILFAFCFMGSFVIPVYYLPEWFQVVEAASPIRSGVMLLPSVCTQISGSLLSGILAKF
VRYYNPWFFAGSTLLCIATGLYTTFTAFTTSSAHWIGFQVIQGLGCGFAAQMPLLMVQHV
LREKPAHIPLGISTVLSAQYFGSAVMQSIGGTIFTNRLIMELTSSAGLSREQVNMLLGAG
NSKVQEMTSQNFPDHLDGVIIAYNDAITSVFYVAVAGSGLAVLLATGIQWRDRTESIVKA
LNQVKIF

>sp|Q03263|YM8M_YEAST Uncharacterized transporter YMR279C OS=Saccharomyces cerevisiae (strain ATCC 204508 / S288c) OX=559292 GN=YMR279C PE=1 SV=1
MFSIFKKKTSVQGTDSEIDEKITVKAKDKVVVSTEDEEVTTIVSSTKSTQVTNDSPWQDP
TYFSSFGKELMFIATCMLAQLLNQAGQTHALCIMNVLSKSFNSEANNQAWLMASFPLAAG
SFILISGRLGDIYGLKKMLIVGYVIVIVWSIISGLSKYSNSDAFFITSRAFQGVGIAFIL
PNIMGLVGHVYKVGSFRKNIVISFIGACAPTGGMFGGLFGGLIVTEDPNQWPWVFYAFGI
ATFLSLLMAWYSIPNNVPTNIHGLSMDWTGSALAIIGLILFNFVWNQAPIVGWDKPYIIV
LLIISVIFLVAFFVYESKYAEVPLLPRAMTKNRHMIMILLAVFLGWGSFGIWTFYYVSFQ
LNLRHYSPVWTGGTYFVFVIFGSMAAFFVAFSIKRLGPALLLCFSLMAFDAGSIMFSVLP
VEQSYWKLNFAMQAILCFGMDLSFPASSIILSDGLPMQYQGMAGSLVNTVINYSASLCLG
MGGTVEHQINKSGNDLLKGYRAAVYLGVGLASLGVVISVTYMLENLWNRHRKSEDRSLEA

>tr|Q97YH0|Q97YH0_SACS2 Permease, multidrug efflux OS=Saccharolobus solfataricus (strain ATCC 35092 / DSM 1617 / JCM 11322 / P2) OX=273057 GN=SSO1351 PE=4 SV=1
MQYKWVALSNTTIGVLMASINGTITLISLPAIFRGININPFTSFQYLLWILMGYNVVTAT
LLVSFGRLSDIFGRVRLYNLGFLIFTIGSILLFLTPNTGSLGALELILFRIIQGIGGAFL
FANSAAIITDAFPFNERGKALGINQIAALAGSLVGLILGGILSVIDWRYIFLVSVPVGIL
GTIWSYTKLKEISVPSRSEGIDWAGNTTFGLGLILILIAITYGLLPYGSSQLGWGNPFVI
GSMVAGIGLIGAFIYIENKVKYPMFRLELFKIRMFTAGNLASFLRSIAYGGLMIMLIIFL
QGIWLPLHGYSYEETPFWAGIYTIPLMIGFVTMGPISGWLSDRYGARLLATLGMVIVGIG
FLLLTLLPYNFNYPEFALIIFIMGLGNGMFASPNTASIMNSVPPKYRGVASGMRATIQNT
GQTLSMALFFTIVIISLASTLPTALANAVTQAGAPQLAPLMQKIPVTGALFAAFLGYDPV
KTILSSLPPQITVPPQAVAVMEQHDWFPTVIAPSFMIALREAFYISSVLTFIAAIASALR
GRRVIAEQQDGGEINAKNR

>tr|Q874B4|Q874B4_KLULC Drug efflux permease KNQ1 OS=Kluyveromyces lactis OX=28985 PE=4 SV=1
MPSEKSVTFPKGSLFHQDTLKHLKFICILIACGLDLASVGAMIVLVTDIETRFNVSHTQS
GWALTSYVITFAGFIAFFGRVGDIVGNGIMMCVFSVIFGIFSLLCAVVPNFIAFTVFRAF
QGMAGAGIVPCAYALVNKMFQGPNLQRYFSILSSVISAMAGVGFIIGGAFGETALGYKSF
FYFLFAASLATAAVICVLIGYPELLLNRHSYKEKFQRVYKLDVIGCLLFISGSILLVVGL
TQGGESWNDPTAYVPLAVSIVLLIIFFMWNLGYAVVLKLIKPISTHKGYAYMESVNLLIP
KNLMFSHNFIPVLLATFFLFCGFMVVMYVIANYSATVEGNSMIVASIKIIPMISGLVLAN
GTVAYKQDLFKPKNALVVGSFISILGGAFFVPIKYVDDNLFWKLFFMGGFFTGLGGAFFF
CYMITMAIGDAPDQYKALAGGIVQTSGQFGNEVSLSIVISLLGNQTTDKADLRDRFQNAS
YIVITAATISTLVSLFLVKGPLESSGDEEKQLSECSESTTSSNSNPENQIETVMVICPDT
RDKKEETVDQYLA

>sp|Q180E3|RIBZ_CLOD6 Riboflavin transporter RibZ OS=Clostridioides difficile (strain 630) OX=272563 GN=ribZ PE=1 SV=1
MKQKWIVLIIICIGVFMSTLDGSILNIANPTIAADFKINMSQIQWVVTAYMLVVTATMLF
FGKLGDKVGSNRLYTLGFFIFTIGSFLCSMSNNLSTLISSRIFQAVGASILMATGLGIVS
NAFPANEKGKAIGITGAVVGIGNMSGPVIGGIILEHFGWPSIFIINIPIGIIAVFLGIKF
LPKPVLDEQNKSFDIPGLLLFASCTTLILLAMNEKGNTRLYLGITALIIFLLLALREVKF
EQSFIDLPLFKNRNFTVGNIIGVACYFPQMAVSFLLPFYLEQLKNLSPMMAGYVMTVHPL
IMVLIAPIAGSLSDKHGAKNILTASFSFMTISLVGMALLKADSPLYLLIVCLVIFGLGLG
AFSSPNNSSILADVPPQKQGYGGSFLATIRNLSFALGTAFFSSFFAQSLTYNQKFKSHTS
AYVIASNQSYWIAASVCFIGLILTVFFMRKTDKSIS

>tr|A4ZGP3|A4ZGP3_ZYMTR Major facilitator superfamily transporter OS=Zymoseptoria tritici OX=1047171 GN=Mfs1 PE=4 SV=1
MRFFSKKSPAAVVDSTAPSSSHHLDSDAEHYNEKPEPVEDITTPVRNSSEVNNPAEAKVE
AIENEALSRQFSKDYPTGLKLTLITLALCLSVLCMALDNTIISTAIPRITDQFNSIDDVG
WYGSSYLLTTCALQLFFGKLYTFYSIKTIYLTALVIFEIGSAVCGAAPNSIALIIGRAIA
GVGSAGIFSGAILIVANTVPLEKRPIYTGFIGGMYGIASVVGPLMGGAFTDHVSWRWCFY
INLPLGAITIAFIVFFYHPTKSAAQTIATTWRSKLQQFDIFGTLVFLPMIVCLLLALQWG
GSKYPWSDGKVIALFVVFGVLLLIFATIQVLKADHATVPPRLLRNRTVAGACWFVLCLGG
AFFIFIYYLPLWFQAIKGAAPTKSGIMNIPLVLGLVLMSILSGGLITVIGYYTPFVIASS
IFMAIGAGMLSTFTPATGSPKWIGFQVLFGIGVGLGMQQPLIAVQAVLPAKDVPIGTAMI
MFSQTLGGALFIAVAQNVFSTQLLKNLRSIVPDLDPRIVLEAGATTLVKSVPGESLMGVR
LAYNDSIMSAFLVATAMATISVLGAVAFEWKSVKGKKIEMGGA

>tr|Q8NMG4|Q8NMG4_CORGL Permeases of the major facilitator superfamily OS=Corynebacterium glutamicum (strain ATCC 13032 / DSM 20300 / BCRC 11384 / JCM 1318 / LMG 3730 / NCIMB 10025) OX=196627 GN=Cgl2611 PE=4 SV=1
MTSETLQAQAPTKTQRWAFLAVISGGLFLIGVDNSILYTALPLLREQLAATETQALWIIN
AYPLLMAGLLLGTGTLGDKIGHRRMFLMGLSIFGIASLGAAFAPTAWALVAARAFLGIGA
ATMMPATLALIRITFEDERERNTAIGIWGSVAILGAAAGPIIGGALLEFFWWGSVFLINV
PVAVIALIATLFVAPANIANPSKHWDFLSSFYALLTLAGLIITIKESVNTARHMPLLLGA
VIMLIIGAVLFSSRQKKIEEPLLDLSLFRNRLFLGGVVAAGMAMFTVSGLEMTTSQRFQL
SVGFTPLEAGLLMIPAALGSFPMSIIGGANLHRWGFKPLISGGFAATAVGIALCIWGATH
TDGLPFFIAGLFFMGAGAGSVMSVSSTAIIGSAPVRKAGMASSIEEVSYEFGTLLSVAIL
GSLFPFFYSLHAPAEVADNFSAGVHHAIDGDAARASLDTAYINVLIIALVCAVAAALISS
YLFRGNPKGANNAH

>tr|A0A4V0C588|A0A4V0C588_STRCB Major facilitator superfamily protein OS=Streptococcus canis OX=1329 GN=emrB_2 PE=3 SV=1
MNSKKTFDIHGKEYNRTAMVMLLLIATFAGVLNQTSLGTAIPTLMTSFKINLATAQQATT
WFLLANGIMIPVSAYLTTRFSTKWLYVTAYAILISGLLITAFAPTDNWTLFLFGRIIQAS
AVGITMPLMQVVMVNIFPAEQRGAAMGLNGLVVGLAPAIGPTFAGWILKHDLVLLGIHLS
WRAIFILPLLILTLAFLAAPFVIKDVIANRDMTLDMPSLMLSILGFGSFLWGFTNVANNG
WGNLTMVILPILIGAAVIALFIHRQLQLDVPFLDVRVFKVKQFSITTAAITLSMMAMMGV
EMMLPLYLQNVHGLSALDSGLALLPGALMMGLVSPIAGRVYDKVGARRMALVGFSILAIG
TIPFIFLTATTPDHFITLMYAIRMFGIATVMMPLTASAMSALPPHEAAHGTAANNTARQI
ASAIVVALLSSVTQNVINTNKPAKLLLTNDPLAYASKMIDASLKGFQTSFTIGLIFALLG
IIVALFLRKGKHIEIERDL

>tr|R9UUB0|R9UUB0_STRGD Major facilitator transporter OS=Streptomyces griseoviridis OX=45398 PE=4 SV=1
MSQQSSASAPLSPAPPQRDPRRWWILAVLCSSLFVIVLDNTILNVAIPSITEQLDASTAQ
IQWTINAYTLVLSGLLITAGGLSDRLGRKRALLLGLLVFGVGSAIGAFAGSPEVLIGARA
LMGVGAAFLMPGTLAVLVRTFDNEERPKAIGIWAAVSSVGMALGPVLGGFLLDHFWWGVT
FLINVPVAVVGLIAMGALLRESKDPANARPDLIGALLCTVSVVALVWAVISVPGQGWLDP
ETLGAGLLGLAGATVFVRWELRAPDPMLDMTMFKNPKFRGAVFGGILSAFGMAGSLFLLT
QDLQFLRGYAPLEAGAQLTPMAVGVLISSILISPRVVKKLGIGKGVALGVTCSAAGLLTV
ALAPDDGYLVLAAGLLLLGGGAGISGPLVANALMSSIPPERASTGSGVNNTLQELGSGLG
VGVLGAVLVAAFSQNLPGGLGGAAAESFPAAVAAAGDDSGLLAQVRDSFADSLTVSQLIG
AAAVLLGGWLAGALLLRADRADRARAAAREAEAAVSGSGRADGAADDRPV

>tr|R9UR36|R9UR36_STRGD EmrB/QacA subfamily drug resistance transporter OS=Streptomyces griseoviridis OX=45398 PE=4 SV=1
MTSTSQEAPRTTTSHPRVVLAILCLTQLLLTLDDNVVNIALPTIQRELGFSGPSLVWVVN
TYMLAFGGFLVLGGRLGDRYSLVRTFAAGTAVFALASLLSGLAAEPWQLIGARALQGLGA
ALVAPAVLGLLTLVFTEPAARAKAFAVWGATAVTGALAGLILSGVITEYWSWRWVFFINL
PVAALALVLLPRLLRGIHRPHGDQALNWGGAALLTCGLALLVYALLSFGGDGGRPAVAAA
CAVLSLALLAAFAVDQRRSANPLVTKGVFASPVRARALVAAVLLSAATFQGFLVLTLYLQ
NGLGFTPLEAGLGYVPFALGSLTGVKAGERATVRFTAGRVLTVACAGTAAGALLLSWAAS
REFGYAGLLPGILLFAIGVGAGLPAAASAAARDVDERTSGVIASLVNSSQQLGGAVGLAL
TGLSLGGSGHGFGAALAVCAAAALLACGWAAVVARREPLVSPSS

>sp|P9WJY5|EFPA_MYCTU Uncharacterized MFS-type transporter EfpA OS=Mycobacterium tuberculosis (strain ATCC 25618 / H37Rv) OX=83332 GN=efpA PE=1 SV=1
MTALNDTERAVRNWTAGRPHRPAPMRPPRSEETASERPSRYYPTWLPSRSFIAAVIAIGG
MQLLATMDSTVAIVALPKIQNELSLSDAGRSWVITAYVLTFGGLMLLGGRLGDTIGRKRT
FIVGVALFTISSVLCAVAWDEATLVIARLSQGVGSAIASPTGLALVATTFPKGPARNAAT
AVFAAMTAIGSVMGLVVGGALTEVSWRWAFLVNVPIGLVMIYLARTALRETNKERMKLDA
TGAILATLACTAAVFAFSIGPEKGWMSGITIGSGLVALAAAVAFVIVERTAENPVVPFHL
FRDRNRLVTFSAILLAGGVMFSLTVCIGLYVQDILGYSALRAGVGFIPFVIAMGIGLGVS
SQLVSRFSPRVLTIGGGYLLFGAMLYGSFFMHRGVPYFPNLVMPIVVGGIGIGMAVVPLT
LSAIAGVGFDQIGPVSAIALMLQSLGGPLVLAVIQAVITSRTLYLGGTTGPVKFMNDVQL
AALDHAYTYGLLWVAGAAIIVGGMALFIGYTPQQVAHAQEVKEAIDAGEL

>sp|A0A4Q4NMP3|MFS54_ALTAL MFS-type transporter MFS54 OS=Alternaria alternata OX=5599 GN=MFS54 PE=2 SV=1
MKEGVVTPPDSEKDLQNVEGSLNTEEEKAEEAHIQLSKGRFVLVLVGLVLAIFLASLDFT
IISTAIPKITDEFHSLQDIGWYGSAFFITTAATTAHWGRLYTFFPLKWTYLTSIFFFELG
SVICGAAPSSTALIIGRAICGIGAAGLFSGSYTIIAVLVPSADRPKYSGLMGASYGLASV
VGPLIGGAFTSHVSWRWCFYINLPVGGVSCLFILLFFANEPPKSRPDWRGMLRQLDMLGL
VLIVGAITCFILALQWGGVSKAWDSGAVIGTLVAFVVCMILFVIEQWWLGENAMVHSVMI
KRRTIWVGSMFSFLINSAFLVTFYYLPIYFQSVQGVSASTSGVRTVPFILAVTFCVVIVG
QIITKTGYAFPWMIVGAAITTIGSGMIYTFDTHSPAGKWIGYQILCGIGVGVSFQVPVML
IQATTKDADVPLATATLLFIQTLGGAFGVSSAQAAFQNTLLKQLAITAPGLNPQIVLDAG
ASELKRVIPEQFLQGVLEAYVSGFRECLIVGIAFGGAAFLAAFGFRFTNIKRTAAAEA

>tr|D5UKP1|D5UKP1_CELFN Drug resistance transporter, EmrB/QacA subfamily OS=Cellulomonas flavigena (strain ATCC 482 / DSM 20109 / BCRC 11376 / JCM 18109 / NBRC 3775 / NCIMB 8073 / NRS 134) OX=446466 GN=Cfla_0952 PE=4 SV=1
MTAPGVDLQGRSPWSVLPPLCLGFFMIMVDTTIVNIAVPTLQAAFDASLTTVGWVNSAYL
LTFAVLLLVTGRLGDRFGPRPVFLAGLVVFTLASLACGLAGTAGQLIAARAVQGVGGALM
TPQTMAMITRVFPPQKRGAALGVWGSVAGVATITGPVLGGLLVETVGWEWIFFVNIPVGA
VALWLAVRALPDLPTHDRTFDVPGVVLSVVGLGLLVFGLQEGATYEWGTIAGPVSVPLVI
GAGALVTGAFVLWQRRLGESALLPLRLFVHRNFALANAAGAAVSFAMTGIFFPFTLYLQQ
VLGLSPLHAALVGLPGSLVSGVVAPFAGRLSDRVAGKWAVATGFSVLAVSIGVLATQVQP
GVPLWRLVVPMLGFGVGTGLTFSPLGNLATTGLDQRTAGAGAGAFNTTRQVGGVIGSAVV
VAVLTTRLATTMPAAARDAAAGLPADLREPFVEGVRQAAAAGLGAAGGVDVPDGVPPDAA
AALRAAARAAVDAGFATAAAQTLAVTVGVLVLGALCAFAMRGHQPVPGVAPAARVADAAG

>tr|B4E7L4|B4E7L4_BURCJ Putative multidrug resistance transporter protein OS=Burkholderia cenocepacia (strain ATCC BAA-245 / DSM 16553 / LMG 16656 / NCTC 13227 / J2315 / CF5610) OX=216591 GN=BCAL1510 PE=4 SV=1
MAQAPVSHPPLQGGQLVLGTIAVSLAVFMNVLDTSIANVAIPTISGDLGVSSDQGTWVIT
SFAVANAISVPLTGWLTDRFGQVRLFLASIILFVISSWMCGLSPNLPFLLGSRVLQGAVA
GPMIPLSQALLLSSYPRAKAPMALALWAMTTLIAPVAGPILGGWISDNYSWPWIFYVNIP
VGIAAAAATWAIYRNRESAVRRAPIDGVGLALLVVWVGSLQIMLDKGKDLDWFASTTIVV
LALTAVIAFAFFVIWELTAEHPVVDLSLFRIRNFTGGTVALSIGYGLYFGNLVLLPLWLQ
TQIGYTATDAGLVMAPVGLFAILLSPLTGKYLPRTDPRFISTASFLTFALCFWMRSRYTT
GVDEWSLTLPTLVQGIAMAGFFIPLVSITLSGLPGHRIPAASGLSNFVRIMCGGIGTSIF
QTAWDHRNNFHHAQLVEQANPYNPTFNQAVTQMGNLGLSQNQAHGLINNMATQQAAQLGV
NDLFYISAVIFVLLIALIWITKPERAGGGDAGAAASAAH

>sp|Q6UEH3|AFLT_ASPPU Efflux pump aflT OS=Aspergillus parasiticus (strain ATCC 56775 / NRRL 5862 / SRRC 143 / SU-1) OX=1403190 GN=aflT PE=2 SV=1
MLIDEAAEASSHISGMKLYLIVLSLLLAVFCVALDNTILSVAIPRITDEFHRLNDIGWYA
SAYLLTTCAFQLLYGKLYALFSTKWVFLVALCIFEVGSLICGVAPSSVVLIVGRAIAGVG
SSGIFTGALVTIAHIVPLAKRPVYMGLLGGMYGIASVAGPLLGGAFTNEVTWRWCFYINL
PVGGVTAVVILFLLRIPKSADLRTHGAWEMLKGLDPLGTIVFTPSIICVLLALQWGGVDY
AWSNGRIIALFVLFGVLLITFIIIQVLMKDKATVPIKVASQRSVACASVFVFFIGASMFV
MIYYVPIWFQAIRNQSPVQAGIDSIALILANTAGAIISGAVTNKTGHYAPWFIVSSVIMS
IGAGCLTLFTVDIAQSKWIGFLFLYGIGVGFGFQQGAVAVQAVLPMAQVPIGTALIWFVQ
MLGGALFTSVAQNIFSTHLAENLANLQLPGLDPEAIVGAGATGFRQLVQPEYMDQVLVAY
NAALLDVFQVALICSCLSILGAVGIEWRSVKQNR

>tr|Q96W86|Q96W86_GIBZA Trichothecene efflux pump OS=Gibberella zeae OX=5518 GN=Tri102 PE=4 SV=1
MTATVPQEGVVDLESQPDDRLRAEALATTAAELPEGYYTSARVMASFAAFSLNVCATYFV
LQASASALPNILQDIGQSENESLFSTLWTTGQAVSILVMGRLTDRFGRRPFVIATHILGL
VGAIVGCTANKFNTLLAAMTMLGVAAGPAGASPLFIGELMSNKTKFLGLLVVSGPNIVAN
MGPYFGQRLSIEGDWRWIFYIYIIISAIATVLIVVWYHPPSFTQLHGKKARKRDELAKLD
WIGIFLVTAGVSLFLLGVSWGGKPNSAWDSGKIIGLMTSGLGSLLVFALYEVYGKPRRPM
VPPALFKDFRGFVCILLISSIMGAMNLCLTIIYPQQVINIFGSSLKNWQETAWMTATASF
GTWTGVMILGNVFHLIRHIRWQILVGAMWLTAFLGAMSSVNRHNKNAAIALSFFSGFVVA
WAQDITMLMVQFITTDEDLGVAFCMYSYFYCWDVSNNNQYPKEIGSHLTSALRGTDIPQS
SFPSLLEAAKTGRIDAVKALPGMTNSTAAVVSGAMADSYTASYANVYYFAMALGVIPIIA
SLCMKNFDQYLTDHVPHQLYDRKKADKDVLEGDSDSQSSPTIHSIVEDKK
