# Supplementary material for: Cryo‐EM structure of antibacterial efflux transporter QacA from Staphylococcus aureus reveals a novel extracellular loop with allosteric role
Source: EMBO J. 2023 Jul 17;42(16):e113418. doi: 10.15252/embj.2023113418 (PMC10425836; doi:10.15252/embj.2023113418)
Supplement: Supplementary file 4 — Source Data for Expanded View [file EMBJ-42-e113418-s008.zip › Expanded view source data/Figure EV2/Phylogenetic tree and inputs/TCDB.xlsx]

## Sheet: Sheet1
transporter	Uniprot ID	Hairpin?	# vestibular acidic residues	# vestibular basic residues	Is it an outlier? What could be the reason
Tri102	Q96W86	yes	1*	0	partially embedded side chain D424, not assessed as a vestibule exposed side chain.
QacA	P0A0J8	yes	6	0
PqrB	Q9L1B4	yes	6	0
AmvA	C4PAW9	yes	6	0
LfrA	A0R5K5	yes	5	0
SmvA	P37594	yes	5	0
CmgA	Q8NMG4	maybe	5	0
EbrC	Q939A4	yes	4	0
QepA	A5H8A5	yes	4	0
Act2-2	P46105	maybe	3	0
Rv1634	P9WJX3	no	3	0
SgvT1	R9UUB0	yes	2	0
Ptr	Q54806	yes	2	0
MdeA	A0A0H3JTG2	no	2	0
SgvT3	R9UR36	no	2	0
KNQ1	Q874B4	no	2	0
TcmA	P39886	yes	1	0
RifP	O52557	yes	1	0
SSQG_02504	D9X7X8	no	1	0
EfpA	P9WJY5	no	1	0
Pur8	P42670	no	1	0
Atr1	P13090	no	1	0
UriP	A2RJJ9	no	1	0
FexB	G9FS16	no	1	0
Amf1	Q08902	no	1	0
CamM	Q0S4G7	no	1	0
YMR279c	Q03263	no	1	0
LmrB	O35018	no	1	0
ThMFS1	H2E274	yes	1	0
PfMFS	B6Q577	yes	1	0
MFS1_ZYMTR	A4ZGP3	yes	1	0
MFS54	A0A4Q4NMP3	yes	1	0
AflT	Q6UEH3	yes	1	0
Sge1	P33335	maybe	4	1
LmrA	P46104	no	3	1
TetB	P23054	no	3	1
sdrM	Q99S97	no	3	1
DR_2098	Q9RSM6	no	3	1
TetK	P02983	no	3	1	yes, but the precise arrangement of the residues also facilitate Me+ and Na+ coupling.
ActVa	Q53903	yes	2	1
MmrB	Q00538	no	2	1
FarB	Q9RQ29	no	2	1
tet38	Q5PU79	no	2	1
AedC	A0A0H4UZ44	no	2	1
MT1454	P9WJY2	no	2	1
Stp	P9WG91	yes	1	1
CmcT	Q04733	no	1	1
YebQ	P76269	no	1	1
EhpJ	O32600	no	1	1
EmrB_STRCB	A0A4V0C588	no	1	1
Cfla_0952	D5UKP1	yes	1	1
VceB	Q9KS49	no	1	1
YfiU	O31563	yes	1	1
BCAL1510	B4E7L4	no	1	1
BaiG	P32369	no	1	1
TRI12	Q9C1B3	yes	1	1
EmrB	P0AEJ0	no	1	1
OtrB	O69070	no	1	1
LanJ	Q9ZGB6	maybe	1	1
YusP	O32182	yes	1	1
Bmr3	P96712	yes	1	1
Azr1	P50080	maybe	1	1
LmrS	Q2FW85	no	0	1
PPE_02362	E0RLJ2	no	0	1
YwoD	P94574	no	0	1
NorC	A0A0E1XAK3	no	0	1
YubD	O32084	no	0	1
RibZ	Q180E3	no	1	2
YhcA	Q93AT6	no	0	2
AedD	A0A1E3M353	no	0	2
Sso1351	Q97YH0	maybe	0	2
RmrB	Q9KIH3	no	1	3
HsrA	P31474	no	1	3
MdtD	P36554	no	0	3
Vba3	P25594	not considered	NA	NA	modelled incorrectly
