# Supplementary material for: Cryo‐EM structure of antibacterial efflux transporter QacA from Staphylococcus aureus reveals a novel extracellular loop with allosteric role
Source: EMBO J. 2023 Jul 17;42(16):e113418. doi: 10.15252/embj.2023113418 (PMC10425836; doi:10.15252/embj.2023113418)
Supplement: Supplementary file 4 — Source Data for Expanded View [file EMBJ-42-e113418-s008.zip › Expanded view source data/Figure EV2/Phylogenetic tree and inputs/TCDB_alignment.aln]

CLUSTAL O(1.2.4) multiple sequence alignment


sp|Q08902|AMF1_YEAST                ----MSTSSSVT---------------------------QK-----------NLDTNAEA
sp|P13090|ATR1_YEAST                ----MGNQSLVVLTESK------------GEYENETELPVKKSSRDN-NIGESLTATAFT
sp|Q03263|YM8M_YEAST                MFSIFKKKTSVQ--GTD------------SEI--DEKITVKAKDKVVVSTEDEEVTTIVS
tr|Q9KIH3|Q9KIH3_RHIET              --------------------------------------------MST------IAATA--
tr|B4E7L4|B4E7L4_BURCJ              ------------------------------------------------------MAQA--
P0AEJ0|EMRB_ECOLI                   ------------------------------------------------------------
sp|Q9RQ29|FARB_NEIGO                ------------------------------------------------------------
tr|Q9KS49|Q9KS49_VIBCH              -----------------------------------------------------MSHNA--
tr|A0A0H4UZ44|A0A0H4UZ44_ACIBA      -------------------------------------------------------MKT--
tr|Q9RSM6|Q9RSM6_DEIRA              -----------------------------------MPCIVRAWPAVS------SSA----
sp|P9WJX3|Y1634_MYCTU               -----------------------------------------------------------M
tr|A0A4V0C588|A0A4V0C588_STRCB      -----------------------------------------------------------M
tr|A0A0H3JTG2|A0A0H3JTG2_STAAM      ------------------------------------------------------------
sp|O35018|LMRB_BACSU                -----------------------------------------------------------M
tr|Q2FW85|Q2FW85_STAA8              ------------------------------------------------------------
tr|Q93AT6|Q93AT6_DICCH              ------------------------------------------------------------
tr|A0A1E3M353|A0A1E3M353_ACIBA      -----------------------------------------------------MERS---
sp|P36554|MDTD_ECOLI                -----------------------------------------------------------M
sp|P31474|HSRA_ECOLI                -----------------------------------------------------------M
tr|O32600|O32600_ENTAG              ------------------------------------------------------------
sp|P46105|ACT22_STRCO               ----------------M------------SSVE-ADE-------PDR------ATAPPSA
tr|D9X7X8|D9X7X8_STRVT              -----------------------------------------------------MTVTTES
sp|Q00538|MMR_BACSU                 -----------------------------------------------------------M
sp|P9WJY5|EFPA_MYCTU                ----------------M------------TALN-DTERAVRNWTAGR------PHRPAPM
sp|P46104|LMRA_STRLN                --------------------------------------------MSV------FARATSL
tr|D5UKP1|D5UKP1_CELFN              -----------------------------------------------------------M
sp|Q04733|CMCT_AMYLA                -----------------------------------------------------------M
sp|P42670|PUR8_STRAD                -----------------------------------------------------MARKPDI
tr|R9UR36|R9UR36_STRGD              -----------------------------------------------------------M
sp|Q9C1B3|TRI12_FUSSP               ------------MTVVV-------PEEG-LDLESQPDDRMRAKAL--------ATS----
tr|Q96W86|Q96W86_GIBZA              ------------MTATV-------PQEGVVDLESQPDDRLRAEAL--------ATT----
sp|P32369|BAIG_CLOSV                -----------------------------------------------------------M
sp|P9WJY2|MFS55_MYCTO               ------------------------------------------------------------
sp|P50080|AZR1_YEAST                -----MKGEPKTYSMSD-------LSYYGEKAQQQNEKQQKQYVVRRNSTQ--STSKQNV
sp|P33335|SGE1_YEAST                ------------------------------------------------------------
tr|B6Q577|B6Q577_TALMQ              ------------------------------------------MAPNHETKEEN--NTGTV
sp|A0A4Q4NMP3|MFS54_ALTAL           ---------------------------MKEGVVTPPDSEKDL---------------QNV
tr|H2E274|H2E274_TRIHA              ------------MADTD-------TDNNASTVSSRDQSSSDLFEVL-GPEETSNITTGDA
tr|A4ZGP3|A4ZGP3_ZYMTR              -MRFFSKKSPAAVVDSTAPSSSHHLDSDAEHYNEKPEPVEDITTPVRNSSEVNNPAEAKV
sp|Q6UEH3|AFLT_ASPPU                ------------------------------------------------------------
sp|O31563|YFIU_BACSU                ------------------------------------------------------------
sp|O32182|YUSP_BACSU                ------------------------------------------------------------
sp|P96712|BMR3_BACSU                ------------------------------------------------------------
tr|O69070|O69070_STRRM              -------------------------------------------------MSSANPGP---
tr|Q9ZGB6|Q9ZGB6_STRCY              --------------------------------------------------MSHDPTA---
tr|Q874B4|Q874B4_KLULC              -----------------------------------------------------------M
sp|O32084|YUBD_BACSU                ------------------------------------------------------------
sp|A2RJJ9|URIP_LACLM                -----------------------------------------------------------M
tr|Q5PU79|Q5PU79_STAAU              -----------------------------------------------------------M
P02983|TetK_STAAU                   -----------------------------------------------------------M
sp|P23054|TCRB_BACSU                -----------------------------------------------------------M
tr|G9FS16|G9FS16_ENTFC              ------------------------------------------------------------
tr|Q0S4G7|Q0S4G7_RHOJR              ------------MVDVT--G--RHARLGVLILSNPPEPHM-----------------HNM
tr|E0RLJ2|E0RLJ2_PAEP6              ------------------------------------------------------------
sp|P94574|YWOD_BACSU                ------------------------------------------------------------
tr|A0A0E1XAK3|A0A0E1XAK3_STAAU      -----------------------------------------------------------M
sp|Q99S97|SDRM_STAAN                ------------------------------------------------------------
tr|Q97YH0|Q97YH0_SACS2              ------------------------------------------------------------
sp|Q180E3|RIBZ_CLOD6                ------------------------------------------------------------
sp|P76269|YEBQ_ECOLI                ------------------------------------------------------------
sp|P9WG91|STP_MYCTU                 ------------------------------------------------------------
sp|P39886|TCMA_STRGA                -----------------------------------------------------------M
tr|Q53903|Q53903_STRCH              -----------------------------------------------------------M
tr|R9UUB0|R9UUB0_STRGD              ---------------------------------------M-----------------SQQ
tr|Q54806                           -----------------------------------------------------------M
tr|O52557|O52557_AMYMD              ------------------------------------------------------------
P0A0J9|QACA_STAAU                   -----------------------------------------------------------M
sp|P37594|SMVA_SALTY                ------------------------------------------------------------
tr|C4PAW9|C4PAW9_ACIBA              ------------------------------------------------------------
tr|Q8NMG4|Q8NMG4_CORGL              ------------------------------------------------------------
tr|A5H8A5|A5H8A5_ECOLX              -----------------------------------------------------------M
tr|Q939A4|Q939A4_STRLI              ------------------------------------------------------------
tr|Q50392                           ------------------------------------------------------------
tr|Q9L1B4|Q9L1B4_STRCO              -----------------------------------------------------------M
                                                                                                

sp|Q08902|AMF1_YEAST                LK--KEDKV-LSEFDIQDERPKSL---LWES--AFVGVLCS----AQLMTQAGLGQSLAP
sp|P13090|ATR1_YEAST                QS--EDEMV-DSNQKWQNPNYFKY---AWQEY-LFIFTCMI----SQLLNQAGTTQTLSI
sp|Q03263|YM8M_YEAST                ST--KSTQV-TNDSPWQDPTYFSS---FGKEL-MFIATCML----AQLLNQAGQTHALCI
tr|Q9KIH3|Q9KIH3_RHIET              ------------VAIAQP-------RASTRDW-IAVLAGMI----GAFMAILNIQITNAS
tr|B4E7L4|B4E7L4_BURCJ              ------------PVSHPP-------LQGGQLV-LGTIAVSL----AVFMNVLDTSIANVA
P0AEJ0|EMRB_ECOLI                   ------------MQQQKP-------LEGAQLV-IMTIALSL----ATFMQVLDSTIANVA
sp|Q9RQ29|FARB_NEIGO                -------------MDYPP-------LKGAALA-WVTLSLGL----AVFMEVLDTTIANVA
tr|Q9KS49|Q9KS49_VIBCH              ------------DNEMQP-------LSGWALF-FGALCLAM----ANFLAILDTTIANVS
tr|A0A0H4UZ44|A0A0H4UZ44_ACIBA      ------------QTPFAE-------LSGGRLL-LAAFVIAL----SNFMVVLDTTIANVS
tr|Q9RSM6|Q9RSM6_DEIRA              ------------SLSAAP-----SHPPRALGA-G----LLI----VILVVAFESAAVGTM
sp|P9WJX3|Y1634_MYCTU               TE----------TASETG-----SWRELLSRYLGTSIVLAG----GVALYATNEFLTISL
tr|A0A4V0C588|A0A4V0C588_STRCB      NS--------KKTFD--------IHGKEYNRT-AMVMLLLI----ATFAGVLNQTSLGTA
tr|A0A0H3JTG2|A0A0H3JTG2_STAAM      -------------------------MSKKQKL-TMIITMLM----GGFFGLLNETLLVTA
sp|O35018|LMRB_BACSU                IL--------ETTAK--------ASQ-QYKVM-PIMISLLL----AGFIGMFSETALNIA
tr|Q2FW85|Q2FW85_STAA8              ------------MAK--------VELTTRRRN-FIVAVMLI----SAFVAILNQTLLNTA
tr|Q93AT6|Q93AT6_DICCH              ------------------------------------------------------------
tr|A0A1E3M353|A0A1E3M353_ACIBA      ----------SVS-AAQP------HEQSLQRY--VLLTVML----GTGTVSLNNSSFNPA
sp|P36554|MDTD_ECOLI                T----------------D-------LPDSTRW--QLWIVAF----GFFMQSLDTTIVNTA
sp|P31474|HSRA_ECOLI                SD---------------K-------KKRSMAG--LPWIAAM----AFFMQALDATILNTA
tr|O32600|O32600_ENTAG              ---------------------------MLRNK-MAFFGLCL----GFFIIMMDTTTVPLI
sp|P46105|ACT22_STRCO               LLP-EDGPGPDGTAAG-P-------PPYARRW-AALGVILG----AEIMDLLDGTVMNVA
tr|D9X7X8|D9X7X8_STRVT              LTP-RS----VRSPAA-P-------APVLGGL-GLFT-VLL----AAALPLVDFFIVNVA
sp|Q00538|MMR_BACSU                 KN----------SGSIQE-------STSSTGI-SVLIVLAL----GFLMATLDVTVVNVA
sp|P9WJY5|EFPA_MYCTU                RPP-RS----EETASERPSRYYPTWLPSRSFI-AAVIAIGG----MQLLATMDSTVAIVA
sp|P46104|LMRA_STRLN                FSR-AA----RTRAADEA-------ARSRSRW-VTLVFLAV----LQLLIAVDVTVVNIA
tr|D5UKP1|D5UKP1_CELFN              TA------------PGVD-------LQGRSPW-SVLPPLCL----GFFMIMVDTTIVNIA
sp|Q04733|CMCT_AMYLA                TS--VR----GASKTGRT-------SKTSTAT-TALVLACT----AHFLVVFDTSVITVA
sp|P42670|PUR8_STRAD                SA--VP----VESAAC-Q-------GPDPRRW-WGLVVILA----AQLLVVLDGTVVNIA
tr|R9UR36|R9UR36_STRGD              TS--TS----QEAPRT-T-------TSHPRV---VLAILCL----TQLLLTLDDNVVNIA
sp|Q9C1B3|TRI12_FUSSP               ------------AAELPD-----GYYRSPRIV-ASFAAFSMNVVATYFVLQ----ASASA
tr|Q96W86|Q96W86_GIBZA              ------------AAELPE-----GYYTSARVM-ASFAAFSLNVCATYFVLQ----ASASA
sp|P32369|BAIG_CLOSV                S------------TVANP-----NYKKGF-------VPFAI----AALLVSLIGGFTAVL
sp|P9WJY2|MFS55_MYCTO               ------------------------MR--AGRR-VAISAGSL----AVLLGALDTYVVVTI
sp|P50080|AZR1_YEAST                SVVLED------NASESN-----ELPKGFILY-ASLIALAL----SLFLAALDIMIVSTI
sp|P33335|SGE1_YEAST                ------------------------MKSTLSLT-LCVISLLL----TLFLAALDIVIVVTL
tr|B6Q577|B6Q577_TALMQ              ELL---------HTKQEL-----QHLEGIDLY-GILTGLMI----ATFLISLDVSVIATA
sp|A0A4Q4NMP3|MFS54_ALTAL           EGSLNTEEE---KAEEAH-----IQLSKGRFV-LVLVGLVL----AIFLASLDFTIISTA
tr|H2E274|H2E274_TRIHA              EKVTNEDEE---TKEDGT-----AYPTGFQLG-LIILALCL----SVFLIALDNAIIATA
tr|A4ZGP3|A4ZGP3_ZYMTR              EAI-ENEAL---SRQFSK-----DYPTGLKLT-LITLALCL----SVLCMALDNTIISTA
sp|Q6UEH3|AFLT_ASPPU                -ML-IDE------AAEAS-----SHISGMKLY-LIVLSLLL----AVFCVALDNTILSVA
sp|O31563|YFIU_BACSU                -------------MSE-------ALTEQKSQK-WAISLFTI----GVFMAALDNGIISAA
sp|O32182|YUSP_BACSU                ------------MKMSKE-----GKQ--SKRT-LLITGLII----AMFFSALDGTIVGTA
sp|P96712|BMR3_BACSU                -------------MDTTT-----AKQ--ASTK-FVVLGLLL----GILMSAMDNTIVATA
tr|O69070|O69070_STRRM              -------AG---TADQAG-----GAFTHRQIL-TAMSGLLL----AVFLAALDQTVIATA
tr|Q9ZGB6|Q9ZGB6_STRCY              --------G-----RAAV-----VAPPNRRLF-AVMTAAVV----AMLLAALDSLILGTA
tr|Q874B4|Q874B4_KLULC              PSEK--------SVTFPK-----GSLFHQDTL-KHLKFICILIACGLDLASVGA--MIVL
sp|O32084|YUBD_BACSU                -------------------------MKTKHYW-VISLLAVL----AVGPGLMSNTALSSV
sp|A2RJJ9|URIP_LACLM                GENT--------VP--QK-----SSDNVGSIV-ALMVALLV----AIFAFQLNASMLSPA
tr|Q5PU79|Q5PU79_STAAU              NVEY--------------------SKIKKAVP-I-LLFLF-------VFSLVIDNSFKLI
P02983|TetK_STAAU                   FSLY--------------------KKFKGLFY-SVLFWLCI----LSFFSVLNEMVLNVS
sp|P23054|TCRB_BACSU                NTSY--------------------SQSTLRHN-QVLIWLCV----LSFFSVLNEMVLNVS
tr|G9FS16|G9FS16_ENTFC              --------------MNHQ-----NEKNIASNV-LLISILGL----SVLVGSVTADMVNPV
tr|Q0S4G7|Q0S4G7_RHOJR              PLSP--------GE-AER-----APLSRGKAF-ALLALIIL----LVEVIPLAYNFVTPA
tr|E0RLJ2|E0RLJ2_PAEP6              -------------------------MS-VRSW-WLMISVGL----GILLNPLNSSMVSVA
sp|P94574|YWOD_BACSU                ------------------------MLSKKSRA-VFLTAVAS----GTMLNPLNSSMISLA
tr|A0A0E1XAK3|A0A0E1XAK3_STAAU      NETY----------------------RGGNK---LILGIVL----GVITFWLFAQSLVNV
sp|Q99S97|SDRM_STAAN                --------------------------MRLKSI-ITVIALIL----IMFMSAIESSIISLA
tr|Q97YH0|Q97YH0_SACS2              ---------------------------MQYKW-VALSNTTI----GVLMASINGTITLIS
sp|Q180E3|RIBZ_CLOD6                ---------------------------MKQKW-IVLIIICI----GVFMSTLDGSILNIA
sp|P76269|YEBQ_ECOLI                ------------MPKVQA-----DGLPLPQRY-GAILTIVI----GISMAVLDGAIANVA
sp|P9WG91|STP_MYCTU                 --------------------------MNRTQL-LTLIATGL----GLFMIFLDALIVNVA
sp|P39886|TCMA_STRGA                STETHDEPS---GVAHTP-----ASGLRGRPW-PTLLAVAV----GVMMVALDSTIVAIA
tr|Q53903|Q53903_STRCH              TANP--------GRPGGP-----ADQGHPRRW-AILGVLVL----SLVGIILDNTVLNVT
tr|R9UUB0|R9UUB0_STRGD              SSAS--------APLSPA-----PPQRDPRRW-WILAVLCS----SLFVIVLDNTILNVA
tr|Q54806                           TATT--------TETSKA-----PSGGHPQRW-LILGVICL----AQLTVLLDNTVLSVA
tr|O52557|O52557_AMYMD              ---M--------HATAAV-----TETRNPRRW-LILAVISL----AQLVVLVDNTVLNLA
P0A0J9|QACA_STAAU                   IS----------FFTKTT-----DMMTSKKRW-TALVVLAV----SLFVVTMDMTILIMA
sp|P37594|SMVA_SALTY                ---------------------------MFRQW-LTLVIIVL----VYIPVAIDATVLHVA
tr|C4PAW9|C4PAW9_ACIBA              ---------------------------MQKKW-LILTIIVL----IYLPVTIDATVMHVA
tr|Q8NMG4|Q8NMG4_CORGL              --MT--------SETLQA-----QAPTKTQRW-AFLAVISG----GLFLIGVDNSILYTA
tr|A5H8A5|A5H8A5_ECOLX              SATL--------HDTAAD-----RRKATRREW-IGLAVVAL----PCLVYAMDLTVLNLA
tr|Q939A4|Q939A4_STRLI              MRTV--------AAMTTN-----PPRAGRREW-TALAVLML----PLLLVSMDVSVLFFA
tr|Q50392                           MSTC--------IEGTPS-----TTRTPTRAW-VALAVLAL----PVLLIAIDNTVLAFA
tr|Q9L1B4|Q9L1B4_STRCO              NRTL--------QPAHPT-----EAVKRPGRW-LALSVLVL----AVLLVAVDATVLGLA
                                                                                                

sp|Q08902|AMF1_YEAST                LHIIGN---SFGT----TNAGQLSWFASAYSLTVGTFILIAGRLGDIFGHKKFFVLGFFW
sp|P13090|ATR1_YEAST                MNILSD---SFGS----EG-NSKSWLMASFPLVSGSFILISGRLGDIYGLKKMLLVGYVL
sp|Q03263|YM8M_YEAST                MNVLSK---SFNS----EA-NNQAWLMASFPLAAGSFILISGRLGDIYGLKKMLIVGYVI
tr|Q9KIH3|Q9KIH3_RHIET              LLDIEG---GIGT----GV-DNGAWISTSYLIGEIVVIPLTAYFSSVFSFRRYILVNSIL
tr|B4E7L4|B4E7L4_BURCJ              IPTISG---DLGV----SS-DQGTWVITSFAVANAISVPLTGWLTDRFGQVRLFLASIIL
P0AEJ0|EMRB_ECOLI                   IPTIAG---NLGS----SL-SQGTWVITSFGVANAISIPLTGWLAKRVGEVKLFLWSTIA
sp|Q9RQ29|FARB_NEIGO                VPVIAG---NLGA----AT-TQGTWVITSFSVANAVSVPLTGFLAKRIGEVKLFTAAAAG
tr|Q9KS49|Q9KS49_VIBCH              VSNIAG---SLGT----ST-SQGTYVITSYAVAEAISVPLTGWLASRFGSIRVFVTCFLL
tr|A0A0H4UZ44|A0A0H4UZ44_ACIBA      VPHITG---NLAV----SS-TQGTWVVTSYAVAEAICVPLTGWLAGRFGTVRVFIFGLIG
tr|Q9RSM6|Q9RSM6_DEIRA              MPRVAT---ELRG----L--GLYGWASSAFMLANLLGAIVAGLLTDRRGAAWGAGLGLGL
sp|P9WJX3|Y1634_MYCTU               LPSTIA---DIGG----SR--LYAWVTTLYLVGSVVAATTVNTMLLRVGARSSYLMGLAV
tr|A0A4V0C588|A0A4V0C588_STRCB      IPTLMT---SFKI----NL-ATAQQATTWFLLANGIMIPVSAYLTTRFSTKWLYVTAYAI
tr|A0A0H3JTG2|A0A0H3JTG2_STAAM      LPSIMK---DFEI----SY-TQVQWLTTAFLLTNGIVIPLSALVIQRYTTRQVFLVGISI
sp|O35018|LMRB_BACSU                LTDLMK---ELNI----TA-ATVQWLTTGYLLVLGILVPVSGLLLQWFTTRQLFTVSLIF
tr|Q2FW85|Q2FW85_STAA8              LPSIMR---ELNI----NE-STSQWLVTGFMLVNGVMIPLTAYLMDRIKTRPLYLAAMGT
tr|Q93AT6|Q93AT6_DICCH              ------------------------------MVSMGMTMPLTGYLGHRLGNKPLYLLGVAL
tr|A0A1E3M353|A0A1E3M353_ACIBA      IPHLMS---YFQV----GE-VWASWVVVAFLLAMSISLPLAGFLSQRFGKRSIYLIALLG
sp|P36554|MDTD_ECOLI                LPSMAQ---SLGE----SP-LHMHMVIVSYVLTVAVMLPASGWLADKVGVRNIFFTAIVL
sp|P31474|HSRA_ECOLI                LPAIAH---SLNR----SP-LAMQSAIISYTLTVAMLIPVSGWLADRFGTRRIFTLAVSL
tr|O32600|O32600_ENTAG              YTSIIN---EYQV----TP-AMAAWVNNSYLITYAGFLLFGGRLGDAINRKTVLYYALII
sp|P46105|ACT22_STRCO               APAVRA---DLGG----SL-SVIQWITVGYTLAFAVLLVVGGRLGDIYGRKRMFVVGAVG
tr|D9X7X8|D9X7X8_STRVT              LPTIGT---DLAA----SE-SVLELVVAGYGVAYAVLLVLGGRLGDLFGRRRLFLVGMAA
sp|Q00538|MMR_BACSU                 MADMKN---TLSM----SL-SGVTWVVDGYILTFASLLLAGGALADRFGSKTIYILGLAV
sp|P9WJY5|EFPA_MYCTU                LPKIQN---ELSL----SD-AGRSWVITAYVLTFGGLMLLGGRLGDTIGRKRTFIVGVAL
sp|P46104|LMRA_STRLN                LPAIRD---SFHV----DT-RQLTWVVTGYTVVGGGLLMVGGRIADLFGRRRTLLFGAFL
tr|D5UKP1|D5UKP1_CELFN              VPTLQA---AFDA----SL-TTVGWVNSAYLLTFAVLLLVTGRLGDRFGPRPVFLAGLVV
sp|Q04733|CMCT_AMYLA                LPSVRA---DLGF----AP-ASLQWVVNSYTLAFAGLLLFGGRLADIHGHRRVFLGGLAV
sp|P42670|PUR8_STRAD                LPSVQR---DLGM----SD-TSRQWVITAYTLAFGGLLLLGGRVADAFGRRRIFAVGILG
tr|R9UR36|R9UR36_STRGD              LPTIQR---ELGF----SG-PSLVWVVNTYMLAFGGFLVLGGRLGDRYSLVRTFAAGTAV
sp|Q9C1B3|TRI12_FUSSP               LPNILQ---DVGQ-----S-ENSSLFSTLWTTGQAVSILMMGRLTDRFGRRPFVILTHIL
tr|Q96W86|Q96W86_GIBZA              LPNILQ---DIGQ-----S-ENESLFSTLWTTGQAVSILVMGRLTDRFGRRPFVIATHIL
sp|P32369|BAIG_CLOSV                GPAFVA---DQGI----DY-NNTTWISLALAMSSAACAPILGKLGDVLGRRTTLLLGIVI
sp|P9WJY2|MFS55_MYCTO               MRDIMN---SVGI-PINQL-HRITWIVTMYLLGYIAAMPLLGRASDRFGRKLMLQVSLAG
sp|P50080|AZR1_YEAST                IEEVAK---QFGS-----Y-SEIGWLFTGYSLPNALLALIWGRIATPIGFKETMLFAIVI
sp|P33335|SGE1_YEAST                YDTIGI---KFHD-----F-GNIGWLVTGYALSNAVFMLLWGRLAEILGTKECLMISVIV
tr|B6Q577|B6Q577_TALMQ              IPSITS---QFHA-----G-TDIGWYGATYPLTMCSLQPLSGKISTIFSSRWSYLVFFAT
sp|A0A4Q4NMP3|MFS54_ALTAL           IPKITD---EFHS-----L-QDIGWYGSAFFITTAATTAHWGRLYTFFPLKWTYLTSIFF
tr|H2E274|H2E274_TRIHA              IPKISD---EFHS-----L-PDVGWYGSAYLLTTAALQLLFGKFYVFFRLKWVYLIAICL
tr|A4ZGP3|A4ZGP3_ZYMTR              IPRITD---QFNS-----I-DDVGWYGSSYLLTTCALQLFFGKLYTFYSIKTIYLTALVI
sp|Q6UEH3|AFLT_ASPPU                IPRITD---EFHR-----L-NDIGWYASAYLLTTCAFQLLYGKLYALFSTKWVFLVALCI
sp|O31563|YFIU_BACSU                LTTINE---SFSV-S---P-SWGSWGITLYTLGLSVSVPIVGKLSDRYGRKKLFLIEVCL
sp|O32182|YUSP_BACSU                MPKIVG---DLGG-----L-SMMTWLTTAYLLTSTTIVPIAGKLADLLGRRIVYVSGLII
sp|P96712|BMR3_BACSU                MGNIVA---DLGS-----F-DKFAWVTASYMVAVMAGMPIYGKLSDMYGRKRFFLFGLIF
tr|O69070|O69070_STRRM              MRTIAD---DLHG-----Q-TEQAWATTGYLIASVLAMPFYGKLSDIYGRKPMYLISIVV
tr|Q9ZGB6|Q9ZGB6_STRCY              MPTIVG---ELGG-----L-EHLSWVASAYMLATAATTPIWGKLGDMYGRKGVFLTSIAL
tr|Q874B4|Q874B4_KLULC              VTDIET---RFNV----SH-TQSGWALTSYVITFAGFIAFFGRVGDIVGNGIMMCVFSVI
sp|O32084|YUBD_BACSU                QGLVQK---TVGTSVFTSV-NPILIG----NMAFALLVPAGPLLRKKFGARPVYLASLPV
sp|A2RJJ9|URIP_LACLM                LVTMQA---QLHT----TA-SSIALTQTIFFTAAALFALFLPRLADLIGRKKVLIGMLTL
tr|Q5PU79|Q5PU79_STAAU              SVAIAD---DLNI----SV-TTVSWQATLAGLVIGIGAVVYASLSDAISIRTLFIYGVIL
P02983|TetK_STAAU                   LPDIAN---HFNT----TP-GITNWVNTAYMLTFSIGTAVYGKLSDYINIKKLLIIGISL
sp|P23054|TCRB_BACSU                LPDIAN---EFNK----LP-ASANWVNTAFMLTFSIGTALYGKLSDQLGIKNLLLFGIMV
tr|G9FS16|G9FS16_ENTFC              LGVIGK---ELGG----SE-AQVSWVVSGVALVLSIAIPFYGRLSDFLNIKKLFTNGFLI
tr|Q0S4G7|Q0S4G7_RHOJR              LPEIAK---HFG------T-ANVGWVITIVTLMLAASTPLVGKLGDIYGKKRMMLVSAAV
tr|E0RLJ2|E0RLJ2_PAEP6              IPSLQN---VFQL----DF-TGVSWIIFSFYIASSIAQPVMGKASDLFGHRKIFLTGLVV
sp|P94574|YWOD_BACSU                LHSIQH---EFHL----SF-TTVSWLISSFYLASAVAQPVTGKLGDLIGRKRLFLFGLIL
tr|A0A0E1XAK3|A0A0E1XAK3_STAAU      VPNLQQ---SFGA----DM-GTISIAVSLTALFSGMFVVGAGGLADKIGRVKMTNIGLLL
sp|Q99S97|SDRM_STAAN                LPTIKQ---DLNA-----G-NLISLIFTAYFIALVIANPIVGELLSRFKIIYVAIAGLLL
tr|Q97YH0|Q97YH0_SACS2              LPAIFR---GININPFTSF-QYLLWILMGYNVVTATLLVSFGRLSDIFGRVRLYNLGFLI
sp|Q180E3|RIBZ_CLOD6                NPTIAA---DFKI----NM-SQIQWVVTAYMLVVTATMLFFGKLGDKVGSNRLYTLGFFI
sp|P76269|YEBQ_ECOLI                LPTIAT---DLHA----TP-ASSIWVVNAYQIAIVISLLSFSFLGDMFGYRRIYKCGLVV
sp|P9WG91|STP_MYCTU                 LPDIQR---SFAV----GE-DGLQWVVASYSLGMAVFIMSAATLADLDGRRRWYLIGVSL
sp|P39886|TCMA_STRGA                NPAIQQ---DLHA----SL-ADVQWITNGYLLALAVSLITAGKLGDRFGHRQTFLVGVAG
tr|Q53903|Q53903_STRCH              LRTLTDPEQGLGA----SH-SQVEWVLSAYTLAFAATLFTWGVLGDRLGRRRVLLLGLGL
tr|R9UUB0|R9UUB0_STRGD              IPSITE---QLDA----ST-AQIQWTINAYTLVLSGLLITAGGLSDRLGRKRALLLGLLV
tr|Q54806                           IPSLTR---ELHA----ST-ADIQWMINAYSLVQSGLLLTAGNAADRYGRRKMLVAGLAL
tr|O52557|O52557_AMYMD              IPKLTE---DLGA----TT-ADIQWMINAYALVQSGLLLTAGSFSDRYGRKRSLLAGLLL
P0A0J9|QACA_STAAU                   LPELVR---ELEP----SG-TQQLWIVDIYSLVLAGFIIPLSAFADKWGRKKALLTGFAL
sp|P37594|SMVA_SALTY                APTLSM---TLGA----SG-NELLWIIDIYSLVMAGMVLPMGALGDRIGFKRLLMLGGTL
tr|C4PAW9|C4PAW9_ACIBA              TPSLSA---ALNL----TA-NQLLWIIDIYSLIMAGLILPMGALGDRIGFKKLLFIGTAV
tr|Q8NMG4|Q8NMG4_CORGL              LPLLRE---QLAA----TE-TQALWIINAYPLLMAGLLLGTGTLGDKIGHRRMFLMGLSI
tr|A5H8A5|A5H8A5_ECOLX              LPVLSR---ELQP----SS-AQLLWILDIYGFFVAGFLITMGTLGDRIGRRRLLLIGAAF
tr|Q939A4|Q939A4_STRLI              IPEISA---DLEP----SG-TQQLWIFDIYGFVLAGLLMTMGSLGDRIGRRRLLLVGAAA
tr|Q50392                           LPLIAE---DFRP----SA-TTQLWIVDVYSLVLAALLVAMGSLGDRLGRRRVLLIGGAG
tr|Q9L1B4|Q9L1B4_STRCO              TPYISE---DLAP----SG-TQLLWIGDVYSFVIAGLLVSMGSLGDRIGRKRILLIGATA
                                                                                                

sp|Q08902|AMF1_YEAST                YALWSLLAGFSVYSN-QI-----FFDCCRAFQGMGPAFLLPNAIAILGRTYKPGR-RKNM
sp|P13090|ATR1_YEAST                VIIWSLICGITKYSGSDT-----FFIISRAFQGLGIAFVLPNVLGIIGNIYVGGTFRKNI
sp|Q03263|YM8M_YEAST                VIVWSIISGLSKYSNSDA-----FFITSRAFQGVGIAFILPNIMGLVGHVYKVGSFRKNI
tr|Q9KIH3|Q9KIH3_RHIET              FPLFSMACAFAQ--D-LG-----TMILLRGFRAFAGGVLIPMAFTMVLTKLP-KS-QQPL
tr|B4E7L4|B4E7L4_BURCJ              FVISSWMCGLSP--N-LP-----FLLGSRVLQGAVAGPMIPLSQALLLSSYP-RA-KAPM
P0AEJ0|EMRB_ECOLI                   FAIASWACGVSS--S-LN-----MLIFFRVIQGIVAGPLIPLSQSLLLNNYP-PA-KRSI
sp|Q9RQ29|FARB_NEIGO                FVIASWLCGIAP--N-LQ-----SLVVFRILQGFIAGPLIPLSQSLLMASYP-PA-KRML
tr|Q9KS49|Q9KS49_VIBCH              FGVFSLLCGLAN--S-MS-----TLVMFRVLLGFVGGPLMPLSQTLMIRIFP-KN-KSHA
tr|A0A0H4UZ44|A0A0H4UZ44_ACIBA      FTVFSFLCGLAT--S-LE-----MLVFFRIGQGLCGGPLMPLSQTLLMRIFP-QE-KHAQ
tr|Q9RSM6|Q9RSM6_DEIRA              FGIGLGLLALAP--T-MP-----LIVAARVVEGLGVGGLAALPFVVIPAAYA-GQ-AQAR
sp|P9WJX3|Y1634_MYCTU               FGLASLVCAAAP--S-MQ-----ILVAGRTLQGIAGGLLAGLGYALINSTLP-KS-LWTR
tr|A0A4V0C588|A0A4V0C588_STRCB      LISGLLITAFAPTDN-WT-----LFLFGRIIQASAVGITMPLMQVVMVNIFP-AE-QRGA
tr|A0A0H3JTG2|A0A0H3JTG2_STAAM      FFLGTLLGGLSP--H-FA-----TLLVARIIQALGAGIMMPLMMTTILDVFQ-PH-ERGK
sp|O35018|LMRB_BACSU                SILGTFIAALAP--S-FS-----FLLAARIVQALGTGLLLPLMFNTILVIFP-PH-KRGA
tr|Q2FW85|Q2FW85_STAA8              FLLGSIVAALAP--N-FG-----VLMLARVIQAMGAGVLMPLMQFTLFTLFS-KE-HRGF
tr|Q93AT6|Q93AT6_DICCH              FISGSLLGMLAD--S-IS-----QVIAARTVQGIASGLMIPLSLTLIFSVYP-KQ-ERGG
tr|A0A1E3M353|A0A1E3M353_ACIBA      FALASTAGGLFN--Q-FE-----SVLIARALQGFCSGLMIPLSLGLIFSVTP-SE-QRGS
sp|P36554|MDTD_ECOLI                FTLGSLFCALSG--T-LN-----ELLLARALQGVGGAMMVPVGRLTVMKIVPR-E-QYMA
sp|P31474|HSRA_ECOLI                FTLGSLACALSN--S-LP-----QLVVFRVIQGIGGAMMMPVARLALLRAYPR-N-ELLP
tr|O32600|O32600_ENTAG              LAIGALLSGSGQ--T-LI-----QVILGRALMGVGAGLLTPQSMAFISIIFT-QG-GRGT
sp|P46105|ACT22_STRCO               FTAASVLCSVAA--G-PE-----MLTAARFLQGGLGALMIPQGLGLIKQMFP-PK-ETAA
tr|D9X7X8|D9X7X8_STRVT              FGLTSLACGLAP--G-AW-----SLVAARVAQGASAAAMLPQVLATIQATTS-GP-RRAK
sp|Q00538|MMR_BACSU                 FVMASCLCAASI--N-GQ-----MLIAGRLIQGIGAALFMPSSLSLLAASYLDER-ARAR
sp|P9WJY5|EFPA_MYCTU                FTISSVLCAVAW--D-EA-----TLVIARLSQGVGSAIASPTGLALVATTFPKGP-ARNA
sp|P46104|LMRA_STRLN                FGASSLAAGLAP--N-LE-----LLVLARFGQGAGEALSLPAAMSLIACSSRTAP-FQG-
tr|D5UKP1|D5UKP1_CELFN              FTLASLACGLAG--T-AG-----QLIAARAVQGVGGALMTPQTMAMITRVFP-PQ-KRGA
sp|Q04733|CMCT_AMYLA                FTLTSLIGGLAT--S-PA-----SLIAARAGQGAGAAVLAPLAVTMLTTSFAEGP-RRTR
sp|P42670|PUR8_STRAD                FGLASLLGGAAP--D-PG-----TLFLARALQGVFAAALAPAALALINTLFTEPG-ERGK
tr|R9UR36|R9UR36_STRGD              FALASLLSGLAA--E-PW-----QLIGARALQGLGAALVAPAVLGLLTLVFTEPA-ARAK
sp|Q9C1B3|TRI12_FUSSP               GLVGAIVGCTATK---FN-----TLLAAMTMLGVAAGPAGASPLFIGELMS-----NKTK
tr|Q96W86|Q96W86_GIBZA              GLVGAIVGCTANK---FN-----TLLAAMTMLGVAAGPAGASPLFIGELMS-----NKTK
sp|P32369|BAIG_CLOSV                FAAGNVLTAVATS---LI-----FMLAARFIVGIGTAAISPIVMAYIVTEY-PQE-ETGK
sp|P9WJY2|MFS55_MYCTO               FIIGSVVTALAGHFGDFH-----MLIAGRTIQGVASGALLPITLALGADLW-SQR-NRAG
sp|P50080|AZR1_YEAST                FEIGSLISALANS---MS-----MLIGGRVIAGVGGCGIQSLSFVIGSTLV-EES-QRGI
sp|P33335|SGE1_YEAST                FEIGSLISALSNS---MA-----TLISGRVVAGFGGSGIESLAFVVGTSIV-REN-HRGI
tr|B6Q577|B6Q577_TALMQ              FVLGSLLCGLATS---SQ-----MFIIGRAVAGIGGSGVVSGGLSVIAIVT-PTR-QRPL
sp|A0A4Q4NMP3|MFS54_ALTAL           FELGSVICGAAPS---ST-----ALIIGRAICGIGAAGLFSGSYTIIAVLV-PSA-DRPK
tr|H2E274|H2E274_TRIHA              FELGSLICGVAQN---SV-----TLIIGRAVAGLGAAGIMSGALLILAHSV-PLV-KRPM
tr|A4ZGP3|A4ZGP3_ZYMTR              FEIGSAVCGAAPN---SI-----ALIIGRAIAGVGSAGIFSGAILIVANTV-PLE-KRPI
sp|Q6UEH3|AFLT_ASPPU                FEVGSLICGVAPS---SV-----VLIVGRAIAGVGSSGIFTGALVTIAHIV-PLA-KRPV
sp|O31563|YFIU_BACSU                FGLGSLLVALSQS---FP-----LFLISRLIQALGGGGIFIIGSSHILATL-PKE-KQGK
sp|O32182|YUSP_BACSU                FMAASALCGMANN---MT-----ELIIFRGLQGIGGGIMMPMAMIVIGDLF-TGK-QRAK
sp|P96712|BMR3_BACSU                FLIGSALCGIAQT---MN-----QLIIFRAIQGIGGGALLPIAFTIIFDLF-PPE-KRGK
tr|O69070|O69070_STRRM              FIGGSVLCGTAGS---MW-----ELALFRAVQGLGGGGLMSLPTAVVADLA-PVR-ERGR
tr|Q9ZGB6|Q9ZGB6_STRCY              FLAGSVVAGLAQS---MG-----QLIGCRVLQGLGSGGLMVGALSLIGELV-TPR-ERGK
tr|Q874B4|Q874B4_KLULC              FGIFSLLCAVVPN---FI-----AFTVFRAFQGMAGAGIVPCAYALVNKMF-QGP-NLQR
sp|O32084|YUBD_BACSU                FILGSLLIACSGD---IA-----LMAAGRFLQGAATGVMLMIMIPMLVLSF-PIE-RRNY
sp|A2RJJ9|URIP_LACLM                TMIGCLISGFATN---VG-----ILMIGRILQGAAGPVVP-LCLIILHVKVRDEK-RYAK
tr|Q5PU79|Q5PU79_STAAU              IIIGSIIGYIFQH---QF----PLLLVGRIIQTAGLAAAETLYVIYVAKYL-SKE-DQKT
P02983|TetK_STAAU                   SCLGSLIAFIGHN---HF----FILIFGRLVQGVGSAAFPSLIMVVVARNI-TRK-KQGK
sp|P23054|TCRB_BACSU                NGLGSIIGFVGHS---FF----PILILARFIQGIGAAAFPALVMVVVARYI-PKE-NRGK
tr|G9FS16|G9FS16_ENTFC              LTIGSLICIFAPN---LI-----ILVLGRMFQGAGMAAIPVLSIVIISKIY-PPG-QRGR
tr|Q0S4G7|Q0S4G7_RHOJR              FGVGSLLGALAPN---FE-----LFLVGRGLQGAGMAILV-LAYGLIRDIL-PPS-IIPV
tr|E0RLJ2|E0RLJ2_PAEP6              AFIASLLAPLSPN---FG-----WLIVFRIVQSIGTSMMVGVGMAIVRIHITE---KQAT
sp|P94574|YWOD_BACSU                VAVSAIGAPFAPT---FM-----TLLVMRLFQSVGSSAIYPSGVGLIRNHIHE---RQAS
tr|A0A0E1XAK3|A0A0E1XAK3_STAAU      SIIGSALIIITNL---PA-----LLILGRIIQGVSAACIMPSTLAIMKTYY-EGA-ERQR
sp|Q99S97|SDRM_STAAN                FSIGSFMCGLSTN---FT-----MLIISRVIQGFGSGVLMSLSQIVPKLAF-EIP-LRYK
tr|Q97YH0|Q97YH0_SACS2              FTIGSILLFLTPN---TGSLGALELILFRIIQGIGGAFLFANSAAIITDAF-PFN-ERGK
sp|Q180E3|RIBZ_CLOD6                FTIGSFLCSMSNN---LS-----TLISSRIFQAVGASILMATGLGIVSNAF-PAN-EKGK
sp|P76269|YEBQ_ECOLI                FLLSSLFCALSDS---LQ-----MLTLARVIQGFGGAALMSVNTALIRLIY-PQR-FLGR
sp|P9WG91|STP_MYCTU                 FTLGSIACGLAPS---IA-----VLTTARGAQGLGAAAVSVTSLALVSAAFPEAK-EKAR
sp|P39886|TCMA_STRGA                FAVTSAAIGLSGS---VA-----AIVVFRVLQGLFGALMQPSALGLLRVTF-PPG-KLNM
tr|Q53903|Q53903_STRCH              FGLSSLAGAYAGS---PE-----QLIAARACMGVSGAAVLPSTLATIAAVF-PLR-ERPK
tr|R9UUB0|R9UUB0_STRGD              FGVGSAIGAFAGS---PE-----VLIGARALMGVGAAFLMPGTLAVLVRTF-DNE-ERPK
tr|Q54806                           FGIGSLAAGLAQT---SG-----QLIAARAGMGVGGALLMTTTLAVVVQVF-DET-ERVK
tr|O52557|O52557_AMYMD              FGVGSLAAAFSLS---SG-----QLIAARAGMGIGGALLTTTTLAVVMQVF-DEK-ELPK
P0A0J9|QACA_STAAU                   FGLVSLAIFFAES---AE-----FVIAIRFLLGIAGALIMPTTLSMIRVIFENPK-ERAT
sp|P37594|SMVA_SALTY                FGLASLAAAFSHT---AS-----WLIATRVLLAIGAAMIVPATLAGIRATFCEEK-HRNM
tr|C4PAW9|C4PAW9_ACIBA              FGVGSLAAAFSPT---AY-----ALIASRAILGLGAAMLIPATLSGIRNAFTEEK-QRNF
tr|Q8NMG4|Q8NMG4_CORGL              FGIASLGAAFAPT---AW-----ALVAARAFLGIGAATMMPATLALIRITFEDER-ERNT
tr|A5H8A5|A5H8A5_ECOLX              FAFASVLAALADT---AA-----LLIAARALLGLAGATIAPSTMALVRNMFHDPR-QRQF
tr|Q939A4|Q939A4_STRLI              FGAASLLAAYAHT---AE-----TLIAARAVLGIGGATLMPSTMALVRTMFTDPA-QRAK
tr|Q50392                           FAVVSALAAFAPS---TE-----LLVGARALLGVFGAMLMPSTLSLIRNIFTDAS-ARRL
tr|Q9L1B4|Q9L1B4_STRCO              FGAISVLNAYAHT---PE-----VMIFARALLGVAGATLMPATLALIRNLFHDPR-ERSL
                                                            .                                   

sp|Q08902|AMF1_YEAST                VFSL--FGASAPGGFFLGAVFSSMLGQ--L------AWWPWAYWIMGI--ACFVLAVA-G
sp|P13090|ATR1_YEAST                VISF--VGAMAPIGATLGCLFAGLIGTEDP------KQWPWAFYAYSI--AAFINFVL-S
sp|Q03263|YM8M_YEAST                VISF--IGACAPTGGMFGGLFGGLIVTEDP------NQWPWVFYAFGI--ATFLSLLM-A
tr|Q9KIH3|Q9KIH3_RHIET              GLAI--FALSVTFAPAIGPTIGGYLTEN--------YGWQTIFFINTA--PSLIMADALA
tr|B4E7L4|B4E7L4_BURCJ              ALAL--WAMTTLIAPVAGPILGGWISDN--------YSWPWIFYVNIP--VGIAAAAA-T
P0AEJ0|EMRB_ECOLI                   ALAL--WSMTVIVAPICGPILGGYISDN--------YHWGWIFFINVP--IGVAVVLM-T
sp|Q9RQ29|FARB_NEIGO                ALAL--WAMTVVVAPVLGPILGGWISGN--------WHWGWIFFINIP--IGIISAWI-T
tr|Q9KS49|Q9KS49_VIBCH              AIGI--WSMTTLVAPIMGPILGGVLCDQ--------LSWPYIFFIKMP--FAIAAALL-C
tr|A0A0H4UZ44|A0A0H4UZ44_ACIBA      AMGL--WAMTTVVGPILGPILGGLISDN--------LSWHWIFFINLP--VGIVCVLA-A
tr|Q9RSM6|Q9RSM6_DEIRA              MLAA--VSSMWLVPGLIGPPLASAVAEA--------WSWRVVFGGLAG--LLVLAAPL-C
sp|P9WJX3|Y1634_MYCTU               GSAL--VSAMWGVATLIGPATGGLFAQL--------GLWRWAFGVMTL--LTALMAML-V
tr|A0A4V0C588|A0A4V0C588_STRCB      AMGL--NGLVVGLAPAIGPTFAGWILKHDLVLLGIHLSWRAIFILPLL--ILTLAFLA-A
tr|A0A0H3JTG2|A0A0H3JTG2_STAAM      YMGI--FGLVIGLAPAIGPTLSGYLVE--------YLNWRSLFHVVAP--IAAVTFLI-G
sp|O35018|LMRB_BACSU                AMGT--IGLVIMFAPAIGPTFSGLVLE--------HLNWHWIFWISLP--FLVLALVF-G
tr|Q2FW85|Q2FW85_STAA8              AMGL--AGLVIQFAPAIGPTVTGLIID--------QASWRVPFIIIVG--IAILAFVF-G
tr|Q93AT6|Q93AT6_DICCH              ITGI--WGAIVMLAPALGPLCGGILLEW--------FSWRALFVMNIP--IGALALLM-G
tr|A0A1E3M353|A0A1E3M353_ACIBA      TTGL--WGAMIMLTLAVGPMLGALVLVW--------LNWKALFFINLP--VACLALIL-G
sp|P36554|MDTD_ECOLI                AMTF--VTLPGQVGPLLGPALGGLLVEY--------ASWHWIFLINIP--VGIIGAIA-T
sp|P31474|HSRA_ECOLI                VLNF--VAMPGLVGPILGPVLGGVLVTW--------ATWHWIFLINIP--IGIAGLLY-A
tr|O32600|O32600_ENTAG              ALGI--WGAVAGIATATGPVVTQIFLQT--------IGWRWIIFIYIP--VALIALIF-A
sp|P46105|ACT22_STRCO               AFGA--FGPAIGLGAVLGPIVAGFLVDADLF----GTGWRSVFLINLP--IGVAVIVG-A
tr|D9X7X8|D9X7X8_STRVT              AMGL--YGATAGLSMVAGQILGGVLVAADIA----GTGWRSVFLVNVP--VVLAGLVL-A
sp|Q00538|MMR_BACSU                 MFGL--WAALVSAASALGPFIGGVLVQL--------AGWQSIFLINVP--IGAAALIS-A
sp|P9WJY5|EFPA_MYCTU                ATAV--FAAMTAIGSVMGLVVGGALTE---------VSWRWAFLVNVP--IGLVMIYL-A
sp|P46104|LMRA_STRLN                -VER--LASVASVGLVLGFLLSGVITQL--------FSWRWIFLINIP--LVSLVLVA-V
tr|D5UKP1|D5UKP1_CELFN              ALGV--WGSVAGVATITGPVLGGLLVET--------VGWEWIFFVNIP--VGAVALWL-A
sp|Q04733|CMCT_AMYLA                ALTI--STAVALVGGASGNLLGGVFTEF--------LSWRSVLLVNVP--IGIPVLFL-A
sp|P42670|PUR8_STRAD                AFGV--YGAVSGGGAAVGLLAGGLLTEY--------LDWRWCLYVNAP--VALLALLG-C
tr|R9UR36|R9UR36_STRGD              AFAV--WGATAVTGALAGLILSGVITEY--------WSWRWVFFINLP--VAALALVL-L
sp|Q9C1B3|TRI12_FUSSP               FLGLLIVSAPVVATNGLSPYLGQRLAI-------Q-GSWRWIFYIYII--MSTIAVTL-I
tr|Q96W86|Q96W86_GIBZA              FLGLLVVSGPNIVA-NMGPYFGQRLSI-------E-GDWRWIFYIYII--ISAIATVL-I
sp|P32369|BAIG_CLOSV                AFGL--YMLISSGAVVVGPTCGGLIMN-------A-AGWRVMMWVCVA--LCVVVFLI-C
sp|P9WJY2|MFS55_MYCTO               VLGG--IGAAQELGSVLGPLYGIFIVWL------L-HDWRDVFWINVP--LTAIAMVM-I
sp|P50080|AZR1_YEAST                LIAV--LSCSFAIASVVGPFLGGVFTS-------S-VTWRWCFYVNLP--IGGLAFFL-F
sp|P33335|SGE1_YEAST                MITA--LAISYVIAEGVGPFIGGAFNE-------H-LSWRWCFYINLP--IGAFAFII-L
tr|B6Q577|B6Q577_TALMQ              FTGL--MTSLYALGTVVAPIIGGAFAN-------N-ITWRWCFLINLP--AGALTIVT-L
sp|A0A4Q4NMP3|MFS54_ALTAL           YSGL--MGASYGLASVVGPLIGGAFTS-------H-VSWRWCFYINLP--VGGVSCLF-I
tr|H2E274|H2E274_TRIHA              YAGM--IGSMYGIASVAGPLLGGVFTD-------K-ATWRWCFFINLP--VGAITVVV-I
tr|A4ZGP3|A4ZGP3_ZYMTR              YTGF--IGGMYGIASVVGPLMGGAFTD-------H-VSWRWCFYINLP--LGAITIAF-I
sp|Q6UEH3|AFLT_ASPPU                YMGL--LGGMYGIASVAGPLLGGAFTN-------E-VTWRWCFYINLP--VGGVTAVV-I
sp|O31563|YFIU_BACSU                ALGL--LGAMNGMAAVLGPNIGSFLLDW------T-GSWHWLFLINLP--IAVLLVVF-G
sp|O32182|YUSP_BACSU                FQGV--FGAIYGLASVIGPQIGGWIVD-------S-LNWKWVFYINLP--VGIIAVIF-I
sp|P96712|BMR3_BACSU                MSGM--FGAVFGLSSVLGPLLGAIITD-------S-ISWHWVFYINVP--IGALSLFF-I
tr|O69070|O69070_STRRM              YFAF--LQMAWVVASVAGPLAGGFFAEAGQV-FGI-DGWRWVFLLNVP--LGLLALVT-V
tr|Q9ZGB6|Q9ZGB6_STRCY              FQAM--SSAVMGVAMVGGPLAGGFLTD-------H-LGWRYCFYVNVP--FGLAAFVT-I
tr|Q874B4|Q874B4_KLULC              YFSI--LSSVISAMAGVGFIIGGAFGE-------TALGYKSFFYFLFAASLATAAVIC-V
sp|O32084|YUBD_BACSU                ALLV--LIGGFYGSVIIGTILGTIATS-------C-GHWRWLFFIFGT--LSLIGVAV-S
sp|A2RJJ9|URIP_LACLM                LMAI--LTSINGGIAGVDALAGGWLVS-------H-GGFRSVFFVMGI--TAALAILL-V
tr|Q5PU79|Q5PU79_STAAU              YLGL--STSSYSLSLVIGTLSGGFIST-------Y-LHWTNMFLIALI--VVFTLPFL--
P02983|TetK_STAAU                   AFGF--IGSIVALGEGLGPSIGGIIAH-------Y-IHWSYLLILPMI--TIVTIPFL--
sp|P23054|TCRB_BACSU                AFGL--IGSLVAMGEGVGPAIGGMVAH-------Y-IHWSYLLLIPTA--TIITVPFL--
tr|G9FS16|G9FS16_ENTFC              ILGI--IAGCIGVGTAGGPIFGGVVGQ-------L-LGWQSLFWVTFV--LGLIIVLG-V
tr|Q0S4G7|Q0S4G7_RHOJR              AVGF--VATGMGASTILGPIIGGYLID-------H-FGYTGVFWAQLL--HVAVVGIA-V
tr|E0RLJ2|E0RLJ2_PAEP6              ALSV--LSIFLSGAAAIGPFIGGVLIH-------W-WNWPAIFIINIP--FVVVSFVL-A
sp|P94574|YWOD_BACSU                ALAV--LSIFASAMTALGPTAGGFLIV-------W-GGWPAIFIVNLP--FIILSFLL-G
tr|A0A0E1XAK3|A0A0E1XAK3_STAAU      ALSY--WSIGSWGGSGICSLFGGAVAT-------T-MGWRWIFIFSII--VAVLSMLL--
sp|Q99S97|SDRM_STAAN                IMGI--VGSVWGISSIIGPLLGGGILE-------F-ATWHWLFYINIP--IAIIAIIL-V
tr|Q97YH0|Q97YH0_SACS2              ALGI--NQIAALAGSLVGLILGGI-LS-------V-IDWRYIFLVSVP--VGILGTIW-S
sp|Q180E3|RIBZ_CLOD6                AIGI--TGAVVGIGNMSGPVIGGIILE-------H-FGWPSIFIINIP--IGIIAVFL-G
sp|P76269|YEBQ_ECOLI                GMGI--NSFIVAVSSAAGPTIAAAILS-------I-ASWKWLFLINVP--LGIIALLL-A
sp|P9WG91|STP_MYCTU                 AIGI--WTAIASIGTTTGPTLGGLLVD-------Q-WGWRSIFYVNLP--MGALVLFL-T
sp|P39886|TCMA_STRGA                AIGI--WSGVVGASTAAGPIIGGLLVQ-------H-VGWEAVFFINVP--VGLAALVA-G
tr|Q53903|Q53903_STRCH              ALGI--WAASVGFALGIGPVTGGILLA-------H-FWWGSVLLVNVP--LMAGCLVA-V
tr|R9UUB0|R9UUB0_STRGD              AIGI--WAAVSSVGMALGPVLGGFLLD-------H-FWWGVTFLINVP--VAVVGLIA-M
tr|Q54806                           AIAL--WSTVSSLGFAAGPLIGGVMLE-------H-YWWGAIFLINIP--VAVIGLVA-V
tr|O52557|O52557_AMYMD              AIGL--WSAVSSFGYASGPLIGGALLA-------H-FWWGSIFLINIP--VALLGCVA-V
P0A0J9|QACA_STAAU                   ALAV--WSIASSIGAVFGPIIGGALLE-------Q-FSWHSAFLINVP--FAIIAVVA-G
sp|P37594|SMVA_SALTY                ALGV--WAAVGSGGAAFGPLIGGILLE-------H-FYWGSVFLINVP--IVLVVMGL-T
tr|C4PAW9|C4PAW9_ACIBA              ALGI--WSTVGGGGAAFGPLVGGFVLE-------H-FHWGAVFLINIP--IILAVLVM-I
tr|Q8NMG4|Q8NMG4_CORGL              AIGI--WGSVAILGAAAGPIIGGALLE-------F-FWWGSVFLINVP--VAVIALIA-T
tr|A5H8A5|A5H8A5_ECOLX              AIGV--WIAAFSLGSAIGPLVGGVLLE-------F-FHWGAVFWLNVP--VMLLTLAL-G
tr|Q939A4|Q939A4_STRLI              AIGL--WSGVMTAGIALGSVMSGVLVE-------H-FWWGSVFLVNLP--AMALLLIL-G
tr|Q50392                           AIAI--WASCFTAGSALGPIVGGALLE-------H-FHWGAVFLVAVP--ILLPLLVL-G
tr|Q9L1B4|Q9L1B4_STRCO              AVGI--WGAAASAGAAVGPVVGGFLLE-------H-FWWGSVFLINLP--VMVVLVVV-G
                                                                          :                     

sp|Q08902|AMF1_YEAST                YF---VIP--HTPMP-SR------------------------------------DASSFK
sp|P13090|ATR1_YEAST                IY---AIP--STIPT-NI------------------------------------H-----
sp|Q03263|YM8M_YEAST                WY---SIP--NNVPT-NI------------------------------------H-----
tr|Q9KIH3|Q9KIH3_RHIET              LT---LDK-QPMQLH-LL------------------------------------------
tr|B4E7L4|B4E7L4_BURCJ              WA---IYR-NRESAV-RR------------------------------------------
P0AEJ0|EMRB_ECOLI                   LQ---TLR-GRETRT-ER------------------------------------------
sp|Q9RQ29|FARB_NEIGO                WK---HLK-HRETAT-VR------------------------------------------
tr|Q9KS49|Q9KS49_VIBCH              WK---LLK-KFETKT-TH------------------------------------------
tr|A0A0H4UZ44|A0A0H4UZ44_ACIBA      MR---LLR-VAETET-IS------------------------------------------
tr|Q9RSM6|Q9RSM6_DEIRA              LLPLRTLP-RSSAPK-SS------------------------------------------
sp|P9WJX3|Y1634_MYCTU               PV---ALGAGGVGPG-GE----------------------------------------TP
tr|A0A4V0C588|A0A4V0C588_STRCB      PF---VIK--DVIAN-RD------------------------------------------
tr|A0A0H3JTG2|A0A0H3JTG2_STAAM      FK---TIK--NVGTT-IK------------------------------------------
sp|O35018|LMRB_BACSU                IA---YMQ--NVSET-TK------------------------------------------
tr|Q2FW85|Q2FW85_STAA8              LV---SIS--SYNEV-KY------------------------------------------
tr|Q93AT6|Q93AT6_DICCH              LV---VLP--KTAPG-ER------------------------------------------
tr|A0A1E3M353|A0A1E3M353_ACIBA      YV---FLP--KEQGD-NK------------------------------------------
sp|P36554|MDTD_ECOLI                LL---LMP---NYTM-QT------------------------------------------
sp|P31474|HSRA_ECOLI                RK---HMP---NFTT-AR------------------------------------------
tr|O32600|O32600_ENTAG              VI---CLPGTPGNGA-KS------------------------------------------
sp|P46105|ACT22_STRCO               VL---LLP--EGKAP-VR------------------------------------------
tr|D9X7X8|D9X7X8_STRVT              VR---AVP--ETRSP-RP------------------------------------------
sp|Q00538|MMR_BACSU                 YR---ILS---RVPG-KS------------------------------------------
sp|P9WJY5|EFPA_MYCTU                RT---ALR---ETNK-ER------------------------------------------
sp|P46104|LMRA_STRLN                LL-----LVKKDETT-AR------------------------------------------
tr|D5UKP1|D5UKP1_CELFN              VR---ALP---DLPT-HD------------------------------------------
sp|Q04733|CMCT_AMYLA                AR---VLAGPRKRPW-GR------------------------------------------
sp|P42670|PUR8_STRAD                RL---L-P-RDRRTG-RA------------------------------------------
tr|R9UR36|R9UR36_STRGD              PR---L-LRGIHRPH-GD------------------------------------------
sp|Q9C1B3|TRI12_FUSSP               II---WYY--PPSFA----------------------------------QLHGKKVSKRE
tr|Q96W86|Q96W86_GIBZA              VV---WYH--PPSFT----------------------------------QLHGKKARKRD
sp|P32369|BAIG_CLOSV                TF---SIK--KTAFE---KK----------------------------------------
sp|P9WJY2|MFS55_MYCTO               HF---SLP--SHDRST--------------------------------------------
sp|P50080|AZR1_YEAST                LF---FYN--PGLST-FQETMDNIRKFPSQFIEIVRNVAYHLLKIKGFSKLNGWRKPFME
sp|P33335|SGE1_YEAST                AF---CNT--SGEPH-QKM------WLPSKIKKI-MNYD-----YGELLKASFWKNTFEV
tr|B6Q577|B6Q577_TALMQ              LL---FCH--PPEDA-SKEQ----------------------------------SGSIIQ
sp|A0A4Q4NMP3|MFS54_ALTAL           LL---FFA--NEP----PKS----------------------------------RPDWRG
tr|H2E274|H2E274_TRIHA              LF---FFP--EPKQDKAVNE----------------------------------QATFAE
tr|A4ZGP3|A4ZGP3_ZYMTR              VF---FYH--PTKSA-AQTI----------------------------------ATTWRS
sp|Q6UEH3|AFLT_ASPPU                LF---LLR--IPKSA-DLRT----------------------------------HGAWE-
sp|O31563|YFIU_BACSU                AC---FIA--ETKAP---------------------------------------------
sp|O32182|YUSP_BACSU                AR---GLQ--GRQQT---------------------------------------------
sp|P96712|BMR3_BACSU                IR---YYK--ESLEH---------------------------------------------
tr|O69070|O69070_STRRM              RK---ALN--LPHER---------------------------------------------
tr|Q9ZGB6|Q9ZGB6_STRCY              AV---ALK--LPKRR---------------------------------------------
tr|Q874B4|Q874B4_KLULC              LI---GYP--ELLLN--RHS----------------------------------YKEKFQ
sp|O32084|YUBD_BACSU                YF---FLH--DEHHGAAD------------------------------------------
sp|A2RJJ9|URIP_LACLM                SF---GTQ--ESTAK--D------------------------------------------
tr|Q5PU79|Q5PU79_STAAU              FK---LLP--KENNT--N------------------------------------------
P02983|TetK_STAAU                   IK---VMV--PGK-S--T------------------------------------------
sp|P23054|TCRB_BACSU                IK---LLK--KEE-R--I------------------------------------------
tr|G9FS16|G9FS16_ENTFC              QI---SMP--KIESPDNN------------------------------------------
tr|Q0S4G7|Q0S4G7_RHOJR              AI---FVP--ETTLR--T------------------------------------------
tr|E0RLJ2|E0RLJ2_PAEP6              WR---NIP--KDELPTSLAR----------------------------------NMSFRK
sp|P94574|YWOD_BACSU                LY---MFP--KDQKKG---------------------------------------AGIKT
tr|A0A0E1XAK3|A0A0E1XAK3_STAAU      IK---GTP--ETKSEVTN------------------------------------------
sp|Q99S97|SDRM_STAAN                IW---TFH--FPEEETVA------------------------------------------
tr|Q97YH0|Q97YH0_SACS2              YT---KLK--EISVP-SR------------------------------------------
sp|Q180E3|RIBZ_CLOD6                IK---FLP--KPVLD-EQ------------------------------------------
sp|P76269|YEBQ_ECOLI                MR---FLP--PNGSR-AS------------------------------------------
sp|P9WG91|STP_MYCTU                 LC---YVE--ESCNE--R------------------------------------------
sp|P39886|TCMA_STRGA                LV---ILT--DARAE-RA------------------------------------------
tr|Q53903|Q53903_STRCH              VL---VVP--ETRGT--A------------------------------------------
tr|R9UUB0|R9UUB0_STRGD              GA---LLR--ESKDP--A------------------------------------------
tr|Q54806                           VL---LVP--ESKNP--Q------------------------------------------
tr|O52557|O52557_AMYMD              AK---LVP--ESKDP--Q------------------------------------------
P0A0J9|QACA_STAAU                   LF---LLP--ESKLSKEK------------------------------------------
sp|P37594|SMVA_SALTY                AR---YVP--RQAGR--R------------------------------------------
tr|C4PAW9|C4PAW9_ACIBA              VM---IIP--KQQEK--T------------------------------------------
tr|Q8NMG4|Q8NMG4_CORGL              LF---VAP--ANIAN--P------------------------------------------
tr|A5H8A5|A5H8A5_ECOLX              PR---FLP--EYRDP--D------------------------------------------
tr|Q939A4|Q939A4_STRLI              PM---LLP--ESKNP--S------------------------------------------
tr|Q50392                           PR---LVP--ESRDP--N------------------------------------------
tr|Q9L1B4|Q9L1B4_STRCO              VK---MLP--ESRNP--N------------------------------------------
                                                                                                

sp|Q08902|AMF1_YEAST                LLERIDFAGSVTGVVGLILF----NFAW--N-Q-GP--VV-GWQT---PYTY-------A
sp|P13090|ATR1_YEAST                -HFSMDWIGSVLGVIGLILL----NFVW--N-Q-AP--IS-GWNQ---AYII-------V
sp|Q03263|YM8M_YEAST                -GLSMDWTGSALAIIGLILF----NFVW--N-Q-AP--IV-GWDK---PYII-------V
tr|Q9KIH3|Q9KIH3_RHIET              --KEGDWAGIITMAIGLSAL----QTVL--E-E-GN--KD-DWFS---SPFI------VK
tr|B4E7L4|B4E7L4_BURCJ              --APIDGVGLALLVVWVGSL----QIML--D-K-GK--DL-DWFA---STTI------VV
P0AEJ0|EMRB_ECOLI                   --RRIDAVGLALLVIGIGSL----QIML--D-R-GK--EL-DWFS---SQEI------II
sp|Q9RQ29|FARB_NEIGO                --TPTDYVGLTLMMVGIGAL----QMML--D-R-GK--EL-DWFA---SGEI------IT
tr|Q9KS49|Q9KS49_VIBCH              --SKIDKVGLALLVVWVAAL----QLML--D-E-GK--DH-DWFE---SSRI------VF
tr|A0A0H4UZ44|A0A0H4UZ44_ACIBA      --LRIDTVGLGLLILWIGAL----QLML--D-L-GH--ER-DWFN---STSI------VI
tr|Q9RSM6|Q9RSM6_DEIRA              --KRILWPALALLLAA-AAL----IEGL---------------RR---PDAL-------G
sp|P9WJX3|Y1634_MYCTU               VGSTHKVPVWSLLLMGAAAL----AISV--A-A-LP--NY-LVQT-------------AG
tr|A0A4V0C588|A0A4V0C588_STRCB      --MTLDMPSLMLSILGFGSF----LWGFTNV-A-----NN-GWGN---LTM------VIL
tr|A0A0H3JTG2|A0A0H3JTG2_STAAM      --VPIDFISVIFSVLGFGGL----LYGTSSI-S-----EK-GFDN---P-I------VLV
sp|O35018|LMRB_BACSU                --PKIDVLSIILSTIGFGGI----VFGFSNA-G-EG--SG-GWSS---P-T------VIV
tr|Q2FW85|Q2FW85_STAA8              --TKLDKRSVMYSTIGFGLM----LYAFSSA-G-----DL-GFTS---P-I------VIG
tr|Q93AT6|Q93AT6_DICCH              --KPFDMTGYVLVSAGIGLL----MIGA------GR--LH-HAAA---LAN----PLNLL
tr|A0A1E3M353|A0A1E3M353_ACIBA      --QEFDWAGFFFLGSSIVLL----LGTL------SQ--IH-QIQD---LFQ----PLYGA
sp|P36554|MDTD_ECOLI                --RRFDLSGFLLLAVGMAVL----TLAL--D-G-SK--GT-GLSP---LTIAG----LVA
sp|P31474|HSRA_ECOLI                --RRFDITGFLLFGLSLVLF----SSGI--E-L-FG--EK-IVAS---WIALT----VIV
tr|O32600|O32600_ENTAG              --KE--LLSNAIAGIALAAI----ILGLELL-N-GG--MQ-GMTT---GLLLL------L
sp|P46105|ACT22_STRCO               --PKFDVVGMALVTSGLTLL----IFPL--V-Q-GR--ER-GWPA---WAFVL----MLA
tr|D9X7X8|D9X7X8_STRVT              --EPVDVPGTVLLAASLLTL----LVPL--T-E-GR--AA-GWPL---WTWLS----LVA
sp|Q00538|MMR_BACSU                 --SRVNIIGHLLGMMALGFL----SYAL--I-Q-GP--SA-GWRS---PVILVAFT----
sp|P9WJY5|EFPA_MYCTU                --MKLDATGAILATLACTAA----VFAF--S-I-GP--EK-GWMS---GIT-------IG
sp|P46104|LMRA_STRLN                --NPVDLPGALLFTAAPLLL----IFGV--N-E-LG--ED-E------PRL----PLAVG
tr|D5UKP1|D5UKP1_CELFN              --RTFDVPGVVLSVVGLGLL----VFGL--Q-E-GA--TY-EWGT---IAGPVSVPLVIG
sp|Q04733|CMCT_AMYLA                --VRLDLPGAVLATAGLTLL----TLGV--S-Q-TH--EH-GWGE---AAVAV--PLAGG
sp|P42670|PUR8_STRAD                --VRLDLPGTLLGCGGLVAI----VYAF--A---EA--ES-GWGD---PLV-V--RLLVL
tr|R9UR36|R9UR36_STRGD              --QALNWGGAALLTCGLALL----VYAL--L---SF--GG-DGGR---PAVAA--ACAVL
sp|Q9C1B3|TRI12_FUSSP               ELAKVDWIGIILVIAGTSLF----LLGVS--WG-GQ--PNNPWNS---AKV-------IG
tr|Q96W86|Q96W86_GIBZA              ELAKLDWIGIFLVTAGVSLF----LLGVS--WG-GK--PNSAWDS---GKI-------IG
sp|P32369|BAIG_CLOSV                SMAGFDKPGAALVVVFFSLF----LCIPS--F--GQ--NI-GWSS---TAF-------IA
sp|P9WJY2|MFS55_MYCTO               EPERVDLVGGLLLALALGLA----VIGLYNPNPDGKHVLP-DYGA---PLL-------VG
sp|P50080|AZR1_YEAST                LIFMYDIIEFVFCSAGFTCI----LLAFT--FG-GN--RY-AWNS---ASI-------II
sp|P33335|SGE1_YEAST                LVFKLDMVGIILSSAGFTLL----MLGLS--FG-GN--NF-PWNS---GII-------IC
tr|B6Q577|B6Q577_TALMQ              KAKQLDMIGCALFIPSIIMV----MLTME--WG-GG--QY-AWNS---PTI-------IG
sp|A0A4Q4NMP3|MFS54_ALTAL           MLRQLDMLGLVLIVGAITCF----ILALQ--WG-GV--SK-AWDS---GAV-------IG
tr|H2E274|H2E274_TRIHA              KVMRFDPIGNLLFIPAIICL----LLALQ--WG-GT--LY-SWNN---DRI-------IA
tr|A4ZGP3|A4ZGP3_ZYMTR              KLQQFDIFGTLVFLPMIVCL----LLALQ--WG-GS--KY-PWSD---GKV-------IA
sp|Q6UEH3|AFLT_ASPPU                MLKGLDPLGTIVFTPSIICV----LLALQ--WG-GV--DY-AWSN---GRI-------IA
sp|O31563|YFIU_BACSU                EAKRLDAAGIFLLSLSILAV----MYGMT--NLDGANLLH-SLGN---PEV-------YG
sp|O32182|YUSP_BACSU                GPINFDIAGIFTMIVGVVSL----LLALS--FG-GK--DY-AWDS---WQI-------LG
sp|P96712|BMR3_BACSU                RKQKIDWGGAITLVVSIVCL----MFALE--LG-GK--TY-DWNS---IQI-------IG
tr|O69070|O69070_STRRM              REHRMDVLGAAALALFLVPL----LIV-A--EQ-GR--TW-GWGS---PAA-------LA
tr|Q9ZGB6|Q9ZGB6_STRCY              SQAPIDYLGAALLAAVITSL----VLVTT--WG-GR--QY-DWSS---PVI-------IG
tr|Q874B4|Q874B4_KLULC              RVYKLDVIGCLLFISGSILL----VVGLT---Q-GG--E--SWND---PTA-------YV
sp|O32084|YUBD_BACSU                QEQPLDRAGILLSVFLAAAS----AVSFI---F-LQ--KW-GLSS---GYV-------WI
sp|A2RJJ9|URIP_LACLM                -TPKMDWTGVILLVVAMGAL----LSAVN-ALQ-GS--FG-NLGLPNWLLA-------SI
tr|Q5PU79|Q5PU79_STAAU              -KAHLDFVGLILVATIATTV----MLFIT-------------------NFN-------WL
P02983|TetK_STAAU                   -KNTLDIVGIVLMSISIICF----MLFTT-------------------NYN-------WT
sp|P23054|TCRB_BACSU                -RGHIDMAGIILMSAGIVFF----MLFTT-------------------SYR-------FS
tr|G9FS16|G9FS16_ENTFC              SHQNFDVLGGLLLGLTVGGF----LLGIT---L-SE--MY-GLIS---IQT-------TT
tr|Q0S4G7|Q0S4G7_RHOJR              -RSKLDVLGAAILGLGAFVL----LFGIG---K-AT--AW-GYTA---PQT-------LL
tr|E0RLJ2|E0RLJ2_PAEP6              WFELIDALGILLFTVALVTL----LVGLL---S-AK--SF-GHIS---LGN-------VI
sp|P94574|YWOD_BACSU                IIRQLDILGIVLFAGGIIFL----LSFLL---S-FS--T---------SPH-------AV
tr|A0A0E1XAK3|A0A0E1XAK3_STAAU      -THKFDVAGLIVLVVMLLSL----NVVIT---K-GA--AL-GYTS---LWF-------FG
sp|Q99S97|SDRM_STAAN                -KSKFDTKGLTLFYVFIGLI----MFALL---N-QQ--L-----L---LLN-------FL
tr|Q97YH0|Q97YH0_SACS2              -SEGIDWAGNTTFGLGLILILIAITYGLL-PYG-SS--QL-GWGN---PFV-------IG
sp|Q180E3|RIBZ_CLOD6                -NKSFDIPGLLLFASCTTLI----LLAMN---E-KG--NT----R-------------LY
sp|P76269|YEBQ_ECOLI                -KPRFDLPSAVMNALTFGLL----ITALS---G-FA--Q--GQSL---TLI-------AA
sp|P9WG91|STP_MYCTU                 -ARRFDLSGQLLFIVAVGAL----VYAVI---E-GP--QI-GWTS---VQT-------IV
sp|P39886|TCMA_STRGA                -PKSFDVSGIVLLSGAMFCL----VWGLI---K-AP--AW-GWGD---LRT-------LG
tr|Q53903|Q53903_STRCH              -GRRVDAAGLLLSIAGVVPL----VYAII---E-AG--RSGGVTR---PAV-------WA
tr|R9UUB0|R9UUB0_STRGD              -NARPDLIGALLCTVSVVAL----VWAVI---S-VP--GQ-GWLD---PET-------LG
tr|Q54806                           -GDRPDLLGAVLSTIGMTAV----VYAII---S-GP--DH-GWTS---TQV-------LA
tr|O52557|O52557_AMYMD              -GARPDLVGAALSTIGMAGI----VYAII---S-GP--EH-GWAS---ATV-------LV
P0A0J9|QACA_STAAU                   -SHSWDIPSTILSIAGMIGL----VWSIK---E-FS--KE-GLAD---IIP-------WV
sp|P37594|SMVA_SALTY                -DQPLNLGHAVMLIIAILLL----VYSAK---T-AL--KG-HLSL---WVI-------SF
tr|C4PAW9|C4PAW9_ACIBA              -DQPINLGQALVLVVAILSL----IYSIK---S-AM--YN-FSVL---TVV-------MF
tr|Q8NMG4|Q8NMG4_CORGL              -SKHWDFLSSFYALLTLAGL----IITIK---E-SV--NT-ARHM---PLL-------LG
tr|A5H8A5|A5H8A5_ECOLX              -AGHLDLASVLLSLAAVLLT----IYGLK---Q-LA--EH-GAGL---ASM-------A-
tr|Q939A4|Q939A4_STRLI              -PGRFDLLSVPLSMAAVLPV----VYGLK---E-LP--SE-GWNV---RYV-------V-
tr|Q50392                           -PGPFDPVSIVLSFTTMLPI----VWAVK---T-AA--HD-GLSA---AAA-------A-
tr|Q9L1B4|Q9L1B4_STRCO              -PGPWDLLSVVLSLVGMVGV----VYAVK---E-TA--AH-GFAW---ATL-------A-
                                                                                                

sp|Q08902|AMF1_YEAST                LLIVGT---FFLVI---------FA---YIESR---AA---------------------F
sp|P13090|ATR1_YEAST                ILIISV---IFLVV---------FI---IYEIR--FAK---------------------T
sp|Q03263|YM8M_YEAST                LLIISV---IFLVA---------FF---VYESK--YAE---------------------V
tr|Q9KIH3|Q9KIH3_RHIET              LSIVAF---VFLAA---------FI----WIEL--RVK---------------------K
tr|B4E7L4|B4E7L4_BURCJ              LALTAV---IAFAF---------FV----IWEL--TAE---------------------H
P0AEJ0|EMRB_ECOLI                   LTVVAV---VAICF---------LI----VWEL--TDD---------------------N
sp|Q9RQ29|FARB_NEIGO                LGITAL---VCLSY---------FI----VWEL--GEK---------------------Y
tr|Q9KS49|Q9KS49_VIBCH              LAVIAV---IGFIA---------FL----IWEL--TER---------------------N
tr|A0A0H4UZ44|A0A0H4UZ44_ACIBA      LALTAA---IGFVV---------FL----IWEL--TDK---------------------H
tr|Q9RSM6|Q9RSM6_DEIRA              ----AA---LTVAG---------L-----VGVV--IAM---------------------R
sp|P9WJX3|Y1634_MYCTU               LLAAAA---LLVAV---------FV----VVDW--RIH---------------------A
tr|A0A4V0C588|A0A4V0C588_STRCB      PILIGA---AVIAL---------FI----HRQL--QLD---------------------V
tr|A0A0H3JTG2|A0A0H3JTG2_STAAM      SMIGGV---VLVAL---------FV----LRQY--RLS---------------------T
sp|O35018|LMRB_BACSU                SLIVGV---VGLIL---------FS----IRQL--TMK---------------------Q
tr|Q2FW85|Q2FW85_STAA8              ALILSM---VIIYL---------FI----RRQF--NIT---------------------N
tr|Q93AT6|Q93AT6_DICCH              MLLAAA---VCLIA---------FV----RVEL--RKR---------------------E
tr|A0A1E3M353|A0A1E3M353_ACIBA      LLVLSV---LLFIR---------FI----FLQK--NKS---------------------M
sp|P36554|MDTD_ECOLI                ---VGV---VALVL---------YL----LHAR--NNN---------------------R
sp|P31474|HSRA_ECOLI                ---TSI---GLLLL---------YI----LHAR--RTP---------------------N
tr|O32600|O32600_ENTAG              ---SGI---LLFAF---------ML-H--GELK--NHK---------------------Q
sp|P46105|ACT22_STRCO               ---GAA---VL-VG---------FVAHELRQER--RGG---------------------A
tr|D9X7X8|D9X7X8_STRVT              ---FPF---VA-AA---------FYAVERRADR--EGR---------------------T
sp|Q00538|MMR_BACSU                 ---AAV---LAFVL---------FL----LREI--SAK---------------------T
sp|P9WJY5|EFPA_MYCTU                SGLVAL---AAAVA---------FV----IVER--TAE---------------------N
sp|P46104|LMRA_STRLN                SLLAAA---VCAAA---------FV----AVER--RTA---------------------H
tr|D5UKP1|D5UKP1_CELFN              A--GAL---VTGAF---------VL----WQRR--LGE---------------------S
sp|Q04733|CMCT_AMYLA                ---LLA---LL-AF---------VV----VEAR--FAA---------------------S
sp|P42670|PUR8_STRAD                ---GVL---ML-VA---------FA----LVER--RVQ---------------------D
tr|R9UR36|R9UR36_STRGD              ---SLA---LL-AA---------FA----VDQR--RSA---------------------N
sp|Q9C1B3|TRI12_FUSSP               LISSGA---GTLVI---------FA----LYEVYGKPE---------------------R
tr|Q96W86|Q96W86_GIBZA              LMTSGL---GSLLV---------FA----LYEVYGKPR---------------------R
sp|P32369|BAIG_CLOSV                AAAVAL---VALFI---------LV----MVEK--KAK---------------------S
sp|P9WJY2|MFS55_MYCTO               ALVAAV---A------------FFG----WERF--ART----------------------
sp|P50080|AZR1_YEAST                LFIIGIVLVVLAGIYDFLVFPKFNI----VKAT--PHY---------------------Q
sp|P33335|SGE1_YEAST                FFTVGPILLLLFCAYDFHFLSLSGL----HYDN--KRI---------------------K
tr|B6Q577|B6Q577_TALMQ              LIVGFA---AEMVV--------FVL----WEIR--KGD---------------------Q
sp|A0A4Q4NMP3|MFS54_ALTAL           TLVAFV---VCMIL--------FVI----EQWW--LGE---------------------N
tr|H2E274|H2E274_TRIHA              LFVLFG---VLIIG--------FIF----VQRR--QGE---------------------N
tr|A4ZGP3|A4ZGP3_ZYMTR              LFVVFG---VLLLI--------FAT----IQVL--KAD---------------------H
sp|Q6UEH3|AFLT_ASPPU                LFVLFG---VLLIT--------FII----IQVL--MKD---------------------K
sp|O31563|YFIU_BACSU                CIIFGILCFAALIS--------YEK----RVEM--RGG---------------------D
sp|O32182|YUSP_BACSU                LFALAL---IGIVS--------FI-----IVES--KAK---------------------E
sp|P96712|BMR3_BACSU                LFIVFA---VFFIA--------FF-----IVER--KAE---------------------E
tr|O69070|O69070_STRRM              LFALGA---AGLAV--------FIP----VELR--RGD---------------------E
tr|Q9ZGB6|Q9ZGB6_STRCY              LIAIAV---AGAFT---------LP----AVER--RAV---------------------A
tr|Q874B4|Q874B4_KLULC              PLAVSI---VLLII---------FF----MWNL--GYAVVLKLIKPISTHKGYAYMESVN
sp|O32084|YUBD_BACSU                GFGVTL---CLLIG---------LL----IVEY--KVK---------------------N
sp|A2RJJ9|URIP_LACLM                LALLGL---ICFVG---------FW----QVEK--RVN---------------------H
tr|Q5PU79|Q5PU79_STAAU              YMIGAL---IAIIV---------FA----LYIK--NAQ---------------------R
P02983|TetK_STAAU                   FLILFT---IFFVI---------FI----KHIS--RVS---------------------N
sp|P23054|TCRB_BACSU                FLIISI---LAFFI---------FV----QHIR--KAQ---------------------D
tr|G9FS16|G9FS16_ENTFC              SFSISM---IALIV---------LI----YRVI--NVK---------------------N
tr|Q0S4G7|Q0S4G7_RHOJR              CVGGGL---AILAG---------WL----LYER--TPK---------------------E
tr|E0RLJ2|E0RLJ2_PAEP6              VGLIGL---VALGI---------FV----RHEL--KAT---------------------S
sp|P94574|YWOD_BACSU                EGVLGL---LLLCA---------FV----WREL--KTD---------------------K
tr|A0A0E1XAK3|A0A0E1XAK3_STAAU      LIAIVI---VAFFI---------FL----NVEK--KVD---------------------N
sp|Q99S97|SDRM_STAAN                SFILAI---VVAMC---------LF----KVEK--HVS---------------------S
tr|Q97YH0|Q97YH0_SACS2              SMVAGI---GLIGA---------FI----YIEN--KVK---------------------Y
sp|Q180E3|RIBZ_CLOD6                LGITAL---IIFLL---------LA----LREV--KFE---------------------Q
sp|P76269|YEBQ_ECOLI                ELVVMV---VVGIF---------FI----RRQL--SLP---------------------V
sp|P9WG91|STP_MYCTU                 MLWTAA---VGCAL---------FV----WLER--RSS---------------------N
sp|P39886|TCMA_STRGA                FLAAAV---LAFAG---------FT----LRES--RAT---------------------E
tr|Q53903|Q53903_STRCH              AGLAGL---GLLLV---------FL----WHER--RTP---------------------E
tr|R9UUB0|R9UUB0_STRGD              AGLLGL---AGATV---------FV----RWEL--RAP---------------------D
tr|Q54806                           SAALGA---LFLGA---------FV----FWEL--RIP---------------------Y
tr|O52557|O52557_AMYMD              AAGIGV---AALAA---------FV----RWEL--HVP---------------------H
P0A0J9|QACA_STAAU                   VIVLAI---TMIVI---------FV----KRNL--SSS---------------------D
sp|P37594|SMVA_SALTY                TLLTGA---LLLGL---------FI----RTQL--ATS---------------------R
tr|C4PAW9|C4PAW9_ACIBA              --VVGI---STLIH---------FI----RSQK--RAT---------------------T
tr|Q8NMG4|Q8NMG4_CORGL              AVIMLI---IGAVL---------FS----SRQK--KIE---------------------E
tr|A5H8A5|A5H8A5_ECOLX              ALLAGL---AVGAL---------FL----RRQG--HIA---------------------Y
tr|Q939A4|Q939A4_STRLI              SITVGL---LFAAL---------FV----HRQR--TAA---------------------S
tr|Q50392                           AFAVGI---VSGAL---------FV----RRQN--RSA---------------------T
tr|Q9L1B4|Q9L1B4_STRCO              AGLLGA---AALYG---------FV----RRQL--TMP---------------------V
                                                                                                

sp|Q08902|AMF1_YEAST                PLLPFAALSSDT-AF-VLS-CIAAGWASFGIWIFYTWQFMEDS----RG----QTPLLSS
sp|P13090|ATR1_YEAST                PLLPRAVIKDRHMIQ-IML-ALFFGWGSFGIFTFYYFQFQLNI----RQ----YTALWAG
sp|Q03263|YM8M_YEAST                PLLPRAMTKNRHMIM-ILL-AVFLGWGSFGIWTFYYVSFQLNL----RH----YSPVWTG
tr|Q9KIH3|Q9KIH3_RHIET              PLVKLRLLTQRNFGI-GVL-VNVLVGVALFGTVYILPQYLGQV----QR----YNAEQIG
tr|B4E7L4|B4E7L4_BURCJ              PVVDLSLFRIRNFTG-GTV-ALSIGYGLYFGNLVLLPLWLQTQ----IG----YTATDAG
P0AEJ0|EMRB_ECOLI                   PIVDLSLFKSRNFTI-GCL-CISLAYMLYFGAIVLLPQLLQEV----YG----YTATWAG
sp|Q9RQ29|FARB_NEIGO                PIVDLSLFKDRNFTV-GAI-ATSLGFMVYMGTLTLLPLVLQTN----LG----YTSAWAG
tr|Q9KS49|Q9KS49_VIBCH              PVVDLKVFRHRGYSI-SMV-TLSLAFGAFFSISVVTPLWLQIY----MG----YTATISG
tr|A0A0H4UZ44|A0A0H4UZ44_ACIBA      PVVDVKVFRHRGFAI-SVL-ALSLGFGAFFGSIVLIPQWLQMN----LS----YTATWAG
tr|Q9RSM6|Q9RSM6_DEIRA              PLFPAGLWTLRPGLPSALA-VRGFIAFAQMGLGPFMTLALRRL----HD----LSLRDAG
sp|P9WJX3|Y1634_MYCTU               AVLPPSVFGSGPLKW-IYL-TMSVQMIAA-MVDTYVPLFGQRL----GH----LTPVAAG
tr|A0A4V0C588|A0A4V0C588_STRCB      PFLDVRVFKVKQFSI-TTA-AITLSMMAMMGVEMMLPLYLQNV----HG----LSALDSG
tr|A0A0H3JTG2|A0A0H3JTG2_STAAM      PLLNFAVFKNKQFTV-GII-IMGVTMVSMIGSETILPIFVQNL----LH----RSALDSG
sp|O35018|LMRB_BACSU                PMMNLRAFKYPMFIL-GVI-MVFICMMVILSSMLLLPMYLQGG----LV----LTAFASG
tr|Q2FW85|Q2FW85_STAA8              ALLNLRVFKNRTFAL-CTI-SSMIIMMSMVGPALLIPLYVQNS----LS----LSALLSG
tr|Q93AT6|Q93AT6_DICCH              PLLNLRIFQLHGYRL-SVV-IAVVQSVGMFECLVLLPMLVQMV----MG----YSAIWTG
tr|A0A1E3M353|A0A1E3M353_ACIBA      PLIEPALFATKGFRY-SLV-ICVAQTVGLFIGMLLIPLWIQHL----LK----LSPLWTG
sp|P36554|MDTD_ECOLI                ALFSLKLFRTRTFSL-GLA-GSFAGRIGSGMLPFMTPVFLQIG----LG----FSPFHAG
sp|P31474|HSRA_ECOLI                PLISLDLFKTRTFSI-GIV-GNIATRLGTGCVPFLMPLMLQVG----FG----YQAFIAG
tr|O32600|O32600_ENTAG              YLLPSSLWKDRAFLR-TCL-ISGLLGFGLTAFYLPLAYLIELR----MG----FGPVAIS
sp|P46105|ACT22_STRCO               TLIELSLLRRSRYAA-GLA-VALVFFTGVSGMSLLLALHLQIG----LG----FSPTRAA
tr|D9X7X8|D9X7X8_STRVT              PLVPPSLFALTSLRR-GLL-LILPFSIGFSGFMFVIAVALQQG----AG----LDPVAAG
sp|Q00538|MMR_BACSU                 PILPASLYKNGRFSA-AQF-IGFLLNFALFGGMFMLSLFLQEA----GG----ASSFMAG
sp|P9WJY5|EFPA_MYCTU                PVVPFHLFRDRNRLV-TFS-AILLAGGVMFSLTVCIGLYVQDI----LG----YSALRAG
sp|P46104|LMRA_STRLN                PLVPLTFFGNRVRLV-ANG-ATVLLSAALSTSFFLLTMHLQEE----RD----LSPIEAG
tr|D5UKP1|D5UKP1_CELFN              ALLPLRLFVHRNFAL-ANA-AGAAVSFAMTGIFFPFTLYLQQV----LG----LSPLHAA
sp|Q04733|CMCT_AMYLA                PLIPPRLFGLPGVGW-GNL-AMLLAGASQVPVWFFLTLSMQHV----LG----YSAAQAG
sp|P42670|PUR8_STRAD                PLLPPGVVAHRVRGG-SFL-VVGLPQIGLFGLFLFLTYYLQGI----LD----YSPVLTG
tr|R9UR36|R9UR36_STRGD              PLVTKGVFASPVRAR-ALV-AAVLLSAATFQGFLVLTLYLQNG----LG----FTPLEAG
sp|Q9C1B3|TRI12_FUSSP               PMVPPSLFKDTRGFV-CILIISSIMGSMHLSLVIMYPQQVVNI----FG--SSLKNWEET
tr|Q96W86|Q96W86_GIBZA              PMVPPALFKDFRGFV-CILLISSIMGAMNLCLTIIYPQQVINI----FG--SSLKNWQET
sp|P32369|BAIG_CLOSV                PIMNGKFMARKEFVL-PVL-ILFLTQGLMMANMTNVIVFVRYT----QP----DNVIISS
sp|P9WJY2|MFS55_MYCTO               RLIDPAGVHFRPFLS-ALG-ASVAAGAALMVTLVDVELFGQGV----LQ----MDQAQAA
sp|P50080|AZR1_YEAST                PLMSWTNIKKPGIFT-VNI-ALFLTCAGYISQFTYIVQYFQLI----YN----DSAWRAA
sp|P33335|SGE1_YEAST                PLLTWNIASNCGIFT-SSI-TGFLSCFAYELQSAYLVQLYQLV----FK----KKPTLAS
tr|B6Q577|B6Q577_TALMQ              AMIPFLVLGYQSVIF-SIL-FAFCFMGSFVIPVYYLPEWFQVV----EA----ASPIRSG
sp|A0A4Q4NMP3|MFS54_ALTAL           AMVHSVMIKRRTIWV-GSM-FSFLINSAFLVTFYYLPIYFQSV----QG----VSASTSG
tr|H2E274|H2E274_TRIHA              ATVPPRIISNRSVWA-SCL-YIFFLGSSFYLMVYYVPIWFQSV----QG----ASAIESG
tr|A4ZGP3|A4ZGP3_ZYMTR              ATVPPRLLRNRTVAG-ACW-FVLCLGGAFFIFIYYLPLWFQAI----KG----AAPTKSG
sp|Q6UEH3|AFLT_ASPPU                ATVPIKVASQRSVAC-ASV-FVFFIGASMFVMIYYVPIWFQAI----RN----QSPVQAG
sp|O31563|YFIU_BACSU                PILAYSLLRNHMFQR-TLI-IGLL-SGGLLAAVIFIPSYVEQY----LG----VPAAKAG
sp|O32182|YUSP_BACSU                PILPMYLFKNRTFTF-LNL-IGFFMSIGMFGAITFVPFFMQGI----VG----VSASESG
sp|P96712|BMR3_BACSU                PIISFWMFKNRLFAT-AQI-LAFLYGGTFIILAVFIPIFVQAV----YG----SSATSAG
tr|O69070|O69070_STRRM              AILPLGLFRRGSIAL-CSA-VNFTIGVGIFGTVTTLPLFLQMV----QG----RTPTQAG
tr|Q9ZGB6|Q9ZGB6_STRCY              PVLPLTVFRSANFSW-ANV-VSFLFGFVMVAAMTFLPIYQQTV----QG----ASASSAG
tr|Q874B4|Q874B4_KLULC              LLIPKNLMFSHNFIP-VLL-ATFFLFCGFMVVMYVIANYSATV----EG----NSMIVAS
sp|O32084|YUBD_BACSU                PFISIKLMLLPKPVL-GLL-IIAAGTITVAVSLSAFQGLLRQM----YD----ISQEHLI
sp|A2RJJ9|URIP_LACLM                PMVPIHYLKQRRTWG-LLI-TTLLTMTGVFAIMNGIIPALGQD----GKFGLGLGADMVS
tr|Q5PU79|Q5PU79_STAAU              PLVNKSFFQNKRYAS-FLF-IVFVMYAIQLGYIFTFPFIMEQI----YH----LQLDTTS
P02983|TetK_STAAU                   PFINPKLGKNIPFML-GLF-SGGLIFSIVAGFISMVPYMMKTI----YH----VNVATIG
sp|P23054|TCRB_BACSU                PFVDPELGKNVFFVI-GTL-CGGLIFGTVAGFVSMVPYMMKDV----HH----LSTAAIG
tr|G9FS16|G9FS16_ENTFC              PFIPPVILKNRLYVS-SIF-IVFLSMFAYVSMLVFIPLLVVEV----NG----LSTGQAG
tr|Q0S4G7|Q0S4G7_RHOJR              PLIDLQMLKHGPVAK-TLA-ASGFVQFVLVSHSMLIPMFVMTDPDLGLGYGFGVTALAVA
tr|E0RLJ2|E0RLJ2_PAEP6              PFIPLRTFAKYPAMT-WVNVEFMLVNVLYYSLFFGLPSYLQMV----RH----VSEFQTG
sp|P94574|YWOD_BACSU                PFIDVRLFKTQRNLS-AVYVQFILLNVFFYCLFFGLPSYFQDE----MH----LSVQTSG
tr|A0A0E1XAK3|A0A0E1XAK3_STAAU      PLIDFKLFENKPYTG-ATI-SNFLL-NGVAGTLIVANTFVQQG----LG----YTALQAG
sp|Q99S97|SDRM_STAAN                PFLPVVEFN-RSITL-VFI-TDLLTAICLMGFNLYIPVYLQEQ----LG----LSPLQSG
tr|Q97YH0|Q97YH0_SACS2              PMFRLELFKIRMFTA-GNL-ASFLRSIAYGGLMIMLIIFLQGIWLPLHGYSYEETPFWAG
sp|Q180E3|RIBZ_CLOD6                SFIDLPLFKNRNFTV-GNI-IGVACYFPQMAVSFLLPFYLEQL----KN----LSPMMAG
sp|P76269|YEBQ_ECOLI                PLLPVDLLRIPLFSL-SIC-TSVCSFCAQMLAMVSLPFYLQTV----LG----RSEVETG
sp|P9WG91|STP_MYCTU                 PMMDLTLFRDTSYAL-AIA-TICTVFFAVYGMLLLTTQFLQNV----RG----YTPSVTG
sp|P39886|TCMA_STRGA                PLMPLAMFRSVPLSA-GTV-LMVLMAFSFIGGLFFVTFYLQNV----HG----MSPVESG
tr|Q53903|Q53903_STRCH              PSLELGFFRMKAFST-AVA-AVGFVSFAMMGFLFFSAFYLQSV----RG----YTPLQAG
tr|R9UUB0|R9UUB0_STRGD              PMLDMTMFKNPKFRG-AVF-GGILSAFGMAGSLFLLTQDLQFL----RG----YAPLEAG
tr|Q54806                           PMLDMHFFRNQRFIG-AVA-GAILVAFGMTGSLFLLTQHLQFV----LG----YGALDAG
tr|O52557|O52557_AMYMD              PMLDMGLFRNRRFNG-AIS-GGLLVAFGMGGSVFLLTQQLQLV----LG----YDPLEAG
P0A0J9|QACA_STAAU                   PMLDVRLFKKRSFSA-GTI-AAFMTMFAMASVLLLASQWLQVV----EE----LSPFKAG
sp|P37594|SMVA_SALTY                PMIDMRLFTHRIILS-GVV-MAMTAMITLVGFELLMAQELQFV----HG----LSPYEAG
tr|C4PAW9|C4PAW9_ACIBA              PMIDLELFKHPVIST-SIV-MAVVSMIALVGFELLLSQELQFV----HG----FSPLQAA
tr|Q8NMG4|Q8NMG4_CORGL              PLLDLSLFRNRLFLG-GVV-AAGMAMFTVSGLEMTTSQRFQLS----VG----FTPLEAG
tr|A5H8A5|A5H8A5_ECOLX              PLLDLRLFAHAPFRA-ALA-AYALAALAMFGVYIFMTQYLQLV----LG----LSPLQAG
tr|Q939A4|Q939A4_STRLI              PMISPALFRGHGFTP-AVV-LNLVSAFGMMGSSYFTTQYLQSV----LD----KSALEAA
tr|Q50392                           PMLDIGLFKVMPFTS-SIL-ANFLSIIGLIGFIFFISQHLQLV----LG----LSPLTAG
tr|Q9L1B4|Q9L1B4_STRCO              PLLDMRLFRNRGFSG-AVL-ADLLTILGLSGLVFFLSQYLQLV----QG----RRPFEAG
                                      .                                                         

sp|Q08902|AMF1_YEAST                -AQFS-PVAISGFCAA--VTT-GFLLSHTPP-STVM---LFAMTA-FTVGT-I-LIAT--
sp|P13090|ATR1_YEAST                -GTYF-MFLIWGIIAA--LLV-GFTIKNVSP-SVFL---FFSMVA-FNVGS-I-MASV--
sp|Q03263|YM8M_YEAST                -GTYF-VFVIFGSMAA--FFV-AFSIKRLGP-ALLL---CFSLMA-FDAGS-I-MFSV--
tr|Q9KIH3|Q9KIH3_RHIET              -NVLA-WTGLPKVLLI--PLV-PVLMKGFDA-RYIG---FIGISI-FAISC-F-MNIM--
tr|B4E7L4|B4E7L4_BURCJ              -LVMA-PVGLFAILLS--PLT-GKYLPRTDP-RFIS---TASFLT-FALCF-W-MRSR--
P0AEJ0|EMRB_ECOLI                   -LASA-PVGIIPVILS--PII-GRFAHKLDM-RRLV---TFSFIM-YAVCF-Y-WRAY--
sp|Q9RQ29|FARB_NEIGO                -LAAA-PVGILPVFLS--PLI-GRFGNKIDM-RLLV---TASFLT-FAFTF-Y-WRTD--
tr|Q9KS49|Q9KS49_VIBCH              -HATA-SMGILAVFLA--PIV-ANLSSKFDP-RPFV---FAGVMW-LGLWT-F-MRGF--
tr|A0A0H4UZ44|A0A0H4UZ44_ACIBA      -YLTA-TMGFGSLTMS--PIV-AKLSTKHDP-RALA---SFGLIL-LGIVT-L-MRAF--
tr|Q9RSM6|Q9RSM6_DEIRA              -WIIS-IGGIAWTTGA--WLQ-AQLEKKYGP-GSRLARIRGGAAV-LTAGL-V-LAAL--
sp|P9WJX3|Y1634_MYCTU               -FLGA-ALAVGWTVGE--VASASLNSARVIG-H-VV---AAAPLV-MASGL-A-LGAVTQ
tr|A0A4V0C588|A0A4V0C588_STRCB      -LALL-PGALMMGLVS--PIA-GRVYDKVGA-RRMA---LVGFSI-LAIGT-I-PFIF--
tr|A0A0H3JTG2|A0A0H3JTG2_STAAM      -LTLL-PGAIVMAFMS--MTS-GALYEKFGP-RKLA---LVGMAI-VVITT-A-YFVV--
sp|O35018|LMRB_BACSU                -LVLL-PGGILNGFMS--PVT-GRLFDKYGP-KWLV---IPGFVI-VTVVL-W-FFSN--
tr|Q2FW85|Q2FW85_STAA8              -LVIM-PGAIINGIMS--VFT-GKFYDKYGP-RPLI---YTGFTI-LTITT-I-MLCF--
tr|Q93AT6|Q93AT6_DICCH              -LALL-CTALFASLFG--KIG-GSLLDRHGP-SRVV---GAGVLL-TALATVG-L-----
tr|A0A1E3M353|A0A1E3M353_ACIBA      -FALM-SSAVVTGICS--QPA-GKYLDHYGA-AKIM---SLGLMI-TVASFLL-L-----
sp|P36554|MDTD_ECOLI                -LMMI-PMVLGSMGMK--RIV-VQVVNRFGY-RRVL---VATTLG-LSLV--------T-
sp|P31474|HSRA_ECOLI                -CMMA-PTALGSIIAK--SMV-TQVLRRLGY-RHTL---VGITVI-IGLMI------AQ-
tr|O32600|O32600_ENTAG              -VIMV-TIALANALVG--PFA-GHFSDKAAP-ETLI---RWGMCC-FAAATMI-IGITG-
sp|P46105|ACT22_STRCO               -LTMT-PWSVFLVVGA--ILTGAVLGSKFGR-KALH---GGL-VV-LALGV-L-IMLLT-
tr|D9X7X8|D9X7X8_STRVT              -LALA-PLAVVFFVFS--L-LGPRLVARYGT-RVVT---AGA-AL-QGLGL-A-LMALA-
sp|Q00538|MMR_BACSU                 -VELL-PMMAVFVIGN--LLF-ARLANRFEA-GQLM---FVSMAV-SCIIA-L---LL--
sp|P9WJY5|EFPA_MYCTU                -VGFI-PFVIAMGIGL--GVS-SQLVSRFSP-RVLT---IGGGYL-LFGAM-L-YGSF--
sp|P46104|LMRA_STRLN                -LSFL-PLGLSLILAC--VLVRG-LIERIGT-TGAA---VLGMAL-AGPRH-R-LFAL--
tr|D5UKP1|D5UKP1_CELFN              -LVGL-PGSLVSGVVA--PFA-GRLSDRVAG-KWAV---ATGFSV-LAVSI-G-V--L--
sp|Q04733|CMCT_AMYLA                -LGFV-PHALVMLVVG--LRVVPWLMRHVQA-RVLI---AAGAAI-GALGF-W-WQSL--
sp|P42670|PUR8_STRAD                -VAFL-PLGLGIAVGS--SLIAARLLPRTRP-RTLI---VGALLA-AAAGM-A-LLTR--
tr|R9UR36|R9UR36_STRGD              -LGYV-PFALGSLTGV--KAGERATVRFTAG-RVLT---VAC-AG-TAAGA-L-LLS---
sp|Q9C1B3|TRI12_FUSSP               -AWMSATASFGTGAGV--VVL-GSLFHLVRHIRWQI---LVGAMW-LTAFL-G-AMSS--
tr|Q96W86|Q96W86_GIBZA              -AWMTATASFGTWTGV--MIL-GNVFHLIRHIRWQI---LVGAMW-LTAFL-G-AMSS--
sp|P32369|BAIG_CLOSV                -FAIS-IMYIGMSLGS--VII-GPVADKKEP-KTVL---TFSLVL-TAIGC-A-LMYL--
sp|P9WJY2|MFS55_MYCTO               -GMLL-WFLIALPIGA--VTG-GWIATRAGD-RAVA---FAGLLI-AAYGY-W-LISH--
sp|P50080|AZR1_YEAST                -VHLV-ACIISTVVTA--ILC-GAITDKTRQIKPII---VISSIF-GVVGA-G-ILTL--
sp|P33335|SGE1_YEAST                -IHLW-ELSIPAMIAT--MAI-AYLNSKYGIIKPAI---VFGVLC-GIVGS-G-LFTL--
tr|B6Q577|B6Q577_TALMQ              -VMLL-PSVCTQISGS--LLS-GILAKFVRYYNPWF---FAGSTL-LCIAT-G-LYTT--
sp|A0A4Q4NMP3|MFS54_ALTAL           -VRTV-PFILAVTFCV--VIV-GQIITKTGYAFPWM---IVGAAI-TTIGS-G-MIYT--
tr|H2E274|H2E274_TRIHA              -TRNL-PVLISVVVLT--IFS-GGLVTALGYYAPFM---ILGTIV-MSIGS-G-LLST--
tr|A4ZGP3|A4ZGP3_ZYMTR              -IMNI-PLVLGLVLMS--ILS-GGLITVIGYYTPFV---IASSIF-MAIGA-G-MLST--
sp|Q6UEH3|AFLT_ASPPU                -IDSI-ALILANTAGA--IIS-GAVTNKTGHYAPWF---IVSSVI-MSIGA-G-CLTL--
sp|O31563|YFIU_BACSU                -YWMT-PLALASGIGA--WLG-GALTDKKGPVKTVI---LSGIIS-CAGFA---LFPL--
sp|O32182|YUSP_BACSU                -TIMT-PMMISMIITS--IIG-GQLVYKIG-IKPQI---ITGMLV-MAGGF-L-LLTT--
sp|P96712|BMR3_BACSU                -FILT-PMMIGSVIGS--MIG-GIFQTKAS-FRNLM---LISVIA-FFIGM-L-LLSN--
tr|O69070|O69070_STRRM              -LVVI-PFMLGTIASQ--MVS-GKLIASSGRFKKLA---IVGLGS-MAGAL-L-AMAT--
tr|Q9ZGB6|Q9ZGB6_STRCY              -LLML-PLLLGMVGTN--AFG-GQLMSKQGNFKLYA---IAGGVL-LLAGI-L-LLSL--
tr|Q874B4|Q874B4_KLULC              -IKII-PMISGLVLAN--GTV-AYKQDLFKP-KNAL---VVGSFI-SILGG-AFFVPIK-
sp|O32084|YUBD_BACSU                -LLSL-TLLIGVAIAA--ILS-ALLYDKVGP-GMLG---IIGGLILVFVNF-Q-WLHI--
sp|A2RJJ9|URIP_LACLM                LVTLT-PYALAGLFFG--PVS-GFLAARFGF-AKVL---RVGLLT-TIIGI-V-LAVA--
tr|Q5PU79|Q5PU79_STAAU              -LLLV-PGYIVAVIVG--ALS-GKIGEYLNS-KQAI---ITAIIL-IALSL-I-LPAF--
P02983|TetK_STAAU                   NSVIF-PGTMSVIVFG--YFG-GFLVDRKGS-LFVF---ILGSLS-ISISF-L-TIAF--
sp|P23054|TCRB_BACSU                SGIIF-PGTMSVIIFG--YIG-GLLVDRKGS-LYVL---TIGSAL-LSSGF-L-IAAF--
tr|G9FS16|G9FS16_ENTFC              -LILL-SGGVAVAILS--PIV-GRLSDKVHP-KILL---LVGLII-MGLSS-L-YMSF--
tr|Q0S4G7|Q0S4G7_RHOJR              -IYTV-PTGVVSMIAG--PVG-GYFTRRIGP-APVL---VFGGAS-LALGS-F-LLAT--
tr|E0RLJ2|E0RLJ2_PAEP6              -ILML-SLGLCSLITS--PIA-GRWIDISGP-RPAL---LVSAIL-MTLGS-V-WLVT--
sp|P94574|YWOD_BACSU                -LFML-FMSGMSIVVS--PLT-GKWIDRSGV-VKPI---FAGALL-MTAGA-V-LLTI--
tr|A0A0E1XAK3|A0A0E1XAK3_STAAU      -YLSI-TYLIMVLLMI--RVG-EKLLQKMGS-KRPM---LLGTFI-VIIGI-A-LISL--
sp|Q99S97|SDRM_STAAN                -LVIF-PLSVAWITLN--FNL-HRIEAKLSR-KVIY---LLSFTL-LLVSS-I-IISF--
tr|Q97YH0|Q97YH0_SACS2              -IYTI-PLMIGFVTMG--PIS-GWLSDRYGA-RLLA---TLGMVI-VGIGF-L-LLTL--
sp|Q180E3|RIBZ_CLOD6                -YVMT-VHPLIMVLIA--PIA-GSLSDKHGA-KNIL---TASFSF-MTISL-V-GMAL--
sp|P76269|YEBQ_ECOLI                -LLLT-PWPLATMVMA--PLA-GYLIERVHA-GLLG---ALGLFI-MAAGL-F-SLVL--
sp|P9WG91|STP_MYCTU                 -LMIL-PFSAAVAIVS--PLV-GHLVGRIGA-RVPI---LAGLCM-LMLGL-L-MLIF--
sp|P39886|TCMA_STRGA                -VHLL-PLTGMM-IVG-APVS-GIVISRFGP-GGPL---VVGMLL-TAASL-W-GMST--
tr|Q53903|Q53903_STRCH              -GCTV-ALAVANVVCG--PLS-TVLVRSIGP-RNVC---AAGMLA-VTASL-C-GVTF--
tr|R9UUB0|R9UUB0_STRGD              -AQLT-PMAVGVLISS-ILIS-PRVVKKLGI-GKGV---ALGVTC-SAAGL-L-TV----
tr|Q54806                           -LRTA-PLALTVVALNLTGMG-ARLLRIFGT-PVTI---AVGMAL-VSGGL-A-AIAV--
tr|O52557|O52557_AMYMD              -LRTA-PLALVVVALNVAGLG-AKLLEKLGI-AMTI---AVGMTL-NAVGL-A-MVAV--
P0A0J9|QACA_STAAU                   -LYLL-PMAIGDMVFA-PI-A-PGLAARFGP-KIVL---PSGIGI-AAIGM-F-IMYF--
sp|P37594|SMVA_SALTY                -VFML-PVMVASGFSG-PI-A-GVLVSRLGL-RLVA---TGGMAL-SALSF-Y-GLAM--
tr|C4PAW9|C4PAW9_ACIBA              -MFII-PFMIAISLGG-PL-A-GICLNKWGL-RRVS---SLGILV-SALSL-W-GLAQ--
tr|Q8NMG4|Q8NMG4_CORGL              -LLMI-PAALGS-FPM-SIIG-GANLHRWGF-KPLI---SGGFAA-TAVGI-A-LCIW--
tr|A5H8A5|A5H8A5_ECOLX              -LATL-PWSLCF-VIG-SLLS-PQLAARWPA-ARIL---VVGLSA-AAFGF-A-VLGL--
tr|Q939A4|Q939A4_STRLI              -LWAL-LPSVFIGFAA-PLAM-RLVQLGVER-AYVV---AGGFVV-AACGY-A-LLAC--
tr|Q50392                           -LVTL-PGAVVS-MIA-GLAV-VKAAKRFAP-DTLM---VTGLVF-VAVGF-L-MILL--
tr|Q9L1B4|Q9L1B4_STRCO              -LAEL-PAAVGA-VVA-GLIA-GRAARRFSV-RAVV---AGGLAA-VGLAL-A-ALTV--
                                                                                                

sp|Q08902|AMF1_YEAST                ----APVHQ-T----------YWA-QTFVSIIVM--PWGMD-MSFP-AATIMLSDSMPHE
sp|P13090|ATR1_YEAST                ----TPVHE-T----------YFR-TQLGTMIIL--SFGMD-LSFP-ASSIIFSDNLPME
sp|Q03263|YM8M_YEAST                ----LPVEQ-S----------YWK-LNFAMQAIL--CFGMD-LSFP-ASSIILSDGLPMQ
tr|Q9KIH3|Q9KIH3_RHIET              ----LSADN-A----------GDQ-F-WIPNIVR--AIGQA-LVLT-PITAITTAGIAPV
tr|B4E7L4|B4E7L4_BURCJ              ----YTTGV-D----------EWS-L-TLPTLVQ--GIAMA-GFFI-PLVSITLSGLPGH
P0AEJ0|EMRB_ECOLI                   ---TFEPGM-D----------FGA-S-AWPQFIQ--GFAVA-CFFM-PLTTITLSGLPPE
sp|Q9RQ29|FARB_NEIGO                ----FYADM-D----------IGN-V-IWPQFWQ--GVGVA-MFFL-PLTTITLSHMKGG
tr|Q9KS49|Q9KS49_VIBCH              ----NTVDM-T----------FSQ-I-SWPLFFQ--GIGMP-LFFV-PLTAIALGSVKPH
tr|A0A0H4UZ44|A0A0H4UZ44_ACIBA      ----WTTDA-D----------FMA-L-AWPQILQ--GFAVP-FFFI-PLSNIALGSVLQQ
tr|Q9RSM6|Q9RSM6_DEIRA              ---GVLGPL-P----------VWA-A-YLGWLVA--GTGMG-VAYN-SNSLWAMSHVSTE
sp|P9WJX3|Y1634_MYCTU               RADAPVGII-A----------LWA-L-----ALLIIGTGIG-IAWP-HLTVRAMDSVADP
tr|A0A4V0C588|A0A4V0C588_STRCB      -LTATTPDH-F----------IT----LMYAIR---MFGIA-TVMM-PLTASAMSALPPH
tr|A0A0H3JTG2|A0A0H3JTG2_STAAM      -MDEQTSTI-M----------LA----TVYAIR---MVGIA-LGLI-PVMTHTMNQLKPE
sp|O35018|LMRB_BACSU                -VTTTSTAV-L----------II----ILHTCL---MIGIS-MIMM-PAQTNGLNQLPRE
tr|Q2FW85|Q2FW85_STAA8              -LHTDTSYT-Y----------LI----VVYAIR---MFSVS-LLMM-PINTTGINSLRNE
tr|Q93AT6|Q93AT6_DICCH              ---GMAGVQ-T----------SIG-VVFGWMMLR--GVGLG-LSYM-PVTTAGLNVLP--
tr|A0A1E3M353|A0A1E3M353_ACIBA      ---AWAPIQ-N----------VWF-I-VFCMILH--GLGMG-LSYM-PSTTAGLNSLRQQ
sp|P36554|MDTD_ECOLI                -LLFMTTAL-L----------GWY-Y-VLPFVLFLQGMVNS-TRFS-SMNTLTLKDLPDN
sp|P31474|HSRA_ECOLI                -FSLQSPAM-A----------IWM-L-ILP--LFILGMAMS-TQFT-AMNTITLADLTDD
tr|O32600|O32600_ENTAG              -LMTYGGSV-A----------FII-I-ITAMALA--GIGTG-LAFA-PLANQAFSRATFN
sp|P46105|ACT22_STRCO               -IGDQAGGL-T----------SWE-L-VPGIAVA--GLGMG-IMIG-LLFDIALADVDKQ
tr|D9X7X8|D9X7X8_STRVT              -AWRFWPHL-G----------FVE-L-LPGAAVA--GAGQA-LQLP-VVYRVILSEVPPA
sp|Q00538|MMR_BACSU                 -FVLISPDF-P----------YWQ-L-AVLMSVM--NLCTG-ITVP-AMTTVIMQAAGQR
sp|P9WJY5|EFPA_MYCTU                -F-MHRGVP-Y----------FPN-L-VMPIVVG--GIGIG-MAVV-PLTLSAIAGVGFD
sp|P46104|LMRA_STRLN                -L-P-SDNS-L----------LTS-V-FPGMILL---LRMA-TGLV-ALQNAALHAVTEA
tr|D5UKP1|D5UKP1_CELFN              -ATQVQPGV-P----------LWR-L-VVPMLGF--GVGTG-LTFS-PLGNLATTGLDQR
sp|Q04733|CMCT_AMYLA                -LTP--DSA-Y----------LGG-I-LGPAVLI--SIGGG-LVGT-PLARTVTSGVGPL
sp|P42670|PUR8_STRAD                -LEPDTPQV-Y----------LTH-L-LPAQILI--GLGIG-CMMM-PAMHTATARVAPH
tr|R9UR36|R9UR36_STRGD              -W-AASREF-G----------YAG-L-LPGILLF--AIGVG-AGLP-AAASAAARDVDER
sp|Q9C1B3|TRI12_FUSSP               ----INRDNKN-----------S--A-IALSVMT--GFVVA-WAQD-ITM--LLVQFITT
tr|Q96W86|Q96W86_GIBZA              ----VNRHNKN-----------A--A-IALSFFS--GFVVA-WAQD-ITM--LMVQFITT
sp|P32369|BAIG_CLOSV                ----FKADS-S----------VAI-F-AASLGIL--GFGLG-GNAT-IFMKVALSGLSS-
sp|P9WJY2|MFS55_MYCTO               ----WPVDLLADRHNILGLFTVPA-M-HTDLVVA--GLGLG-LVIG-PLSSATLRVVPS-
sp|P50080|AZR1_YEAST                ----LNNNA-N----------NSA-H-IGLLILP--GVAFG-GLAQ-SSMLASQIQLDKK
sp|P33335|SGE1_YEAST                ----INGEL-------------SQ-S-IGYSILP--GIAFG-SIFQ-ATLLSSQVQITSD
tr|B6Q577|B6Q577_TALMQ              ----FTAFTTS----------SAH-W-IGFQVIQ--GLGCG-FAAQ-MPLLMVQHVLREK
sp|A0A4Q4NMP3|MFS54_ALTAL           ----FDTHS-P----------AGK-W-IGYQILC--GIGVG-VSFQ-VPVMLIQATTKD-
tr|H2E274|H2E274_TRIHA              ----FQPDT-R----------SPA-W-IGYQILF--GAGVG-MGMQ-QPLMAIQNVLDI-
tr|A4ZGP3|A4ZGP3_ZYMTR              ----FTPAT-G----------SPK-W-IGFQVLF--GIGVG-LGMQ-QPLIAVQAVLPA-
sp|Q6UEH3|AFLT_ASPPU                ----FTVDI-A----------QSK-W-IGFLFLY--GIGVG-FGFQ-QGAVAVQAVLPM-
sp|O31563|YFIU_BACSU                ------WVT-E----------KWE-F-VIASVAA--GIGFG-FLLG-APLNVLVSEAAK-
sp|O32182|YUSP_BACSU                ----LDLDT-S----------KLV-A-TSFMAII--GLGMG-LVMP-ILTLALQESFSK-
sp|P96712|BMR3_BACSU                ----MTPDT-A----------RVW-L-TVFMMIS--GFGVG-FNFS-LLPAASMNDLEP-
tr|O69070|O69070_STRRM              ----TGATT-P----------MWG-I-VLIVLWL--GVGIG-LSQT-VITSPMQNSAPK-
tr|Q9ZGB6|Q9ZGB6_STRCY              ----MDTKT-G----------RLE-T-GTYMVVF--GVGLG-LLMQ-VTLSVAMESVEM-
tr|Q874B4|Q874B4_KLULC              ----YVDDNLF----------WKL-F-FMGGFFT--GLGGA-FFFC-YMITMAIGDAPD-
sp|O32084|YUBD_BACSU                ----QDR-SSL----------YM--F-AALFIML--AAGTG-LTVAAGLMGAAMGGPLP-
sp|A2RJJ9|URIP_LACLM                ----GVLQPSI----------WL--L-LLVSTFI--GITYAGITNI-MLNGLGIVLSPE-
tr|Q5PU79|Q5PU79_STAAU              ----AVGNHIS----------I---F-VISMIFF--AGSFA-LMYA-PLLNEAIKTIDL-
P02983|TetK_STAAU                   ----FVEFSMW----------L---T-TFMFIFV--MGGLS-FTKT-VISKIVSSSLSE-
sp|P23054|TCRB_BACSU                ----FIDAAPW----------I---M-TIIVIFV--FGGLS-FTKT-VISTVVSSSLKE-
tr|G9FS16|G9FS16_ENTFC              ----VAGASPV----------L---L-SIGSLGI--GIAFA-FINS-PVNNVAVLALPK-
tr|Q0S4G7|Q0S4G7_RHOJR              ----LHHSTVQ--------------M-MFGQLVI--GLGLG-SASA-TLPNLIMRTVPA-
tr|E0RLJ2|E0RLJ2_PAEP6              ----LNPTSPV----------IS--V-CLALAAF--GISNG-LNNV-GMQAALFQSSPK-
sp|P94574|YWOD_BACSU                ----FFINVQT----------IG--K-GLILSLL--GIGYG-LGNV-ALQAAMLETSPS-
tr|A0A0E1XAK3|A0A0E1XAK3_STAAU      ----VFLPGIF----------YVISC-VVGYLCF--GLGLG-IYAT-PSTDTAISNAPL-
sp|Q99S97|SDRM_STAAN                ----G----IK----------LPVLI-AFVLILA--GLSFG-YIYT-KDSVIVQEETSP-
tr|Q97YH0|Q97YH0_SACS2              ----L-PYNFN----------YPE-F-ALIIFIM--GLGNG-MFAS-PNTASIMNSVPP-
sp|Q180E3|RIBZ_CLOD6                ----L-KADSP----------LYL-L-IVCLVIF--GLGLG-AFSS-PNNSSILADVPP-
sp|P76269|YEBQ_ECOLI                ----LPASPAD----------INI---IWPMILC--GAGFG-LFQS-PNNHTIITSAPR-
sp|P9WG91|STP_MYCTU                 ----S-EHR-S----------SAL-V-LVGLGLC--GSGVA-LCLT-PITTVAMTAVPA-
sp|P39886|TCMA_STRGA                ----L-EADSG----------MGI-T-SLWFVLL--GLGLA-PVMV-GTTDVIVSNAPA-
tr|Q53903|Q53903_STRCH              ----VTQH-AP----------VWL-I-LVLFAAL--GAGVA-CVMP-TAAVSIMNAIPR-
tr|R9UUB0|R9UUB0_STRGD              ----ALAPDDG----------YLV-L-AAGLLLL--GGGAG-ISGP-LVANALMSSIPP-
tr|Q54806                           ----LGA--GG----------YNG-M-LLGLVVM--GAGVA-LSMP-AMANAIMSAIPP-
tr|O52557|O52557_AMYMD              ----LGTPDRG----------FGG-M-LACLLVM--GGGIA-PAMP-AMANAIMTSIPA-
P0A0J9|QACA_STAAU                   ----F-GHPLS----------YST-M-ALALILV--GAGMA-S-LA-VASALIMLETPT-
sp|P37594|SMVA_SALTY                ----TDFSTQQ----------WQA-W-G-LMALL--GFSAA-SALL-ASTSAIMAAAPA-
tr|C4PAW9|C4PAW9_ACIBA              ----LNFSTDH----------FLA-W-T-CMVFL--GFSIE-IALL-ASTAAIMSSVPP-
tr|Q8NMG4|Q8NMG4_CORGL              ----GATHTDG----------LPF-F-IAGLFFM--GAGAG-SVMS-VSSTAIIGSAPV-
tr|A5H8A5|A5H8A5_ECOLX              ------GQGLW----------W---L-VPATIVM--GLGLA-PVFT-IGNEIIITSAPS-
tr|Q939A4|Q939A4_STRLI              ----A-GTDSL----------WLV-L-AA-CGVM--AGGIV-AVMS-QLTDLALSSAPV-
tr|Q50392                           ----F-RHNLT----------VAA-I-IASFVVL--ELGVG-VSQT-VSNDTIVASVPA-
tr|Q9L1B4|Q9L1B4_STRCO              ----I-GQHTG----------YPL-L-GAALLVV--GLGAG-FAFT-VTADVILSSVPG-
                                                                                                

sp|Q08902|AMF1_YEAST                ------HQGLA--ASLVNTVVNYSISIGLGIAGTIE---SRVNDGGAK------------
sp|P13090|ATR1_YEAST                ------YQGMA--GSLVNTVVNYSMSLCLGMGATVE---TQVNSDGKH------------
sp|Q03263|YM8M_YEAST                ------YQGMA--GSLVNTVINYSASLCLGMGGTVE---HQINKSGND------------
tr|Q9KIH3|Q9KIH3_RHIET              ------DAAAA--SGLTNMLRNLGGAVGTASLGTIL---TKREQFHSNIIGQSI-T----
tr|B4E7L4|B4E7L4_BURCJ              ------RIPAA--SGLSNFVRIMCGGIGTSIFQTAW---DHRNNFHHAQLVEQA-N----
P0AEJ0|EMRB_ECOLI                   ------RLAAA--SSLSNFTRTLAGSIGTSITTTMW---TNRESMHHAQLTESV-N----
sp|Q9RQ29|FARB_NEIGO                ------QIAAA--GSLSNFLRVLMGGVGVSVVSTLW---ERREALHHTRFAEHI-T----
tr|Q9KS49|Q9KS49_VIBCH              ------EMESA--AGLMNFIRTLSGAFATSMINTSW---EHETRYVHAELAGLT-D----
tr|A0A0H4UZ44|A0A0H4UZ44_ACIBA      ------EIASA--AGLMNFLRTMAGAIGASIAVTVW---DDHAKVARSEMVSNL-H----
tr|Q9RSM6|Q9RSM6_DEIRA              ------ERGQL--SGQWANIEVLMVALSAGIGGALV---ARLPLTQA-------------
sp|P9WJX3|Y1634_MYCTU               -----AESSAA--AAAINVVQLISGAFGAGLAGVVV---NTAKGGEVAAA----------
tr|A0A4V0C588|A0A4V0C588_STRCB      ------EAAHG--TAANNTARQIASAIVVALLSSVT-------QNVINTNKPAK-LLLTN
tr|A0A0H3JTG2|A0A0H3JTG2_STAAM      ------MNAHG--SSMTNTVQQIAGSIGTAALITIL---SHASKNFSPTMSDYN-G--MN
sp|O35018|LMRB_BACSU                ------FYPDG--TAIMNTLQQMAGAIGTAVAVSIM---AAGQHDYMSTVKNPA-D--P-
tr|Q2FW85|Q2FW85_STAA8              ------EISHG--TAIMNFGRVMAGSLGTALMVTLM---SFGAKIFLSTSPSHL-T--A-
tr|Q93AT6|Q93AT6_DICCH              ----ETLVTQG--AAMNNISRRLVSSLAIVVASLYL---EFRLAGSGLAHETVR------
tr|A0A1E3M353|A0A1E3M353_ACIBA      ---QQHLVTQA--AALNNLFRRIFAAVAVVIAALYL---QLRQQSLPLNTQAIF-T----
sp|P36554|MDTD_ECOLI                ------LASSG--NSLLSMIMQLSMSIGVTIAGLLL---GLFGSQHVSVD----------
sp|P31474|HSRA_ECOLI                ------NASSG--NSVLAVTQQLSISLGVAVSAAVL---RVYEGM----E----------
tr|O32600|O32600_ENTAG              ------NFGRA--AAFFNVVRQMMSALGSVAIAIFF---DYLLHNSEKRSFTNE-N----
sp|P46105|ACT22_STRCO               ------EAGTA--SGVLTAVQQLGFTVGVAVLGTLF---FGLLGSQATAS----------
tr|D9X7X8|D9X7X8_STRVT              ------RAGVG--SGVMITTQQSALALGVATLGTLF---LSLVPGMGMRD----------
sp|Q00538|MMR_BACSU                 ------HTNIA--GAALNANRQIGALVGVAITGVII---HLSATWYAGAGFAFL------
sp|P9WJY5|EFPA_MYCTU                ------QIGPV--SAIALMLQSLGGPLVLAVIQAVI---TSRTLYLGGTTGPVK------
sp|P46104|LMRA_STRLN                ------DAGVA--SGVQRCADQLGGASGIAVYVSIG---FSPHLGG--------------
tr|D5UKP1|D5UKP1_CELFN              ------TAGAG--AGAFNTTRQVGGVIGSAVVVAVL---TTRLATTMPAA--AR------
sp|Q04733|CMCT_AMYLA                ------DAGAA--SGLMNTTRQFGGAFGLAVLLTVT---GSGTSGSPA------------
sp|P42670|PUR8_STRAD                ------EAGAA--AAVVNSAQQVGGALGVALLNTVS---TGATAAYLADH----------
tr|R9UR36|R9UR36_STRGD              ------TSGVI--ASLVNSSQQLGGAVGLALTGLSL---GGS------------------
sp|Q9C1B3|TRI12_FUSSP               DE----NLGVA--FAVVAAARPFAGSIFTAAFISVY---TNRYPRELATHLSSALRGTGF
tr|Q96W86|Q96W86_GIBZA              DE----DLGVA--FCMYSYF---------YCWDVSN---NNQYPKEIGSHLTSALRGTDI
sp|P32369|BAIG_CLOSV                -E----VAGSG--TGTYGLFRDISAPFGVAVFVPMF---ANGVTANIAKYA-----SGGM
sp|P9WJY2|MFS55_MYCTO               -A----QHGIA--SAAVVVARMTGMLIGVAALSAWGLYRFNQILAGLSAAI--PPNAS--
sp|P50080|AZR1_YEAST                SPTFRSDFVSI--TTFNTFCKNLGQALGGVISNTVF---SAAAIKKLTKANIQLPDGTTV
sp|P33335|SGE1_YEAST                DPDFQNKFIEV--TAFNSFAKSLGFAFGGNMGAMIF---TASLKNQMRSSQLNIPQFTSV
tr|B6Q577|B6Q577_TALMQ              PA----HIPLG--ISTVLSAQYFGSAVMQSIGGTIF---TNRLIMELTSSA-GLSREQ--
sp|A0A4Q4NMP3|MFS54_ALTAL           -A----DVPLA--TATLLFIQTLGGAFGVSSAQAAF---QNTLLKQLAI-T--APGLN--
tr|H2E274|H2E274_TRIHA              -R----DIPTG--TSMVTFLQTLGGALFVSVAQSVF---TNQLLRSLAT-Y--VPDLD--
tr|A4ZGP3|A4ZGP3_ZYMTR              -K----DVPIG--TAMIMFSQTLGGALFIAVAQNVF---STQLLKNLRS-I--VPDLD--
sp|Q6UEH3|AFLT_ASPPU                -A----QVPIG--TALIWFVQMLGGALFTSVAQNIF---STHLAENLANLQ--LPGLD--
sp|O31563|YFIU_BACSU                -T----NKGTA--LGTLSLVRQIGLTLAPTLYAGFI---TAGFD-QIGDEI-N-------
sp|O32182|YUSP_BACSU                -E----ELGVV--TSSSQFFRSIGGTFGITMLGAVM---NARSGNLLTDKL-VPY-LDSL
sp|P96712|BMR3_BACSU                -R----FRGTA--NSTNSFLRSFGMTLGVTIFGTVQ---TNVFTNKLNDAF------SGM
tr|O69070|O69070_STRRM              -S----QLGVA--NGASGLCRQIGGSTGIAVLFSVM---FAVALGRLADLL-HTPRYERL
tr|Q9ZGB6|Q9ZGB6_STRCY              -K----DLGVA--SSMVTLTRTIGGAFGVSLAGII----FN-------------ER---V
tr|Q874B4|Q874B4_KLULC              -Q----YKALA--GGIVQTSGQFGNEVSLSIVISLL---GNQTTDKADLRDR----FQ--
sp|O32084|YUBD_BACSU                -D----LVKRMTAVQFLRLFVYM----GVPILIGFF---TKKD-----------------
sp|A2RJJ9|URIP_LACLM                -D----NPGYL--PGLNAGMFNLGAGLSFIILYAVP---TVLHTSVGGSSSG--------
tr|Q5PU79|Q5PU79_STAAU              -N----MTGVA--IGFYNLIINVAVSVGIAIAAALI---DFKALNFPG------------
P02983|TetK_STAAU                   -E----EVASG--MSLLNFTSFLSEGTGIAIVGGLL---SLQLINRKLVLEF--------
sp|P23054|TCRB_BACSU                -K----EAGAG--MSLLNFTSFLSEGTGIAIVGGLL---SIGFLDHRLLPID--------
tr|G9FS16|G9FS16_ENTFC              -E----QVGVG--TGLFQGAMYLGAGTGASLIGALL---SMRHGVKASFNPF--YTLT--
tr|Q0S4G7|Q0S4G7_RHOJR              -Q----TQGIA--GGMLNLSGSLGSAIGSQVMIAIV---AIPGVVLVGRA----------
tr|E0RLJ2|E0RLJ2_PAEP6              -E----IIGVA--SGLFNTSRYLGTIISSLLIAIVM---GGTFSFKGFQMLG----IIL-
sp|P94574|YWOD_BACSU                -N----MVGTT--SGLFQTCRYLGSILSSVILGILF---GKEITAAHFDMMG----IIM-
tr|A0A0E1XAK3|A0A0E1XAK3_STAAU      -D----KVGVA--SGIYKMASSLGGAFGVAISGAVY---AGAVAATSIHTG---AMIA--
sp|Q99S97|SDRM_STAAN                -L----QMKKM--MSFYGLTKNLGASIGSTIMGYLY---AIQSGIFGP-NLHN--VL---
tr|Q97YH0|Q97YH0_SACS2              -K----YRGVA--SGMRATIQNTGQTLSMALFFTIV---IISLASTLPTALANAVT-QAG
sp|Q180E3|RIBZ_CLOD6                -Q----KQGYG--GSFLATIRNLSFALGTAFFSSFF---AQSLTYNQKFKSHTSAYVIAS
sp|P76269|YEBQ_ECOLI                -E----RSGGA--SGMLGTARLLGQSSGAALVALML---NQFGDNGTHVSLMAAAILA--
sp|P9WG91|STP_MYCTU                 -E----RAGMA--SGIMSAQRAIGSTIGFAVLGSVL---AAWLSATLEPHLE--RAVPDP
sp|P39886|TCMA_STRGA                -E----LAGVA--GGLQQSAMQVGGSLGTAVLGVLM---ASRVGDVFPDKWA-EANLPRV
tr|Q53903|Q53903_STRCH              -E----KAGVA--SAMNNTVRQLGGALGVAVLGSLM---GAAYRRGIEDEL---AVLPPS
tr|R9UUB0|R9UUB0_STRGD              -E----RASTG--SGVNNTLQELGSGLGVGVLGAVL---VAAFSQNLPGGL---------
tr|Q54806                           -E----KAGVG--AGINGTLAEFGNGLGVAVLGAVL---NSRFAALVPAAV---------
tr|O52557|O52557_AMYMD              -E----KAGAG--AAVQGTVNQFGSGLGVAILGAVL---NSRFAALLPIGL---------
P0A0J9|QACA_STAAU                   -S----KAGNA--AAVEESMYDLGNVFGVAVLGSLS---SMLYRVFLDISSFSSKGIVGD
sp|P37594|SMVA_SALTY                -E----KAAAA--GAIETMAYELGAGLGIAIFGLLL---SRSFSASIRLP----AGLEAQ
tr|C4PAW9|C4PAW9_ACIBA              -Q----KASAA--GAIEGMAYELGAGLGVAIFGLML---SWFYSRSIILP----AELPSN
tr|Q8NMG4|Q8NMG4_CORGL              -R----KAGMA--SSIEEVSYEFGTLLSVAILGSLF---PFFYSLHAPAEVA--DNFSA-
tr|A5H8A5|A5H8A5_ECOLX              -E----RAGAA--SALSETVSEFSGALGIALFGSVG---LVVYRQALTSAAL--PGLPAD
tr|Q939A4|Q939A4_STRLI              -E----KAGAA--SSLMETGTEFGGALSMAVLGSVG---TAVYHHEMP----------AS
tr|Q50392                           -A----KSGAA--SAVSETAYELGAVVGTATLGTIF---TAFYRSNVDVP----AGLTPE
tr|Q9L1B4|Q9L1B4_STRCO              -E----QAGAA--SAVSETAYELGAALGIAVLGSIV---TGVYRDFTGP-----AG----
                                                                                                

sp|Q08902|AMF1_YEAST                ---------------PLKGYRCSWY--------MGIGLS-------GLGIF---------
sp|P13090|ATR1_YEAST                ---------------LLKGYRGAQY--------LGIGLA-------SLACM---------
sp|Q03263|YM8M_YEAST                ---------------LLKGYRAAVY--------LGVGLA-------SLGVV---------
tr|Q9KIH3|Q9KIH3_RHIET              ---LTRDEV-----------RDRLGKLSGYFIQHGV------------------------
tr|B4E7L4|B4E7L4_BURCJ              ---PYNPTF-----------NQAVT----QMGNLG-------------------------
P0AEJ0|EMRB_ECOLI                   ---PFNPNA-----------QAMYS----QLEGLG-------------------------
sp|Q9RQ29|FARB_NEIGO                ---PYSATL-----------HETAA----HLSQQG-------------------------
tr|Q9KS49|Q9KS49_VIBCH              ---K----A-----------GVATQ----AMQNSG-------------------------
tr|A0A0H4UZ44|A0A0H4UZ44_ACIBA      ---T----T-----------EVQNT-----LLQNG-------------------------
tr|Q9RSM6|Q9RSM6_DEIRA              ---------------L----TL--------------------------------------
sp|P9WJX3|Y1634_MYCTU               -----------------RGLYMAFT----VLAAAGVIAS---------------YQATHR
tr|A0A4V0C588|A0A4V0C588_STRCB      DPLAYASKMI--D-ASLKGFQT--------------------------------------
tr|A0A0H3JTG2|A0A0H3JTG2_STAAM      KIDMMNQIKV--D-TMLHGYHA--------------------------------------
sp|O35018|LMRB_BACSU                -----A-VIP--Q-ALTAGVQH--------------------------------------
tr|Q2FW85|Q2FW85_STAA8              -----TEIKQ--Q-SIAIGVDI--------------------------------------
tr|Q93AT6|Q93AT6_DICCH              ---A--------------------------------------------------------
tr|A0A1E3M353|A0A1E3M353_ACIBA      --SF--------------------------------------------------------
sp|P36554|MDTD_ECOLI                ------SGT------TQT--VFMYT----WLSMALIIAL-------PAFIFARVPNDTHQ
sp|P31474|HSRA_ECOLI                ------GTT------TVE--QFHYT----FITMGIITVA-------SAAMFMLLKTTDGN
tr|O32600|O32600_ENTAG              --SLFSSGSP--S-VAFASFGCFLI-----------------------------------
sp|P46105|ACT22_STRCO               ---------------VDDGASRART----ELAAAGASTTEQDRLLADLRVCLRESASQQD
tr|D9X7X8|D9X7X8_STRVT              ---------------ALV-----TT----LLVQLGGVV------LTGL-LS---------
sp|Q00538|MMR_BACSU                 ---MM---------------GAAYS-----------------------------------
sp|P9WJY5|EFPA_MYCTU                ---FMNDVQL--A-ALDHAYTYGLL----WVAGAAI-I------VGGMALF---------
sp|P46104|LMRA_STRLN                ---------------DWDPFTVAYS----L---AGIGL----------------------
tr|D5UKP1|D5UKP1_CELFN              ---DAAAGLP--A-DLREPFVEGVR----QAAAAGLGA------AGGVDVP---------
sp|Q04733|CMCT_AMYLA                --------------ELASHYGDAFV-----------------------------------
sp|P42670|PUR8_STRAD                ------GTSP--A-ATVDGTVHGYT-----------------------------------
tr|R9UR36|R9UR36_STRGD              --------------------GHGFG-----------------------------------
sp|Q9C1B3|TRI12_FUSSP               ---PQGSF----SSLLEAAKSG------------------------------RMEA----
tr|Q96W86|Q96W86_GIBZA              ---PQSSF----PSLLEAAKTG------------------------------RIDA----
sp|P32369|BAIG_CLOSV                EE----------------GAAT----------------------------V-K-------
sp|P9WJY2|MFS55_MYCTO               --------------LLE-------------------------------------------
sp|P50080|AZR1_YEAST                DN------------LVI--YRQ--------------------------------------
sp|P33335|SGE1_YEAST                ET------------LLA--YST--------------------------------------
tr|B6Q577|B6Q577_TALMQ              -V----------NMLLGAGNSK----------------------------V-Q-EM----
sp|A0A4Q4NMP3|MFS54_ALTAL           -P----------QIVLDAGASE----------------------------L-K-RV----
tr|H2E274|H2E274_TRIHA              -P----------DTVFSTGVTN----------------------------L-Q-KA----
tr|A4ZGP3|A4ZGP3_ZYMTR              -P----------RIVLEAGATT----------------------------L-V-KS----
sp|Q6UEH3|AFLT_ASPPU                -P----------EAIVGAGATG----------------------------F-R-QL----
sp|O31563|YFIU_BACSU                ------------SRLSDSGYSEKAM-------QMIPE------------ID-S-SE----
sp|O32182|YUSP_BACSU                PA-QASSFAAQLKGMIDTN----PQ-------GLLQS------------LF-SPDA----
sp|P96712|BMR3_BACSU                KG-SAGSGAA--------Q----NI-------GDPQE------------IF-QAGT----
tr|O69070|O69070_STRRM              LTDPAITGDPANHRFLDMAESG--Q-------GAGIN------------LD-DTSL----
tr|Q9ZGB6|Q9ZGB6_STRCY              TA--------------GMGAAGGAM-------GGDIN------------RL-SAES----
tr|Q874B4|Q874B4_KLULC              --------NAS-YIVITA------------------------------------------
sp|O32084|YUBD_BACSU                -------------------------------------------------------A----
sp|A2RJJ9|URIP_LACLM                ---------YI-SGIVT-------------------------------------------
tr|Q5PU79|Q5PU79_STAAU              N--DALSSHFG-IILIIL------------------------------------------
P02983|TetK_STAAU                   I--NYSSGVYS-NILVAM------------------------------------------
sp|P23054|TCRB_BACSU                V--DHSTYLYS-NMLILF------------------------------------------
tr|G9FS16|G9FS16_ENTFC              A------PHYS-DIFLTI------------------------------------------
tr|Q0S4G7|Q0S4G7_RHOJR              ----------A-------------------------------------------------
tr|E0RLJ2|E0RLJ2_PAEP6              -------------TVIALSLV--FM-----------------------------------
sp|P94574|YWOD_BACSU                -------------IIAGGASL--LM-----------------------------------
tr|A0A0E1XAK3|A0A0E1XAK3_STAAU      ---------------L--------------------------------------------
sp|Q99S97|SDRM_STAAN                -------SAVA-VISI--------------------------------------------
tr|Q97YH0|Q97YH0_SACS2              A--PQLAPLMQ-KIPVTGALFAAFL-------GYDPV---------------K-TI----
sp|Q180E3|RIBZ_CLOD6                N-----------------------------------------------------------
sp|P76269|YEBQ_ECOLI                --------------VIAACVS---------------------------------------
sp|P9WG91|STP_MYCTU                 V--Q---RHVL-AEIIIDSAN--------------PR---------------A-HV----
sp|P39886|TCMA_STRGA                G--PREAAAIE-DAAEVGAVP----------------------------------P----
tr|Q53903|Q53903_STRCH              A------RHQA-GESLDATLL----------------------------------A----
tr|R9UUB0|R9UUB0_STRGD              -------GGAA-AESFPAAVA----------------------------------A----
tr|Q54806                           -------GATS----LPAALA----------------------------------A----
tr|O52557|O52557_AMYMD              -------GAGA-AGSLHEALL----------------------------------Q----
P0A0J9|QACA_STAAU                   L------AHVA-EESVVGAVE----------------------------------V----
sp|P37594|SMVA_SALTY                E------IARA-SSSMGEAVQ----------------------------------L----
tr|C4PAW9|C4PAW9_ACIBA              L------IEKA-SISIGETMQ----------------------------------L----
tr|Q8NMG4|Q8NMG4_CORGL              ---------GV-HHAI--------------------------------------------
tr|A5H8A5|A5H8A5_ECOLX              A------LQAA-GASLGGAVH----------------------------------L----
tr|Q939A4|Q939A4_STRLI              A------PDAA-RETLGGALS----------------------------------V----
tr|Q50392                           Q------TGAA-AESIGGAAA----------------------------------V----
tr|Q9L1B4|Q9L1B4_STRCO              T------PDAA-HESLGGAVE----------------------------------A----
                                                                                                

sp|Q08902|AMF1_YEAST                -----------------------------------------------------V----AA
sp|P13090|ATR1_YEAST                -----------------------------------------------------I----SG
sp|Q03263|YM8M_YEAST                -----------------------------------------------------I----SV
tr|Q9KIH3|Q9KIH3_RHIET              -------------TDPAVASQKAIVALGQTVKRQALIMGFSDTF-------AVIGVVLAL
tr|B4E7L4|B4E7L4_BURCJ              -----------------LSQNQAHGLINNMATQQAAQLGVNDLF-------YISAVIFVL
P0AEJ0|EMRB_ECOLI                   -----------------MTQQQASGWIAQQITNQGLIISANEIF-------WMSAGIFLV
sp|Q9RQ29|FARB_NEIGO                -----------------ISDGQTLGIINNTITQQGFIIGSNEIF-------LAGSILFIV
tr|Q9KS49|Q9KS49_VIBCH              -----------------MSAEQTRSAMDWILQNQSVMVATNQLF-------IVIALIFVF
tr|A0A0H4UZ44|A0A0H4UZ44_ACIBA      -----------------FTADSTLGIISNLVDKEAITMSANHVF-------LLFAIVFVF
tr|Q9RSM6|Q9RSM6_DEIRA              ------------------------------------------AF-------GMC----IL
sp|P9WJX3|Y1634_MYCTU               DRRLPR------------------------------------------------------
tr|A0A4V0C588|A0A4V0C588_STRCB      ------------------------------------------SF-------TIGLIFALL
tr|A0A0H3JTG2|A0A0H3JTG2_STAAM      ------------------------------------------GF-------LFALLITVV
sp|O35018|LMRB_BACSU                ------------------------------------------AF-------VFAMIVAII
tr|Q2FW85|Q2FW85_STAA8              ------------------------------------------SF-------AFVAVLVMA
tr|Q93AT6|Q93AT6_DICCH              -------------------------------------AAISETF-------IATGMLILL
tr|A0A1E3M353|A0A1E3M353_ACIBA      -------------------------------------HTMQEIF-------VCCAILILC
sp|P36554|MDTD_ECOLI                ------NVAI--------------------------------------------------
sp|P31474|HSRA_ECOLI                ------NLIK--------------------------------------------------
tr|O32600|O32600_ENTAG              -----------------------------------------------------ITGLLGL
sp|P46105|ACT22_STRCO               SERTPDSCRNLQQARPAVAEATARAW--RTAHTENFSTAMVRTL-------WVVIALLAV
tr|D9X7X8|D9X7X8_STRVT              -LRLPRTVV---------------------------------------------------
sp|Q00538|MMR_BACSU                 -----------------------------------------------------------L
sp|P9WJY5|EFPA_MYCTU                IGYTPQQVAHAQE-V-------------KEAIDAGEL-----------------------
sp|P46104|LMRA_STRLN                -------------------------------------------I-------AAVLAVLAL
tr|D5UKP1|D5UKP1_CELFN              DGVPPDAAAALRAAA-------------RAAVDAGFATAAAQTL-------AVTVGVLVL
sp|Q04733|CMCT_AMYLA                -----------------------------------------GIA-------VFMLAIAVL
sp|P42670|PUR8_STRAD                -----------------------------------------VAI-------AFAVGVLLL
tr|R9UR36|R9UR36_STRGD              -----------------------------------------AAL-------AVCAAAALL
sp|Q9C1B3|TRI12_FUSSP               VNALPGMTTEIS-----SVVSQ----AMADSYTASYANVYYFAM-------ALGVIPIIA
tr|Q96W86|Q96W86_GIBZA              VKALPGMTNSTA-----AVVSG----AMADSYTASYANVYYFAM-------ALGVIPIIA
sp|P32369|BAIG_CLOSV                ---------------------A----AI-----SSIQTLTLVEL-------GCIVVGIIL
sp|P9WJY2|MFS55_MYCTO               -------------------RAA----AIGARYQQAFALMYGEIF-------TITAIVCVF
sp|P50080|AZR1_YEAST                -TNFDG-------------SHS----KLGNIISESLTDVFYMAL-------GFYALSLIF
sp|P33335|SGE1_YEAST                -EHYDG-------------PQS----SLSKFINTAIHDVFYCAL-------GCYALSFFF
tr|B6Q577|B6Q577_TALMQ              TSQNFPDH----L--------D----GVIIAYNDAITSVFYVAV-------AGSGLAVLL
sp|A0A4Q4NMP3|MFS54_ALTAL           ---IPEQF----L--------Q----GVLEAYVSGFRECLIVGI-------AFGGAAFLA
tr|H2E274|H2E274_TRIHA              ---LPKED----L--------P----GIELAYNEAVTRAFLVAT-------ALSATSILG
tr|A4ZGP3|A4ZGP3_ZYMTR              ---VPGES----L--------M----GVRLAYNDSIMSAFLVAT-------AMATISVLG
sp|Q6UEH3|AFLT_ASPPU                ---VQPEY----M--------D----QVLVAYNAALLDVFQVAL-------ICSCLSILG
sp|O31563|YFIU_BACSU                VSSLQEQI----ERIPVPEVKT----AISDAIHASVASGYDHLY-------AAAAVVSLL
sp|O32182|YUSP_BACSU                VKQIPAAF----S--------S----HIVPILKTSLMDSLHSVF-------YTGLIFIAV
sp|P96712|BMR3_BACSU                RSQIPDAI----L--------N----RIIDAMS----SSITYVF-------LLALIPIVL
tr|O69070|O69070_STRRM              LNGIDA--------------------RLMQPVTDSFAHGFHIMF-------LAGGVVLLA
tr|Q9ZGB6|Q9ZGB6_STRCY              LLKLPE--------------------PVREVYEKAVADGTHWAF-------LTVSVVAAA
tr|Q874B4|Q874B4_KLULC              ---------------------------------------------------------ATI
sp|O32084|YUBD_BACSU                ---------------------A----RQSGSVQDSMMTAYHDLF-------FISFILSV-
sp|A2RJJ9|URIP_LACLM                ------------------------------------------------------GLILVI
tr|Q5PU79|Q5PU79_STAAU              ------------------------------------------------------GLMSI-
P02983|TetK_STAAU                   ------------------------------------------------------A--IL-
sp|P23054|TCRB_BACSU                ------------------------------------------------------A--GI-
tr|G9FS16|G9FS16_ENTFC              ------------------------------------------------------TCIVLV
tr|Q0S4G7|Q0S4G7_RHOJR              -----------------------------QYSEKGFVYAF-----------FTLAVAGML
tr|E0RLJ2|E0RLJ2_PAEP6              -----SRQ------------HR----ESVQLHES--------------------------
sp|P94574|YWOD_BACSU                -----AVR------------FA----ALMKTAS---------------------------
tr|A0A0E1XAK3|A0A0E1XAK3_STAAU      ---------------------------------------------------WVNVLMGIM
sp|Q99S97|SDRM_STAAN                ------------------------------------------------------------
tr|Q97YH0|Q97YH0_SACS2              LSSLPPQITVPPQAVAVMEQHD----WFPTVIAPSFMIALREAF-------YISSVLTFI
sp|Q180E3|RIBZ_CLOD6                -----------------------------------------QSY-------WIAASVCFI
sp|P76269|YEBQ_ECOLI                -----GLR------------IT----QPRSRA----------------------------
sp|P9WG91|STP_MYCTU                 GGIVPRRHIE----------HR----DPVAIAEEDFIEGIRVAL-------LVATATLAV
sp|P39886|TCMA_STRGA                AGTLPGRH------------AG----TLSEVVHSSFISGMGLAF-------TVAGAVALV
tr|Q53903|Q53903_STRCH              ATRLG---------------ES----GLVGPARQAFLDAMHLAAGAAAAVALVGALAVL-
tr|R9UUB0|R9UUB0_STRGD              A--GD---------------DS----GLLAQVRDSFADSLTVSQ-------LIGAAAVLL
tr|Q54806                           ---AD---------------DA----GERARISDAFASGLETSQ-------LVGAVAVLA
tr|O52557|O52557_AMYMD              ---AR---------------TP----ALQAQVRDAFAGGVRASE-------LIGALAVVL
P0A0J9|QACA_STAAU                   AKA---TG------------IK----QLANEAVTSFNDAFVATA-------LVGGIIMII
sp|P37594|SMVA_SALTY                ANSLPPTQ------------GQ----AILDAARHAFIWSHSVAL-------SSAGSMLLL
tr|C4PAW9|C4PAW9_ACIBA              ASNLENPL------------GG----QLIVVAQQAFSYAHSWVL-------TLSAICFFL
tr|Q8NMG4|Q8NMG4_CORGL              ---------------------------DGDAARASLDTAYINVL-------IIALVCAVA
tr|A5H8A5|A5H8A5_ECOLX              ADTLPAWQ------------GA----ALLAAARAGFTDALQATA-------WAGAVLVLV
tr|Q939A4|Q939A4_STRLI              AARLPGSA------------GE----ALATAAREAFTDGMRGAS-------IAGAVLLLA
tr|Q50392                           AADLPAAT------------AT----QLLDSARAAFDSGIAPTA-------VIAAMLVLA
tr|Q9L1B4|Q9L1B4_STRCO              AAHLPGPA------------GE----ALLDSARQAFVDGLTLAA-------GVGAAVLLA
                                                                                                

sp|Q08902|AMF1_YEAST                TYAWSTFMKSKKR-ISEKQ----------HFIE---------------------------
sp|P13090|ATR1_YEAST                LYMVESFIKGRRA-RAAAE----------YDCTV------A-------------------
sp|Q03263|YM8M_YEAST                TYMLENLWNRHRK-SEDRS----------LEA----------------------------
tr|Q9KIH3|Q9KIH3_RHIET              AAIALLLTKKPQAGAGAGA----------H------------------------------
tr|B4E7L4|B4E7L4_BURCJ              LIALIWITKPERAGGGDAG----------AAASA------AH------------------
P0AEJ0|EMRB_ECOLI                   LLGLVWFAKPPFGAGGGGG----------GAH----------------------------
sp|Q9RQ29|FARB_NEIGO                LIPIVWLAKPPFHSGGGGH-----------------------------------------
tr|Q9KS49|Q9KS49_VIBCH              AACMIWFAPKPKQAVDTSA----------VH-----------------------------
tr|A0A0H4UZ44|A0A0H4UZ44_ACIBA      AGLVIWLCPKPKQVSGMPS----------H------------------------------
tr|Q9RSM6|Q9RSM6_DEIRA              ASLVPWAAARR--LESGPG----------GA-----------------------------
sp|P9WJX3|Y1634_MYCTU               ------------------------------------------------------------
tr|A0A4V0C588|A0A4V0C588_STRCB      GIIVALFLRKGKHIEIERD----------L------------------------------
tr|A0A0H3JTG2|A0A0H3JTG2_STAAM      SFFCSFMLQGKKKEVDSRQ-----------------------------------------
sp|O35018|LMRB_BACSU                GLIGAFFMKRVKVDH---------------------------------------------
tr|Q2FW85|Q2FW85_STAA8              AYVIALFIREPKEIESNRR----------KF-----------------------------
tr|Q93AT6|Q93AT6_DICCH              ALPCALRFPTATDEASANA----------LLAGE------STLPAGTRESR---------
tr|A0A1E3M353|A0A1E3M353_ACIBA      TLPFAWRFPEQYRIDQLKK-----------------------------------------
sp|P36554|MDTD_ECOLI                ----SRRKRSAQ------------------------------------------------
sp|P31474|HSRA_ECOLI                ----RQRKSKPNRVPSESE-----------------------------------------
tr|O32600|O32600_ENTAG              GAWLSRTYPVVQSVIKETK-----------------------------------------
sp|P46105|ACT22_STRCO               SFALAFRLPPK---PREEE----------GF-----------------------------
tr|D9X7X8|D9X7X8_STRVT              ------------------------------------------------------------
sp|Q00538|MMR_BACSU                 AALLVWLFLAAHNGTAASE----------K-----------M------------------
sp|P9WJY5|EFPA_MYCTU                ------------------------------------------------------------
sp|P46104|LMRA_STRLN                SPDRRLAAPREQE---D-------------------------------------------
tr|D5UKP1|D5UKP1_CELFN              GALCAFAMRGHQP----VP----------G-----------VAPAARVADAAG-------
sp|Q04733|CMCT_AMYLA                TPVLPA---LARS---TPP----------GVIH--------VSPVAR-------------
sp|P42670|PUR8_STRAD                TAVLAWVLIDSRTEAADET----------GSAS--------VTPARPR------------
tr|R9UR36|R9UR36_STRGD              --ACGWAAVVARREPLVSP----------SS-----------------------------
sp|Q9C1B3|TRI12_FUSSP               SLCMRDLDCYLT-----DHVPHQ-LYDRKNAHKDV--------LEGNSESQPSPIILSMA
tr|Q96W86|Q96W86_GIBZA              SLCMKNFDQYLT-----DHVPHQ-LYDRKKADKDV--------LEGDSDSQSSPTIHSIV
sp|P32369|BAIG_CLOSV                VRMLPRIY-QKKE-------------A---------------------------------
sp|P9WJY2|MFS55_MYCTO               GAVLGLLISGRKE-HADEPEVQEQPTL--APQVEPL------------------------
sp|P50080|AZR1_YEAST                AVFASNK--KV-----TASLR---------------------------------------
sp|P33335|SGE1_YEAST                GIFTSSK--KT-----TISAKKQQ------------------------------------
tr|B6Q577|B6Q577_TALMQ              ATGIQWRDRTESI---VKALNQVKIF----------------------------------
sp|A0A4Q4NMP3|MFS54_ALTAL           AFGFRFTNIKRTA---AAEA----------------------------------------
tr|H2E274|H2E274_TRIHA              SATIPWKSVKAKA---KNP-----------------------------------------
tr|A4ZGP3|A4ZGP3_ZYMTR              AVAFEWKSVKGKK---IEMGGA--------------------------------------
sp|Q6UEH3|AFLT_ASPPU                AVGIEWRSVKQNR-----------------------------------------------
sp|O31563|YFIU_BACSU                ------VIAAISI----PAFRRQKR-----------------------------------
sp|O32182|YUSP_BACSU                GAVFTLFLKPIKL-SNKKAEDQQEKEKAAKAVESPSH-----------------------
sp|P96712|BMR3_BACSU                AAVTILFMGKARV-KTTAE-----MTKKAN------------------------------
tr|O69070|O69070_STRRM              GFVMTWFLRELQE-ETAPEEERP-AESGAGAKNGPLPA--SDA-----------------
tr|Q9ZGB6|Q9ZGB6_STRCY              ALAASWFIKARPK-SAAPPLATA-PTDQVGAAG---------------------------
tr|Q874B4|Q874B4_KLULC              STLVSLFLVKGPL-ESSGDEEKQ----L-SECSESTTSSNSN-PEN-----QIETVMVIC
sp|O32084|YUBD_BACSU                -LLVCLSFCMNAT-GMGHKLAHK-PHDKAKTAPEKPAVSAQGLSKATVKSYKVINDTEYR
sp|A2RJJ9|URIP_LACLM                IAFFTSFLIPDSK-DCKINLE---------------------------------------
tr|Q5PU79|Q5PU79_STAAU              -VGLVLFVILNRWTQSEK------------------------------------------
P02983|TetK_STAAU                   -IILCCLLTIIVFKRSEKQFE---------------------------------------
sp|P23054|TCRB_BACSU                -IVICWLVILNVYKRSRRHG----------------------------------------
tr|G9FS16|G9FS16_ENTFC              ALIVTLNISSRDL-KQ--------------------------------------------
tr|Q0S4G7|Q0S4G7_RHOJR              AAVMGLLLIRNKI-ERPVDVASP----K----SEMVA-----------------------
tr|E0RLJ2|E0RLJ2_PAEP6              ------------------------------------------------------------
sp|P94574|YWOD_BACSU                ------------------------------------------------------------
tr|A0A0E1XAK3|A0A0E1XAK3_STAAU      AFIAILFAIPNDD-KRVKD-AK--------------------------------------
sp|Q99S97|SDRM_STAAN                GLIVLWVVFFKEQ-SSQSK-E---------------------------------------
tr|Q97YH0|Q97YH0_SACS2              AAIASALRGRRVI--AEQQ--------------DG--------GEINAKNR---------
sp|Q180E3|RIBZ_CLOD6                GLILTVFFMRKTD-KSIS------------------------------------------
sp|P76269|YEBQ_ECOLI                ------------------------------------------------------------
sp|P9WG91|STP_MYCTU                 VFLAGWRWFPRDV-HTAGS-DL----------SERLPT--AMTVECAVSHMPGATWCRLW
sp|P39886|TCMA_STRGA                AAAVA-LFTRKAE-PDERA---P----------EEFPVPASTAGRG--------------
tr|Q53903|Q53903_STRCH              -RWLPSSVTTPTP-PAGAV---P----GREH-SDHLKVQGS-------------------
tr|R9UUB0|R9UUB0_STRGD              GGWLAGALLLRAD-RADRA---R----AAAR-EAEAAVSGSGRADGAADDRPV-------
tr|Q54806                           GGLLAALLLRRAE-RADPP---A----KA-------------------------------
tr|O52557|O52557_AMYMD              GGMLAGMLLRRAA-RSEAH---Q----AAWA-RPTIRLEAAP-APFTVDLR---------
P0A0J9|QACA_STAAU                   ISIVVYLLIPKSL-DITKQ-K---------------------------------------
sp|P37594|SMVA_SALTY                LAVGMWFSLAKAQ-RR--------------------------------------------
tr|C4PAW9|C4PAW9_ACIBA              LTVFVWFSFPKKV-N---------------------------------------------
tr|Q8NMG4|Q8NMG4_CORGL              AALISSYLFRGNP-KGANN-AH--------------------------------------
tr|A5H8A5|A5H8A5_ECOLX              AAGLVARLLRKRP-ALASG-----------------------------------------
tr|Q939A4|Q939A4_STRLI              AALPAARALRGIR-VRENA-ATE----NAGQ-ADSLSPSGV-------------------
tr|Q50392                           AAAVVGVAFRR-------------------------------------------------
tr|Q9L1B4|Q9L1B4_STRCO              AAAASWYLLRGQR-LEDGV-EHP-------------------------------------
                                                                                                

sp|Q08902|AMF1_YEAST                ----------------
sp|P13090|ATR1_YEAST                ----------------
sp|Q03263|YM8M_YEAST                ----------------
tr|Q9KIH3|Q9KIH3_RHIET              ----------------
tr|B4E7L4|B4E7L4_BURCJ              ----------------
P0AEJ0|EMRB_ECOLI                   ----------------
sp|Q9RQ29|FARB_NEIGO                ----------------
tr|Q9KS49|Q9KS49_VIBCH              ----------------
tr|A0A0H4UZ44|A0A0H4UZ44_ACIBA      ----------------
tr|Q9RSM6|Q9RSM6_DEIRA              ----------------
sp|P9WJX3|Y1634_MYCTU               ----------------
tr|A0A4V0C588|A0A4V0C588_STRCB      ----------------
tr|A0A0H3JTG2|A0A0H3JTG2_STAAM      ----------------
sp|O35018|LMRB_BACSU                ----------------
tr|Q2FW85|Q2FW85_STAA8              ----------------
tr|Q93AT6|Q93AT6_DICCH              ----------------
tr|A0A1E3M353|A0A1E3M353_ACIBA      ----------------
sp|P36554|MDTD_ECOLI                ----------------
sp|P31474|HSRA_ECOLI                ----------------
tr|O32600|O32600_ENTAG              ----------------
sp|P46105|ACT22_STRCO               ----------------
tr|D9X7X8|D9X7X8_STRVT              ----------------
sp|Q00538|MMR_BACSU                 ----------------
sp|P9WJY5|EFPA_MYCTU                ----------------
sp|P46104|LMRA_STRLN                ----------------
tr|D5UKP1|D5UKP1_CELFN              ----------------
sp|Q04733|CMCT_AMYLA                ----------------
sp|P42670|PUR8_STRAD                ----------------
tr|R9UR36|R9UR36_STRGD              ----------------
sp|Q9C1B3|TRI12_FUSSP               D----KE---------
tr|Q96W86|Q96W86_GIBZA              E----DKK--------
sp|P32369|BAIG_CLOSV                ----------------
sp|P9WJY2|MFS55_MYCTO               ----------------
sp|P50080|AZR1_YEAST                ----------------
sp|P33335|SGE1_YEAST                ----------------
tr|B6Q577|B6Q577_TALMQ              ----------------
sp|A0A4Q4NMP3|MFS54_ALTAL           ----------------
tr|H2E274|H2E274_TRIHA              ----------------
tr|A4ZGP3|A4ZGP3_ZYMTR              ----------------
sp|Q6UEH3|AFLT_ASPPU                ----------------
sp|O31563|YFIU_BACSU                ----------------
sp|O32182|YUSP_BACSU                ----------------
sp|P96712|BMR3_BACSU                ----------------
tr|O69070|O69070_STRRM              ----------------
tr|Q9ZGB6|Q9ZGB6_STRCY              ----------------
tr|Q874B4|Q874B4_KLULC              PDTRDKKEETVDQYLA
sp|O32084|YUBD_BACSU                NALRNLQK--------
sp|A2RJJ9|URIP_LACLM                ----------------
tr|Q5PU79|Q5PU79_STAAU              ----------------
P02983|TetK_STAAU                   ----------------
sp|P23054|TCRB_BACSU                ----------------
tr|G9FS16|G9FS16_ENTFC              ----------------
tr|Q0S4G7|Q0S4G7_RHOJR              ----------------
tr|E0RLJ2|E0RLJ2_PAEP6              ----------------
sp|P94574|YWOD_BACSU                ----------------
tr|A0A0E1XAK3|A0A0E1XAK3_STAAU      ----------------
sp|Q99S97|SDRM_STAAN                ----------------
tr|Q97YH0|Q97YH0_SACS2              ----------------
sp|Q180E3|RIBZ_CLOD6                ----------------
sp|P76269|YEBQ_ECOLI                ----------------
sp|P9WG91|STP_MYCTU                 PA--------------
sp|P39886|TCMA_STRGA                ----------------
tr|Q53903|Q53903_STRCH              ----------------
tr|R9UUB0|R9UUB0_STRGD              ----------------
tr|Q54806                           ----------------
tr|O52557|O52557_AMYMD              ----------------
P0A0J9|QACA_STAAU                   ----------------
sp|P37594|SMVA_SALTY                ----------------
tr|C4PAW9|C4PAW9_ACIBA              ----------------
tr|Q8NMG4|Q8NMG4_CORGL              ----------------
tr|A5H8A5|A5H8A5_ECOLX              ----------------
tr|Q939A4|Q939A4_STRLI              ----------------
tr|Q50392                           ----------------
tr|Q9L1B4|Q9L1B4_STRCO              ----------------
                                                    
