# Supplementary material for: Cryo‐EM structure of antibacterial efflux transporter QacA from Staphylococcus aureus reveals a novel extracellular loop with allosteric role
Source: EMBO J. 2023 Jul 17;42(16):e113418. doi: 10.15252/embj.2023113418 (PMC10425836; doi:10.15252/embj.2023113418)
Supplement: Supplementary file 4 — Source Data for Expanded View [file EMBJ-42-e113418-s008.zip › Expanded view source data/Figure EV2/Phylogenetic tree and inputs/TCDB_alignment.meg]

#mega
!Title TCDB;
!Format DataType=Protein indel=-;

#sp|Q08902|AMF1_YEAST
----MSTSSSVT---------------------------QK-----------NLDTNAEA
LK--KEDKV-LSEFDIQDERPKSL---LWES--AFVGVLCS----AQLMTQAGLGQSLAP
LHIIGN---SFGT----TNAGQLSWFASAYSLTVGTFILIAGRLGDIFGHKKFFVLGFFW
YALWSLLAGFSVYSN-QI-----FFDCCRAFQGMGPAFLLPNAIAILGRTYKPGR-RKNM
VFSL--FGASAPGGFFLGAVFSSMLGQ--L------AWWPWAYWIMGI--ACFVLAVA-G
YF---VIP--HTPMP-SR------------------------------------DASSFK
LLERIDFAGSVTGVVGLILF----NFAW--N-Q-GP--VV-GWQT---PYTY-------A
LLIVGT---FFLVI---------FA---YIESR---AA---------------------F
PLLPFAALSSDT-AF-VLS-CIAAGWASFGIWIFYTWQFMEDS----RG----QTPLLSS
-AQFS-PVAISGFCAA--VTT-GFLLSHTPP-STVM---LFAMTA-FTVGT-I-LIAT--
----APVHQ-T----------YWA-QTFVSIIVM--PWGMD-MSFP-AATIMLSDSMPHE
------HQGLA--ASLVNTVVNYSISIGLGIAGTIE---SRVNDGGAK------------
---------------PLKGYRCSWY--------MGIGLS-------GLGIF---------
-----------------------------------------------------V----AA
TYAWSTFMKSKKR-ISEKQ----------HFIE---------------------------
----------------

#sp|P13090|ATR1_YEAST
----MGNQSLVVLTESK------------GEYENETELPVKKSSRDN-NIGESLTATAFT
QS--EDEMV-DSNQKWQNPNYFKY---AWQEY-LFIFTCMI----SQLLNQAGTTQTLSI
MNILSD---SFGS----EG-NSKSWLMASFPLVSGSFILISGRLGDIYGLKKMLLVGYVL
VIIWSLICGITKYSGSDT-----FFIISRAFQGLGIAFVLPNVLGIIGNIYVGGTFRKNI
VISF--VGAMAPIGATLGCLFAGLIGTEDP------KQWPWAFYAYSI--AAFINFVL-S
IY---AIP--STIPT-NI------------------------------------H-----
-HFSMDWIGSVLGVIGLILL----NFVW--N-Q-AP--IS-GWNQ---AYII-------V
ILIISV---IFLVV---------FI---IYEIR--FAK---------------------T
PLLPRAVIKDRHMIQ-IML-ALFFGWGSFGIFTFYYFQFQLNI----RQ----YTALWAG
-GTYF-MFLIWGIIAA--LLV-GFTIKNVSP-SVFL---FFSMVA-FNVGS-I-MASV--
----TPVHE-T----------YFR-TQLGTMIIL--SFGMD-LSFP-ASSIIFSDNLPME
------YQGMA--GSLVNTVVNYSMSLCLGMGATVE---TQVNSDGKH------------
---------------LLKGYRGAQY--------LGIGLA-------SLACM---------
-----------------------------------------------------I----SG
LYMVESFIKGRRA-RAAAE----------YDCTV------A-------------------
----------------

#sp|Q03263|YM8M_YEAST
MFSIFKKKTSVQ--GTD------------SEI--DEKITVKAKDKVVVSTEDEEVTTIVS
ST--KSTQV-TNDSPWQDPTYFSS---FGKEL-MFIATCML----AQLLNQAGQTHALCI
MNVLSK---SFNS----EA-NNQAWLMASFPLAAGSFILISGRLGDIYGLKKMLIVGYVI
VIVWSIISGLSKYSNSDA-----FFITSRAFQGVGIAFILPNIMGLVGHVYKVGSFRKNI
VISF--IGACAPTGGMFGGLFGGLIVTEDP------NQWPWVFYAFGI--ATFLSLLM-A
WY---SIP--NNVPT-NI------------------------------------H-----
-GLSMDWTGSALAIIGLILF----NFVW--N-Q-AP--IV-GWDK---PYII-------V
LLIISV---IFLVA---------FF---VYESK--YAE---------------------V
PLLPRAMTKNRHMIM-ILL-AVFLGWGSFGIWTFYYVSFQLNL----RH----YSPVWTG
-GTYF-VFVIFGSMAA--FFV-AFSIKRLGP-ALLL---CFSLMA-FDAGS-I-MFSV--
----LPVEQ-S----------YWK-LNFAMQAIL--CFGMD-LSFP-ASSIILSDGLPMQ
------YQGMA--GSLVNTVINYSASLCLGMGGTVE---HQINKSGND------------
---------------LLKGYRAAVY--------LGVGLA-------SLGVV---------
-----------------------------------------------------I----SV
TYMLENLWNRHRK-SEDRS----------LEA----------------------------
----------------

#tr|Q9KIH3|Q9KIH3_RHIET
--------------------------------------------MST------IAATA--
------------VAIAQP-------RASTRDW-IAVLAGMI----GAFMAILNIQITNAS
LLDIEG---GIGT----GV-DNGAWISTSYLIGEIVVIPLTAYFSSVFSFRRYILVNSIL
FPLFSMACAFAQ--D-LG-----TMILLRGFRAFAGGVLIPMAFTMVLTKLP-KS-QQPL
GLAI--FALSVTFAPAIGPTIGGYLTEN--------YGWQTIFFINTA--PSLIMADALA
LT---LDK-QPMQLH-LL------------------------------------------
--KEGDWAGIITMAIGLSAL----QTVL--E-E-GN--KD-DWFS---SPFI------VK
LSIVAF---VFLAA---------FI----WIEL--RVK---------------------K
PLVKLRLLTQRNFGI-GVL-VNVLVGVALFGTVYILPQYLGQV----QR----YNAEQIG
-NVLA-WTGLPKVLLI--PLV-PVLMKGFDA-RYIG---FIGISI-FAISC-F-MNIM--
----LSADN-A----------GDQ-F-WIPNIVR--AIGQA-LVLT-PITAITTAGIAPV
------DAAAA--SGLTNMLRNLGGAVGTASLGTIL---TKREQFHSNIIGQSI-T----
---LTRDEV-----------RDRLGKLSGYFIQHGV------------------------
-------------TDPAVASQKAIVALGQTVKRQALIMGFSDTF-------AVIGVVLAL
AAIALLLTKKPQAGAGAGA----------H------------------------------
----------------

#tr|B4E7L4|B4E7L4_BURCJ
------------------------------------------------------MAQA--
------------PVSHPP-------LQGGQLV-LGTIAVSL----AVFMNVLDTSIANVA
IPTISG---DLGV----SS-DQGTWVITSFAVANAISVPLTGWLTDRFGQVRLFLASIIL
FVISSWMCGLSP--N-LP-----FLLGSRVLQGAVAGPMIPLSQALLLSSYP-RA-KAPM
ALAL--WAMTTLIAPVAGPILGGWISDN--------YSWPWIFYVNIP--VGIAAAAA-T
WA---IYR-NRESAV-RR------------------------------------------
--APIDGVGLALLVVWVGSL----QIML--D-K-GK--DL-DWFA---STTI------VV
LALTAV---IAFAF---------FV----IWEL--TAE---------------------H
PVVDLSLFRIRNFTG-GTV-ALSIGYGLYFGNLVLLPLWLQTQ----IG----YTATDAG
-LVMA-PVGLFAILLS--PLT-GKYLPRTDP-RFIS---TASFLT-FALCF-W-MRSR--
----YTTGV-D----------EWS-L-TLPTLVQ--GIAMA-GFFI-PLVSITLSGLPGH
------RIPAA--SGLSNFVRIMCGGIGTSIFQTAW---DHRNNFHHAQLVEQA-N----
---PYNPTF-----------NQAVT----QMGNLG-------------------------
-----------------LSQNQAHGLINNMATQQAAQLGVNDLF-------YISAVIFVL
LIALIWITKPERAGGGDAG----------AAASA------AH------------------
----------------

#P0AEJ0|EMRB_ECOLI
------------------------------------------------------------
------------MQQQKP-------LEGAQLV-IMTIALSL----ATFMQVLDSTIANVA
IPTIAG---NLGS----SL-SQGTWVITSFGVANAISIPLTGWLAKRVGEVKLFLWSTIA
FAIASWACGVSS--S-LN-----MLIFFRVIQGIVAGPLIPLSQSLLLNNYP-PA-KRSI
ALAL--WSMTVIVAPICGPILGGYISDN--------YHWGWIFFINVP--IGVAVVLM-T
LQ---TLR-GRETRT-ER------------------------------------------
--RRIDAVGLALLVIGIGSL----QIML--D-R-GK--EL-DWFS---SQEI------II
LTVVAV---VAICF---------LI----VWEL--TDD---------------------N
PIVDLSLFKSRNFTI-GCL-CISLAYMLYFGAIVLLPQLLQEV----YG----YTATWAG
-LASA-PVGIIPVILS--PII-GRFAHKLDM-RRLV---TFSFIM-YAVCF-Y-WRAY--
---TFEPGM-D----------FGA-S-AWPQFIQ--GFAVA-CFFM-PLTTITLSGLPPE
------RLAAA--SSLSNFTRTLAGSIGTSITTTMW---TNRESMHHAQLTESV-N----
---PFNPNA-----------QAMYS----QLEGLG-------------------------
-----------------MTQQQASGWIAQQITNQGLIISANEIF-------WMSAGIFLV
LLGLVWFAKPPFGAGGGGG----------GAH----------------------------
----------------

#sp|Q9RQ29|FARB_NEIGO
------------------------------------------------------------
-------------MDYPP-------LKGAALA-WVTLSLGL----AVFMEVLDTTIANVA
VPVIAG---NLGA----AT-TQGTWVITSFSVANAVSVPLTGFLAKRIGEVKLFTAAAAG
FVIASWLCGIAP--N-LQ-----SLVVFRILQGFIAGPLIPLSQSLLMASYP-PA-KRML
ALAL--WAMTVVVAPVLGPILGGWISGN--------WHWGWIFFINIP--IGIISAWI-T
WK---HLK-HRETAT-VR------------------------------------------
--TPTDYVGLTLMMVGIGAL----QMML--D-R-GK--EL-DWFA---SGEI------IT
LGITAL---VCLSY---------FI----VWEL--GEK---------------------Y
PIVDLSLFKDRNFTV-GAI-ATSLGFMVYMGTLTLLPLVLQTN----LG----YTSAWAG
-LAAA-PVGILPVFLS--PLI-GRFGNKIDM-RLLV---TASFLT-FAFTF-Y-WRTD--
----FYADM-D----------IGN-V-IWPQFWQ--GVGVA-MFFL-PLTTITLSHMKGG
------QIAAA--GSLSNFLRVLMGGVGVSVVSTLW---ERREALHHTRFAEHI-T----
---PYSATL-----------HETAA----HLSQQG-------------------------
-----------------ISDGQTLGIINNTITQQGFIIGSNEIF-------LAGSILFIV
LIPIVWLAKPPFHSGGGGH-----------------------------------------
----------------

#tr|Q9KS49|Q9KS49_VIBCH
-----------------------------------------------------MSHNA--
------------DNEMQP-------LSGWALF-FGALCLAM----ANFLAILDTTIANVS
VSNIAG---SLGT----ST-SQGTYVITSYAVAEAISVPLTGWLASRFGSIRVFVTCFLL
FGVFSLLCGLAN--S-MS-----TLVMFRVLLGFVGGPLMPLSQTLMIRIFP-KN-KSHA
AIGI--WSMTTLVAPIMGPILGGVLCDQ--------LSWPYIFFIKMP--FAIAAALL-C
WK---LLK-KFETKT-TH------------------------------------------
--SKIDKVGLALLVVWVAAL----QLML--D-E-GK--DH-DWFE---SSRI------VF
LAVIAV---IGFIA---------FL----IWEL--TER---------------------N
PVVDLKVFRHRGYSI-SMV-TLSLAFGAFFSISVVTPLWLQIY----MG----YTATISG
-HATA-SMGILAVFLA--PIV-ANLSSKFDP-RPFV---FAGVMW-LGLWT-F-MRGF--
----NTVDM-T----------FSQ-I-SWPLFFQ--GIGMP-LFFV-PLTAIALGSVKPH
------EMESA--AGLMNFIRTLSGAFATSMINTSW---EHETRYVHAELAGLT-D----
---K----A-----------GVATQ----AMQNSG-------------------------
-----------------MSAEQTRSAMDWILQNQSVMVATNQLF-------IVIALIFVF
AACMIWFAPKPKQAVDTSA----------VH-----------------------------
----------------

#tr|A0A0H4UZ44|A0A0H4UZ44_ACIBA
-------------------------------------------------------MKT--
------------QTPFAE-------LSGGRLL-LAAFVIAL----SNFMVVLDTTIANVS
VPHITG---NLAV----SS-TQGTWVVTSYAVAEAICVPLTGWLAGRFGTVRVFIFGLIG
FTVFSFLCGLAT--S-LE-----MLVFFRIGQGLCGGPLMPLSQTLLMRIFP-QE-KHAQ
AMGL--WAMTTVVGPILGPILGGLISDN--------LSWHWIFFINLP--VGIVCVLA-A
MR---LLR-VAETET-IS------------------------------------------
--LRIDTVGLGLLILWIGAL----QLML--D-L-GH--ER-DWFN---STSI------VI
LALTAA---IGFVV---------FL----IWEL--TDK---------------------H
PVVDVKVFRHRGFAI-SVL-ALSLGFGAFFGSIVLIPQWLQMN----LS----YTATWAG
-YLTA-TMGFGSLTMS--PIV-AKLSTKHDP-RALA---SFGLIL-LGIVT-L-MRAF--
----WTTDA-D----------FMA-L-AWPQILQ--GFAVP-FFFI-PLSNIALGSVLQQ
------EIASA--AGLMNFLRTMAGAIGASIAVTVW---DDHAKVARSEMVSNL-H----
---T----T-----------EVQNT-----LLQNG-------------------------
-----------------FTADSTLGIISNLVDKEAITMSANHVF-------LLFAIVFVF
AGLVIWLCPKPKQVSGMPS----------H------------------------------
----------------

#tr|Q9RSM6|Q9RSM6_DEIRA
-----------------------------------MPCIVRAWPAVS------SSA----
------------SLSAAP-----SHPPRALGA-G----LLI----VILVVAFESAAVGTM
MPRVAT---ELRG----L--GLYGWASSAFMLANLLGAIVAGLLTDRRGAAWGAGLGLGL
FGIGLGLLALAP--T-MP-----LIVAARVVEGLGVGGLAALPFVVIPAAYA-GQ-AQAR
MLAA--VSSMWLVPGLIGPPLASAVAEA--------WSWRVVFGGLAG--LLVLAAPL-C
LLPLRTLP-RSSAPK-SS------------------------------------------
--KRILWPALALLLAA-AAL----IEGL---------------RR---PDAL-------G
----AA---LTVAG---------L-----VGVV--IAM---------------------R
PLFPAGLWTLRPGLPSALA-VRGFIAFAQMGLGPFMTLALRRL----HD----LSLRDAG
-WIIS-IGGIAWTTGA--WLQ-AQLEKKYGP-GSRLARIRGGAAV-LTAGL-V-LAAL--
---GVLGPL-P----------VWA-A-YLGWLVA--GTGMG-VAYN-SNSLWAMSHVSTE
------ERGQL--SGQWANIEVLMVALSAGIGGALV---ARLPLTQA-------------
---------------L----TL--------------------------------------
------------------------------------------AF-------GMC----IL
ASLVPWAAARR--LESGPG----------GA-----------------------------
----------------

#sp|P9WJX3|Y1634_MYCTU
-----------------------------------------------------------M
TE----------TASETG-----SWRELLSRYLGTSIVLAG----GVALYATNEFLTISL
LPSTIA---DIGG----SR--LYAWVTTLYLVGSVVAATTVNTMLLRVGARSSYLMGLAV
FGLASLVCAAAP--S-MQ-----ILVAGRTLQGIAGGLLAGLGYALINSTLP-KS-LWTR
GSAL--VSAMWGVATLIGPATGGLFAQL--------GLWRWAFGVMTL--LTALMAML-V
PV---ALGAGGVGPG-GE----------------------------------------TP
VGSTHKVPVWSLLLMGAAAL----AISV--A-A-LP--NY-LVQT-------------AG
LLAAAA---LLVAV---------FV----VVDW--RIH---------------------A
AVLPPSVFGSGPLKW-IYL-TMSVQMIAA-MVDTYVPLFGQRL----GH----LTPVAAG
-FLGA-ALAVGWTVGE--VASASLNSARVIG-H-VV---AAAPLV-MASGL-A-LGAVTQ
RADAPVGII-A----------LWA-L-----ALLIIGTGIG-IAWP-HLTVRAMDSVADP
-----AESSAA--AAAINVVQLISGAFGAGLAGVVV---NTAKGGEVAAA----------
-----------------RGLYMAFT----VLAAAGVIAS---------------YQATHR
DRRLPR------------------------------------------------------
------------------------------------------------------------
----------------

#tr|A0A4V0C588|A0A4V0C588_STRCB
-----------------------------------------------------------M
NS--------KKTFD--------IHGKEYNRT-AMVMLLLI----ATFAGVLNQTSLGTA
IPTLMT---SFKI----NL-ATAQQATTWFLLANGIMIPVSAYLTTRFSTKWLYVTAYAI
LISGLLITAFAPTDN-WT-----LFLFGRIIQASAVGITMPLMQVVMVNIFP-AE-QRGA
AMGL--NGLVVGLAPAIGPTFAGWILKHDLVLLGIHLSWRAIFILPLL--ILTLAFLA-A
PF---VIK--DVIAN-RD------------------------------------------
--MTLDMPSLMLSILGFGSF----LWGFTNV-A-----NN-GWGN---LTM------VIL
PILIGA---AVIAL---------FI----HRQL--QLD---------------------V
PFLDVRVFKVKQFSI-TTA-AITLSMMAMMGVEMMLPLYLQNV----HG----LSALDSG
-LALL-PGALMMGLVS--PIA-GRVYDKVGA-RRMA---LVGFSI-LAIGT-I-PFIF--
-LTATTPDH-F----------IT----LMYAIR---MFGIA-TVMM-PLTASAMSALPPH
------EAAHG--TAANNTARQIASAIVVALLSSVT-------QNVINTNKPAK-LLLTN
DPLAYASKMI--D-ASLKGFQT--------------------------------------
------------------------------------------SF-------TIGLIFALL
GIIVALFLRKGKHIEIERD----------L------------------------------
----------------

#tr|A0A0H3JTG2|A0A0H3JTG2_STAAM
------------------------------------------------------------
-------------------------MSKKQKL-TMIITMLM----GGFFGLLNETLLVTA
LPSIMK---DFEI----SY-TQVQWLTTAFLLTNGIVIPLSALVIQRYTTRQVFLVGISI
FFLGTLLGGLSP--H-FA-----TLLVARIIQALGAGIMMPLMMTTILDVFQ-PH-ERGK
YMGI--FGLVIGLAPAIGPTLSGYLVE--------YLNWRSLFHVVAP--IAAVTFLI-G
FK---TIK--NVGTT-IK------------------------------------------
--VPIDFISVIFSVLGFGGL----LYGTSSI-S-----EK-GFDN---P-I------VLV
SMIGGV---VLVAL---------FV----LRQY--RLS---------------------T
PLLNFAVFKNKQFTV-GII-IMGVTMVSMIGSETILPIFVQNL----LH----RSALDSG
-LTLL-PGAIVMAFMS--MTS-GALYEKFGP-RKLA---LVGMAI-VVITT-A-YFVV--
-MDEQTSTI-M----------LA----TVYAIR---MVGIA-LGLI-PVMTHTMNQLKPE
------MNAHG--SSMTNTVQQIAGSIGTAALITIL---SHASKNFSPTMSDYN-G--MN
KIDMMNQIKV--D-TMLHGYHA--------------------------------------
------------------------------------------GF-------LFALLITVV
SFFCSFMLQGKKKEVDSRQ-----------------------------------------
----------------

#sp|O35018|LMRB_BACSU
-----------------------------------------------------------M
IL--------ETTAK--------ASQ-QYKVM-PIMISLLL----AGFIGMFSETALNIA
LTDLMK---ELNI----TA-ATVQWLTTGYLLVLGILVPVSGLLLQWFTTRQLFTVSLIF
SILGTFIAALAP--S-FS-----FLLAARIVQALGTGLLLPLMFNTILVIFP-PH-KRGA
AMGT--IGLVIMFAPAIGPTFSGLVLE--------HLNWHWIFWISLP--FLVLALVF-G
IA---YMQ--NVSET-TK------------------------------------------
--PKIDVLSIILSTIGFGGI----VFGFSNA-G-EG--SG-GWSS---P-T------VIV
SLIVGV---VGLIL---------FS----IRQL--TMK---------------------Q
PMMNLRAFKYPMFIL-GVI-MVFICMMVILSSMLLLPMYLQGG----LV----LTAFASG
-LVLL-PGGILNGFMS--PVT-GRLFDKYGP-KWLV---IPGFVI-VTVVL-W-FFSN--
-VTTTSTAV-L----------II----ILHTCL---MIGIS-MIMM-PAQTNGLNQLPRE
------FYPDG--TAIMNTLQQMAGAIGTAVAVSIM---AAGQHDYMSTVKNPA-D--P-
-----A-VIP--Q-ALTAGVQH--------------------------------------
------------------------------------------AF-------VFAMIVAII
GLIGAFFMKRVKVDH---------------------------------------------
----------------

#tr|Q2FW85|Q2FW85_STAA8
------------------------------------------------------------
------------MAK--------VELTTRRRN-FIVAVMLI----SAFVAILNQTLLNTA
LPSIMR---ELNI----NE-STSQWLVTGFMLVNGVMIPLTAYLMDRIKTRPLYLAAMGT
FLLGSIVAALAP--N-FG-----VLMLARVIQAMGAGVLMPLMQFTLFTLFS-KE-HRGF
AMGL--AGLVIQFAPAIGPTVTGLIID--------QASWRVPFIIIVG--IAILAFVF-G
LV---SIS--SYNEV-KY------------------------------------------
--TKLDKRSVMYSTIGFGLM----LYAFSSA-G-----DL-GFTS---P-I------VIG
ALILSM---VIIYL---------FI----RRQF--NIT---------------------N
ALLNLRVFKNRTFAL-CTI-SSMIIMMSMVGPALLIPLYVQNS----LS----LSALLSG
-LVIM-PGAIINGIMS--VFT-GKFYDKYGP-RPLI---YTGFTI-LTITT-I-MLCF--
-LHTDTSYT-Y----------LI----VVYAIR---MFSVS-LLMM-PINTTGINSLRNE
------EISHG--TAIMNFGRVMAGSLGTALMVTLM---SFGAKIFLSTSPSHL-T--A-
-----TEIKQ--Q-SIAIGVDI--------------------------------------
------------------------------------------SF-------AFVAVLVMA
AYVIALFIREPKEIESNRR----------KF-----------------------------
----------------

#tr|Q93AT6|Q93AT6_DICCH
------------------------------------------------------------
------------------------------------------------------------
------------------------------MVSMGMTMPLTGYLGHRLGNKPLYLLGVAL
FISGSLLGMLAD--S-IS-----QVIAARTVQGIASGLMIPLSLTLIFSVYP-KQ-ERGG
ITGI--WGAIVMLAPALGPLCGGILLEW--------FSWRALFVMNIP--IGALALLM-G
LV---VLP--KTAPG-ER------------------------------------------
--KPFDMTGYVLVSAGIGLL----MIGA------GR--LH-HAAA---LAN----PLNLL
MLLAAA---VCLIA---------FV----RVEL--RKR---------------------E
PLLNLRIFQLHGYRL-SVV-IAVVQSVGMFECLVLLPMLVQMV----MG----YSAIWTG
-LALL-CTALFASLFG--KIG-GSLLDRHGP-SRVV---GAGVLL-TALATVG-L-----
---GMAGVQ-T----------SIG-VVFGWMMLR--GVGLG-LSYM-PVTTAGLNVLP--
----ETLVTQG--AAMNNISRRLVSSLAIVVASLYL---EFRLAGSGLAHETVR------
---A--------------------------------------------------------
-------------------------------------AAISETF-------IATGMLILL
ALPCALRFPTATDEASANA----------LLAGE------STLPAGTRESR---------
----------------

#tr|A0A1E3M353|A0A1E3M353_ACIBA
-----------------------------------------------------MERS---
----------SVS-AAQP------HEQSLQRY--VLLTVML----GTGTVSLNNSSFNPA
IPHLMS---YFQV----GE-VWASWVVVAFLLAMSISLPLAGFLSQRFGKRSIYLIALLG
FALASTAGGLFN--Q-FE-----SVLIARALQGFCSGLMIPLSLGLIFSVTP-SE-QRGS
TTGL--WGAMIMLTLAVGPMLGALVLVW--------LNWKALFFINLP--VACLALIL-G
YV---FLP--KEQGD-NK------------------------------------------
--QEFDWAGFFFLGSSIVLL----LGTL------SQ--IH-QIQD---LFQ----PLYGA
LLVLSV---LLFIR---------FI----FLQK--NKS---------------------M
PLIEPALFATKGFRY-SLV-ICVAQTVGLFIGMLLIPLWIQHL----LK----LSPLWTG
-FALM-SSAVVTGICS--QPA-GKYLDHYGA-AKIM---SLGLMI-TVASFLL-L-----
---AWAPIQ-N----------VWF-I-VFCMILH--GLGMG-LSYM-PSTTAGLNSLRQQ
---QQHLVTQA--AALNNLFRRIFAAVAVVIAALYL---QLRQQSLPLNTQAIF-T----
--SF--------------------------------------------------------
-------------------------------------HTMQEIF-------VCCAILILC
TLPFAWRFPEQYRIDQLKK-----------------------------------------
----------------

#sp|P36554|MDTD_ECOLI
-----------------------------------------------------------M
T----------------D-------LPDSTRW--QLWIVAF----GFFMQSLDTTIVNTA
LPSMAQ---SLGE----SP-LHMHMVIVSYVLTVAVMLPASGWLADKVGVRNIFFTAIVL
FTLGSLFCALSG--T-LN-----ELLLARALQGVGGAMMVPVGRLTVMKIVPR-E-QYMA
AMTF--VTLPGQVGPLLGPALGGLLVEY--------ASWHWIFLINIP--VGIIGAIA-T
LL---LMP---NYTM-QT------------------------------------------
--RRFDLSGFLLLAVGMAVL----TLAL--D-G-SK--GT-GLSP---LTIAG----LVA
---VGV---VALVL---------YL----LHAR--NNN---------------------R
ALFSLKLFRTRTFSL-GLA-GSFAGRIGSGMLPFMTPVFLQIG----LG----FSPFHAG
-LMMI-PMVLGSMGMK--RIV-VQVVNRFGY-RRVL---VATTLG-LSLV--------T-
-LLFMTTAL-L----------GWY-Y-VLPFVLFLQGMVNS-TRFS-SMNTLTLKDLPDN
------LASSG--NSLLSMIMQLSMSIGVTIAGLLL---GLFGSQHVSVD----------
------SGT------TQT--VFMYT----WLSMALIIAL-------PAFIFARVPNDTHQ
------NVAI--------------------------------------------------
----SRRKRSAQ------------------------------------------------
----------------

#sp|P31474|HSRA_ECOLI
-----------------------------------------------------------M
SD---------------K-------KKRSMAG--LPWIAAM----AFFMQALDATILNTA
LPAIAH---SLNR----SP-LAMQSAIISYTLTVAMLIPVSGWLADRFGTRRIFTLAVSL
FTLGSLACALSN--S-LP-----QLVVFRVIQGIGGAMMMPVARLALLRAYPR-N-ELLP
VLNF--VAMPGLVGPILGPVLGGVLVTW--------ATWHWIFLINIP--IGIAGLLY-A
RK---HMP---NFTT-AR------------------------------------------
--RRFDITGFLLFGLSLVLF----SSGI--E-L-FG--EK-IVAS---WIALT----VIV
---TSI---GLLLL---------YI----LHAR--RTP---------------------N
PLISLDLFKTRTFSI-GIV-GNIATRLGTGCVPFLMPLMLQVG----FG----YQAFIAG
-CMMA-PTALGSIIAK--SMV-TQVLRRLGY-RHTL---VGITVI-IGLMI------AQ-
-FSLQSPAM-A----------IWM-L-ILP--LFILGMAMS-TQFT-AMNTITLADLTDD
------NASSG--NSVLAVTQQLSISLGVAVSAAVL---RVYEGM----E----------
------GTT------TVE--QFHYT----FITMGIITVA-------SAAMFMLLKTTDGN
------NLIK--------------------------------------------------
----RQRKSKPNRVPSESE-----------------------------------------
----------------

#tr|O32600|O32600_ENTAG
------------------------------------------------------------
---------------------------MLRNK-MAFFGLCL----GFFIIMMDTTTVPLI
YTSIIN---EYQV----TP-AMAAWVNNSYLITYAGFLLFGGRLGDAINRKTVLYYALII
LAIGALLSGSGQ--T-LI-----QVILGRALMGVGAGLLTPQSMAFISIIFT-QG-GRGT
ALGI--WGAVAGIATATGPVVTQIFLQT--------IGWRWIIFIYIP--VALIALIF-A
VI---CLPGTPGNGA-KS------------------------------------------
--KE--LLSNAIAGIALAAI----ILGLELL-N-GG--MQ-GMTT---GLLLL------L
---SGI---LLFAF---------ML-H--GELK--NHK---------------------Q
YLLPSSLWKDRAFLR-TCL-ISGLLGFGLTAFYLPLAYLIELR----MG----FGPVAIS
-VIMV-TIALANALVG--PFA-GHFSDKAAP-ETLI---RWGMCC-FAAATMI-IGITG-
-LMTYGGSV-A----------FII-I-ITAMALA--GIGTG-LAFA-PLANQAFSRATFN
------NFGRA--AAFFNVVRQMMSALGSVAIAIFF---DYLLHNSEKRSFTNE-N----
--SLFSSGSP--S-VAFASFGCFLI-----------------------------------
-----------------------------------------------------ITGLLGL
GAWLSRTYPVVQSVIKETK-----------------------------------------
----------------

#sp|P46105|ACT22_STRCO
----------------M------------SSVE-ADE-------PDR------ATAPPSA
LLP-EDGPGPDGTAAG-P-------PPYARRW-AALGVILG----AEIMDLLDGTVMNVA
APAVRA---DLGG----SL-SVIQWITVGYTLAFAVLLVVGGRLGDIYGRKRMFVVGAVG
FTAASVLCSVAA--G-PE-----MLTAARFLQGGLGALMIPQGLGLIKQMFP-PK-ETAA
AFGA--FGPAIGLGAVLGPIVAGFLVDADLF----GTGWRSVFLINLP--IGVAVIVG-A
VL---LLP--EGKAP-VR------------------------------------------
--PKFDVVGMALVTSGLTLL----IFPL--V-Q-GR--ER-GWPA---WAFVL----MLA
---GAA---VL-VG---------FVAHELRQER--RGG---------------------A
TLIELSLLRRSRYAA-GLA-VALVFFTGVSGMSLLLALHLQIG----LG----FSPTRAA
-LTMT-PWSVFLVVGA--ILTGAVLGSKFGR-KALH---GGL-VV-LALGV-L-IMLLT-
-IGDQAGGL-T----------SWE-L-VPGIAVA--GLGMG-IMIG-LLFDIALADVDKQ
------EAGTA--SGVLTAVQQLGFTVGVAVLGTLF---FGLLGSQATAS----------
---------------VDDGASRART----ELAAAGASTTEQDRLLADLRVCLRESASQQD
SERTPDSCRNLQQARPAVAEATARAW--RTAHTENFSTAMVRTL-------WVVIALLAV
SFALAFRLPPK---PREEE----------GF-----------------------------
----------------

#tr|D9X7X8|D9X7X8_STRVT
-----------------------------------------------------MTVTTES
LTP-RS----VRSPAA-P-------APVLGGL-GLFT-VLL----AAALPLVDFFIVNVA
LPTIGT---DLAA----SE-SVLELVVAGYGVAYAVLLVLGGRLGDLFGRRRLFLVGMAA
FGLTSLACGLAP--G-AW-----SLVAARVAQGASAAAMLPQVLATIQATTS-GP-RRAK
AMGL--YGATAGLSMVAGQILGGVLVAADIA----GTGWRSVFLVNVP--VVLAGLVL-A
VR---AVP--ETRSP-RP------------------------------------------
--EPVDVPGTVLLAASLLTL----LVPL--T-E-GR--AA-GWPL---WTWLS----LVA
---FPF---VA-AA---------FYAVERRADR--EGR---------------------T
PLVPPSLFALTSLRR-GLL-LILPFSIGFSGFMFVIAVALQQG----AG----LDPVAAG
-LALA-PLAVVFFVFS--L-LGPRLVARYGT-RVVT---AGA-AL-QGLGL-A-LMALA-
-AWRFWPHL-G----------FVE-L-LPGAAVA--GAGQA-LQLP-VVYRVILSEVPPA
------RAGVG--SGVMITTQQSALALGVATLGTLF---LSLVPGMGMRD----------
---------------ALV-----TT----LLVQLGGVV------LTGL-LS---------
-LRLPRTVV---------------------------------------------------
------------------------------------------------------------
----------------

#sp|Q00538|MMR_BACSU
-----------------------------------------------------------M
KN----------SGSIQE-------STSSTGI-SVLIVLAL----GFLMATLDVTVVNVA
MADMKN---TLSM----SL-SGVTWVVDGYILTFASLLLAGGALADRFGSKTIYILGLAV
FVMASCLCAASI--N-GQ-----MLIAGRLIQGIGAALFMPSSLSLLAASYLDER-ARAR
MFGL--WAALVSAASALGPFIGGVLVQL--------AGWQSIFLINVP--IGAAALIS-A
YR---ILS---RVPG-KS------------------------------------------
--SRVNIIGHLLGMMALGFL----SYAL--I-Q-GP--SA-GWRS---PVILVAFT----
---AAV---LAFVL---------FL----LREI--SAK---------------------T
PILPASLYKNGRFSA-AQF-IGFLLNFALFGGMFMLSLFLQEA----GG----ASSFMAG
-VELL-PMMAVFVIGN--LLF-ARLANRFEA-GQLM---FVSMAV-SCIIA-L---LL--
-FVLISPDF-P----------YWQ-L-AVLMSVM--NLCTG-ITVP-AMTTVIMQAAGQR
------HTNIA--GAALNANRQIGALVGVAITGVII---HLSATWYAGAGFAFL------
---MM---------------GAAYS-----------------------------------
-----------------------------------------------------------L
AALLVWLFLAAHNGTAASE----------K-----------M------------------
----------------

#sp|P9WJY5|EFPA_MYCTU
----------------M------------TALN-DTERAVRNWTAGR------PHRPAPM
RPP-RS----EETASERPSRYYPTWLPSRSFI-AAVIAIGG----MQLLATMDSTVAIVA
LPKIQN---ELSL----SD-AGRSWVITAYVLTFGGLMLLGGRLGDTIGRKRTFIVGVAL
FTISSVLCAVAW--D-EA-----TLVIARLSQGVGSAIASPTGLALVATTFPKGP-ARNA
ATAV--FAAMTAIGSVMGLVVGGALTE---------VSWRWAFLVNVP--IGLVMIYL-A
RT---ALR---ETNK-ER------------------------------------------
--MKLDATGAILATLACTAA----VFAF--S-I-GP--EK-GWMS---GIT-------IG
SGLVAL---AAAVA---------FV----IVER--TAE---------------------N
PVVPFHLFRDRNRLV-TFS-AILLAGGVMFSLTVCIGLYVQDI----LG----YSALRAG
-VGFI-PFVIAMGIGL--GVS-SQLVSRFSP-RVLT---IGGGYL-LFGAM-L-YGSF--
-F-MHRGVP-Y----------FPN-L-VMPIVVG--GIGIG-MAVV-PLTLSAIAGVGFD
------QIGPV--SAIALMLQSLGGPLVLAVIQAVI---TSRTLYLGGTTGPVK------
---FMNDVQL--A-ALDHAYTYGLL----WVAGAAI-I------VGGMALF---------
IGYTPQQVAHAQE-V-------------KEAIDAGEL-----------------------
------------------------------------------------------------
----------------

#sp|P46104|LMRA_STRLN
--------------------------------------------MSV------FARATSL
FSR-AA----RTRAADEA-------ARSRSRW-VTLVFLAV----LQLLIAVDVTVVNIA
LPAIRD---SFHV----DT-RQLTWVVTGYTVVGGGLLMVGGRIADLFGRRRTLLFGAFL
FGASSLAAGLAP--N-LE-----LLVLARFGQGAGEALSLPAAMSLIACSSRTAP-FQG-
-VER--LASVASVGLVLGFLLSGVITQL--------FSWRWIFLINIP--LVSLVLVA-V
LL-----LVKKDETT-AR------------------------------------------
--NPVDLPGALLFTAAPLLL----IFGV--N-E-LG--ED-E------PRL----PLAVG
SLLAAA---VCAAA---------FV----AVER--RTA---------------------H
PLVPLTFFGNRVRLV-ANG-ATVLLSAALSTSFFLLTMHLQEE----RD----LSPIEAG
-LSFL-PLGLSLILAC--VLVRG-LIERIGT-TGAA---VLGMAL-AGPRH-R-LFAL--
-L-P-SDNS-L----------LTS-V-FPGMILL---LRMA-TGLV-ALQNAALHAVTEA
------DAGVA--SGVQRCADQLGGASGIAVYVSIG---FSPHLGG--------------
---------------DWDPFTVAYS----L---AGIGL----------------------
-------------------------------------------I-------AAVLAVLAL
SPDRRLAAPREQE---D-------------------------------------------
----------------

#tr|D5UKP1|D5UKP1_CELFN
-----------------------------------------------------------M
TA------------PGVD-------LQGRSPW-SVLPPLCL----GFFMIMVDTTIVNIA
VPTLQA---AFDA----SL-TTVGWVNSAYLLTFAVLLLVTGRLGDRFGPRPVFLAGLVV
FTLASLACGLAG--T-AG-----QLIAARAVQGVGGALMTPQTMAMITRVFP-PQ-KRGA
ALGV--WGSVAGVATITGPVLGGLLVET--------VGWEWIFFVNIP--VGAVALWL-A
VR---ALP---DLPT-HD------------------------------------------
--RTFDVPGVVLSVVGLGLL----VFGL--Q-E-GA--TY-EWGT---IAGPVSVPLVIG
A--GAL---VTGAF---------VL----WQRR--LGE---------------------S
ALLPLRLFVHRNFAL-ANA-AGAAVSFAMTGIFFPFTLYLQQV----LG----LSPLHAA
-LVGL-PGSLVSGVVA--PFA-GRLSDRVAG-KWAV---ATGFSV-LAVSI-G-V--L--
-ATQVQPGV-P----------LWR-L-VVPMLGF--GVGTG-LTFS-PLGNLATTGLDQR
------TAGAG--AGAFNTTRQVGGVIGSAVVVAVL---TTRLATTMPAA--AR------
---DAAAGLP--A-DLREPFVEGVR----QAAAAGLGA------AGGVDVP---------
DGVPPDAAAALRAAA-------------RAAVDAGFATAAAQTL-------AVTVGVLVL
GALCAFAMRGHQP----VP----------G-----------VAPAARVADAAG-------
----------------

#sp|Q04733|CMCT_AMYLA
-----------------------------------------------------------M
TS--VR----GASKTGRT-------SKTSTAT-TALVLACT----AHFLVVFDTSVITVA
LPSVRA---DLGF----AP-ASLQWVVNSYTLAFAGLLLFGGRLADIHGHRRVFLGGLAV
FTLTSLIGGLAT--S-PA-----SLIAARAGQGAGAAVLAPLAVTMLTTSFAEGP-RRTR
ALTI--STAVALVGGASGNLLGGVFTEF--------LSWRSVLLVNVP--IGIPVLFL-A
AR---VLAGPRKRPW-GR------------------------------------------
--VRLDLPGAVLATAGLTLL----TLGV--S-Q-TH--EH-GWGE---AAVAV--PLAGG
---LLA---LL-AF---------VV----VEAR--FAA---------------------S
PLIPPRLFGLPGVGW-GNL-AMLLAGASQVPVWFFLTLSMQHV----LG----YSAAQAG
-LGFV-PHALVMLVVG--LRVVPWLMRHVQA-RVLI---AAGAAI-GALGF-W-WQSL--
-LTP--DSA-Y----------LGG-I-LGPAVLI--SIGGG-LVGT-PLARTVTSGVGPL
------DAGAA--SGLMNTTRQFGGAFGLAVLLTVT---GSGTSGSPA------------
--------------ELASHYGDAFV-----------------------------------
-----------------------------------------GIA-------VFMLAIAVL
TPVLPA---LARS---TPP----------GVIH--------VSPVAR-------------
----------------

#sp|P42670|PUR8_STRAD
-----------------------------------------------------MARKPDI
SA--VP----VESAAC-Q-------GPDPRRW-WGLVVILA----AQLLVVLDGTVVNIA
LPSVQR---DLGM----SD-TSRQWVITAYTLAFGGLLLLGGRVADAFGRRRIFAVGILG
FGLASLLGGAAP--D-PG-----TLFLARALQGVFAAALAPAALALINTLFTEPG-ERGK
AFGV--YGAVSGGGAAVGLLAGGLLTEY--------LDWRWCLYVNAP--VALLALLG-C
RL---L-P-RDRRTG-RA------------------------------------------
--VRLDLPGTLLGCGGLVAI----VYAF--A---EA--ES-GWGD---PLV-V--RLLVL
---GVL---ML-VA---------FA----LVER--RVQ---------------------D
PLLPPGVVAHRVRGG-SFL-VVGLPQIGLFGLFLFLTYYLQGI----LD----YSPVLTG
-VAFL-PLGLGIAVGS--SLIAARLLPRTRP-RTLI---VGALLA-AAAGM-A-LLTR--
-LEPDTPQV-Y----------LTH-L-LPAQILI--GLGIG-CMMM-PAMHTATARVAPH
------EAGAA--AAVVNSAQQVGGALGVALLNTVS---TGATAAYLADH----------
------GTSP--A-ATVDGTVHGYT-----------------------------------
-----------------------------------------VAI-------AFAVGVLLL
TAVLAWVLIDSRTEAADET----------GSAS--------VTPARPR------------
----------------

#tr|R9UR36|R9UR36_STRGD
-----------------------------------------------------------M
TS--TS----QEAPRT-T-------TSHPRV---VLAILCL----TQLLLTLDDNVVNIA
LPTIQR---ELGF----SG-PSLVWVVNTYMLAFGGFLVLGGRLGDRYSLVRTFAAGTAV
FALASLLSGLAA--E-PW-----QLIGARALQGLGAALVAPAVLGLLTLVFTEPA-ARAK
AFAV--WGATAVTGALAGLILSGVITEY--------WSWRWVFFINLP--VAALALVL-L
PR---L-LRGIHRPH-GD------------------------------------------
--QALNWGGAALLTCGLALL----VYAL--L---SF--GG-DGGR---PAVAA--ACAVL
---SLA---LL-AA---------FA----VDQR--RSA---------------------N
PLVTKGVFASPVRAR-ALV-AAVLLSAATFQGFLVLTLYLQNG----LG----FTPLEAG
-LGYV-PFALGSLTGV--KAGERATVRFTAG-RVLT---VAC-AG-TAAGA-L-LLS---
-W-AASREF-G----------YAG-L-LPGILLF--AIGVG-AGLP-AAASAAARDVDER
------TSGVI--ASLVNSSQQLGGAVGLALTGLSL---GGS------------------
--------------------GHGFG-----------------------------------
-----------------------------------------AAL-------AVCAAAALL
--ACGWAAVVARREPLVSP----------SS-----------------------------
----------------

#sp|Q9C1B3|TRI12_FUSSP
------------MTVVV-------PEEG-LDLESQPDDRMRAKAL--------ATS----
------------AAELPD-----GYYRSPRIV-ASFAAFSMNVVATYFVLQ----ASASA
LPNILQ---DVGQ-----S-ENSSLFSTLWTTGQAVSILMMGRLTDRFGRRPFVILTHIL
GLVGAIVGCTATK---FN-----TLLAAMTMLGVAAGPAGASPLFIGELMS-----NKTK
FLGLLIVSAPVVATNGLSPYLGQRLAI-------Q-GSWRWIFYIYII--MSTIAVTL-I
II---WYY--PPSFA----------------------------------QLHGKKVSKRE
ELAKVDWIGIILVIAGTSLF----LLGVS--WG-GQ--PNNPWNS---AKV-------IG
LISSGA---GTLVI---------FA----LYEVYGKPE---------------------R
PMVPPSLFKDTRGFV-CILIISSIMGSMHLSLVIMYPQQVVNI----FG--SSLKNWEET
-AWMSATASFGTGAGV--VVL-GSLFHLVRHIRWQI---LVGAMW-LTAFL-G-AMSS--
----INRDNKN-----------S--A-IALSVMT--GFVVA-WAQD-ITM--LLVQFITT
DE----NLGVA--FAVVAAARPFAGSIFTAAFISVY---TNRYPRELATHLSSALRGTGF
---PQGSF----SSLLEAAKSG------------------------------RMEA----
VNALPGMTTEIS-----SVVSQ----AMADSYTASYANVYYFAM-------ALGVIPIIA
SLCMRDLDCYLT-----DHVPHQ-LYDRKNAHKDV--------LEGNSESQPSPIILSMA
D----KE---------

#tr|Q96W86|Q96W86_GIBZA
------------MTATV-------PQEGVVDLESQPDDRLRAEAL--------ATT----
------------AAELPE-----GYYTSARVM-ASFAAFSLNVCATYFVLQ----ASASA
LPNILQ---DIGQ-----S-ENESLFSTLWTTGQAVSILVMGRLTDRFGRRPFVIATHIL
GLVGAIVGCTANK---FN-----TLLAAMTMLGVAAGPAGASPLFIGELMS-----NKTK
FLGLLVVSGPNIVA-NMGPYFGQRLSI-------E-GDWRWIFYIYII--ISAIATVL-I
VV---WYH--PPSFT----------------------------------QLHGKKARKRD
ELAKLDWIGIFLVTAGVSLF----LLGVS--WG-GK--PNSAWDS---GKI-------IG
LMTSGL---GSLLV---------FA----LYEVYGKPR---------------------R
PMVPPALFKDFRGFV-CILLISSIMGAMNLCLTIIYPQQVINI----FG--SSLKNWQET
-AWMTATASFGTWTGV--MIL-GNVFHLIRHIRWQI---LVGAMW-LTAFL-G-AMSS--
----VNRHNKN-----------A--A-IALSFFS--GFVVA-WAQD-ITM--LMVQFITT
DE----DLGVA--FCMYSYF---------YCWDVSN---NNQYPKEIGSHLTSALRGTDI
---PQSSF----PSLLEAAKTG------------------------------RIDA----
VKALPGMTNSTA-----AVVSG----AMADSYTASYANVYYFAM-------ALGVIPIIA
SLCMKNFDQYLT-----DHVPHQ-LYDRKKADKDV--------LEGDSDSQSSPTIHSIV
E----DKK--------

#sp|P32369|BAIG_CLOSV
-----------------------------------------------------------M
S------------TVANP-----NYKKGF-------VPFAI----AALLVSLIGGFTAVL
GPAFVA---DQGI----DY-NNTTWISLALAMSSAACAPILGKLGDVLGRRTTLLLGIVI
FAAGNVLTAVATS---LI-----FMLAARFIVGIGTAAISPIVMAYIVTEY-PQE-ETGK
AFGL--YMLISSGAVVVGPTCGGLIMN-------A-AGWRVMMWVCVA--LCVVVFLI-C
TF---SIK--KTAFE---KK----------------------------------------
SMAGFDKPGAALVVVFFSLF----LCIPS--F--GQ--NI-GWSS---TAF-------IA
AAAVAL---VALFI---------LV----MVEK--KAK---------------------S
PIMNGKFMARKEFVL-PVL-ILFLTQGLMMANMTNVIVFVRYT----QP----DNVIISS
-FAIS-IMYIGMSLGS--VII-GPVADKKEP-KTVL---TFSLVL-TAIGC-A-LMYL--
----FKADS-S----------VAI-F-AASLGIL--GFGLG-GNAT-IFMKVALSGLSS-
-E----VAGSG--TGTYGLFRDISAPFGVAVFVPMF---ANGVTANIAKYA-----SGGM
EE----------------GAAT----------------------------V-K-------
---------------------A----AI-----SSIQTLTLVEL-------GCIVVGIIL
VRMLPRIY-QKKE-------------A---------------------------------
----------------

#sp|P9WJY2|MFS55_MYCTO
------------------------------------------------------------
------------------------MR--AGRR-VAISAGSL----AVLLGALDTYVVVTI
MRDIMN---SVGI-PINQL-HRITWIVTMYLLGYIAAMPLLGRASDRFGRKLMLQVSLAG
FIIGSVVTALAGHFGDFH-----MLIAGRTIQGVASGALLPITLALGADLW-SQR-NRAG
VLGG--IGAAQELGSVLGPLYGIFIVWL------L-HDWRDVFWINVP--LTAIAMVM-I
HF---SLP--SHDRST--------------------------------------------
EPERVDLVGGLLLALALGLA----VIGLYNPNPDGKHVLP-DYGA---PLL-------VG
ALVAAV---A------------FFG----WERF--ART----------------------
RLIDPAGVHFRPFLS-ALG-ASVAAGAALMVTLVDVELFGQGV----LQ----MDQAQAA
-GMLL-WFLIALPIGA--VTG-GWIATRAGD-RAVA---FAGLLI-AAYGY-W-LISH--
----WPVDLLADRHNILGLFTVPA-M-HTDLVVA--GLGLG-LVIG-PLSSATLRVVPS-
-A----QHGIA--SAAVVVARMTGMLIGVAALSAWGLYRFNQILAGLSAAI--PPNAS--
--------------LLE-------------------------------------------
-------------------RAA----AIGARYQQAFALMYGEIF-------TITAIVCVF
GAVLGLLISGRKE-HADEPEVQEQPTL--APQVEPL------------------------
----------------

#sp|P50080|AZR1_YEAST
-----MKGEPKTYSMSD-------LSYYGEKAQQQNEKQQKQYVVRRNSTQ--STSKQNV
SVVLED------NASESN-----ELPKGFILY-ASLIALAL----SLFLAALDIMIVSTI
IEEVAK---QFGS-----Y-SEIGWLFTGYSLPNALLALIWGRIATPIGFKETMLFAIVI
FEIGSLISALANS---MS-----MLIGGRVIAGVGGCGIQSLSFVIGSTLV-EES-QRGI
LIAV--LSCSFAIASVVGPFLGGVFTS-------S-VTWRWCFYVNLP--IGGLAFFL-F
LF---FYN--PGLST-FQETMDNIRKFPSQFIEIVRNVAYHLLKIKGFSKLNGWRKPFME
LIFMYDIIEFVFCSAGFTCI----LLAFT--FG-GN--RY-AWNS---ASI-------II
LFIIGIVLVVLAGIYDFLVFPKFNI----VKAT--PHY---------------------Q
PLMSWTNIKKPGIFT-VNI-ALFLTCAGYISQFTYIVQYFQLI----YN----DSAWRAA
-VHLV-ACIISTVVTA--ILC-GAITDKTRQIKPII---VISSIF-GVVGA-G-ILTL--
----LNNNA-N----------NSA-H-IGLLILP--GVAFG-GLAQ-SSMLASQIQLDKK
SPTFRSDFVSI--TTFNTFCKNLGQALGGVISNTVF---SAAAIKKLTKANIQLPDGTTV
DN------------LVI--YRQ--------------------------------------
-TNFDG-------------SHS----KLGNIISESLTDVFYMAL-------GFYALSLIF
AVFASNK--KV-----TASLR---------------------------------------
----------------

#sp|P33335|SGE1_YEAST
------------------------------------------------------------
------------------------MKSTLSLT-LCVISLLL----TLFLAALDIVIVVTL
YDTIGI---KFHD-----F-GNIGWLVTGYALSNAVFMLLWGRLAEILGTKECLMISVIV
FEIGSLISALSNS---MA-----TLISGRVVAGFGGSGIESLAFVVGTSIV-REN-HRGI
MITA--LAISYVIAEGVGPFIGGAFNE-------H-LSWRWCFYINLP--IGAFAFII-L
AF---CNT--SGEPH-QKM------WLPSKIKKI-MNYD-----YGELLKASFWKNTFEV
LVFKLDMVGIILSSAGFTLL----MLGLS--FG-GN--NF-PWNS---GII-------IC
FFTVGPILLLLFCAYDFHFLSLSGL----HYDN--KRI---------------------K
PLLTWNIASNCGIFT-SSI-TGFLSCFAYELQSAYLVQLYQLV----FK----KKPTLAS
-IHLW-ELSIPAMIAT--MAI-AYLNSKYGIIKPAI---VFGVLC-GIVGS-G-LFTL--
----INGEL-------------SQ-S-IGYSILP--GIAFG-SIFQ-ATLLSSQVQITSD
DPDFQNKFIEV--TAFNSFAKSLGFAFGGNMGAMIF---TASLKNQMRSSQLNIPQFTSV
ET------------LLA--YST--------------------------------------
-EHYDG-------------PQS----SLSKFINTAIHDVFYCAL-------GCYALSFFF
GIFTSSK--KT-----TISAKKQQ------------------------------------
----------------

#tr|B6Q577|B6Q577_TALMQ
------------------------------------------MAPNHETKEEN--NTGTV
ELL---------HTKQEL-----QHLEGIDLY-GILTGLMI----ATFLISLDVSVIATA
IPSITS---QFHA-----G-TDIGWYGATYPLTMCSLQPLSGKISTIFSSRWSYLVFFAT
FVLGSLLCGLATS---SQ-----MFIIGRAVAGIGGSGVVSGGLSVIAIVT-PTR-QRPL
FTGL--MTSLYALGTVVAPIIGGAFAN-------N-ITWRWCFLINLP--AGALTIVT-L
LL---FCH--PPEDA-SKEQ----------------------------------SGSIIQ
KAKQLDMIGCALFIPSIIMV----MLTME--WG-GG--QY-AWNS---PTI-------IG
LIVGFA---AEMVV--------FVL----WEIR--KGD---------------------Q
AMIPFLVLGYQSVIF-SIL-FAFCFMGSFVIPVYYLPEWFQVV----EA----ASPIRSG
-VMLL-PSVCTQISGS--LLS-GILAKFVRYYNPWF---FAGSTL-LCIAT-G-LYTT--
----FTAFTTS----------SAH-W-IGFQVIQ--GLGCG-FAAQ-MPLLMVQHVLREK
PA----HIPLG--ISTVLSAQYFGSAVMQSIGGTIF---TNRLIMELTSSA-GLSREQ--
-V----------NMLLGAGNSK----------------------------V-Q-EM----
TSQNFPDH----L--------D----GVIIAYNDAITSVFYVAV-------AGSGLAVLL
ATGIQWRDRTESI---VKALNQVKIF----------------------------------
----------------

#sp|A0A4Q4NMP3|MFS54_ALTAL
---------------------------MKEGVVTPPDSEKDL---------------QNV
EGSLNTEEE---KAEEAH-----IQLSKGRFV-LVLVGLVL----AIFLASLDFTIISTA
IPKITD---EFHS-----L-QDIGWYGSAFFITTAATTAHWGRLYTFFPLKWTYLTSIFF
FELGSVICGAAPS---ST-----ALIIGRAICGIGAAGLFSGSYTIIAVLV-PSA-DRPK
YSGL--MGASYGLASVVGPLIGGAFTS-------H-VSWRWCFYINLP--VGGVSCLF-I
LL---FFA--NEP----PKS----------------------------------RPDWRG
MLRQLDMLGLVLIVGAITCF----ILALQ--WG-GV--SK-AWDS---GAV-------IG
TLVAFV---VCMIL--------FVI----EQWW--LGE---------------------N
AMVHSVMIKRRTIWV-GSM-FSFLINSAFLVTFYYLPIYFQSV----QG----VSASTSG
-VRTV-PFILAVTFCV--VIV-GQIITKTGYAFPWM---IVGAAI-TTIGS-G-MIYT--
----FDTHS-P----------AGK-W-IGYQILC--GIGVG-VSFQ-VPVMLIQATTKD-
-A----DVPLA--TATLLFIQTLGGAFGVSSAQAAF---QNTLLKQLAI-T--APGLN--
-P----------QIVLDAGASE----------------------------L-K-RV----
---IPEQF----L--------Q----GVLEAYVSGFRECLIVGI-------AFGGAAFLA
AFGFRFTNIKRTA---AAEA----------------------------------------
----------------

#tr|H2E274|H2E274_TRIHA
------------MADTD-------TDNNASTVSSRDQSSSDLFEVL-GPEETSNITTGDA
EKVTNEDEE---TKEDGT-----AYPTGFQLG-LIILALCL----SVFLIALDNAIIATA
IPKISD---EFHS-----L-PDVGWYGSAYLLTTAALQLLFGKFYVFFRLKWVYLIAICL
FELGSLICGVAQN---SV-----TLIIGRAVAGLGAAGIMSGALLILAHSV-PLV-KRPM
YAGM--IGSMYGIASVAGPLLGGVFTD-------K-ATWRWCFFINLP--VGAITVVV-I
LF---FFP--EPKQDKAVNE----------------------------------QATFAE
KVMRFDPIGNLLFIPAIICL----LLALQ--WG-GT--LY-SWNN---DRI-------IA
LFVLFG---VLIIG--------FIF----VQRR--QGE---------------------N
ATVPPRIISNRSVWA-SCL-YIFFLGSSFYLMVYYVPIWFQSV----QG----ASAIESG
-TRNL-PVLISVVVLT--IFS-GGLVTALGYYAPFM---ILGTIV-MSIGS-G-LLST--
----FQPDT-R----------SPA-W-IGYQILF--GAGVG-MGMQ-QPLMAIQNVLDI-
-R----DIPTG--TSMVTFLQTLGGALFVSVAQSVF---TNQLLRSLAT-Y--VPDLD--
-P----------DTVFSTGVTN----------------------------L-Q-KA----
---LPKED----L--------P----GIELAYNEAVTRAFLVAT-------ALSATSILG
SATIPWKSVKAKA---KNP-----------------------------------------
----------------

#tr|A4ZGP3|A4ZGP3_ZYMTR
-MRFFSKKSPAAVVDSTAPSSSHHLDSDAEHYNEKPEPVEDITTPVRNSSEVNNPAEAKV
EAI-ENEAL---SRQFSK-----DYPTGLKLT-LITLALCL----SVLCMALDNTIISTA
IPRITD---QFNS-----I-DDVGWYGSSYLLTTCALQLFFGKLYTFYSIKTIYLTALVI
FEIGSAVCGAAPN---SI-----ALIIGRAIAGVGSAGIFSGAILIVANTV-PLE-KRPI
YTGF--IGGMYGIASVVGPLMGGAFTD-------H-VSWRWCFYINLP--LGAITIAF-I
VF---FYH--PTKSA-AQTI----------------------------------ATTWRS
KLQQFDIFGTLVFLPMIVCL----LLALQ--WG-GS--KY-PWSD---GKV-------IA
LFVVFG---VLLLI--------FAT----IQVL--KAD---------------------H
ATVPPRLLRNRTVAG-ACW-FVLCLGGAFFIFIYYLPLWFQAI----KG----AAPTKSG
-IMNI-PLVLGLVLMS--ILS-GGLITVIGYYTPFV---IASSIF-MAIGA-G-MLST--
----FTPAT-G----------SPK-W-IGFQVLF--GIGVG-LGMQ-QPLIAVQAVLPA-
-K----DVPIG--TAMIMFSQTLGGALFIAVAQNVF---STQLLKNLRS-I--VPDLD--
-P----------RIVLEAGATT----------------------------L-V-KS----
---VPGES----L--------M----GVRLAYNDSIMSAFLVAT-------AMATISVLG
AVAFEWKSVKGKK---IEMGGA--------------------------------------
----------------

#sp|Q6UEH3|AFLT_ASPPU
------------------------------------------------------------
-ML-IDE------AAEAS-----SHISGMKLY-LIVLSLLL----AVFCVALDNTILSVA
IPRITD---EFHR-----L-NDIGWYASAYLLTTCAFQLLYGKLYALFSTKWVFLVALCI
FEVGSLICGVAPS---SV-----VLIVGRAIAGVGSSGIFTGALVTIAHIV-PLA-KRPV
YMGL--LGGMYGIASVAGPLLGGAFTN-------E-VTWRWCFYINLP--VGGVTAVV-I
LF---LLR--IPKSA-DLRT----------------------------------HGAWE-
MLKGLDPLGTIVFTPSIICV----LLALQ--WG-GV--DY-AWSN---GRI-------IA
LFVLFG---VLLIT--------FII----IQVL--MKD---------------------K
ATVPIKVASQRSVAC-ASV-FVFFIGASMFVMIYYVPIWFQAI----RN----QSPVQAG
-IDSI-ALILANTAGA--IIS-GAVTNKTGHYAPWF---IVSSVI-MSIGA-G-CLTL--
----FTVDI-A----------QSK-W-IGFLFLY--GIGVG-FGFQ-QGAVAVQAVLPM-
-A----QVPIG--TALIWFVQMLGGALFTSVAQNIF---STHLAENLANLQ--LPGLD--
-P----------EAIVGAGATG----------------------------F-R-QL----
---VQPEY----M--------D----QVLVAYNAALLDVFQVAL-------ICSCLSILG
AVGIEWRSVKQNR-----------------------------------------------
----------------

#sp|O31563|YFIU_BACSU
------------------------------------------------------------
-------------MSE-------ALTEQKSQK-WAISLFTI----GVFMAALDNGIISAA
LTTINE---SFSV-S---P-SWGSWGITLYTLGLSVSVPIVGKLSDRYGRKKLFLIEVCL
FGLGSLLVALSQS---FP-----LFLISRLIQALGGGGIFIIGSSHILATL-PKE-KQGK
ALGL--LGAMNGMAAVLGPNIGSFLLDW------T-GSWHWLFLINLP--IAVLLVVF-G
AC---FIA--ETKAP---------------------------------------------
EAKRLDAAGIFLLSLSILAV----MYGMT--NLDGANLLH-SLGN---PEV-------YG
CIIFGILCFAALIS--------YEK----RVEM--RGG---------------------D
PILAYSLLRNHMFQR-TLI-IGLL-SGGLLAAVIFIPSYVEQY----LG----VPAAKAG
-YWMT-PLALASGIGA--WLG-GALTDKKGPVKTVI---LSGIIS-CAGFA---LFPL--
------WVT-E----------KWE-F-VIASVAA--GIGFG-FLLG-APLNVLVSEAAK-
-T----NKGTA--LGTLSLVRQIGLTLAPTLYAGFI---TAGFD-QIGDEI-N-------
------------SRLSDSGYSEKAM-------QMIPE------------ID-S-SE----
VSSLQEQI----ERIPVPEVKT----AISDAIHASVASGYDHLY-------AAAAVVSLL
------VIAAISI----PAFRRQKR-----------------------------------
----------------

#sp|O32182|YUSP_BACSU
------------------------------------------------------------
------------MKMSKE-----GKQ--SKRT-LLITGLII----AMFFSALDGTIVGTA
MPKIVG---DLGG-----L-SMMTWLTTAYLLTSTTIVPIAGKLADLLGRRIVYVSGLII
FMAASALCGMANN---MT-----ELIIFRGLQGIGGGIMMPMAMIVIGDLF-TGK-QRAK
FQGV--FGAIYGLASVIGPQIGGWIVD-------S-LNWKWVFYINLP--VGIIAVIF-I
AR---GLQ--GRQQT---------------------------------------------
GPINFDIAGIFTMIVGVVSL----LLALS--FG-GK--DY-AWDS---WQI-------LG
LFALAL---IGIVS--------FI-----IVES--KAK---------------------E
PILPMYLFKNRTFTF-LNL-IGFFMSIGMFGAITFVPFFMQGI----VG----VSASESG
-TIMT-PMMISMIITS--IIG-GQLVYKIG-IKPQI---ITGMLV-MAGGF-L-LLTT--
----LDLDT-S----------KLV-A-TSFMAII--GLGMG-LVMP-ILTLALQESFSK-
-E----ELGVV--TSSSQFFRSIGGTFGITMLGAVM---NARSGNLLTDKL-VPY-LDSL
PA-QASSFAAQLKGMIDTN----PQ-------GLLQS------------LF-SPDA----
VKQIPAAF----S--------S----HIVPILKTSLMDSLHSVF-------YTGLIFIAV
GAVFTLFLKPIKL-SNKKAEDQQEKEKAAKAVESPSH-----------------------
----------------

#sp|P96712|BMR3_BACSU
------------------------------------------------------------
-------------MDTTT-----AKQ--ASTK-FVVLGLLL----GILMSAMDNTIVATA
MGNIVA---DLGS-----F-DKFAWVTASYMVAVMAGMPIYGKLSDMYGRKRFFLFGLIF
FLIGSALCGIAQT---MN-----QLIIFRAIQGIGGGALLPIAFTIIFDLF-PPE-KRGK
MSGM--FGAVFGLSSVLGPLLGAIITD-------S-ISWHWVFYINVP--IGALSLFF-I
IR---YYK--ESLEH---------------------------------------------
RKQKIDWGGAITLVVSIVCL----MFALE--LG-GK--TY-DWNS---IQI-------IG
LFIVFA---VFFIA--------FF-----IVER--KAE---------------------E
PIISFWMFKNRLFAT-AQI-LAFLYGGTFIILAVFIPIFVQAV----YG----SSATSAG
-FILT-PMMIGSVIGS--MIG-GIFQTKAS-FRNLM---LISVIA-FFIGM-L-LLSN--
----MTPDT-A----------RVW-L-TVFMMIS--GFGVG-FNFS-LLPAASMNDLEP-
-R----FRGTA--NSTNSFLRSFGMTLGVTIFGTVQ---TNVFTNKLNDAF------SGM
KG-SAGSGAA--------Q----NI-------GDPQE------------IF-QAGT----
RSQIPDAI----L--------N----RIIDAMS----SSITYVF-------LLALIPIVL
AAVTILFMGKARV-KTTAE-----MTKKAN------------------------------
----------------

#tr|O69070|O69070_STRRM
-------------------------------------------------MSSANPGP---
-------AG---TADQAG-----GAFTHRQIL-TAMSGLLL----AVFLAALDQTVIATA
MRTIAD---DLHG-----Q-TEQAWATTGYLIASVLAMPFYGKLSDIYGRKPMYLISIVV
FIGGSVLCGTAGS---MW-----ELALFRAVQGLGGGGLMSLPTAVVADLA-PVR-ERGR
YFAF--LQMAWVVASVAGPLAGGFFAEAGQV-FGI-DGWRWVFLLNVP--LGLLALVT-V
RK---ALN--LPHER---------------------------------------------
REHRMDVLGAAALALFLVPL----LIV-A--EQ-GR--TW-GWGS---PAA-------LA
LFALGA---AGLAV--------FIP----VELR--RGD---------------------E
AILPLGLFRRGSIAL-CSA-VNFTIGVGIFGTVTTLPLFLQMV----QG----RTPTQAG
-LVVI-PFMLGTIASQ--MVS-GKLIASSGRFKKLA---IVGLGS-MAGAL-L-AMAT--
----TGATT-P----------MWG-I-VLIVLWL--GVGIG-LSQT-VITSPMQNSAPK-
-S----QLGVA--NGASGLCRQIGGSTGIAVLFSVM---FAVALGRLADLL-HTPRYERL
LTDPAITGDPANHRFLDMAESG--Q-------GAGIN------------LD-DTSL----
LNGIDA--------------------RLMQPVTDSFAHGFHIMF-------LAGGVVLLA
GFVMTWFLRELQE-ETAPEEERP-AESGAGAKNGPLPA--SDA-----------------
----------------

#tr|Q9ZGB6|Q9ZGB6_STRCY
--------------------------------------------------MSHDPTA---
--------G-----RAAV-----VAPPNRRLF-AVMTAAVV----AMLLAALDSLILGTA
MPTIVG---ELGG-----L-EHLSWVASAYMLATAATTPIWGKLGDMYGRKGVFLTSIAL
FLAGSVVAGLAQS---MG-----QLIGCRVLQGLGSGGLMVGALSLIGELV-TPR-ERGK
FQAM--SSAVMGVAMVGGPLAGGFLTD-------H-LGWRYCFYVNVP--FGLAAFVT-I
AV---ALK--LPKRR---------------------------------------------
SQAPIDYLGAALLAAVITSL----VLVTT--WG-GR--QY-DWSS---PVI-------IG
LIAIAV---AGAFT---------LP----AVER--RAV---------------------A
PVLPLTVFRSANFSW-ANV-VSFLFGFVMVAAMTFLPIYQQTV----QG----ASASSAG
-LLML-PLLLGMVGTN--AFG-GQLMSKQGNFKLYA---IAGGVL-LLAGI-L-LLSL--
----MDTKT-G----------RLE-T-GTYMVVF--GVGLG-LLMQ-VTLSVAMESVEM-
-K----DLGVA--SSMVTLTRTIGGAFGVSLAGII----FN-------------ER---V
TA--------------GMGAAGGAM-------GGDIN------------RL-SAES----
LLKLPE--------------------PVREVYEKAVADGTHWAF-------LTVSVVAAA
ALAASWFIKARPK-SAAPPLATA-PTDQVGAAG---------------------------
----------------

#tr|Q874B4|Q874B4_KLULC
-----------------------------------------------------------M
PSEK--------SVTFPK-----GSLFHQDTL-KHLKFICILIACGLDLASVGA--MIVL
VTDIET---RFNV----SH-TQSGWALTSYVITFAGFIAFFGRVGDIVGNGIMMCVFSVI
FGIFSLLCAVVPN---FI-----AFTVFRAFQGMAGAGIVPCAYALVNKMF-QGP-NLQR
YFSI--LSSVISAMAGVGFIIGGAFGE-------TALGYKSFFYFLFAASLATAAVIC-V
LI---GYP--ELLLN--RHS----------------------------------YKEKFQ
RVYKLDVIGCLLFISGSILL----VVGLT---Q-GG--E--SWND---PTA-------YV
PLAVSI---VLLII---------FF----MWNL--GYAVVLKLIKPISTHKGYAYMESVN
LLIPKNLMFSHNFIP-VLL-ATFFLFCGFMVVMYVIANYSATV----EG----NSMIVAS
-IKII-PMISGLVLAN--GTV-AYKQDLFKP-KNAL---VVGSFI-SILGG-AFFVPIK-
----YVDDNLF----------WKL-F-FMGGFFT--GLGGA-FFFC-YMITMAIGDAPD-
-Q----YKALA--GGIVQTSGQFGNEVSLSIVISLL---GNQTTDKADLRDR----FQ--
--------NAS-YIVITA------------------------------------------
---------------------------------------------------------ATI
STLVSLFLVKGPL-ESSGDEEKQ----L-SECSESTTSSNSN-PEN-----QIETVMVIC
PDTRDKKEETVDQYLA

#sp|O32084|YUBD_BACSU
------------------------------------------------------------
-------------------------MKTKHYW-VISLLAVL----AVGPGLMSNTALSSV
QGLVQK---TVGTSVFTSV-NPILIG----NMAFALLVPAGPLLRKKFGARPVYLASLPV
FILGSLLIACSGD---IA-----LMAAGRFLQGAATGVMLMIMIPMLVLSF-PIE-RRNY
ALLV--LIGGFYGSVIIGTILGTIATS-------C-GHWRWLFFIFGT--LSLIGVAV-S
YF---FLH--DEHHGAAD------------------------------------------
QEQPLDRAGILLSVFLAAAS----AVSFI---F-LQ--KW-GLSS---GYV-------WI
GFGVTL---CLLIG---------LL----IVEY--KVK---------------------N
PFISIKLMLLPKPVL-GLL-IIAAGTITVAVSLSAFQGLLRQM----YD----ISQEHLI
-LLSL-TLLIGVAIAA--ILS-ALLYDKVGP-GMLG---IIGGLILVFVNF-Q-WLHI--
----QDR-SSL----------YM--F-AALFIML--AAGTG-LTVAAGLMGAAMGGPLP-
-D----LVKRMTAVQFLRLFVYM----GVPILIGFF---TKKD-----------------
-------------------------------------------------------A----
---------------------A----RQSGSVQDSMMTAYHDLF-------FISFILSV-
-LLVCLSFCMNAT-GMGHKLAHK-PHDKAKTAPEKPAVSAQGLSKATVKSYKVINDTEYR
NALRNLQK--------

#sp|A2RJJ9|URIP_LACLM
-----------------------------------------------------------M
GENT--------VP--QK-----SSDNVGSIV-ALMVALLV----AIFAFQLNASMLSPA
LVTMQA---QLHT----TA-SSIALTQTIFFTAAALFALFLPRLADLIGRKKVLIGMLTL
TMIGCLISGFATN---VG-----ILMIGRILQGAAGPVVP-LCLIILHVKVRDEK-RYAK
LMAI--LTSINGGIAGVDALAGGWLVS-------H-GGFRSVFFVMGI--TAALAILL-V
SF---GTQ--ESTAK--D------------------------------------------
-TPKMDWTGVILLVVAMGAL----LSAVN-ALQ-GS--FG-NLGLPNWLLA-------SI
LALLGL---ICFVG---------FW----QVEK--RVN---------------------H
PMVPIHYLKQRRTWG-LLI-TTLLTMTGVFAIMNGIIPALGQD----GKFGLGLGADMVS
LVTLT-PYALAGLFFG--PVS-GFLAARFGF-AKVL---RVGLLT-TIIGI-V-LAVA--
----GVLQPSI----------WL--L-LLVSTFI--GITYAGITNI-MLNGLGIVLSPE-
-D----NPGYL--PGLNAGMFNLGAGLSFIILYAVP---TVLHTSVGGSSSG--------
---------YI-SGIVT-------------------------------------------
------------------------------------------------------GLILVI
IAFFTSFLIPDSK-DCKINLE---------------------------------------
----------------

#tr|Q5PU79|Q5PU79_STAAU
-----------------------------------------------------------M
NVEY--------------------SKIKKAVP-I-LLFLF-------VFSLVIDNSFKLI
SVAIAD---DLNI----SV-TTVSWQATLAGLVIGIGAVVYASLSDAISIRTLFIYGVIL
IIIGSIIGYIFQH---QF----PLLLVGRIIQTAGLAAAETLYVIYVAKYL-SKE-DQKT
YLGL--STSSYSLSLVIGTLSGGFIST-------Y-LHWTNMFLIALI--VVFTLPFL--
FK---LLP--KENNT--N------------------------------------------
-KAHLDFVGLILVATIATTV----MLFIT-------------------NFN-------WL
YMIGAL---IAIIV---------FA----LYIK--NAQ---------------------R
PLVNKSFFQNKRYAS-FLF-IVFVMYAIQLGYIFTFPFIMEQI----YH----LQLDTTS
-LLLV-PGYIVAVIVG--ALS-GKIGEYLNS-KQAI---ITAIIL-IALSL-I-LPAF--
----AVGNHIS----------I---F-VISMIFF--AGSFA-LMYA-PLLNEAIKTIDL-
-N----MTGVA--IGFYNLIINVAVSVGIAIAAALI---DFKALNFPG------------
N--DALSSHFG-IILIIL------------------------------------------
------------------------------------------------------GLMSI-
-VGLVLFVILNRWTQSEK------------------------------------------
----------------

#P02983|TetK_STAAU
-----------------------------------------------------------M
FSLY--------------------KKFKGLFY-SVLFWLCI----LSFFSVLNEMVLNVS
LPDIAN---HFNT----TP-GITNWVNTAYMLTFSIGTAVYGKLSDYINIKKLLIIGISL
SCLGSLIAFIGHN---HF----FILIFGRLVQGVGSAAFPSLIMVVVARNI-TRK-KQGK
AFGF--IGSIVALGEGLGPSIGGIIAH-------Y-IHWSYLLILPMI--TIVTIPFL--
IK---VMV--PGK-S--T------------------------------------------
-KNTLDIVGIVLMSISIICF----MLFTT-------------------NYN-------WT
FLILFT---IFFVI---------FI----KHIS--RVS---------------------N
PFINPKLGKNIPFML-GLF-SGGLIFSIVAGFISMVPYMMKTI----YH----VNVATIG
NSVIF-PGTMSVIVFG--YFG-GFLVDRKGS-LFVF---ILGSLS-ISISF-L-TIAF--
----FVEFSMW----------L---T-TFMFIFV--MGGLS-FTKT-VISKIVSSSLSE-
-E----EVASG--MSLLNFTSFLSEGTGIAIVGGLL---SLQLINRKLVLEF--------
I--NYSSGVYS-NILVAM------------------------------------------
------------------------------------------------------A--IL-
-IILCCLLTIIVFKRSEKQFE---------------------------------------
----------------

#sp|P23054|TCRB_BACSU
-----------------------------------------------------------M
NTSY--------------------SQSTLRHN-QVLIWLCV----LSFFSVLNEMVLNVS
LPDIAN---EFNK----LP-ASANWVNTAFMLTFSIGTALYGKLSDQLGIKNLLLFGIMV
NGLGSIIGFVGHS---FF----PILILARFIQGIGAAAFPALVMVVVARYI-PKE-NRGK
AFGL--IGSLVAMGEGVGPAIGGMVAH-------Y-IHWSYLLLIPTA--TIITVPFL--
IK---LLK--KEE-R--I------------------------------------------
-RGHIDMAGIILMSAGIVFF----MLFTT-------------------SYR-------FS
FLIISI---LAFFI---------FV----QHIR--KAQ---------------------D
PFVDPELGKNVFFVI-GTL-CGGLIFGTVAGFVSMVPYMMKDV----HH----LSTAAIG
SGIIF-PGTMSVIIFG--YIG-GLLVDRKGS-LYVL---TIGSAL-LSSGF-L-IAAF--
----FIDAAPW----------I---M-TIIVIFV--FGGLS-FTKT-VISTVVSSSLKE-
-K----EAGAG--MSLLNFTSFLSEGTGIAIVGGLL---SIGFLDHRLLPID--------
V--DHSTYLYS-NMLILF------------------------------------------
------------------------------------------------------A--GI-
-IVICWLVILNVYKRSRRHG----------------------------------------
----------------

#tr|G9FS16|G9FS16_ENTFC
------------------------------------------------------------
--------------MNHQ-----NEKNIASNV-LLISILGL----SVLVGSVTADMVNPV
LGVIGK---ELGG----SE-AQVSWVVSGVALVLSIAIPFYGRLSDFLNIKKLFTNGFLI
LTIGSLICIFAPN---LI-----ILVLGRMFQGAGMAAIPVLSIVIISKIY-PPG-QRGR
ILGI--IAGCIGVGTAGGPIFGGVVGQ-------L-LGWQSLFWVTFV--LGLIIVLG-V
QI---SMP--KIESPDNN------------------------------------------
SHQNFDVLGGLLLGLTVGGF----LLGIT---L-SE--MY-GLIS---IQT-------TT
SFSISM---IALIV---------LI----YRVI--NVK---------------------N
PFIPPVILKNRLYVS-SIF-IVFLSMFAYVSMLVFIPLLVVEV----NG----LSTGQAG
-LILL-SGGVAVAILS--PIV-GRLSDKVHP-KILL---LVGLII-MGLSS-L-YMSF--
----VAGASPV----------L---L-SIGSLGI--GIAFA-FINS-PVNNVAVLALPK-
-E----QVGVG--TGLFQGAMYLGAGTGASLIGALL---SMRHGVKASFNPF--YTLT--
A------PHYS-DIFLTI------------------------------------------
------------------------------------------------------TCIVLV
ALIVTLNISSRDL-KQ--------------------------------------------
----------------

#tr|Q0S4G7|Q0S4G7_RHOJR
------------MVDVT--G--RHARLGVLILSNPPEPHM-----------------HNM
PLSP--------GE-AER-----APLSRGKAF-ALLALIIL----LVEVIPLAYNFVTPA
LPEIAK---HFG------T-ANVGWVITIVTLMLAASTPLVGKLGDIYGKKRMMLVSAAV
FGVGSLLGALAPN---FE-----LFLVGRGLQGAGMAILV-LAYGLIRDIL-PPS-IIPV
AVGF--VATGMGASTILGPIIGGYLID-------H-FGYTGVFWAQLL--HVAVVGIA-V
AI---FVP--ETTLR--T------------------------------------------
-RSKLDVLGAAILGLGAFVL----LFGIG---K-AT--AW-GYTA---PQT-------LL
CVGGGL---AILAG---------WL----LYER--TPK---------------------E
PLIDLQMLKHGPVAK-TLA-ASGFVQFVLVSHSMLIPMFVMTDPDLGLGYGFGVTALAVA
-IYTV-PTGVVSMIAG--PVG-GYFTRRIGP-APVL---VFGGAS-LALGS-F-LLAT--
----LHHSTVQ--------------M-MFGQLVI--GLGLG-SASA-TLPNLIMRTVPA-
-Q----TQGIA--GGMLNLSGSLGSAIGSQVMIAIV---AIPGVVLVGRA----------
----------A-------------------------------------------------
-----------------------------QYSEKGFVYAF-----------FTLAVAGML
AAVMGLLLIRNKI-ERPVDVASP----K----SEMVA-----------------------
----------------

#tr|E0RLJ2|E0RLJ2_PAEP6
------------------------------------------------------------
-------------------------MS-VRSW-WLMISVGL----GILLNPLNSSMVSVA
IPSLQN---VFQL----DF-TGVSWIIFSFYIASSIAQPVMGKASDLFGHRKIFLTGLVV
AFIASLLAPLSPN---FG-----WLIVFRIVQSIGTSMMVGVGMAIVRIHITE---KQAT
ALSV--LSIFLSGAAAIGPFIGGVLIH-------W-WNWPAIFIINIP--FVVVSFVL-A
WR---NIP--KDELPTSLAR----------------------------------NMSFRK
WFELIDALGILLFTVALVTL----LVGLL---S-AK--SF-GHIS---LGN-------VI
VGLIGL---VALGI---------FV----RHEL--KAT---------------------S
PFIPLRTFAKYPAMT-WVNVEFMLVNVLYYSLFFGLPSYLQMV----RH----VSEFQTG
-ILML-SLGLCSLITS--PIA-GRWIDISGP-RPAL---LVSAIL-MTLGS-V-WLVT--
----LNPTSPV----------IS--V-CLALAAF--GISNG-LNNV-GMQAALFQSSPK-
-E----IIGVA--SGLFNTSRYLGTIISSLLIAIVM---GGTFSFKGFQMLG----IIL-
-------------TVIALSLV--FM-----------------------------------
-----SRQ------------HR----ESVQLHES--------------------------
------------------------------------------------------------
----------------

#sp|P94574|YWOD_BACSU
------------------------------------------------------------
------------------------MLSKKSRA-VFLTAVAS----GTMLNPLNSSMISLA
LHSIQH---EFHL----SF-TTVSWLISSFYLASAVAQPVTGKLGDLIGRKRLFLFGLIL
VAVSAIGAPFAPT---FM-----TLLVMRLFQSVGSSAIYPSGVGLIRNHIHE---RQAS
ALAV--LSIFASAMTALGPTAGGFLIV-------W-GGWPAIFIVNLP--FIILSFLL-G
LY---MFP--KDQKKG---------------------------------------AGIKT
IIRQLDILGIVLFAGGIIFL----LSFLL---S-FS--T---------SPH-------AV
EGVLGL---LLLCA---------FV----WREL--KTD---------------------K
PFIDVRLFKTQRNLS-AVYVQFILLNVFFYCLFFGLPSYFQDE----MH----LSVQTSG
-LFML-FMSGMSIVVS--PLT-GKWIDRSGV-VKPI---FAGALL-MTAGA-V-LLTI--
----FFINVQT----------IG--K-GLILSLL--GIGYG-LGNV-ALQAAMLETSPS-
-N----MVGTT--SGLFQTCRYLGSILSSVILGILF---GKEITAAHFDMMG----IIM-
-------------IIAGGASL--LM-----------------------------------
-----AVR------------FA----ALMKTAS---------------------------
------------------------------------------------------------
----------------

#tr|A0A0E1XAK3|A0A0E1XAK3_STAAU
-----------------------------------------------------------M
NETY----------------------RGGNK---LILGIVL----GVITFWLFAQSLVNV
VPNLQQ---SFGA----DM-GTISIAVSLTALFSGMFVVGAGGLADKIGRVKMTNIGLLL
SIIGSALIIITNL---PA-----LLILGRIIQGVSAACIMPSTLAIMKTYY-EGA-ERQR
ALSY--WSIGSWGGSGICSLFGGAVAT-------T-MGWRWIFIFSII--VAVLSMLL--
IK---GTP--ETKSEVTN------------------------------------------
-THKFDVAGLIVLVVMLLSL----NVVIT---K-GA--AL-GYTS---LWF-------FG
LIAIVI---VAFFI---------FL----NVEK--KVD---------------------N
PLIDFKLFENKPYTG-ATI-SNFLL-NGVAGTLIVANTFVQQG----LG----YTALQAG
-YLSI-TYLIMVLLMI--RVG-EKLLQKMGS-KRPM---LLGTFI-VIIGI-A-LISL--
----VFLPGIF----------YVISC-VVGYLCF--GLGLG-IYAT-PSTDTAISNAPL-
-D----KVGVA--SGIYKMASSLGGAFGVAISGAVY---AGAVAATSIHTG---AMIA--
---------------L--------------------------------------------
---------------------------------------------------WVNVLMGIM
AFIAILFAIPNDD-KRVKD-AK--------------------------------------
----------------

#sp|Q99S97|SDRM_STAAN
------------------------------------------------------------
--------------------------MRLKSI-ITVIALIL----IMFMSAIESSIISLA
LPTIKQ---DLNA-----G-NLISLIFTAYFIALVIANPIVGELLSRFKIIYVAIAGLLL
FSIGSFMCGLSTN---FT-----MLIISRVIQGFGSGVLMSLSQIVPKLAF-EIP-LRYK
IMGI--VGSVWGISSIIGPLLGGGILE-------F-ATWHWLFYINIP--IAIIAIIL-V
IW---TFH--FPEEETVA------------------------------------------
-KSKFDTKGLTLFYVFIGLI----MFALL---N-QQ--L-----L---LLN-------FL
SFILAI---VVAMC---------LF----KVEK--HVS---------------------S
PFLPVVEFN-RSITL-VFI-TDLLTAICLMGFNLYIPVYLQEQ----LG----LSPLQSG
-LVIF-PLSVAWITLN--FNL-HRIEAKLSR-KVIY---LLSFTL-LLVSS-I-IISF--
----G----IK----------LPVLI-AFVLILA--GLSFG-YIYT-KDSVIVQEETSP-
-L----QMKKM--MSFYGLTKNLGASIGSTIMGYLY---AIQSGIFGP-NLHN--VL---
-------SAVA-VISI--------------------------------------------
------------------------------------------------------------
GLIVLWVVFFKEQ-SSQSK-E---------------------------------------
----------------

#tr|Q97YH0|Q97YH0_SACS2
------------------------------------------------------------
---------------------------MQYKW-VALSNTTI----GVLMASINGTITLIS
LPAIFR---GININPFTSF-QYLLWILMGYNVVTATLLVSFGRLSDIFGRVRLYNLGFLI
FTIGSILLFLTPN---TGSLGALELILFRIIQGIGGAFLFANSAAIITDAF-PFN-ERGK
ALGI--NQIAALAGSLVGLILGGI-LS-------V-IDWRYIFLVSVP--VGILGTIW-S
YT---KLK--EISVP-SR------------------------------------------
-SEGIDWAGNTTFGLGLILILIAITYGLL-PYG-SS--QL-GWGN---PFV-------IG
SMVAGI---GLIGA---------FI----YIEN--KVK---------------------Y
PMFRLELFKIRMFTA-GNL-ASFLRSIAYGGLMIMLIIFLQGIWLPLHGYSYEETPFWAG
-IYTI-PLMIGFVTMG--PIS-GWLSDRYGA-RLLA---TLGMVI-VGIGF-L-LLTL--
----L-PYNFN----------YPE-F-ALIIFIM--GLGNG-MFAS-PNTASIMNSVPP-
-K----YRGVA--SGMRATIQNTGQTLSMALFFTIV---IISLASTLPTALANAVT-QAG
A--PQLAPLMQ-KIPVTGALFAAFL-------GYDPV---------------K-TI----
LSSLPPQITVPPQAVAVMEQHD----WFPTVIAPSFMIALREAF-------YISSVLTFI
AAIASALRGRRVI--AEQQ--------------DG--------GEINAKNR---------
----------------

#sp|Q180E3|RIBZ_CLOD6
------------------------------------------------------------
---------------------------MKQKW-IVLIIICI----GVFMSTLDGSILNIA
NPTIAA---DFKI----NM-SQIQWVVTAYMLVVTATMLFFGKLGDKVGSNRLYTLGFFI
FTIGSFLCSMSNN---LS-----TLISSRIFQAVGASILMATGLGIVSNAF-PAN-EKGK
AIGI--TGAVVGIGNMSGPVIGGIILE-------H-FGWPSIFIINIP--IGIIAVFL-G
IK---FLP--KPVLD-EQ------------------------------------------
-NKSFDIPGLLLFASCTTLI----LLAMN---E-KG--NT----R-------------LY
LGITAL---IIFLL---------LA----LREV--KFE---------------------Q
SFIDLPLFKNRNFTV-GNI-IGVACYFPQMAVSFLLPFYLEQL----KN----LSPMMAG
-YVMT-VHPLIMVLIA--PIA-GSLSDKHGA-KNIL---TASFSF-MTISL-V-GMAL--
----L-KADSP----------LYL-L-IVCLVIF--GLGLG-AFSS-PNNSSILADVPP-
-Q----KQGYG--GSFLATIRNLSFALGTAFFSSFF---AQSLTYNQKFKSHTSAYVIAS
N-----------------------------------------------------------
-----------------------------------------QSY-------WIAASVCFI
GLILTVFFMRKTD-KSIS------------------------------------------
----------------

#sp|P76269|YEBQ_ECOLI
------------------------------------------------------------
------------MPKVQA-----DGLPLPQRY-GAILTIVI----GISMAVLDGAIANVA
LPTIAT---DLHA----TP-ASSIWVVNAYQIAIVISLLSFSFLGDMFGYRRIYKCGLVV
FLLSSLFCALSDS---LQ-----MLTLARVIQGFGGAALMSVNTALIRLIY-PQR-FLGR
GMGI--NSFIVAVSSAAGPTIAAAILS-------I-ASWKWLFLINVP--LGIIALLL-A
MR---FLP--PNGSR-AS------------------------------------------
-KPRFDLPSAVMNALTFGLL----ITALS---G-FA--Q--GQSL---TLI-------AA
ELVVMV---VVGIF---------FI----RRQL--SLP---------------------V
PLLPVDLLRIPLFSL-SIC-TSVCSFCAQMLAMVSLPFYLQTV----LG----RSEVETG
-LLLT-PWPLATMVMA--PLA-GYLIERVHA-GLLG---ALGLFI-MAAGL-F-SLVL--
----LPASPAD----------INI---IWPMILC--GAGFG-LFQS-PNNHTIITSAPR-
-E----RSGGA--SGMLGTARLLGQSSGAALVALML---NQFGDNGTHVSLMAAAILA--
--------------VIAACVS---------------------------------------
-----GLR------------IT----QPRSRA----------------------------
------------------------------------------------------------
----------------

#sp|P9WG91|STP_MYCTU
------------------------------------------------------------
--------------------------MNRTQL-LTLIATGL----GLFMIFLDALIVNVA
LPDIQR---SFAV----GE-DGLQWVVASYSLGMAVFIMSAATLADLDGRRRWYLIGVSL
FTLGSIACGLAPS---IA-----VLTTARGAQGLGAAAVSVTSLALVSAAFPEAK-EKAR
AIGI--WTAIASIGTTTGPTLGGLLVD-------Q-WGWRSIFYVNLP--MGALVLFL-T
LC---YVE--ESCNE--R------------------------------------------
-ARRFDLSGQLLFIVAVGAL----VYAVI---E-GP--QI-GWTS---VQT-------IV
MLWTAA---VGCAL---------FV----WLER--RSS---------------------N
PMMDLTLFRDTSYAL-AIA-TICTVFFAVYGMLLLTTQFLQNV----RG----YTPSVTG
-LMIL-PFSAAVAIVS--PLV-GHLVGRIGA-RVPI---LAGLCM-LMLGL-L-MLIF--
----S-EHR-S----------SAL-V-LVGLGLC--GSGVA-LCLT-PITTVAMTAVPA-
-E----RAGMA--SGIMSAQRAIGSTIGFAVLGSVL---AAWLSATLEPHLE--RAVPDP
V--Q---RHVL-AEIIIDSAN--------------PR---------------A-HV----
GGIVPRRHIE----------HR----DPVAIAEEDFIEGIRVAL-------LVATATLAV
VFLAGWRWFPRDV-HTAGS-DL----------SERLPT--AMTVECAVSHMPGATWCRLW
PA--------------

#sp|P39886|TCMA_STRGA
-----------------------------------------------------------M
STETHDEPS---GVAHTP-----ASGLRGRPW-PTLLAVAV----GVMMVALDSTIVAIA
NPAIQQ---DLHA----SL-ADVQWITNGYLLALAVSLITAGKLGDRFGHRQTFLVGVAG
FAVTSAAIGLSGS---VA-----AIVVFRVLQGLFGALMQPSALGLLRVTF-PPG-KLNM
AIGI--WSGVVGASTAAGPIIGGLLVQ-------H-VGWEAVFFINVP--VGLAALVA-G
LV---ILT--DARAE-RA------------------------------------------
-PKSFDVSGIVLLSGAMFCL----VWGLI---K-AP--AW-GWGD---LRT-------LG
FLAAAV---LAFAG---------FT----LRES--RAT---------------------E
PLMPLAMFRSVPLSA-GTV-LMVLMAFSFIGGLFFVTFYLQNV----HG----MSPVESG
-VHLL-PLTGMM-IVG-APVS-GIVISRFGP-GGPL---VVGMLL-TAASL-W-GMST--
----L-EADSG----------MGI-T-SLWFVLL--GLGLA-PVMV-GTTDVIVSNAPA-
-E----LAGVA--GGLQQSAMQVGGSLGTAVLGVLM---ASRVGDVFPDKWA-EANLPRV
G--PREAAAIE-DAAEVGAVP----------------------------------P----
AGTLPGRH------------AG----TLSEVVHSSFISGMGLAF-------TVAGAVALV
AAAVA-LFTRKAE-PDERA---P----------EEFPVPASTAGRG--------------
----------------

#tr|Q53903|Q53903_STRCH
-----------------------------------------------------------M
TANP--------GRPGGP-----ADQGHPRRW-AILGVLVL----SLVGIILDNTVLNVT
LRTLTDPEQGLGA----SH-SQVEWVLSAYTLAFAATLFTWGVLGDRLGRRRVLLLGLGL
FGLSSLAGAYAGS---PE-----QLIAARACMGVSGAAVLPSTLATIAAVF-PLR-ERPK
ALGI--WAASVGFALGIGPVTGGILLA-------H-FWWGSVLLVNVP--LMAGCLVA-V
VL---VVP--ETRGT--A------------------------------------------
-GRRVDAAGLLLSIAGVVPL----VYAII---E-AG--RSGGVTR---PAV-------WA
AGLAGL---GLLLV---------FL----WHER--RTP---------------------E
PSLELGFFRMKAFST-AVA-AVGFVSFAMMGFLFFSAFYLQSV----RG----YTPLQAG
-GCTV-ALAVANVVCG--PLS-TVLVRSIGP-RNVC---AAGMLA-VTASL-C-GVTF--
----VTQH-AP----------VWL-I-LVLFAAL--GAGVA-CVMP-TAAVSIMNAIPR-
-E----KAGVA--SAMNNTVRQLGGALGVAVLGSLM---GAAYRRGIEDEL---AVLPPS
A------RHQA-GESLDATLL----------------------------------A----
ATRLG---------------ES----GLVGPARQAFLDAMHLAAGAAAAVALVGALAVL-
-RWLPSSVTTPTP-PAGAV---P----GREH-SDHLKVQGS-------------------
----------------

#tr|R9UUB0|R9UUB0_STRGD
---------------------------------------M-----------------SQQ
SSAS--------APLSPA-----PPQRDPRRW-WILAVLCS----SLFVIVLDNTILNVA
IPSITE---QLDA----ST-AQIQWTINAYTLVLSGLLITAGGLSDRLGRKRALLLGLLV
FGVGSAIGAFAGS---PE-----VLIGARALMGVGAAFLMPGTLAVLVRTF-DNE-ERPK
AIGI--WAAVSSVGMALGPVLGGFLLD-------H-FWWGVTFLINVP--VAVVGLIA-M
GA---LLR--ESKDP--A------------------------------------------
-NARPDLIGALLCTVSVVAL----VWAVI---S-VP--GQ-GWLD---PET-------LG
AGLLGL---AGATV---------FV----RWEL--RAP---------------------D
PMLDMTMFKNPKFRG-AVF-GGILSAFGMAGSLFLLTQDLQFL----RG----YAPLEAG
-AQLT-PMAVGVLISS-ILIS-PRVVKKLGI-GKGV---ALGVTC-SAAGL-L-TV----
----ALAPDDG----------YLV-L-AAGLLLL--GGGAG-ISGP-LVANALMSSIPP-
-E----RASTG--SGVNNTLQELGSGLGVGVLGAVL---VAAFSQNLPGGL---------
-------GGAA-AESFPAAVA----------------------------------A----
A--GD---------------DS----GLLAQVRDSFADSLTVSQ-------LIGAAAVLL
GGWLAGALLLRAD-RADRA---R----AAAR-EAEAAVSGSGRADGAADDRPV-------
----------------

#tr|Q54806
-----------------------------------------------------------M
TATT--------TETSKA-----PSGGHPQRW-LILGVICL----AQLTVLLDNTVLSVA
IPSLTR---ELHA----ST-ADIQWMINAYSLVQSGLLLTAGNAADRYGRRKMLVAGLAL
FGIGSLAAGLAQT---SG-----QLIAARAGMGVGGALLMTTTLAVVVQVF-DET-ERVK
AIAL--WSTVSSLGFAAGPLIGGVMLE-------H-YWWGAIFLINIP--VAVIGLVA-V
VL---LVP--ESKNP--Q------------------------------------------
-GDRPDLLGAVLSTIGMTAV----VYAII---S-GP--DH-GWTS---TQV-------LA
SAALGA---LFLGA---------FV----FWEL--RIP---------------------Y
PMLDMHFFRNQRFIG-AVA-GAILVAFGMTGSLFLLTQHLQFV----LG----YGALDAG
-LRTA-PLALTVVALNLTGMG-ARLLRIFGT-PVTI---AVGMAL-VSGGL-A-AIAV--
----LGA--GG----------YNG-M-LLGLVVM--GAGVA-LSMP-AMANAIMSAIPP-
-E----KAGVG--AGINGTLAEFGNGLGVAVLGAVL---NSRFAALVPAAV---------
-------GATS----LPAALA----------------------------------A----
---AD---------------DA----GERARISDAFASGLETSQ-------LVGAVAVLA
GGLLAALLLRRAE-RADPP---A----KA-------------------------------
----------------

#tr|O52557|O52557_AMYMD
------------------------------------------------------------
---M--------HATAAV-----TETRNPRRW-LILAVISL----AQLVVLVDNTVLNLA
IPKLTE---DLGA----TT-ADIQWMINAYALVQSGLLLTAGSFSDRYGRKRSLLAGLLL
FGVGSLAAAFSLS---SG-----QLIAARAGMGIGGALLTTTTLAVVMQVF-DEK-ELPK
AIGL--WSAVSSFGYASGPLIGGALLA-------H-FWWGSIFLINIP--VALLGCVA-V
AK---LVP--ESKDP--Q------------------------------------------
-GARPDLVGAALSTIGMAGI----VYAII---S-GP--EH-GWAS---ATV-------LV
AAGIGV---AALAA---------FV----RWEL--HVP---------------------H
PMLDMGLFRNRRFNG-AIS-GGLLVAFGMGGSVFLLTQQLQLV----LG----YDPLEAG
-LRTA-PLALVVVALNVAGLG-AKLLEKLGI-AMTI---AVGMTL-NAVGL-A-MVAV--
----LGTPDRG----------FGG-M-LACLLVM--GGGIA-PAMP-AMANAIMTSIPA-
-E----KAGAG--AAVQGTVNQFGSGLGVAILGAVL---NSRFAALLPIGL---------
-------GAGA-AGSLHEALL----------------------------------Q----
---AR---------------TP----ALQAQVRDAFAGGVRASE-------LIGALAVVL
GGMLAGMLLRRAA-RSEAH---Q----AAWA-RPTIRLEAAP-APFTVDLR---------
----------------

#P0A0J9|QACA_STAAU
-----------------------------------------------------------M
IS----------FFTKTT-----DMMTSKKRW-TALVVLAV----SLFVVTMDMTILIMA
LPELVR---ELEP----SG-TQQLWIVDIYSLVLAGFIIPLSAFADKWGRKKALLTGFAL
FGLVSLAIFFAES---AE-----FVIAIRFLLGIAGALIMPTTLSMIRVIFENPK-ERAT
ALAV--WSIASSIGAVFGPIIGGALLE-------Q-FSWHSAFLINVP--FAIIAVVA-G
LF---LLP--ESKLSKEK------------------------------------------
-SHSWDIPSTILSIAGMIGL----VWSIK---E-FS--KE-GLAD---IIP-------WV
VIVLAI---TMIVI---------FV----KRNL--SSS---------------------D
PMLDVRLFKKRSFSA-GTI-AAFMTMFAMASVLLLASQWLQVV----EE----LSPFKAG
-LYLL-PMAIGDMVFA-PI-A-PGLAARFGP-KIVL---PSGIGI-AAIGM-F-IMYF--
----F-GHPLS----------YST-M-ALALILV--GAGMA-S-LA-VASALIMLETPT-
-S----KAGNA--AAVEESMYDLGNVFGVAVLGSLS---SMLYRVFLDISSFSSKGIVGD
L------AHVA-EESVVGAVE----------------------------------V----
AKA---TG------------IK----QLANEAVTSFNDAFVATA-------LVGGIIMII
ISIVVYLLIPKSL-DITKQ-K---------------------------------------
----------------

#sp|P37594|SMVA_SALTY
------------------------------------------------------------
---------------------------MFRQW-LTLVIIVL----VYIPVAIDATVLHVA
APTLSM---TLGA----SG-NELLWIIDIYSLVMAGMVLPMGALGDRIGFKRLLMLGGTL
FGLASLAAAFSHT---AS-----WLIATRVLLAIGAAMIVPATLAGIRATFCEEK-HRNM
ALGV--WAAVGSGGAAFGPLIGGILLE-------H-FYWGSVFLINVP--IVLVVMGL-T
AR---YVP--RQAGR--R------------------------------------------
-DQPLNLGHAVMLIIAILLL----VYSAK---T-AL--KG-HLSL---WVI-------SF
TLLTGA---LLLGL---------FI----RTQL--ATS---------------------R
PMIDMRLFTHRIILS-GVV-MAMTAMITLVGFELLMAQELQFV----HG----LSPYEAG
-VFML-PVMVASGFSG-PI-A-GVLVSRLGL-RLVA---TGGMAL-SALSF-Y-GLAM--
----TDFSTQQ----------WQA-W-G-LMALL--GFSAA-SALL-ASTSAIMAAAPA-
-E----KAAAA--GAIETMAYELGAGLGIAIFGLLL---SRSFSASIRLP----AGLEAQ
E------IARA-SSSMGEAVQ----------------------------------L----
ANSLPPTQ------------GQ----AILDAARHAFIWSHSVAL-------SSAGSMLLL
LAVGMWFSLAKAQ-RR--------------------------------------------
----------------

#tr|C4PAW9|C4PAW9_ACIBA
------------------------------------------------------------
---------------------------MQKKW-LILTIIVL----IYLPVTIDATVMHVA
TPSLSA---ALNL----TA-NQLLWIIDIYSLIMAGLILPMGALGDRIGFKKLLFIGTAV
FGVGSLAAAFSPT---AY-----ALIASRAILGLGAAMLIPATLSGIRNAFTEEK-QRNF
ALGI--WSTVGGGGAAFGPLVGGFVLE-------H-FHWGAVFLINIP--IILAVLVM-I
VM---IIP--KQQEK--T------------------------------------------
-DQPINLGQALVLVVAILSL----IYSIK---S-AM--YN-FSVL---TVV-------MF
--VVGI---STLIH---------FI----RSQK--RAT---------------------T
PMIDLELFKHPVIST-SIV-MAVVSMIALVGFELLLSQELQFV----HG----FSPLQAA
-MFII-PFMIAISLGG-PL-A-GICLNKWGL-RRVS---SLGILV-SALSL-W-GLAQ--
----LNFSTDH----------FLA-W-T-CMVFL--GFSIE-IALL-ASTAAIMSSVPP-
-Q----KASAA--GAIEGMAYELGAGLGVAIFGLML---SWFYSRSIILP----AELPSN
L------IEKA-SISIGETMQ----------------------------------L----
ASNLENPL------------GG----QLIVVAQQAFSYAHSWVL-------TLSAICFFL
LTVFVWFSFPKKV-N---------------------------------------------
----------------

#tr|Q8NMG4|Q8NMG4_CORGL
------------------------------------------------------------
--MT--------SETLQA-----QAPTKTQRW-AFLAVISG----GLFLIGVDNSILYTA
LPLLRE---QLAA----TE-TQALWIINAYPLLMAGLLLGTGTLGDKIGHRRMFLMGLSI
FGIASLGAAFAPT---AW-----ALVAARAFLGIGAATMMPATLALIRITFEDER-ERNT
AIGI--WGSVAILGAAAGPIIGGALLE-------F-FWWGSVFLINVP--VAVIALIA-T
LF---VAP--ANIAN--P------------------------------------------
-SKHWDFLSSFYALLTLAGL----IITIK---E-SV--NT-ARHM---PLL-------LG
AVIMLI---IGAVL---------FS----SRQK--KIE---------------------E
PLLDLSLFRNRLFLG-GVV-AAGMAMFTVSGLEMTTSQRFQLS----VG----FTPLEAG
-LLMI-PAALGS-FPM-SIIG-GANLHRWGF-KPLI---SGGFAA-TAVGI-A-LCIW--
----GATHTDG----------LPF-F-IAGLFFM--GAGAG-SVMS-VSSTAIIGSAPV-
-R----KAGMA--SSIEEVSYEFGTLLSVAILGSLF---PFFYSLHAPAEVA--DNFSA-
---------GV-HHAI--------------------------------------------
---------------------------DGDAARASLDTAYINVL-------IIALVCAVA
AALISSYLFRGNP-KGANN-AH--------------------------------------
----------------

#tr|A5H8A5|A5H8A5_ECOLX
-----------------------------------------------------------M
SATL--------HDTAAD-----RRKATRREW-IGLAVVAL----PCLVYAMDLTVLNLA
LPVLSR---ELQP----SS-AQLLWILDIYGFFVAGFLITMGTLGDRIGRRRLLLIGAAF
FAFASVLAALADT---AA-----LLIAARALLGLAGATIAPSTMALVRNMFHDPR-QRQF
AIGV--WIAAFSLGSAIGPLVGGVLLE-------F-FHWGAVFWLNVP--VMLLTLAL-G
PR---FLP--EYRDP--D------------------------------------------
-AGHLDLASVLLSLAAVLLT----IYGLK---Q-LA--EH-GAGL---ASM-------A-
ALLAGL---AVGAL---------FL----RRQG--HIA---------------------Y
PLLDLRLFAHAPFRA-ALA-AYALAALAMFGVYIFMTQYLQLV----LG----LSPLQAG
-LATL-PWSLCF-VIG-SLLS-PQLAARWPA-ARIL---VVGLSA-AAFGF-A-VLGL--
------GQGLW----------W---L-VPATIVM--GLGLA-PVFT-IGNEIIITSAPS-
-E----RAGAA--SALSETVSEFSGALGIALFGSVG---LVVYRQALTSAAL--PGLPAD
A------LQAA-GASLGGAVH----------------------------------L----
ADTLPAWQ------------GA----ALLAAARAGFTDALQATA-------WAGAVLVLV
AAGLVARLLRKRP-ALASG-----------------------------------------
----------------

#tr|Q939A4|Q939A4_STRLI
------------------------------------------------------------
MRTV--------AAMTTN-----PPRAGRREW-TALAVLML----PLLLVSMDVSVLFFA
IPEISA---DLEP----SG-TQQLWIFDIYGFVLAGLLMTMGSLGDRIGRRRLLLVGAAA
FGAASLLAAYAHT---AE-----TLIAARAVLGIGGATLMPSTMALVRTMFTDPA-QRAK
AIGL--WSGVMTAGIALGSVMSGVLVE-------H-FWWGSVFLVNLP--AMALLLIL-G
PM---LLP--ESKNP--S------------------------------------------
-PGRFDLLSVPLSMAAVLPV----VYGLK---E-LP--SE-GWNV---RYV-------V-
SITVGL---LFAAL---------FV----HRQR--TAA---------------------S
PMISPALFRGHGFTP-AVV-LNLVSAFGMMGSSYFTTQYLQSV----LD----KSALEAA
-LWAL-LPSVFIGFAA-PLAM-RLVQLGVER-AYVV---AGGFVV-AACGY-A-LLAC--
----A-GTDSL----------WLV-L-AA-CGVM--AGGIV-AVMS-QLTDLALSSAPV-
-E----KAGAA--SSLMETGTEFGGALSMAVLGSVG---TAVYHHEMP----------AS
A------PDAA-RETLGGALS----------------------------------V----
AARLPGSA------------GE----ALATAAREAFTDGMRGAS-------IAGAVLLLA
AALPAARALRGIR-VRENA-ATE----NAGQ-ADSLSPSGV-------------------
----------------

#tr|Q50392
------------------------------------------------------------
MSTC--------IEGTPS-----TTRTPTRAW-VALAVLAL----PVLLIAIDNTVLAFA
LPLIAE---DFRP----SA-TTQLWIVDVYSLVLAALLVAMGSLGDRLGRRRVLLIGGAG
FAVVSALAAFAPS---TE-----LLVGARALLGVFGAMLMPSTLSLIRNIFTDAS-ARRL
AIAI--WASCFTAGSALGPIVGGALLE-------H-FHWGAVFLVAVP--ILLPLLVL-G
PR---LVP--ESRDP--N------------------------------------------
-PGPFDPVSIVLSFTTMLPI----VWAVK---T-AA--HD-GLSA---AAA-------A-
AFAVGI---VSGAL---------FV----RRQN--RSA---------------------T
PMLDIGLFKVMPFTS-SIL-ANFLSIIGLIGFIFFISQHLQLV----LG----LSPLTAG
-LVTL-PGAVVS-MIA-GLAV-VKAAKRFAP-DTLM---VTGLVF-VAVGF-L-MILL--
----F-RHNLT----------VAA-I-IASFVVL--ELGVG-VSQT-VSNDTIVASVPA-
-A----KSGAA--SAVSETAYELGAVVGTATLGTIF---TAFYRSNVDVP----AGLTPE
Q------TGAA-AESIGGAAA----------------------------------V----
AADLPAAT------------AT----QLLDSARAAFDSGIAPTA-------VIAAMLVLA
AAAVVGVAFRR-------------------------------------------------
----------------

#tr|Q9L1B4|Q9L1B4_STRCO
-----------------------------------------------------------M
NRTL--------QPAHPT-----EAVKRPGRW-LALSVLVL----AVLLVAVDATVLGLA
TPYISE---DLAP----SG-TQLLWIGDVYSFVIAGLLVSMGSLGDRIGRKRILLIGATA
FGAISVLNAYAHT---PE-----VMIFARALLGVAGATLMPATLALIRNLFHDPR-ERSL
AVGI--WGAAASAGAAVGPVVGGFLLE-------H-FWWGSVFLINLP--VMVVLVVV-G
VK---MLP--ESRNP--N------------------------------------------
-PGPWDLLSVVLSLVGMVGV----VYAVK---E-TA--AH-GFAW---ATL-------A-
AGLLGA---AALYG---------FV----RRQL--TMP---------------------V
PLLDMRLFRNRGFSG-AVL-ADLLTILGLSGLVFFLSQYLQLV----QG----RRPFEAG
-LAEL-PAAVGA-VVA-GLIA-GRAARRFSV-RAVV---AGGLAA-VGLAL-A-ALTV--
----I-GQHTG----------YPL-L-GAALLVV--GLGAG-FAFT-VTADVILSSVPG-
-E----QAGAA--SAVSETAYELGAALGIAVLGSIV---TGVYRDFTGP-----AG----
T------PDAA-HESLGGAVE----------------------------------A----
AAHLPGPA------------GE----ALLDSARQAFVDGLTLAA-------GVGAAVLLA
AAAASWYLLRGQR-LEDGV-EHP-------------------------------------
----------------
