# Supplementary material for: Cryo‐EM structure of antibacterial efflux transporter QacA from Staphylococcus aureus reveals a novel extracellular loop with allosteric role
Source: EMBO J. 2023 Jul 17;42(16):e113418. doi: 10.15252/embj.2023113418 (PMC10425836; doi:10.15252/embj.2023113418)
Supplement: Supplementary file 4 — Source Data for Expanded View [file EMBJ-42-e113418-s008.zip › Expanded view source data/Figure EV2/README.txt]

The folder contains the following items as reference data files:
In AF2 models subdirectory:
	1. Alpha fold models of the PDBs analyzed, as *.pdb files.
In phylogeny subdirectory:
	2. A summary of the analysis as a hit table, provided as TCDB.xlsx.
	3. A mega session file of the alignment, as TCDB_alignment.meg. 
	4. Tree building method and summary, as TCDB_bootstrp_details.txt
	5. Tree outputs in svg format, as TCDB_tree1_rect.svg
	6. Tree in mega (linux installation) format, as tree.mtsx (This file might not open in MEGA installed on Windows.)
	7. Compiled raw aminoacid sequences in a fasta file, as All_fasta.txt
