# Supplementary material for: Cryo‐EM structure of antibacterial efflux transporter QacA from Staphylococcus aureus reveals a novel extracellular loop with allosteric role
Source: EMBO J. 2023 Jul 17;42(16):e113418. doi: 10.15252/embj.2023113418 (PMC10425836; doi:10.15252/embj.2023113418)
Supplement: Supplementary file 4 — Source Data for Expanded View [file EMBJ-42-e113418-s008.zip › Expanded view source data/Figure EV3/Figure EV3.xlsx]

## Sheet: Figure EV3D
	Replicate 1 (without normalization) (plotted as Figure EV3D after normalization)
	Time (Seconds)	Uninduced						Uninduced+B7						Uninduced+A4						Uninduced+A4+B7						QacA						QacA+B7						QacA+A4						QacA+A4+B7
	0	11.7179	11.6915	11.5066	11.8388	11.6571	11.6547	10.8624	11.5065	11.6293	11.8815	11.0249	11.3787	10.6136	11.8721	11.7698	11.8535	11.8645	11.8911	11.384	11.604	12.2801	11.5988	12.5714	11.5795	10.6704	10.3105	10.7818	10.4903	11.1608	10.1627	9.799	10.2764	10.3067	11.0911	10.7521	10.8196	9.73753	10.2458	10.6264	10.5797	10.1764	9.49871	9.56015	9.32726	10.0846	10.8588	9.99819	10.2993
	29.99	11.6317	12.1544	11.7642	12.0311	11.411	11.5358	11.0643	11.5766	11.4068	12.1019	11.4384	11.6689	10.9696	11.7688	11.4427	12.088	11.6075	11.8519	11.271	11.6933	11.6805	11.6051	11.9353	11.779	10.1782	10.3329	9.96319	10.5585	10.6239	10.1207	9.98693	10.2839	10.2292	10.6271	10.4735	10.5974	9.57055	10.063	10.4634	10.4563	9.98736	9.04005	9.64321	9.35057	9.86992	10.4252	10.086	9.87839
	59.99	11.585	11.7534	11.605	11.515	10.93	11.6827	10.9947	11.2295	10.8654	11.8269	11.1984	11.7944	10.562	11.2379	11.8492	11.8268	11.7774	11.4909	11.1395	11.4889	11.6978	11.64	12.346	11.8895	10.2331	9.97362	10.1701	10.4385	10.5105	9.83966	9.78858	9.759	10.3824	10.4555	10.5568	10.2073	9.35692	9.80165	10.5133	10.1199	9.64897	9.12054	9.60325	9.17161	9.74796	10.1095	9.81371	9.55802
	89.99	11.2579	11.0753	11.4018	11.845	10.9124	11.227	10.8153	11.0531	11.2903	11.6083	11.2793	11.3431	10.5651	11.1445	11.3797	12.1008	11.4393	11.41	11.0646	11.47	11.5656	11.3476	11.6066	11.3724	10.0076	9.63193	9.79562	10.5631	10.2037	9.75426	9.52748	9.70517	9.89509	10.4707	10.2747	10.1848	9.20915	9.90819	10.7882	10.1419	9.8202	8.94853	9.42122	9.24068	10.0244	10.4189	9.46054	9.19265
	119.99	10.7204	11.1252	11.2994	11.4283	11.058	11.0282	10.8126	10.9553	11.6071	11.5805	11.3397	11.1739	10.6095	11.2828	11.0879	11.5871	11.8289	11.2553	10.5675	11.559	11.5143	11.529	12.0746	11.4584	9.79684	9.56461	9.51856	10.3357	10.2145	9.43381	9.56266	9.73737	9.47129	10.4053	10.0766	10.2337	9.57648	9.45536	10.1827	10.2312	9.58744	9.08669	9.15975	8.93832	9.89982	9.88443	9.81623	9.22389
	149.99	10.8677	11.875	11.1508	11.432	11.0721	10.679	10.6993	11.1533	11.3489	11.4322	10.8622	11.1279	10.5696	11.0131	11.3414	11.9138	11.2071	11.3854	10.6911	11.4369	11.1006	11.496	12.2172	11.1494	9.57862	9.34208	9.83604	10.27	10.2361	9.10625	9.1242	9.49243	9.46462	10.2157	9.61231	10.0479	8.83726	9.27357	9.87031	9.93432	9.47683	8.45334	8.48428	8.74836	9.33819	10.1495	9.561	9.0999
	179.99	11.1158	11.2395	10.6615	11.2594	10.7533	10.8395	10.681	11.0392	11.0285	11.5603	10.5563	10.8327	10.6861	11.0022	11.1661	11.623	11.0591	10.8004	10.8489	11.0731	11.2741	11.4119	11.5054	11.0893	9.5122	9.54766	9.50315	9.67337	9.8753	9.20515	8.97115	9.44226	9.51335	9.71148	9.62688	9.47855	8.90197	9.33622	9.79965	9.5063	8.91585	8.467	8.63464	8.71624	9.1484	9.64653	9.14239	8.80682
	209.99	10.7886	11.375	10.9695	11.2034	10.7825	11.0337	10.7655	10.9424	10.6956	11.5584	10.6808	11.0818	10.4636	11.0094	10.8615	11.3056	11.2	10.8431	11.0039	10.8352	11.3155	11.1834	11.3295	10.8881	9.50491	9.39643	9.63301	9.52846	9.47924	9.41836	9.24273	8.87254	9.12441	9.78845	9.59584	9.3028	8.85493	8.78211	9.84816	9.47759	9.11361	8.42592	8.58765	8.51973	9.01893	9.44437	9.52492	8.61803
	239.99	11.1929	11.5531	11.3056	11.0947	10.7254	10.9073	10.6511	10.863	10.8931	11.6516	10.5349	10.5367	10.279	11.0053	11.1246	11.7928	11.0885	11.19	10.6524	11.0642	11.063	11.3169	11.3835	10.654	9.25066	8.86372	9.11491	9.55085	9.66125	8.78041	8.9698	8.87196	8.69592	9.76876	9.08315	9.35463	8.59795	8.98938	9.6622	9.47634	8.56604	7.95591	8.27977	8.63003	8.59769	9.39216	9.02637	9.01288
	269.99	10.6504	10.9294	10.9324	11.1142	10.4314	10.8551	10.3239	11.0834	11.0178	11.2814	10.3905	11.2166	10.2268	10.8947	11.4338	11.4617	11.0653	11.0425	10.2037	11.008	11.4449	11.1598	11.6771	10.7749	9.18567	8.87189	8.92901	9.39638	9.49536	8.68292	8.47314	8.66992	9.12807	9.3493	9.27772	9.56326	7.93029	8.87012	9.6457	9.34527	8.52839	8.01962	8.49583	8.26796	8.70242	9.25235	9.11272	8.60776
	299.99	10.6923	11.1064	10.8225	11.0698	10.7327	10.4367	10.1184	10.7003	11.0744	11.3974	10.3538	10.8095	9.54444	10.9187	11.1282	11.6306	10.7478	10.7469	9.98533	11.2699	10.631	11.1572	11.3284	10.9923	9.03107	8.68629	8.69922	9.06925	9.03316	8.76116	8.34626	8.28806	8.74728	8.98286	8.9976	9.20753	8.00016	8.63218	9.34779	9.04208	8.80168	8.07628	7.89855	8.31033	9.03037	9.19504	8.75856	8.7227
	329.99	11.0439	11.2669	10.758	11.3757	10.2968	10.8867	10.3705	10.7739	10.933	11.4314	10.1614	10.6957	10.1233	10.5481	10.885	11.8111	10.6166	10.6324	9.88663	10.8419	10.7303	10.5554	11.5264	10.6933	8.84075	8.41336	8.61858	9.16098	8.51171	8.40067	8.24738	8.32596	8.6403	9.11281	8.60042	8.83782	7.95678	8.31705	9.16097	9.34935	8.71851	8.07066	7.69667	7.8487	8.53715	8.70396	8.6799	8.51494
	359.99	10.5358	10.6783	10.7908	10.6971	10.3924	10.4553	10.3764	10.6502	10.7583	11.5706	10.1512	10.6438	9.96563	10.2483	11.0189	11.7228	11.0635	10.8767	10.2621	10.8876	11.0113	10.7121	11.256	10.6897	8.51348	8.65174	8.47548	9.37847	8.16071	8.37932	8.21716	8.64563	8.1798	9.41705	8.39941	8.9877	8.08895	8.37034	9.13379	8.9036	8.6137	7.73963	8.04379	7.70936	8.35382	8.80214	8.408	8.36911
	389.99	10.7319	10.8611	10.3895	10.6559	10.1885	10.4696	10.4334	10.478	10.7287	11.041	10.6037	10.5952	9.71433	10.4752	11.0377	11.0588	10.9245	11.2198	10.3061	10.7123	10.9338	10.4933	11.477	10.6269	8.65057	8.2051	8.40253	9.18148	8.60773	8.15211	7.85612	8.38279	8.49059	9.21887	8.28389	8.74407	8.09789	8.30325	8.72792	8.91712	8.35151	7.5436	7.55166	7.90391	8.38631	8.72346	8.49586	7.92077
	419.99	10.0207	10.3908	10.3549	11.2695	10.3424	10.4939	10.0009	10.4036	10.4952	11.1739	10.108	10.1083	9.73822	10.3016	10.7524	11.3065	10.8759	10.7121	10.0498	10.5532	10.5231	10.5445	11.1922	10.5734	8.31693	8.14488	8.09787	8.55114	8.59308	8.24959	7.98783	7.98959	7.94237	8.93557	8.11729	8.33618	7.70939	7.94038	8.93789	8.66375	8.12881	7.50848	7.4333	7.7353	8.08566	8.23567	8.41135	7.96018
	449.99	10.4056	10.7129	10.6637	10.6131	10.3096	10.0861	9.81946	10.9038	10.7853	11.059	10.2445	10.2147	9.68599	10.3235	10.7285	11.1961	10.5897	10.4309	10.4183	10.7531	10.9083	10.4584	11.2338	10.453	8.26625	8.23625	8.18663	8.72369	8.34888	7.99897	7.29685	7.94359	7.96024	8.92552	8.03315	8.49591	7.62806	7.99515	8.80066	8.55733	8.17702	7.62116	7.24013	7.31881	8.11055	8.07567	7.9803	8.1094
	479.99	10.2749	10.7432	10.5327	10.8785	10.0896	10.3395	10.192	10.3609	10.7525	11.1231	10.2306	10.3071	9.84017	10.3205	10.868	11.1931	10.5982	10.9177	9.93103	10.4966	10.6581	10.4608	11.3193	10.5366	7.83088	8.0567	7.74741	8.57587	8.29072	8.01197	7.27236	7.74151	7.92189	8.34473	7.69653	8.25206	7.4355	7.88008	8.91849	8.5173	8.11453	7.53775	7.22056	7.45367	8.04677	8.13135	7.81465	7.87672
	509.99	10.2923	10.6032	10.3582	10.6967	10.1972	9.89982	10.1408	10.3192	10.3497	10.9111	10.1251	10.1111	10.0457	10.4134	10.4698	11.4594	10.5735	10.6919	10.0761	10.1154	10.9761	10.3506	10.9929	10.5432	8.36377	7.76444	7.68266	8.39567	8.21322	7.58289	7.5056	7.6502	7.71874	8.41312	7.57069	8.23824	7.64837	7.59384	8.29413	8.22712	7.76659	7.4583	7.15429	7.40562	7.74061	8.2072	8.22461	7.68333
	539.99	10.1011	10.5056	10.5967	10.8429	10.0244	10.0156	10.0137	10.218	10.549	10.8505	10.3458	10.17	9.62244	10.1359	10.416	11.3378	10.6218	10.293	10.1406	10.4348	10.1461	10.0421	10.8968	10.1223	7.60446	7.87882	7.6634	8.16161	7.92721	8.17191	7.31044	7.62078	7.73504	8.29502	7.48702	7.92013	7.45099	7.35048	8.10478	8.30071	7.85242	7.11119	6.88639	7.12805	7.77584	7.6989	7.78348	8.01663
	569.99	10.2741	10.5313	10.4309	10.8897	9.82173	10.0189	9.66087	10.1027	10.7603	11.1496	10.1883	10.4454	9.33121	9.92198	10.8115	11.7099	10.4645	10.7557	9.55084	10.5905	10.5825	10.3323	11.057	10.6381	7.76839	7.60898	7.45884	8.13741	7.99345	7.27252	7.66214	7.50426	7.06956	8.27317	7.21814	7.98728	7.38183	7.19658	8.34512	7.72198	7.48211	7.02182	6.91541	7.44747	7.46362	7.53594	7.66212	7.78715
	599.99	9.95878	10.2848	10.1979	11.152	9.87042	10.5107	9.90551	10.3965	10.3089	10.8778	10.0229	10.3081	9.78298	9.8235	10.4403	11.3288	10.1787	10.4111	9.65766	10.3246	10.4177	10.136	10.9046	10.2563	7.43781	7.33444	7.52749	8.01336	7.79146	7.18166	7.24942	7.46688	7.53008	8.14173	7.38409	7.94603	7.13325	7.10939	8.18652	7.95308	7.98283	6.91091	6.50167	7.06456	7.6276	7.47188	7.72412	7.64195
	629.99	10.1026	10.2187	10.3939	10.9011	9.79033	9.71066	9.94961	10.1838	10.1702	10.9441	10.0036	9.90219	9.34515	9.57011	10.3655	11.242	10.1235	10.1426	9.51557	10.0969	9.88369	9.98928	10.8528	10.4834	7.60409	7.3945	7.33119	7.8582	7.4936	7.19333	7.27072	7.50116	7.43453	7.90481	6.90887	7.15106	7.18445	7.27854	8.47842	7.85801	7.23156	7.01247	6.75183	6.88612	7.52319	7.30898	7.43992	7.72375
	659.99	9.69384	10.5755	9.89597	10.5806	9.50888	9.73944	9.61636	9.83525	10.3056	10.6846	9.76524	9.68056	9.01416	10.2211	10.0948	10.9786	10.4789	10.0129	9.35916	10.1385	10.2586	9.74852	10.708	10.096	7.37755	7.23414	7.22272	7.58318	7.51638	7.21988	7.08706	7.23923	7.37652	8.19293	6.7447	7.54014	6.91296	7.18364	7.91629	7.82294	7.55881	6.9759	6.9326	6.76328	7.49483	7.41945	7.36697	7.22902
	689.99	9.82902	10.1614	10.069	10.5935	9.15857	9.82019	9.63871	9.98522	10.3069	10.6536	10.245	9.87874	9.29839	9.74256	9.84643	10.6641	10.0255	10.2023	9.41806	9.95444	10.1582	9.55136	10.7974	10.3757	7.29317	6.92774	7.11468	7.56365	7.41367	7.02758	6.81435	7.25081	7.06913	7.93449	6.30386	7.59178	6.9021	6.92699	8.23046	7.68389	7.13351	6.82943	6.46198	6.74203	7.45027	7.38614	7.24086	7.55687
	719.99	9.97527	10.5552	9.56308	10.6587	9.67193	9.47143	9.8546	9.99449	10.5045	10.6222	9.82653	9.76184	8.92315	9.76954	9.94251	10.8869	10.4089	10.0802	9.44238	9.83585	9.98684	9.59912	10.5905	10.4242	7.00104	6.83832	7.02248	7.277	7.41028	6.84987	6.98064	7.10272	6.88205	7.78113	6.84516	7.47782	6.58866	7.06191	8.20955	7.63569	7.45243	6.59658	6.7488	6.60553	7.09434	7.68543	7.49548	7.5332
	749.99	9.56078	10.191	10.0336	10.3702	9.69711	9.86156	9.70477	10.1347	10.4431	9.9854	9.75458	9.86393	8.78363	10.006	10.5486	11.0421	10.2521	10.0741	9.11172	9.8023	10.0071	10.0047	10.7796	10.2345	7.21006	6.76489	6.925	7.41246	7.35536	6.84458	6.9137	6.9957	6.56269	7.41664	6.54486	7.36128	6.72727	6.79765	7.74078	7.54922	7.12173	6.55692	6.4046	6.28455	6.9785	7.36776	7.05567	7.26395
	779.99	9.40672	10.2741	9.81808	10.4781	9.5872	9.85536	9.55142	10.1287	10.2373	10.4431	9.6236	9.54983	8.98771	9.5892	10.4478	10.6245	10.3707	9.88097	9.37266	10.0827	9.86923	9.63833	10.634	10.1403	6.92525	6.77498	6.76837	7.41386	7.27866	6.99348	6.73776	6.91722	6.81184	7.46721	6.43516	7.30316	6.51356	6.77112	7.89656	7.68029	7.2281	6.54551	6.19185	6.68742	7.10385	7.11165	7.01598	7.09722
	809.99	9.90049	10.1543	9.6466	10.3295	9.09442	9.47354	9.44557	9.89215	9.37367	10.3171	9.84457	9.26455	8.59106	9.67208	10.2569	10.4949	10.1128	9.8209	9.22989	9.66918	9.70433	9.27582	10.411	10.0211	6.84543	6.5947	6.57799	7.50547	7.03001	6.65601	6.59821	6.67922	6.57843	7.17951	6.34596	7.27305	6.53995	6.41154	7.56568	7.61645	7.03238	6.50424	6.61902	6.31425	7.06514	7.2788	7.35434	7.3484
	839.99	9.74945	10.1274	9.96678	10.262	9.20512	9.33146	9.25138	9.71163	9.41486	10.2227	9.7007	9.64669	8.82803	9.68183	10.1699	10.4211	9.80761	9.61591	9.14127	9.80775	9.71233	9.48553	10.7445	10.0122	6.77333	6.49256	6.58775	7.20111	7.07734	6.71528	6.60643	6.74965	6.50255	7.19596	6.13878	7.07488	6.35832	6.65087	7.62629	7.49662	6.60909	6.22307	6.41586	6.28025	7.00672	6.86784	6.55936	7.09639
	869.99	9.68197	10.0932	9.66447	10.0195	9.13777	9.42744	9.14457	9.34503	9.78403	10.222	9.4436	9.6729	8.93822	9.4126	10.0831	10.5666	9.84404	9.88923	9.08899	9.81813	9.72039	9.34416	10.3599	9.71695	6.79205	6.2991	6.3226	7.08252	6.99255	6.40962	6.24008	6.78551	6.24362	7.00724	6.13203	6.85997	6.40648	6.50999	7.31389	7.14134	6.64772	6.40391	6.25072	6.22743	6.89826	6.85134	6.6357	6.78977
	899.99	9.7107	9.74832	9.64839	10.2588	9.12305	9.62739	9.06419	9.75515	9.35485	10.2461	9.81176	9.59869	8.54201	9.65399	10.2311	10.2175	9.79215	9.7371	9.14619	9.36065	9.49936	9.23909	9.92515	9.94483	6.76156	6.38201	6.64941	7.04615	7.08949	6.51802	6.32566	6.61797	6.00907	7.2109	6.10349	7.02006	6.20409	6.69402	7.52173	7.3055	6.48084	6.10506	6.21855	6.12857	6.5034	6.9825	6.45658	6.84227
	929.99	9.29412	10.1247	9.47935	10.1828	9.20394	9.35942	9.31823	9.77703	9.68853	9.72457	9.50447	9.45157	8.66886	9.56477	9.69526	10.2471	10.0143	9.81324	9.36929	9.30361	9.59875	8.95945	10.3583	9.99191	6.70737	6.60209	6.16409	6.98534	6.91236	6.41342	6.4377	6.55289	6.01845	7.06874	6.2326	6.58439	6.42965	6.67958	7.24246	7.04683	6.51766	6.37065	6.31638	6.21374	6.69071	6.85449	6.9156	6.67996
	959.99	9.65772	10.1316	9.5612	10.1886	9.25564	9.34427	9.33067	9.20713	9.68366	9.94757	9.63252	9.23056	8.66172	9.67272	9.92471	10.4309	9.69897	9.79394	9.13491	9.26036	9.83676	9.04617	10.2883	9.74415	6.69114	6.62867	6.49115	6.76091	6.62876	6.54235	6.23457	6.44341	5.9177	6.68518	6.00845	6.71315	6.28542	5.96873	7.36455	6.81186	6.54263	6.13527	6.07147	6.22435	6.62109	6.59924	6.5712	6.76437
	989.99	9.76138	9.72555	9.54635	10.1536	9.2536	9.3332	9.27795	9.63585	9.61873	9.7528	9.31276	9.47449	8.42657	9.05147	9.62212	10.416	9.92777	9.49335	8.85872	9.34835	9.83559	9.25543	10.1075	9.49031	6.59791	6.35615	6.47674	6.78735	6.79075	6.29883	6.12144	6.24243	6.31831	6.7863	5.75248	6.57898	6.38362	6.48449	7.1859	6.73991	6.23443	6.20535	6.1633	5.92946	6.48608	6.60072	6.39937	6.81842
	1019.99	9.15351	9.83377	9.56397	10.6053	8.99013	9.29068	9.14216	9.3322	9.34987	10.2516	9.39891	9.60196	8.3213	9.25891	10.0898	10.0789	9.82144	9.72823	8.67148	9.60316	9.33546	9.28542	10.4536	9.45511	6.56441	6.16947	6.35251	6.7818	6.53548	6.50182	6.08824	6.38308	5.97854	6.87448	5.91563	6.566	6.49037	5.97711	7.16951	7.26937	6.50346	6.01321	6.18539	6.08875	6.22145	6.91083	6.40938	6.85356
	1049.99	9.57694	10.0789	9.81281	9.68727	8.64739	9.3005	9.1403	9.44452	9.48409	10.1079	9.45468	9.70535	8.26279	9.3728	9.9204	10.0536	9.62661	9.645	8.78689	9.32914	9.69199	9.22387	9.93533	9.74002	6.73613	6.47144	6.55685	6.68103	6.34608	6.37345	6.28519	6.3436	5.87522	6.49795	6.08031	6.44465	6.17326	6.39061	7.34331	6.6446	6.44817	6.00367	6.26659	6.07363	6.65766	6.64123	6.54909	6.88154
	1079.99	9.55181	10.0128	9.6304	10.3394	8.91409	9.42501	8.79161	9.51742	9.66908	9.61127	9.55812	9.41949	8.2808	9.46311	9.35178	10.3146	9.69792	9.70389	8.81506	9.02431	9.83076	9.02852	9.74097	9.40158	6.40516	6.2788	6.29146	6.66048	6.34672	6.15054	5.98599	6.10235	6.02271	6.77176	5.72008	6.55685	6.14507	6.11038	7.12957	7.04762	6.4572	5.86829	6.27617	6.05864	6.55688	6.42052	6.73615	6.73967
	1109.99	9.71803	10.0728	9.59702	9.95726	8.73871	9.46621	8.83155	9.5479	9.45238	10.2055	9.38278	9.16876	8.14151	9.43432	9.74763	10.0645	9.82113	9.72553	8.59052	9.16504	9.49268	8.91719	9.83938	9.96186	6.25698	6.0309	6.41982	6.51924	6.62249	6.28661	5.82723	5.94382	5.87434	6.65462	6.01931	6.61201	6.10768	6.35899	7.14328	6.86557	6.73979	5.9034	6.25596	5.87085	6.33252	6.51885	6.29161	6.66242
	1139.99	9.69411	9.81023	9.66692	9.73246	8.81603	8.9161	8.63739	9.91993	9.76419	9.62675	9.41633	9.18738	8.54602	9.22233	9.75813	10.0476	9.5757	9.53815	8.48229	9.61595	9.26865	9.18748	9.38829	9.33257	6.23455	6.42894	6.23823	6.62956	6.37925	6.2602	6.11657	5.79572	5.52866	6.407	5.98368	6.55174	6.01436	6.43891	6.87851	6.85576	6.70266	5.96456	5.86834	5.91212	6.44183	6.79068	6.13842	6.48833
	1169.99	9.92174	10.027	9.51845	9.61679	9.17332	9.14259	8.75375	9.22391	9.28982	9.89565	9.068	9.2278	8.46739	9.47405	9.67627	9.90997	9.64798	9.68679	8.79115	9.11248	9.6347	9.15704	9.98471	9.64786	6.33918	6.05833	6.20802	6.46277	6.48837	6.37664	5.87531	5.98379	5.87115	6.52345	6.09057	6.51194	5.98151	6.46801	7.07191	6.94734	6.1927	6.1555	6.23291	5.98648	6.20252	6.42985	6.21898	6.44628
	1199.99	9.54302	9.8205	9.35368	9.61636	9.09581	9.18021	8.61377	9.42561	9.66187	9.71159	9.16321	9.30865	8.18708	9.43953	9.49117	9.95101	9.88029	9.52666	8.40562	9.41905	9.58198	8.94374	10.3767	9.4892	6.17092	6.04933	6.00183	6.28923	6.45835	6.1486	5.91248	5.72619	5.84824	6.11975	6.07668	6.14544	5.95071	6.50589	7.10787	6.59014	6.62895	5.84082	6.13766	5.73811	6.38654	6.5135	6.50927	6.57236
	1229.99	9.4471	9.32769	9.55754	9.74979	8.99435	9.25045	8.92207	9.46227	9.78502	10.3387	9.52235	9.08441	8.16977	9.28032	9.6077	9.91971	9.96459	9.73366	8.76325	9.29731	9.24027	8.91502	10.0457	9.51483	5.99533	5.97619	6.21969	6.50976	6.2615	6.14316	6.16797	5.97171	5.94946	6.16651	5.74007	6.42606	5.95195	6.30123	6.77482	6.64458	6.65622	5.75626	5.84891	5.82766	6.34408	6.44478	6.53183	6.56457
	1259.99	9.56083	9.53756	9.70149	9.84134	9.27404	9.58398	8.54284	9.51766	9.49639	9.79681	9.43486	9.36873	8.33921	9.13965	9.50653	10.2087	9.32599	9.82626	8.63481	9.41016	9.78815	8.98754	10.2096	9.51322	6.23124	5.98528	6.06242	6.10708	6.28888	6.07757	5.9078	5.86334	5.7157	6.16545	5.77264	6.17904	5.83872	6.41142	7.18641	7.01686	6.48319	5.8548	5.75144	5.67976	6.58611	6.49763	6.12628	6.72808
	1289.99	9.79939	9.77769	9.47311	9.76816	9.34276	9.11772	8.63969	9.64736	9.39766	9.81933	9.73131	9.55094	7.98268	9.28982	9.61052	9.94739	9.81165	9.84069	8.5705	9.48281	9.54648	9.34774	10.0875	9.84106	6.06554	6.21822	5.57126	6.25144	6.40859	6.48123	5.81744	6.05015	5.72627	6.11922	6.02399	6.36208	5.92819	6.31717	6.9152	6.55303	6.4255	5.91656	5.85948	5.58911	6.34468	6.49316	6.3481	6.7651
	1319.99	9.42131	9.76984	9.69197	9.78936	8.99594	9.40318	8.47842	9.74024	9.81714	10.2656	9.33691	9.62717	8.35362	9.43229	9.8156	9.96924	9.47355	9.80317	8.31421	9.31177	9.79976	9.17593	9.87649	10.0194	6.07748	6.25441	6.05057	6.32419	6.44955	6.19319	5.78077	6.04605	5.87566	6.03694	5.96282	6.55431	5.77023	6.47944	6.67707	6.4945	6.19503	5.83597	5.65439	5.46509	6.5408	6.23269	6.35436	6.3864
	1349.99	9.11778	9.92749	9.77863	9.87144	9.34416	9.39885	8.68307	9.68226	9.28722	10.1019	9.29258	9.0252	8.15679	9.56068	9.5555	9.92743	9.74255	9.39797	8.45788	9.0741	9.5573	8.59834	9.77227	9.962	6.3471	6.09014	5.74261	6.2834	6.20372	6.05682	5.6799	5.86396	5.75079	5.82	5.9838	6.44624	5.55916	6.19215	6.8871	6.61211	6.59218	5.72413	5.67284	5.47377	6.3958	6.37013	6.52944	6.55227
	1379.99	9.55003	9.60955	9.49035	9.73494	9.53596	9.60893	8.80861	9.3672	9.06028	9.83037	9.51599	9.10697	8.22043	9.38729	9.87472	10.0517	9.65292	9.46122	9.07722	9.68342	9.63651	8.4723	10.3327	9.73826	6.02119	6.1838	5.9888	6.6073	6.29688	6.11739	5.79957	5.78622	5.84811	6.02331	5.85679	6.3795	5.76304	6.3929	6.84156	6.4945	6.51424	5.81138	5.45917	5.47786	6.58741	6.46658	6.14585	6.74291
	1409.99	9.33311	9.64302	9.37652	9.7113	9.18647	9.05077	8.55385	10.0301	9.57232	9.5703	8.81157	9.3176	8.17155	9.46611	9.71784	9.98036	9.5966	9.39975	8.64474	9.45769	9.75876	8.62872	9.93817	9.47169	6.33673	5.90705	6.09033	6.31265	6.29854	5.99628	5.95537	5.91677	5.84856	6.25644	6.24861	6.55612	5.69101	6.41969	6.98593	6.48938	6.30859	5.70882	5.57758	5.64259	6.145	6.50535	6.2974	6.33484
	1439.99	9.37011	9.96003	9.67828	9.63941	9.43295	9.32836	8.66581	9.6023	9.4822	9.75747	8.45962	8.84909	8.12065	9.16752	9.26767	10.0666	9.3827	9.3941	8.88256	9.06089	9.65331	8.86143	9.73475	9.29991	6.25662	5.92245	5.82024	5.93464	6.37967	6.15311	5.97915	5.57165	5.64044	5.97533	5.76151	6.26275	5.44881	6.35021	6.80081	6.38321	6.10817	5.65847	5.53333	5.58824	6.47349	6.26262	6.04716	6.61693
	1469.99	9.19878	9.7558	9.45827	9.45384	9.7804	9.23411	8.37837	9.77991	9.41491	9.71896	8.69035	9.17776	8.23061	9.28306	9.46312	10.0523	9.783	9.4488	8.55649	9.36112	9.39431	8.99444	9.5127	9.46182	6.15501	5.64658	6.08169	6.24069	5.9671	6.08822	5.6601	5.68604	5.59983	6.17479	5.35756	6.4427	5.6392	6.25856	6.62294	6.51987	6.37459	5.51298	5.41469	5.04178	6.17458	6.43605	6.12138	6.22615
	1499.99	9.28522	10.0716	9.25633	9.89874	9.56732	9.61804	8.39531	9.71301	9.57152	9.99162	8.72418	8.71629	7.91704	9.36181	9.44216	10.1715	9.0692	9.33244	8.22147	9.25844	9.4785	8.85569	9.86627	9.04308	6.04792	5.69745	5.98651	5.88011	6.35287	5.90846	5.61188	5.7344	6.03785	6.13535	5.61301	6.35909	5.35104	5.7741	6.67978	6.37209	6.36383	5.63711	5.4053	5.40124	6.60114	6.48482	6.08537	6.33723
	1529.99	9.72896	9.81109	9.47792	9.92669	9.24916	8.98002	8.08058	9.78686	9.60374	9.86481	8.55004	8.73291	7.82839	8.84425	9.46121	9.85115	8.97516	9.16163	8.14691	9.44939	9.53105	8.67335	9.9565	9.08558	5.85217	5.62097	6.33848	6.28882	6.4578	5.83648	5.84969	5.80501	5.8568	5.90112	5.45093	6.71091	5.71289	5.97684	6.63308	6.48961	6.08545	5.35503	5.66927	5.41839	5.89345	6.38814	6.32332	6.17515
	1559.99	9.18893	9.83054	9.36103	9.61111	9.10147	9.19134	8.27885	9.51358	9.8857	9.92504	8.27752	8.51714	7.59102	8.62455	9.7206	10.1393	9.27626	9.01573	8.40972	8.9652	9.6097	8.90423	10.1536	8.98387	5.92981	5.49878	5.84571	5.96253	6.18708	6.04093	5.56658	5.43232	5.84543	5.91226	5.22613	6.53368	5.59325	5.9679	6.95859	6.91913	6.15506	5.28244	5.52467	5.46403	6.15112	6.35978	6.11135	6.07807
	1589.99	9.17567	9.70411	9.19977	9.64736	8.9082	8.99202	8.18039	9.37374	9.19769	10.1459	8.35445	8.56821	7.57746	8.43297	9.88011	9.95031	8.97111	8.78375	7.73305	9.25611	9.99556	8.59017	9.88676	8.80457	6.18607	5.54049	5.7154	6.01317	5.88797	5.70068	5.69413	5.64626	6.05785	6.11959	5.1919	6.1045	5.39717	6.04887	6.73161	6.42066	6.14882	5.1576	5.47721	5.24911	5.97901	6.65826	6.38821	6.11193
	1619.99	9.20097	9.44721	9.24741	9.76397	8.46171	8.96808	8.47552	9.01582	9.02603	9.76586	8.21569	8.31374	7.79465	8.47749	9.72764	10.0625	9.14128	8.65529	7.84856	9.1193	9.88884	8.61756	10.5169	9.13075	6.07686	5.59802	5.71644	6.36818	6.07967	6.02322	5.35745	5.61256	5.81471	6.36479	5.3094	6.31231	5.41427	5.56944	6.56511	6.78148	6.19676	5.41315	5.23704	5.26456	5.69386	6.3525	6.42125	6.4456
	1649.99	9.34542	9.54713	8.93402	9.94922	8.58345	8.68958	7.79347	8.94271	9.1063	9.58258	8.28636	8.45957	7.63436	8.18226	9.83659	10.4388	8.88127	8.80182	7.88992	8.55816	9.79419	9.03949	10.1812	9.02158	6.0312	5.47995	5.46422	6.20046	5.99752	5.85959	5.39496	5.30261	5.35767	6.12851	5.34069	5.93038	5.18538	5.91213	6.36652	6.49716	6.06223	5.48041	5.56037	5.35512	5.7153	6.68896	6.18574	6.33698
	1679.99	9.24969	9.62722	9.27769	9.71326	8.49496	8.33814	7.83543	8.90251	8.63172	9.50926	8.60709	8.28253	7.30168	8.3948	9.25811	10.2372	8.85488	8.79584	7.89648	8.67402	9.30117	8.58215	10.2113	8.69719	5.861	5.73982	5.28638	5.96113	5.99524	5.74521	5.21637	5.57218	5.29059	5.996	5.17186	6.2551	5.40325	5.91454	6.86656	6.61033	6.19848	5.37128	5.72593	5.15062	5.5326	6.68439	5.94993	6.56717
	1709.99	9.24446	9.20891	8.98074	10.2485	8.20732	8.47165	8.02252	8.41175	8.92138	9.397	8.36641	8.79136	7.48732	8.26389	9.23519	10.0903	8.94939	8.94642	7.97393	8.2588	8.88798	8.38277	10.2016	8.58035	5.73518	5.48977	5.60471	6.08525	6.04531	5.7421	5.41935	5.21976	5.24496	5.84303	5.30743	6.02342	5.62463	6.05848	6.52096	6.77748	6.23517	5.85854	5.22176	5.11785	5.66702	6.45761	6.00747	6.33271
	1739.99	9.1604	9.43867	9.04259	9.85778	8.09081	8.72347	7.93541	8.55717	8.57909	9.05171	8.58637	8.37485	7.49194	8.18939	8.84852	10.6939	8.69713	8.54824	7.99289	8.62689	8.76443	8.13247	9.92891	8.34642	5.67516	5.47705	5.15664	5.99712	5.92856	5.83348	5.40846	5.28489	5.40774	6.22363	5.52137	5.94409	5.44627	5.71366	6.74286	6.71561	6.35205	5.8803	5.34252	5.24011	5.63336	6.405	6.02239	6.35681
	1769.99	9.00078	8.84764	8.93821	9.7579	8.40845	8.59832	7.43452	8.37802	8.22706	9.10976	8.45272	8.32833	7.45768	8.36326	9.21214	10.4137	8.7285	8.52802	8.04926	8.58155	9.0034	7.98873	9.85858	8.45034	5.57122	5.64376	5.23661	5.82435	6.00775	5.58236	5.02113	4.94863	5.17971	6.05196	5.34872	5.87758	5.47283	5.84527	6.83406	6.77903	6.15892	5.80421	5.58284	5.23061	5.59644	6.55917	5.8473	6.52871
	1799.99	8.8067	8.64921	8.79391	9.92323	8.39065	8.2291	7.9524	8.14111	8.40307	8.58016	8.25527	8.27227	7.32769	8.27438	8.95471	9.83522	8.84085	8.10248	7.60747	8.25946	8.4294	8.01298	9.60481	8.56205	5.63855	5.51331	5.45394	5.98606	5.97956	5.77846	5.03733	4.91658	5.07487	6.2847	5.38624	5.74279	5.43924	5.36884	6.65207	6.79197	6.32587	5.89756	5.18583	4.76899	5.33052	6.37266	5.70909	6.23705
	1829.99	8.94934	8.46983	8.50998	9.63982	8.03187	8.51221	7.87657	8.43001	8.27853	8.92775	8.30507	8.53385	7.10269	8.0413	8.85842	9.30815	8.71647	8.64833	7.92464	8.29886	8.90802	7.77939	9.70096	8.31592	5.50677	5.37768	5.66801	5.90755	5.8424	5.89139	5.27342	5.33657	5.136	5.98342	5.21448	5.82563	5.36172	5.86504	6.61179	6.74382	6.47388	5.84053	5.37898	4.94819	5.5807	6.28413	5.6359	6.45719
	1859.99	8.84648	8.66436	8.78716	9.56731	8.19238	8.37402	7.69704	8.3189	8.48004	8.61248	8.34855	8.27542	7.26766	8.35334	8.9432	9.30832	8.65936	8.58646	7.92871	8.08469	8.67238	7.78955	8.97052	8.46644	5.59852	5.22478	5.35113	5.61758	5.74404	5.73853	5.14749	4.98615	5.4577	6.4271	5.49117	5.76891	5.34806	5.58783	6.79669	6.20271	6.17571	6.01122	5.24782	4.96937	5.46569	6.21634	5.7653	6.38972
	1889.99	8.65594	8.66048	8.79126	9.32578	8.46628	8.63408	7.61282	8.50438	8.61724	8.91369	8.31311	8.13365	7.42476	8.10619	8.44924	9.34562	8.83487	8.61894	7.69642	8.287	8.66519	7.84598	9.18977	8.60339	5.74192	5.62053	5.3539	5.62983	5.76064	5.69175	5.28985	4.99001	5.32053	5.83864	5.59348	5.85063	5.19152	5.82231	6.62293	6.41436	6.25257	5.88863	5.53282	4.87078	5.38158	5.84937	5.72127	6.33613
	1919.99	8.77324	8.47805	8.52483	9.24469	8.22916	8.18651	7.55317	8.21428	8.74643	8.73089	8.16674	8.42281	7.30292	8.07216	8.43368	9.02625	8.25839	8.6481	7.71976	8.3362	8.82217	8.02357	9.03336	8.51164	5.9049	5.53032	5.37848	4.94543	5.84103	5.57789	5.24541	5.12026	4.80568	6.13604	5.42347	5.64877	5.43006	5.6116	6.83826	6.61879	6.4438	5.64373	5.40002	5.17177	5.29124	6.10506	5.42769	6.09105
	1949.99	8.63921	8.4166	8.34608	8.72774	8.3514	8.29905	7.61364	8.01835	8.466	9.06984	8.67774	8.28634	7.43515	8.33504	8.64434	9.14564	8.89818	8.7954	7.96397	7.91747	8.42396	7.7486	9.23872	8.54155	5.6293	5.37862	5.28768	5.01908	5.7363	5.73661	5.12785	5.0064	4.9975	6.09814	5.17509	6.00812	5.47594	5.5931	6.48925	6.38369	6.62841	5.78154	5.43412	5.13607	5.44064	5.87799	5.6164	6.25767
	1979.99	8.71136	8.73842	8.66941	8.85286	8.09841	8.52968	7.8671	8.04709	8.66762	8.62224	8.20934	8.19315	7.45884	7.98274	8.54773	9.18419	8.78858	8.6566	8.04343	8.23145	8.40177	7.95424	9.14361	8.36192	5.45553	5.1654	5.39458	5.1365	5.43635	5.61297	5.32428	4.87988	5.1969	6.04766	5.55097	5.82865	5.44764	5.77128	6.25044	6.21446	6.53781	5.73757	5.38947	5.24538	5.43858	5.80203	5.66688	6.28147
	2009.99	8.83738	8.56116	8.55492	8.81628	7.96684	8.54329	7.5796	8.35362	8.29524	8.96852	8.10988	8.28112	7.59387	8.20522	8.80438	9.06813	8.20448	8.42984	7.68422	8.38428	8.3188	7.93177	9.20304	8.67494	5.45843	5.4544	5.15214	5.02916	5.96399	5.83062	5.15054	4.96735	4.96607	5.93824	4.88614	5.81449	5.5053	5.40968	6.12352	6.08046	6.73412	5.89688	5.17316	4.99304	5.59933	5.91411	5.48527	6.053
	2039.99	8.67872	8.60888	8.6276	8.7079	7.77088	8.27404	7.63472	8.10549	8.5587	8.77307	7.95134	8.41167	7.03527	8.20362	8.54158	9.08069	8.82016	8.54933	7.74911	8.20172	8.74542	7.8149	9.21832	8.31877	5.56705	5.31644	5.44338	4.57229	5.6922	5.6963	5.07478	4.88707	5.08544	5.62957	5.43099	5.91236	5.46819	5.53445	6.22507	6.11251	6.69973	5.87617	5.24053	4.93239	5.15442	6.28464	5.59313	6.0769
	2069.99	8.76041	8.49844	8.72565	8.73975	7.73301	8.42031	7.70466	8.11761	8.12619	8.86957	8.55692	8.74526	7.30254	7.93795	8.32649	9.2727	8.4046	8.69263	8.06782	8.20965	8.868	7.80334	9.04728	8.54074	5.58716	5.51721	5.48886	4.52927	5.52825	5.66598	5.34712	5.01384	5.26289	5.67786	5.51381	5.75668	5.51621	5.66581	5.87497	6.21962	6.42952	5.8995	5.4037	5.00707	5.54125	6.03759	5.60892	6.0351
	2099.99	9.03257	8.49899	8.67248	8.88012	8.14966	8.28908	7.40099	8.48786	8.41432	8.94588	8.54907	8.39322	7.4119	8.10713	8.59806	8.80237	8.71129	8.63405	7.80676	8.28179	8.57437	7.80968	9.10876	8.68868	5.70346	5.35042	5.30851	5.06512	5.38052	5.7616	4.98484	4.7693	4.85583	5.87907	5.51052	5.751	5.57493	5.52069	6.21097	5.66757	6.12956	5.76963	5.44036	4.73316	5.69769	5.95319	5.54317	6.19203
	2129.99	8.83712	8.47114	8.54899	8.7354	7.6557	8.1956	7.67867	8.1357	8.29452	8.66313	7.92022	8.1625	7.38211	8.10355	8.74033	8.99331	8.57353	8.38007	8.04059	8.36286	8.46799	7.67697	9.12145	8.81679	5.74142	5.36837	5.32035	5.15874	5.76316	5.74847	5.17908	4.8054	4.78098	5.76921	5.48176	5.81869	5.47224	5.18444	6.23949	5.92478	6.27424	6.07695	5.29186	4.91521	5.46596	5.90734	5.41276	6.05446
