# Supplementary material for: Cryo‐EM structure of antibacterial efflux transporter QacA from Staphylococcus aureus reveals a novel extracellular loop with allosteric role
Source: EMBO J. 2023 Jul 17;42(16):e113418. doi: 10.15252/embj.2023113418 (PMC10425836; doi:10.15252/embj.2023113418)
Supplement: Supplementary file 4 — Source Data for Expanded View [file EMBJ-42-e113418-s008.zip › Expanded view source data/Figure EV3/README.txt]

Pymol session files are provided as follows:
	1. 'Figure EV3A-C.pse': For QacA-B7-A4 interactions. Colour scheme follows the figure file.
	2. 'Figure EV3E.pse': For depicting clashes between B7 and EL1 of QacAio AF2 model.
	
EV3D data is given as an excel sheet
