# Supplementary material for: Cryo‐EM structure of antibacterial efflux transporter QacA from Staphylococcus aureus reveals a novel extracellular loop with allosteric role
Source: EMBO J. 2023 Jul 17;42(16):e113418. doi: 10.15252/embj.2023113418 (PMC10425836; doi:10.15252/embj.2023113418)
Supplement: Supplementary file 4 — Source Data for Expanded View [file EMBJ-42-e113418-s008.zip › Expanded view source data/Figure EV3/Replicates/Figure EV3D/Figure EV3D replicates.xlsx]

## Sheet: EV3D Replicates
		Replicate 2 (without normalization)
		Time (seconds)	Uninduced						Uninduced + B7						Uninduced + A4						Uninduced + B7 + A4						QacA						QacA + B7						QacA + A4						QacA + B7 + A4
		0	40.0227	43.7066	41.77	39.3992	39.6874	39.5342	44.1466	44.2844	45.14	41.012	39.3107	41.4228	48.0619	47.6569	50.6722	47.2105	46.2354	48.4735	49.7014	48.0002	45.1419	44.3814	43.4311	36.0079	48.5055	46.1071	44.9887	40.947	42.2542	41.698	43.129	45.7637	45.7188	39.2793	39.5534	41.4601	47.9635	46.7507	46.1991	40.695	41.2305	45.6288	49.1157	48.3033	49.4219	47.1512	46.5541
		30	40.71	43.4187	41.7809	39.1105	39.1034	37.6617	44.057	44.0965	44.8512	41.4537	37.1604	40.0309	48.846	48.121	49.9126	46.8529	45.5805	46.9231	49.7004	47.5435	45.7973	44.4381	42.6554	34.9397	48.2276	46.276	44.0724	40.6148	40.8582	39.683	43.0383	45.5178	45.6977	39.3732	38.6506	39.0204	48.4635	47.5184	45.2735	41.3829	40.3648	43.1091	49.2866	48.113	49.0243	47.1583	44.413
		60	37.6066	41.7809	40.1985	37.1071	38.1141	37.5873	41.8771	42.02	42.7093	38.4629	37.0637	40.0822	47.0995	47.1195	48.7842	45.681	45.0702	46.1589	47.5343	46.1794	43.0536	43.8472	42.0434	34.473	46.73	45.2515	43.9881	38.7738	39.9859	39.2405	40.3603	43.1965	43.6027	38.1095	38.013	39.1261	46.7505	45.4344	44.193	39.6458	39.71	42.7365	47.0683	45.4357	46.6408	45.0705	43.3763
		90	38.2324	42.0821	38.7894	37.0162	37.8286	37.7996	41.3422	41.7689	42.2774	38.1086	36.2684	38.8725	47.7073	46.8704	48.9943	44.4925	44.052	45.4357	47.0106	46.2434	43.3952	43.0935	41.3463	35.0518	45.9796	44.4123	42.0399	38.6286	39.83	40.0576	39.4218	43.3873	43.0894	37.7771	38.0442	39.6435	46.1252	43.9145	42.7664	39.1628	41.0128	41.9381	46.6806	45.5886	45.3271	44.3716	43.7953
		120	38.568	42.9479	39.3978	37.544	37.4551	36.6383	41.3829	41.6118	42.3212	38.5131	36.7432	39.1132	47.5189	46.0292	48.0221	44.9834	43.9976	46.0543	47.3175	44.9927	42.8723	43.2173	40.6499	34.9305	44.7647	43.1457	41.7119	39.7043	39.3426	39.0338	39.1496	43.0343	42.427	38.0792	38.3575	39.0977	45.935	44.7943	41.944	38.6762	39.645	42.4724	46.3422	45.0202	45.0098	45.1959	43.5984
		150	37.9686	41.9465	38.7524	37.1501	37.6697	36.6968	40.405	41.0686	42.1953	38.3865	36.6691	39.5889	45.9215	46.1564	46.575	44.058	44.2452	44.0654	46.573	45.556	42.8857	43.6098	41.7966	34.7535	44.5332	43.6712	40.8492	38.3392	39.2379	39.8378	39.1577	42.5219	43.6173	37.7544	37.6797	39.082	44.441	44.9118	42.5029	38.7938	40.2738	41.5064	45.3515	44.8613	44.2239	43.8238	42.5641
		180	37.7969	41.0482	38.7432	37.0966	38.0824	36.4473	41.2591	41.9846	42.3574	39.4196	36.7451	39.1943	45.7257	45.0157	46.4263	43.7905	43.2667	44.4512	46.221	44.8359	42.2968	43.6999	40.5717	34.7169	44.6195	43.1314	39.7141	37.7841	39.1769	38.72	38.4394	41.6007	41.8575	37.9961	37.648	38.7924	44.6497	44.0102	41.4127	38.6916	39.6528	41.9413	45.35	44.1293	44.6436	42.8705	42.2397
		210	36.7574	40.7718	38.7304	36.9815	38.2599	36.7883	40.5193	40.7843	41.396	38.3498	36.5536	39.2841	45.5431	45.0938	45.944	43.5308	42.8453	44.5667	46.7387	45.5964	43.3179	42.9957	40.0161	34.5115	44.0919	42.975	40.2622	38.8748	38.1993	37.8891	38.7468	41.2615	41.9149	37.1645	37.0982	38.4987	44.4492	44.311	41.9706	38.491	39.5486	41.2711	45.3746	43.7134	42.802	42.3505	41.9421
		240	37.1222	40.5053	38.0477	36.8415	36.8845	36.2634	40.9055	41.1578	41.383	39.2068	37.4349	39.7782	44.5457	44.7036	46.1651	42.174	42.7855	45.0382	45.5814	44.228	43.745	42.748	40.1032	33.8075	43.7092	41.5869	39.6494	37.5201	38.3616	37.9328	38.5213	40.9867	40.1422	36.63	37.2681	38.7673	43.6415	43.3649	41.0597	38.4786	39.2299	40.798	45.2577	43.546	43.071	43.3192	41.7096
		270	36.6735	40.1068	38.6178	37.4926	36.8807	36.5258	39.4315	40.3031	40.634	38.4453	36.6348	38.8697	44.6307	44.6576	46.1014	42.4684	42.734	44.4511	45.1558	44.2322	43.0736	43.4542	40.2282	32.9637	42.071	42.1375	39.568	38.1428	38.9135	38.3909	37.9422	40.4087	40.3088	37.0691	36.9626	39.1675	42.793	43.7143	41.3848	36.8818	38.8762	41.202	44.1568	43.0299	42.3529	42.2197	40.861
		300	36.3098	40.3821	37.8124	37.7784	36.9392	36.031	39.2323	40.2004	40.5388	38.4684	37.1458	38.9417	43.2603	43.988	43.8486	42.6474	42.0836	43.3926	44.5784	43.3207	42.578	42.6866	40.0326	33.0577	41.1498	41.5573	38.325	38.0591	37.4445	37.1593	36.7594	40.5912	39.9907	36.7966	36.4571	38.4535	42.6988	42.8368	40.3206	37.5935	38.2771	40.8839	42.6697	41.286	41.4806	40.9631	39.9028
		330	36.0898	40.6151	38.3377	36.685	36.6872	35.6645	39.5027	40.165	41.0819	38.7205	36.6978	38.4644	43.8266	44.0674	44.5849	41.9006	41.3869	43.7158	45.472	43.5511	43.9091	42.6916	39.9954	32.2687	41.2003	40.3612	38.9662	37.7705	37.9237	37.2115	37.4096	39.9944	39.5481	36.0945	35.5312	37.568	42.6498	42.4364	40.1452	37.6522	38.0918	39.9257	43.0187	41.8288	41.5907	41.6986	38.7982
		360	36.1483	41.3504	37.2625	36.1684	36.983	35.2195	39.1353	39.6369	41.0039	37.9519	35.614	38.0446	43.7049	43.4824	44.6132	41.6295	42.3276	43.361	45.1695	43.5185	43.6792	43.6166	39.9239	32.1328	41.7025	39.9761	38.3367	36.6342	36.7841	37.0773	37.0081	39.8216	38.9987	36.9773	35.0723	37.0917	42.9604	42.1978	40.4724	37.4616	38.2791	39.9023	42.8935	41.857	41.016	41.356	39.2696
		390	36.1023	40.5946	38.4081	36.5688	35.9805	35.0588	39.1234	39.3274	39.664	37.6777	35.8713	37.6073	43.5143	42.9636	44.2708	41.7095	41.5293	42.8633	44.8479	42.8055	43.5746	42.5274	40.045	30.845	41.3035	39.6348	38.5711	37.0889	37.6739	36.1286	36.8281	39.6237	39.1977	36.178	34.9221	36.4901	42.2706	41.8987	40.2705	36.6018	37.387	39.4396	42.7733	42.0193	40.4076	41.1312	38.9621
		420	34.8496	39.3938	37.8408	35.7769	36.3217	34.7145	38.7565	39.4996	40.3881	37.4421	35.5324	37.8041	43.3715	43.4863	42.9648	41.6217	41.5417	42.7242	44.6231	41.9902	43.4294	43.739	40.0858	31.6849	40.3218	39.8427	38.7323	36.2066	36.926	35.4232	37.3094	38.7091	38.7838	34.607	34.9216	36.2494	42.3979	42.0082	39.8744	36.574	37.0548	39.7811	42.5503	42.169	41.0932	41.0093	38.6704
		450	36.0835	40.4752	38.0534	35.6226	36.0066	34.5489	38.4395	39.1009	40.8916	37.4193	35.5214	36.5373	43.0024	43.3931	42.8033	41.4676	41.1026	42.7276	45.0904	43.1843	43.2685	42.2777	40.0541	31.6767	40.7374	39.3195	38.7355	35.441	36.9612	35.5155	36.2223	38.8813	39.5447	35.0024	34.8433	35.5601	41.4322	41.3571	40.3111	36.5596	37.1718	38.4963	42.0985	41.1016	40.7959	40.4567	38.3656
		480	35.1021	41.0869	37.4813	35.1504	35.4609	34.8493	38.4174	39.0521	41.0097	36.8082	34.6991	36.867	42.5479	43.0073	43.2955	41.2389	42.4266	41.6921	44.3617	42.829	43.6589	41.4912	40.1208	31.8097	40.4337	39.0976	38.2659	34.9443	36.4049	36.0478	36.4519	38.1971	39.159	35.2689	34.0595	35.9307	41.1747	40.3851	39.7456	34.7852	36.8341	38.9183	41.8769	40.9168	40.2525	40.3933	38.4269
		510	35.461	40.6371	37.8857	35.0014	35.8844	34.018	37.8739	39.1344	40.126	36.1658	34.5789	36.9885	42.5515	42.3937	42.7021	41.4817	41.418	41.9908	44.5441	42.5404	41.8278	41.1634	39.722	31.5855	39.5545	39.3514	37.4807	34.3333	36.0419	34.2839	35.6344	37.9962	38.2599	33.6309	33.5571	35.0535	41.1031	40.5011	39.4629	35.889	36.0626	38.769	41.2424	40.9607	40.492	40.9692	38.4304
		540	35.0425	40.1546	37.2644	34.0674	34.7868	34.3709	37.9377	39.0676	40.5221	35.7236	34.9418	36.2313	42.9608	43.2595	42.9196	41.6277	41.5953	41.3983	43.7015	42.2295	42.4193	41.1588	39.0527	31.3843	39.4403	39.1891	37.2068	34.9459	35.2641	34.6299	36.0398	36.9932	37.8472	32.8402	33.7474	34.2583	40.6095	40.6593	39.4662	33.5598	36.0387	38.5457	40.9225	40.3275	39.8511	40.0273	37.6486
		570	34.7517	40.0957	37.1182	33.8162	35.0426	34.2379	37.5506	39.6023	40.4743	35.1776	34.034	35.9189	42.4692	41.6499	42.9851	40.8209	40.6648	41.5706	43.8133	41.7756	42.1668	40.7433	39.3516	30.9891	39.4737	39.1906	37.3764	34.8662	34.7824	33.7722	35.9172	37.8155	37.1775	32.5045	33.4669	34.6606	39.4157	40.4433	39.3053	33.9083	35.7204	37.6436	41.5169	41.1471	39.9157	40.3374	37.5602
		600	34.2778	39.9011	37.0464	33.7955	34.8112	33.3961	36.9357	38.4255	39.5954	34.4028	32.6685	35.644	41.7545	41.4273	42.5048	41.0576	40.6238	42.2629	42.8982	41.2081	40.2139	40.4317	38.1802	30.777	38.2257	38.2398	36.3918	33.5794	34.4921	33.6367	33.7219	36.8968	37.2563	32.076	33.1964	34.1954	38.6456	39.5774	38.5473	34.4564	35.449	37.3082	41.181	39.2227	39.2857	39.8636	36.8159
		630	34.1994	39.6349	36.3743	33.3694	34.7031	33.6894	37.6167	38.7192	39.9918	34.9354	33.008	35.5032	41.7226	41.8949	42.5262	40.5414	40.475	40.2429	43.4221	41.4974	41.1698	40.5889	38.2675	30.6267	38.9347	39.0446	37.4506	33.0473	34.5513	34.1556	35.1996	36.778	37.0927	32.7508	33.0676	34.2218	38.7289	39.7355	38.1961	34.0487	34.7578	37.9132	40.5246	39.9226	38.7327	39.7827	36.8944
		660	33.9667	39.8614	36.1858	33.2456	33.9352	33.8333	37.1954	38.4834	39.9495	33.8302	33.7417	35.247	42.0622	41.9695	42.2754	40.9084	40.2842	41.0452	42.9593	42.2396	39.9763	39.9291	38.1372	31.4507	39.1095	38.0557	36.527	32.7956	34.5678	33.409	34.525	36.5197	36.9887	32.2571	32.8274	34.4375	38.6289	39.8454	37.377	32.721	34.7249	36.717	40.8647	39.3403	38.0873	39.3157	36.8968
		690	33.4968	40.1324	34.9135	33.332	33.6466	33.4013	37.4048	37.8968	39.0837	34.4403	32.6988	35.151	40.6556	41.9287	42.492	40.6431	40.3545	40.2833	43.2254	41.6417	39.3456	39.5671	37.7612	30.4503	38.4942	37.6454	36.7495	32.9008	34.0563	33.4156	34.8553	36.9976	36.2429	31.8566	32.5257	33.6742	39.4406	39.7634	37.7497	33.2739	34.6229	36.7122	40.4336	38.8514	38.7497	39.716	36.8752
		720	33.6394	38.6639	35.5981	33.8992	33.203	33.2929	37.2813	38.2078	39.7783	34.4861	32.2088	35.3513	42.0421	41.3568	43.3472	40.6161	40.4008	40.6096	42.6015	41.3151	39.2195	39.312	37.9666	30.6524	37.6558	37.8778	37.4973	32.5504	34.347	32.9357	34.1128	36.2679	36.1341	32.0466	32.3867	33.8187	38.7054	40.0609	36.6164	32.527	33.2005	36.5437	39.6174	38.2717	38.8146	39.1677	37.4206
		750	33.7844	38.3969	34.1578	32.1916	33.5709	33.0854	37.0881	37.1436	38.6198	33.523	32.1381	35.4258	41.0485	41.0943	41.1688	40.6538	40.1733	40.3811	41.9396	41.7542	38.7403	39.7577	37.6247	30.4526	38.8926	37.416	35.8442	32.2074	33.8691	32.2284	33.778	36.5678	35.7871	31.3385	32.5971	33.8275	38.3128	39.7921	36.6339	32.0706	33.8309	36.2823	39.8863	39.2529	38.1921	38.5864	36.1637
		780	33.5912	38.676	34.8299	33.0653	33.2432	32.9519	36.9764	37.1389	38.7873	33.6669	32.3248	34.3427	40.1266	41.2385	41.5462	39.5316	39.7403	40.1591	41.7777	40.7468	38.6235	39.1237	36.9933	29.7676	37.2132	38.3162	35.1917	32.1976	33.9629	32.7422	33.2276	37.1709	35.7057	31.1773	31.8269	33.432	38.2297	39.5554	36.0763	32.5375	34.3489	35.8537	40.0849	38.504	37.7906	39.3156	36.6802
		810	31.9556	37.9938	34.6451	31.9723	33.6648	33.3797	36.2093	36.6873	37.6629	33.2233	32.8231	34.4621	40.2275	42.4684	41.5776	38.711	39.1496	39.2864	42.1133	40.7388	38.0239	38.6587	37.3589	30.5757	36.5632	37.1843	34.1945	31.8057	33.504	32.5037	32.6	36.5836	34.8491	30.904	32.001	33.4566	37.4308	38.2028	35.3577	32.2717	33.5085	35.6902	39.2697	38.258	37.7054	38.9498	36.3252
		840	32.8379	38.3174	34.4742	31.9446	33.5352	32.6705	36.2493	36.6266	37.2456	33.2567	33.5003	35.2536	40.5191	40.7477	41.6244	38.9853	38.4354	39.2684	41.8957	41.943	37.684	38.5226	37.4593	30.5422	37.6893	36.8275	33.8884	31.3866	33.1693	31.9453	32.0579	35.2965	35.2934	30.8171	31.4341	32.8851	37.0872	38.8225	35.9848	31.6037	32.9477	34.7956	39.8338	38.8684	37.5021	39.257	36.0734
		870	32.6572	37.4661	34.352	31.9614	33.1699	32.4893	35.6483	35.3486	37.3128	33.3228	30.8763	35.0252	40.5716	40.8047	41.4354	39.222	38.7733	39.2609	41.8377	41.5007	38.0107	38.0177	37.5038	30.3004	36.9917	37.115	34.0429	31.728	33.5349	32.1066	32.1208	35.2114	33.998	30.49	31.1394	32.3454	37.6554	38.3902	35.4563	31.7224	32.6019	34.9805	38.5098	37.2615	37.1042	38.8872	36.324
		900	32.6663	37.0954	34.317	32.1635	32.431	32.3867	35.2333	34.5925	36.624	32.9279	30.6977	33.7916	39.3681	39.9116	40.3039	38.5116	38.7044	39.2311	41.0045	39.4329	37.2411	38.423	36.3257	29.9446	36.7031	36.7303	33.1449	31.7017	32.3706	31.832	30.9272	35.5504	33.3006	31.1503	31.2487	32.0351	36.845	37.0891	34.4752	31.1595	33.4503	35.0985	38.3542	36.1735	36.401	37.5518	34.9001
		930	32.3602	36.6801	33.9902	32.2551	32.9259	33.0328	34.9427	34.6673	36.1786	32.836	31.7432	34.3933	39.2692	41.2132	39.8157	37.9938	38.101	38.8919	41.0142	38.3749	37.0396	37.3779	36.4149	29.5052	36.6313	35.6604	34.0138	30.9272	32.9591	31.0222	31.0892	35.6199	33.2025	29.8683	30.7882	32.048	37.7708	37.7201	34.4027	31.2686	32.8127	35.0604	38.8087	37.0313	36.9522	37.3078	35.4436
		960	32.139	36.5942	33.9833	31.4114	32.7799	32.4252	35.3419	34.4001	35.3775	32.6725	31.4296	34.1734	39.3245	40.8068	38.4374	37.5573	38.2496	38.7441	40.814	38.9171	37.3067	38.0198	35.9239	29.89	36.3209	35.4929	32.932	30.7043	31.939	31.5512	30.8646	34.7267	33.5586	30.4662	30.7898	32.1753	36.8451	37.1259	34.603	31.2478	32.8483	34.9611	37.75	36.2055	36.5052	36.9133	35.3738
		990	31.5728	35.0131	33.8965	31.6264	32.6819	31.8632	33.7853	34.2078	36.4198	31.8979	30.3591	33.9603	38.617	39.4651	38.904	37.8872	38.0905	38.6959	40.7678	38.505	36.4429	37.4614	35.4837	29.2212	35.8044	35.758	33.3712	30.7456	32.2048	31.1412	30.5846	35.3725	33.2386	30.1234	30.199	32.1528	36.6886	37.3035	34.5551	30.4861	32.8174	34.6438	37.9829	36.2446	37.3173	37.6591	35.1571
		1020	32.1735	35.6895	33.2316	31.5956	32.8601	31.8518	34.6738	33.8437	35.7798	32.305	31.7173	33.7409	38.8627	39.4536	38.6665	37.9215	37.5193	38.6609	40.9613	38.3368	36.9617	37.9647	35.5786	29.0024	35.5371	34.9671	32.5426	30.5277	32.8114	31.6194	30.4845	34.4625	32.9488	29.7907	30.4771	31.963	37.0707	37.5603	33.7793	30.3644	32.7702	34.224	37.267	35.9257	36.4483	36.9489	34.9195
		1050	31.3335	35.1902	32.9697	31.5203	32.4168	32.322	33.8221	32.8869	35.2943	32.3821	30.9444	33.814	38.5631	39.1014	38.1658	37.9069	37.9579	38.5326	40.3528	38.3019	36.299	37.0807	35.6191	28.9353	34.8498	35.0353	32.573	29.7413	31.8928	30.0794	30.448	34.7711	32.4787	29.8774	30.2768	32.0007	36.3745	36.7675	34.0369	30.5271	32.0171	34.7726	37.1272	35.5074	35.8883	36.4936	34.4142
		1080	30.9036	34.7539	32.8275	31.3025	32.5943	30.9183	33.8862	33.2191	35.2249	32.0129	31.3229	33.817	37.965	39.0093	38.3804	37.2786	38.0971	37.9336	39.6276	37.6605	36.9972	36.9493	35.2033	28.9958	35.9008	34.6952	32.0617	30.2689	32.0613	30.6633	29.6287	34.6457	32.4513	28.8607	30.2655	31.4864	35.8073	36.1824	33.3337	30.1722	31.7159	34.3812	37.3543	36.2113	35.3486	36.7344	33.7359
		1110	30.2504	35.2414	32.9092	30.5295	32.33	31.6444	32.9377	32.829	35.7403	31.4973	30.5647	34.2978	38.3911	38.146	38.3024	37.5973	37.1471	37.7247	39.6022	37.421	36.2659	37.7273	35.0082	28.2792	35.0266	34.0715	32.2054	29.8899	31.7622	30.4029	29.6875	33.8677	32.7117	29.1244	30.4802	32.0028	35.0603	36.7094	33.5914	30.3808	32.3354	33.739	36.3449	35.617	35.5777	36.6271	32.7504
		1140	30.0485	34.5232	32.5678	31.3443	32.0972	31.3668	33.5479	32.3785	34.7275	32.1597	30.9904	33.7041	37.6793	38.7907	37.4868	36.3864	36.8381	37.4598	39.0552	37.305	35.3543	37.1342	34.5516	28.3344	35.0818	34.361	31.3351	30.3811	31.6903	30.74	29.9194	33.4259	32.3452	29.5259	29.7333	31.1974	35.6291	35.8267	34.2015	30.0803	31.9451	33.8039	37.1134	35.4207	34.5194	36.2719	32.59
		1170	30.1749	34.3214	32.6464	30.7104	31.6226	31.622	32.5336	31.8393	34.3111	30.9513	30.2035	33.4685	38.1625	38.4193	37.8451	36.354	36.9789	37.4921	39.5174	37.7503	35.744	37.2734	34.6433	28.4074	34.79	33.5518	30.931	29.6264	31.5612	30.0267	28.9932	32.9718	31.7755	28.6766	29.9701	30.8663	35.4951	35.9443	32.6668	29.9162	31.7102	34.2218	36.7772	35.5374	34.2676	35.8517	32.8851
		1200	30.0416	34.5362	32.7397	30.8637	30.9096	30.6211	31.7411	31.6716	34.3558	30.861	30.475	33.0389	37.1242	36.9799	36.668	36.0176	36.3151	36.3819	37.3452	36.7792	35.4568	36.5461	34.5944	28.3079	33.72	32.7551	31.3987	29.4186	31.3855	30.2779	28.381	32.3846	30.3397	29.4978	29.4347	30.7161	34.5798	34.5524	32.8571	29.7367	31.9524	33.7586	36.512	34.0499	33.3807	35.658	32.2093
		1230	30.035	34.2452	32.1913	30.8136	31.4193	31.431	32.3344	31.6311	33.2663	31.1156	30.2426	33.4731	37.0681	37.4341	37.2296	35.9277	36.2155	37.8364	39.2327	36.8894	34.9913	37.1676	34.3914	27.5832	34.7381	33.4145	30.9983	29.8245	31.4307	30.0309	29.2002	31.8906	31.0478	28.7445	29.6176	30.2591	35.3565	34.9797	32.6795	29.371	31.5847	33.8708	35.9042	34.9137	33.1965	35.4806	31.791
		1260	29.9029	34.1976	33.009	29.9985	31.5655	30.9697	32.4884	31.6202	34.5963	31.3294	30.5048	32.4255	36.8944	37.9697	36.6322	36.0076	36.4908	37.338	39.0364	36.343	35.0645	36.1841	34.6359	27.9233	34.2759	32.4754	31.2375	29.3738	30.9568	29.6072	28.87	31.9689	31.3265	28.506	29.5853	31.6328	34.2468	35.1693	32.7946	29.3263	31.2971	33.4751	35.1064	34.6593	33.7116	35.1807	31.409
		1290	29.9525	34.0724	31.5205	30.3979	31.3245	31.0104	32.0275	31.3546	33.8572	29.7433	30.6185	32.6212	37.7023	37.4455	36.6027	35.4185	36.0719	37.3196	38.5107	36.4043	35.3591	36.6798	35.1905	28.3052	34.2705	33.0572	30.5046	29.3339	30.7866	29.5812	29.0347	31.8176	31.0964	28.4357	29.3687	30.787	34.7718	34.6823	32.5074	29.0468	31.2584	33.5804	35.5627	34.6038	34.1243	35.2449	31.8611
		1320	29.3757	34.426	31.8995	30.7424	31.2116	31.3766	32.1628	31.0881	33.8889	30.7028	30.0797	32.8489	36.7844	37.1598	36.3821	34.8901	36.3879	37.4229	38.4824	36.918	35.1582	36.1686	34.6301	28.0092	33.9695	32.2917	31.4286	28.8994	30.2406	29.6531	28.7774	31.7102	30.9209	27.8763	29.6626	30.8858	33.3262	34.9025	32.77	29.3513	30.9666	33.7815	35.647	33.7676	33.447	34.9456	31.756
		1350	29.9494	34.5117	31.9264	30.6297	30.8995	29.8975	31.7382	30.8768	33.3597	30.4689	30.3865	32.8044	37.2513	37.2906	37.0004	35.2411	36.2122	37.2596	38.2635	35.4649	34.3681	36.7717	34.4136	28.2925	32.8671	32.585	30.0407	29.0973	30.8158	29.3919	28.078	31.1099	30.3006	28.0411	29.4238	30.4347	33.9037	34.1004	32.17	29.0826	31.2699	32.9675	35.236	34.0719	32.82	35.0478	31.6183
		1380	29.7901	33.7287	31.0547	29.5767	31.4483	31.216	31.5682	30.4069	33.8565	30.2161	29.4889	32.7435	36.2343	37.1744	36.0153	35.5374	35.3892	36.6482	38.1049	36.1435	34.746	36.7144	34.2026	27.8331	33.7983	32.3071	30.6018	28.8102	30.2524	29.4884	28.174	30.9351	30.3119	28.0839	29.0914	31.0851	33.8444	33.7456	32.2474	29.2712	30.7684	33.113	34.8747	33.8552	32.9235	35.1764	31.1194
		1410	29.3726	33.8287	32.0862	30.1357	30.9994	30.862	31.4142	30.0839	33.1276	30.2685	29.58	32.1495	36.102	36.5492	35.6279	35.7533	35.6186	37.2238	37.8082	35.347	34.4526	36.3055	34.5129	28.2876	33.4037	32.2355	30.182	28.324	30.4014	28.988	28.0897	30.5642	30.8381	28.0039	29.1183	30.6242	33.3256	34.3925	32.2356	29.1254	31.1176	32.9431	35.344	34.2137	32.6618	34.4688	31.1176
		1440	29.2881	34.203	31.5011	30.0845	31.1019	30.7294	32.1619	30.0771	33.6897	30.239	29.6014	31.483	36.2179	36.112	35.3912	34.6367	35.919	36.8773	37.5908	35.6955	35.0873	35.8114	33.9556	27.5207	32.9021	31.3537	30.0843	28.7764	29.5498	29.0744	28.2525	30.5512	30.3972	28.0541	28.5676	30.571	33.5721	34.1483	32.2584	28.5987	31.0748	32.7041	34.6246	33.4775	32.6954	34.0612	30.836
		1470	28.8628	33.3927	31.2883	29.8995	31.2612	30.0306	31.0842	30.045	33.0876	29.7142	29.569	32.5452	36.418	36.4934	36.4211	35.4225	35.4621	35.8377	37.8831	35.2895	33.5917	35.4355	34.4621	27.908	33.4252	31.5314	30.2646	28.1286	30.1641	29.1292	27.3858	31.0696	30.2971	27.7724	28.9821	29.523	33.1431	33.3872	31.6627	28.9221	30.413	33.1302	34.7972	33.0161	32.4542	34.3302	31.1877
[truncated: 18 more columns]
