# Supplementary material for: Cryo‐EM structure of antibacterial efflux transporter QacA from Staphylococcus aureus reveals a novel extracellular loop with allosteric role
Source: EMBO J. 2023 Jul 17;42(16):e113418. doi: 10.15252/embj.2023113418 (PMC10425836; doi:10.15252/embj.2023113418)
Supplement: Supplementary file 4 — Source Data for Expanded View [file EMBJ-42-e113418-s008.zip › Expanded view source data/Figure EV4/Figure EV4.xlsx]

## Sheet: Fig EV 4(B)
Time (seconds)	EV									QacA WT									QacA WT DelEL7									QacA LfrA EL7									QacA LfrA EL7-EL1									QacA SmvA EL7
0	r1	r2	r3		r1 normalized	r2 normalized	r3 normalized			r1	r2	r3		r1 normalized	r2 normalized	r3 normalized			r1	r2	r3		r1 normalized	r2 normalized	r3 normalized			r1	r2	r3		r1 normalized	r2 normalized	r3 normalized			r1	r2	r3		r1 normalized	r2 normalized	r3 normalized			r1	r2	r3
1	17480	9358	7118		100.314	98.7443	101.422			17683	17662	16070		101.438	186.639	229.444			13210	11719	13964		75.7789	123.838	199.375			12995	22584	19029		74.5455	238.651	271.691			21736	12291	28697		124.688	129.882	409.729			7975	18339	13830
2	17201	9428	6878		98.7134	99.483	98.0023			17418	17292	16108		99.918	182.729	229.986			13003	11871	14109		74.5914	125.444	201.445			12806	22596	18975		73.4613	238.778	270.92			21580	12215	28763		123.793	129.079	410.671			7912	18337	13850
3	17119	9214	7088		98.2428	97.2249	100.995			17639	17415	16268		101.186	184.029	232.271			12797	11786	14132		73.4097	124.546	201.773			12735	22460	19012		73.054	237.34	271.449			21731	12147	28623		124.659	128.36	408.672			7874	18353	13810
4	17457	9367	6978		100.182	98.8393	99.4272			17689	17349	15868		101.473	183.331	226.559			12826	11667	14235		73.5761	123.288	203.244			12661	22733	19153		72.6295	240.225	273.462			21457	12287	28820		123.088	129.84	411.485			7773	18351	13855
5	17120	9254	7046		98.2485	97.6469	100.396			17950	17080	16015		102.97	180.489	228.658			13105	11787	13988		75.1765	124.556	199.717			12436	22507	18917		71.3388	237.837	270.092			21318	12097	28641		122.29	127.832	408.929			7792	18417	13745
6	17210	9340	7220		98.765	98.5544	102.875			17637	17132	16081		101.174	181.038	229.601			12973	11729	14037		74.4193	123.943	200.417			12489	22493	19182		71.6429	237.689	273.876			21750	12327	28453		124.768	130.262	406.245			7734	18524	13941
7	17408	9400	6951		99.9013	99.1875	99.0425			17497	16953	15987		100.371	179.147	228.259			12837	11790	14200		73.6392	124.588	202.744			12665	22763	18704		72.6525	240.542	267.051			21412	12267	28510		122.829	129.628	407.059			7836	18510	14079
8	17343	9493	6975		99.5283	100.169	99.3845			17425	17378	15893		99.9581	183.638	226.916			13106	11742	14238		75.1823	124.081	203.287			12559	22349	18993		72.0444	236.167	271.177			21514	12092	28583		123.415	127.779	408.101			7981	18160	13817
9	17252	9269	6993		99.006	97.8052	99.6409			17786	17183	15577		102.029	181.577	222.405			13035	11784	14337		74.775	124.524	204.7			13071	22458	18934		74.9815	237.319	270.335			21303	12199	28797		122.204	128.91	411.157			7964	18465	14069
10	17410	9388	7101		99.9128	99.0609	101.18			17571	17127	15925		100.796	180.985	227.373			12882	11872	14014		73.8973	125.454	200.089			12655	22397	19054		72.5951	236.675	272.048			21204	12074	28562		121.636	127.589	407.801			7780	18301	13899
11	17187	9669	6982		98.633	102.026	99.4842			17706	17269	15970		101.57	182.486	228.016			12906	11655	14078		74.035	123.161	201.002			12944	22468	18956		74.253	237.425	270.649			21357	12393	28717		122.514	130.96	410.014			8019	18531	13852
12	17196	9386	7059		98.6847	99.0398	100.581			17727	17355	16118		101.691	183.395	230.129			13138	11706	14314		75.3658	123.7	204.372			12926	22609	19214		74.1497	238.915	274.333			21165	12199	28849		121.413	128.91	411.899			8081	18474	13709
13	17293	9532	7067		99.2413	100.58	100.695			17442	17056	15804		100.056	180.235	225.646			12972	11825	14090		74.4136	124.958	201.174			12787	22574	18976		73.3523	238.545	270.935			21570	12288	28927		123.736	129.85	413.013			7749	18413	14001
14	17354	9409	6998		99.5914	99.2825	99.7122			17312	17196	16197		99.3099	181.714	231.257			13010	11661	14140		74.6316	123.225	201.888			12782	22581	19158		73.3237	238.619	273.533			21219	12425	28830		121.722	131.298	411.628			8106	18437	13953
15	17331	9396	7063		99.4594	99.1453	100.638			17878	17116	16073		102.557	180.869	229.486			12994	11951	14321		74.5398	126.289	204.472			12973	22358	18982		74.4193	236.263	271.02			21362	12522	28685		122.543	132.323	409.558			7890	18432	13806
16	17058	9491	7017		97.8927	100.148	99.9829			17769	17126	16433		101.931	180.975	234.626			12818	11725	14262		73.5302	123.901	203.629			12756	22474	19093		73.1745	237.488	272.605			21233	12517	28413		121.803	132.27	405.674			8021	18531	13917
17	17392	9569	7028		99.8095	100.971	100.14			17672	17235	16086		101.375	182.127	229.672			12975	11829	14335		74.4308	125	204.672			12884	22508	18843		73.9088	237.848	269.036			21187	12228	28991		121.539	129.216	413.927			8067	18339	13808
18	17318	9535	7044		99.3848	100.612	100.368			17607	17361	15966		101.002	183.458	227.959			12940	11803	14377		74.23	124.725	205.271			12803	22687	18831		73.4441	239.739	268.864			21420	12292	28699		122.875	129.893	409.757			7766	17996	13901
19	17457	9522	6989		100.182	100.475	99.5839			17568	17188	16109		100.778	181.63	230			12741	11885	14165		73.0885	125.592	202.244			12718	22328	18827		72.9565	235.946	268.807			21199	12327	28920		121.608	130.262	412.913			7819	18380	13869
20	17447	9541	6999		100.125	100.675	99.7264			17746	17268	16174		101.8	182.475	230.928			12846	11589	14333		73.6908	122.464	204.643			13022	22723	19120		74.7004	240.12	272.991			21566	12223	28905		123.713	129.163	412.699			7809	18093	14083
21	17346	9437	7005		99.5455	99.5779	99.8119			17736	17367	16073		101.742	183.521	229.486			13184	11699	14275		75.6297	123.626	203.815			12673	22370	18996		72.6984	236.389	271.22			21243	12234	28861		121.86	129.28	412.07			7993	18301	13800
22	17611	9462	6960		101.066	99.8417	99.1707			17551	17073	15850		100.681	180.415	226.302			12966	11834	14344		74.3792	125.053	204.8			12890	22662	19263		73.9432	239.475	275.032			21508	12200	28509		123.38	128.92	407.045			7888	18335	13926
23	17491	9796	6994		100.378	103.366	99.6552			17462	17445	16132		100.17	184.346	230.329			13100	11686	14291		75.1479	123.489	204.043			12804	22435	19155		73.4499	237.076	273.49			21867	12162	28695		125.44	128.519	409.7			7858	18385	14103
24	17359	9388	7050		99.6201	99.0609	100.453			17462	17006	15950		100.17	179.707	227.73			12983	11682	14357		74.4767	123.447	204.986			12805	22552	18948		73.4556	238.313	270.535			21571	12287	28688		123.742	129.84	409.6			7966	18363	13836
25	17739	9451	7086		101.801	99.7257	100.966			17805	17230	15937		102.138	182.074	227.545			12818	11728	14110		73.5302	123.933	201.459			12904	22267	19022		74.0235	235.301	271.592			21486	12291	28561		123.254	129.882	407.787			8012	18294	14041
26	16955	9443	6988		97.3016	99.6412	99.5697			17649	17097	15959		101.243	180.668	227.859			12928	11901	14182		74.1612	125.761	202.487			12546	22397	18670		71.9698	236.675	266.566			21439	12544	28523		122.984	132.556	407.245			7838	18419	14073
27	17350	9322	7035		99.5684	98.3645	100.239			17633	17334	15853		101.151	183.173	226.345			12992	11777	14263		74.5283	124.451	203.644			12711	22522	19192		72.9164	237.996	274.019			21508	12360	28686		123.38	130.611	409.572			7908	18205	14007
28	17150	9453	7114		98.4207	99.7468	101.365			17794	17189	15898		102.075	181.64	226.988			12907	11605	14315		74.0407	122.633	204.386			12990	22569	19333		74.5168	238.492	276.032			21524	12324	28778		123.472	130.231	410.885			7850	18121	13916
29	17241	9303	7064		98.9429	98.164	100.653			17579	17227	15906		100.842	182.042	227.102			12814	11636	14396		73.5072	122.961	205.543			12718	22419	19145		72.9565	236.907	273.348			21623	12572	28740		124.04	132.851	410.343			7770	18404	13961
30	17063	9681	7122		97.9214	102.153	101.479			17495	17320	16160		100.36	183.025	230.729			13109	11886	14314		75.1995	125.602	204.372			12901	22206	18942		74.0063	234.656	270.449			21201	12367	28625		121.619	130.685	408.701			7942	18384	14081
31	17254	9630	6987		99.0175	101.614	99.5554			17860	17103	16038		102.453	180.732	228.987			12766	11719	14225		73.2319	123.838	203.101			12683	22479	18805		72.7557	237.541	268.493			21485	12274	28810		123.248	129.702	411.342			7926	18371	13895
32	17235	9357	6948		98.9085	98.7338	98.9997			17432	17363	16098		99.9983	183.479	229.843			12940	11653	14097		74.23	123.14	201.274			12502	22560	18742		71.7174	238.397	267.594			21516	12388	28590		123.426	130.907	408.201			8014	18330	14006
33	17305	9660	7110		99.3102	101.931	101.308			17668	17496	16240		101.352	184.885	231.871			13003	11880	14332		74.5914	125.539	204.629			12623	22740	18997		72.4116	240.299	271.235			21336	12376	28596		122.393	130.78	408.287			7877	18354	14044
34	17117	9306	6992		98.2313	98.1956	99.6267			18017	17333	15783		103.354	183.162	225.346			13257	11758	14039		76.0485	124.25	200.445			12717	22675	18754		72.9508	239.612	267.765			21415	12350	28709		122.847	130.506	409.9			7936	18286	13927
35	17186	9466	7125		98.6273	99.8839	101.522			17695	17378	15959		101.507	183.638	227.859			13078	11647	14352		75.0217	123.077	204.914			12825	22597	18865		73.5703	238.788	269.35			21383	12476	28826		122.663	131.837	411.571			7986	18420	14139
36	17214	9621	6910		98.788	101.519	98.4583			17644	17379	16099		101.214	183.648	229.858			13077	11637	14244		75.0159	122.971	203.372			12822	22436	18926		73.5531	237.087	270.221			21564	12140	28540		123.701	128.286	407.487			7836	18289	13903
37	17386	9329	6970		99.775	98.4383	99.3132			17751	17222	16167		101.828	181.989	230.829			13081	11708	14178		75.0389	123.721	202.43			12726	22530	18970		73.0024	238.08	270.849			21486	12271	28814		123.254	129.671	411.399			7894	18585	13886
38	17285	9422	6974		99.1954	99.4196	99.3702			17530	17227	15777		100.56	182.042	225.26			13032	11801	14510		74.7578	124.704	207.17			12911	22635	18846		74.0637	239.19	269.079			21670	12382	28864		124.309	130.844	412.113			7767	18228	14139
39	17362	9583	7064		99.6373	101.118	100.653			17765	17516	15977		101.909	185.096	228.116			12781	11629	14174		73.3179	122.887	202.373			12634	22562	18917		72.4747	238.418	270.092			21391	12390	28991		122.709	130.928	413.927			8022	18355	14019
40	17493	9487	6967		100.389	100.106	99.2705			17729	17489	16088		101.702	184.811	229.701			12954	11728	14423		74.3103	123.933	205.928			12825	22475	18967		73.5703	237.499	270.806			21664	12238	29006		124.275	129.322	414.141			7839	18644	14091
41	17312	9526	6953		99.3504	100.517	99.071			17600	17434	15966		100.962	184.229	227.959			12979	11632	14071		74.4537	122.918	200.902			12747	22423	19054		73.1229	236.949	272.048			21445	12275	28679		123.019	129.713	409.472			8009	18354	13982
42	17298	9499	7078		99.27	100.232	100.852			17648	17159	16066		101.237	181.323	229.386			13219	11870	14196		75.8305	125.433	202.687			12803	22398	18899		73.4441	236.685	269.835			21812	12558	28792		125.124	132.704	411.085			8026	18322	13825
43	17356	9402	6928		99.6029	99.2086	98.7148			17795	17150	15801		102.081	181.228	225.603			12852	11808	13901		73.7252	124.778	198.475			12723	22430	19183		72.9852	237.023	273.89			21334	12282	28837		122.382	129.787	411.728			7831	18053	13903
44	17651	9589	7034		101.296	101.182	100.225			17591	17564	16195		100.91	185.603	231.228			12886	11713	14318		73.9203	123.774	204.429			12761	22808	18932		73.2032	241.018	270.307			21655	12177	28842		124.223	128.677	411.799			7994	18142	14122
45	17529	9339	6919		100.596	98.5438	98.5865			17842	17220	16071		102.35	181.968	229.458			13079	11809	14384		75.0274	124.789	205.371			12759	22731	19022		73.1917	240.204	271.592			21479	12468	28759		123.214	131.752	410.614			7894	18531	14074
46	17522	9354	7011		100.556	98.7021	99.8974			17645	17433	15892		101.22	184.219	226.902			12999	11767	14206		74.5685	124.345	202.83			12690	22438	18654		72.7959	237.108	266.337			21541	12696	28814		123.569	134.162	411.399			8035	18643	13893
47	17241	9551	7105		98.9429	100.781	101.237			17451	17301	16142		100.107	182.824	230.472			13068	11652	14306		74.9643	123.13	204.258			12960	22527	19142		74.3448	238.048	273.305			21423	12267	28882		122.893	129.628	412.37			7902	18490	14052
48	17451	9467	7001		100.148	99.8945	99.7549			17455	17327	15866		100.13	183.099	226.531			13025	11832	14364		74.7176	125.032	205.086			12705	22470	19102		72.8819	237.446	272.734			21361	12323	28853		122.537	130.22	411.956			7926	18082	14135
49	17470	9418	7043		100.257	99.3774	100.353			17418	17537	16235		99.918	185.318	231.799			12945	11873	14098		74.2587	125.465	201.288			12730	22415	18824		73.0254	236.865	268.765			21597	12200	28997		123.891	128.92	414.012			7890	18533	13910
50	17422	9625	7110		99.9816	101.562	101.308			17605	17455	16220		100.991	184.451	231.585			12969	12028	14332		74.3964	127.103	204.629			12754	22565	19171		73.163	238.45	273.719			21745	12369	28954		124.74	130.706	413.398			7889	18368	13754
51	17471	9424	7101		100.263	99.4408	101.18			17650	17225	15879		101.249	182.021	226.717			12866	11801	14301		73.8055	124.704	204.186			12573	22552	18604		72.1247	238.313	265.623			21519	12254	28594		123.443	129.491	408.258			7901	18686	14058
52	17281	9479	7059		99.1725	100.021	100.581			17541	17462	16103		100.624	184.525	229.915			12995	11768	14277		74.5455	124.355	203.844			12784	22941	19217		73.3351	242.423	274.376			21282	12462	28808		122.084	131.689	411.314			7971	18558	14353
53	17242	9541	3696		98.9486	100.675	52.6631			4331	14468	15416		24.8447	152.887	220.106			13074	8578	9907		74.9987	90.6459	141.45			1490	5913	19103		8.54735	62.4841	272.748			21585	12386	4113		123.822	130.886	58.7244			2951	7381	1918
54	17480	3667	6810		100.314	38.6937	97.0334			17051	17721	15637		97.8127	187.262	223.261			13030	11990	14469		74.7463	126.701	206.585			12091	21665	18910		69.3598	228.939	269.992			21482	12334	29908		123.231	130.336	427.019			7449	17413	13793
55	8031	9108	6799		46.0884	96.1064	96.8767			16656	17311	15486		95.5468	182.93	221.105			13062	11934	14478		74.9299	126.11	206.713			11904	21474	19158		68.287	226.921	273.533			21753	12336	30160		124.786	130.358	430.617			7440	17457	13468
56	17516	8724	6851		100.521	92.0544	97.6176			15951	17412	15480		91.5026	183.997	221.02			12955	11992	14416		74.3161	126.722	205.828			10962	20532	8506		62.8833	216.967	121.447			10831	12316	30294		62.1318	130.146	432.53			7455	17178	13371
57	17480	8394	6662		100.314	88.5723	94.9246			15464	17252	15229		88.7089	182.306	217.436			13008	12180	14611		74.6201	128.709	208.612			10453	19810	18437		59.9634	209.337	263.239			22137	12438	29788		126.988	131.435	425.306			7322	16979	13477
58	16877	7960	6601		96.854	83.9928	94.0555			15210	16887	15027		87.2518	178.449	214.552			13107	12006	14434		75.188	126.87	206.085			9748	19351	18125		55.9192	204.487	258.784			21863	12495	29081		125.417	132.038	415.212			7134	16784	12784
59	16240	7403	6634		93.1984	78.1154	94.5257			14325	16560	14741		82.175	174.994	210.468			12656	12037	14454		72.6009	127.198	206.371			9422	18728	18267		54.0491	197.903	260.812			21446	12438	28835		123.025	131.435	411.699			7058	16472	12612
60	15776	6980	6572		90.5355	73.652	93.6422			13346	15505	14709		76.559	163.845	210.012			12391	11745	14153		71.0807	124.112	202.073			9080	18199	17941		52.0872	192.313	256.157			20480	12275	28983		117.483	129.713	413.812			6805	15636	12512
61	15323	6215	6410		87.9359	65.5798	91.334			12957	15326	14337		74.3275	161.954	204.7			11871	11838	14515		68.0977	125.095	207.242			8511	17610	17382		48.8232	186.089	248.176			19254	12307	27981		110.45	130.051	399.506			6834	15117	11895
62	14601	5946	6404		83.7924	62.7414	91.2485			12387	15076	14352		71.0577	159.312	204.914			11552	11781	14527		66.2678	124.493	207.413			7775	17326	16839		44.6011	183.088	240.423			17950	12431	27768		102.97	131.361	396.465			6794	14804	11699
63	13904	5527	6603		79.7925	58.3201	94.084			12148	14534	13889		69.6867	153.584	198.304			11126	11724	14264		63.8241	123.89	203.658			7309	16687	16231		41.9279	176.336	231.742			16430	12266	27245		94.2503	129.618	388.998			6548	14324	11364
64	13499	4977	6367		77.4683	52.5166	90.7213			11810	14213	13554		67.7478	150.192	193.521			10840	11772	14247		62.1834	124.398	203.415			7034	15751	15880		40.3504	166.445	226.731			15812	12349	26634		90.7052	130.495	380.274			6560	13722	10677
65	12637	4769	6245		72.5214	50.3218	88.9829			10898	14122	13383		62.5161	149.231	191.079			10676	11708	13998		61.2426	123.721	199.86			6672	14202	15250		38.2738	150.076	217.736			15255	12341	26685		87.51	130.41	381.002			6031	13375	10622
66	12305	4186	6277		70.6161	44.1701	89.4389			10280	13671	13172		58.971	144.465	188.067			10492	11698	13689		60.1871	123.616	195.448			6635	13837	14610		38.0615	146.219	208.598			14819	2830	26156		85.0089	29.9053	373.449			5968	12908	10466
67	11822	3940	6283		67.8443	41.5743	89.5244			9995	13855	12577		57.3361	146.409	179.571			10157	11858	13279		58.2654	125.306	189.594			6354	13073	14391		36.4496	138.146	205.471			14456	12033	25618		82.9265	127.156	365.768			5757	12646	10186
68	11120	3790	6160		63.8156	39.9916	87.7718			9869	13994	12273		56.6133	147.878	175.231			9935	11465	13344		56.9919	121.154	190.522			6324	12299	14478		36.2775	129.967	206.713			14083	11695	25173		80.7868	123.584	359.414			5628	12205	9746
69	10674	3647	5911		61.2561	38.4826	84.2239			9660	14342	12233		55.4144	151.555	174.66			9474	11496	13176		54.3474	121.481	188.124			5893	12221	14098		33.8051	129.142	201.288			13520	11172	24914		77.5572	118.057	355.716			5327	12016	9436
70	10434	3539	5927		59.8788	37.343	84.4519			9378	14328	11921		53.7967	151.408	170.205			9434	11312	13395		54.1179	119.537	191.251			5638	11768	14352		32.3423	124.355	204.914			13273	10712	24571		76.1403	113.196	350.819			5275	11672	9076
71	10015	3245	5978		57.4742	34.2408	85.1785			9207	14187	11794		52.8158	149.918	168.392			9184	11265	13338		52.6838	119.04	190.437			5424	10485	13836		31.1147	110.798	197.547			12572	10163	24410		72.119	107.395	348.52			5167	11133	9101
72	9373	3138	6029		53.7899	33.1117	85.9052			8757	13451	11439		50.2343	142.14	163.323			9065	11236	13139		52.0012	118.734	187.595			4928	9568	13480		28.2694	101.107	192.464			12459	9541	23520		71.4708	100.822	335.813			5151	10869	8772
73	9285	3112	5977		53.2849	32.8374	85.1643			9029	12945	11457		51.7947	136.793	163.58			8514	11135	12963		48.8404	117.666	185.083			4691	9170	12792		26.9098	96.9017	182.641			12306	8991	22677		70.5931	95.0101	323.777			5130	10628	8591
74	9048	2821	5804		51.9248	29.7668	82.6993			8998	12827	11199		51.6168	135.546	159.897			8225	10929	12932		47.1825	115.489	184.64			4402	8780	12503		25.252	92.7805	178.515			11672	8647	22472		66.9562	91.375	320.85			5024	10701	8123
75	8827	2888	5936		50.6565	30.4738	84.5801			8952	12288	10928		51.3529	129.85	156.027			7980	10749	12624		45.7771	113.587	180.242			4295	8557	12186		24.6382	90.424	173.989			11344	8072	22398		65.0746	85.2988	319.793			4788	10201	7812
76	8463	2711	5734		48.5676	28.6061	81.7019			9141	12014	10462		52.4371	126.955	149.374			7916	10697	12660		45.41	113.038	180.756			4019	8510	12657		23.0549	89.9273	180.714			10861	7462	22011		62.3039	78.8528	314.268			4685	10101	7483
77	8242	2727	5691		47.2993	28.7749	81.0892			8912	11888	10720		51.1235	125.623	153.058			7457	10551	12337		42.7769	111.495	176.145			3943	8527	12239		22.6189	90.1069	174.745			10568	7244	21983		60.6231	76.5492	313.868			4417	10122	7279
78	7889	2755	5554		45.2735	29.0704	79.1371			8167	11229	10412		46.8498	118.66	148.66			7369	10421	11789		42.2721	110.121	168.321			3909	8544	11742		22.4239	90.2866	167.649			10054	6855	21196		57.6745	72.4385	302.631			4349	10279	7269
79	7545	2699	5841		43.2994	28.4795	83.2265			7668	11186	10290		43.9873	118.205	146.918			7103	10345	11705		40.7462	109.318	167.121			3800	8859	11099		21.7986	93.6153	158.469			9754	6506	20906		55.9536	68.7505	298.491			4608	10322	6992
80	7397	2684	5636		42.45	28.3212	80.3055			8047	11139	10149		46.1614	117.709	144.905			7169	10185	11780		41.1248	107.627	168.192			3670	8342	11288		21.0529	88.152	161.167			9846	6170	20305		56.4814	65.1999	289.91			4451	9687	6716
81	7330	2649	5836		42.0655	27.9519	83.1552			8056	11224	10302		46.2131	118.607	147.089			6953	10173	11236		39.8857	107.501	160.425			3541	7866	11503		20.3129	83.122	164.237			10168	5876	19990		58.3285	62.0932	285.412			4205	9355	6618
82	7401	2624	5575		42.473	27.6881	79.4363			7516	11110	10031		43.1154	117.402	143.22			6715	9895	11358		38.5204	104.563	162.167			3622	7218	11770		20.7775	76.2744	168.049			9930	5793	19470		56.9632	61.2161	277.988			3973	9274	6510
83	7030	2692	5781		40.3439	28.4056	82.3715			7179	11008	9803		41.1822	116.324	139.965			6741	9693	11495		38.6696	102.428	164.123			3470	7087	11496		19.9056	74.8901	164.137			10256	5639	19626		58.8333	59.5887	280.215			4075	9382	6477
84	6751	2599	5529		38.7427	27.4243	78.7809			6762	10889	10111		38.7901	115.067	144.362			6619	9578	11329		37.9697	101.213	161.753			3540	7202	11202		20.3071	76.1053	159.939			10818	5366	19482		62.0572	56.7039	278.159			3906	8859	6359
85	6428	2527	5667		36.8891	26.6646	80.7472			6650	10770	10025		38.1476	113.809	143.135			6620	9531	10980		37.9755	100.716	156.77			3436	7459	10461		19.7105	78.8211	149.36			10840	5193	18912		62.1834	54.8757	270.021			4050	8391	6250
86	6355	2591	5434		36.4702	27.3399	77.4273			6497	10613	9719		37.2699	112.15	138.766			6574	9308	10935		37.7116	98.36	156.127			3374	7638	10147		19.3549	80.7127	144.876			10215	5108	18688		58.5981	53.9775	266.823			4153	8268	6172
87	6506	2518	5471		37.3367	26.5696	77.9545			6442	10445	9399		36.9544	110.375	134.197			6248	9098	10581		35.8415	96.1408	151.073			3266	7393	10025		18.7353	78.1237	143.135			9598	4908	18538		55.0587	51.8641	264.681			4111	8398	5874
88	6231	2513	5434		35.7586	26.5168	77.4273			6348	10265	9364		36.4152	108.473	133.697			6371	8810	10603		36.5471	93.0975	151.387			3266	7235	9609		18.7353	76.4541	137.195			8837	4631	18003		50.6933	48.9369	257.043			4090	8500	5768
89	6079	2534	5481		34.8863	26.7384	78.0969			5881	10005	9172		33.7362	105.725	130.956			6257	8600	10794		35.8931	90.8783	154.114			3181	6919	8737		18.2477	73.1148	124.745			8909	4570	17623		51.1063	48.2923	251.617			4049	8740	5629
90	5957	2503	5283		34.1861	26.4113	75.2757			5800	9863	9204		33.2716	104.225	131.412			5987	8513	10643		34.3443	89.959	151.958			3195	7370	8562		18.328	77.8806	122.246			8800	4594	17750		50.481	48.5459	253.43			4026	8643	5580
91	6034	2444	5092		34.628	25.7888	72.5542			5752	9785	9167		32.9962	103.401	130.884			5921	8387	10332		33.9657	88.6275	147.518			3148	7557	8242		18.0584	79.8567	117.677			8578	4646	17535		49.2075	49.0954	250.361			3890	8321	5549
92	5836	2424	4852		33.4917	25.5777	69.1345			5732	9447	9185		32.8815	99.8288	131.141			5751	8362	10354		32.9905	88.3633	147.832			3049	7258	7901		17.4905	76.6971	112.809			8557	4347	17383		49.087	45.9358	248.19			3749	8038	5693
93	5827	2456	4798		33.4401	25.9154	68.3651			5662	9744	9086		32.4799	102.967	129.728			5952	8159	10443		34.1435	86.2182	149.103			3023	6974	7822		17.3414	73.696	111.681			8734	4263	17208		50.1024	45.0482	245.692			3616	7879	5505
94	5818	2514	4669		33.3884	26.5274	66.527			5725	9830	8903		32.8413	103.876	127.115			5779	8236	10290		33.1511	87.0319	146.918			2990	7200	7844		17.1521	76.0842	111.995			8133	4235	16826		46.6548	44.7523	240.238			3421	8054	5736
95	5687	2492	4858		32.6366	26.2952	69.22			5834	9492	8624		33.4666	100.304	123.131			5651	8211	9907		32.4168	86.7677	141.45			3122	7414	7916		17.9093	78.3456	113.023			7970	4110	16530		45.7197	43.4314	236.011			3260	7986	5440
96	5641	2547	4740		32.3727	26.8756	67.5387			6087	9680	8465		34.9179	102.291	120.861			5336	8021	9768		30.6098	84.7599	139.465			2960	7710	7756		16.98	81.4735	110.738			7897	4082	16504		45.301	43.1355	235.64			3370	7739	5502
97	5774	2460	4743		33.1359	25.9576	67.5814			6403	9734	8720		36.7307	102.862	124.502			5196	7909	9860		29.8067	83.5764	140.779			2947	7932	7661		16.9054	83.8194	109.382			7785	3906	16107		44.6585	41.2757	229.972			3371	7351	5415
98	5673	2483	4649		32.5563	26.2003	66.2421			6564	9621	8887		37.6542	101.668	126.886			5166	8115	9697		29.6346	85.7532	138.451			2992	7682	7537		17.1635	81.1776	107.611			8041	4099	16123		46.127	43.3152	230.2			3381	7438	5354
99	5485	2613	4745		31.4774	27.572	67.6099			7001	9646	8836		40.1611	101.932	126.158			4971	7887	9831		28.516	83.3439	140.365			2986	7005	7376		17.1291	74.0236	105.313			8067	3865	15936		46.2762	40.8424	227.53			3145	7102	5384
100	5265	2549	4589		30.2149	26.8967	65.3871			6891	9431	8843		39.5301	99.6597	126.258			4957	7785	9695		28.4357	82.266	138.423			2944	6748	7280		16.8882	71.3078	103.942			8143	3712	15786		46.7121	39.2256	225.389			3025	7100	5372
101	5356	2568	4580		30.7371	27.0972	65.2589			6942	9304	8688		39.8226	98.3177	124.045			4906	7756	9449		28.1432	81.9596	134.911			2787	6421	6680		15.9876	67.8523	95.3754			8059	3978	16145		46.2303	42.0365	230.514			3117	6904	5040
102	5220	2444	4538		29.9566	25.7888	64.6605			6876	9446	8463		39.444	99.8182	120.833			4883	7644	9058		28.0112	80.7761	129.328			2848	6142	6552		16.3375	64.904	93.5479			7736	3755	16065		44.3774	39.68	229.372			3015	6656	5012
103	5011	2431	4388		28.7572	25.6516	62.5232			6565	9208	8423		37.66	97.3032	120.262			4777	7645	8929		27.4032	80.7866	127.486			2914	5779	6473		16.7161	61.0681	92.4199			7516	3726	15132		43.1154	39.3736	216.051			2859	6673	4751
104	5287	2475	4299		30.3411	26.1159	61.255			6330	9347	8466		36.3119	98.7721	120.876			4655	7466	8862		26.7033	78.8951	126.53			2851	5818	6161		16.3547	61.4803	87.9653			7378	3622	15060		42.3237	38.2746	215.023			2713	6327	4779
105	5075	2520	4360		29.1245	26.5907	62.1242			6423	8888	8161		36.8454	93.9217	116.521			4738	7315	8376		27.1794	77.2994	119.591			2991	5628	6158		17.1578	59.4725	87.9224			7439	3779	14878		42.6737	39.9336	212.425			2694	5976	4512
106	5205	2625	4391		29.8705	27.6986	62.5659			6299	8915	8523		36.1341	94.207	121.689			4486	7234	8085		25.7338	76.4435	115.436			2844	5532	5945		16.3145	58.458	84.8813			7746	3603	14947		44.4348	38.0738	213.41			2745	6046	4373
107	5068	2498	4172		29.0843	26.3586	59.4454			6222	8766	8938		35.6924	92.6325	127.615			4350	7432	7893		24.9537	78.5358	112.694			2757	5367	5908		15.8155	56.7144	84.353			7732	3634	14769		44.3544	38.4014	210.868			2811	6143	4338
108	4944	2551	4407		28.3727	26.9178	62.7939			6214	8485	9045		35.6465	89.6631	129.142			4471	7179	7780		25.6478	75.8623	111.081			2856	5405	5915		16.3834	57.116	84.4529			7843	3565	14379		44.9912	37.6722	205.3			2882	6178	4311
109	4868	2527	4274		27.9366	26.6646	60.8988			6224	8549	9025		35.7038	90.3394	128.857			4453	7372	7644		25.5445	77.9018	109.139			2886	5398	5833		16.5555	57.042	83.2822			7896	3474	14546		45.2952	36.7106	207.684			2904	6194	4034
110	4847	2480	4171		27.816	26.1686	59.4312			5758	8456	8762		33.0306	89.3567	125.102			4469	7348	7486		25.6363	77.6482	106.883			2768	5429	5573		15.8786	57.3696	79.57			7736	3334	14660		44.3774	35.2312	209.312			2794	6208	4002
111	4769	2552	4272		27.3684	26.9284	60.8703			5566	8431	8943		31.9292	89.0925	127.686			4496	7282	7322		25.7912	76.9507	104.542			2693	5152	5536		15.4483	54.4425	79.0417			7277	3360	14849		41.7443	35.506	212.01			3004	5866	3917
112	4570	2364	4244		26.2264	24.9446	60.4713			5408	8569	9095		31.0229	90.5508	129.856			4520	7269	7442		25.9289	76.8133	106.255			2800	4864	5297		16.0621	51.3991	75.6293			7070	3455	14557		40.5569	36.5098	207.841			3110	5731	4004
113	4678	2500	4131		26.8462	26.3797	58.8612			5658	8269	9137		32.457	87.3806	130.456			4408	7113	7369		25.2864	75.1648	105.213			2745	4958	5465		15.7466	52.3924	78.028			6818	3281	14573		39.1113	34.6711	208.07			3062	5884	4037
114	4599	2479	4217		26.3928	26.1581	60.0866			5620	8144	9218		32.239	86.0597	131.612			4435	7328	7089		25.4413	77.4368	101.215			2747	4959	5206		15.7581	52.403	74.33			6515	3330	14210		37.3732	35.1889	202.887			2942	5719	3937
115	4671	2576	4152		26.806	27.1816	59.1605			5598	8359	9011		32.1128	88.3316	128.657			4532	7158	6887		25.9977	75.6404	98.3309			2731	4936	5238		15.6663	52.1599	74.7869			6367	3322	13871		36.5242	35.1044	198.047			2759	5767	3827
116	4466	2547	4190		25.6295	26.8756	59.7019			5250	8276	8813		30.1165	87.4546	125.83			4671	7122	6956		26.7951	75.26	99.3161			2647	4842	5146		15.1845	51.1666	73.4734			6418	3226	14072		36.8167	34.0899	200.917			2876	5644	3836
117	4561	2534	4122		26.1747	26.7384	58.733			5648	8004	8759		32.3996	84.5803	125.059			4418	6915	6935		25.3438	73.0725	99.0163			2619	4970	4971		15.0238	52.5192	70.9747			6528	3281	13858		37.4477	34.6711	197.861			2853	5677	3673
118	4521	2394	4168		25.9452	25.2612	59.3884			5272	7955	8731		30.2427	84.0625	124.659			4225	6868	6752		24.2366	72.5759	96.4034			2702	4888	5087		15.5	51.6527	72.631			6551	3257	13648		37.5797	34.4175	194.863			2823	5707	3722
119	4497	2458	4071		25.8075	25.9365	58.0063			5369	7863	8476		30.7991	83.0903	121.018			4371	6660	6762		25.0741	70.3779	96.5462			2844	5166	5029		16.3145	54.5904	71.8029			6867	3245	13672		39.3924	34.2907	195.206			2827	5760	3707
120	4436	2323	4195		25.4574	24.512	59.7732			5142	7702	8768		29.497	81.389	125.187			4307	6557	6776		24.707	69.2895	96.7461			2672	5204	4902		15.3279	54.992	69.9896			7107	3201	13729		40.7691	33.8258	196.019			2912	5898	3647
121	4414	2367	4141		25.3311	24.9763	59.0037			5391	7827	8338		30.9254	82.7099	119.048			3964	6598	6690		22.7394	69.7227	95.5182			2627	5576	5051		15.0697	58.923	72.117			7302	3281	13574		41.8878	34.6711	193.806			2986	6108	3615
122	4344	2250	4088		24.9294	23.7417	58.2486			5291	7670	8446		30.3517	81.0508	120.59			4101	6618	6639		23.5253	69.9341	94.79			2670	5629	4862		15.3164	59.4831	69.4185			7359	3161	13412		42.2147	33.4031	191.493			3026	5929	3535
123	4250	2364	4007		24.39	24.9446	57.0944			5220	7647	8425		29.9444	80.8078	120.29			3996	6438	6461		22.923	68.032	92.2486			2742	5467	5003		15.7294	57.7712	71.4316			7177	3185	13113		41.1707	33.6567	187.224			3134	6031	3610
124	4216	2297	4047		24.1948	24.2376	57.6644			5186	7723	8603		29.7494	81.6109	122.832			3982	6481	6286		22.8427	68.4863	89.75			2628	5187	4976		15.0755	54.8123	71.0461			6825	3097	13381		39.1515	32.7268	191.051			3161	5684	3529
125	4175	2295	3988		23.9596	24.2165	56.8237			5108	7833	8619		29.3019	82.7733	123.06			4053	6553	6354		23.2499	69.2472	90.7209			2553	5052	4893		14.6452	53.3857	69.8611			6556	3189	13455		37.6083	33.699	192.107			3169	5632	3487
126	4177	2327	3939		23.971	24.5542	56.1255			5144	7721	8386		29.5084	81.5897	119.733			3759	6408	6195		21.5634	67.7149	88.4507			2674	5208	4875		15.3393	55.0342	69.6041			6551	3248	13281		37.5797	34.3224	189.623			3119	5386	3403
127	4182	2407	3956		23.9997	25.3983	56.3677			5147	7826	8165		29.5257	82.6993	116.578			3893	6407	6149		22.3321	67.7044	87.7939			2712	5080	4924		15.5573	53.6816	70.3037			6326	3167	13176		36.289	33.4665	188.124			2993	5359	3397
128	4057	2334	3908		23.2824	24.628	55.6838			4975	7747	8221		28.539	81.8645	117.377			3895	6473	6162		22.3436	68.4018	87.9796			2625	5281	4712		15.0583	55.8056	67.2768			6448	3219	13448		36.9888	34.016	192.007			2822	5448	3493
129	4132	2416	3788		23.7128	25.4933	53.974			5106	7754	8084		29.2905	81.9385	115.421			3903	6223	6219		22.3895	65.76	88.7934			2564	5360	4824		14.7083	56.6405	68.8759			6495	3177	13152		37.2584	33.5722	187.781			2777	5322	3362
130	4079	2400	3708		23.4086	25.3245	52.8341			5121	7820	8146		29.3765	82.6359	116.307			3877	6062	5983		22.2403	64.0587	85.4238			2627	5147	4744		15.0697	54.3896	67.7337			6663	3115	13037		38.2222	32.917	186.139			2834	5453	3487
131	4073	2439	3709		23.3742	25.736	52.8483			5078	7635	8136		29.1298	80.681	116.164			3781	6270	5997		21.6896	66.2567	85.6237			2499	4717	4557		14.3355	49.8457	65.0638			6672	3102	13477		38.2738	32.7796	192.421			2793	5456	3401
132	3989	2315	3827		22.8921	24.4276	54.5297			5059	7739	8193		29.0208	81.7799	116.978			3647	6260	5845		20.9209	66.151	83.4535			2578	4633	4462		14.7886	48.9581	63.7074			6726	3202	13172		38.5835	33.8363	188.067			2741	5327	3435
133	4053	2267	3713		23.2594	23.9211	52.9053			5185	7662	8215		29.7436	80.9663	117.292			3670	6096	6058		21.0529	64.418	86.4947			2641	4461	4341		15.15	47.1405	61.9798			6461	3195	12929		37.0634	33.7624	184.597			2856	5194	3216
134	3974	2280	3851		22.8061	24.0582	54.8716			5011	7722	8212		28.7455	81.6003	117.249			3575	5891	5871		20.5079	62.2517	83.8247			2580	4469	4227		14.8001	47.225	60.3521			6219	3237	13083		35.6752	34.2062	186.796			2815	5272	3316
135	3916	2271	3808		22.4732	23.9633	54.2589			4856	7586	8117		27.8563	80.1632	115.893			3492	5652	5945		20.0318	59.7261	84.8813			2623	4774	4408		15.0468	50.4481	62.9364			5864	2972	12910		33.6387	31.4059	184.326			2773	5315	3251
136	3966	2336	3668		22.7601	24.6492	52.2641			4912	7617	8107		28.1776	80.4907	115.75			3491	5877	5878		20.026	62.1037	83.9247			2606	4640	4175		14.9493	49.032	59.6096			5707	3110	12848		32.7381	32.8641	183.441			2584	5062	3245
137	3823	2303	3701		21.9395	24.3009	52.7343			5103	7390	8111		29.2732	78.092	115.807			3708	5761	5841		21.2709	60.8779	83.3964			2635	4770	4342		15.1156	50.4058	61.994			5346	3082	12509		30.6672	32.5683	178.6			2215	5027	3203
138	3880	2386	3552		22.2666	25.1767	50.6113			4995	7487	7738		28.6537	79.117	110.481			3418	5752	5689		19.6073	60.7828	81.2262			2649	4722	4257		15.1959	49.8986	60.7804			5453	3196	12734		31.281	33.7729	181.813			2272	5132	3191
139	3820	2325	3488		21.9223	24.5331	49.6994			5086	7536	8043		29.1757	79.6348	114.836			3640	5980	5748		20.8808	63.1922	82.0686			2465	4702	4360		14.1404	49.6872	62.251			5297	3039	12845		30.3861	32.1139	183.398			2313	5317	3075
140	3856	2172	3576		22.1289	22.9186	50.9532			4828	7532	7889		27.6957	79.5925	112.637			3676	5974	5629		21.0873	63.1288	80.3695			2705	4835	4438		15.5172	51.0927	63.3647			5223	3072	12532		29.9616	32.4626	178.929			2210	5197	3116
141	3876	2226	3592		22.2436	23.4884	51.1812			5027	7420	7986		28.8373	78.409	114.022			3599	5820	5534		20.6456	61.5014	79.0131			2594	4989	4314		14.8804	52.72	61.5943			5376	3048	12159		30.8393	32.209	173.603			2269	5241	3146
142	3719	2097	3629		21.3427	22.1273	51.7084			5054	7515	7935		28.9922	79.4129	113.294			3538	5975	5506		20.2957	63.1393	78.6133			2613	4634	4264		14.9894	48.9686	60.8804			5287	3000	12134		30.3288	31.7017	173.246			2264	5331	3124
143	3828	2162	3548		21.9682	22.8131	50.5543			5177	7501	7999		29.6977	79.2649	114.208			3577	5979	5550		20.5194	63.1816	79.2416			2573	4491	4415		14.76	47.4575	63.0363			5298	3008	12277		30.3919	31.7863	175.288			2116	5398	3013
144	3720	2140	3434		21.3484	22.581	48.9299			5030	7383	8114		28.8545	78.018	115.85			3626	6016	5553		20.8005	63.5726	79.2844			2472	4581	4264		14.1806	48.4086	60.8804			5152	3121	12552		29.5543	32.9804	179.214			2203	5110	3097
145	3645	2097	3535		20.918	22.1273	50.369			5128	7453	7956		29.4167	78.7577	113.594			3468	5864	5743		19.8941	61.9664	81.9972			2677	4601	4272		15.3566	48.6199	60.9946			5189	2934	12552		29.7666	31.0043	179.214			2278	5002	3106
146	3668	2218	3269		21.05	23.404	46.5789			5094	7235	8109		29.2216	76.4541	115.778			3364	5870	5351		19.2975	62.0298	76.4003			2519	4570	4301		14.4502	48.2923	61.4086			5433	2985	12413		31.1663	31.5432	177.23			2315	5064	3069
147	3693	2183	3451		21.1934	23.0347	49.1722			5260	7151	7853		30.1739	75.5664	112.123			3435	5529	5530		19.7048	58.4263	78.956			2549	4583	4208		14.6223	48.4297	60.0808			5364	2940	12359		30.7705	31.0677	176.459			2281	5212	3162
148	3573	2219	3346		20.5048	23.4146	47.676			5240	7374	8000		30.0591	77.9229	114.222			3510	5547	5326		20.135	58.6165	76.0433			2638	4333	4245		15.1328	45.7879	60.6091			5411	3151	12242		31.0401	33.2974	174.788			2410	5345	3049
149	3671	2291	3175		21.0672	24.1743	45.2395			5204	7283	8105		29.8526	76.9613	115.721			3573	5368	5406		20.4964	56.725	77.1856			2645	4339	4211		15.173	45.8513	60.1236			5483	3035	12098		31.4531	32.0716	172.732			2319	5374	3033
150	3611	2244	3310		20.7229	23.6784	47.1631			5391	7286	7879		30.9254	76.993	112.494			3446	5552	5287		19.7679	58.6694	75.4865			2596	4590	4269		14.8919	48.5037	60.9518			5326	3119	11940		30.5525	32.9593	170.476			2420	5185	3067
151	3445	2134	3294		19.7702	22.5177	46.9351			5541	7537	7864		31.7858	79.6454	112.28			3355	5485	5286		19.2459	57.9614	75.4722			2589	4464	4234		14.8517	47.1722	60.452			5390	2965	11895		30.9196	31.3319	169.834			2332	5223	2981
152	3706	2303	3320		21.268	24.3009	47.3056			5740	7237	8022		32.9274	76.4752	114.536			3452	5382	5241		19.8023	56.8729	74.8297			2545	4430	4252		14.5993	46.8129	60.709			5413	2968	11665		31.0516	31.3636	166.55			2571	5345	3049
153	3576	2170	3320		20.522	22.8975	47.3056			5871	7167	7840		33.6789	75.7355	111.938			3423	5264	5305		19.636	55.626	75.7435			2580	4543	4079		14.8001	48.007	58.239			5591	3051	11523		32.0726	32.2407	164.523			2425	5113	3005
154	3631	2140	3204		20.8376	22.581	45.6527			5883	7162	8126		33.7477	75.6826	116.021			3462	5208	5136		19.8597	55.0342	73.3306			2651	4460	4092		15.2074	47.1299	58.4246			5677	3126	11632		32.566	33.0332	166.079			2572	5226	3062
155	3602	2142	3248		20.6712	22.6021	46.2797			5875	7316	8080		33.7018	77.31	115.364			3346	5237	5049		19.1943	55.3407	72.0884			2607	4348	4042		14.955	45.9464	57.7107			5474	3037	11669		31.4015	32.0927	166.607			2546	5199	3002
156	3571	2245	3108		20.4933	23.6889	44.2849			5953	7088	8083		34.1493	74.9007	115.407			3494	5223	5223		20.0433	55.1927	74.5727			2529	4274	4041		14.5076	45.1644	57.6964			5526	3025	11622		31.6998	31.9659	165.936			2544	5100	3123
157	3512	2136	3063		20.1547	22.5388	43.6437			5934	7239	7947		34.0403	76.4963	113.465			3442	5162	5119		19.745	54.5481	73.0879			2573	4451	4031		14.76	47.0348	57.5536			5206	2986	11516		29.8641	31.5538	164.423			2573	5056	3097
158	3612	2256	3078		20.7286	23.805	43.8574			5820	7347	7918		33.3863	77.6376	113.051			3300	5278	5140		18.9304	55.7739	73.3877			2577	4584	4048		14.7829	48.4403	57.7964			5254	2999	11574		30.1395	31.6912	165.251			2492	4923	3054
159	3523	2236	3119		20.2178	23.594	44.4416			5865	7329	8028		33.6444	77.4474	114.622			3384	5259	5116		19.4122	55.5732	73.045			2519	4587	3949		14.4502	48.472	56.3829			5233	3096	11481		30.019	32.7162	163.923			2397	4794	3109
160	3498	2185	3158		20.0744	23.0558	44.9973			5667	7242	8055		32.5086	76.528	115.007			3430	5114	5120		19.6761	54.0409	73.1021			2548	4840	3896		14.6165	51.1455	55.6262			5016	2932	11553		28.7742	30.9832	164.951			2462	4711	3209
161	3505	2181	3121		20.1145	23.0136	44.4701			5587	7316	7973		32.0497	77.31	113.837			3452	5076	5005		19.8023	53.6394	71.4602			2615	4799	3981		15.0009	50.7122	56.8398			4885	3004	11561		28.0227	31.744	165.065			2477	4784	3145
162	3431	2127	3079		19.6899	22.4438	43.8716			5655	7333	7979		32.4398	77.4896	113.922			3465	5082	5202		19.8769	53.7028	74.2729			2544	4743	3993		14.5936	50.1205	57.0111			4997	3030	11574		28.6652	32.0188	165.251			2434	4934	3166
163	3465	2218	3081		19.885	23.404	43.9001			5476	7559	7911		31.413	79.8778	112.951			3392	5327	5090		19.4581	56.2917	72.6738			2506	4758	3888		14.3756	50.279	55.5119			5136	3018	11625		29.4625	31.892	165.979			2346	4983	3107
164	3466	2074	2993		19.8907	21.8846	42.6463			5436	7299	7929		31.1835	77.1304	113.208			3434	5087	5163		19.6991	53.7556	73.7161			2626	4595	3978		15.064	48.5565	56.7969			5057	3015	11174		29.0094	31.8603	159.54			2336	5044	3088
165	3326	2167	2995		19.0873	22.8659	42.6748			5362	7152	8128		30.759	75.577	116.05			3377	5235	5054		19.3721	55.3196	72.1598			2472	4439	4037		14.1806	46.908	57.6393			5027	2980	11300		28.8373	31.4904	161.339			2437	5077	3131
166	3243	2110	2932		18.611	22.2644	41.7771			5329	7476	7995		30.5697	79.0008	114.151			3360	4937	4955		19.2746	52.1705	70.7463			2585	4524	3983		14.8288	47.8062	56.8683			4798	3034	11305		27.5236	32.061	161.41			2319	5027	3108
167	3388	2144	3025		19.4431	22.6232	43.1022			5419	7444	7952		31.086	78.6626	113.537			3425	5224	5095		19.6474	55.2033	72.7452			2441	4382	4082		14.0027	46.3057	58.2818			4890	2959	11474		28.0514	31.2685	163.823			2432	5012	3168
168	3306	2072	2832		18.9725	21.8635	40.3522			5330	7440	7863		30.5754	78.6203	112.266			3487	5177	4991		20.0031	54.7067	71.2603			2538	4353	4123		14.5592	45.9992	58.8672			4724	2963	11255		27.0991	31.3108	160.696			2426	5117	3193
169	3350	2067	3053		19.225	21.8107	43.5012			5188	7394	7906		29.7608	78.1342	112.88			3380	5012	5022		19.3893	52.9631	71.7029			2601	4281	4039		14.9206	45.2384	57.6679			4732	3059	11298		27.145	32.3252	161.31			2456	5147	3247
170	3310	2076	2998		18.9955	21.9057	42.7175			5091	7304	8025		29.2044	77.1832	114.579			3368	4830	4916		19.3205	51.0398	70.1895			2575	4383	4022		14.7714	46.3163	57.4251			4808	2961	11394		27.581	31.2896	162.681			2368	4931	3163
171	3309	2125	3087		18.9897	22.4227	43.9856			5295	7255	7868		30.3746	76.6654	112.337			3415	4672	4979		19.5901	49.3702	71.089			2620	4217	4156		15.0296	44.5621	59.3384			4712	2905	11253		27.0303	30.6979	160.668			2374	4979	3127
172	3391	2045	2992		19.4603	21.5786	42.632			5302	7449	7859		30.4148	78.7154	112.209			3437	4671	5028		19.7163	49.3596	71.7886			2604	4325	4148		14.9378	45.7034	59.2241			4846	2992	11297		27.799	31.6172	161.296			2421	4848	3187
173	3287	2087	3024		18.8635	22.0217	43.088			5332	7328	8027		30.5869	77.4368	114.608			3480	4557	4972		19.9629	48.155	70.989			2570	4374	4169		14.7427	46.2212	59.524			4883	2951	11130		28.0112	31.184	158.911			2459	4968	3090
174	3304	2034	2845		18.961	21.4625	40.5375			5359	7362	7917		30.7418	77.7961	113.037			3652	4599	5038		20.9496	48.5988	71.9314			2632	4456	4142		15.0984	47.0877	59.1385			4906	2984	11017		28.1432	31.5327	157.298			2343	4969	3146
175	3227	2127	2857		18.5192	22.4438	40.7084			5212	7546	8010		29.8985	79.7405	114.365			3621	4626	4982		20.7718	48.8841	71.1318			2571	4395	4266		14.7485	46.4431	60.9089			4765	3027	11038		27.3343	31.9871	157.598			2480	4745	3139
176	3203	2005	2831		18.3814	21.1565	40.338			5263	7272	8067		30.1911	76.845	115.179			3580	4602	4813		20.5366	48.6305	68.7189			2531	4696	4236		14.519	49.6238	60.4806			4711	2942	11057		27.0245	31.0888	157.869			2396	4748	3184
177	3358	2092	2886		19.2709	22.0745	41.1217			5214	7368	8184		29.91	77.8595	116.849			3517	4466	5031		20.1752	47.1933	71.8314			2534	4691	4178		14.5362	49.571	59.6525			4747	3002	11037		27.2311	31.7229	157.584			2429	4745	3069
178	3197	2103	2894		18.347	22.1906	41.2356			5178	7316	7961		29.7035	77.31	113.665			3519	4429	4775		20.1867	46.8024	68.1763			2453	4634	4287		14.0716	48.9686	61.2088			4817	3094	11011		27.6326	32.6951	157.212			2354	4787	3201
179	3202	2071	2789		18.3757	21.8529	39.7395			5283	7345	8032		30.3058	77.6165	114.679			3402	4282	4872		19.5155	45.249	69.5612			2496	4712	4230		14.3182	49.7929	60.3949			4588	2944	10842		26.319	31.11	154.799			2373	4634	3063
180	3140	2006	2839		18.0199	21.167	40.452			5352	7426	7913		30.7016	78.4724	112.98			3499	4412	4841		20.0719	46.6227	69.1186			2641	4594	4205		15.15	48.5459	60.038			4707	2924	10991		27.0016	30.8986	156.927			2356	4770	3080
181	3255	2108	2786		18.6798	22.2433	39.6968			5292	7256	7926		30.3574	76.676	113.166			3517	4418	4835		20.1752	46.6861	69.033			2578	4594	3928		14.7886	48.5459	56.083			4619	2929	10972		26.4968	30.9515	156.656			2401	4934	3075
182	3248	2017	2915		18.6397	21.2831	41.5349			5306	7532	7856		30.4378	79.5925	112.166			3352	4381	4797		19.2287	46.2951	68.4904			2443	4774	4031		14.0142	50.4481	57.5536			4683	2996	10865		26.8639	31.6595	155.128			2393	4891	3124
183	3215	2145	2813		18.4503	22.6337	40.0815			5385	7492	7927		30.8909	79.1698	113.18			3365	4316	4814		19.3032	45.6083	68.7331			2508	4848	4115		14.3871	51.23	58.753			4629	3028	10955		26.5542	31.9976	156.413			2314	4866	3087
184	3095	2059	2792		17.7616	21.7263	39.7823			5448	7418	7802		31.2523	78.3879	111.395			3425	4341	4701		19.6474	45.8724	67.1197			2440	4598	4113		13.997	48.5882	58.7244			4686	2942	10882		26.8811	31.0888	155.371			2268	4913	3103
185	3134	2068	2778		17.9854	21.8213	39.5828			5426	7445	7856		31.1261	78.6732	112.166			3286	3981	4986		18.8501	42.0682	71.1889			2495	4633	4194		14.3125	48.9581	59.8809			4671	2998	10984		26.7951	31.6806	156.827			2256	4975	3098
186	3147	2080	2762		18.0601	21.9479	39.3548			5393	7341	7809		30.9368	77.5742	111.495			3252	3978	4809		18.655	42.0365	68.6617			2583	4439	4105		14.8173	46.908	58.6102			4807	2985	10703		27.5752	31.5432	152.815			2264	4840	3199
187	3094	2050	2798		17.7559	21.6313	39.8678			5429	7554	7848		31.1433	79.825	112.052			3240	3998	4822		18.5862	42.2479	68.8474			2556	4448	4081		14.6624	47.0031	58.2675			4628	2959	11063		26.5484	31.2685	157.955			2295	4898	3107
188	3148	2116	2782		18.0658	22.3277	39.6398			5512	7557	8050		31.6195	79.8567	114.936			3220	4083	4823		18.4715	43.1461	68.8616			2518	4516	4055		14.4445	47.7217	57.8963			4707	2958	10953		27.0016	31.2579	156.384			2247	4946	3034
189	3115	2024	2762		17.8764	21.357	39.3548			5514	7618	7839		31.6309	80.5013	111.923			3255	4227	4782		18.6722	44.6678	68.2762			2534	4736	4019		14.5362	50.0465	57.3823			4639	3077	10665		26.6115	32.5154	152.272			2244	5041	3175
190	3047	1955	2745		17.4862	20.6289	39.1126			5490	7604	7992		31.4933	80.3534	114.108			3212	4188	4845		18.4256	44.2556	69.1757			2568	4837	3939		14.7313	51.1138	56.2401			4605	2910	10933		26.4165	30.7507	156.099			2158	4820	3098
191	3187	2034	2838		18.2896	21.4625	40.4377			5503	7446	8195		31.5678	78.6837	117.006			3314	4105	4947		19.0107	43.3786	70.6321			2583	4968	4042		14.8173	52.4981	57.7107			4648	2965	10871		26.6631	31.3319	155.214			2129	4887	3255
192	3141	2034	2754		18.0256	21.4625	39.2408			5323	7634	8100		30.5353	80.6704	115.65			3147	4079	4817		18.0527	43.1038	68.776			2732	4540	4060		15.6721	47.9753	57.9677			4576	2920	10819		26.2501	30.8564	154.471			2285	4787	3153
193	3182	2155	2774		18.2609	22.7393	39.5258			5266	7638	8191		30.2083	80.7127	116.949			3328	4067	4844		19.091	42.977	69.1615			2509	4641	4056		14.3928	49.0426	57.9106			4663	3111	10808		26.7492	32.8747	154.314			2079	4847	3219
194	3166	1999	2745		18.1691	21.0932	39.1126			5200	7625	8267		29.8297	80.5753	118.034			3264	3972	4889		18.7239	41.9731	69.804			2574	4464	4146		14.7657	47.1722	59.1956			4641	3065	10838		26.623	32.3886	154.742			2154	4960	3231
195	3081	2092	2849		17.6813	22.0745	40.5945			5294	7467	8238		30.3689	78.9057	117.62			3252	4001	4747		18.655	42.2796	67.7765			2524	4100	4086		14.4789	43.3257	58.3389			4816	3042	10667		27.6269	32.1456	152.301			2193	4972	3386
196	3165	2106	2701		18.1633	22.2222	38.4857			5313	7641	8239		30.4779	80.7444	117.634			3175	4063	4756		18.2133	42.9347	67.905			2528	4196	4173		14.5018	44.3402	59.5811			4712	3004	10781		27.0303	31.744	153.929			2141	4972	3201
197	3122	2093	2695		17.9166	22.085	38.4002			5429	7764	8154		31.1433	82.0441	116.421			3139	4088	4770		18.0068	43.1989	68.1049			2562	4153	4136		14.6969	43.8858	59.0528			4524	2952	10794		25.9518	31.1945	154.114			2281	4881	3261
198	3196	2057	2717		18.3413	21.7052	38.7136			5473	7605	8060		31.3957	80.3639	115.079			3227	3972	4762		18.5116	41.9731	67.9907			2603	4308	4079		14.9321	45.5237	58.239			4720	3072	10320		27.0762	32.4626	147.346			2220	5023	3261
199	3133	2055	2770		17.9797	21.6841	39.4688			5514	7766	8153		31.6309	82.0653	116.407			3251	3955	4817		18.6493	41.7935	68.776			2593	4264	4059		14.8747	45.0588	57.9534			4689	2986	10531		26.8983	31.5538	150.359			2310	4948	3338
200	3117	2112	2879		17.8879	22.2855	41.0219			5460	7505	8056		31.3212	79.3072	115.022			3247	3973	4820		18.6263	41.9837	68.8188			2544	4278	3869		14.5936	45.2067	55.2407			4615	3185	10615		26.4738	33.6567	151.558			2302	4892	3203
201	2942	2081	2737		16.8836	21.9584	38.9986			5458	7701	8079		31.3097	81.3784	115.35			3198	3866	4771		18.3453	40.853	68.1192			2496	4377	3836		14.3182	46.2529	54.7695			4652	3072	10638		26.6861	32.4626	151.887			2268	4806	3283
202	3021	2025	2799		17.337	21.3675	39.882			5514	7575	8295		31.6309	80.0469	118.434			3190	3911	4844		18.2994	41.3285	69.1615			2563	4418	3964		14.7026	46.6861	56.597			4747	3081	10533		27.2311	32.5577	150.388			2351	4781	3188
203	3089	2107	2762		17.7272	22.2328	39.3548			5368	7809	8302		30.7934	82.5197	118.534			3222	3924	4712		18.4829	41.4659	67.2768			2397	4442	3983		13.7503	46.9397	56.8683			6894	2996	10656		39.5473	31.6595	152.144			2252	4793	3442
204	3034	619	2821		17.4116	6.5316	40.1955			5150	7667	6237		29.5429	81.0191	89.0504			1629	3905	3027		9.34472	41.2651	43.2188			2756	1462	4839		15.8097	15.4493	69.0901			7223	3848	5132		41.4346	40.6628	73.2735			1162	4894	5098
205	762	2249	2894		4.37298	23.7311	41.2356			7139	7792	10279		40.9527	82.34	146.761			4546	5266	5867		26.078	55.6471	83.7676			3258	5982	5267		18.6894	63.2133	75.201			7668	4463	11238		43.9873	47.1616	160.453			2480	1024	5307
206	3370	2290	2736		19.3398	24.1638	38.9844			7409	7694	10625		42.5016	81.3044	151.701			4570	5311	5972		26.2157	56.1227	85.2668			3610	6285	5321		20.7087	66.4152	75.972			7759	4712	11553		44.5093	49.7929	164.951			2501	5929	5301
207	3598	2249	2797		20.6483	23.7311	39.8535			7752	2532	11005		44.4692	26.7563	157.127			4712	5270	6001		27.0303	55.6894	85.6808			3585	6498	5473		20.5653	68.666	78.1422			7832	5010	11549		44.9281	52.9419	164.894			2418	5776	5373
208	3675	2206	2775		21.0901	23.2774	39.5401			8051	9300	11346		46.1844	98.2754	161.995			4560	5447	5954		26.1583	57.5598	85.0098			3666	6592	5597		21.0299	69.6593	79.9126			7970	5145	11817		45.7197	54.3685	168.72			2463	5910	5336
209	3552	2253	2792		20.3843	23.7733	39.7823			8490	9870	11486		48.7027	104.299	163.994			4713	5306	6010		27.036	56.0698	85.8093			3802	6681	5608		21.8101	70.5998	80.0697			7984	5326	12170		45.8	56.2812	173.76			2475	5838	5309
210	3636	2263	2818		20.8663	23.8789	40.1527			8821	9978	11984		50.6015	105.44	171.105			4878	5384	5992		27.9825	56.8941	85.5523			3865	6882	5852		22.1715	72.7238	83.5534			8162	5590	12361		46.8211	59.0709	176.487			2661	5899	5229
211	3661	2214	2742		21.0098	23.3618	39.0698			9212	10312	12364		52.8444	108.969	176.53			4799	5294	5988		27.5294	55.943	85.4952			3931	6814	6318		22.5501	72.0052	90.2069			8424	5588	12811		48.3241	59.0498	182.912			2608	6169	5259
212	3691	2330	2771		21.182	24.5858	39.4831			9722	10757	12564		55.77	113.672	179.386			4794	5380	6216		27.5007	56.8518	88.7506			4118	6923	6543		23.6228	73.1571	93.4194			8677	5707	12790		49.7754	60.3073	182.613			2598	6087	5176
213	3762	2261	2747		21.5894	23.8578	39.1411			10059	10835	12645		57.7032	114.496	180.542			4779	5431	6239		27.4146	57.3907	89.0789			4060	7074	6922		23.2901	74.7527	98.8307			8745	5623	12859		50.1655	59.4196	183.598			2746	6185	5235
214	3723	2431	2718		21.3656	25.6516	38.7279			10585	10996	12861		60.7206	116.197	183.626			4708	5546	6334		27.0073	58.606	90.4353			4278	7206	6931		24.5407	76.1476	98.9592			8916	5675	12987		51.1464	59.9691	185.425			2729	6461	5029
215	3686	2434	2839		21.1533	25.6832	40.452			10884	11827	13236		62.4358	124.979	188.98			4650	5346	6270		26.6746	56.4925	89.5216			4221	7288	6993		24.2137	77.0141	99.8444			9084	5815	13106		52.1102	61.4486	187.124			2720	6587	5086
216	3733	2272	2925		21.423	23.9738	41.6774			11396	12996	13445		65.3729	137.332	191.964			4488	5317	6301		25.7453	56.1861	89.9642			4459	7076	7184		25.579	74.7739	102.571			9046	6004	13480		51.8922	63.4458	192.464			2670	6602	5107
217	3818	2350	2842		21.9108	24.7969	40.4947			11446	13351	13786		65.6597	141.083	196.833			4379	5537	6430		25.12	58.5109	91.806			4355	7127	7338		24.9824	75.3128	104.77			9049	5931	13108		51.9094	62.6744	187.153			2706	6671	4936
218	3687	2304	2926		21.159	24.3115	41.6916			11486	13202	13756		65.8892	139.509	196.405			4331	5351	6531		24.8447	56.5454	93.248			4403	7271	7402		25.2577	76.8345	105.684			9172	6028	13101		52.615	63.6994	187.053			2601	6620	5022
219	3707	2353	2987		21.2738	24.8285	42.5608			11407	12570	13842		65.436	132.83	197.633			4461	5572	6396		25.5904	58.8807	91.3205			4437	7227	7420		25.4528	76.3695	105.941			9370	6079	13778		53.7508	64.2383	196.719			2677	6820	4902
220	3806	2380	2964		21.8419	25.1134	42.2331			11761	12531	13949		67.4667	132.418	199.16			4247	5391	6396		24.3628	56.968	91.3205			4451	7209	7677		25.5331	76.1793	109.61			9116	6190	13674		52.2937	65.4113	195.234			2681	6802	4859
221	3803	2298	2982		21.8247	24.2482	42.4895			11770	12042	14271		67.5183	127.251	203.758			4448	5313	6476		25.5159	56.1438	92.4628			4285	7051	7569		24.5808	74.5097	108.068			9459	6280	13859		54.2613	66.3623	197.875			2736	6731	4720
222	3742	2485	3004		21.4746	26.2214	42.803			11805	11644	14597		67.7191	123.045	208.412			4487	5120	6452		25.7396	54.1043	92.1201			4398	7197	7707		25.229	76.0525	110.039			9147	6178	14130		52.4716	65.2845	201.745			2717	6772	4745
223	3809	2531	2854		21.8591	26.7068	40.6657			11843	12149	14595		67.9371	128.382	208.384			4497	5181	6428		25.7969	54.7489	91.7774			4484	7207	7793		25.7224	76.1582	111.267			9408	6330	14362		53.9688	66.8907	205.057			2657	6843	4626
224	3762	2521	2992		21.5894	26.6012	42.632			12437	12789	15159		71.3446	135.145	216.437			4603	5281	6642		26.405	55.8056	94.8329			4539	7406	7787		26.0379	78.2611	111.181			9401	6363	14660		53.9286	67.2394	209.312			2760	6744	4719
225	3780	2292	2904		21.6927	24.1849	41.3781			12605	13283	15248		72.3083	140.365	217.707			4514	5244	6763		25.8945	55.4147	96.5605			4651	7719	7967		26.6804	81.5686	113.751			9538	6215	14683		54.7145	65.6755	209.64			2613	6779	4660
226	3748	2312	2947		21.5091	24.3959	41.9908			13008	13332	15362		74.6201	140.883	219.335			4593	5270	6411		26.3476	55.6894	91.5347			4519	7584	7952		25.9231	80.142	113.537			9457	6389	14475		54.2499	67.5142	206.671			2709	6713	4763
227	3821	2220	2916		21.928	23.4251	41.5491			12778	13799	15740		73.3007	145.817	224.732			4586	5216	6652		26.3075	55.1188	94.9757			4494	7736	7992		25.7797	81.7482	114.108			9531	6544	14444		54.6744	69.1521	206.228			2739	6582	4727
228	3723	2307	2796		21.3656	24.3431	39.8393			12947	14171	15624		74.2702	149.748	223.076			4651	5242	6763		26.6804	55.3935	96.5605			4542	7733	8078		26.0551	81.7165	115.336			9547	6512	14404		54.7662	68.8139	205.657			2717	6602	4738
229	3860	2411	2917		22.1518	25.4405	41.5634			13019	14662	15792		74.6832	154.937	225.474			4711	5347	6511		27.0245	56.5031	92.9625			4533	8016	7984		26.0035	84.7071	113.994			9792	6528	14797		56.1716	68.983	211.268			2749	6461	4780
230	3789	2295	2834		21.7444	24.2165	40.3807			12786	14713	15757		73.3466	155.476	224.975			4577	5272	6680		26.2559	55.7105	95.3754			4354	7873	8120		24.9766	83.196	115.935			9692	6689	15020		55.5979	70.6843	214.452			2686	6515	4903
231	3841	2276	2940		22.0428	24.016	41.8911			12993	15335	16236		74.5341	162.049	231.814			4575	5223	6703		26.2444	55.1927	95.7038			4601	7870	8171		26.3935	83.1643	116.664			9823	6624	14776		56.3494	69.9975	210.968			2675	6500	4871
232	3753	2220	2933		21.5378	23.4251	41.7913			12984	15944	16033		74.4824	168.484	228.915			4499	5311	6539		25.8084	56.1227	93.3623			4511	7854	8195		25.8773	82.9952	117.006			9795	6818	14892		56.1888	72.0475	212.624			2685	6520	4848
233	3917	2301	2848		22.4789	24.2798	40.5802			13322	15729	16238		76.4214	166.212	231.842			4680	5404	6682		26.8467	57.1054	95.404			4547	8014	8212		26.0838	84.6859	117.249			9726	6681	15266		55.793	70.5998	217.964			2651	6670	5042
234	3982	2310	2865		22.852	24.3748	40.8224			13369	15884	15845		76.691	167.85	226.231			4628	5368	6753		26.5484	56.725	96.4177			4598	7880	8302		26.3763	83.2699	118.534			9909	6704	15173		56.8428	70.8428	216.636			2608	6528	4992
235	3784	2222	2769		21.7157	23.4462	39.4546			13885	15712	16235		79.651	166.033	231.799			4522	5302	6590		25.9404	56.0276	94.0904			4523	7942	8362		25.9461	83.9251	119.391			9874	6777	15315		56.642	71.6143	218.664			2665	6690	5043
236	3909	2355	2885		22.433	24.8496	41.1074			13584	15836	16327		77.9243	167.343	233.113			4602	5275	6649		26.3993	55.7422	94.9328			4720	8008	8364		27.0762	84.6225	119.419			10001	6861	15493		57.3705	72.5019	221.205			2691	6547	4992
237	3717	2355	2931		21.3312	24.8496	41.7628			13525	15829	16605		77.5859	167.269	237.082			4606	5327	6815		26.4222	56.2917	97.3029			4584	8010	8369		26.296	84.6437	119.491			10076	6794	15637		57.8007	71.7939	223.261			2634	6591	5149
238	3706	2404	2845		21.268	25.3667	40.5375			13799	16008	16582		79.1577	169.161	236.754			4640	5239	6685		26.6173	55.3618	95.4468			4596	8108	8443		26.3649	85.6793	120.547			10047	6763	15434		57.6344	71.4663	220.363			2720	6459	5253
239	3709	2377	2927		21.2853	25.0818	41.7059			13856	15983	16539		79.4846	168.896	236.14			4547	5378	6907		26.0838	56.8307	98.6165			4589	8147	8236		26.3247	86.0914	117.592			10214	6863	15685		58.5924	72.523	223.947			2644	6468	5308
240	3826	2441	2868		21.9567	25.7571	40.8652			13951	16258	16635		80.0296	171.802	237.511			4850	5359	6880		27.8219	56.6299	98.231			4540	8210	8263		26.0436	86.7571	117.977			10202	6859	15847		58.5235	72.4808	226.26			2666	6413	5296
241	3912	2440	2916		22.4502	25.7465	41.5491			13909	16170	16878		79.7887	170.872	240.98			4797	5377	6722		27.5179	56.8201	95.9751			4590	8213	8240		26.3304	86.7888	117.649			10181	7063	16030		58.4031	74.6365	228.872			2629	6231	5144
242	3941	2409	2850		22.6167	25.4194	40.6087			13806	15960	16708		79.1978	168.653	238.553			4775	5372	6888		27.3917	56.7673	98.3452			4629	8509	8588		26.5542	89.9167	122.617			10202	7004	16012		58.5235	74.013	228.615			2636	6351	5046
243	3831	2453	2840		21.9854	25.8837	40.4662			14244	16019	16777		81.7104	169.277	239.538			4700	5468	6732		26.9614	57.7817	96.1179			4654	8450	8609		26.6976	89.2933	122.917			10213	7021	15961		58.5866	74.1927	227.887			2734	6216	5117
244	3801	2470	2921		21.8132	26.0631	41.6204			14150	16033	16975		81.1712	169.425	242.365			4707	5442	6876		27.0016	57.507	98.1739			4680	8470	8665		26.8467	89.5046	123.717			10169	6904	16236		58.3342	72.9563	231.814			2641	6417	5035
245	3843	2567	2945		22.0543	27.0866	41.9623			14105	15932	17086		80.913	168.357	243.95			4826	5283	6790		27.6842	55.8268	96.946			4681	8538	8597		26.8525	90.2232	122.746			10322	6975	16226		59.2119	73.7066	231.671			2669	6222	5011
246	3961	2603	2872		22.7314	27.4665	40.9222			14187	15768	17103		81.3834	166.624	244.193			4833	5513	6917		27.7244	58.2572	98.7593			4679	8641	8623		26.841	91.3116	123.117			10559	6937	16394		60.5715	73.305	234.07			2547	6088	4978
247	3914	2469	2828		22.4617	26.0525	40.2952			14189	15816	16876		81.3949	167.132	240.951			4846	5374	6810		27.799	56.7884	97.2315			4764	8667	8594		27.3286	91.5864	122.703			10498	7293	16033		60.2215	77.067	228.915			2742	6201	4868
248	3855	2528	2913		22.1231	26.6751	41.5064			14500	15602	17218		83.1789	164.87	245.834			4749	5347	6915		27.2425	56.5031	98.7307			4698	8501	8762		26.95	89.8322	125.102			10192	7054	16419		58.4662	74.5414	234.427			2715	6093	4873
249	3820	2498	2777		21.9223	26.3586	39.5686			14267	15734	16965		81.8423	166.265	242.222			4759	5340	6743		27.2999	56.4291	96.2749			4605	8712	8761		26.4165	92.0619	125.087			10138	7080	16314		58.1564	74.8161	232.927			2721	6210	4828
250	3929	2549	2834		22.5478	26.8967	40.3807			14435	15332	17232		82.8061	162.017	246.034			4718	5312	6812		27.0647	56.1332	97.2601			4782	8668	8545		27.4318	91.5969	122.003			10306	7205	16556		59.1201	76.137	236.383			2716	6018	5053
251	3892	2556	2707		22.3355	26.9706	38.5711			14844	15663	17299		85.1523	165.515	246.991			4756	5355	6903		27.2827	56.5876	98.5594			4644	8753	8803		26.6402	92.4951	125.687			10217	7424	16531		58.6096	78.4513	236.026			2546	5734	4799
252	3739	2588	2707		21.4574	27.3082	38.5711			14746	15801	17031		84.5901	166.973	243.165			4825	5451	7037		27.6785	57.6021	100.473			4673	8603	8867		26.8066	90.9101	126.601			10495	7319	16897		60.2043	77.3417	241.251			2717	5937	4956
253	3768	2643	2692		21.6239	27.8886	38.3574			14759	15570	17261		84.6647	164.532	246.448			4732	5524	7076		27.145	58.3735	101.029			4751	8600	8966		27.254	90.8783	128.014			10432	7344	16625		59.8429	77.6059	237.368			2827	5981	4879
254	3820	2555	2758		21.9223	26.96	39.2978			14857	16142	17545		85.2268	170.577	250.503			4808	5468	7027		27.581	57.7817	100.33			4692	8950	9018		26.9156	94.5769	128.757			10780	7431	16716		61.8392	78.5252	238.667			2661	5975	4808
255	3869	2502	2668		22.2035	26.4008	38.0154			14809	16705	17780		84.9515	176.526	253.859			4826	5457	6985		27.6842	57.6655	99.7302			4692	8510	8937		26.9156	89.9273	127.6			10759	7258	16732		61.7188	76.6971	238.895			2605	6108	4733
256	3810	2453	2790		21.8649	25.8837	39.7538			14989	16482	17328		85.9841	174.169	247.405			4642	5452	7053		26.6287	57.6126	100.701			4679	8752	8845		26.841	92.4846	126.287			10759	7485	17070		61.7188	79.0959	243.721			2700	5875	4704
257	3738	2590	2646		21.4517	27.3293	37.702			15314	16594	17393		87.8484	175.353	248.333			4641	5529	7133		26.623	58.4263	101.843			4691	8756	8870		26.9098	92.5268	126.644			10994	7418	16963		63.0668	78.3879	242.194			2650	5811	4777
258	3952	2549	2701		22.6798	26.8967	38.4857			15080	16771	17355		86.5061	177.223	247.791			4742	5565	6946		27.2024	58.8067	99.1733			4739	8842	8900		27.1852	93.4356	127.072			11130	7516	16996		63.847	79.4235	242.665			2671	5639	4724
259	3916	2455	2646		22.4732	25.9048	37.702			15253	16628	17516		87.4985	175.712	250.089			4745	5490	6897		27.2196	58.0142	98.4737			4946	8877	8862		28.3726	93.8055	126.53			11282	7505	17495		64.7189	79.3072	249.789			2781	5790	4712
260	3888	2531	2673		22.3125	26.7068	38.0867			15316	16884	17482		87.8599	178.417	249.604			4835	5399	6829		27.7359	57.0526	97.5028			4807	8935	9088		27.5752	94.4184	129.756			11225	7462	17190		64.392	78.8528	245.435			2678	5722	4705
261	3817	2520	2750		21.9051	26.5907	39.1838			15338	16957	17492		87.9861	179.189	249.747			4896	5497	7083		28.0858	58.0882	101.129			4893	8899	8997		28.0686	94.038	128.457			11314	7469	17421		64.9025	78.9268	248.733			2607	5789	4613
262	3951	2482	2743		22.6741	26.1897	39.0841			15329	16776	17560		87.9345	177.276	250.717			4752	5433	7058		27.2597	57.4119	100.772			4803	8991	9088		27.5523	95.0101	129.756			11297	7573	17148		64.805	80.0258	244.835			2704	5644	4730
263	3996	2555	2667		22.9323	26.96	38.0012			15245	17034	17457		87.4526	180.003	249.247			4871	5580	6857		27.9424	58.9653	97.9026			4834	9012	8873		27.7301	95.2321	126.687			11416	7516	17553		65.4876	79.4235	250.618			2816	5575	4672
264	4025	2335	2679		23.0987	24.6386	38.1722			15310	16943	17487		87.8255	179.041	249.675			4851	5525	7174		27.8277	58.3841	102.429			4866	9057	9133		27.9137	95.7076	130.399			11386	7698	17494		65.3155	81.3467	249.775			2719	5717	4648
265	3909	2504	2671		22.433	26.4219	38.0582			15563	17202	17438		89.2768	181.778	248.976			4752	5508	7055		27.2597	58.2044	100.73			4807	9118	9079		27.5752	96.3522	129.628			11495	7577	17580		65.9408	80.0681	251.003			2708	5595	4659
266	3785	2608	2743		21.7214	27.5193	39.0841			15606	16969	17841		89.5235	179.316	254.73			4701	5571	7011		26.9672	58.8701	100.101			4842	8965	9118		27.776	94.7354	130.185			11364	7713	17749		65.1893	81.5052	253.416			2764	5558	4635
267	3971	2556	2755		22.7888	26.9706	39.2551			15611	17204	17996		89.5522	181.799	256.943			4787	5546	7015		27.4605	58.606	100.158			4818	9069	9147		27.6383	95.8344	130.599			11473	7676	17598		65.8146	81.1142	251.26			2745	5575	4584
268	3947	2509	2728		22.6511	26.4746	38.8704			15716	17205	17641		90.1545	181.81	251.874			4808	5720	7020		27.581	60.4447	100.23			4833	8982	9139		27.7244	94.915	130.484			11483	7791	17863		65.872	82.3294	255.044			2712	5529	4652
269	3970	2540	2645		22.7831	26.8017	37.6877			15713	17259	17970		90.1373	182.38	256.571			4824	5748	6879		27.6728	60.7406	98.2167			4861	8984	9233		27.885	94.9362	131.827			11315	7714	17898		64.9082	81.5158	255.543			2793	5575	4588
270	3843	2581	2626		22.0543	27.2344	37.417			15983	17441	17622		91.6861	184.303	251.603			4753	5618	6969		27.2655	59.3668	99.5017			4830	9149	9266		27.7072	96.6798	132.298			11633	7911	17735		66.7324	83.5975	253.216			2827	5623	4624
271	3882	2610	2718		22.2781	27.5404	38.7279			15706	17283	17883		90.0971	182.634	255.329			4884	5566	6886		28.017	58.8173	98.3167			5001	9349	9355		28.6881	98.7932	133.568			11536	7832	18156		66.176	82.7627	259.227			2621	5472	4568
272	3950	2604	2598		22.6683	27.477	37.018			15736	17363	17531		90.2692	183.479	250.303			4799	5714	7042		27.5294	60.3813	100.544			4776	9213	9235		27.3974	97.3561	131.855			11629	7725	17843		66.7095	81.632	254.758			2688	5454	4704
273	3939	2731	2787		22.6052	28.8171	39.711			15813	17458	17393		90.7109	184.483	248.333			4869	5599	6970		27.9309	59.166	99.516			4965	9212	9387		28.4816	97.3455	134.025			11717	7602	18016		67.2143	80.3322	257.228			2792	5552	4720
274	3898	2639	2765		22.3699	27.8464	39.3976			15658	17593	17552		89.8218	185.91	250.603			4826	5726	7034		27.6842	60.5081	100.43			4915	9329	9390		28.1948	98.5819	134.068			12057	7798	18347		69.1647	82.4034	261.954			2798	5454	4634
275	3869	2568	2803		22.2035	27.0972	39.939			15666	17344	17513		89.8677	183.278	250.046			4801	5525	7050		27.5408	58.3841	100.658			5023	9097	9137		28.8143	96.1303	130.456			11861	7813	18248		68.0404	82.5619	260.541			2707	5463	4591
276	4001	2549	2723		22.961	26.8967	38.7991			15588	17482	17920		89.4202	184.737	255.857			4976	5703	7112		28.5447	60.265	101.543			5039	9541	9430		28.9061	100.822	134.639			11614	7782	18081		66.6235	82.2343	258.156			2774	5369	4479
277	3929	2497	2749		22.5478	26.348	39.1696			16026	17681	17878		91.9328	186.84	255.258			4801	5610	7211		27.5408	59.2823	102.957			4752	9472	9464		27.2597	100.093	135.125			11904	7933	17996		68.287	83.83	256.943			2696	5377	4685
278	3981	2580	2695		22.8462	27.2238	38.4002			15808	17583	17836		90.6822	185.804	254.658			4862	5594	7088		27.8908	59.1132	101.201			4911	9232	9431		28.1718	97.5569	134.654			11947	7975	18543		68.5337	84.2738	264.752			2719	5342	4502
279	3823	2605	2683		21.9395	27.4876	38.2292			16316	17742	17894		93.5964	187.484	255.486			4768	5720	7045		27.3515	60.4447	100.587			4873	9403	9572		27.9539	99.3639	136.667			12176	7721	18714		69.8474	81.5897	267.194			2646	5269	4408
280	3964	2639	2796		22.7487	27.8464	39.8393			16061	17602	18241		92.1336	186.005	260.441			4699	5698	7221		26.9557	60.2122	103.1			5012	9202	9509		28.7512	97.2398	135.767			12051	7951	18536		69.1303	84.0202	264.653			2702	5302	4509
281	3908	2605	2689		22.4273	27.4876	38.3147			15808	17541	17902		90.6822	185.36	255.6			4769	5664	7198		27.3573	59.8529	102.771			5021	9411	9459		28.8029	99.4484	135.053			12173	7931	18905		69.8301	83.8089	269.921			2730	5327	4524
282	3886	2543	2732		22.301	26.8334	38.9274			16127	17747	18011		92.5122	187.537	257.157			4811	5695	6987		27.5982	60.1805	99.7587			5013	9468	9639		28.757	100.051	137.623			12569	7971	18878		72.1018	84.2315	269.536			2745	5260	4593
283	4002	2528	2633		22.9667	26.6751	37.5167			16024	17660	18328		91.9213	186.618	261.683			4795	5867	7121		27.5064	61.9981	101.672			5011	9486	9470		28.7455	100.241	135.21			12409	7986	18689		71.184	84.3901	266.837			2778	5439	4543
284	3907	2689	2743		22.4216	28.374	39.0841			16264	17724	18267		93.2981	187.294	260.812			4786	5722	6954		27.4548	60.4658	99.2875			4909	9458	9610		28.1604	99.9451	137.209			12699	7962	18850		72.8475	84.1364	269.136			2654	5313	4593
285	3768	2606	2837		21.6239	27.4982	40.4235			16504	17798	18016		94.6748	188.076	257.228			4813	5729	7222		27.6097	60.5398	103.114			5144	9699	9799		29.5084	102.492	139.908			12526	8195	18504		71.8551	86.5986	264.196			2715	5175	4683
286	3886	2623	2716		22.301	27.6775	38.6994			16015	17637	18167		91.8697	186.375	259.384			4844	5900	7121		27.7875	62.3468	101.672			5078	9590	9659		29.1298	101.34	137.909			12639	8175	18959		72.5033	86.3873	270.692			2649	5338	4618
287	3833	2637	2734		21.9969	27.8253	38.9559			16285	17692	18238		93.4185	186.956	260.398			4874	5748	7217		27.9596	60.7406	103.043			5111	9885	9717		29.3191	104.457	138.737			12657	8133	18836		72.6066	85.9434	268.936			2743	5264	4533
288	3940	2664	2756		22.6109	28.1102	39.2693			16107	17374	18074		92.3974	183.595	258.056			4907	5794	7114		28.1489	61.2266	101.572			5085	9508	9792		29.17	100.473	139.808			12621	8111	19218		72.4001	85.711	274.39			2733	5369	4457
289	3885	2641	2782		22.2953	27.8675	39.6398			16398	17545	17958		94.0668	185.402	256.4			4876	5919	7125		27.9711	62.5476	101.729			5084	9699	9681		29.1643	102.492	138.223			12595	8237	19230		72.2509	87.0424	274.561			2634	5350	4455
290	3837	2722	2753		22.0198	28.7222	39.2266			16403	17832	18452		94.0954	188.435	263.453			4764	5760	7231		27.3286	60.8674	103.242			5159	9602	9884		29.5945	101.467	141.121			12818	8189	19118		73.5302	86.5352	272.962			2842	5120	4475
291	3926	2743	2809		22.5306	28.9438	40.0245			16600	17989	18201		95.2255	190.094	259.87			4806	5832	7210		27.5695	61.6282	102.943			5171	9705	9891		29.6633	102.555	141.221			12776	8251	19111		73.2892	87.1904	272.862			2706	5396	4496
292	3859	2668	2780		22.1461	28.1524	39.6113			16423	18057	18237		94.2102	190.813	260.384			4827	5775	7202		27.69	61.0259	102.828			5115	9677	9921		29.3421	102.259	141.65			12886	8076	19080		73.9203	85.3411	272.42			2799	5307	4436
293	3911	2671	2853		22.4445	28.184	40.6514			16430	17788	17896		94.2503	187.97	255.515			4929	5876	6971		28.2751	62.0932	99.5303			5309	9627	9775		30.455	101.731	139.565			12791	8121	19380		73.3753	85.8166	276.703			2758	5529	4442
294	3999	2661	2792		22.9495	28.0785	39.7823			16613	17961	18281		95.3001	189.798	261.012			4933	5885	7052		28.298	62.1883	100.687			5185	9721	10083		29.7436	102.724	143.963			13004	8169	19283		74.5972	86.3239	275.318			2824	5428	4441
295	3904	2688	2656		22.4043	28.3634	37.8445			16402	17624	18267		94.0897	186.237	260.812			4846	5955	7150		27.799	62.928	102.086			5275	9586	10046		30.2599	101.298	143.434			12733	8408	19459		73.0426	88.8494	277.831			2738	5285	4523
296	3718	2710	2738		21.3369	28.5955	39.0129			16332	17776	18539		93.6882	187.843	264.695			4689	5943	7327		26.8983	62.8012	104.613			5150	9584	9852		29.5429	101.277	140.664			12796	8336	19209		73.404	88.0886	274.261			2623	5411	4522
297	3964	2683	2708		22.7487	28.3106	38.5854			16327	17875	18051		93.6595	188.89	257.728			4884	5806	7384		28.017	61.3535	105.427			5255	9778	10003		30.1452	103.327	142.82			12789	8354	19602		73.3638	88.2788	279.873			2683	5400	4496
298	3831	2646	2690		21.9854	27.9202	38.3289			16539	17669	18104		94.8756	186.713	258.485			4873	5971	7287		27.9539	63.097	104.042			5221	9806	9894		29.9502	103.622	141.264			12830	8140	19706		73.599	86.0174	281.358			2673	5466	4486
299	3896	2599	2739		22.3584	27.4243	39.0271			16384	17938	18268		93.9865	189.555	260.826			4973	6018	7268		28.5275	63.5937	103.771			5245	9740	9982		30.0878	102.925	142.521			13291	8264	19866		76.2435	87.3278	283.642			2708	5388	4470
300	3952	2578	2766		22.6798	27.2027	39.4118			16445	17844	18244		94.3364	188.562	260.483			4890	5948	7243		28.0514	62.854	103.414			5074	9785	9845		29.1069	103.401	140.565			13258	8341	19656		76.0542	88.1414	280.644			2793	5403	4557
301	3948	2742	2828		22.6568	28.9332	40.2952			16595	17931	17935		95.1968	189.481	256.072			4895	5931	7126		28.0801	62.6744	101.743			5128	9599	10075		29.4167	101.435	143.848			13034	8466	19932		74.7693	89.4623	284.584			2738	5305	4429
302	3769	2723	2740		21.6296	28.7327	39.0413			16665	17914	18051		95.5984	189.302	257.728			4953	6136	7225		28.4128	64.8406	103.157			5190	9786	9882		29.7723	103.411	141.093			13086	8263	19892		75.0675	87.3172	284.013			2777	5498	4562
303	3962	2718	2853		22.7372	28.68	40.6514			16683	17838	17739		95.7017	188.499	253.273			4990	6048	7338		28.625	63.9107	104.77			5206	9831	9975		29.8641	103.887	142.421			13334	8559	20122		76.4902	90.4451	287.297			2740	5353	4534
304	3895	2745	2863		22.3527	28.9649	40.7939			16794	18109	17842		96.3384	191.362	254.744			4901	5996	7217		28.1145	63.3612	103.043			5126	9897	10271		29.4052	104.584	146.647			13287	8531	20177		76.2206	90.1492	288.082			2863	5184	4441
305	3938	2632	2840		22.5995	27.7725	40.4662			16874	18363	17727		96.7973	194.046	253.102			5057	5896	7290		29.0094	62.3045	104.085			5216	10040	10113		29.9215	106.095	144.391			13306	8338	20038		76.3296	88.1097	286.098			2785	5133	4630
306	3997	2690	2775		22.938	28.3845	39.5401			16702	17808	17667		95.8107	188.182	252.245			4859	6030	7343		27.8735	63.7205	104.842			5230	9865	10264		30.0018	104.246	146.547			13463	8489	20113		77.2302	89.7054	287.169			2791	5173	4719
307	3940	2680	2835		22.6109	28.279	40.395			16698	17846	17719		95.7877	188.583	252.988			4960	5951	7304		28.4529	62.8857	104.285			5210	9838	10051		29.887	103.961	143.506			13480	8415	20218		77.3277	88.9234	288.668			2739	5121	4927
308	3815	2715	2764		21.8936	28.6483	39.3833			16952	18030	17771		97.2448	190.528	253.73			4942	5973	7390		28.3497	63.1182	105.513			5206	10049	10137		29.8641	106.19	144.734			13527	8583	20189		77.5973	90.6987	288.254			2847	5173	4824
309	3904	2667	2845		22.4043	28.1418	40.5375			16747	18122	17612		96.0688	191.5	251.46			4968	6118	7322		28.4988	64.6504	104.542			5173	9961	10166		29.6748	105.26	145.148			13518	8634	20338		77.5457	91.2376	290.381			2786	5180	4930
310	3973	2745	2741		22.8003	28.9649	39.0556			16824	18099	17888		96.5105	191.257	255.401			4874	6168	7226		27.9596	65.1788	103.171			5329	10037	10209		30.5697	106.063	145.762			13789	8708	20159		79.1003	92.0196	287.825			2699	5109	4942
311	3980	2719	2830		22.8405	28.6905	40.3237			16885	18090	18215		96.8604	191.162	260.069			5046	6077	7330		28.9463	64.2172	104.656			5295	10122	10232		30.3746	106.962	146.09			13786	8522	20606		79.0831	90.0541	294.208			2803	5054	4807
312	3936	2710	2745		22.588	28.5955	39.1126			16842	17980	17919		96.6138	189.999	255.843			4960	6122	7295		28.4529	64.6927	104.156			5239	9967	10283		30.0534	105.324	146.818			13875	8524	20374		79.5936	90.0752	290.895			2659	5150	4622
313	3914	2550	2932		22.4617	26.9072	41.7771			16751	17985	18057		96.0917	190.052	257.814			5018	6087	7257		28.7856	64.3229	103.614			5362	10236	10171		30.759	108.166	145.219			14023	8480	20360		80.4426	89.6103	290.695			2727	4870	4837
314	3861	2711	2831		22.1576	28.6061	40.338			16848	18093	17973		96.6482	191.193	256.614			5118	6120	7289		29.3593	64.6716	104.071			5334	10098	10441		30.5984	106.708	149.074			13833	8491	20516		79.3527	89.7265	292.923			2718	4945	4745
315	4073	2758	2725		23.3742	29.102	38.8276			16687	17962	17899		95.7246	189.809	255.558			4916	6144	7533		28.2005	64.9252	107.554			5332	10139	10487		30.5869	107.141	149.731			13740	8703	20529		78.8192	91.9668	293.108			2802	4980	4762
316	3981	2682	2833		22.8462	28.3001	40.3665			17139	18392	17914		98.3175	194.353	255.772			5164	6054	7400		29.6232	63.9741	105.655			5397	9955	10329		30.9598	105.197	147.475			13618	8645	20537		78.1194	91.3539	293.222			2805	5114	4651
317	3998	2722	2783		22.9438	28.7222	39.654			16733	18057	18123		95.9885	190.813	258.756			4974	6097	7382		28.5332	64.4285	105.398			5347	10266	10492		30.6729	108.483	149.802			13962	8559	20720		80.0927	90.4451	295.835			2785	4989	4815
318	3927	2828	2887		22.5363	29.8407	41.1359			16873	17906	18442		96.7916	189.217	263.31			4973	6133	7448		28.5275	64.8089	106.341			5277	10367	10476		30.2714	109.551	149.574			14049	8795	20777		80.5918	92.939	296.649			2735	5029	4847
319	4031	2767	2812		23.1332	29.197	40.0673			17040	18298	18257		97.7496	193.36	260.669			5002	6074	7414		28.6939	64.1855	105.855			5334	10231	10333		30.5984	108.114	147.532			14002	8599	20412		80.3222	90.8678	291.438			2830	5108	4734
320	3882	2798	2829		22.2781	29.5241	40.3095			17090	18005	18463		98.0364	190.263	263.61			4978	6239	7425		28.5562	65.9291	106.012			5393	10264	10379		30.9368	108.462	148.189			13929	8665	20755		79.9034	91.5652	296.335			2773	5100	4820
321	4132	2784	2740		23.7128	29.3764	39.0413			17204	18181	18242		98.6904	192.123	260.455			5003	6179	7433		28.6996	65.295	106.127			5341	10225	10425		30.6385	108.05	148.846			13991	8724	20843		80.2591	92.1887	297.591			2803	5128	4785
322	3994	2685	2808		22.9208	28.3318	40.0103			17149	18307	18045		98.3749	193.455	257.642			5023	6242	7313		28.8143	65.9608	104.413			5390	10338	10580		30.9196	109.244	151.059			14119	8784	20828		80.9933	92.8227	297.377			2786	5039	4783
323	4096	2758	2859		23.5062	29.102	40.7369			16947	18161	18181		97.2161	191.912	259.584			5018	6244	7554		28.7856	65.9819	107.854			5306	10237	10577		30.4378	108.177	151.016			14465	8665	20656		82.9781	91.5652	294.921			2777	4972	4787
324	3970	2705	2825		22.7831	28.5428	40.2525			16914	18178	17981		97.0268	192.091	256.728			4971	6234	7578		28.516	65.8762	108.197			5415	10391	10606		31.063	109.804	151.43			14253	8727	21220		81.762	92.2204	302.974			2612	5008	4710
325	3946	2849	2864		22.6454	30.0623	40.8082			17204	18212	18213		98.6904	192.451	260.041			5103	6152	7230		29.2732	65.0097	103.228			5426	10507	10450		31.1261	111.03	149.203			14481	8741	20869		83.0699	92.3683	297.963			2745	4904	4784
326	3936	2694	2714		22.588	28.4267	38.6709			16937	18112	18512		97.1587	191.394	264.31			5005	6298	7487		28.7111	66.5525	106.898			5511	10329	10526		31.6137	109.149	150.288			14669	8748	20928		84.1484	92.4423	298.805			2779	4859	4824
327	4051	2768	2767		23.2479	29.2076	39.4261			17232	18238	18784		98.851	192.726	268.193			4879	6343	7414		27.9883	67.0281	105.855			5446	10222	10630		31.2409	108.018	151.773			14533	8683	20884		83.3682	91.7554	298.177			2851	4877	4771
328	4035	2809	2868		23.1561	29.6402	40.8652			17214	18099	18445		98.7477	191.257	263.353			5042	6288	7494		28.9233	66.4469	106.998			5354	10478	10728		30.7131	110.724	153.172			14565	8744	21066		83.5518	92.4	300.775			2857	4778	4873
329	4055	2765	2927		23.2709	29.1759	41.7059			17289	18197	18579		99.178	192.292	265.266			5042	6342	7550		28.9233	67.0175	107.797			5563	10457	10496		31.912	110.502	149.859			14515	8680	21224		83.265	91.7237	303.031			2799	4859	4770
330	4033	2749	2799		23.1446	29.0071	39.882			17005	18212	18525		97.5488	192.451	264.495			5076	6258	7394		29.1184	66.1299	105.57			5588	10677	10668		32.0554	112.827	152.315			14529	8767	21546		83.3453	92.6431	307.629			2874	4983	4824
331	4047	2756	2911		23.225	29.0809	41.4779			17150	18099	18308		98.3806	191.257	261.397			5081	6195	7557		29.147	65.4641	107.897			5517	10499	10643		31.6481	110.946	151.958			14566	8872	21336		83.5575	93.7526	304.63			2823	4896	4886
332	4012	2899	2907		23.0241	30.5898	41.4209			17452	18495	18487		100.113	195.441	263.953			4928	6463	7385		28.2694	68.2961	105.441			5654	10467	10819		32.434	110.607	154.471			14350	8882	21538		82.3185	93.8583	307.514			2757	4920	4591
333	4039	2738	2954		23.1791	28.891	42.0906			16956	18169	18598		97.2677	191.996	265.538			5045	6271	7427		28.9405	66.2672	106.041			5555	10401	10833		31.8661	109.91	154.671			14631	8903	21784		83.9304	94.0802	311.027			2810	4864	4580
334	3950	2780	2789		22.6683	29.3342	39.7395			17126	18298	18553		98.2429	193.36	264.895			5127	6322	7516		29.4109	66.8062	107.312			5485	10386	10797		31.4646	109.751	154.157			14482	8985	21479		83.0757	94.9467	306.672			2825	4825	4758
335	4032	2750	2891		23.1389	29.0176	41.1929			17373	18502	18603		99.6598	195.515	265.609			4999	6440	7444		28.6767	68.0531	106.284			5456	10433	10877		31.2982	110.248	155.299			14129	8888	21786		81.0507	93.9217	311.055			2834	4880	4565
336	3944	2722	2862		22.6339	28.7222	40.7797			17201	18479	18768		98.6732	195.272	267.965			5201	6339	7442		29.8354	66.9858	106.255			5543	10325	10866		31.7973	109.107	155.142			14532	8908	21429		83.3625	94.1331	305.958			2873	4956	4734
337	4079	2853	2873		23.4086	30.1045	40.9364			17013	18266	18338		97.5947	193.021	261.826			5026	6353	7569		28.8315	67.1337	108.068			5547	10565	11002		31.8202	111.643	157.084			14341	9118	21698		82.2668	96.3522	309.799			2871	4857	4659
338	4014	2810	2810		23.0356	29.6507	40.0388			17101	18483	18506		98.0995	195.314	264.224			5246	6346	7446		30.0936	67.0598	106.312			5484	10654	10929		31.4588	112.583	156.042			14750	8903	21835		84.613	94.0802	311.755			2773	4985	4471
339	4111	2733	2761		23.5923	28.8382	39.3406			17322	18566	18795		99.3673	196.192	268.35			5153	6394	7539		29.5601	67.567	107.64			5545	10664	10628		31.8088	112.689	151.744			14576	9013	21794		83.6149	95.2426	311.169			2920	4905	4700
340	4185	2770	2917		24.0169	29.2287	41.5634			17189	18500	18573		98.6043	195.494	265.181			5101	6318	7496		29.2618	66.7639	107.026			5604	10705	10828		32.1472	113.122	154.6			14610	9114	21713		83.8099	96.3099	310.013			2850	4787	4793
341	4050	2751	2869		23.2422	29.0282	40.8794			17225	18359	18394		98.8108	194.004	262.625			5007	6426	7574		28.7225	67.9051	108.14			5512	10759	10811		31.6195	113.693	154.357			14782	9087	21850		84.7966	96.0246	311.969			2805	4821	4622
342	3983	2678	2779		22.8577	28.2579	39.597			17316	18306	18377		99.3328	193.444	262.382			5129	6397	7489		29.4224	67.5987	106.926			5475	10822	11045		31.4072	114.359	157.698			14850	9047	21954		85.1867	95.6019	313.454			2872	4914	4743
343	4086	2773	2869		23.4488	29.2603	40.8794			17461	18539	18727		100.165	195.906	267.38			5050	6423	7387		28.9692	67.8734	105.47			5596	10592	11107		32.1013	111.928	158.583			14829	9000	21734		85.0662	95.1052	310.313			2732	4808	4574
344	4086	2769	3032		23.4488	29.2181	43.202			17245	18610	18552		98.9256	196.657	264.881			5177	6384	7551		29.6977	67.4613	107.811			5449	10624	11179		31.2581	112.266	159.611			14828	9038	22176		85.0605	95.5068	316.624			2838	4961	4762
345	4076	2775	2800		23.3914	29.2814	39.8963			17106	18415	18561		98.1282	194.596	265.009			5182	6489	7474		29.7264	68.5709	106.712			5498	10651	11256		31.5392	112.552	160.71			14941	8980	22200		85.7087	94.8939	316.966			2721	4853	4694
346	3994	2781	2875		22.9208	29.3447	40.9649			17405	18269	18614		99.8434	193.053	265.766			5200	6453	7560		29.8297	68.1905	107.94			5681	10855	11184		32.5889	114.707	159.682			14852	9164	22054		85.1982	96.8383	314.882			2802	4916	4648
347	3961	2788	2867		22.7314	29.4186	40.8509			17269	18331	18699		99.0632	193.708	266.98			5137	6489	7593		29.4683	68.5709	108.411			5604	10970	11007		32.1472	115.923	157.155			14847	8998	22092		85.1695	95.0841	315.424			2776	4865	4652
348	4020	2848	2925		23.07	30.0517	41.6774			17243	18553	18854		98.9141	196.054	269.193			5067	6491	7551		29.0667	68.592	107.811			5766	10811	11205		33.0765	114.243	159.982			14722	9264	22134		84.4524	97.895	316.024			2770	4801	4721
349	4081	2866	2941		23.4201	30.2416	41.9053			17410	18544	18566		99.8721	195.959	265.081			5263	6594	7789		30.1911	69.6804	111.209			5633	10768	10966		32.3136	113.788	156.57			15189	9212	22279		87.1314	97.3455	318.094			2753	4897	4457
350	3871	2772	2993		22.215	29.2498	42.6463			17315	18710	18789		99.3271	197.713	268.265			5107	6561	7636		29.2962	69.3317	109.025			5650	10793	11106		32.4111	114.052	158.569			15006	9141	22638		86.0816	96.5952	323.22			2712	4868	4562
351	4007	2893	2976		22.9954	30.5265	42.404			17526	18213	18500		100.538	192.461	264.139			5205	6489	7773		29.8584	68.5709	110.981			5591	11073	11105		32.0726	117.011	158.555			15021	9328	22260		86.1676	98.5713	317.823			2889	4795	4710
352	4083	2967	2984		23.4316	31.3074	42.518			17679	18145	18606		101.415	191.743	265.652			5214	6624	7689		29.91	69.9975	109.782			5671	10699	11043		32.5316	113.059	157.669			14959	9170	22400		85.812	96.9017	319.822			2814	4807	4784
353	4121	2791	2917		23.6497	29.4502	41.5634			17565	18319	18644		100.761	193.581	266.195			5279	6624	7627		30.2829	69.9975	108.896			5754	11234	11184		33.0077	118.712	159.682			15103	9259	22522		86.638	97.8422	321.564			2802	4623	4663
354	4077	2912	2953		23.3971	30.727	42.0763			17283	18355	18811		99.1435	193.962	268.579			5163	6583	7590		29.6174	69.5642	108.368			5583	11099	11210		32.0268	117.286	160.054			15075	9153	22628		86.4774	96.722	323.077			2819	4794	4739
355	4101	2797	2980		23.5349	29.5136	42.461			17557	18556	18741		100.715	196.086	267.579			5368	6522	7636		30.7934	68.9196	109.025			5715	11134	11527		32.784	117.656	164.58			15074	9253	22538		86.4717	97.7788	321.792			2842	4781	4682
356	4190	2859	2935		24.0456	30.1678	41.8198			17621	18382	18794		101.082	194.247	268.336			5205	6571	7516		29.8584	69.4374	107.312			5712	11210	11208		32.7668	118.459	160.025			15090	9265	22589		86.5634	97.9056	322.52			2929	4775	4782
357	4082	2795	2942		23.4258	29.4925	41.9196			17494	18567	18618		100.354	196.202	265.823			5305	6589	7659		30.432	69.6276	109.353			5681	11149	11323		32.5889	117.814	161.667			15304	9459	22583		87.7911	99.9556	322.435			2932	4789	4631
358	4092	2733	2887		23.4832	28.8382	41.1359			17413	18391	18708		99.8893	194.342	267.108			5161	6680	7662		29.606	70.5892	109.396			5707	11198	11342		32.7381	118.332	161.938			15330	9153	22639		87.9402	96.722	323.234			2848	4861	4794
359	4087	2730	3027		23.4545	28.8066	43.1307			17675	18518	18692		101.392	195.684	266.88			5115	6607	7669		29.3421	69.8178	109.496			5725	11125	11370		32.8413	117.561	162.338			15412	9279	22927		88.4106	98.0535	327.346			2867	4622	4668
360	3974	2811	2914		22.8061	29.6613	41.5206			17413	18926	18808		99.8893	199.996	268.536			5246	6855	7818		30.0936	72.4385	111.624			5699	11159	11548		32.6922	117.92	164.88			15434	9202	22953		88.5368	97.2398	327.717			2787	4781	4663
361	4084	2842	2928		23.4373	29.9884	41.7201			17578	18638	18815		100.836	196.952	268.636			5337	6673	7579		30.6156	70.5153	108.211			5603	11244	11378		32.1415	118.818	162.452			15405	9399	22865		88.3704	99.3216	326.461			2743	4789	4729
362	4100	2693	3005		23.5291	28.4162	42.8172			17524	18708	18880		100.526	197.692	269.564			5201	6891	7519		29.8354	72.8189	107.354			5828	11265	11510		33.4322	119.04	164.337			15268	9490	22951		87.5845	100.283	327.689			2882	4685	4677
363	4056	2779	3051		23.2766	29.3236	43.4727			17862	18296	18761		102.465	193.338	267.865			5150	6691	7510		29.5429	70.7055	107.226			5828	11471	11325		33.4322	121.217	161.696			15460	9352	22861		88.6859	98.8249	326.404			2876	4766	4694
364	4112	2921	3032		23.598	30.822	43.202			17585	18638	18956		100.876	196.952	270.649			5206	6735	7732		29.8641	71.1704	110.396			5807	11472	11616		33.3117	121.227	165.85			15413	9302	22822		88.4163	98.2966	325.847			2783	4723	4644
365	3980	2851	3025		22.8405	30.0834	43.1022			17597	18458	18812		100.945	195.05	268.593			5282	6642	7422		30.3001	70.1877	105.97			5870	11388	11745		33.6731	120.34	167.692			15530	9395	22919		89.0875	99.2793	327.232			2919	4623	4693
366	4007	2816	3091		22.9954	29.714	44.0426			17767	18567	18906		101.92	196.202	269.935			5324	6736	7751		30.541	71.181	110.667			5867	11448	11662		33.6559	120.974	166.507			15286	9358	23031		87.6878	98.8883	328.831			2908	4655	4638
367	3917	2891	3015		22.4789	30.5054	42.9597			17876	18455	18853		102.545	195.019	269.179			5427	6911	7580		31.1319	73.0303	108.225			5821	11523	11527		33.392	121.766	164.58			15650	9195	23046		89.7759	97.1659	329.045			2885	4793	4540
368	3946	2942	3031		22.6454	31.0436	43.1877			17487	18773	18518		100.314	198.379	264.396			5280	6673	7641		30.2886	70.5153	109.096			5837	11619	11729		33.4838	122.781	167.464			15369	9456	23137		88.1639	99.9239	330.345			2880	4923	4594
369	4063	2939	3075		23.3168	31.0119	43.8147			17615	18495	18931		101.048	195.441	270.292			5388	6570	7772		30.9081	69.4268	110.967			5745	11295	11780		32.9561	119.357	168.192			15443	9334	23243		88.5884	98.6347	331.858			2977	4766	4612
370	4033	2798	3054		23.1446	29.5241	43.5154			17519	18610	18881		100.497	196.657	269.578			5290	6857	7814		30.346	72.4596	111.566			5964	11412	11710		34.2124	120.593	167.193			15533	9187	23096		89.1047	97.0813	329.759			2850	4763	4600
371	4004	2787	3033		22.9782	29.408	43.2162			17949	18828	18918		102.964	198.96	270.107			5334	6787	7784		30.5984	71.7199	111.138			5852	11507	11670		33.5699	121.597	166.621			15676	9408	23354		89.925	99.4167	333.443			2963	4839	4606
372	4121	2834	3069		23.6497	29.904	43.7292			17535	18335	18959		100.589	193.751	270.692			5486	6969	7665		31.4703	73.6432	109.439			5932	11303	11845		34.0288	119.442	169.12			15543	9399	23011		89.1621	99.3216	328.546			2889	4731	4725
373	4034	2816	3001		23.1504	29.714	42.7603			17832	18600	19139		102.293	196.551	273.262			5278	6901	7727		30.2771	72.9246	110.324			6011	11560	11873		34.482	122.157	169.52			15469	9438	23225		88.7376	99.7337	331.601			2893	4787	4767
374	4031	2754	2959		23.1332	29.0598	42.1618			17745	18549	19052		101.794	196.012	272.02			5224	6826	7792		29.9674	72.132	111.252			5946	11345	11779		34.1091	119.885	168.178			15669	9538	23463		89.8849	100.79	334.999			3017	4755	4642
375	4041	2849	2977		23.1906	30.0623	42.4183			17667	18840	18870		101.346	199.087	269.421			5322	6921	7741		30.5295	73.1359	110.524			5937	11585	11701		34.0575	122.422	167.064			15941	9572	23438		91.4452	101.15	334.642			2900	4719	4659
376	3981	2795	3001		22.8462	29.4925	42.7603			17926	18645	18994		102.832	197.026	271.192			5290	6870	7761		30.346	72.597	110.81			5970	11579	11749		34.2468	122.358	167.749			15787	9380	23412		90.5618	99.1208	334.271			2968	4730	4580
377	4187	2835	3054		24.0284	29.9145	43.5154			17891	18544	18996		102.631	195.959	271.22			5433	6937	7899		31.1663	73.305	112.78			6025	11634	11931		34.5623	122.939	170.348			15865	9494	23536		91.0092	100.325	336.041			2828	4728	4585
378	4248	2824	3093		24.3785	29.7985	44.0711			17913	18757	19176		102.758	198.21	273.79			5444	7081	7875		31.2294	74.8267	112.437			5775	11512	11731		33.1282	121.65	167.492			15953	9481	23260		91.514	100.188	332.101			2844	4777	4698
379	4012	2817	2975		23.0241	29.7246	42.3898			17691	18904	19208		101.484	199.763	274.247			5432	6901	7754		31.1605	72.9246	110.71			5944	11447	11886		34.0976	120.963	169.705			16144	9458	23675		92.6097	99.9451	338.026			2974	4719	4570
380	4111	2842	2980		23.5923	29.9884	42.461			17843	18512	19425		102.356	195.621	277.345			5375	6955	7666		30.8336	73.4952	109.453			5916	11548	11985		33.937	122.031	171.119			16118	9684	23818		92.4605	102.333	340.068			2791	4689	4649
381	4232	2889	3062		24.2867	30.4843	43.6294			17881	18819	18982		102.574	198.865	271.02			5405	7035	7808		31.0057	74.3406	111.481			6156	11579	12113		35.3138	122.358	172.947			16126	9663	23751		92.5064	102.111	339.111			2882	4837	4812
382	4004	2917	2975		22.9782	30.7798	42.3898			17689	18769	18818		101.473	198.337	268.679			5315	6929	7811		30.4894	73.2205	111.524			6011	11784	12085		34.482	124.524	172.547			16094	9769	23727		92.3229	103.231	338.768			2908	4669	4712
383	4150	2914	3094		23.8161	30.7481	44.0854			17798	18892	18983		102.098	199.636	271.035			5401	6963	7953		30.9827	73.5798	113.551			6111	11482	12003		35.0556	121.333	171.376			16246	9615	23554		93.1948	101.604	336.298			2997	4745	4728
384	3975	2914	3103		22.8118	30.7481	44.2136			17958	18622	18870		103.016	196.783	269.421			5349	7051	7721		30.6844	74.5097	110.239			6151	11835	12059		35.2851	125.063	172.176			16256	9588	23815		93.2522	101.319	340.025			3005	4771	4734
385	4050	2947	3020		23.2422	31.0963	43.031			17854	18849	18813		102.419	199.182	268.607			5278	6915	7861		30.2771	73.0725	112.237			5899	11849	12170		33.8395	125.211	173.76			16385	9760	23998		93.9922	103.136	342.638			2950	4757	4725
386	4095	2899	3059		23.5004	30.5898	43.5867			17854	18711	19027		102.419	197.724	271.663			5511	6926	7859		31.6137	73.1888	112.209			6155	11776	12129		35.308	124.44	173.175			16494	9740	23671		94.6175	102.925	337.969			3134	4716	4729
387	4078	2817	3125		23.4029	29.7246	44.5271			17878	18539	19094		102.557	195.906	272.62			5371	7082	7563		30.8106	74.8373	107.983			6141	11796	11816		35.2277	124.651	168.706			16194	9586	24157		92.8965	101.298	344.908			2955	4748	4677
388	4091	3009	2994		23.4775	31.7506	42.6605			18005	18648	19234		103.285	197.058	274.618			5422	7019	7990		31.1032	74.1715	114.079			5988	11663	12184		34.35	123.246	173.96			16344	9772	24111		93.757	103.263	344.251			2979	4712	4754
389	4122	3053	3079		23.6554	32.2148	43.8716			17965	18620	18998		103.056	196.762	271.249			5503	6982	7732		31.5678	73.7805	110.396			6177	11712	12182		35.4342	123.764	173.932			16379	9850	24364		93.9578	104.087	347.863			3037	4789	4755
390	4159	3008	3075		23.8677	31.74	43.8147			18075	18696	18982		103.687	197.565	271.02			5524	7055	7631		31.6883	74.5519	108.954			6086	11741	12333		34.9122	124.07	176.088			16393	9676	24313		94.0381	102.249	347.135			2993	4714	4695
391	4204	3030	3117		24.126	31.9721	44.4131			17725	18659	18991		101.679	197.174	271.149			5422	6989	7822		31.1032	73.8545	111.681			6090	11808	12265		34.9351	124.778	175.117			16053	9942	24290		92.0877	105.06	346.807			2966	4870	4704
392	4122	3008	3077		23.6554	31.74	43.8432			17801	18739	19002		102.115	198.02	271.306			5477	7185	7780		31.4187	75.9257	111.081			6097	11909	12193		34.9753	125.845	174.089			16146	9567	24439		92.6212	101.097	348.934			3080	4867	4860
393	4283	2933	3073		24.5793	30.9486	43.7862			18066	18717	18937		103.635	197.787	270.378			5392	7183	7930		30.9311	75.9046	113.223			6168	11993	12283		35.3826	126.733	175.374			16404	9689	24256		94.1012	102.386	346.321			2988	4729	4756
394	4109	2939	3018		23.5808	31.0119	43.0025			18040	18604	19078		103.486	196.593	272.391			5553	7305	7821		31.8547	77.1938	111.666			6251	11863	12284		35.8587	125.359	175.388			16354	9712	24355		93.8144	102.629	347.735			2946	4730	4732
395	4137	2904	3080		23.7415	30.6426	43.8859			17781	18906	19050		102	199.784	271.991			5520	7062	7851		31.6654	74.6259	112.095			6207	11859	12293		35.6063	125.317	175.516			16508	9851	24373		94.6978	104.098	347.992			2981	4847	4805
396	4027	2953	3044		23.1102	31.1596	43.3729			17583	19028	18932		100.864	201.074	270.307			5495	7265	7873		31.5219	76.7711	112.409			6137	11849	12502		35.2048	125.211	178.501			16523	9871	24527		94.7838	104.309	350.191			2964	4791	4742
397	4097	2912	3045		23.5119	30.727	43.3872			17818	18911	19035		102.213	199.837	271.777			5416	7277	8077		31.0688	76.8979	115.321			6319	11887	12392		36.2488	125.613	176.93			16439	9801	24499		94.302	103.57	349.791			2983	4749	4887
398	4178	2946	3073		23.9768	31.0858	43.7862			17782	19062	19027		102.006	201.433	271.663			5570	7219	8100		31.9522	76.285	115.65			6214	11865	12331		35.6465	125.38	176.059			16427	9947	24437		94.2331	105.112	348.906			3002	4878	4759
399	4170	2969	3015		23.9309	31.3285	42.9597			18118	18881	19120		103.934	199.52	272.991			5322	7203	7863		30.5295	76.1159	112.266			6228	11893	12514		35.7268	125.676	178.672			16507	9699	24533		94.692	102.492	350.276			3035	4804	4790
400	4171	2967	2968		23.9366	31.3074	42.29			17744	19019	18908		101.788	200.979	269.964			5484	7263	7766		31.4588	76.7499	110.881			6090	11934	12614		34.9351	126.11	180.1			16530	9935	24486		94.824	104.986	349.605			3051	4723	4675
401	4161	2937	3126		23.8792	30.9908	44.5413			18051	18928	19057		103.549	200.017	272.091			5621	7337	7916		32.2447	77.5319	113.023			6295	11957	12305		36.1111	126.353	175.688			16649	9967	24751		95.5066	105.324	353.389			2938	4748	4747
402	4112	2953	3031		23.598	31.1596	43.1877			17861	19022	18977		102.459	201.01	270.949			5469	7310	7977		31.3728	77.2466	113.894			6201	12028	12382		35.5719	127.103	176.787			16764	9927	24641		96.1663	104.901	351.818			2891	4847	4786
403	13377	2953	3115		76.7681	31.1596	44.3846			18077	18730	19019		103.698	197.925	271.549			5640	7506	1973		32.3537	79.3178	28.17			6396	12053	12617		36.6905	127.367	180.142			16771	9920	24357		96.2065	104.827	347.763			2954	4767	4755
404	14506	2701	2969		83.2473	28.5006	42.3043			19701	18731	18915		113.014	197.935	270.064			1973	11134	11474		11.3181	117.656	163.823			6260	12222	12999		35.9104	129.153	185.597			10173	7259	28410		58.3572	76.7077	405.631			4148	5795	4870
405	14996	5132	4881		86.0593	54.1522	69.5477			19695	16069	9827		112.98	169.805	140.308			11474	12640	12288		65.8203	133.57	175.445			6266	12276	16872		35.9448	129.724	240.894			19658	12712	28839		112.768	134.331	411.756			5220	9559	4748
406	15319	5676	5072		87.9129	59.8924	72.2692			19874	19833	19659		114.007	209.58	280.686			12288	13213	13040		70.4898	139.625	186.182			6308	12166	17360		36.1857	128.561	247.862			20286	12917	29385		116.37	136.497	419.552			5330	10421	6662
407	15639	6047	5173		89.7493	63.8071	73.7084			20038	19958	19715		114.948	210.901	281.486			13040	13916	13638		74.8037	147.054	194.72			6267	12471	18503		35.9505	131.784	264.181			21275	13201	30105		122.044	139.498	429.832			5637	11315	9719
408	16173	6370	5297		92.8139	67.2154	75.4752			20086	19861	19327		115.223	209.876	275.946			13638	14487	14150		78.2341	153.088	202.03			6163	12256	18957		35.3539	129.512	270.663			22549	13576	30872		129.352	143.461	440.783			5927	12179	10534
409	16695	6605	5530		95.8095	69.6951	78.7951			20330	20118	19645		116.623	212.592	280.487			14150	14834	14425		81.1712	156.755	205.957			6387	12169	19735		36.6389	128.593	281.772			23405	13645	31765		134.262	144.19	453.533			6221	13159	11006
410	17006	6749	5570		97.5943	71.2145	79.3651			20238	20083	19504		116.095	212.222	278.473			14425	15364	14573		82.7487	162.355	208.07			6451	12520	20329		37.006	132.302	290.253			23949	13529	32069		137.383	142.964	457.873			6252	14780	11509
411	17162	7066	5764		98.4895	74.5595	82.1293			20443	19966	19824		117.271	210.986	283.042			14573	15251	14933		83.5977	161.161	213.21			6281	3865	20577		36.0308	40.8424	293.793			24426	14002	32374		140.119	147.963	462.228			6601	15663	12097
412	17739	7392	6021		101.801	77.9994	85.7912			20343	19815	19554		116.697	209.39	279.187			14933	15641	15003		85.6628	165.282	214.209			6281	19391	20854		36.0308	204.91	297.748			24618	13861	33105		141.221	146.473	472.665			7022	16177	12670
413	17970	7291	6071		103.127	76.9336	86.5037			20314	19881	19647		116.531	210.087	280.515			15003	15812	14990		86.0644	167.089	214.024			6479	19979	20917		37.1666	211.123	298.648			25237	14363	33468		144.771	151.777	477.848			6802	17302	13539
414	18292	7306	6195		104.974	77.0919	88.2705			20670	20145	19686		118.573	212.877	281.072			14990	16117	15243		85.9898	170.312	217.636			9902	20769	21437		56.8026	219.471	306.072			25637	13792	34116		147.066	145.744	487.1			6869	17880	13943
415	18335	7282	6282		105.221	76.8387	89.5101			20712	20223	19623		118.814	213.701	280.172			15243	16045	15264		87.4411	169.552	217.936			11927	21944	21129		68.419	231.888	301.675			25800	13962	33567		148.001	147.54	479.262			6875	18272	14233
416	18400	7424	6426		105.594	78.337	91.5619			20263	20288	19794		116.238	214.388	282.614			15264	16427	15653		87.5616	173.588	223.49			12638	22747	21409		72.4976	240.373	305.673			25907	13964	34299		148.615	147.561	489.713			7305	18901	14596
417	18122	7582	6588		103.999	80.0042	93.8702			20694	19922	19754		118.711	210.521	282.043			15653	16458	15731		89.7931	173.916	224.603			13218	23629	21484		75.8248	249.694	306.743			26003	14310	35117		149.166	151.217	501.392			7787	19151	14994
418	18214	7980	6648		104.527	84.2039	94.7251			20718	20010	19756		118.848	211.451	282.071			15731	16796	15761		90.2405	177.488	225.032			13561	23856	21535		77.7924	252.092	307.472			26900	14048	34819		154.311	148.449	497.137			7815	19547	15407
419	18189	8317	6803		104.383	87.7598	96.9337			20632	20220	19426		118.355	213.67	277.36			15761	16767	15985		90.4126	177.181	228.23			13827	24149	21238		79.3183	255.189	303.231			26543	14255	35695		152.263	150.636	509.645			7816	19850	15556
420	18950	8612	6777		108.751	90.8726	96.5632			20416	20346	19704		117.116	215.001	281.329			15985	17198	16149		91.6976	181.736	230.572			14320	24291	21168		82.1464	256.689	302.232			26859	14070	36281		154.076	148.681	518.011			7968	19737	15710
421	18751	8751	6759		107.609	92.3393	96.3067			20924	20385	19715		120.03	215.413	281.486			16149	17206	16394		92.6384	181.82	234.07			14501	24321	21363		83.1847	257.006	305.016			26644	14159	35729		152.843	149.622	510.13			8186	19608	15979
422	18789	9115	6923		107.827	96.1802	98.6435			20867	20113	19798		119.703	212.539	282.671			16394	17144	16212		94.0438	181.165	231.471			14504	24263	21456		83.2019	256.393	306.344			27067	13922	36374		155.269	147.117	519.339			8195	20104	16485
423	19041	9358	7011		109.273	98.7443	99.8974			20182	20070	19821		115.774	212.085	282.999			16212	17449	16228		92.9998	184.388	231.699			14353	24524	21325		82.3357	259.151	304.473			27224	14420	36292		156.17	152.38	518.168			8198	20184	16599
424	19026	9335	6741		109.187	98.5016	96.0503			20390	19848	19398		116.967	209.739	276.96			16228	17156	16033		93.0916	181.292	228.915			14715	24366	21690		84.4123	257.482	309.685			27116	14429	36639		155.55	152.475	523.123			8370	20693	16669
425	19246	9575	7037		110.449	101.034	100.268			20699	20157	19643		118.739	213.004	280.458			16033	16985	16507		91.9729	179.485	235.683			14729	24609	21372		84.4926	260.049	305.144			27432	14138	36863		157.363	149.4	526.321			8325	20359	16653
426	19494	9192	7127		111.872	96.9927	101.55			21019	20126	19890		120.575	212.676	283.985			16507	17428	16436		94.692	184.166	234.669			14654	24816	20990		84.0623	262.237	299.69			27092	14218	36932		155.413	150.245	527.306			8260	20367	16905
427	19461	9547	7139		111.683	100.739	101.721			20407	20056	19777		117.064	211.937	282.371			16436	17486	16665		94.2847	184.779	237.939			14848	24623	21194		85.1752	260.197	302.603			27483	14186	37228		157.656	149.907	531.532			8575	20620	17118
428	19660	9360	7161		112.825	98.7654	102.035			20613	20193	19741		118.246	213.384	281.857			16665	17261	16341		95.5984	182.401	233.313			14954	24721	21413		85.7833	261.233	305.73			27576	14146	37244		158.189	149.484	531.761			8831	20880	16950
429	19720	9699	7368		113.169	102.343	104.984			20681	20107	19896		118.636	212.476	284.07			16341	17274	16338		93.7398	182.539	233.27			14961	24750	21424		85.8234	261.539	305.887			27715	14347	37255		158.986	151.608	531.918			8744	20772	17027
430	19762	9488	7176		113.41	100.116	102.248			20413	20389	19941		117.099	215.456	284.713			16338	17205	16396		93.7226	181.81	234.098			14698	24360	21292		84.3147	257.418	304.002			27744	14012	37662		159.153	148.068	537.729			8720	20922	17038
431	19734	9484	7160		113.25	100.074	102.02			20683	20191	19669		118.648	213.363	280.829			16396	17251	16093		94.0553	182.296	229.772			14911	24647	21376		85.5366	260.451	305.201			27711	14515	37197		158.964	153.384	531.09			8848	21034	17219
432	19805	9552	7370		113.657	100.791	105.013			20686	19917	19775		118.665	210.468	282.343			16093	17207	16338		92.3171	181.831	233.27			14479	24733	21536		83.0585	261.36	307.486			28112	14258	37614		161.264	150.668	537.044			8813	20908	17488
433	19836	9649	7482		113.835	101.815	106.609			20576	20238	19602		118.034	213.86	279.873			16338	17097	16334		93.7226	180.668	233.213			14784	24665	21168		84.8081	260.641	302.232			27945	14257	37189		160.306	150.657	530.976			8939	21224	17188
434	19848	9650	7535		113.904	101.825	107.364			20684	20180	19797		118.653	213.247	282.657			16334	17026	16444		93.6996	179.918	234.783			15076	24744	21503		86.4831	261.476	307.015			28184	14094	37761		161.677	148.935	539.142			8848	21299	17285
435	19678	9559	7503		112.928	100.865	106.908			20389	20337	19409		116.961	214.906	277.117			16444	17076	16332		94.3306	180.446	233.184			14647	24722	21445		84.0222	261.244	306.187			28109	14333	37460		161.247	151.46	534.845			8910	21314	17239
436	19782	9785	7344		113.525	103.25	104.642			20681	20401	19783		118.636	215.582	282.457			16332	17027	16132		93.6882	179.929	230.329			14739	24804	21629		84.5499	262.11	308.814			28112	14292	37715		161.264	151.027	538.486			8801	21344	17598
437	19890	9885	7418		114.145	104.305	105.697			20799	20168	19887		119.313	213.12	283.942			16132	17412	16312		92.5409	183.997	232.899			14791	24674	21511		84.8482	260.736	307.129			27974	14247	37831		160.472	150.552	540.142			8791	20920	16913
438	19869	9938	7493		114.025	104.864	106.765			20620	20340	19624		118.286	214.938	280.187			16312	17262	16528		93.5734	182.412	235.983			14621	24785	21644		83.873	261.909	309.028			27806	14156	37697		159.508	149.59	538.229			8713	21168	17413
439	19784	10173	7287		113.537	107.344	103.83			20657	20224	19985		118.498	213.712	285.341			16528	17084	16455		94.8125	180.531	234.941			14867	24505	21694		85.2842	258.95	309.742			27837	14420	38086		159.686	152.38	543.783			8770	20932	17521
440	19846	10070	7434		113.893	106.257	105.925			20714	20275	19895		118.825	214.251	284.056			16455	17319	16576		94.3937	183.014	236.668			14746	25035	21672		84.5901	264.551	309.428			28155	14180	37589		161.511	149.844	536.687			8719	21327	17454
441	20066	10281	7551		115.155	108.484	107.592			20678	20000	19539		118.619	211.345	278.973			16576	17305	16627		95.0879	182.866	237.396			14977	24761	21695		85.9152	261.656	309.756			27826	14431	38044		159.623	152.496	543.183			8851	21229	17479
442	20060	10261	7441		115.121	108.273	106.024			20659	20060	19596		118.51	211.979	279.787			16627	17143	16497		95.3804	181.154	235.54			14658	24699	21673		84.0853	261.001	309.442			27873	14236	37812		159.893	150.435	539.871			8960	21040	17265
443	19910	10354	7637		114.26	109.254	108.817			20246	20321	19498		116.141	214.737	278.388			16497	17229	16431		94.6347	182.063	234.598			14818	24673	21655		85.0031	260.726	309.185			27861	14249	38100		159.824	150.573	543.983			8856	21554	17408
444	20170	10419	7605		115.752	109.94	108.361			20529	20198	19904		117.764	213.437	284.185			16431	17179	16800		94.2561	181.535	239.866			14798	24507	21939		84.8884	258.972	313.24			27907	14439	37667		160.088	152.581	537.8			8675	21415	17474
445	20016	10476	7739		114.868	110.541	110.27			20709	20217	19286		118.797	213.638	275.361			16800	17333	16536		96.3728	183.162	236.097			14996	24608	21767		86.0242	260.039	310.784			28128	14383	37960		161.356	151.989	541.984			8904	21315	17433
446	20247	10353	7415		116.194	109.243	105.654			20750	20205	19493		119.032	213.511	278.316			16536	17388	16534		94.8584	183.743	236.068			14918	24939	21702		85.5768	263.537	309.856			28269	14374	38242		162.164	151.894	546.01			8784	21387	17579
447	20014	10355	7645		114.857	109.265	108.931			20495	20255	19835		117.569	214.04	283.199			16534	17347	16675		94.8469	183.31	238.082			14822	24462	21642		85.0261	258.496	308.999			28085	14370	37857		161.109	151.851	540.513			8874	21029	17378
448	20047	10475	7577		115.046	110.531	107.962			20734	20012	19524		118.94	211.472	278.759			16675	17501	16592		95.6558	184.937	236.897			14582	24499	21712		83.6493	258.887	309.999			28739	14625	37775		164.861	154.546	539.342			8777	21345	17381
449	20073	10660	7621		115.195	112.483	108.589			20536	20028	19650		117.804	211.641	280.558			16592	17399	16806		95.1796	183.86	239.952			14852	24578	21920		85.1982	259.722	312.968			28007	14289	37808		160.662	150.995	539.814			8890	21334	17452
450	20029	10386	7772		114.943	109.592	110.741			20574	20124	19611		118.022	212.655	280.001			16806	17340	16504		96.4072	183.236	235.64			14913	24602	21501		85.5481	259.975	306.986			28290	14315	37531		162.285	151.27	535.859			8832	21678	17306
451	20210	10584	7685		115.981	111.681	109.501			20595	20062	19783		118.143	212	282.457			16504	17201	16696		94.6748	181.767	238.381			14715	24385	21484		84.4123	257.682	306.743			28145	14389	38106		161.453	152.052	544.068			8853	21423	17646
452	20049	10552	7438		115.058	111.343	105.982			20678	20387	19796		118.619	215.435	282.643			16696	17171	16339		95.7762	181.45	233.284			14935	24683	21578		85.6743	260.831	308.085			27990	14307	37814		160.564	151.186	539.899			9027	21252	17258
453	20281	10691	7730		116.389	112.81	110.142			20749	20147	19751		119.026	212.898	282			16339	17451	16535		93.7283	184.409	236.083			14829	24729	21583		85.0662	261.318	308.157			28121	14061	38136		161.315	148.586	544.497			8811	21583	17589
454	20264	10844	7814		116.291	114.424	111.339			20543	20368	19511		117.844	215.234	278.573			16535	17400	16692		94.8527	183.87	238.324			14649	24514	21744		84.0337	259.046	310.456			27969	14593	37745		160.444	154.208	538.914			9019	21147	17585
455	20278	10894	7851		116.372	114.952	111.866			20850	20074	19793		119.606	212.127	282.6			16692	17295	16860		95.7533	182.761	240.723			14945	24622	21564		85.7317	260.187	307.886			28089	14496	37776		161.132	153.183	539.357			8878	21289	17383
456	20110	10785	7638		115.408	113.802	108.831			20529	20107	19553		117.764	212.476	279.173			16860	17154	16907		96.717	181.271	241.394			14976	24417	21406		85.9095	258.021	305.63			28457	14276	38152		163.243	150.858	544.725			9020	21541	17470
457	20141	10575	7800		115.585	111.586	111.14			20612	20223	19495		118.24	213.701	278.345			16907	17402	16493		96.9866	183.891	235.483			14835	24826	21763		85.1006	262.343	310.727			27930	14338	38097		160.22	151.513	543.94			9174	21374	17452
458	20180	10723	7687		115.809	113.148	109.53			20817	20543	19644		119.416	217.083	280.472			16493	17472	16858		94.6117	184.631	240.694			14807	24463	21967		84.94	258.507	313.64			28120	14409	38255		161.31	152.264	546.196			8910	21543	17562
459	19971	10567	7826		114.61	111.502	111.51			20608	20122	19640		118.217	212.634	280.415			16858	17671	16792		96.7055	186.734	239.752			14733	24860	21508		84.5155	262.702	307.086			28321	14340	38234		162.463	151.534	545.896			8850	21649	17439
460	20435	10793	7753		117.273	113.886	110.47			20709	20009	19729		118.797	211.44	281.686			16792	17328	16797		96.3269	183.109	239.824			14795	24354	21794		84.8712	257.355	311.169			27855	14359	37610		159.79	151.735	536.987			8839	21327	17491
461	20182	10852	7781		115.821	114.509	110.869			20572	20168	19546		118.011	213.12	279.073			16797	17316	16485		96.3556	182.983	235.369			14776	24701	21660		84.7622	261.022	309.256			28283	14429	37886		162.245	152.475	540.927			8965	21313	17348
462	20491	10772	7633		117.594	113.665	108.76			20681	19854	19646		118.636	209.802	280.501			16485	17289	16757		94.5658	182.697	239.252			14891	24586	21523		85.4219	259.806	307.3			28186	14478	37881		161.688	152.993	540.856			9135	21692	17707
463	20059	10504	7731		115.115	110.837	110.156			20653	20267	19628		118.475	214.166	280.244			16757	17199	16806		96.1262	181.746	239.952			14941	24502	21390		85.7087	258.919	305.401			28277	14300	37770		162.21	151.112	539.271			8970	21355	17600
464	20162	10656	7633		115.706	112.441	108.76			20530	20164	19509		117.77	213.078	278.545			16806	17194	17065		96.4072	181.693	243.65			14753	24335	21998		84.6303	257.154	314.082			28089	14372	37830		161.132	151.873	540.128			8894	21599	17498
465	20168	10699	7915		115.74	112.894	112.778			20793	20071	19545		119.279	212.095	279.059			17065	17295	16884		97.893	182.761	241.066			14737	24269	21815		84.5385	256.457	311.469			27983	14385	38175		160.524	152.01	545.053			8914	21142	17618
466	20298	10729	7655		116.486	113.211	109.074			20763	20221	19608		119.106	213.68	279.958			16884	17450	16728		96.8547	184.399	238.838			14817	24905	21673		84.9974	263.177	309.442			28392	14145	37867		162.87	149.474	540.656			9055	21368	17565
467	20277	10858	7754		116.366	114.572	110.484			20542	20402	19765		117.839	215.593	282.2			16728	17165	16775		95.9598	181.387	239.509			14688	24318	21734		84.2574	256.974	310.313			28039	14280	38198		160.845	150.9	545.382			8974	21528	17586
468	20492	10953	7688		117.6	115.575	109.544			20799	19864	19644		119.313	209.908	280.472			16775	16968	16862		96.2294	179.305	240.752			14863	24556	21925		85.2613	259.489	313.04			28111	14420	38178		161.258	152.38	545.096			8950	21389	17439
469	20041	10659	7669		115.012	112.472	109.273			20871	20441	19791		119.726	216.005	282.571			16862	17291	16653		96.7285	182.718	237.768			14900	24403	21781		85.4735	257.873	310.984			28103	14490	38310		161.212	153.119	546.981			8910	21653	17539
470	20168	10581	7780		115.74	111.649	110.855			20991	20583	19583		120.414	217.506	279.601			16653	16872	16799		95.5296	178.291	239.852			14807	24390	21655		84.94	257.735	309.185			28084	14510	38162		161.103	153.331	544.868			8903	21830	17334
471	20248	10705	7730		116.2	112.958	110.142			20713	20177	19484		118.82	213.215	278.188			16799	17217	17022		96.3671	181.936	243.036			14915	24329	21663		85.5596	257.091	309.299			27625	14419	38237		158.47	152.369	545.939			8998	21414	17288
472	20419	10709	7677		117.181	113	109.387			20714	20235	19627		118.825	213.828	280.23			17022	17170	16821		97.6463	181.44	240.166			14795	24721	21800		84.8712	261.233	311.255			27985	14465	38068		160.535	152.855	543.526			8966	21981	17404
473	20132	10844	7526		115.534	114.424	107.235			20986	20186	19608		120.386	213.311	279.958			16821	17311	16771		96.4933	182.93	239.452			14560	24523	21599		83.5231	259.141	308.385			27910	14374	37902		160.105	151.894	541.156			8940	21093	17715
474	20492	11078	7928		117.6	116.894	112.963			20642	20268	19399		118.412	214.177	276.974			16771	17265	16721		96.2065	182.444	238.738			14761	24189	21942		84.6761	255.611	313.283			28156	14200	38302		161.516	150.055	546.867			8989	21681	17699
475	20108	10528	7650		115.396	111.09	109.002			20595	20391	20003		118.143	215.477	285.598			16721	17264	16701		95.9196	182.433	238.453			14580	24682	21712		83.6378	260.821	309.999			28155	14334	37866		161.511	151.471	540.642			8774	21570	17337
476	20028	10724	7711		114.937	113.158	109.871			20611	20143	19642		118.235	212.856	280.444			16701	17171	16542		95.8049	181.45	236.183			14744	24618	21722		84.5786	260.145	310.141			27956	14509	38243		160.369	153.32	546.024			8793	21395	17695
477	20182	10513	7757		115.821	110.932	110.527			20798	20133	19680		119.307	212.75	280.986			16542	17240	16696		94.8928	182.179	238.381			14815	24544	21680		84.9859	259.363	309.542			28241	14255	37848		162.004	150.636	540.385			9011	21355	17574
478	20030	10740	7815		114.948	113.327	111.353			20711	20040	19604		118.808	211.768	279.901			16696	17244	16948		95.7762	182.222	241.979			14767	24485	21672		84.7106	258.739	309.428			28298	14199	37949		162.331	150.044	541.827			8876	21606	17477
479	20378	10589	7586		116.946	111.734	108.09			20485	19814	19507		117.512	209.379	278.516			16948	16992	16790		97.2218	179.559	239.724			14681	24752	21812		84.2172	261.561	311.426			27964	14446	38648		160.415	152.654	551.807			8881	21303	17709
480	20671	10847	7823		118.627	114.456	111.467			20815	20287	19793		119.405	214.378	282.6			16790	17251	16734		96.3155	182.296	238.924			14778	24596	21822		84.7737	259.912	311.569			28039	14313	37917		160.845	151.249	541.37			8965	21585	17419
481	20290	10650	7705		116.441	112.377	109.786			20414	20153	19521		117.104	212.962	278.716			16734	17158	16691		95.9942	181.313	238.31			14689	24305	21949		84.2631	256.837	313.383			27995	14261	38025		160.593	150.7	542.912			8913	21677	17679
482	20209	10648	8010		115.976	112.356	114.132			20476	20063	19324		117.46	212.011	275.903			16691	17345	16935		95.7475	183.289	241.794			14905	24473	21659		85.5022	258.612	309.242			28295	14342	38240		162.314	151.555	545.982			8993	21667	17525
483	20470	10671	7802		117.474	112.599	111.168			20788	20190	19638		119.25	213.353	280.387			16935	17328	16701		97.1472	183.109	238.453			15060	24377	21547		86.3914	257.598	307.643			28092	14370	37830		161.149	151.851	540.128			9066	21477	17505
484	20535	10900	7842		117.847	115.015	111.738			20640	20109	19785		118.401	212.497	282.485			16701	17078	16649		95.8049	180.467	237.71			14670	24592	21951		84.1541	259.87	313.411			28133	14297	38451		161.384	151.08	548.994			8947	21357	17711
485	20333	11101	7699		116.687	117.136	109.7			20432	20345	19769		117.208	214.991	282.257			16649	17103	16506		95.5066	180.732	235.669			14617	24461	21859		83.8501	258.486	312.098			28091	14524	38097		161.143	153.479	543.94			8789	21671	18011
486	20284	10936	7910		116.406	115.395	112.707			20819	20507	19688		119.428	216.703	281.101			16506	17345	16717		94.6863	183.289	238.681			14860	24287	21946		85.2441	256.647	313.34			28521	14442	37798		163.61	152.612	539.671			9002	21537	17694
487	20271	10845	7827		116.332	114.435	111.524			20985	20351	19695		120.38	215.054	281.2			16717	17233	16922		95.8967	182.105	241.608			14534	24466	21727		83.374	258.538	310.213			28149	14322	38051		161.476	151.344	543.283			9042	21615	17739
488	20261	10809	7736		116.274	114.055	110.228			20571	20258	19655		118.005	214.071	280.629			16922	17451	16724		97.0727	184.409	238.781			14851	24344	21887		85.1924	257.249	312.497			28119	14403	37841		161.304	152.2	540.285			8999	21769	17636
489	20146	10765	7821		115.614	113.591	111.439			20756	20047	19531		119.066	211.842	278.859			16724	17217	16756		95.9369	181.936	239.238			14596	24678	22012		83.7296	260.779	314.282			28332	14275	38380		162.526	150.847	547.98			9004	21667	17605
490	20151	10913	7833		115.643	115.152	111.61			20775	20354	19534		119.175	215.086	278.902			16756	17391	16930		96.1204	183.775	241.722			14862	24534	21652		85.2555	259.257	309.142			27764	14369	38186		159.268	151.841	545.211			9036	21522	17554
491	20748	10697	7938		119.069	112.873	113.106			20527	19779	19816		117.753	209.01	282.928			16930	17463	16799		97.1186	184.536	239.852			14716	24741	21861		84.418	261.444	312.126			27900	14671	37981		160.048	155.032	542.284			8975	21636	17697
492	20270	10823	7933		116.326	114.203	113.035			20811	20026	19491		119.382	211.62	278.288			16799	17135	16814		96.3671	181.07	240.066			14728	24428	21884		84.4868	258.137	312.454			27996	14331	38087		160.598	151.439	543.797			8964	21544	17770
493	20012	10925	7762		114.845	115.279	110.598			20612	20147	19717		118.24	212.898	281.515			16814	17081	16317		96.4531	180.499	232.97			14634	24357	21731		83.9476	257.387	310.27			27987	14415	38104		160.547	152.327	544.04			9065	21706	17859
494	20338	10908	7805		116.716	115.1	111.211			20790	20231	19501		119.261	213.786	278.431			16317	17089	17063		93.6021	180.584	243.621			14735	24230	21801		84.527	256.044	311.269			28111	14499	38204		161.258	153.215	545.468			8799	21374	17428
495	19905	10773	7871		114.231	113.675	112.151			20801	19921	19624		119.324	210.51	280.187			17063	17394	16807		97.8815	183.807	239.966			14779	24247	21573		84.7794	256.224	308.014			27943	14377	37931		160.294	151.925	541.57			9006	21618	17709
496	20157	10781	7886		115.677	113.76	112.365			20942	20244	19661		120.133	213.923	280.715			16807	17361	16779		96.413	183.458	239.567			14723	24584	21840		84.4582	259.785	311.826			28070	14587	37746		161.023	154.144	538.928			8929	21619	17465
497	20249	11045	7857		116.205	116.545	111.952			20641	19985	19593		118.407	211.186	279.744			16779	17103	16862		96.2524	180.732	240.752			14839	24569	21695		85.1236	259.627	309.756			27741	14444	38177		159.136	152.633	545.082			8913	21604	17743
498	20345	10868	7721		116.756	114.678	110.014			20813	20158	19688		119.393	213.015	281.101			16862	17228	16909		96.7285	182.053	241.423			14802	24523	21787		84.9113	259.141	311.07			28070	14430	38373		161.023	152.485	547.88			8964	21777	17560
499	20213		7940		115.999		113.134			20572	20145	19629		118.011		280.258			16909	17184	16786		96.9981		239.666			14858	24658	21819		85.2326		311.526			28272	14319	38068		162.182		543.526			8827	21476	17883
500	20327		7752		116.653		110.456			20393	19982	19540		116.984		278.987			16786	17311	16839		96.2925		240.423			14818	24575	21947		85.0031		313.354			28126	14412	38012		161.344		542.726			9043	21721	17407
	20161		7974		115.7		113.619			20831	20218	19843		119.497		283.314			16839	17299	16648		96.5965		237.696			14853	24497	21965		85.2039		313.611			28230	14395	38178		161.941		545.096			9169	21509	17629
																			16648
[truncated: 9 more columns]

## Sheet: Fig EV4C
		EV	QacA WT	QacA DEL7	QacA LfrA EL7	QacA LfrA EL1-EL7	QacA SmvA EL7	QacA SmvA EL1-EL7
Fluorescence recovery (%)	Biological replicate 1*	8.52648	119.028	32.7102	44.6125	73.2723	8.95124	48.3559
	Biological replicate 2*	12.4046	84.4228	19.1058	48.878	68.3816	9.51831	54.7153
	Biological replicate 3*	17.1169	98.8684	25.9188	68.1941	60.6806	11.5806	52.2726
	*mean values of technical replicates from each biological replicate are presented
