# Supplementary material for: Cryo‐EM structure of antibacterial efflux transporter QacA from Staphylococcus aureus reveals a novel extracellular loop with allosteric role
Source: EMBO J. 2023 Jul 17;42(16):e113418. doi: 10.15252/embj.2023113418 (PMC10425836; doi:10.15252/embj.2023113418)
Supplement: Supplementary file 4 — Source Data for Expanded View [file EMBJ-42-e113418-s008.zip › Expanded view source data/Figure EV4/Replicates/EV4C all replicates/EV full trace trial 1 replicates.xlsx]

## Sheet: EV
	r1	r2	r3		r1 normalized	r2 normalized	r3 normalized			Histogram Data
	17480	9358	7118		100.314	98.7443	101.422
	17201	9428	6878		98.7134	99.483	98.0023			r1 recovery(%)	r2 recovery(%)	r3 recovery(%)
	17119	9214	7088		98.2428	97.2249	100.995			7.20073	11.7454	6.63326
	17457	9367	6978		100.182	98.8393	99.4272
	17120	9254	7046		98.2485	97.6469	100.396			Plotted: average (%) recovery
	17210	9340	7220		98.765	98.5544	102.875				8.52648
	17408	9400	6951		99.9013	99.1875	99.0425
	17343	9493	6975		99.5283	100.169	99.3845
	17252	9269	6993		99.006	97.8052	99.6409
	17410	9388	7101		99.9128	99.0609	101.18
	17187	9669	6982		98.633	102.026	99.4842
	17196	9386	7059		98.6847	99.0398	100.581
	17293	9532	7067		99.2413	100.58	100.695
	17354	9409	6998		99.5914	99.2825	99.7122
	17331	9396	7063		99.4594	99.1453	100.638
	17058	9491	7017		97.8927	100.148	99.9829
	17392	9569	7028		99.8095	100.971	100.14
	17318	9535	7044		99.3848	100.612	100.368
	17457	9522	6989		100.182	100.475	99.5839
	17447	9541	6999		100.125	100.675	99.7264
	17346	9437	7005		99.5455	99.5779	99.8119
	17611	9462	6960		101.066	99.8417	99.1707
	17491	9796	6994		100.378	103.366	99.6552
	17359	9388	7050		99.6201	99.0609	100.453
	17739	9451	7086		101.801	99.7257	100.966
	16955	9443	6988		97.3016	99.6412	99.5697
	17350	9322	7035		99.5684	98.3645	100.239
	17150	9453	7114		98.4207	99.7468	101.365
	17241	9303	7064		98.9429	98.164	100.653
	17063	9681	7122		97.9214	102.153	101.479
	17254	9630	6987		99.0175	101.614	99.5554
	17235	9357	6948		98.9085	98.7338	98.9997
	17305	9660	7110		99.3102	101.931	101.308
	17117	9306	6992		98.2313	98.1956	99.6267
	17186	9466	7125		98.6273	99.8839	101.522
	17214	9621	6910		98.788	101.519	98.4583
	17386	9329	6970		99.775	98.4383	99.3132
	17285	9422	6974		99.1954	99.4196	99.3702
	17362	9583	7064		99.6373	101.118	100.653
	17493	9487	6967		100.389	100.106	99.2705
	17312	9526	6953		99.3504	100.517	99.071
	17298	9499	7078		99.27	100.232	100.852
	17356	9402	6928		99.6029	99.2086	98.7148
	17651	9589	7034		101.296	101.182	100.225
	17529	9339	6919		100.596	98.5438	98.5865
	17522	9354	7011		100.556	98.7021	99.8974
	17241	9551	7105		98.9429	100.781	101.237
	17451	9467	7001		100.148	99.8945	99.7549
	17470	9418	7043		100.257	99.3774	100.353
	17422	9625	7110		99.9816	101.562	101.308
	17471	9424	7101		100.263	99.4408	101.18
	17281	9479	7059		99.1725	100.021	100.581
	17242	9541	3696		98.9486	100.675	52.6631
	17480	3667	6810		100.314	38.6937	97.0334
	8031	9108	6799		46.0884	96.1064	96.8767
	17516	8724	6851		100.521	92.0544	97.6176
	17480	8394	6662		100.314	88.5723	94.9246
	16877	7960	6601		96.854	83.9928	94.0555
	16240	7403	6634		93.1984	78.1154	94.5257
	15776	6980	6572		90.5355	73.652	93.6422
	15323	6215	6410		87.9359	65.5798	91.334
	14601	5946	6404		83.7924	62.7414	91.2485
	13904	5527	6603		79.7925	58.3201	94.084
	13499	4977	6367		77.4683	52.5166	90.7213
	12637	4769	6245		72.5214	50.3218	88.9829
	12305	4186	6277		70.6161	44.1701	89.4389
	11822	3940	6283		67.8443	41.5743	89.5244
	11120	3790	6160		63.8156	39.9916	87.7718
	10674	3647	5911		61.2561	38.4826	84.2239
	10434	3539	5927		59.8788	37.343	84.4519
	10015	3245	5978		57.4742	34.2408	85.1785
	9373	3138	6029		53.7899	33.1117	85.9052
	9285	3112	5977		53.2849	32.8374	85.1643
	9048	2821	5804		51.9248	29.7668	82.6993
	8827	2888	5936		50.6565	30.4738	84.5801
	8463	2711	5734		48.5676	28.6061	81.7019
	8242	2727	5691		47.2993	28.7749	81.0892
	7889	2755	5554		45.2735	29.0704	79.1371
	7545	2699	5841		43.2994	28.4795	83.2265
	7397	2684	5636		42.45	28.3212	80.3055
	7330	2649	5836		42.0655	27.9519	83.1552
	7401	2624	5575		42.473	27.6881	79.4363
	7030	2692	5781		40.3439	28.4056	82.3715
	6751	2599	5529		38.7427	27.4243	78.7809
	6428	2527	5667		36.8891	26.6646	80.7472
	6355	2591	5434		36.4702	27.3399	77.4273
	6506	2518	5471		37.3367	26.5696	77.9545
	6231	2513	5434		35.7586	26.5168	77.4273
	6079	2534	5481		34.8863	26.7384	78.0969
	5957	2503	5283		34.1861	26.4113	75.2757
	6034	2444	5092		34.628	25.7888	72.5542
	5836	2424	4852		33.4917	25.5777	69.1345
	5827	2456	4798		33.4401	25.9154	68.3651
	5818	2514	4669		33.3884	26.5274	66.527
	5687	2492	4858		32.6366	26.2952	69.22
	5641	2547	4740		32.3727	26.8756	67.5387
	5774	2460	4743		33.1359	25.9576	67.5814
	5673	2483	4649		32.5563	26.2003	66.2421
	5485	2613	4745		31.4774	27.572	67.6099
	5265	2549	4589		30.2149	26.8967	65.3871
	5356	2568	4580		30.7371	27.0972	65.2589
	5220	2444	4538		29.9566	25.7888	64.6605
	5011	2431	4388		28.7572	25.6516	62.5232
	5287	2475	4299		30.3411	26.1159	61.255
	5075	2520	4360		29.1245	26.5907	62.1242
	5205	2625	4391		29.8705	27.6986	62.5659
	5068	2498	4172		29.0843	26.3586	59.4454
	4944	2551	4407		28.3727	26.9178	62.7939
	4868	2527	4274		27.9366	26.6646	60.8988
	4847	2480	4171		27.816	26.1686	59.4312
	4769	2552	4272		27.3684	26.9284	60.8703
	4570	2364	4244		26.2264	24.9446	60.4713
	4678	2500	4131		26.8462	26.3797	58.8612
	4599	2479	4217		26.3928	26.1581	60.0866
	4671	2576	4152		26.806	27.1816	59.1605
	4466	2547	4190		25.6295	26.8756	59.7019
	4561	2534	4122		26.1747	26.7384	58.733
	4521	2394	4168		25.9452	25.2612	59.3884
	4497	2458	4071		25.8075	25.9365	58.0063
	4436	2323	4195		25.4574	24.512	59.7732
	4414	2367	4141		25.3311	24.9763	59.0037
	4344	2250	4088		24.9294	23.7417	58.2486
	4250	2364	4007		24.39	24.9446	57.0944
	4216	2297	4047		24.1948	24.2376	57.6644
	4175	2295	3988		23.9596	24.2165	56.8237
	4177	2327	3939		23.971	24.5542	56.1255
	4182	2407	3956		23.9997	25.3983	56.3677
	4057	2334	3908		23.2824	24.628	55.6838
	4132	2416	3788		23.7128	25.4933	53.974
	4079	2400	3708		23.4086	25.3245	52.8341
	4073	2439	3709		23.3742	25.736	52.8483
	3989	2315	3827		22.8921	24.4276	54.5297
	4053	2267	3713		23.2594	23.9211	52.9053
	3974	2280	3851		22.8061	24.0582	54.8716
	3916	2271	3808		22.4732	23.9633	54.2589
	3966	2336	3668		22.7601	24.6492	52.2641
	3823	2303	3701		21.9395	24.3009	52.7343
	3880	2386	3552		22.2666	25.1767	50.6113
	3820	2325	3488		21.9223	24.5331	49.6994
	3856	2172	3576		22.1289	22.9186	50.9532
	3876	2226	3592		22.2436	23.4884	51.1812
	3719	2097	3629		21.3427	22.1273	51.7084
	3828	2162	3548		21.9682	22.8131	50.5543
	3720	2140	3434		21.3484	22.581	48.9299
	3645	2097	3535		20.918	22.1273	50.369
	3668	2218	3269		21.05	23.404	46.5789
	3693	2183	3451		21.1934	23.0347	49.1722
	3573	2219	3346		20.5048	23.4146	47.676
	3671	2291	3175		21.0672	24.1743	45.2395
	3611	2244	3310		20.7229	23.6784	47.1631
	3445	2134	3294		19.7702	22.5177	46.9351
	3706	2303	3320		21.268	24.3009	47.3056
	3576	2170	3320		20.522	22.8975	47.3056
	3631	2140	3204		20.8376	22.581	45.6527
	3602	2142	3248		20.6712	22.6021	46.2797
	3571	2245	3108		20.4933	23.6889	44.2849
	3512	2136	3063		20.1547	22.5388	43.6437
	3612	2256	3078		20.7286	23.805	43.8574
	3523	2236	3119		20.2178	23.594	44.4416
	3498	2185	3158		20.0744	23.0558	44.9973
	3505	2181	3121		20.1145	23.0136	44.4701
	3431	2127	3079		19.6899	22.4438	43.8716
	3465	2218	3081		19.885	23.404	43.9001
	3466	2074	2993		19.8907	21.8846	42.6463
	3326	2167	2995		19.0873	22.8659	42.6748
	3243	2110	2932		18.611	22.2644	41.7771
	3388	2144	3025		19.4431	22.6232	43.1022
	3306	2072	2832		18.9725	21.8635	40.3522
	3350	2067	3053		19.225	21.8107	43.5012
	3310	2076	2998		18.9955	21.9057	42.7175
	3309	2125	3087		18.9897	22.4227	43.9856
	3391	2045	2992		19.4603	21.5786	42.632
	3287	2087	3024		18.8635	22.0217	43.088
	3304	2034	2845		18.961	21.4625	40.5375
	3227	2127	2857		18.5192	22.4438	40.7084
	3203	2005	2831		18.3814	21.1565	40.338
	3358	2092	2886		19.2709	22.0745	41.1217
	3197	2103	2894		18.347	22.1906	41.2356
	3202	2071	2789		18.3757	21.8529	39.7395
	3140	2006	2839		18.0199	21.167	40.452
	3255	2108	2786		18.6798	22.2433	39.6968
	3248	2017	2915		18.6397	21.2831	41.5349
	3215	2145	2813		18.4503	22.6337	40.0815
	3095	2059	2792		17.7616	21.7263	39.7823
	3134	2068	2778		17.9854	21.8213	39.5828
	3147	2080	2762		18.0601	21.9479	39.3548
	3094	2050	2798		17.7559	21.6313	39.8678
	3148	2116	2782		18.0658	22.3277	39.6398
	3115	2024	2762		17.8764	21.357	39.3548
	3047	1955	2745		17.4862	20.6289	39.1126
	3187	2034	2838		18.2896	21.4625	40.4377
	3141	2034	2754		18.0256	21.4625	39.2408
	3182	2155	2774		18.2609	22.7393	39.5258
	3166	1999	2745		18.1691	21.0932	39.1126
	3081	2092	2849		17.6813	22.0745	40.5945
	3165	2106	2701		18.1633	22.2222	38.4857
	3122	2093	2695		17.9166	22.085	38.4002
	3196	2057	2717		18.3413	21.7052	38.7136
	3133	2055	2770		17.9797	21.6841	39.4688
	3117	2112	2879		17.8879	22.2855	41.0219
	2942	2081	2737		16.8836	21.9584	38.9986
	3021	2025	2799		17.337	21.3675	39.882
	3089	2107	2762		17.7272	22.2328	39.3548
	3034	619	2821		17.4116	6.5316	40.1955
	762	2249	2894		4.37298	23.7311	41.2356
	3370	2290	2736		19.3398	24.1638	38.9844
	3598	2249	2797		20.6483	23.7311	39.8535
	3675	2206	2775		21.0901	23.2774	39.5401
	3552	2253	2792		20.3843	23.7733	39.7823
	3636	2263	2818		20.8663	23.8789	40.1527
	3661	2214	2742		21.0098	23.3618	39.0698
	3691	2330	2771		21.182	24.5858	39.4831
	3762	2261	2747		21.5894	23.8578	39.1411
	3723	2431	2718		21.3656	25.6516	38.7279
	3686	2434	2839		21.1533	25.6832	40.452
	3733	2272	2925		21.423	23.9738	41.6774
	3818	2350	2842		21.9108	24.7969	40.4947
	3687	2304	2926		21.159	24.3115	41.6916
	3707	2353	2987		21.2738	24.8285	42.5608
	3806	2380	2964		21.8419	25.1134	42.2331
	3803	2298	2982		21.8247	24.2482	42.4895
	3742	2485	3004		21.4746	26.2214	42.803
	3809	2531	2854		21.8591	26.7068	40.6657
	3762	2521	2992		21.5894	26.6012	42.632
	3780	2292	2904		21.6927	24.1849	41.3781
	3748	2312	2947		21.5091	24.3959	41.9908
	3821	2220	2916		21.928	23.4251	41.5491
	3723	2307	2796		21.3656	24.3431	39.8393
	3860	2411	2917		22.1518	25.4405	41.5634
	3789	2295	2834		21.7444	24.2165	40.3807
	3841	2276	2940		22.0428	24.016	41.8911
	3753	2220	2933		21.5378	23.4251	41.7913
	3917	2301	2848		22.4789	24.2798	40.5802
	3982	2310	2865		22.852	24.3748	40.8224
	3784	2222	2769		21.7157	23.4462	39.4546
	3909	2355	2885		22.433	24.8496	41.1074
	3717	2355	2931		21.3312	24.8496	41.7628
	3706	2404	2845		21.268	25.3667	40.5375
	3709	2377	2927		21.2853	25.0818	41.7059
	3826	2441	2868		21.9567	25.7571	40.8652
	3912	2440	2916		22.4502	25.7465	41.5491
	3941	2409	2850		22.6167	25.4194	40.6087
	3831	2453	2840		21.9854	25.8837	40.4662
	3801	2470	2921		21.8132	26.0631	41.6204
	3843	2567	2945		22.0543	27.0866	41.9623
	3961	2603	2872		22.7314	27.4665	40.9222
	3914	2469	2828		22.4617	26.0525	40.2952
	3855	2528	2913		22.1231	26.6751	41.5064
	3820	2498	2777		21.9223	26.3586	39.5686
	3929	2549	2834		22.5478	26.8967	40.3807
	3892	2556	2707		22.3355	26.9706	38.5711
	3739	2588	2707		21.4574	27.3082	38.5711
	3768	2643	2692		21.6239	27.8886	38.3574
	3820	2555	2758		21.9223	26.96	39.2978
	3869	2502	2668		22.2035	26.4008	38.0154
	3810	2453	2790		21.8649	25.8837	39.7538
	3738	2590	2646		21.4517	27.3293	37.702
	3952	2549	2701		22.6798	26.8967	38.4857
	3916	2455	2646		22.4732	25.9048	37.702
	3888	2531	2673		22.3125	26.7068	38.0867
	3817	2520	2750		21.9051	26.5907	39.1838
	3951	2482	2743		22.6741	26.1897	39.0841
	3996	2555	2667		22.9323	26.96	38.0012
	4025	2335	2679		23.0987	24.6386	38.1722
	3909	2504	2671		22.433	26.4219	38.0582
	3785	2608	2743		21.7214	27.5193	39.0841
	3971	2556	2755		22.7888	26.9706	39.2551
	3947	2509	2728		22.6511	26.4746	38.8704
	3970	2540	2645		22.7831	26.8017	37.6877
	3843	2581	2626		22.0543	27.2344	37.417
	3882	2610	2718		22.2781	27.5404	38.7279
	3950	2604	2598		22.6683	27.477	37.018
	3939	2731	2787		22.6052	28.8171	39.711
	3898	2639	2765		22.3699	27.8464	39.3976
	3869	2568	2803		22.2035	27.0972	39.939
	4001	2549	2723		22.961	26.8967	38.7991
	3929	2497	2749		22.5478	26.348	39.1696
	3981	2580	2695		22.8462	27.2238	38.4002
	3823	2605	2683		21.9395	27.4876	38.2292
	3964	2639	2796		22.7487	27.8464	39.8393
	3908	2605	2689		22.4273	27.4876	38.3147
	3886	2543	2732		22.301	26.8334	38.9274
	4002	2528	2633		22.9667	26.6751	37.5167
	3907	2689	2743		22.4216	28.374	39.0841
	3768	2606	2837		21.6239	27.4982	40.4235
	3886	2623	2716		22.301	27.6775	38.6994
	3833	2637	2734		21.9969	27.8253	38.9559
	3940	2664	2756		22.6109	28.1102	39.2693
	3885	2641	2782		22.2953	27.8675	39.6398
	3837	2722	2753		22.0198	28.7222	39.2266
	3926	2743	2809		22.5306	28.9438	40.0245
	3859	2668	2780		22.1461	28.1524	39.6113
	3911	2671	2853		22.4445	28.184	40.6514
	3999	2661	2792		22.9495	28.0785	39.7823
	3904	2688	2656		22.4043	28.3634	37.8445
	3718	2710	2738		21.3369	28.5955	39.0129
	3964	2683	2708		22.7487	28.3106	38.5854
	3831	2646	2690		21.9854	27.9202	38.3289
	3896	2599	2739		22.3584	27.4243	39.0271
	3952	2578	2766		22.6798	27.2027	39.4118
	3948	2742	2828		22.6568	28.9332	40.2952
	3769	2723	2740		21.6296	28.7327	39.0413
	3962	2718	2853		22.7372	28.68	40.6514
	3895	2745	2863		22.3527	28.9649	40.7939
	3938	2632	2840		22.5995	27.7725	40.4662
	3997	2690	2775		22.938	28.3845	39.5401
	3940	2680	2835		22.6109	28.279	40.395
	3815	2715	2764		21.8936	28.6483	39.3833
	3904	2667	2845		22.4043	28.1418	40.5375
	3973	2745	2741		22.8003	28.9649	39.0556
	3980	2719	2830		22.8405	28.6905	40.3237
	3936	2710	2745		22.588	28.5955	39.1126
	3914	2550	2932		22.4617	26.9072	41.7771
	3861	2711	2831		22.1576	28.6061	40.338
	4073	2758	2725		23.3742	29.102	38.8276
	3981	2682	2833		22.8462	28.3001	40.3665
	3998	2722	2783		22.9438	28.7222	39.654
	3927	2828	2887		22.5363	29.8407	41.1359
	4031	2767	2812		23.1332	29.197	40.0673
	3882	2798	2829		22.2781	29.5241	40.3095
	4132	2784	2740		23.7128	29.3764	39.0413
	3994	2685	2808		22.9208	28.3318	40.0103
	4096	2758	2859		23.5062	29.102	40.7369
	3970	2705	2825		22.7831	28.5428	40.2525
	3946	2849	2864		22.6454	30.0623	40.8082
	3936	2694	2714		22.588	28.4267	38.6709
	4051	2768	2767		23.2479	29.2076	39.4261
	4035	2809	2868		23.1561	29.6402	40.8652
	4055	2765	2927		23.2709	29.1759	41.7059
	4033	2749	2799		23.1446	29.0071	39.882
	4047	2756	2911		23.225	29.0809	41.4779
	4012	2899	2907		23.0241	30.5898	41.4209
	4039	2738	2954		23.1791	28.891	42.0906
	3950	2780	2789		22.6683	29.3342	39.7395
	4032	2750	2891		23.1389	29.0176	41.1929
	3944	2722	2862		22.6339	28.7222	40.7797
	4079	2853	2873		23.4086	30.1045	40.9364
	4014	2810	2810		23.0356	29.6507	40.0388
	4111	2733	2761		23.5923	28.8382	39.3406
	4185	2770	2917		24.0169	29.2287	41.5634
	4050	2751	2869		23.2422	29.0282	40.8794
	3983	2678	2779		22.8577	28.2579	39.597
	4086	2773	2869		23.4488	29.2603	40.8794
	4086	2769	3032		23.4488	29.2181	43.202
	4076	2775	2800		23.3914	29.2814	39.8963
	3994	2781	2875		22.9208	29.3447	40.9649
	3961	2788	2867		22.7314	29.4186	40.8509
	4020	2848	2925		23.07	30.0517	41.6774
	4081	2866	2941		23.4201	30.2416	41.9053
	3871	2772	2993		22.215	29.2498	42.6463
	4007	2893	2976		22.9954	30.5265	42.404
	4083	2967	2984		23.4316	31.3074	42.518
	4121	2791	2917		23.6497	29.4502	41.5634
	4077	2912	2953		23.3971	30.727	42.0763
	4101	2797	2980		23.5349	29.5136	42.461
	4190	2859	2935		24.0456	30.1678	41.8198
	4082	2795	2942		23.4258	29.4925	41.9196
	4092	2733	2887		23.4832	28.8382	41.1359
	4087	2730	3027		23.4545	28.8066	43.1307
	3974	2811	2914		22.8061	29.6613	41.5206
	4084	2842	2928		23.4373	29.9884	41.7201
	4100	2693	3005		23.5291	28.4162	42.8172
	4056	2779	3051		23.2766	29.3236	43.4727
	4112	2921	3032		23.598	30.822	43.202
	3980	2851	3025		22.8405	30.0834	43.1022
	4007	2816	3091		22.9954	29.714	44.0426
	3917	2891	3015		22.4789	30.5054	42.9597
	3946	2942	3031		22.6454	31.0436	43.1877
	4063	2939	3075		23.3168	31.0119	43.8147
	4033	2798	3054		23.1446	29.5241	43.5154
	4004	2787	3033		22.9782	29.408	43.2162
	4121	2834	3069		23.6497	29.904	43.7292
	4034	2816	3001		23.1504	29.714	42.7603
	4031	2754	2959		23.1332	29.0598	42.1618
	4041	2849	2977		23.1906	30.0623	42.4183
	3981	2795	3001		22.8462	29.4925	42.7603
	4187	2835	3054		24.0284	29.9145	43.5154
	4248	2824	3093		24.3785	29.7985	44.0711
	4012	2817	2975		23.0241	29.7246	42.3898
	4111	2842	2980		23.5923	29.9884	42.461
	4232	2889	3062		24.2867	30.4843	43.6294
	4004	2917	2975		22.9782	30.7798	42.3898
	4150	2914	3094		23.8161	30.7481	44.0854
	3975	2914	3103		22.8118	30.7481	44.2136
	4050	2947	3020		23.2422	31.0963	43.031
	4095	2899	3059		23.5004	30.5898	43.5867
	4078	2817	3125		23.4029	29.7246	44.5271
	4091	3009	2994		23.4775	31.7506	42.6605
	4122	3053	3079		23.6554	32.2148	43.8716
	4159	3008	3075		23.8677	31.74	43.8147
	4204	3030	3117		24.126	31.9721	44.4131
	4122	3008	3077		23.6554	31.74	43.8432
	4283	2933	3073		24.5793	30.9486	43.7862
	4109	2939	3018		23.5808	31.0119	43.0025
	4137	2904	3080		23.7415	30.6426	43.8859
	4027	2953	3044		23.1102	31.1596	43.3729
	4097	2912	3045		23.5119	30.727	43.3872
	4178	2946	3073		23.9768	31.0858	43.7862
	4170	2969	3015		23.9309	31.3285	42.9597
	4171	2967	2968		23.9366	31.3074	42.29
	4161	2937	3126		23.8792	30.9908	44.5413
	4112	2953	3031		23.598	31.1596	43.1877
	13377	2953	3115		76.7681	31.1596	44.3846
	14506	2701	2969		83.2473	28.5006	42.3043
	14996	5132	4881		86.0593	54.1522	69.5477
	15319	5676	5072		87.9129	59.8924	72.2692
	15639	6047	5173		89.7493	63.8071	73.7084
	16173	6370	5297		92.8139	67.2154	75.4752
	16695	6605	5530		95.8095	69.6951	78.7951
	17006	6749	5570		97.5943	71.2145	79.3651
	17162	7066	5764		98.4895	74.5595	82.1293
	17739	7392	6021		101.801	77.9994	85.7912
	17970	7291	6071		103.127	76.9336	86.5037
	18292	7306	6195		104.974	77.0919	88.2705
	18335	7282	6282		105.221	76.8387	89.5101
	18400	7424	6426		105.594	78.337	91.5619
	18122	7582	6588		103.999	80.0042	93.8702
	18214	7980	6648		104.527	84.2039	94.7251
	18189	8317	6803		104.383	87.7598	96.9337
	18950	8612	6777		108.751	90.8726	96.5632
	18751	8751	6759		107.609	92.3393	96.3067
	18789	9115	6923		107.827	96.1802	98.6435
	19041	9358	7011		109.273	98.7443	99.8974
	19026	9335	6741		109.187	98.5016	96.0503
	19246	9575	7037		110.449	101.034	100.268
	19494	9192	7127		111.872	96.9927	101.55
	19461	9547	7139		111.683	100.739	101.721
	19660	9360	7161		112.825	98.7654	102.035
	19720	9699	7368		113.169	102.343	104.984
	19762	9488	7176		113.41	100.116	102.248
	19734	9484	7160		113.25	100.074	102.02
	19805	9552	7370		113.657	100.791	105.013
	19836	9649	7482		113.835	101.815	106.609
	19848	9650	7535		113.904	101.825	107.364
	19678	9559	7503		112.928	100.865	106.908
	19782	9785	7344		113.525	103.25	104.642
	19890	9885	7418		114.145	104.305	105.697
	19869	9938	7493		114.025	104.864	106.765
	19784	10173	7287		113.537	107.344	103.83
	19846	10070	7434		113.893	106.257	105.925
	20066	10281	7551		115.155	108.484	107.592
	20060	10261	7441		115.121	108.273	106.024
	19910	10354	7637		114.26	109.254	108.817
	20170	10419	7605		115.752	109.94	108.361
	20016	10476	7739		114.868	110.541	110.27
	20247	10353	7415		116.194	109.243	105.654
	20014	10355	7645		114.857	109.265	108.931
	20047	10475	7577		115.046	110.531	107.962
	20073	10660	7621		115.195	112.483	108.589
	20029	10386	7772		114.943	109.592	110.741
	20210	10584	7685		115.981	111.681	109.501
	20049	10552	7438		115.058	111.343	105.982
	20281	10691	7730		116.389	112.81	110.142
	20264	10844	7814		116.291	114.424	111.339
	20278	10894	7851		116.372	114.952	111.866
	20110	10785	7638		115.408	113.802	108.831
	20141	10575	7800		115.585	111.586	111.14
	20180	10723	7687		115.809	113.148	109.53
	19971	10567	7826		114.61	111.502	111.51
	20435	10793	7753		117.273	113.886	110.47
	20182	10852	7781		115.821	114.509	110.869
	20491	10772	7633		117.594	113.665	108.76
	20059	10504	7731		115.115	110.837	110.156
	20162	10656	7633		115.706	112.441	108.76
	20168	10699	7915		115.74	112.894	112.778
	20298	10729	7655		116.486	113.211	109.074
	20277	10858	7754		116.366	114.572	110.484
	20492	10953	7688		117.6	115.575	109.544
	20041	10659	7669		115.012	112.472	109.273
	20168	10581	7780		115.74	111.649	110.855
	20248	10705	7730		116.2	112.958	110.142
	20419	10709	7677		117.181	113	109.387
	20132	10844	7526		115.534	114.424	107.235
	20492	11078	7928		117.6	116.894	112.963
	20108	10528	7650		115.396	111.09	109.002
	20028	10724	7711		114.937	113.158	109.871
	20182	10513	7757		115.821	110.932	110.527
	20030	10740	7815		114.948	113.327	111.353
	20378	10589	7586		116.946	111.734	108.09
	20671	10847	7823		118.627	114.456	111.467
	20290	10650	7705		116.441	112.377	109.786
	20209	10648	8010		115.976	112.356	114.132
	20470	10671	7802		117.474	112.599	111.168
	20535	10900	7842		117.847	115.015	111.738
	20333	11101	7699		116.687	117.136	109.7
	20284	10936	7910		116.406	115.395	112.707
	20271	10845	7827		116.332	114.435	111.524
	20261	10809	7736		116.274	114.055	110.228
	20146	10765	7821		115.614	113.591	111.439
	20151	10913	7833		115.643	115.152	111.61
	20748	10697	7938		119.069	112.873	113.106
	20270	10823	7933		116.326	114.203	113.035
	20012	10925	7762		114.845	115.279	110.598
	20338	10908	7805		116.716	115.1	111.211
	19905	10773	7871		114.231	113.675	112.151
	20157	10781	7886		115.677	113.76	112.365
	20249	11045	7857		116.205	116.545	111.952
	20345	10868	7721		116.756	114.678	110.014
	20213		7940		115.999		113.134
	20327		7752		116.653		110.456
	20161		7974		115.7		113.619

## Sheet: WT
	r1	r2	r3		r1 normalized	r2 normalized	r3 normalized			Histogram Data
	17683	17662	16070		100.443	101.751	100.153
	17418	17292	16108		98.9378	99.6198	100.39			r1 recovery(%)	r2 recovery(%)	r3 recovery(%)
	17639	17415	16268		100.193	100.328	101.387			102.391	116.729	137.964
	17689	17349	15868		100.477	99.9482	98.8944
	17950	17080	16015		101.96	98.3984	99.8105			Plotted: average (%) recovery
	17637	17132	16081		100.182	98.698	100.222				119.028
	17497	16953	15987		99.3865	97.6668	99.636
	17425	17378	15893		98.9776	100.115	99.0502
	17786	17183	15577		101.028	98.9918	97.0808
	17571	17127	15925		99.8069	98.6692	99.2496
	17706	17269	15970		100.574	99.4873	99.5301
	17727	17355	16118		100.693	99.9827	100.452
	17442	17056	15804		99.0741	98.2602	98.4955
	17312	17196	16197		98.3357	99.0667	100.945
	17878	17116	16073		101.551	98.6058	100.172
	17769	17126	16433		100.932	98.6634	102.416
	17672	17235	16086		100.381	99.2914	100.253
	17607	17361	15966		100.011	100.017	99.5052
	17568	17188	16109		99.7898	99.0206	100.396
	17746	17268	16174		100.801	99.4815	100.801
	17736	17367	16073		100.744	100.052	100.172
	17551	17073	15850		99.6933	98.3581	98.7822
	17462	17445	16132		99.1877	100.501	100.54
	17462	17006	15950		99.1877	97.9721	99.4054
	17805	17230	15937		101.136	99.2626	99.3244
	17649	17097	15959		100.25	98.4964	99.4615
	17633	17334	15853		100.159	99.8617	98.8009
	17794	17189	15898		101.074	99.0264	99.0814
	17579	17227	15906		99.8523	99.2453	99.1312
	17495	17320	16160		99.3752	99.7811	100.714
	17860	17103	16038		101.448	98.5309	99.9539
	17432	17363	16098		99.0173	100.029	100.328
	17668	17496	16240		100.358	100.795	101.213
	18017	17333	15783		102.34	99.856	98.3646
	17695	17378	15959		100.511	100.115	99.4615
	17644	17379	16099		100.222	100.121	100.334
	17751	17222	16167		100.829	99.2165	100.758
	17530	17227	15777		99.574	99.2453	98.3272
	17765	17516	15977		100.909	100.91	99.5737
	17729	17489	16088		100.704	100.755	100.265
	17600	17434	15966		99.9716	100.438	99.5052
	17648	17159	16066		100.244	98.8536	100.128
	17795	17150	15801		101.079	98.8017	98.4768
	17591	17564	16195		99.9205	101.187	100.932
	17842	17220	16071		101.346	99.205	100.16
	17645	17433	15892		100.227	100.432	99.044
	17451	17301	16142		99.1252	99.6716	100.602
	17455	17327	15866		99.148	99.8214	98.8819
	17418	17537	16235		98.9378	101.031	101.182
	17605	17455	16220		100	100.559	101.088
	17650	17225	15879		100.256	99.2338	98.9629
	17541	17462	16103		99.6365	100.599	100.359
	4331	14468	15416		24.601	83.3506	96.0774
	17051	17721	15637		96.8532	102.091	97.4547
	16656	17311	15486		94.6095	99.7292	96.5136
	15951	17412	15480		90.6049	100.311	96.4762
	15464	17252	15229		87.8387	99.3893	94.9119
	15210	16887	15027		86.3959	97.2866	93.653
	14325	16560	14741		81.3689	95.4027	91.8706
	13346	15505	14709		75.808	89.3248	91.6711
	12957	15326	14337		73.5984	88.2936	89.3527
	12387	15076	14352		70.3607	86.8533	89.4462
	12148	14534	13889		69.0031	83.7308	86.5606
	11810	14213	13554		67.0832	81.8816	84.4728
	10898	14122	13383		61.9029	81.3573	83.4071
	10280	13671	13172		58.3925	78.7591	82.0921
	9995	13855	12577		56.7736	79.8191	78.3838
	9869	13994	12273		56.0579	80.6199	76.4892
	9660	14342	12233		54.8708	82.6247	76.2399
	9378	14328	11921		53.269	82.5441	74.2954
	9207	14187	11794		52.2976	81.7318	73.5039
	8757	13451	11439		49.7416	77.4916	71.2915
	9029	12945	11457		51.2866	74.5766	71.4036
	8998	12827	11199		51.1105	73.8968	69.7957
	8952	12288	10928		50.8492	70.7916	68.1067
	9141	12014	10462		51.9227	69.213	65.2025
	8912	11888	10720		50.622	68.4872	66.8104
	8167	11229	10412		46.3902	64.6906	64.8909
	7668	11186	10290		43.5558	64.4429	64.1305
	8047	11139	10149		45.7086	64.1721	63.2518
	8056	11224	10302		45.7597	64.6618	64.2053
	7516	11110	10031		42.6924	64.0051	62.5164
	7179	11008	9803		40.7782	63.4174	61.0954
	6762	10889	10111		38.4095	62.7319	63.0149
	6650	10770	10025		37.7734	62.0463	62.479
	6497	10613	9719		36.9043	61.1418	60.5719
	6442	10445	9399		36.5919	60.174	58.5775
	6348	10265	9364		36.0579	59.137	58.3594
	5881	10005	9172		33.4053	57.6391	57.1628
	5800	9863	9204		32.9452	56.8211	57.3622
	5752	9785	9167		32.6725	56.3717	57.1316
	5732	9447	9185		32.5589	54.4245	57.2438
	5662	9744	9086		32.1613	56.1355	56.6268
	5725	9830	8903		32.5192	56.6309	55.4863
	5834	9492	8624		33.1383	54.6837	53.7475
	6087	9680	8465		34.5754	55.7668	52.7566
	6403	9734	8720		36.3703	56.0779	54.3458
	6564	9621	8887		37.2849	55.4269	55.3866
	7001	9646	8836		39.7671	55.5709	55.0687
	6891	9431	8843		39.1423	54.3323	55.1124
	6942	9304	8688		39.432	53.6006	54.1464
	6876	9446	8463		39.0571	54.4187	52.7441
	6565	9208	8423		37.2905	53.0476	52.4948
	6330	9347	8466		35.9557	53.8484	52.7628
	6423	8888	8161		36.484	51.2041	50.8619
	6299	8915	8523		35.7796	51.3596	53.118
	6222	8766	8938		35.3422	50.5012	55.7044
	6214	8485	9045		35.2968	48.8824	56.3713
	6224	8549	9025		35.3536	49.2511	56.2467
	5758	8456	8762		32.7066	48.7153	54.6076
	5566	8431	8943		31.616	48.5713	55.7356
	5408	8569	9095		30.7185	49.3663	56.6829
	5658	8269	9137		32.1386	47.638	56.9447
	5620	8144	9218		31.9227	46.9178	57.4495
	5598	8359	9011		31.7978	48.1565	56.1594
	5250	8276	8813		29.8211	47.6783	54.9254
	5648	8004	8759		32.0818	46.1113	54.5889
	5272	7955	8731		29.946	45.829	54.4143
	5369	7863	8476		30.497	45.299	52.8251
	5142	7702	8768		29.2076	44.3715	54.6449
	5391	7827	8338		30.622	45.0916	51.965
	5291	7670	8446		30.054	44.1871	52.6381
	5220	7647	8425		29.6507	44.0546	52.5073
	5186	7723	8603		29.4575	44.4925	53.6166
	5108	7833	8619		29.0145	45.1262	53.7163
	5144	7721	8386		29.219	44.4809	52.2642
	5147	7826	8165		29.236	45.0858	50.8869
	4975	7747	8221		28.259	44.6307	51.2359
	5106	7754	8084		29.0031	44.671	50.382
	5121	7820	8146		29.0883	45.0513	50.7684
	5078	7635	8136		28.8441	43.9855	50.7061
	5059	7739	8193		28.7362	44.5846	51.0614
	5185	7662	8215		29.4519	44.141	51.1985
	5011	7722	8212		28.4635	44.4867	51.1798
	4856	7586	8117		27.5831	43.7032	50.5877
	4912	7617	8107		27.9012	43.8818	50.5254
	5103	7390	8111		28.9861	42.574	50.5503
	4995	7487	7738		28.3726	43.1328	48.2257
	5086	7536	8043		28.8895	43.4151	50.1265
	4828	7532	7889		27.424	43.3921	49.1667
	5027	7420	7986		28.5544	42.7469	49.7713
	5054	7515	7935		28.7078	43.2942	49.4534
	5177	7501	7999		29.4064	43.2135	49.8523
	5030	7383	8114		28.5714	42.5337	50.569
	5128	7453	7956		29.1281	42.937	49.5843
	5094	7235	8109		28.935	41.6811	50.5378
	5260	7151	7853		29.8779	41.1971	48.9424
	5240	7374	8000		29.7643	42.4819	49.8585
	5204	7283	8105		29.5598	41.9576	50.5129
	5391	7286	7879		30.622	41.9749	49.1044
	5541	7537	7864		31.474	43.4209	49.0109
	5740	7237	8022		32.6044	41.6926	49.9956
	5871	7167	7840		33.3485	41.2893	48.8614
	5883	7162	8126		33.4166	41.2605	50.6438
	5875	7316	8080		33.3712	42.1477	50.3571
	5953	7088	8083		33.8143	40.8342	50.3758
	5934	7239	7947		33.7063	41.7041	49.5282
	5820	7347	7918		33.0588	42.3263	49.3475
	5865	7329	8028		33.3144	42.2226	50.033
	5667	7242	8055		32.1897	41.7214	50.2013
	5587	7316	7973		31.7353	42.1477	49.6903
	5655	7333	7979		32.1216	42.2457	49.7276
	5476	7559	7911		31.1048	43.5476	49.3039
	5436	7299	7929		30.8776	42.0498	49.416
	5362	7152	8128		30.4573	41.2029	50.6563
	5329	7476	7995		30.2698	43.0695	49.8274
	5419	7444	7952		30.781	42.8851	49.5594
	5330	7440	7863		30.2755	42.8621	49.0047
	5188	7394	7906		29.4689	42.5971	49.2727
	5091	7304	8025		28.9179	42.0786	50.0143
	5295	7255	7868		30.0767	41.7963	49.0359
	5302	7449	7859		30.1164	42.9139	48.9798
	5332	7328	8027		30.2869	42.2168	50.0268
	5359	7362	7917		30.4402	42.4127	49.3412
	5212	7546	8010		29.6052	43.4728	49.9208
	5263	7272	8067		29.8949	41.8942	50.2761
	5214	7368	8184		29.6166	42.4473	51.0053
	5178	7316	7961		29.4121	42.1477	49.6155
	5283	7345	8032		30.0085	42.3148	50.058
	5352	7426	7913		30.4005	42.7814	49.3163
	5292	7256	7926		30.0596	41.8021	49.3973
	5306	7532	7856		30.1392	43.3921	48.9611
	5385	7492	7927		30.5879	43.1617	49.4036
	5448	7418	7802		30.9458	42.7353	48.6245
	5426	7445	7856		30.8208	42.8909	48.9611
	5393	7341	7809		30.6333	42.2917	48.6682
	5429	7554	7848		30.8378	43.5188	48.9112
	5512	7557	8050		31.3093	43.5361	50.1701
	5514	7618	7839		31.3206	43.8875	48.8551
	5490	7604	7992		31.1843	43.8069	49.8087
	5503	7446	8195		31.2582	42.8966	51.0738
	5323	7634	8100		30.2357	43.9797	50.4818
	5266	7638	8191		29.912	44.0028	51.0489
	5200	7625	8267		29.5371	43.9279	51.5226
	5294	7467	8238		30.071	43.0176	51.3418
	5313	7641	8239		30.1789	44.02	51.348
	5429	7764	8154		30.8378	44.7287	50.8183
	5473	7605	8060		31.0878	43.8127	50.2325
	5514	7766	8153		31.3206	44.7402	50.8121
	5460	7505	8056		31.0139	43.2365	50.2075
	5458	7701	8079		31.0026	44.3657	50.3509
	5514	7575	8295		31.3206	43.6398	51.6971
	5368	7809	8302		30.4913	44.9879	51.7407
	5150	7667	6237		29.2531	44.1698	38.871
	7139	7792	10279		40.551	44.89	64.062
	7409	7694	10625		42.0846	44.3254	66.2184
	7752	2532	11005		44.0329	14.5869	68.5866
	8051	9300	11346		45.7313	53.5776	70.7119
	8490	9870	11486		48.2249	56.8614	71.5844
	8821	9978	11984		50.1051	57.4836	74.6881
	9212	10312	12364		52.326	59.4078	77.0564
	9722	10757	12564		55.2229	61.9714	78.3028
	10059	10835	12645		57.1372	62.4208	78.8076
	10585	10996	12861		60.125	63.3483	80.1538
	10884	11827	13236		61.8233	68.1357	82.4909
	11396	12996	13445		64.7316	74.8704	83.7935
	11446	13351	13786		65.0156	76.9155	85.9187
	11486	13202	13756		65.2428	76.0571	85.7317
	11407	12570	13842		64.7941	72.4162	86.2677
	11761	12531	13949		66.8049	72.1915	86.9346
	11770	12042	14271		66.856	69.3744	88.9414
	11805	11644	14597		67.0548	67.0815	90.9731
	11843	12149	14595		67.2707	69.9908	90.9606
	12437	12789	15159		70.6447	73.6778	94.4757
	12605	13283	15248		71.599	76.5238	95.0304
	13008	13332	15362		73.8881	76.8061	95.7408
	12778	13799	15740		72.5817	79.4965	98.0967
	12947	14171	15624		73.5416	81.6396	97.3737
	13019	14662	15792		73.9506	84.4683	98.4207
	12786	14713	15757		72.6271	84.7621	98.2026
	12993	15335	16236		73.8029	88.3454	101.188
	12984	15944	16033		73.7518	91.8539	99.9227
	13322	15729	16238		75.6717	90.6153	101.2
	13369	15884	15845		75.9387	91.5082	98.751
	13885	15712	16235		78.8696	90.5173	101.182
	13584	15836	16327		77.1599	91.2317	101.755
	13525	15829	16605		76.8248	91.1914	103.488
	13799	16008	16582		78.3811	92.2226	103.344
	13856	15983	16539		78.7049	92.0786	103.076
	13951	16258	16635		79.2445	93.6629	103.675
	13909	16170	16878		79.006	93.1559	105.189
	13806	15960	16708		78.4209	91.9461	104.13
	14244	16019	16777		80.9088	92.286	104.56
	14150	16033	16975		80.3749	92.3666	105.794
	14105	15932	17086		80.1193	91.7848	106.485
	14187	15768	17103		80.5851	90.84	106.591
	14189	15816	16876		80.5964	91.1165	105.177
	14500	15602	17218		82.363	89.8836	107.308
	14267	15734	16965		81.0395	90.6441	105.731
	14435	15332	17232		81.9938	88.3281	107.395
	14844	15663	17299		84.317	90.2351	107.813
	14746	15801	17031		83.7603	91.0301	106.143
	14759	15570	17261		83.8341	89.6993	107.576
	14857	16142	17545		84.3908	92.9946	109.346
	14809	16705	17780		84.1181	96.238	110.811
	14989	16482	17328		85.1406	94.9533	107.994
	15314	16594	17393		86.9867	95.5986	108.399
	15080	16771	17355		85.6575	96.6183	108.162
	15253	16628	17516		86.6402	95.7944	109.165
	15316	16884	17482		86.998	97.2693	108.953
	15338	16957	17492		87.123	97.6898	109.016
	15329	16776	17560		87.0719	96.6471	109.439
	15245	17034	17457		86.5947	98.1334	108.798
	15310	16943	17487		86.9639	97.6092	108.985
	15563	17202	17438		88.401	99.1013	108.679
	15606	16969	17841		88.6453	97.759	111.191
	15611	17204	17996		88.6737	99.1128	112.157
	15716	17205	17641		89.2701	99.1186	109.944
	15713	17259	17970		89.2531	99.4297	111.995
	15983	17441	17622		90.7867	100.478	109.826
	15706	17283	17883		89.2133	99.5679	111.453
	15736	17363	17531		89.3837	100.029	109.259
	15813	17458	17393		89.8211	100.576	108.399
	15658	17593	17552		88.9406	101.354	109.39
	15666	17344	17513		88.9861	99.9193	109.147
	15588	17482	17920		88.543	100.714	111.683
	16026	17681	17878		91.031	101.861	111.421
	15808	17583	17836		89.7927	101.296	111.16
	16316	17742	17894		92.6782	102.212	111.521
	16061	17602	18241		91.2298	101.406	113.684
	15808	17541	17902		89.7927	101.054	111.571
	16127	17747	18011		91.6047	102.241	112.25
	16024	17660	18328		91.0196	101.74	114.226
	16264	17724	18267		92.3828	102.109	113.846
	16504	17798	18016		93.7461	102.535	112.281
	16015	17637	18167		90.9685	101.607	113.222
	16285	17692	18238		92.5021	101.924	113.665
	16107	17374	18074		91.4911	100.092	112.643
	16398	17545	17958		93.144	101.077	111.92
	16403	17832	18452		93.1724	102.731	114.999
	16600	17989	18201		94.2914	103.635	113.434
	16423	18057	18237		93.286	104.027	113.659
	16430	17788	17896		93.3258	102.477	111.534
	16613	17961	18281		94.3652	103.474	113.933
	16402	17624	18267		93.1667	101.532	113.846
	16332	17776	18539		92.7691	102.408	115.541
	16327	17875	18051		92.7407	102.978	112.5
	16539	17669	18104		93.9449	101.792	112.83
	16384	17938	18268		93.0645	103.341	113.852
	16445	17844	18244		93.411	102.8	113.702
	16595	17931	17935		94.263	103.301	111.777
	16665	17914	18051		94.6606	103.203	112.5
	16683	17838	17739		94.7629	102.765	110.555
	16794	18109	17842		95.3934	104.327	111.197
	16874	18363	17727		95.8478	105.79	110.48
	16702	17808	17667		94.8708	102.592	110.106
	16698	17846	17719		94.8481	102.811	110.43
	16952	18030	17771		96.2908	103.871	110.754
	16747	18122	17612		95.1264	104.401	109.764
	16824	18099	17888		95.5638	104.269	111.484
	16885	18090	18215		95.9103	104.217	113.522
	16842	17980	17919		95.666	103.583	111.677
	16751	17985	18057		95.1491	103.612	112.537
	16848	18093	17973		95.7001	104.234	112.013
	16687	17962	17899		94.7856	103.48	111.552
	17139	18392	17914		97.353	105.957	111.646
	16733	18057	18123		95.0469	104.027	112.948
	16873	17906	18442		95.8421	103.157	114.936
	17040	18298	18257		96.7907	105.415	113.783
	17090	18005	18463		97.0747	103.727	115.067
	17204	18181	18242		97.7222	104.741	113.69
	17149	18307	18045		97.4098	105.467	112.462
	16947	18161	18181		96.2624	104.626	113.31
	16914	18178	17981		96.075	104.724	112.063
	17204	18212	18213		97.7222	104.92	113.509
	16937	18112	18512		96.2056	104.344	115.373
	17232	18238	18784		97.8813	105.07	117.068
	17214	18099	18445		97.779	104.269	114.955
	17289	18197	18579		98.2051	104.834	115.79
	17005	18212	18525		96.5919	104.92	115.454
	17150	18099	18308		97.4155	104.269	114.101
	17452	18495	18487		99.1309	106.55	115.217
	16956	18169	18598		96.3135	104.672	115.909
	17126	18298	18553		97.2792	105.415	115.628
	17373	18502	18603		98.6822	106.591	115.94
	17201	18479	18768		97.7052	106.458	116.968
	17013	18266	18338		96.6373	105.231	114.288
	17101	18483	18506		97.1372	106.481	115.335
	17322	18566	18795		98.3925	106.959	117.136
	17189	18500	18573		97.637	106.579	115.753
	17225	18359	18394		97.8415	105.767	114.637
	17316	18306	18377		98.3584	105.461	114.531
	17461	18539	18727		99.1821	106.804	116.713
	17245	18610	18552		97.9551	107.213	115.622
	17106	18415	18561		97.1656	106.089	115.678
	17405	18269	18614		98.864	105.248	116.008
	17269	18331	18699		98.0915	105.605	116.538
	17243	18553	18854		97.9438	106.884	117.504
	17410	18544	18566		98.8924	106.833	115.709
	17315	18710	18789		98.3527	107.789	117.099
	17526	18213	18500		99.5513	104.926	115.298
	17679	18145	18606		100.42	104.534	115.958
	17565	18319	18644		99.7728	105.536	116.195
	17283	18355	18811		98.171	105.744	117.236
	17557	18556	18741		99.7274	106.902	116.8
	17621	18382	18794		100.091	105.899	117.13
	17494	18567	18618		99.3695	106.965	116.033
	17413	18391	18708		98.9094	105.951	116.594
	17675	18518	18692		100.398	106.683	116.494
	17413	18926	18808		98.9094	109.033	117.217
	17578	18638	18815		99.8466	107.374	117.261
	17524	18708	18880		99.5399	107.777	117.666
	17862	18296	18761		101.46	105.404	116.924
	17585	18638	18956		99.8864	107.374	118.14
	17597	18458	18812		99.9546	106.337	117.242
	17767	18567	18906		100.92	106.965	117.828
	17876	18455	18853		101.539	106.32	117.498
	17487	18773	18518		99.3297	108.152	115.41
	17615	18495	18931		100.057	106.55	117.984
	17519	18610	18881		99.5115	107.213	117.672
	17949	18828	18918		101.954	108.469	117.903
	17535	18335	18959		99.6024	105.629	118.158
	17832	18600	19139		101.289	107.155	119.28
	17745	18549	19052		100.795	106.861	118.738
	17667	18840	18870		100.352	108.538	117.604
	17926	18645	18994		101.823	107.414	118.377
	17891	18544	18996		101.625	106.833	118.389
	17913	18757	19176		101.75	108.06	119.511
	17691	18904	19208		100.488	108.907	119.71
	17843	18512	19425		101.352	106.648	121.063
	17881	18819	18982		101.568	108.417	118.302
	17689	18769	18818		100.477	108.129	117.28
	17798	18892	18983		101.096	108.837	118.308
	17958	18622	18870		102.005	107.282	117.604
	17854	18849	18813		101.414	108.59	117.249
	17854	18711	19027		101.414	107.795	118.582
	17878	18539	19094		101.551	106.804	119
	18005	18648	19234		102.272	107.432	119.872
	17965	18620	18998		102.045	107.27	118.402
	18075	18696	18982		102.67	107.708	118.302
	17725	18659	18991		100.682	107.495	118.358
	17801	18739	19002		101.113	107.956	118.426
	18066	18717	18937		102.619	107.829	118.021
	18040	18604	19078		102.471	107.178	118.9
	17781	18906	19050		101	108.918	118.726
	17583	19028	18932		99.875	109.621	117.99
	17818	18911	19035		101.21	108.947	118.632
	17782	19062	19027		101.005	109.817	118.582
	18118	18881	19120		102.914	108.774	119.162
	17744	19019	18908		100.79	109.569	117.841
	18051	18928	19057		102.533	109.045	118.769
	17861	19022	18977		101.454	109.586	118.271
	18077	18730	19019		102.681	107.904	118.532
	19701	18731	18915		111.906	107.91	117.884
	19695	16069	9827		111.872	92.574	61.245
	19874	19833	19659		112.888	114.259	122.521
	20038	19958	19715		113.82	114.979	122.87
	20086	19861	19327		114.093	114.42	120.452
	20330	20118	19645		115.479	115.9	122.434
	20238	20083	19504		114.956	115.699	121.555
	20443	19966	19824		116.12	115.025	123.549
	20343	19815	19554		115.552	114.155	121.867
	20314	19881	19647		115.388	114.535	122.446
	20670	20145	19686		117.41	116.056	122.689
	20712	20223	19623		117.648	116.505	122.297
	20263	20288	19794		115.098	116.88	123.362
	20694	19922	19754		117.546	114.771	123.113
	20718	20010	19756		117.682	115.278	123.126
	20632	20220	19426		117.194	116.488	121.069
	20416	20346	19704		115.967	117.214	122.802
	20924	20385	19715		118.853	117.439	122.87
	20867	20113	19798		118.529	115.872	123.387
	20182	20070	19821		114.638	115.624	123.531
	20390	19848	19398		115.819	114.345	120.894
	20699	20157	19643		117.575	116.125	122.421
	21019	20126	19890		119.392	115.947	123.961
	20407	20056	19777		115.916	115.543	123.257
	20613	20193	19741		117.086	116.333	123.032
	20681	20107	19896		117.472	115.837	123.998
	20413	20389	19941		115.95	117.462	124.279
	20683	20191	19669		117.484	116.321	122.583
	20686	19917	19775		117.501	114.742	123.244
	20576	20238	19602		116.876	116.592	122.166
	20684	20180	19797		117.489	116.258	123.381
	20389	20337	19409		115.814	117.162	120.963
	20681	20401	19783		117.472	117.531	123.294
	20799	20168	19887		118.143	116.189	123.942
	20620	20340	19624		117.126	117.179	122.303
	20657	20224	19985		117.336	116.511	124.553
	20714	20275	19895		117.66	116.805	123.992
	20678	20000	19539		117.455	115.221	121.773
	20659	20060	19596		117.347	115.566	122.128
	20246	20321	19498		115.001	117.07	121.518
	20529	20198	19904		116.609	116.361	124.048
	20709	20217	19286		117.631	116.471	120.196
	20750	20205	19493		117.864	116.402	121.487
	20495	20255	19835		116.416	116.69	123.618
	20734	20012	19524		117.773	115.29	121.68
	20536	20028	19650		116.649	115.382	122.465
	20574	20124	19611		116.865	115.935	122.222
	20595	20062	19783		116.984	115.578	123.294
	20678	20387	19796		117.455	117.45	123.375
	20749	20147	19751		117.859	116.068	123.094
	20543	20368	19511		116.688	117.341	121.599
	20850	20074	19793		118.432	115.647	123.356
	20529	20107	19553		116.609	115.837	121.86
	20612	20223	19495		117.08	116.505	121.499
	20817	20543	19644		118.245	118.349	122.428
	20608	20122	19640		117.058	115.923	122.403
	20709	20009	19729		117.631	115.272	122.957
	20572	20168	19546		116.853	116.189	121.817
	20681	19854	19646		117.472	114.38	122.44
	20653	20267	19628		117.313	116.759	122.328
	20530	20164	19509		116.615	116.165	121.586
	20793	20071	19545		118.108	115.63	121.811
	20763	20221	19608		117.938	116.494	122.203
	20542	20402	19765		116.683	117.537	123.182
	20799	19864	19644		118.143	114.437	122.428
	20871	20441	19791		118.552	117.761	123.344
	20991	20583	19583		119.233	118.579	122.047
	20713	20177	19484		117.654	116.24	121.43
	20714	20235	19627		117.66	116.574	122.322
	20986	20186	19608		119.205	116.292	122.203
	20642	20268	19399		117.251	116.765	120.901
	20595	20391	20003		116.984	117.473	124.665
	20611	20143	19642		117.075	116.044	122.415
	20798	20133	19680		118.137	115.987	122.652
	20711	20040	19604		117.643	115.451	122.178
	20485	19814	19507		116.359	114.149	121.574
	20815	20287	19793		118.233	116.874	123.356
	20414	20153	19521		115.956	116.102	121.661
	20476	20063	19324		116.308	115.584	120.433
	20788	20190	19638		118.08	116.315	122.39
	20640	20109	19785		117.239	115.849	123.306
	20432	20345	19769		116.058	117.208	123.207
	20819	20507	19688		118.256	118.141	122.702
	20985	20351	19695		119.199	117.243	122.745
	20571	20258	19655		116.847	116.707	122.496
	20756	20047	19531		117.898	115.491	121.723
	20775	20354	19534		118.006	117.26	121.742
	20527	19779	19816		116.598	113.947	123.5
	20811	20026	19491		118.211	115.37	121.474
	20612	20147	19717		117.08	116.068	122.883
	20790	20231	19501		118.091	116.551	121.536
	20801	19921	19624		118.154	114.766	122.303
	20942	20244	19661		118.955	116.626	122.534
	20641	19985	19593		117.245	115.134	122.11
	20813	20158	19688		118.222	116.131	122.702
	20572	20145	19629		116.853		122.334
	20393	19982	19540		115.836		121.779
	20831	20218	19843		118.324		123.668

## Sheet: Del1
	r1	r2	r3		r1 normalized	r2 normalized	r3 normalized			Histogram Data
	13210	11719	13964		101.599	99.327	98.2163
	13003	11871	14109		100.007	100.615	99.2362			r1 recovery(%)	r2 recovery(%)	r3 recovery(%)
	12797	11786	14132		98.4226	99.8949	99.3979			23.1347	41.6836	33.3121
	12826	11667	14235		98.6456	98.8863	100.122
	13105	11787	13988		100.791	99.9034	98.3851			Plotted: average (%) recovery
	12973	11729	14037		99.7762	99.4118	98.7297				32.7102
	12837	11790	14200		98.7302	99.9288	99.8762
	13106	11742	14238		100.799	99.522	100.143
	13035	11784	14337		100.253	99.8779	100.84
	12882	11872	14014		99.0763	100.624	98.568
	12906	11655	14078		99.2609	98.7846	99.0181
	13138	11706	14314		101.045	99.2168	100.678
	12972	11825	14090		99.7685	100.225	99.1025
	13010	11661	14140		100.061	98.8354	99.4542
	12994	11951	14321		99.9377	101.293	100.727
	12818	11725	14262		98.5841	99.3779	100.312
	12975	11829	14335		99.7916	100.259	100.826
	12940	11803	14377		99.5224	100.039	101.121
	12741	11885	14165		97.9919	100.734	99.63
	12846	11589	14333		98.7994	98.2252	100.812
	13184	11699	14275		101.399	99.1575	100.404
	12966	11834	14344		99.7224	100.302	100.889
	13100	11686	14291		100.753	99.0473	100.516
	12983	11682	14357		99.8531	99.0134	100.98
	12818	11728	14110		98.5841	99.4033	99.2432
	12928	11901	14182		99.4301	100.87	99.7496
	12992	11777	14263		99.9223	99.8186	100.319
	12907	11605	14315		99.2686	98.3608	100.685
	12814	11636	14396		98.5533	98.6235	101.255
	13109	11886	14314		100.822	100.742	100.678
	12766	11719	14225		98.1841	99.327	100.052
	12940	11653	14097		99.5224	98.7676	99.1518
	13003	11880	14332		100.007	100.692	100.805
	13257	11758	14039		101.96	99.6576	98.7438
	13078	11647	14352		100.584	98.7168	100.945
	13077	11637	14244		100.576	98.632	100.186
	13081	11708	14178		100.607	99.2338	99.7215
	13032	11801	14510		100.23	100.022	102.057
	12781	11629	14174		98.2995	98.5642	99.6933
	12954	11728	14423		99.6301	99.4033	101.445
	12979	11632	14071		99.8223	98.5896	98.9689
	13219	11870	14196		101.668	100.607	99.8481
	12852	11808	13901		98.8456	100.081	97.7732
	12886	11713	14318		99.1071	99.2762	100.706
	13079	11809	14384		100.591	100.09	101.17
	12999	11767	14206		99.9762	99.7339	99.9184
	13068	11652	14306		100.507	98.7592	100.622
	13025	11832	14364		100.176	100.285	101.03
	12945	11873	14098		99.5608	100.632	99.1588
	12969	12028	14332		99.7454	101.946	100.805
	12866	11801	14301		98.9532	100.022	100.587
	12995	11768	14277		99.9454	99.7423	100.418
	13074	8578	9907		100.553	72.7048	69.6812
	13030	11990	14469		100.215	101.624	101.768
	13062	11934	14478		100.461	101.149	101.832
	12955	11992	14416		99.6378	101.641	101.395
	13008	12180	14611		100.045	103.234	102.767
	13107	12006	14434		100.807	101.76	101.522
	12656	12037	14454		97.3381	102.022	101.663
	12391	11745	14153		95.3	99.5474	99.5456
	11871	11838	14515		91.3006	100.336	102.092
	11552	11781	14527		88.8472	99.8525	102.176
	11126	11724	14264		85.5708	99.3694	100.326
	10840	11772	14247		83.3711	99.7762	100.207
	10676	11708	13998		82.1098	99.2338	98.4554
	10492	11698	13689		80.6947	99.149	96.2821
	10157	11858	13279		78.1182	100.505	93.3983
	9935	11465	13344		76.4107	97.1742	93.8555
	9474	11496	13176		72.8652	97.4369	92.6739
	9434	11312	13395		72.5575	95.8774	94.2142
	9184	11265	13338		70.6347	95.479	93.8133
	9065	11236	13139		69.7195	95.2333	92.4136
	8514	11135	12963		65.4817	94.3772	91.1757
	8225	10929	12932		63.259	92.6312	90.9577
	7980	10749	12624		61.3747	91.1056	88.7914
	7916	10697	12660		60.8825	90.6648	89.0446
	7457	10551	12337		57.3523	89.4274	86.7727
	7369	10421	11789		56.6755	88.3255	82.9184
	7103	10345	11705		54.6296	87.6814	82.3275
	7169	10185	11780		55.1372	86.3253	82.8551
	6953	10173	11236		53.476	86.2236	79.0288
	6715	9895	11358		51.6455	83.8673	79.8869
	6741	9693	11495		51.8455	82.1552	80.8505
	6619	9578	11329		50.9072	81.1805	79.6829
	6620	9531	10980		50.9149	80.7821	77.2282
	6574	9308	10935		50.5611	78.8921	76.9117
	6248	9098	10581		48.0538	77.1122	74.4218
	6371	8810	10603		48.9998	74.6711	74.5766
	6257	8600	10794		48.123	72.8912	75.92
	5987	8513	10643		46.0464	72.1539	74.8579
	5921	8387	10332		45.5388	71.0859	72.6705
	5751	8362	10354		44.2313	70.874	72.8252
	5952	8159	10443		45.7772	69.1534	73.4512
	5779	8236	10290		44.4467	69.8061	72.3751
	5651	8211	9907		43.4622	69.5942	69.6812
	5336	8021	9768		41.0395	67.9838	68.7036
	5196	7909	9860		39.9628	67.0345	69.3507
	5166	8115	9697		39.732	68.7805	68.2042
	4971	7887	9831		38.2323	66.848	69.1467
	4957	7785	9695		38.1246	65.9835	68.1901
	4906	7756	9449		37.7324	65.7377	66.4599
	4883	7644	9058		37.5555	64.7884	63.7098
	4777	7645	8929		36.7402	64.7969	62.8024
	4655	7466	8862		35.8019	63.2798	62.3312
	4738	7315	8376		36.4403	61.9999	58.9129
	4486	7234	8085		34.5021	61.3134	56.8661
	4350	7432	7893		33.4561	62.9916	55.5157
	4471	7179	7780		34.3868	60.8472	54.7209
	4453	7372	7644		34.2483	62.483	53.7643
	4469	7348	7486		34.3714	62.2796	52.653
	4496	7282	7322		34.579	61.7202	51.4995
	4520	7269	7442		34.7636	61.61	52.3436
	4408	7113	7369		33.9022	60.2878	51.8301
	4435	7328	7089		34.1099	62.1101	49.8607
	4532	7158	6887		34.8559	60.6692	48.44
	4671	7122	6956		35.925	60.3641	48.9253
	4418	6915	6935		33.9791	58.6096	48.7776
	4225	6868	6752		32.4948	58.2113	47.4904
	4371	6660	6762		33.6176	56.4483	47.5608
	4307	6557	6776		33.1254	55.5753	47.6592
	3964	6598	6690		30.4874	55.9228	47.0544
	4101	6618	6639		31.5411	56.0924	46.6956
	3996	6438	6461		30.7335	54.5667	45.4437
	3982	6481	6286		30.6258	54.9312	44.2128
	4053	6553	6354		31.1719	55.5414	44.6911
	3759	6408	6195		28.9107	54.3124	43.5728
	3893	6407	6149		29.9413	54.304	43.2492
	3895	6473	6162		29.9567	54.8634	43.3406
	3903	6223	6219		30.0182	52.7444	43.7416
	3877	6062	5983		29.8183	51.3798	42.0816
	3781	6270	5997		29.0799	53.1428	42.1801
	3647	6260	5845		28.0493	53.058	41.111
	3670	6096	6058		28.2262	51.668	42.6092
	3575	5891	5871		27.4956	49.9305	41.2939
	3492	5652	5945		26.8572	47.9048	41.8144
	3491	5877	5878		26.8495	49.8118	41.3431
	3708	5761	5841		28.5185	48.8287	41.0829
	3418	5752	5689		26.2881	48.7524	40.0138
	3640	5980	5748		27.9955	50.6848	40.4288
	3676	5974	5629		28.2724	50.634	39.5918
	3599	5820	5534		27.6801	49.3287	38.9236
	3538	5975	5506		27.211	50.6425	38.7266
	3577	5979	5550		27.5109	50.6764	39.0361
	3626	6016	5553		27.8878	50.99	39.0572
	3468	5864	5743		26.6726	49.7017	40.3936
	3364	5870	5351		25.8727	49.7525	37.6365
	3435	5529	5530		26.4188	46.8623	38.8955
	3510	5547	5326		26.9956	47.0148	37.4606
	3573	5368	5406		27.4802	45.4977	38.0233
	3446	5552	5287		26.5034	47.0572	37.1863
	3355	5485	5286		25.8035	46.4894	37.1793
	3452	5382	5241		26.5496	45.6164	36.8628
	3423	5264	5305		26.3265	44.6162	37.3129
	3462	5208	5136		26.6265	44.1416	36.1242
	3346	5237	5049		25.7343	44.3874	35.5123
	3494	5223	5223		26.8726	44.2687	36.7362
	3442	5162	5119		26.4726	43.7517	36.0047
	3300	5278	5140		25.3805	44.7349	36.1524
	3384	5259	5116		26.0266	44.5738	35.9836
	3430	5114	5120		26.3804	43.3449	36.0117
	3452	5076	5005		26.5496	43.0228	35.2028
	3465	5082	5202		26.6495	43.0736	36.5885
	3392	5327	5090		26.0881	45.1502	35.8007
	3434	5087	5163		26.4111	43.116	36.3141
	3377	5235	5054		25.9727	44.3704	35.5475
	3360	4937	4955		25.842	41.8447	34.8512
	3425	5224	5095		26.3419	44.2772	35.8359
	3487	5177	4991		26.8187	43.8788	35.1044
	3380	5012	5022		25.9958	42.4803	35.3224
	3368	4830	4916		25.9035	40.9378	34.5769
	3415	4672	4979		26.265	39.5986	35.02
	3437	4671	5028		26.4342	39.5901	35.3646
	3480	4557	4972		26.7649	38.6239	34.9707
	3652	4599	5038		28.0878	38.9799	35.435
	3621	4626	4982		27.8493	39.2087	35.0411
	3580	4602	4813		27.534	39.0053	33.8524
	3517	4466	5031		27.0495	37.8526	35.3857
	3519	4429	4775		27.0649	37.539	33.5851
	3402	4282	4872		26.165	36.2931	34.2674
	3499	4412	4841		26.911	37.3949	34.0493
	3517	4418	4835		27.0495	37.4458	34.0071
	3352	4381	4797		25.7805	37.1322	33.7399
	3365	4316	4814		25.8804	36.5812	33.8594
	3425	4341	4701		26.3419	36.7931	33.0647
	3286	3981	4986		25.2728	33.7419	35.0692
	3252	3978	4809		25.0113	33.7164	33.8243
	3240	3998	4822		24.9191	33.886	33.9157
	3220	4083	4823		24.7652	34.6064	33.9227
	3255	4227	4782		25.0344	35.8269	33.6344
	3212	4188	4845		24.7037	35.4963	34.0775
	3314	4105	4947		25.4882	34.7929	34.7949
	3147	4079	4817		24.2038	34.5725	33.8805
	3328	4067	4844		25.5959	34.4708	34.0704
	3264	3972	4889		25.1036	33.6656	34.387
	3252	4001	4747		25.0113	33.9114	33.3882
	3175	4063	4756		24.4191	34.4369	33.4515
	3139	4088	4770		24.1423	34.6488	33.55
	3227	3972	4762		24.8191	33.6656	33.4937
	3251	3955	4817		25.0037	33.5215	33.8805
	3247	3973	4820		24.9729	33.6741	33.9016
	3198	3866	4771		24.596	32.7672	33.557
	3190	3911	4844		24.5345	33.1486	34.0704
	3222	3924	4712		24.7806	33.2587	33.142
	1629	3905	3027		12.5287	33.0977	21.2905
	4546	5266	5867		34.9636	44.6332	41.2658
	4570	5311	5972		35.1482	45.0146	42.0043
	4712	5270	6001		36.2403	44.6671	42.2082
	4560	5447	5954		35.0713	46.1673	41.8777
	4713	5306	6010		36.248	44.9722	42.2716
	4878	5384	5992		37.517	45.6333	42.1449
	4799	5294	5988		36.9094	44.8705	42.1168
	4794	5380	6216		36.871	45.5994	43.7205
	4779	5431	6239		36.7556	46.0317	43.8822
	4708	5546	6334		36.2095	47.0064	44.5504
	4650	5346	6270		35.7635	45.3112	44.1003
	4488	5317	6301		34.5175	45.0654	44.3183
	4379	5537	6430		33.6792	46.9301	45.2256
	4331	5351	6531		33.31	45.3536	45.936
	4461	5572	6396		34.3098	47.2267	44.9865
	4247	5391	6396		32.664	45.6926	44.9865
	4448	5313	6476		34.2099	45.0315	45.5492
	4487	5120	6452		34.5098	43.3957	45.3804
	4497	5181	6428		34.5867	43.9127	45.2116
	4603	5281	6642		35.402	44.7603	46.7167
	4514	5244	6763		34.7175	44.4467	47.5678
	4593	5270	6411		35.3251	44.6671	45.092
	4586	5216	6652		35.2712	44.2094	46.7871
	4651	5242	6763		35.7711	44.4298	47.5678
	4711	5347	6511		36.2326	45.3197	45.7954
	4577	5272	6680		35.202	44.684	46.984
	4575	5223	6703		35.1866	44.2687	47.1458
	4499	5311	6539		34.6021	45.0146	45.9923
	4680	5404	6682		35.9942	45.8028	46.9981
	4628	5368	6753		35.5943	45.4977	47.4975
	4522	5302	6590		34.779	44.9383	46.351
	4602	5275	6649		35.3943	44.7095	46.766
	4606	5327	6815		35.425	45.1502	47.9335
	4640	5239	6685		35.6865	44.4043	47.0192
	4547	5378	6907		34.9713	45.5825	48.5806
	4850	5359	6880		37.3017	45.4214	48.3907
	4797	5377	6722		36.894	45.574	47.2794
	4775	5372	6888		36.7248	45.5316	48.447
	4700	5468	6732		36.148	46.3453	47.3498
	4707	5442	6876		36.2018	46.1249	48.3626
	4826	5283	6790		37.1171	44.7773	47.7577
	4833	5513	6917		37.1709	46.7267	48.651
	4846	5374	6810		37.2709	45.5485	47.8984
	4749	5347	6915		36.5249	45.3197	48.6369
	4759	5340	6743		36.6018	45.2604	47.4271
	4718	5312	6812		36.2864	45.0231	47.9124
	4756	5355	6903		36.5787	45.3875	48.5525
	4825	5451	7037		37.1094	46.2012	49.495
	4732	5524	7076		36.3941	46.8199	49.7693
	4808	5468	7027		36.9786	46.3453	49.4247
	4826	5457	6985		37.1171	46.252	49.1292
	4642	5452	7053		35.7019	46.2097	49.6075
	4641	5529	7133		35.6942	46.8623	50.1702
	4742	5565	6946		36.471	47.1674	48.8549
	4745	5490	6897		36.4941	46.5317	48.5103
	4835	5399	6829		37.1863	45.7604	48.032
	4896	5497	7083		37.6555	46.5911	49.8185
	4752	5433	7058		36.5479	46.0486	49.6427
	4871	5580	6857		37.4632	47.2945	48.229
	4851	5525	7174		37.3094	46.8284	50.4586
	4752	5508	7055		36.5479	46.6843	49.6216
	4701	5571	7011		36.1557	47.2183	49.3121
	4787	5546	7015		36.8171	47.0064	49.3403
	4808	5720	7020		36.9786	48.4811	49.3754
	4824	5748	6879		37.1017	48.7185	48.3837
	4753	5618	6969		36.5556	47.6166	49.0167
	4884	5566	6886		37.5632	47.1759	48.4329
	4799	5714	7042		36.9094	48.4303	49.5302
	4869	5599	6970		37.4478	47.4556	49.0237
	4826	5726	7034		37.1171	48.532	49.4739
	4801	5525	7050		36.9248	46.8284	49.5864
	4976	5703	7112		38.2707	48.3371	50.0225
	4801	5610	7211		36.9248	47.5488	50.7188
	4862	5594	7088		37.394	47.4132	49.8537
	4768	5720	7045		36.671	48.4811	49.5513
	4699	5698	7221		36.1403	48.2947	50.7892
	4769	5664	7198		36.6787	48.0065	50.6274
	4811	5695	6987		37.0017	48.2693	49.1433
	4795	5867	7121		36.8787	49.7271	50.0858
	4786	5722	6954		36.8094	48.4981	48.9112
	4813	5729	7222		37.0171	48.5574	50.7962
	4844	5900	7121		37.2555	50.0068	50.0858
	4874	5748	7217		37.4863	48.7185	50.761
	4907	5794	7114		37.7401	49.1084	50.0366
	4876	5919	7125		37.5016	50.1678	50.1139
	4764	5760	7231		36.6402	48.8202	50.8595
	4806	5832	7210		36.9633	49.4304	50.7118
	4827	5775	7202		37.1248	48.9473	50.6555
	4929	5876	6971		37.9093	49.8034	49.0308
	4933	5885	7052		37.94	49.8796	49.6005
	4846	5955	7150		37.2709	50.4729	50.2898
	4689	5943	7327		36.0634	50.3712	51.5347
	4884	5806	7384		37.5632	49.2101	51.9356
	4873	5971	7287		37.4786	50.6086	51.2534
	4973	6018	7268		38.2477	51.0069	51.1197
	4890	5948	7243		37.6093	50.4136	50.9439
	4895	5931	7126		37.6478	50.2695	50.121
	4953	6136	7225		38.0938	52.0071	50.8173
	4990	6048	7338		38.3784	51.2612	51.6121
	4901	5996	7217		37.6939	50.8205	50.761
	5057	5896	7290		38.8937	49.9729	51.2745
	4859	6030	7343		37.3709	51.1086	51.6473
	4960	5951	7304		38.1477	50.439	51.3729
	4942	5973	7390		38.0092	50.6255	51.9778
	4968	6118	7322		38.2092	51.8545	51.4995
	4874	6168	7226		37.4863	52.2783	50.8243
	5046	6077	7330		38.8091	51.507	51.5558
	4960	6122	7295		38.1477	51.8884	51.3096
	5018	6087	7257		38.5938	51.5917	51.0424
	5118	6120	7289		39.3629	51.8714	51.2674
	4916	6144	7533		37.8093	52.0749	52.9836
	5164	6054	7400		39.7167	51.312	52.0482
	4974	6097	7382		38.2554	51.6765	51.9216
	4973	6133	7448		38.2477	51.9816	52.3858
	5002	6074	7414		38.4707	51.4816	52.1466
	4978	6239	7425		38.2861	52.8801	52.224
	5003	6179	7433		38.4784	52.3715	52.2803
	5023	6242	7313		38.6322	52.9055	51.4362
	5018	6244	7554		38.5938	52.9224	53.1313
	4971	6234	7578		38.2323	52.8377	53.3001
	5103	6152	7230		39.2475	52.1427	50.8525
	5005	6298	7487		38.4938	53.3801	52.6601
	4879	6343	7414		37.5247	53.7615	52.1466
	5042	6288	7494		38.7784	53.2954	52.7093
	5042	6342	7550		38.7784	53.7531	53.1032
	5076	6258	7394		39.0398	53.0411	52.006
	5081	6195	7557		39.0783	52.5071	53.1524
	4928	6463	7385		37.9016	54.7786	51.9427
	5045	6271	7427		38.8014	53.1513	52.2381
	5127	6322	7516		39.4321	53.5835	52.8641
	4999	6440	7444		38.4476	54.5837	52.3576
	5201	6339	7442		40.0012	53.7276	52.3436
	5026	6353	7569		38.6553	53.8463	53.2368
	5246	6346	7446		40.3473	53.787	52.3717
	5153	6394	7539		39.6321	54.1938	53.0258
	5101	6318	7496		39.2321	53.5496	52.7234
	5007	6426	7574		38.5092	54.465	53.272
	5129	6397	7489		39.4475	54.2192	52.6742
	5050	6423	7387		38.8399	54.4396	51.9567
	5177	6384	7551		39.8166	54.109	53.1102
	5182	6489	7474		39.8551	54.999	52.5686
	5200	6453	7560		39.9935	54.6939	53.1735
	5137	6489	7593		39.509	54.999	53.4056
	5067	6491	7551		38.9706	55.0159	53.1102
	5263	6594	7789		40.4781	55.8889	54.7842
	5107	6561	7636		39.2783	55.6092	53.7081
	5205	6489	7773		40.032	54.999	54.6717
	5214	6624	7689		40.1012	56.1432	54.0809
	5279	6624	7627		40.6011	56.1432	53.6448
	5163	6583	7590		39.709	55.7957	53.3845
	5368	6522	7636		41.2856	55.2787	53.7081
	5205	6571	7516		40.032	55.694	52.8641
	5305	6589	7659		40.8011	55.8466	53.8699
	5161	6680	7662		39.6936	56.6178	53.891
	5115	6607	7669		39.3398	55.9991	53.9402
	5246	6855	7818		40.3473	58.1011	54.9882
	5337	6673	7579		41.0472	56.5585	53.3072
	5201	6891	7519		40.0012	58.4062	52.8852
	5150	6691	7510		39.609	56.7111	52.8219
	5206	6735	7732		40.0397	57.084	54.3833
	5282	6642	7422		40.6242	56.2958	52.2029
	5324	6736	7751		40.9472	57.0925	54.5169
	5427	6911	7580		41.7394	58.5757	53.3142
	5280	6673	7641		40.6088	56.5585	53.7432
	5388	6570	7772		41.4395	55.6855	54.6646
	5290	6857	7814		40.6857	58.118	54.96
	5334	6787	7784		41.0241	57.5247	54.749
	5486	6969	7665		42.1932	59.0673	53.9121
	5278	6901	7727		40.5934	58.491	54.3481
	5224	6826	7792		40.1781	57.8553	54.8053
	5322	6921	7741		40.9318	58.6605	54.4466
	5290	6870	7761		40.6857	58.2282	54.5873
	5433	6937	7899		41.7856	58.7961	55.5579
	5444	7081	7875		41.8702	60.0166	55.3891
	5432	6901	7754		41.7779	58.491	54.538
	5375	6955	7666		41.3395	58.9487	53.9191
	5405	7035	7808		41.5702	59.6267	54.9178
	5315	6929	7811		40.878	58.7283	54.9389
	5401	6963	7953		41.5394	59.0165	55.9377
	5349	7051	7721		41.1395	59.7623	54.3059
	5278	6915	7861		40.5934	58.6096	55.2906
	5511	6926	7859		42.3855	58.7029	55.2766
	5371	7082	7563		41.3087	60.0251	53.1946
	5422	7019	7990		41.701	59.4911	56.198
	5503	6982	7732		42.3239	59.1775	54.3833
	5524	7055	7631		42.4854	59.7962	53.6729
	5422	6989	7822		41.701	59.2368	55.0163
	5477	7185	7780		42.124	60.8981	54.7209
	5392	7183	7930		41.4702	60.8811	55.7759
	5553	7305	7821		42.7085	61.9152	55.0093
	5520	7062	7851		42.4547	59.8556	55.2203
	5495	7265	7873		42.2624	61.5761	55.375
	5416	7277	8077		41.6548	61.6779	56.8099
	5570	7219	8100		42.8392	61.1863	56.9716
	5322	7203	7863		40.9318	61.0507	55.3047
	5484	7263	7766		42.1778	61.5592	54.6224
	5621	7337	7916		43.2315	62.1864	55.6775
	5469	7310	7977		42.0624	61.9576	56.1065
	5640	7506	1973		43.3776	63.6188	13.8772
	1973	11134	11474		15.1745	94.3687	80.7028
	11474	12640	12288		88.2473	107.133	86.4281
	12288	13213	13040		94.5078	111.99	91.7173
	13040	13916	13638		100.291	117.948	95.9234
	13638	14487	14150		104.891	122.788	99.5245
	14150	14834	14425		108.829	125.729	101.459
	14425	15364	14573		110.944	130.221	102.5
	14573	15251	14933		112.082	129.263	105.032
	14933	15641	15003		114.851	132.569	105.524
	15003	15812	14990		115.389	134.018	105.433
	14990	16117	15243		115.289	136.603	107.212
	15243	16045	15264		117.235	135.993	107.36
	15264	16427	15653		117.396	139.231	110.096
	15653	16458	15731		120.388	139.493	110.645
	15731	16796	15761		120.988	142.358	110.856
	15761	16767	15985		121.219	142.112	112.431
	15985	17198	16149		122.942	145.766	113.585
	16149	17206	16394		124.203	145.833	115.308
	16394	17144	16212		126.087	145.308	114.028
	16212	17449	16228		124.688	147.893	114.14
	16228	17156	16033		124.811	145.41	112.769
	16033	16985	16507		123.311	143.96	116.103
	16507	17428	16436		126.956	147.715	115.603
	16436	17486	16665		126.41	148.207	117.214
	16665	17261	16341		128.172	146.299	114.935
	16341	17274	16338		125.68	146.41	114.914
	16338	17205	16396		125.657	145.825	115.322
	16396	17251	16093		126.103	146.215	113.191
	16093	17207	16338		123.772	145.842	114.914
	16338	17097	16334		125.657	144.909	114.886
	16334	17026	16444		125.626	144.308	115.659
	16444	17076	16332		126.472	144.731	114.872
	16332	17027	16132		125.61	144.316	113.465
	16132	17412	16312		124.072	147.579	114.731
	16312	17262	16528		125.457	146.308	116.25
	16528	17084	16455		127.118	144.799	115.737
	16455	17319	16576		126.556	146.791	116.588
	16576	17305	16627		127.487	146.672	116.947
	16627	17143	16497		127.879	145.299	116.032
	16497	17229	16431		126.88	146.028	115.568
	16431	17179	16800		126.372	145.604	118.163
	16800	17333	16536		129.21	146.91	116.307
	16536	17388	16534		127.179	147.376	116.292
	16534	17347	16675		127.164	147.028	117.284
	16675	17501	16592		128.249	148.334	116.7
	16592	17399	16806		127.61	147.469	118.206
	16806	17340	16504		129.256	146.969	116.081
	16504	17201	16696		126.933	145.791	117.432
	16696	17171	16339		128.41	145.537	114.921
	16339	17451	16535		125.664	147.91	116.3
	16535	17400	16692		127.172	147.478	117.404
	16692	17295	16860		128.379	146.588	118.585
	16860	17154	16907		129.671	145.393	118.916
	16907	17402	16493		130.033	147.495	116.004
	16493	17472	16858		126.849	148.088	118.571
	16858	17671	16792		129.656	149.775	118.107
	16792	17328	16797		129.148	146.867	118.142
	16797	17316	16485		129.187	146.766	115.948
	16485	17289	16757		126.787	146.537	117.861
	16757	17199	16806		128.879	145.774	118.206
	16806	17194	17065		129.256	145.732	120.027
	17065	17295	16884		131.248	146.588	118.754
	16884	17450	16728		129.856	147.901	117.657
	16728	17165	16775		128.656	145.486	117.988
	16775	16968	16862		129.018	143.816	118.599
	16862	17291	16653		129.687	146.554	117.129
	16653	16872	16799		128.079	143.002	118.156
	16799	17217	17022		129.202	145.927	119.725
	17022	17170	16821		130.917	145.528	118.311
	16821	17311	16771		129.371	146.723	117.959
	16771	17265	16721		128.987	146.333	117.608
	16721	17264	16701		128.602	146.325	117.467
	16701	17171	16542		128.448	145.537	116.349
	16542	17240	16696		127.226	146.122	117.432
	16696	17244	16948		128.41	146.155	119.204
	16948	16992	16790		130.348	144.02	118.093
	16790	17251	16734		129.133	146.215	117.699
	16734	17158	16691		128.702	145.426	117.397
	16691	17345	16935		128.372	147.011	119.113
	16935	17328	16701		130.248	146.867	117.467
	16701	17078	16649		128.448	144.748	117.101
	16649	17103	16506		128.049	144.96	116.096
	16506	17345	16717		126.949	147.011	117.58
	16717	17233	16922		128.572	146.062	119.021
	16922	17451	16724		130.148	147.91	117.629
	16724	17217	16756		128.625	145.927	117.854
	16756	17391	16930		128.871	147.401	119.078
	16930	17463	16799		130.21	148.012	118.156
	16799	17135	16814		129.202	145.232	118.262
	16814	17081	16317		129.318	144.774	114.766
	16317	17089	17063		125.495	144.842	120.013
	17063	17394	16807		131.233	147.427	118.213
	16807	17361	16779		129.264	147.147	118.016
	16779	17103	16862		129.048	144.96	118.599
	16862	17228	16909		129.687	146.02	118.93
	16909	17184	16786		130.048		118.065
	16786	17311	16839		129.102		118.438
	16839	17299	16648		129.51		117.094
	16648

## Sheet: L7
	r1	r2	r3		r1 normalized	r2 normalized	r3 normalized			Histogram Data
	12995	22584	19029		101.816	100.282	100.162
	12806	22596	18975		100.335	100.335	99.8774			r1 recovery(%)	r2 recovery(%)	r3 recovery(%)
	12735	22460	19012		99.7791	99.7314	100.072			35.9818	41.6185	56.2372
	12661	22733	19153		99.1993	100.944	100.814
	12436	22507	18917		97.4364	99.9401	99.5721			Plotted: average (%) recovery
	12489	22493	19182		97.8516	99.8779	100.967				44.6125
	12665	22763	18704		99.2306	101.077	98.4509
	12559	22349	18993		98.4001	99.2385	99.9721
	13071	22458	18934		102.412	99.7225	99.6615
	12655	22397	19054		99.1523	99.4516	100.293
	12944	22468	18956		101.417	99.7669	99.7773
	12926	22609	19214		101.276	100.393	101.135
	12787	22574	18976		100.186	100.238	99.8826
	12782	22581	19158		100.147	100.269	100.841
	12973	22358	18982		101.644	99.2784	99.9142
	12756	22474	19093		99.9436	99.7935	100.498
	12884	22508	18843		100.946	99.9445	99.1826
	12803	22687	18831		100.312	100.739	99.1194
	12718	22328	18827		99.6459	99.1452	99.0983
	13022	22723	19120		102.028	100.899	100.641
	12673	22370	18996		99.2933	99.3317	99.9879
	12890	22662	19263		100.993	100.628	101.393
	12804	22435	19155		100.32	99.6203	100.825
	12805	22552	18948		100.328	100.14	99.7352
	12904	22267	19022		101.103	98.8744	100.125
	12546	22397	18670		98.2982	99.4516	98.272
	12711	22522	19192		99.591	100.007	101.02
	12990	22569	19333		101.777	100.215	101.762
	12718	22419	19145		99.6459	99.5493	100.772
	12901	22206	18942		101.08	98.6035	99.7037
	12683	22479	18805		99.3716	99.8157	98.9825
	12502	22560	18742		97.9535	100.175	98.6509
	12623	22740	18997		98.9015	100.975	99.9932
	12717	22675	18754		99.638	100.686	98.7141
	12825	22597	18865		100.484	100.34	99.2984
	12822	22436	18926		100.461	99.6248	99.6194
	12726	22530	18970		99.7085	100.042	99.851
	12911	22635	18846		101.158	100.508	99.1983
	12634	22562	18917		98.9877	100.184	99.5721
	12825	22475	18967		100.484	99.798	99.8352
	12747	22423	19054		99.8731	99.5671	100.293
	12803	22398	18899		100.312	99.4561	99.4773
	12723	22430	19183		99.685	99.5981	100.972
	12761	22808	18932		99.9828	101.277	99.651
	12759	22731	19022		99.9671	100.935	100.125
	12690	22438	18654		99.4265	99.6337	98.1877
	12960	22527	19142		101.542	100.029	100.756
	12705	22470	19102		99.544	99.7758	100.546
	12730	22415	18824		99.7399	99.5315	99.0825
	12754	22565	19171		99.9279	100.198	100.909
	12573	22552	18604		98.5098	100.14	97.9246
	12784	22941	19217		100.163	101.867	101.151
	1490	5913	19103		11.6742	26.2561	100.551
	12091	21665	18910		94.7333	96.2012	99.5352
	11904	21474	19158		93.2681	95.3531	100.841
	10962	20532	8506		85.8876	91.1703	44.7724
	10453	19810	18437		81.8995	87.9643	97.0455
	9748	19351	18125		76.3758	85.9262	95.4033
	9422	18728	18267		73.8216	83.1598	96.1507
	9080	18199	17941		71.142	80.8108	94.4348
	8511	17610	17382		66.6839	78.1954	91.4924
	7775	17326	16839		60.9173	76.9343	88.6342
	7309	16687	16231		57.2662	74.0969	85.434
	7034	15751	15880		55.1116	69.9407	83.5864
	6672	14202	15250		52.2753	63.0625	80.2703
	6635	13837	14610		51.9854	61.4418	76.9016
	6354	13073	14391		49.7838	58.0493	75.7489
	6324	12299	14478		49.5487	54.6125	76.2068
	5893	12221	14098		46.1718	54.2661	74.2066
	5638	11768	14352		44.1739	52.2546	75.5436
	5424	10485	13836		42.4972	46.5576	72.8276
	4928	9568	13480		38.611	42.4857	70.9537
	4691	9170	12792		36.7541	40.7185	67.3323
	4402	8780	12503		34.4898	38.9867	65.8112
	4295	8557	12186		33.6514	37.9965	64.1426
	4019	8510	12657		31.489	37.7878	66.6218
	3943	8527	12239		30.8935	37.8633	64.4216
	3909	8544	11742		30.6271	37.9388	61.8055
	3800	8859	11099		29.7731	39.3375	58.421
	3670	8342	11288		28.7545	37.0418	59.4158
	3541	7866	11503		27.7438	34.9282	60.5475
	3622	7218	11770		28.3785	32.0508	61.9529
	3470	7087	11496		27.1875	31.4691	60.5107
	3540	7202	11202		27.736	31.9798	58.9632
	3436	7459	10461		26.9211	33.1209	55.0628
	3374	7638	10147		26.4354	33.9158	53.41
	3266	7393	10025		25.5892	32.8279	52.7679
	3266	7235	9609		25.5892	32.1263	50.5782
	3181	6919	8737		24.9232	30.7231	45.9883
	3195	7370	8562		25.0329	32.7257	45.0672
	3148	7557	8242		24.6647	33.5561	43.3828
	3049	7258	7901		23.889	32.2284	41.5879
	3023	6974	7822		23.6853	30.9673	41.1721
	2990	7200	7844		23.4267	31.9709	41.2879
	3122	7414	7916		24.461	32.9211	41.6669
	2960	7710	7756		23.1917	34.2355	40.8247
	2947	7932	7661		23.0898	35.2212	40.3247
	2992	7682	7537		23.4424	34.1111	39.672
	2986	7005	7376		23.3954	31.105	38.8245
	2944	6748	7280		23.0663	29.9638	38.3192
	2787	6421	6680		21.8362	28.5118	35.161
	2848	6142	6552		22.3142	27.2729	34.4873
	2914	5779	6473		22.8313	25.6611	34.0715
	2851	5818	6161		22.3377	25.8342	32.4292
	2991	5628	6158		23.4346	24.9906	32.4134
	2844	5532	5945		22.2828	24.5643	31.2923
	2757	5367	5908		21.6012	23.8316	31.0975
	2856	5405	5915		22.3768	24.0004	31.1344
	2886	5398	5833		22.6119	23.9693	30.7027
	2768	5429	5573		21.6874	24.1069	29.3342
	2693	5152	5536		21.0997	22.8769	29.1394
	2800	4864	5297		21.9381	21.5981	27.8814
	2745	4958	5465		21.5071	22.0155	28.7657
	2747	4959	5206		21.5228	22.0199	27.4025
	2731	4936	5238		21.3975	21.9178	27.5709
	2647	4842	5146		20.7393	21.5004	27.0866
	2619	4970	4971		20.5199	22.0688	26.1655
	2702	4888	5087		21.1702	21.7047	26.7761
	2844	5166	5029		22.2828	22.9391	26.4708
	2672	5204	4902		20.9352	23.1078	25.8023
	2627	5576	5051		20.5826	24.7597	26.5866
	2670	5629	4862		20.9195	24.995	25.5918
	2742	5467	5003		21.4836	24.2757	26.3339
	2628	5187	4976		20.5904	23.0323	26.1918
	2553	5052	4893		20.0028	22.4329	25.7549
	2674	5208	4875		20.9509	23.1256	25.6602
	2712	5080	4924		21.2486	22.5572	25.9181
	2625	5281	4712		20.5669	23.4497	24.8022
	2564	5360	4824		20.089	23.8005	25.3917
	2627	5147	4744		20.5826	22.8547	24.9707
	2499	4717	4557		19.5797	20.9454	23.9864
	2578	4633	4462		20.1987	20.5724	23.4863
	2641	4461	4341		20.6923	19.8086	22.8494
	2580	4469	4227		20.2144	19.8441	22.2494
	2623	4774	4408		20.5513	21.1985	23.2021
	2606	4640	4175		20.4181	20.6035	21.9757
	2635	4770	4342		20.6453	21.1807	22.8547
	2649	4722	4257		20.755	20.9676	22.4073
	2465	4702	4360		19.3133	20.8788	22.9494
	2705	4835	4438		21.1937	21.4693	23.36
	2594	4989	4314		20.3241	22.1531	22.7073
	2613	4634	4264		20.4729	20.5768	22.4441
	2573	4491	4415		20.1595	19.9418	23.2389
	2472	4581	4264		19.3682	20.3415	22.4441
	2677	4601	4272		20.9744	20.4303	22.4862
	2519	4570	4301		19.7364	20.2926	22.6389
	2549	4583	4208		19.9715	20.3503	22.1494
	2638	4333	4245		20.6688	19.2402	22.3441
	2645	4339	4211		20.7236	19.2669	22.1651
	2596	4590	4269		20.3397	20.3814	22.4704
	2589	4464	4234		20.2849	19.8219	22.2862
	2545	4430	4252		19.9401	19.671	22.3809
	2580	4543	4079		20.2144	20.1727	21.4703
	2651	4460	4092		20.7707	19.8042	21.5388
	2607	4348	4042		20.4259	19.3069	21.2756
	2529	4274	4041		19.8148	18.9783	21.2703
	2573	4451	4031		20.1595	19.7642	21.2177
	2577	4584	4048		20.1909	20.3548	21.3072
	2519	4587	3949		19.7364	20.3681	20.7861
	2548	4840	3896		19.9636	21.4915	20.5071
	2615	4799	3981		20.4886	21.3095	20.9545
	2544	4743	3993		19.9323	21.0608	21.0177
	2506	4758	3888		19.6346	21.1274	20.465
	2626	4595	3978		20.5748	20.4036	20.9387
	2472	4439	4037		19.3682	19.7109	21.2493
	2585	4524	3983		20.2535	20.0884	20.965
	2441	4382	4082		19.1253	19.4578	21.4861
	2538	4353	4123		19.8853	19.3291	21.7019
	2601	4281	4039		20.3789	19.0093	21.2598
	2575	4383	4022		20.1752	19.4623	21.1703
	2620	4217	4156		20.5278	18.7252	21.8756
	2604	4325	4148		20.4024	19.2047	21.8335
	2570	4374	4169		20.136	19.4223	21.9441
	2632	4456	4142		20.6218	19.7864	21.802
	2571	4395	4266		20.1439	19.5156	22.4546
	2531	4696	4236		19.8305	20.8521	22.2967
	2534	4691	4178		19.854	20.8299	21.9914
	2453	4634	4287		19.2193	20.5768	22.5652
	2496	4712	4230		19.5562	20.9232	22.2652
	2641	4594	4205		20.6923	20.3992	22.1336
	2578	4594	3928		20.1987	20.3992	20.6755
	2443	4774	4031		19.141	21.1985	21.2177
	2508	4848	4115		19.6502	21.5271	21.6598
	2440	4598	4113		19.1175	20.417	21.6493
	2495	4633	4194		19.5484	20.5724	22.0757
	2583	4439	4105		20.2379	19.7109	21.6072
	2556	4448	4081		20.0263	19.7509	21.4809
	2518	4516	4055		19.7286	20.0528	21.344
	2534	4736	4019		19.854	21.0297	21.1545
	2568	4837	3939		20.1203	21.4782	20.7334
	2583	4968	4042		20.2379	22.0599	21.2756
	2732	4540	4060		21.4053	20.1594	21.3703
	2509	4641	4056		19.6581	20.6079	21.3493
	2574	4464	4146		20.1674	19.8219	21.823
	2524	4100	4086		19.7756	18.2056	21.5072
	2528	4196	4173		19.8069	18.6319	21.9651
	2562	4153	4136		20.0733	18.441	21.7704
	2603	4308	4079		20.3946	19.1292	21.4703
	2593	4264	4059		20.3162	18.9339	21.3651
	2544	4278	3869		19.9323	18.996	20.365
	2496	4377	3836		19.5562	19.4356	20.1913
	2563	4418	3964		20.0812	19.6177	20.865
	2397	4442	3983		18.7806	19.7243	20.965
	2756	1462	4839		21.5933	6.49186	25.4707
	3258	5982	5267		25.5265	26.5625	27.7235
	3610	6285	5321		28.2844	27.9079	28.0078
	3585	6498	5473		28.0886	28.8537	28.8078
	3666	6592	5597		28.7232	29.2711	29.4605
	3802	6681	5608		29.7888	29.6663	29.5184
	3865	6882	5852		30.2824	30.5588	30.8028
	3931	6814	6318		30.7995	30.2569	33.2556
	4118	6923	6543		32.2646	30.7409	34.4399
	4060	7074	6922		31.8102	31.4114	36.4348
	4278	7206	6931		33.5182	31.9975	36.4822
	4221	7288	6993		33.0716	32.3616	36.8086
	4459	7076	7184		34.9364	31.4203	37.8139
	4355	7127	7338		34.1215	31.6467	38.6245
	4403	7271	7402		34.4976	32.2861	38.9614
	4437	7227	7420		34.764	32.0908	39.0561
	4451	7209	7677		34.8737	32.0108	40.4089
	4285	7051	7569		33.5731	31.3093	39.8404
	4398	7197	7707		34.4584	31.9575	40.5668
	4484	7207	7793		35.1323	32.002	41.0195
	4539	7406	7787		35.5632	32.8856	40.9879
	4651	7719	7967		36.4407	34.2754	41.9353
	4519	7584	7952		35.4065	33.676	41.8564
	4494	7736	7992		35.2106	34.3509	42.0669
	4542	7733	8078		35.5867	34.3376	42.5196
	4533	8016	7984		35.5162	35.5942	42.0248
	4354	7873	8120		34.1137	34.9593	42.7407
	4601	7870	8171		36.049	34.9459	43.0091
	4511	7854	8195		35.3438	34.8749	43.1354
	4547	8014	8212		35.6259	35.5854	43.2249
	4598	7880	8302		36.0254	34.9903	43.6986
	4523	7942	8362		35.4378	35.2656	44.0145
	4720	8008	8364		36.9813	35.5587	44.025
	4584	8010	8369		35.9158	35.5676	44.0513
	4596	8108	8443		36.0098	36.0028	44.4408
	4589	8147	8236		35.9549	36.1759	43.3512
	4540	8210	8263		35.571	36.4557	43.4934
	4590	8213	8240		35.9628	36.469	43.3723
	4629	8509	8588		36.2683	37.7834	45.204
	4654	8450	8609		36.4642	37.5214	45.3146
	4680	8470	8665		36.6679	37.6102	45.6093
	4681	8538	8597		36.6758	37.9121	45.2514
	4679	8641	8623		36.6601	38.3695	45.3883
	4764	8667	8594		37.3261	38.4849	45.2356
	4698	8501	8762		36.809	37.7478	46.1199
	4605	8712	8761		36.0803	38.6848	46.1147
	4782	8668	8545		37.4671	38.4894	44.9777
	4644	8753	8803		36.3859	38.8668	46.3357
	4673	8603	8867		36.6131	38.2008	46.6726
	4751	8600	8966		37.2242	38.1874	47.1937
	4692	8950	9018		36.7619	39.7416	47.4674
	4692	8510	8937		36.7619	37.7878	47.0411
	4679	8752	8845		36.6601	38.8624	46.5568
	4691	8756	8870		36.7541	38.8801	46.6884
	4739	8842	8900		37.1302	39.262	46.8463
	4946	8877	8862		38.752	39.4174	46.6463
	4807	8935	9088		37.663	39.675	47.8359
	4893	8899	8997		38.3368	39.5151	47.3569
	4803	8991	9088		37.6316	39.9236	47.8359
	4834	9012	8873		37.8745	40.0169	46.7042
	4866	9057	9133		38.1252	40.2167	48.0727
	4807	9118	9079		37.663	40.4876	47.7885
	4842	8965	9118		37.9372	39.8082	47.9938
	4818	9069	9147		37.7492	40.27	48.1464
	4833	8982	9139		37.8667	39.8837	48.1043
	4861	8984	9233		38.0861	39.8925	48.5991
	4830	9149	9266		37.8432	40.6252	48.7728
	5001	9349	9355		39.183	41.5133	49.2412
	4776	9213	9235		37.4201	40.9094	48.6096
	4965	9212	9387		38.9009	40.905	49.4097
	4915	9329	9390		38.5092	41.4245	49.4255
	5023	9097	9137		39.3553	40.3943	48.0938
	5039	9541	9430		39.4807	42.3658	49.636
	4752	9472	9464		37.232	42.0595	49.815
	4911	9232	9431		38.4778	40.9938	49.6413
	4873	9403	9572		38.1801	41.7531	50.3835
	5012	9202	9509		39.2691	40.8605	50.0518
	5021	9411	9459		39.3397	41.7886	49.7887
	5013	9468	9639		39.277	42.0417	50.7361
	5011	9486	9470		39.2613	42.1216	49.8466
	4909	9458	9610		38.4621	41.9973	50.5835
	5144	9699	9799		40.3034	43.0674	51.5783
	5078	9590	9659		39.7863	42.5834	50.8414
	5111	9885	9717		40.0448	43.8933	51.1467
	5085	9508	9792		39.8411	42.2193	51.5415
	5084	9699	9681		39.8333	43.0674	50.9572
	5159	9602	9884		40.4209	42.6367	52.0257
	5171	9705	9891		40.5149	43.0941	52.0626
	5115	9677	9921		40.0762	42.9697	52.2205
	5309	9627	9775		41.5962	42.7477	51.452
	5185	9721	10083		40.6246	43.1651	53.0732
	5275	9586	10046		41.3298	42.5657	52.8784
	5150	9584	9852		40.3504	42.5568	51.8573
	5255	9778	10003		41.1731	43.4182	52.6521
	5221	9806	9894		40.9067	43.5426	52.0783
	5245	9740	9982		41.0947	43.2495	52.5415
	5074	9785	9845		39.7549	43.4493	51.8204
	5128	9599	10075		40.178	42.6234	53.0311
	5190	9786	9882		40.6638	43.4537	52.0152
	5206	9831	9975		40.7891	43.6536	52.5047
	5126	9897	10271		40.1623	43.9466	54.0627
	5216	10040	10113		40.8675	44.5816	53.2311
	5230	9865	10264		40.9772	43.8045	54.0259
	5210	9838	10051		40.8205	43.6846	52.9047
	5206	10049	10137		40.7891	44.6216	53.3574
	5173	9961	10166		40.5306	44.2308	53.5101
	5329	10037	10209		41.7529	44.5683	53.7364
	5295	10122	10232		41.4865	44.9457	53.8575
	5239	9967	10283		41.0477	44.2575	54.1259
	5362	10236	10171		42.0114	45.4519	53.5364
	5334	10098	10441		41.792	44.8391	54.9575
	5332	10139	10487		41.7764	45.0212	55.1997
	5397	9955	10329		42.2856	44.2042	54.368
	5347	10266	10492		41.8939	45.5851	55.226
	5277	10367	10476		41.3454	46.0336	55.1418
	5334	10231	10333		41.792	45.4297	54.3891
	5393	10264	10379		42.2543	45.5763	54.6312
	5341	10225	10425		41.8469	45.4031	54.8733
	5390	10338	10580		42.2308	45.9048	55.6892
	5306	10237	10577		41.5726	45.4564	55.6734
	5415	10391	10606		42.4267	46.1402	55.826
	5426	10507	10450		42.5128	46.6553	55.0049
	5511	10329	10526		43.1788	45.8649	55.405
	5446	10222	10630		42.6695	45.3898	55.9524
	5354	10478	10728		41.9487	46.5265	56.4682
	5563	10457	10496		43.5862	46.4332	55.247
	5588	10677	10668		43.7821	47.4101	56.1524
	5517	10499	10643		43.2258	46.6197	56.0208
	5654	10467	10819		44.2992	46.4777	56.9472
	5555	10401	10833		43.5236	46.1846	57.0209
	5485	10386	10797		42.9751	46.118	56.8314
	5456	10433	10877		42.7479	46.3267	57.2525
	5543	10325	10866		43.4295	45.8471	57.1946
	5547	10565	11002		43.4609	46.9128	57.9104
	5484	10654	10929		42.9673	47.308	57.5262
	5545	10664	10628		43.4452	47.3524	55.9418
	5604	10705	10828		43.9075	47.5345	56.9946
	5512	10759	10811		43.1867	47.7743	56.9051
	5475	10822	11045		42.8968	48.054	58.1368
	5596	10592	11107		43.8448	47.0327	58.4631
	5449	10624	11179		42.6931	47.1748	58.8421
	5498	10651	11256		43.077	47.2947	59.2474
	5681	10855	11184		44.5108	48.2005	58.8684
	5604	10970	11007		43.9075	48.7112	57.9368
	5766	10811	11205		45.1768	48.0052	58.979
	5633	10768	10966		44.1347	47.8142	57.721
	5650	10793	11106		44.2679	47.9252	58.4579
	5591	11073	11105		43.8056	49.1685	58.4526
	5671	10699	11043		44.4324	47.5078	58.1263
	5754	11234	11184		45.0827	49.8834	58.8684
	5583	11099	11210		43.7429	49.284	59.0053
	5715	11134	11527		44.7772	49.4394	60.6738
	5712	11210	11208		44.7537	49.7769	58.9948
	5681	11149	11323		44.5108	49.506	59.6001
	5707	11198	11342		44.7145	49.7236	59.7001
	5725	11125	11370		44.8555	49.3994	59.8475
	5699	11159	11548		44.6518	49.5504	60.7844
	5603	11244	11378		43.8996	49.9278	59.8896
	5828	11265	11510		45.6625	50.0211	60.5844
	5828	11471	11325		45.6625	50.9358	59.6106
	5807	11472	11616		45.498	50.9403	61.1423
	5870	11388	11745		45.9916	50.5673	61.8213
	5867	11448	11662		45.9681	50.8337	61.3844
	5821	11523	11527		45.6077	51.1667	60.6738
	5837	11619	11729		45.733	51.593	61.7371
	5745	11295	11780		45.0122	50.1543	62.0055
	5964	11412	11710		46.7281	50.6738	61.6371
	5852	11507	11670		45.8506	51.0957	61.4265
	5932	11303	11845		46.4774	50.1898	62.3477
	6011	11560	11873		47.0963	51.331	62.4951
	5946	11345	11779		46.5871	50.3763	62.0003
	5937	11585	11701		46.5165	51.442	61.5897
	5970	11579	11749		46.7751	51.4154	61.8424
	6025	11634	11931		47.206	51.6596	62.8004
	5775	11512	11731		45.2473	51.1179	61.7476
	5944	11447	11886		46.5714	50.8292	62.5635
	5916	11548	11985		46.352	51.2777	63.0846
	6156	11579	12113		48.2324	51.4154	63.7583
	6011	11784	12085		47.0963	52.3257	63.611
	6111	11482	12003		47.8798	50.9847	63.1793
	6151	11835	12059		48.1932	52.5521	63.4741
	5899	11849	12170		46.2188	52.6143	64.0584
	6155	11776	12129		48.2246	52.2901	63.8426
	6141	11796	11816		48.1149	52.3789	62.195
	5988	11663	12184		46.9161	51.7884	64.1321
	6177	11712	12182		48.397	52.006	64.1215
	6086	11741	12333		47.684	52.1347	64.9163
	6090	11808	12265		47.7153	52.4322	64.5584
	6097	11909	12193		47.7702	52.8807	64.1794
	6168	11993	12283		48.3264	53.2537	64.6532
	6251	11863	12284		48.9767	52.6765	64.6584
	6207	11859	12293		48.632	52.6587	64.7058
	6137	11849	12502		48.0836	52.6143	65.8059
	6319	11887	12392		49.5095	52.783	65.2269
	6214	11865	12331		48.6868	52.6853	64.9058
	6228	11893	12514		48.7965	52.8097	65.8691
	6090	11934	12614		47.7153	52.9917	66.3954
	6295	11957	12305		49.3215	53.0938	64.769
	6201	12028	12382		48.585	53.4091	65.1743
	6396	12053	12617		50.1128	53.5201	66.4112
	6260	12222	12999		49.0473	54.2706	68.4219
	6266	12276	16872		49.0943	54.5103	88.8079
	6308	12166	17360		49.4233	54.0219	91.3766
	6267	12471	18503		49.1021	55.3762	97.3929
	6163	12256	18957		48.2873	54.4215	99.7826
	6387	12169	19735		50.0423	54.0352	103.878
	6451	12520	20329		50.5438	55.5938	107.004
	6281	3865	20577		49.2118	17.1621	108.31
	6281	19391	20854		49.2118	86.1038	109.768
	6479	19979	20917		50.7631	88.7147	110.099
	9902	20769	21437		77.5824	92.2226	112.836
	11927	21944	21129		93.4484	97.4401	111.215
	12638	22747	21409		99.0191	101.006	112.689
	13218	23629	21484		103.563	104.922	113.084
	13561	23856	21535		106.251	105.93	113.352
	13827	24149	21238		108.335	107.231	111.789
	14320	24291	21168		112.198	107.862	111.42
	14501	24321	21363		113.616	107.995	112.447
	14504	24263	21456		113.639	107.737	112.936
	14353	24524	21325		112.456	108.896	112.247
	14715	24366	21690		115.292	108.195	114.168
	14729	24609	21372		115.402	109.274	112.494
	14654	24816	20990		114.814	110.193	110.484
	14848	24623	21194		116.334	109.336	111.557
	14954	24721	21413		117.165	109.771	112.71
	14961	24750	21424		117.22	109.9	112.768
	14698	24360	21292		115.159	108.168	112.073
	14911	24647	21376		116.828	109.443	112.515
	14479	24733	21536		113.443	109.824	113.358
	14784	24665	21168		115.833	109.522	111.42
	15076	24744	21503		118.121	109.873	113.184
	14647	24722	21445		114.76	109.776	112.879
	14739	24804	21629		115.48	110.14	113.847
	14791	24674	21511		115.888	109.562	113.226
	14621	24785	21644		114.556	110.055	113.926
	14867	24505	21694		116.483	108.812	114.189
	14746	25035	21672		115.535	111.165	114.073
	14977	24761	21695		117.345	109.949	114.194
	14658	24699	21673		114.846	109.673	114.079
	14818	24673	21655		116.099	109.558	113.984
	14798	24507	21939		115.943	108.821	115.479
	14996	24608	21767		117.494	109.269	114.573
	14918	24939	21702		116.883	110.739	114.231
	14822	24462	21642		116.131	108.621	113.915
	14582	24499	21712		114.25	108.785	114.284
	14852	24578	21920		116.366	109.136	115.379
	14913	24602	21501		116.844	109.243	113.173
	14715	24385	21484		115.292	108.279	113.084
	14935	24683	21578		117.016	109.602	113.579
	14829	24729	21583		116.186	109.807	113.605
	14649	24514	21744		114.775	108.852	114.452
	14945	24622	21564		117.094	109.331	113.505
	14976	24417	21406		117.337	108.421	112.673
	14835	24826	21763		116.233	110.237	114.552
	14807	24463	21967		116.013	108.625	115.626
	14733	24860	21508		115.433	110.388	113.21
	14795	24354	21794		115.919	108.141	114.716
	14776	24701	21660		115.77	109.682	114.01
	14891	24586	21523		116.671	109.172	113.289
	14941	24502	21390		117.063	108.799	112.589
	14753	24335	21998		115.59	108.057	115.789
	14737	24269	21815		115.465	107.764	114.826
	14817	24905	21673		116.092	110.588	114.079
	14688	24318	21734		115.081	107.982	114.4
	14863	24556	21925		116.452	109.038	115.405
	14900	24403	21781		116.742	108.359	114.647
	14807	24390	21655		116.013	108.301	113.984
	14915	24329	21663		116.859	108.03	114.026
	14795	24721	21800		115.919	109.771	114.747
	14560	24523	21599		114.078	108.892	113.689
	14761	24189	21942		115.653	107.409	115.495
	14580	24682	21712		114.235	109.598	114.284
	14744	24618	21722		115.52	109.314	114.337
	14815	24544	21680		116.076	108.985	114.115
	14767	24485	21672		115.7	108.723	114.073
	14681	24752	21812		115.026	109.909	114.81
	14778	24596	21822		115.786	109.216	114.863
	14689	24305	21949		115.089	107.924	115.531
	14905	24473	21659		116.781	108.67	114.005
	15060	24377	21547		117.995	108.244	113.415
	14670	24592	21951		114.94	109.198	115.542
	14617	24461	21859		114.525	108.617	115.058
	14860	24287	21946		116.428	107.844	115.516
	14534	24466	21727		113.874	108.639	114.363
	14851	24344	21887		116.358	108.097	115.205
	14596	24678	22012		114.36	109.58	115.863
	14862	24534	21652		116.444	108.941	113.968
	14716	24741	21861		115.3	109.86	115.068
	14728	24428	21884		115.394	108.47	115.189
	14634	24357	21731		114.658	108.155	114.384
	14735	24230	21801		115.449	107.591	114.752
	14779	24247	21573		115.794	107.666	113.552
	14723	24584	21840		115.355	109.163	114.958
	14839	24569	21695		116.264	109.096	114.194
	14802	24523	21787		115.974	108.892	114.679
	14858	24658	21819		116.413		114.847
	14818	24575	21947		116.099		115.521
	14853	24497	21965		116.374		115.616

## Sheet: LD
	r1	r2	r3		r1 normalized	r2 normalized	r3 normalized			Histogram Data
	21736	12291	28697		100.914	99.4297	99.5011
	21580	12215	28763		100.189	98.8149	99.7299			r1 recovery(%)	r2 recovery(%)	r3 recovery(%)
	21731	12147	28623		100.89	98.2648	99.2445			70.1749	73.2833	76.3587
	21457	12287	28820		99.6184	99.3973	99.9275
	21318	12097	28641		98.973	97.8603	99.3069			Plotted: average (%) recovery
	21750	12327	28453		100.979	99.7209	98.655				73.2723
	21412	12267	28510		99.4094	99.2355	98.8527
	21514	12092	28583		99.883	97.8198	99.1058
	21303	12199	28797		98.9034	98.6854	99.8478
	21204	12074	28562		98.4438	97.6742	99.033
	21357	12393	28717		99.1541	100.255	99.5704
	21165	12199	28849		98.2627	98.6854	100.028
	21570	12288	28927		100.143	99.4054	100.299
	21219	12425	28830		98.5134	100.514	99.9622
	21362	12522	28685		99.1773	101.298	99.4594
	21233	12517	28413		98.5784	101.258	98.5163
	21187	12228	28991		98.3648	98.92	100.52
	21420	12292	28699		99.4466	99.4378	99.508
	21199	12327	28920		98.4206	99.7209	100.274
	21566	12223	28905		100.124	98.8796	100.222
	21243	12234	28861		98.6248	98.9686	100.07
	21508	12200	28509		99.8551	98.6935	98.8492
	21867	12162	28695		101.522	98.3861	99.4941
	21571	12287	28688		100.148	99.3973	99.4699
	21486	12291	28561		99.753	99.4297	99.0295
	21439	12544	28523		99.5348	101.476	98.8977
	21508	12360	28686		99.8551	99.9879	99.4629
	21524	12324	28778		99.9294	99.6966	99.7819
	21623	12572	28740		100.389	101.703	99.6501
	21201	12367	28625		98.4298	100.044	99.2514
	21485	12274	28810		99.7484	99.2922	99.8929
	21516	12388	28590		99.8923	100.214	99.1301
	21336	12376	28596		99.0566	100.117	99.1509
	21415	12350	28709		99.4234	99.907	99.5427
	21383	12476	28826		99.2748	100.926	99.9483
	21564	12140	28540		100.115	98.2081	98.9567
	21486	12271	28814		99.753	99.2679	99.9067
	21670	12382	28864		100.607	100.166	100.08
	21391	12390	28991		99.312	100.231	100.52
	21664	12238	29006		100.579	99.0009	100.572
	21445	12275	28679		99.5627	99.3002	99.4386
	21812	12558	28792		101.267	101.59	99.8304
	21334	12282	28837		99.0473	99.3569	99.9865
	21655	12177	28842		100.538	98.5075	100.004
	21479	12468	28759		99.7205	100.862	99.716
	21541	12696	28814		100.008	102.706	99.9067
	21423	12267	28882		99.4605	99.2355	100.143
	21361	12323	28853		99.1727	99.6885	100.042
	21597	12200	28997		100.268	98.6935	100.541
	21745	12369	28954		100.955	100.061	100.392
	21519	12254	28594		99.9062	99.1304	99.1439
	21282	12462	28808		98.8059	100.813	99.8859
	21585	12386	4113		100.213	100.198	14.261
	21482	12334	29908		99.7344	99.7775	103.7
	21753	12336	30160		100.993	99.7937	104.574
	10831	12316	30294		50.2851	99.6319	105.038
	22137	12438	29788		102.775	100.619	103.284
	21863	12495	29081		101.503	101.08	100.832
	21446	12438	28835		99.5673	100.619	99.9795
	20480	12275	28983		95.0825	99.3002	100.493
	19254	12307	27981		89.3905	99.5591	97.0185
	17950	12431	27768		83.3364	100.562	96.2799
	16430	12266	27245		76.2795	99.2274	94.4665
	15812	12349	26634		73.4103	99.8989	92.348
	15255	12341	26685		70.8244	99.8342	92.5249
	14819	2830	26156		68.8001	22.8937	90.6907
	14456	12033	25618		67.1148	97.3426	88.8252
	14083	11695	25173		65.3831	94.6083	87.2823
	13520	11172	24914		62.7693	90.3774	86.3843
	13273	10712	24571		61.6225	86.6562	85.195
	12572	10163	24410		58.368	82.2149	84.6367
	12459	9541	23520		57.8434	77.1832	81.5509
	12306	8991	22677		57.133	72.7339	78.6279
	11672	8647	22472		54.1896	69.9511	77.9171
	11344	8072	22398		52.6668	65.2995	77.6605
	10861	7462	22011		50.4243	60.3648	76.3187
	10568	7244	21983		49.064	58.6013	76.2216
	10054	6855	21196		46.6777	55.4544	73.4929
	9754	6506	20906		45.2849	52.6312	72.4873
	9846	6170	20305		45.712	49.913	70.4035
	10168	5876	19990		47.207	47.5347	69.3113
	9930	5793	19470		46.102	46.8632	67.5083
	10256	5639	19626		47.6155	45.6174	68.0492
	10818	5366	19482		50.2247	43.409	67.5499
	10840	5193	18912		50.3268	42.0095	65.5735
	10215	5108	18688		47.4252	41.3218	64.7969
	9598	4908	18538		44.5606	39.7039	64.2768
	8837	4631	18003		41.0275	37.4631	62.4218
	8909	4570	17623		41.3618	36.9696	61.1042
	8800	4594	17750		40.8557	37.1638	61.5445
	8578	4646	17535		39.8251	37.5844	60.7991
	8557	4347	17383		39.7276	35.1656	60.272
	8734	4263	17208		40.5493	34.4861	59.6653
	8133	4235	16826		37.7591	34.2596	58.3408
	7970	4110	16530		37.0023	33.2484	57.3144
	7897	4082	16504		36.6634	33.0219	57.2243
	7785	3906	16107		36.1434	31.5981	55.8478
	8041	4099	16123		37.3319	33.1594	55.9032
	8067	3865	15936		37.4526	31.2664	55.2549
	8143	3712	15786		37.8055	30.0287	54.7348
	8059	3978	16145		37.4155	32.1806	55.9795
	7736	3755	16065		35.9159	30.3766	55.7021
	7516	3726	15132		34.8945	30.142	52.4672
	7378	3622	15060		34.2538	29.3007	52.2175
	7439	3779	14878		34.537	30.5707	51.5865
	7746	3603	14947		35.9623	29.1469	51.8257
	7732	3634	14769		35.8973	29.3977	51.2085
	7843	3565	14379		36.4127	28.8395	49.8563
	7896	3474	14546		36.6587	28.1034	50.4353
	7736	3334	14660		35.9159	26.9708	50.8306
	7277	3360	14849		33.7849	27.1812	51.4859
	7070	3455	14557		32.8239	27.9497	50.4735
	6818	3281	14573		31.6539	26.5421	50.5289
	6515	3330	14210		30.2472	26.9385	49.2703
	6367	3322	13871		29.5601	26.8738	48.0949
	6418	3226	14072		29.7968	26.0972	48.7918
	6528	3281	13858		30.3075	26.5421	48.0498
	6551	3257	13648		30.4143	26.3479	47.3217
	6867	3245	13672		31.8814	26.2509	47.4049
	7107	3201	13729		32.9957	25.8949	47.6025
	7302	3281	13574		33.901	26.5421	47.0651
	7359	3161	13412		34.1656	25.5713	46.5034
	7177	3185	13113		33.3206	25.7655	45.4667
	6825	3097	13381		31.6864	25.0536	46.3959
	6556	3189	13455		30.4375	25.7978	46.6525
	6551	3248	13281		30.4143	26.2751	46.0492
	6326	3167	13176		29.3697	25.6199	45.6851
	6448	3219	13448		29.9361	26.0405	46.6282
	6495	3177	13152		30.1543	25.7008	45.6019
	6663	3115	13037		30.9343	25.1992	45.2032
	6672	3102	13477		30.9761	25.094	46.7288
	6726	3202	13172		31.2268	25.903	45.6713
	6461	3195	12929		29.9965	25.8464	44.8287
	6219	3237	13083		28.8729	26.1861	45.3627
	5864	2972	12910		27.2248	24.0424	44.7628
	5707	3110	12848		26.4959	25.1588	44.5478
	5346	3082	12509		24.8199	24.9322	43.3724
	5453	3196	12734		25.3166	25.8545	44.1526
	5297	3039	12845		24.5924	24.5844	44.5374
	5223	3072	12532		24.2488	24.8514	43.4522
	5376	3048	12159		24.9591	24.6572	42.1589
	5287	3000	12134		24.5459	24.2689	42.0722
	5298	3008	12277		24.597	24.3336	42.568
	5152	3121	12552		23.9192	25.2477	43.5215
	5189	2934	12552		24.091	23.735	43.5215
	5433	2985	12413		25.2238	24.1476	43.0396
	5364	2940	12359		24.9034	23.7835	42.8523
	5411	3151	12242		25.1216	25.4904	42.4467
	5483	3035	12098		25.4559	24.552	41.9474
	5326	3119	11940		24.727	25.2316	41.3995
	5390	2965	11895		25.0241	23.9858	41.2435
	5413	2968	11665		25.1309	24.01	40.446
	5591	3051	11523		25.9573	24.6815	39.9537
	5677	3126	11632		26.3566	25.2882	40.3316
	5474	3037	11669		25.4141	24.5682	40.4599
	5526	3025	11622		25.6555	24.4711	40.2969
	5206	2986	11516		24.1699	24.1556	39.9294
	5254	2999	11574		24.3927	24.2608	40.1305
	5233	3096	11481		24.2952	25.0455	39.8081
	5016	2932	11553		23.2878	23.7188	40.0577
	4885	3004	11561		22.6796	24.3013	40.0854
	4997	3030	11574		23.1996	24.5116	40.1305
	5136	3018	11625		23.8449	24.4145	40.3073
	5057	3015	11174		23.4781	24.3902	38.7436
	5027	2980	11300		23.3388	24.1071	39.1805
	4798	3034	11305		22.2757	24.5439	39.1978
	4890	2959	11474		22.7028	23.9372	39.7838
	4724	2963	11255		21.9321	23.9696	39.0244
	4732	3059	11298		21.9692	24.7462	39.1735
	4808	2961	11394		22.3221	23.9534	39.5064
	4712	2905	11253		21.8764	23.5004	39.0175
	4846	2992	11297		22.4985	24.2042	39.1701
	4883	2951	11130		22.6703	23.8725	38.591
	4906	2984	11017		22.7771	24.1395	38.1992
	4765	3027	11038		22.1225	24.4873	38.272
	4711	2942	11057		21.8718	23.7997	38.3379
	4747	3002	11037		22.0389	24.2851	38.2686
	4817	3094	11011		22.3639	25.0293	38.1784
	4588	2944	10842		21.3007	23.8159	37.5924
	4707	2924	10991		21.8532	23.6541	38.1091
	4619	2929	10972		21.4446	23.6945	38.0432
	4683	2996	10865		21.7418	24.2365	37.6722
	4629	3028	10955		21.491	24.4954	37.9843
	4686	2942	10882		21.7557	23.7997	37.7311
	4671	2998	10984		21.686	24.2527	38.0848
	4807	2985	10703		22.3174	24.1476	37.1105
	4628	2959	11063		21.4864	23.9372	38.3587
	4707	2958	10953		21.8532	23.9291	37.9773
	4639	3077	10665		21.5375	24.8918	36.9787
	4605	2910	10933		21.3796	23.5408	37.908
	4648	2965	10871		21.5793	23.9858	37.693
	4576	2920	10819		21.245	23.6217	37.5127
	4663	3111	10808		21.6489	25.1668	37.4746
	4641	3065	10838		21.5468	24.7947	37.5786
	4816	3042	10667		22.3592	24.6087	36.9857
	4712	3004	10781		21.8764	24.3013	37.3809
	4524	2952	10794		21.0036	23.8806	37.426
	4720	3072	10320		21.9135	24.8514	35.7825
	4689	2986	10531		21.7696	24.1556	36.5141
	4615	3185	10615		21.4261	25.7655	36.8054
	4652	3072	10638		21.5978	24.8514	36.8851
	4747	3081	10533		22.0389	24.9242	36.5211
	6894	2996	10656		32.0068	24.2365	36.9475
	7223	3848	5132		33.5342	31.1289	17.7942
	7668	4463	11238		35.6002	36.104	38.9655
	7759	4712	11553		36.0227	38.1184	40.0577
	7832	5010	11549		36.3616	40.5291	40.0438
	7970	5145	11817		37.0023	41.6212	40.9731
	7984	5326	12170		37.0673	43.0854	42.197
	8162	5590	12361		37.8937	45.221	42.8593
	8424	5588	12811		39.1101	45.2049	44.4196
	8677	5707	12790		40.2847	46.1675	44.3467
	8745	5623	12859		40.6004	45.488	44.586
	8916	5675	12987		41.3943	45.9087	45.0298
	9084	5815	13106		42.1743	47.0412	45.4424
	9046	6004	13480		41.9978	48.5702	46.7392
	9049	5931	13108		42.0118	47.9796	45.4493
	9172	6028	13101		42.5828	48.7643	45.4251
	9370	6079	13778		43.5021	49.1769	47.7724
	9116	6190	13674		42.3228	50.0748	47.4118
	9459	6280	13859		43.9153	50.8029	48.0533
	9147	6178	14130		42.4668	49.9778	48.9929
	9408	6330	14362		43.6785	51.2074	49.7973
	9401	6363	14660		43.646	51.4743	50.8306
	9538	6215	14683		44.2821	50.2771	50.9103
	9457	6389	14475		43.906	51.6847	50.1891
	9531	6544	14444		44.2496	52.9386	50.0817
	9547	6512	14404		44.3238	52.6797	49.943
	9792	6528	14797		45.4613	52.8091	51.3056
	9692	6689	15020		44.997	54.1116	52.0788
	9823	6624	14776		45.6052	53.5857	51.2328
	9795	6818	14892		45.4752	55.1551	51.635
	9726	6681	15266		45.1549	54.0468	52.9318
	9909	6704	15173		46.0045	54.2329	52.6093
	9874	6777	15315		45.842	54.8234	53.1017
	10001	6861	15493		46.4316	55.503	53.7189
	10076	6794	15637		46.7798	54.961	54.2181
	10047	6763	15434		46.6452	54.7102	53.5143
	10214	6863	15685		47.4205	55.5192	54.3846
	10202	6859	15847		47.3648	55.4868	54.9463
	10181	7063	16030		47.2673	57.1371	55.5808
	10202	7004	16012		47.3648	56.6598	55.5184
	10213	7021	15961		47.4159	56.7973	55.3415
	10169	6904	16236		47.2116	55.8508	56.2951
	10322	6975	16226		47.9219	56.4252	56.2604
	10559	6937	16394		49.0222	56.1178	56.8429
	10498	7293	16033		48.739	58.9977	55.5912
	10192	7054	16419		47.3184	57.0643	56.9296
	10138	7080	16314		47.0677	57.2746	56.5655
	10306	7205	16556		47.8476	58.2858	57.4046
	10217	7424	16531		47.4344	60.0574	57.3179
	10495	7319	16897		48.7251	59.208	58.5869
	10432	7344	16625		48.4326	59.4103	57.6438
	10780	7431	16716		50.0483	60.1141	57.9594
	10759	7258	16732		49.9508	58.7146	58.0148
	10759	7485	17070		49.9508	60.5509	59.1868
	10994	7418	16963		51.0418	60.0089	58.8158
	11130	7516	16996		51.6732	60.8017	58.9302
	11282	7505	17495		52.3789	60.7127	60.6604
	11225	7462	17190		52.1143	60.3648	59.6029
	11314	7469	17421		52.5275	60.4215	60.4038
	11297	7573	17148		52.4486	61.2628	59.4572
	11416	7516	17553		53.001	60.8017	60.8615
	11386	7698	17494		52.8618	62.274	60.6569
	11495	7577	17580		53.3678	61.2952	60.9551
	11364	7713	17749		52.7596	62.3953	61.5411
	11473	7676	17598		53.2657	62.096	61.0175
	11483	7791	17863		53.3121	63.0263	61.9363
	11315	7714	17898		52.5321	62.4034	62.0577
	11633	7911	17735		54.0085	63.9971	61.4925
	11536	7832	18156		53.5582	63.358	62.9523
	11629	7725	17843		53.9899	62.4924	61.867
	11717	7602	18016		54.3985	61.4974	62.4668
	12057	7798	18347		55.977	63.083	63.6145
	11861	7813	18248		55.067	63.2043	63.2713
	11614	7782	18081		53.9203	62.9535	62.6922
	11904	7933	17996		55.2667	64.1751	62.3975
	11947	7975	18543		55.4663	64.5148	64.2941
	12176	7721	18714		56.5295	62.4601	64.887
	12051	7951	18536		55.9492	64.3207	64.2698
	12173	7931	18905		56.5156	64.1589	65.5493
	12569	7971	18878		58.3541	64.4825	65.4557
	12409	7986	18689		57.6112	64.6038	64.8003
	12699	7962	18850		58.9576	64.4097	65.3586
	12526	8195	18504		58.1544	66.2945	64.1589
	12639	8175	18959		58.6791	66.1328	65.7365
	12657	8133	18836		58.7626	65.793	65.31
	12621	8111	19218		58.5955	65.615	66.6345
	12595	8237	19230		58.4748	66.6343	66.6761
	12818	8189	19118		59.5101	66.246	66.2878
	12776	8251	19111		59.3151	66.7476	66.2635
	12886	8076	19080		59.8258	65.3319	66.156
	12791	8121	19380		59.3847	65.6959	67.1962
	13004	8169	19283		60.3736	66.0842	66.8599
	12733	8408	19459		59.1155	68.0176	67.4702
	12796	8336	19209		59.408	67.4352	66.6033
	12789	8354	19602		59.3755	67.5808	67.966
	12830	8140	19706		59.5658	65.8496	68.3266
	13291	8264	19866		61.7061	66.8527	68.8813
	13258	8341	19656		61.5529	67.4756	68.1532
	13034	8466	19932		60.5129	68.4868	69.1102
	13086	8263	19892		60.7543	66.8446	68.9715
	13334	8559	20122		61.9057	69.2392	69.769
	13287	8531	20177		61.6875	69.0127	69.9597
	13306	8338	20038		61.7757	67.4514	69.4777
	13463	8489	20113		62.5046	68.6729	69.7378
	13480	8415	20218		62.5836	68.0743	70.1018
	13527	8583	20189		62.8018	69.4333	70.0013
	13518	8634	20338		62.76	69.8459	70.5179
	13789	8708	20159		64.0182	70.4445	69.8973
	13786	8522	20606		64.0042	68.9399	71.4471
	13875	8524	20374		64.4174	68.956	70.6427
	14023	8480	20360		65.1046	68.6001	70.5942
	13833	8491	20516		64.2224	68.6891	71.1351
	13740	8703	20529		63.7907	70.4041	71.1802
	13618	8645	20537		63.2243	69.9349	71.2079
	13962	8559	20720		64.8213	69.2392	71.8424
	14049	8795	20777		65.2253	71.1483	72.0401
	14002	8599	20412		65.0071	69.5628	70.7745
	13929	8665	20755		64.6681	70.0967	71.9638
	13991	8724	20843		64.956	70.574	72.2689
	14119	8784	20828		65.5503	71.0593	72.2169
	14465	8665	20656		67.1566	70.0967	71.6205
	14253	8727	21220		66.1724	70.5982	73.5761
	14481	8741	20869		67.2309	70.7115	72.359
	14669	8748	20928		68.1037	70.7681	72.5636
	14533	8683	20884		67.4723	70.2423	72.4111
	14565	8744	21066		67.6209	70.7358	73.0421
	14515	8680	21224		67.3888	70.218	73.5899
	14529	8767	21546		67.4538	70.9218	74.7064
	14566	8872	21336		67.6255	71.7712	73.9783
	14350	8882	21538		66.6227	71.8521	74.6787
	14631	8903	21784		67.9273	72.022	75.5316
	14482	8985	21479		67.2356	72.6854	74.4741
	14129	8888	21786		65.5967	71.9007	75.5386
	14532	8908	21429		67.4677	72.0625	74.3007
	14341	9118	21698		66.5809	73.7613	75.2334
	14750	8903	21835		68.4798	72.022	75.7085
	14576	9013	21794		67.672	72.9119	75.5663
	14610	9114	21713		67.8298	73.7289	75.2854
	14782	9087	21850		68.6284	73.5105	75.7605
	14850	9047	21954		68.9441	73.1869	76.1211
	14829	9000	21734		68.8466	72.8067	75.3583
	14828	9038	22176		68.8419	73.1141	76.8908
	14941	8980	22200		69.3666	72.6449	76.974
	14852	9164	22054		68.9534	74.1334	76.4678
	14847	8998	22092		68.9301	72.7905	76.5996
	14722	9264	22134		68.3498	74.9424	76.7452
	15189	9212	22279		70.5179	74.5217	77.2479
	15006	9141	22638		69.6683	73.9473	78.4927
	15021	9328	22260		69.738	75.4601	77.1821
	14959	9170	22400		69.4501	74.1819	77.6675
	15103	9259	22522		70.1187	74.9019	78.0905
	15075	9153	22628		69.9887	74.0444	78.458
	15074	9253	22538		69.984	74.8534	78.146
	15090	9265	22589		70.0583	74.9505	78.3228
	15304	9459	22583		71.0518	76.5198	78.302
	15330	9153	22639		71.1726	74.0444	78.4962
	15412	9279	22927		71.5533	75.0637	79.4947
	15434	9202	22953		71.6554	74.4408	79.5849
	15405	9399	22865		71.5208	76.0345	79.2798
	15268	9490	22951		70.8847	76.7706	79.578
	15460	9352	22861		71.7761	75.6542	79.2659
	15413	9302	22822		71.5579	75.2498	79.1307
	15530	9395	22919		72.1011	76.0021	79.467
	15286	9358	23031		70.9683	75.7028	79.8553
	15650	9195	23046		72.6582	74.3842	79.9074
	15369	9456	23137		71.3536	76.4956	80.2229
	15443	9334	23243		71.6972	75.5086	80.5904
	15533	9187	23096		72.115	74.3195	80.0807
	15676	9408	23354		72.7789	76.1073	80.9753
	15543	9399	23011		72.1615	76.0345	79.786
	15469	9438	23225		71.8179	76.35	80.528
	15669	9538	23463		72.7464	77.1589	81.3532
	15941	9572	23438		74.0092	77.434	81.2665
	15787	9380	23412		73.2943	75.8808	81.1764
	15865	9494	23536		73.6564	76.803	81.6063
	15953	9481	23260		74.065	76.6978	80.6494
	16144	9458	23675		74.9517	76.5118	82.0883
	16118	9684	23818		74.831	78.34	82.5841
	16126	9663	23751		74.8681	78.1701	82.3518
	16094	9769	23727		74.7196	79.0276	82.2686
	16246	9615	23554		75.4253	77.7818	81.6687
	16256	9588	23815		75.4717	77.5634	82.5737
	16385	9760	23998		76.0706	78.9548	83.2082
	16494	9740	23671		76.5767	78.793	82.0744
	16194	9586	24157		75.1839	77.5472	83.7595
	16344	9772	24111		75.8803	79.0519	83.6
	16379	9850	24364		76.0427	79.6829	84.4773
	16393	9676	24313		76.1077	78.2753	84.3004
	16053	9942	24290		74.5292	80.4271	84.2207
	16146	9567	24439		74.961	77.3935	84.7373
	16404	9689	24256		76.1588	78.3805	84.1028
	16354	9712	24355		75.9267	78.5665	84.446
	16508	9851	24373		76.6417	79.691	84.5085
	16523	9871	24527		76.7113	79.8528	85.0424
	16439	9801	24499		76.3213	79.2865	84.9453
	16427	9947	24437		76.2656	80.4676	84.7304
	16507	9699	24533		76.637	78.4614	85.0632
	16530	9935	24486		76.7438	80.3705	84.9003
	16649	9967	24751		77.2963	80.6294	85.8191
	16764	9927	24641		77.8302	80.3058	85.4377
	16771	9920	24357		77.8627	80.2492	84.453
	10173	7259	28410		47.2302	58.7226	98.5059
	19658	12712	28839		91.2662	102.835	99.9934
	20286	12917	29385		94.1818	104.494	101.887
	21275	13201	30105		98.7734	106.791	104.383
	22549	13576	30872		104.688	109.825	107.042
	23405	13645	31765		108.662	110.383	110.139
	23949	13529	32069		111.188	109.445	111.193
	24426	14002	32374		113.403	113.271	112.25
	24618	13861	33105		114.294	112.13	114.785
	25237	14363	33468		117.168	116.191	116.044
	25637	13792	34116		119.025	111.572	118.29
	25800	13962	33567		119.782	112.947	116.387
	25907	13964	34299		120.278	112.964	118.925
	26003	14310	35117		120.724	115.763	121.761
	26900	14048	34819		124.889	113.643	120.728
	26543	14255	35695		123.231	115.318	123.765
	26859	14070	36281		124.698	113.821	125.797
	26644	14159	35729		123.7	114.541	123.883
	27067	13922	36374		125.664	112.624	126.12
	27224	14420	36292		126.393	116.653	125.835
	27116	14429	36639		125.891	116.725	127.038
	27432	14138	36863		127.358	114.371	127.815
	27092	14218	36932		125.78	115.018	128.054
	27483	14186	37228		127.595	114.76	129.081
	27576	14146	37244		128.027	114.436	129.136
	27715	14347	37255		128.672	116.062	129.174
	27744	14012	37662		128.807	113.352	130.585
	27711	14515	37197		128.654	117.421	128.973
	28112	14258	37614		130.516	115.342	130.419
	27945	14257	37189		129.74	115.334	128.945
	28184	14094	37761		130.85	114.015	130.929
	28109	14333	37460		130.502	115.949	129.885
	28112	14292	37715		130.516	115.617	130.769
	27974	14247	37831		129.875	115.253	131.171
	27806	14156	37697		129.095	114.517	130.707
	27837	14420	38086		129.239	116.653	132.056
	28155	14180	37589		130.715	114.711	130.332
	27826	14431	38044		129.188	116.741	131.91
	27873	14236	37812		129.406	115.164	131.105
	27861	14249	38100		129.35	115.269	132.104
	27907	14439	37667		129.564	116.806	130.603
	28128	14383	37960		130.59	116.353	131.619
	28269	14374	38242		131.244	116.28	132.596
	28085	14370	37857		130.39	116.248	131.262
	28739	14625	37775		133.426	118.311	130.977
	28007	14289	37808		130.028	115.593	131.092
	28290	14315	37531		131.342	115.803	130.131
	28145	14389	38106		130.669	116.402	132.125
	27990	14307	37814		129.949	115.738	131.112
	28121	14061	38136		130.557	113.748	132.229
	27969	14593	37745		129.852	118.052	130.873
	28089	14496	37776		130.409	117.267	130.981
	28457	14276	38152		132.117	115.488	132.284
	27930	14338	38097		129.671	115.989	132.094
	28120	14409	38255		130.553	116.564	132.641
	28321	14340	38234		131.486	116.005	132.569
	27855	14359	37610		129.322	116.159	130.405
	28283	14429	37886		131.309	116.725	131.362
	28186	14478	37881		130.859	117.122	131.345
	28277	14300	37770		131.282	115.682	130.96
	28089	14372	37830		130.409	116.264	131.168
	27983	14385	38175		129.917	116.369	132.364
	28392	14145	37867		131.815	114.428	131.296
	28039	14280	38198		130.177	115.52	132.444
	28111	14420	38178		130.511	116.653	132.375
	28103	14490	38310		130.474	117.219	132.832
	28084	14510	38162		130.386	117.381	132.319
	27625	14419	38237		128.255	116.644	132.579
	27985	14465	38068		129.926	117.017	131.993
	27910	14374	37902		129.578	116.28	131.418
	28156	14200	38302		130.72	114.873	132.804
	28155	14334	37866		130.715	115.957	131.293
	27956	14509	38243		129.791	117.372	132.6
	28241	14255	37848		131.114	115.318	131.23
	28298	14199	37949		131.379	114.865	131.58
	27964	14446	38648		129.828	116.863	134.004
	28039	14313	37917		130.177	115.787	131.47
	27995	14261	38025		129.972	115.366	131.844
	28295	14342	38240		131.365	116.022	132.589
	28092	14370	37830		130.423	116.248	131.168
	28133	14297	38451		130.613	115.657	133.321
	28091	14524	38097		130.418	117.494	132.094
	28521	14442	37798		132.414	116.83	131.057
	28149	14322	38051		130.687	115.86	131.934
	28119	14403	37841		130.548	116.515	131.206
	28332	14275	38380		131.537	115.48	133.075
	27764	14369	38186		128.9	116.24	132.402
	27900	14671	37981		129.531	118.683	131.691
	27996	14331	38087		129.977	115.933	132.059
	27987	14415	38104		129.935	116.612	132.118
	28111	14499	38204		130.511	117.292	132.465
	27943	14377	37931		129.731	116.305	131.518
	28070	14587	37746		130.321	118.003	130.877
	27741	14444	38177		128.793	116.847	132.371
	28070	14430	38373		130.321	116.733	133.051
	28272	14319	38068		131.258		131.993
	28126	14412	38012		130.581		131.799
	28230	14395	38178		131.063		132.375

## Sheet: S7
	r1	r2	r3		r1 normalized	r2 normalized	r3 normalized			Histogram Data
	7975	18339	13830		100.446	99.9303	99.0333
	7912	18337	13850		99.6524	99.9194	99.1765			r1 recovery(%)	r2 recovery(%)	r3 recovery(%)
	7874	18353	13810		99.1738	100.007	98.8901			13.6447	-0.952791	14.1618
	7773	18351	13855		97.9017	99.9956	99.2123
	7792	18417	13745		98.141	100.355	98.4246			Plotted: average (%) recovery
	7734	18524	13941		97.4104	100.938	99.8281				8.95124
	7836	18510	14079		98.6951	100.862	100.816
	7981	18160	13817		100.521	98.9549	98.9402
	7964	18465	14069		100.307	100.617	100.745
	7780	18301	13899		97.9898	99.7232	99.5274
	8019	18531	13852		101	100.976	99.1908
	8081	18474	13709		101.781	100.666	98.1668
	7749	18413	14001		97.5994	100.333	100.258
	8106	18437	13953		102.096	100.464	99.9141
	7890	18432	13806		99.3753	100.437	98.8614
	8021	18531	13917		101.025	100.976	99.6563
	8067	18339	13808		101.605	99.9303	98.8758
	7766	17996	13901		97.8135	98.0612	99.5417
	7819	18380	13869		98.481	100.154	99.3126
	7809	18093	14083		98.3551	98.5898	100.845
	7993	18301	13800		100.673	99.7232	98.8185
	7888	18335	13926		99.3501	99.9085	99.7207
	7858	18385	14103		98.9722	100.181	100.988
	7966	18363	13836		100.333	100.061	99.0763
	8012	18294	14041		100.912	99.685	100.544
	7838	18419	14073		98.7203	100.366	100.773
	7908	18205	14007		99.602	99.2001	100.301
	7850	18121	13916		98.8715	98.7424	99.6491
	7770	18404	13961		97.8639	100.284	99.9714
	7942	18384	14081		100.03	100.175	100.831
	7926	18371	13895		99.8287	100.105	99.4987
	8014	18330	14006		100.937	99.8812	100.294
	7877	18354	14044		99.2115	100.012	100.566
	7936	18286	13927		99.9547	99.6415	99.7279
	7986	18420	14139		100.584	100.372	101.246
	7836	18289	13903		98.6951	99.6578	99.556
	7894	18585	13886		99.4257	101.271	99.4343
	7767	18228	14139		97.8261	99.3254	101.246
	8022	18355	14019		101.038	100.017	100.387
	7839	18644	14091		98.7329	101.592	100.902
	8009	18354	13982		100.874	100.012	100.122
	8026	18322	13825		101.088	99.8376	98.9975
	7831	18053	13903		98.6322	98.3718	99.556
	7994	18142	14122		100.685	98.8568	101.124
	7894	18531	14074		99.4257	100.976	100.781
	8035	18643	13893		101.202	101.587	99.4844
	7902	18490	14052		99.5264	100.753	100.623
	7926	18082	14135		99.8287	98.5298	101.217
	7890	18533	13910		99.3753	100.987	99.6062
	7889	18368	13754		99.3627	100.088	98.4891
	7901	18686	14058		99.5138	101.821	100.666
	7971	18558	14353		100.395	101.124	102.778
	2951	7381	1918		37.1681	40.2195	13.7343
	7449	17413	13793		93.8208	94.8844	98.7683
	7440	17457	13468		93.7075	95.1242	96.4411
	7455	17178	13371		93.8964	93.6039	95.7465
	7322	16979	13477		92.2213	92.5195	96.5055
	7134	16784	12784		89.8534	91.457	91.5431
	7058	16472	12612		88.8962	89.7569	90.3115
	6805	15636	12512		85.7096	85.2015	89.5954
	6834	15117	11895		86.0749	82.3734	85.1772
	6794	14804	11699		85.5711	80.6678	83.7737
	6548	14324	11364		82.4727	78.0523	81.3749
	6560	13722	10677		82.6238	74.772	76.4554
	6031	13375	10622		75.961	72.8811	76.0616
	5968	12908	10466		75.1675	70.3364	74.9445
	5757	12646	10186		72.51	68.9088	72.9395
	5628	12205	9746		70.8852	66.5057	69.7888
	5327	12016	9436		67.0941	65.4759	67.5689
	5275	11672	9076		66.4391	63.6014	64.991
	5167	11133	9101		65.0788	60.6643	65.1701
	5151	10869	8772		64.8773	59.2258	62.8142
	5130	10628	8591		64.6128	57.9126	61.5181
	5024	10701	8123		63.2777	58.3104	58.1668
	4788	10201	7812		60.3053	55.5858	55.9398
	4685	10101	7483		59.008	55.0409	53.584
	4417	10122	7279		55.6325	55.1554	52.1232
	4349	10279	7269		54.7761	56.0109	52.0516
	4608	10322	6992		58.0382	56.2452	50.068
	4451	9687	6716		56.0608	52.785	48.0917
	4205	9355	6618		52.9624	50.9759	47.3899
	3973	9274	6510		50.0403	50.5346	46.6165
	4075	9382	6477		51.325	51.1231	46.3802
	3906	8859	6359		49.1964	48.2732	45.5353
	4050	8391	6250		51.0101	45.723	44.7547
	4153	8268	6172		52.3074	45.0528	44.1962
	4111	8398	5874		51.7784	45.7612	42.0623
	4090	8500	5768		51.5139	46.317	41.3033
	4049	8740	5629		50.9975	47.6248	40.3079
	4026	8643	5580		50.7078	47.0962	39.957
	3890	8321	5549		48.9949	45.3416	39.7351
	3749	8038	5693		47.219	43.7995	40.7662
	3616	7879	5505		45.5439	42.9331	39.42
	3421	8054	5736		43.0878	43.8867	41.0741
	3260	7986	5440		41.06	43.5162	38.9545
	3370	7739	5502		42.4455	42.1703	39.3985
	3371	7351	5415		42.4581	40.056	38.7755
	3381	7438	5354		42.584	40.5301	38.3387
	3145	7102	5384		39.6116	38.6992	38.5535
	3025	7100	5372		38.1002	38.6883	38.4676
	3117	6904	5040		39.2589	37.6203	36.0902
	3015	6656	5012		37.9742	36.2689	35.8897
	2859	6673	4751		36.0094	36.3616	34.0208
	2713	6327	4779		34.1705	34.4762	34.2213
	2694	5976	4512		33.9312	32.5636	32.3093
	2745	6046	4373		34.5735	32.945	31.314
	2811	6143	4338		35.4048	33.4736	31.0634
	2882	6178	4311		36.2991	33.6643	30.87
	2904	6194	4034		36.5761	33.7515	28.8865
	2794	6208	4002		35.1907	33.8277	28.6574
	3004	5866	3917		37.8357	31.9642	28.0487
	3110	5731	4004		39.1707	31.2285	28.6717
	3062	5884	4037		38.5662	32.0623	28.908
	2942	5719	3937		37.0548	31.1632	28.1919
	2759	5767	3827		34.7499	31.4247	27.4042
	2876	5644	3836		36.2235	30.7545	27.4687
	2853	5677	3673		35.9338	30.9343	26.3015
	2823	5707	3722		35.5559	31.0978	26.6523
	2827	5760	3707		35.6063	31.3866	26.5449
	2912	5898	3647		36.6769	32.1385	26.1153
	2986	6108	3615		37.6089	33.2828	25.8861
	3026	5929	3535		38.1128	32.3075	25.3133
	3134	6031	3610		39.473	32.8633	25.8503
	3161	5684	3529		39.8131	30.9724	25.2703
	3169	5632	3487		39.9138	30.6891	24.9696
	3119	5386	3403		39.2841	29.3486	24.3681
	2993	5359	3397		37.6971	29.2015	24.3251
	2822	5448	3493		35.5434	29.6865	25.0125
	2777	5322	3362		34.9766	28.9999	24.0745
	2834	5453	3487		35.6945	29.7137	24.9696
	2793	5456	3401		35.1781	29.7301	24.3537
	2741	5327	3435		34.5231	29.0271	24.5972
	2856	5194	3216		35.9716	28.3024	23.029
	2815	5272	3316		35.4552	28.7274	23.7451
	2773	5315	3251		34.9262	28.9617	23.2796
	2584	5062	3245		32.5457	27.5831	23.2367
	2215	5027	3203		27.8981	27.3924	22.9359
	2272	5132	3191		28.6161	27.9646	22.85
	2313	5317	3075		29.1324	28.9726	22.0193
	2210	5197	3116		27.8352	28.3187	22.3129
	2269	5241	3146		28.5783	28.5585	22.5277
	2264	5331	3124		28.5153	29.0489	22.3702
	2116	5398	3013		26.6512	29.414	21.5754
	2203	5110	3097		27.747	27.8447	22.1769
	2278	5002	3106		28.6916	27.2562	22.2413
	2315	5064	3069		29.1576	27.594	21.9764
	2281	5212	3162		28.7294	28.4005	22.6423
	2410	5345	3049		30.3542	29.1252	21.8332
	2319	5374	3033		29.208	29.2832	21.7186
	2420	5185	3067		30.4801	28.2534	21.962
	2332	5223	2981		29.3718	28.4604	21.3462
	2571	5345	3049		32.382	29.1252	21.8332
	2425	5113	3005		30.5431	27.861	21.5181
	2572	5226	3062		32.3946	28.4768	21.9262
	2546	5199	3002		32.0671	28.3296	21.4966
	2544	5100	3123		32.0419	27.7902	22.3631
	2573	5056	3097		32.4072	27.5504	22.1769
	2492	4923	3054		31.387	26.8257	21.869
	2397	4794	3109		30.1904	26.1228	22.2628
	2462	4711	3209		31.0091	25.6705	22.9789
	2477	4784	3145		31.198	26.0683	22.5206
	2434	4934	3166		30.6565	26.8856	22.671
	2346	4983	3107		29.5481	27.1526	22.2485
	2336	5044	3088		29.4221	27.485	22.1124
	2437	5077	3131		30.6942	27.6649	22.4203
	2319	5027	3108		29.208	27.3924	22.2556
	2432	5012	3168		30.6313	27.3107	22.6853
	2426	5117	3193		30.5557	27.8828	22.8643
	2456	5147	3247		30.9335	28.0463	23.251
	2368	4931	3163		29.8252	26.8693	22.6495
	2374	4979	3127		29.9008	27.1309	22.3917
	2421	4848	3187		30.4927	26.417	22.8213
	2459	4968	3090		30.9713	27.0709	22.1267
	2343	4969	3146		29.5103	27.0764	22.5277
	2480	4745	3139		31.2358	25.8558	22.4776
	2396	4748	3184		30.1778	25.8721	22.7999
	2429	4745	3069		30.5935	25.8558	21.9764
	2354	4787	3201		29.6488	26.0846	22.9216
	2373	4634	3063		29.8882	25.2509	21.9334
	2356	4770	3080		29.674	25.992	22.0551
	2401	4934	3075		30.2408	26.8856	22.0193
	2393	4891	3124		30.1401	26.6513	22.3702
	2314	4866	3087		29.145	26.5151	22.1053
	2268	4913	3103		28.5657	26.7712	22.2198
	2256	4975	3098		28.4145	27.1091	22.184
	2264	4840	3199		28.5153	26.3734	22.9073
	2295	4898	3107		28.9057	26.6895	22.2485
	2247	4946	3034		28.3012	26.951	21.7257
	2244	5041	3175		28.2634	27.4687	22.7354
	2158	4820	3098		27.1802	26.2645	22.184
	2129	4887	3255		26.815	26.6295	23.3083
	2285	4787	3153		28.7798	26.0846	22.5779
	2079	4847	3219		26.1852	26.4116	23.0505
	2154	4960	3231		27.1298	27.0273	23.1364
	2193	4972	3386		27.621	27.0927	24.2463
	2141	4972	3201		26.9661	27.0927	22.9216
	2281	4881	3261		28.7294	26.5968	23.3512
	2220	5023	3261		27.9611	27.3706	23.3512
	2310	4948	3338		29.0947	26.9619	23.9026
	2302	4892	3203		28.9939	26.6568	22.9359
	2268	4806	3283		28.5657	26.1882	23.5088
	2351	4781	3188		29.6111	26.0519	22.8285
	2252	4793	3442		28.3641	26.1173	24.6473
	1162	4894	5098		14.6355	26.6677	36.5055
	2480	1024	5307		31.2358	5.57983	38.0021
	2501	5929	5301		31.5003	32.3075	37.9592
	2418	5776	5373		30.4549	31.4738	38.4748
	2463	5910	5336		31.0217	32.2039	38.2098
	2475	5838	5309		31.1729	31.8116	38.0165
	2661	5899	5229		33.5155	32.144	37.4436
	2608	6169	5259		32.848	33.6152	37.6584
	2598	6087	5176		32.7221	33.1684	37.0641
	2746	6185	5235		34.5861	33.7024	37.4866
	2729	6461	5029		34.372	35.2064	36.0115
	2720	6587	5086		34.2587	35.8929	36.4196
	2670	6602	5107		33.6289	35.9747	36.57
	2706	6671	4936		34.0823	36.3507	35.3455
	2601	6620	5022		32.7598	36.0728	35.9613
	2677	6820	4902		33.7171	37.1626	35.102
	2681	6802	4859		33.7674	37.0645	34.7941
	2736	6731	4720		34.4602	36.6776	33.7988
	2717	6772	4745		34.2209	36.901	33.9778
	2657	6843	4626		33.4652	37.2879	33.1257
	2760	6744	4719		34.7625	36.7484	33.7916
	2613	6779	4660		32.911	36.9392	33.3691
	2709	6713	4763		34.1201	36.5795	34.1067
	2739	6582	4727		34.498	35.8657	33.8489
	2717	6602	4738		34.2209	35.9747	33.9277
	2749	6461	4780		34.6239	35.2064	34.2284
	2686	6515	4903		33.8304	35.5006	35.1092
	2675	6500	4871		33.6919	35.4189	34.8801
	2685	6520	4848		33.8178	35.5279	34.7154
	2651	6670	5042		33.3896	36.3452	36.1045
	2608	6528	4992		32.848	35.5714	35.7465
	2665	6690	5043		33.5659	36.4542	36.1117
	2691	6547	4992		33.8934	35.675	35.7465
	2634	6591	5149		33.1755	35.9147	36.8707
	2720	6459	5253		34.2587	35.1955	37.6155
	2644	6468	5308		33.3014	35.2445	38.0093
	2666	6413	5296		33.5785	34.9448	37.9234
	2629	6231	5144		33.1125	33.9531	36.8349
	2636	6351	5046		33.2007	34.607	36.1332
	2734	6216	5117		34.435	33.8713	36.6416
	2641	6417	5035		33.2636	34.9666	36.0544
	2669	6222	5011		33.6163	33.904	35.8826
	2547	6088	4978		32.0797	33.1739	35.6463
	2742	6201	4868		34.5357	33.7896	34.8586
	2715	6093	4873		34.1957	33.2011	34.8944
	2721	6210	4828		34.2712	33.8386	34.5721
	2716	6018	5053		34.2083	32.7924	36.1833
	2546	5734	4799		32.0671	31.2449	34.3645
	2717	5937	4956		34.2209	32.3511	35.4887
	2827	5981	4879		35.6063	32.5908	34.9373
	2661	5975	4808		33.5155	32.5581	34.4289
	2605	6108	4733		32.8102	33.2828	33.8919
	2700	5875	4704		34.0068	32.0132	33.6842
	2650	5811	4777		33.377	31.6645	34.2069
	2671	5639	4724		33.6415	30.7272	33.8274
	2781	5790	4712		35.027	31.55	33.7415
	2678	5722	4705		33.7297	31.1795	33.6914
	2607	5789	4613		32.8354	31.5446	33.0326
	2704	5644	4730		34.0571	30.7545	33.8704
	2816	5575	4672		35.4678	30.3785	33.4551
	2719	5717	4648		34.2461	31.1523	33.2832
	2708	5595	4659		34.1075	30.4875	33.362
	2764	5558	4635		34.8128	30.2859	33.1901
	2745	5575	4584		34.5735	30.3785	32.8249
	2712	5529	4652		34.1579	30.1278	33.3119
	2793	5575	4588		35.1781	30.3785	32.8536
	2827	5623	4624		35.6063	30.64	33.1113
	2621	5472	4568		33.0117	29.8172	32.7103
	2688	5454	4704		33.8556	29.7192	33.6842
	2792	5552	4720		35.1655	30.2532	33.7988
	2798	5454	4634		35.2411	29.7192	33.183
	2707	5463	4591		34.0949	29.7682	32.875
	2774	5369	4479		34.9388	29.256	32.073
	2696	5377	4685		33.9564	29.2996	33.5482
	2719	5342	4502		34.2461	29.1089	32.2377
	2646	5269	4408		33.3266	28.7111	31.5646
	2702	5302	4509		34.0319	28.8909	32.2879
	2730	5327	4524		34.3846	29.0271	32.3953
	2745	5260	4593		34.5735	28.662	32.8894
	2778	5439	4543		34.9892	29.6374	32.5313
	2654	5313	4593		33.4274	28.9508	32.8894
	2715	5175	4683		34.1957	28.1989	33.5338
	2649	5338	4618		33.3644	29.0871	33.0684
	2743	5264	4533		34.5483	28.6838	32.4597
	2733	5369	4457		34.4224	29.256	31.9155
	2634	5350	4455		33.1755	29.1525	31.9012
	2842	5120	4475		35.7953	27.8992	32.0444
	2706	5396	4496		34.0823	29.4031	32.1948
	2799	5307	4436		35.2537	28.9181	31.7651
	2758	5529	4442		34.7373	30.1278	31.8081
	2824	5428	4441		35.5685	29.5775	31.8009
	2738	5285	4523		34.4854	28.7983	32.3881
	2623	5411	4522		33.0369	29.4848	32.381
	2683	5400	4496		33.7926	29.4249	32.1948
	2673	5466	4486		33.6667	29.7845	32.1232
	2708	5388	4470		34.1075	29.3595	32.0086
	2793	5403	4557		35.1781	29.4413	32.6316
	2738	5305	4429		34.4854	28.9072	31.715
	2777	5498	4562		34.9766	29.9589	32.6674
	2740	5353	4534		34.5106	29.1688	32.4669
	2863	5184	4441		36.0598	28.2479	31.8009
	2785	5133	4630		35.0773	27.97	33.1543
	2791	5173	4719		35.1529	28.188	33.7916
	2739	5121	4927		34.498	27.9046	35.2811
	2847	5173	4824		35.8582	28.188	34.5435
	2786	5180	4930		35.0899	28.2261	35.3025
	2699	5109	4942		33.9942	27.8392	35.3885
	2803	5054	4807		35.304	27.5395	34.4218
	2659	5150	4622		33.4904	28.0626	33.097
	2727	4870	4837		34.3468	26.5369	34.6366
	2718	4945	4745		34.2335	26.9456	33.9778
	2802	4980	4762		35.2915	27.1363	34.0995
	2805	5114	4651		35.3292	27.8665	33.3047
	2785	4989	4815		35.0773	27.1853	34.4791
	2735	5029	4847		34.4476	27.4033	34.7082
	2830	5108	4734		35.6441	27.8338	33.899
	2773	5100	4820		34.9262	27.7902	34.5149
	2803	5128	4785		35.304	27.9428	34.2642
	2786	5039	4783		35.0899	27.4578	34.2499
	2777	4972	4787		34.9766	27.0927	34.2786
	2612	5008	4710		32.8984	27.2889	33.7272
	2745	4904	4784		34.5735	26.7222	34.2571
	2779	4859	4824		35.0018	26.477	34.5435
	2851	4877	4771		35.9086	26.575	34.164
	2857	4778	4873		35.9842	26.0356	34.8944
	2799	4859	4770		35.2537	26.477	34.1568
	2874	4983	4824		36.1983	27.1526	34.5435
	2823	4896	4886		35.5559	26.6786	34.9875
	2757	4920	4591		34.7247	26.8094	32.875
	2810	4864	4580		35.3922	26.5042	32.7963
	2825	4825	4758		35.5811	26.2917	34.0709
	2834	4880	4565		35.6945	26.5914	32.6889
	2873	4956	4734		36.1857	27.0055	33.899
	2871	4857	4659		36.1605	26.4661	33.362
	2773	4985	4471		34.9262	27.1635	32.0158
	2920	4905	4700		36.7777	26.7276	33.6556
	2850	4787	4793		35.896	26.0846	34.3215
	2805	4821	4622		35.3292	26.2699	33.097
	2872	4914	4743		36.1731	26.7767	33.9635
	2732	4808	4574		34.4098	26.1991	32.7533
	2838	4961	4762		35.7449	27.0328	34.0995
	2721	4853	4694		34.2712	26.4443	33.6126
	2802	4916	4648		35.2915	26.7876	33.2832
	2776	4865	4652		34.964	26.5097	33.3119
	2770	4801	4721		34.8884	26.1609	33.8059
	2753	4897	4457		34.6743	26.684	31.9155
	2712	4868	4562		34.1579	26.526	32.6674
	2889	4795	4710		36.3872	26.1282	33.7272
	2814	4807	4784		35.4426	26.1936	34.2571
	2802	4623	4663		35.2915	25.191	33.3906
	2819	4794	4739		35.5056	26.1228	33.9348
	2842	4781	4682		35.7953	26.0519	33.5267
	2929	4775	4782		36.891	26.0192	34.2427
	2932	4789	4631		36.9288	26.0955	33.1615
	2848	4861	4794		35.8708	26.4879	34.3287
	2867	4622	4668		36.1101	25.1855	33.4264
	2787	4781	4663		35.1025	26.0519	33.3906
	2743	4789	4729		34.5483	26.0955	33.8632
	2882	4685	4677		36.2991	25.5288	33.4909
	2876	4766	4694		36.2235	25.9702	33.6126
	2783	4723	4644		35.0521	25.7359	33.2546
	2919	4623	4693		36.7651	25.191	33.6054
	2908	4655	4638		36.6265	25.3654	33.2116
	2885	4793	4540		36.3368	26.1173	32.5098
	2880	4923	4594		36.2739	26.8257	32.8965
	2977	4766	4612		37.4956	25.9702	33.0254
	2850	4763	4600		35.896	25.9539	32.9395
	2963	4839	4606		37.3193	26.368	32.9825
	2889	4731	4725		36.3872	25.7795	33.8346
	2893	4787	4767		36.4376	26.0846	34.1353
	3017	4755	4642		37.9994	25.9103	33.2402
	2900	4719	4659		36.5258	25.7141	33.362
	2968	4730	4580		37.3822	25.774	32.7963
	2828	4728	4585		35.6189	25.7631	32.8321
	2844	4777	4698		35.8204	26.0301	33.6412
	2974	4719	4570		37.4578	25.7141	32.7247
	2791	4689	4649		35.1529	25.5506	33.2904
	2882	4837	4812		36.2991	26.3571	34.4576
	2908	4669	4712		36.6265	25.4416	33.7415
	2997	4745	4728		37.7475	25.8558	33.8561
	3005	4771	4734		37.8483	25.9974	33.899
	2950	4757	4725		37.1555	25.9212	33.8346
	3134	4716	4729		39.473	25.6978	33.8632
	2955	4748	4677		37.2185	25.8721	33.4909
	2979	4712	4754		37.5208	25.676	34.0422
	3037	4789	4755		38.2513	26.0955	34.0494
	2993	4714	4695		37.6971	25.6869	33.6198
	2966	4870	4704		37.357	26.5369	33.6842
	3080	4867	4860		38.7929	26.5206	34.8013
	2988	4729	4756		37.6341	25.7686	34.0566
	2946	4730	4732		37.1051	25.774	33.8847
	2981	4847	4805		37.546	26.4116	34.4074
	2964	4791	4742		37.3319	26.1064	33.9563
	2983	4749	4887		37.5712	25.8776	34.9946
	3002	4878	4759		37.8105	26.5805	34.0781
	3035	4804	4790		38.2261	26.1773	34.3
	3051	4723	4675		38.4276	25.7359	33.4765
	2938	4748	4747		37.0044	25.8721	33.9921
	2891	4847	4786		36.4124	26.4116	34.2714
	2954	4767	4755		37.2059	25.9757	34.0494
	4148	5795	4870		52.2444	31.5773	34.8729
	5220	9559	4748		65.7464	52.0875	33.9993
	5330	10421	6662		67.1318	56.7846	47.705
	5637	11315	9719		70.9985	61.6561	69.5954
	5927	12179	10534		74.6511	66.3641	75.4314
	6221	13159	11006		78.3541	71.7041	78.8113
	6252	14780	11509		78.7445	80.5371	82.4132
	6601	15663	12097		83.1402	85.3486	86.6237
	7022	16177	12670		88.4427	88.1494	90.7268
	6802	17302	13539		85.6718	94.2796	96.9495
	6869	17880	13943		86.5157	97.4291	99.8425
	6875	18272	14233		86.5913	99.5652	101.919
	7305	18901	14596		92.0072	102.993	104.518
	7787	19151	14994		98.078	104.355	107.368
	7815	19547	15407		98.4307	106.513	110.326
	7816	19850	15556		98.4432	108.164	111.393
	7968	19737	15710		100.358	107.548	112.496
	8186	19608	15979		103.103	106.845	114.422
	8195	20104	16485		103.217	109.548	118.045
	8198	20184	16599		103.255	109.984	118.861
	8370	20693	16669		105.421	112.757	119.363
	8325	20359	16653		104.854	110.937	119.248
	8260	20367	16905		104.035	110.981	121.053
	8575	20620	17118		108.003	112.36	122.578
	8831	20880	16950		111.227	113.776	121.375
	8744	20772	17027		110.131	113.188	121.926
	8720	20922	17038		109.829	114.005	122.005
	8848	21034	17219		111.441	114.615	123.301
	8813	20908	17488		111.001	113.929	125.227
	8939	21224	17188		112.588	115.651	123.079
	8848	21299	17285		111.441	116.059	123.774
	8910	21314	17239		112.222	116.141	123.444
	8801	21344	17598		110.849	116.305	126.015
	8791	20920	16913		110.723	113.994	121.11
	8713	21168	17413		109.741	115.346	124.69
	8770	20932	17521		110.459	114.06	125.464
	8719	21327	17454		109.817	116.212	124.984
	8851	21229	17479		111.479	115.678	125.163
	8960	21040	17265		112.852	114.648	123.631
	8856	21554	17408		111.542	117.449	124.654
	8675	21415	17474		109.262	116.692	125.127
	8904	21315	17433		112.147	116.147	124.834
	8784	21387	17579		110.635	116.539	125.879
	8874	21029	17378		111.769	114.588	124.44
	8777	21345	17381		110.547	116.31	124.461
	8890	21334	17452		111.97	116.25	124.97
	8832	21678	17306		111.24	118.125	123.924
	8853	21423	17646		111.504	116.735	126.359
	9027	21252	17258		113.696	115.803	123.58
	8811	21583	17589		110.975	117.607	125.951
	9019	21147	17585		113.595	115.231	125.922
	8878	21289	17383		111.819	116.005	124.475
	9020	21541	17470		113.608	117.378	125.098
	9174	21374	17452		115.547	116.468	124.97
	8910	21543	17562		112.222	117.389	125.757
	8850	21649	17439		111.467	117.967	124.876
	8839	21327	17491		111.328	116.212	125.249
	8965	21313	17348		112.915	116.136	124.225
	9135	21692	17707		115.056	118.201	126.796
	8970	21355	17600		112.978	116.365	126.029
	8894	21599	17498		112.021	117.694	125.299
	8914	21142	17618		112.273	115.204	126.158
	9055	21368	17565		114.049	116.435	125.779
	8974	21528	17586		113.028	117.307	125.929
	8950	21389	17439		112.726	116.55	124.876
	8910	21653	17539		112.222	117.988	125.593
	8903	21830	17334		112.134	118.953	124.125
	8998	21414	17288		113.331	116.686	123.795
	8966	21981	17404		112.928	119.776	124.626
	8940	21093	17715		112.6	114.937	126.853
	8989	21681	17699		113.217	118.141	126.738
	8774	21570	17337		110.509	117.536	124.146
	8793	21395	17695		110.749	116.583	126.71
	9011	21355	17574		113.494	116.365	125.843
	8876	21606	17477		111.794	117.732	125.149
	8881	21303	17709		111.857	116.081	126.81
	8965	21585	17419		112.915	117.618	124.733
	8913	21677	17679		112.26	118.119	126.595
	8993	21667	17525		113.268	118.065	125.492
	9066	21477	17505		114.187	117.029	125.349
	8947	21357	17711		112.688	116.376	126.824
	8789	21671	18011		110.698	118.087	128.972
	9002	21537	17694		113.381	117.356	126.702
	9042	21615	17739		113.885	117.781	127.025
	8999	21769	17636		113.343	118.621	126.287
	9004	21667	17605		113.406	118.065	126.065
	9036	21522	17554		113.809	117.275	125.7
	8975	21636	17697		113.041	117.896	126.724
	8964	21544	17770		112.902	117.394	127.247
	9065	21706	17859		114.175	118.277	127.884
	8799	21374	17428		110.824	116.468	124.798
	9006	21618	17709		113.431	117.798	126.81
	8929	21619	17465		112.462	117.803	125.063
	8913	21604	17743		112.26	117.721	127.053
	8964	21777	17560		112.902	118.664	125.743
	8827	21476	17883		111.177		128.056
	9043	21721	17407		113.897		124.647
	9169	21509	17629		115.484		126.237

## Sheet: SD
Time (seconds)	r1	r2	r3		r1 normalized	r2 normalized	r3 normalized			Histogram Data
0	10291	40842	15229		98.3138	99.7501	102.153
1	10146	40795	14937		96.9286	99.6354	100.195			r1 recovery(%)	r2 recovery(%)	r3 recovery(%)
2	10434	40603	15020		99.68	99.1664	100.751			43.7329	51.7978	49.5371
3	10567	40789	14737		100.951	99.6207	98.853
4	10543	40982	15060		100.721	100.092	101.02			Plotted: average (%) recovery
5	10348	40509	14903		98.8584	98.9368	99.9665				48.3559
6	10568	40930	15227		100.96	99.9651	102.14
7	10396	41025	14916		99.3169	100.197	100.054
8	10309	40967	15139		98.4858	100.055	101.55
9	10551	40862	14968		100.798	99.799	100.402
10	10417	40995	14890		99.5176	100.124	99.8793
11	10340	40991	14737		98.7819	100.114	98.853
12	10372	41346	15016		99.0877	100.981	100.724
13	10610	40854	14726		101.361	99.7795	98.7792
14	10334	41177	14821		98.7246	100.568	99.4164
15	10321	40665	14902		98.6004	99.3179	99.9598
16	10387	41152	14921		99.231	100.507	100.087
17	10208	41135	14833		97.5209	100.466	99.4969
18	10176	41128	15022		97.2152	100.449	100.765
19	10318	41055	15078		98.5718	100.27	101.14
20	10295	41137	14892		98.352	100.471	99.8927
21	10269	40843	14835		98.1037	99.7526	99.5103
22	10216	40787	14883		97.5973	99.6158	99.8323
23	10320	40964	14740		98.5909	100.048	98.8731
24	10377	41252	14755		99.1354	100.752	98.9737
25	10467	41259	14789		99.9952	100.769	99.2018
26	10234	41249	14983		97.7693	100.744	100.503
27	10663	40535	15011		101.868	99.0003	100.691
28	10478	40864	14989		100.1	99.8039	100.543
29	10233	40750	14906		97.7597	99.5255	99.9866
30	10365	41110	14867		99.0208	100.405	99.725
31	10536	40831	15003		100.654	99.7233	100.637
32	10478	40981	14895		100.1	100.09	99.9128
33	10206	41091	14875		97.5018	100.358	99.7786
34	10521	40897	14811		100.511	99.8845	99.3493
35	10433	40939	14836		99.6704	99.9871	99.517
36	10509	40408	15028		100.396	98.6902	100.805
37	10448	40834	14746		99.8137	99.7306	98.9133
38	10397	41305	14908		99.3265	100.881	100
39	10471	40489	14944		100.033	98.888	100.241
40	10348	40849	14898		98.8584	99.7672	99.9329
41	10448	41008	14818		99.8137	100.156	99.3963
42	10628	40879	14973		101.533	99.8405	100.436
43	10357	41205	15042		98.9444	100.637	100.899
44	10547	41057	14977		100.759	100.275	100.463
45	10289	40785	14808		98.2947	99.6109	99.3292
46	10519	41071	15016		100.492	100.309	100.724
47	10450	41016	14865		99.8328	100.175	99.7116
48	10505	40719	14789		100.358	99.4497	99.2018
49	10584	40854	14894		101.113	99.7795	99.9061
50	10404	41020	15119		99.3934	100.185	101.415
51	10676	41023	14992		101.992	100.192	100.563
52	10583	37203	15210		101.103	90.8625	102.026
53	10122	40388	14889		96.6993	98.6413	99.8726
54	10071	39938	4736		96.2121	97.5423	31.7682
55	9655	39379	13401		92.2379	96.177	89.8913
56	9333	39533	12859		89.1617	96.5531	86.2557
57	9033	38996	12145		86.2957	95.2416	81.4663
58	8608	37761	11510		82.2355	92.2253	77.2069
59	8250	36724	10615		78.8154	89.6926	71.2034
60	8041	35677	10082		76.8187	87.1354	67.6281
61	7666	35569	9554		73.2362	86.8717	64.0864
62	7486	34297	8954		71.5166	83.765	60.0617
63	7229	32432	8484		69.0614	79.21	56.909
64	7005	31246	8203		66.9214	76.3134	55.0241
65	6705	30050	7655		64.0554	73.3924	51.3483
66	6598	29301	7311		63.0332	71.5631	49.0408
67	6188	28372	6963		59.1163	69.2941	46.7065
68	6172	27237	6511		58.9635	66.5221	43.6745
69	6075	26341	6601		58.0368	64.3337	44.2782
70	5856	25979	6373		55.9446	63.4496	42.7489
71	5795	25861	5781		55.3618	63.1614	38.7778
72	5634	24867	5856		53.8237	60.7337	39.2809
73	5379	23668	5748		51.3876	57.8054	38.5565
74	5304	23083	5643		50.6711	56.3766	37.8522
75	5391	23472	5534		51.5023	57.3267	37.121
76	5356	23083	5446		51.1679	56.3766	36.5307
77	5192	22624	5310		49.6011	55.2556	35.6185
78	5031	21330	5211		48.0631	52.0952	34.9544
79	4957	20377	5187		47.3561	49.7676	34.7934
80	5013	19831	5070		47.8911	48.4341	34.0086
81	4907	19089	5027		46.8784	46.6219	33.7202
82	4716	19720	4911		45.0537	48.163	32.942
83	4811	19878	4677		45.9613	48.5489	31.3724
84	4651	20059	4778		44.4328	48.9909	32.0499
85	4411	18697	4720		42.14	45.6645	31.6609
86	4242	19053	4662		40.5254	46.5339	31.2718
87	4466	18270	4484		42.6654	44.6216	30.0778
88	4388	18060	4506		41.9202	44.1087	30.2254
89	4460	17462	4526		42.6081	42.6482	30.3595
90	4248	18109	4489		40.5828	44.2284	30.1113
91	4296	17400	4422		41.0413	42.4968	29.6619
92	4079	16632	4190		38.9682	40.621	28.1057
93	4096	15492	4370		39.1306	37.8368	29.3131
94	4210	14603	4397		40.2197	35.6655	29.4942
95	4102	14173	4240		39.188	34.6153	28.4411
96	4315	14593	4253		41.2228	35.6411	28.5283
97	4052	14855	4254		38.7103	36.281	28.535
98	4125	14586	4130		39.4077	35.624	27.7032
99	4031	14407	4281		38.5097	35.1868	28.7161
100	3984	14080	4187		38.0607	34.3882	28.0856
101	4031	13517	3974		38.5097	33.0131	26.6568
102	3955	13285	4126		37.7836	32.4465	27.6764
103	4128	13162	3945		39.4364	32.1461	26.4623
104	4106	12859	4154		39.2262	31.4061	27.8642
105	3997	12528	3986		38.1849	30.5977	26.7373
106	4044	12290	4040		38.6339	30.0164	27.0995
107	4006	11727	3988		38.2708	28.6413	26.7507
108	4054	11748	3992		38.7294	28.6926	26.7776
109	3977	11616	4005		37.9938	28.3702	26.8648
110	3867	11413	3916		36.9429	27.8745	26.2678
111	3900	11400	3912		37.2582	27.8427	26.2409
112	3922	11536	4017		37.4684	28.1749	26.9453
113	3831	11511	4002		36.599	28.1138	26.8446
114	3843	11362	3990		36.7136	27.7499	26.7642
115	3875	11231	3838		37.0193	27.4299	25.7446
116	3892	11192	3897		37.1818	27.3347	26.1403
117	3840	11211	3843		36.685	27.3811	25.7781
118	3842	11133	3807		36.7041	27.1906	25.5366
119	3871	11202	3925		36.9811	27.3591	26.3281
120	3789	11825	3861		36.1978	28.8807	25.8988
121	3796	12249	3852		36.2646	29.9163	25.8385
122	3679	12120	3711		35.1469	29.6012	24.8927
123	3759	12191	3938		35.9112	29.7746	26.4153
124	3720	12686	3918		35.5386	30.9836	26.2812
125	3656	12710	3742		34.9272	31.0422	25.1006
126	3608	12705	3734		34.4686	31.03	25.047
127	3605	12243	3797		34.4399	29.9016	25.4695
128	3706	11484	3741		35.4048	28.0479	25.0939
129	3610	10956	3726		34.4877	26.7583	24.9933
130	3721	10760	3714		35.5481	26.2796	24.9128
131	3620	10865	3722		34.5832	26.5361	24.9665
132	3669	10732	3653		35.0513	26.2112	24.5036
133	3624	10793	3627		34.6214	26.3602	24.3292
134	3602	10331	3824		34.4113	25.2318	25.6507
135	3542	10154	3664		33.8381	24.7995	24.5774
136	3637	10327	3770		34.7456	25.2221	25.2884
137	3510	10405	3608		33.5324	25.4126	24.2018
138	3632	10786	3623		34.6979	26.3431	24.3024
139	3519	10626	3688		33.6183	25.9523	24.7384
140	3455	10424	3676		33.0069	25.459	24.6579
141	3502	10116	3783		33.4559	24.7067	25.3756
142	3479	10183	3700		33.2362	24.8704	24.8189
143	3477	10019	3751		33.2171	24.4698	25.161
144	3564	10043	3645		34.0482	24.5284	24.45
145	3535	9755	3733		33.7712	23.8251	25.0402
146	3471	9842	3746		33.1598	24.0375	25.1274
147	3362	9881	3792		32.1185	24.1328	25.436
148	3456	10152	3741		33.0165	24.7947	25.0939
149	3367	10528	3765		32.1662	25.713	25.2549
150	3449	11110	3690		32.9496	27.1344	24.7518
151	3352	11462	3788		32.0229	27.9941	25.4092
152	3341	11383	3685		31.9178	27.8012	24.7183
153	3369	11703	3643		32.1853	28.5827	24.4365
154	3420	11243	3621		32.6726	27.4593	24.289
155	3327	11463	3567		31.7841	27.9966	23.9268
156	3348	10566	3692		31.9847	25.8058	24.7652
157	3344	10093	3759		31.9465	24.6506	25.2146
158	3354	10143	3622		32.042	24.7727	24.2957
159	3247	10092	3697		31.0198	24.6481	24.7988
160	3358	9744	3643		32.0802	23.7982	24.4365
161	3239	9859	3630		30.9434	24.0791	24.3493
162	3373	9675	3613		32.2235	23.6297	24.2353
163	3267	9585	3575		31.2109	23.4099	23.9804
164	3261	9528	3525		31.1536	23.2706	23.645
165	3300	9570	3614		31.5262	23.3732	24.242
166	3239	9899	3544		30.9434	24.1767	23.7725
167	3359	9752	3638		32.0898	23.8177	24.403
168	3426	9824	3661		32.7299	23.9936	24.5573
169	3243	9698	3595		30.9816	23.6858	24.1146
170	3340	9453	3650		31.9083	23.0875	24.4835
171	3217	9590	3653		30.7332	23.4221	24.5036
172	3368	9748	3582		32.1758	23.808	24.0274
173	3407	9740	3629		32.5484	23.7884	24.3426
174	3313	9766	3608		31.6503	23.8519	24.2018
175	3195	9573	3592		30.523	23.3805	24.0944
176	3421	9757	3612		32.6821	23.8299	24.2286
177	3355	10204	3584		32.0516	24.9217	24.0408
178	3230	10479	3520		30.8574	25.5933	23.6115
179	3214	9876	3544		30.7046	24.1206	23.7725
180	3334	9883	3750		31.851	24.1377	25.1543
181	3367	9854	3580		32.1662	24.0668	24.014
182	3430	10379	3717		32.7681	25.3491	24.9329
183	3291	10071	3559		31.4402	24.5968	23.8731
184	3275	9836	3584		31.2873	24.0229	24.0408
185	3304	9590	3652		31.5644	23.4221	24.4969
186	3224	9640	3644		30.8001	23.5442	24.4433
187	3190	9683	3652		30.4753	23.6492	24.4969
188	3277	9833	3583		31.3064	24.0156	24.0341
189	3313	10136	3561		31.6503	24.7556	23.8865
190	3320	9473	3554		31.7172	23.1363	23.8395
191	3262	9414	3570		31.1631	22.9922	23.9469
192	3260	9204	3636		31.144	22.4793	24.3896
193	3353	9258	3603		32.0325	22.6112	24.1682
194	3309	8981	3532		31.6121	21.9347	23.692
195	3231	9268	3662		30.867	22.6356	24.564
196	3351	9446	3610		32.0134	23.0704	24.2152
197	3207	9644	3584		30.6377	23.554	24.0408
198	3262	9770	3486		31.1631	23.8617	23.3834
199	3311	9409	3537		31.6312	22.98	23.7255
200	3326	9309	3677		31.7745	22.7358	24.6646
201	3176	9372	3601		30.3415	22.8896	24.1548
202	3280	9574	4911		31.3351	23.383	32.942
203	1225	11803	5054		11.7029	28.827	33.9013
204	3702	12062	5135		35.3666	29.4595	34.4446
205	3780	12095	5283		36.1118	29.5401	35.4373
206	3955	12281	5388		37.7836	29.9944	36.1417
207	3886	12634	5353		37.1244	30.8566	35.9069
208	3956	12667	5463		37.7932	30.9372	36.6448
209	3934	12705	5592		37.583	31.03	37.5101
210	4199	12842	5603		40.1146	31.3646	37.5838
211	4152	12914	5431		39.6656	31.5404	36.4301
212	4352	13519	5724		41.5763	33.018	38.3955
213	4295	13937	5638		41.0318	34.0389	37.8186
214	4309	13808	5860		41.1655	33.7239	39.3078
215	4376	14166	5917		41.8056	34.5982	39.6901
216	4535	14412	5812		43.3246	35.199	38.9858
217	4678	14640	6000		44.6907	35.7559	40.2468
218	4739	14405	6180		45.2735	35.1819	41.4543
219	4759	14434	6122		45.4645	35.2528	41.0652
220	4709	14735	6015		44.9869	35.9879	40.3475
221	4872	14585	6174		46.5441	35.6216	41.414
222	4808	14906	6100		45.9326	36.4056	40.9176
223	4794	14964	6097		45.7989	36.5472	40.8975
224	5031	15086	6141		48.0631	36.8452	41.1926
225	4956	15199	6261		47.3465	37.1212	41.9976
226	5066	15452	6384		48.3974	37.7391	42.8226
227	4997	15473	6300		47.7382	37.7904	42.2592
228	5014	15756	6309		47.9006	38.4815	42.3196
229	4903	15714	6572		46.8402	38.379	44.0837
230	4989	15904	6365		47.6618	38.843	42.6952
231	5164	15962	6448		49.3337	38.9847	43.2519
232	5276	16127	6212		50.4036	39.3877	41.6689
233	5393	15967	6367		51.5214	38.9969	42.7086
234	5224	16116	6238		49.9069	39.3608	41.8433
235	5212	16212	6565		49.7922	39.5953	44.0368
236	5339	16071	6589		51.0055	39.2509	44.1977
237	5298	16401	6573		50.6138	40.0569	44.0904
238	5254	16273	6499		50.1935	39.7442	43.594
239	5328	16375	6534		50.9004	39.9934	43.8288
240	5117	16991	6502		48.8846	41.4978	43.6142
241	5257	16441	6604		50.2221	40.1546	44.2984
242	5144	16541	6495		49.1426	40.3988	43.5672
243	5190	16810	6578		49.582	41.0558	44.124
244	5303	16786	6617		50.6616	40.9972	44.3856
245	5259	17252	6687		50.2412	42.1353	44.8551
246	5236	16970	6651		50.0215	41.4466	44.6136
247	5430	16971	6699		51.8749	41.449	44.9356
248	5267	17040	6675		50.3176	41.6175	44.7746
249	5355	17047	6630		51.1583	41.6346	44.4728
250	5325	17462	6826		50.8717	42.6482	45.7875
251	5256	17339	6721		50.2126	42.3478	45.0832
252	5399	17460	6666		51.5787	42.6433	44.7142
253	5355	17480	6697		51.1583	42.6921	44.9222
254	5313	17607	6757		50.7571	43.0023	45.3247
255	5301	17762	6832		50.6425	43.3809	45.8277
256	5228	17824	6825		49.9451	43.5323	45.7808
257	5196	18058	6827		49.6394	44.1038	45.7942
258	5167	18068	6807		49.3623	44.1282	45.66
259	5305	17694	6922		50.6807	43.2148	46.4314
260	5233	18212	6908		49.9928	44.4799	46.3375
261	5270	18204	6850		50.3463	44.4604	45.9485
262	5349	17956	6868		51.101	43.8547	46.0692
263	5398	17979	6927		51.5691	43.9109	46.465
264	5261	18223	7106		50.2603	44.5068	47.6657
265	5295	18251	6963		50.5851	44.5752	46.7065
266	5418	18498	7027		51.7602	45.1784	47.1358
267	5403	18220	7087		51.6169	44.4995	47.5382
268	5362	18722	7197		51.2252	45.7255	48.2761
269	5366	18385	7175		51.2634	44.9025	48.1285
270	5420	18527	7084		51.7793	45.2493	47.5181
271	5429	18731	7123		51.8653	45.7475	47.7797
272	5304	18918	7146		50.6711	46.2042	47.934
273	5268	18953	7144		50.3272	46.2897	47.9206
274	5378	18840	7252		51.3781	46.0137	48.645
275	5493	19056	7241		52.4767	46.5413	48.5712
276	5490	18678	7264		52.4481	45.6181	48.7255
277	5424	18981	7198		51.8175	46.3581	48.2828
278	5464	19127	7233		52.1997	46.7147	48.5176
279	5385	19093	7396		51.4449	46.6316	49.6109
280	5344	19162	7257		51.0533	46.8002	48.6786
281	5521	19329	7317		52.7442	47.208	49.081
282	5481	19468	7339		52.3621	47.5475	49.2286
283	5437	19473	7267		51.9417	47.5597	48.7456
284	5361	19374	7284		51.2157	47.3179	48.8597
285	5466	19808	7233		52.2188	48.3779	48.5176
286	5349	19435	7224		51.101	47.4669	48.4572
287	5521	19610	7274		52.7442	47.8943	48.7926
288	5397	19771	7425		51.5596	48.2876	49.8055
289	5356	19930	7424		51.1679	48.6759	49.7988
290	5459	19935	7489		52.1519	48.6881	50.2348
291	5572	20001	7350		53.2314	48.8493	49.3024
292	5532	20104	7332		52.8493	49.1009	49.1816
293	5348	20191	7576		51.0915	49.3133	50.8184
294	5438	20086	7499		51.9513	49.0569	50.3019
295	5452	20330	7277		52.085	49.6528	48.8127
296	5608	20115	7509		53.5754	49.1277	50.3689
297	5536	20390	7475		52.8875	49.7994	50.1409
298	5642	20136	7432		53.9002	49.179	49.8524
299	5514	20744	7637		52.6773	50.664	51.2275
300	5567	20291	7695		53.1837	49.5576	51.6166
301	5582	20516	7621		53.327	50.1071	51.1202
302	5549	20502	7577		53.0117	50.0729	50.8251
303	5437	20594	7520		51.9417	50.2976	50.4427
304	5620	20732	7618		53.69	50.6346	51.1001
305	5525	20617	7565		52.7824	50.3538	50.7446
306	5491	21074	7730		52.4576	51.4699	51.8514
307	5602	20761	7733		53.518	50.7055	51.8715
308	5595	20649	7617		53.4512	50.4319	51.0934
309	5471	20991	7520		52.2665	51.2672	50.4427
310	5754	20982	7668		54.9701	51.2452	51.4355
311	5699	21134	7888		54.4447	51.6165	52.9112
312	5619	21050	7728		53.6804	51.4113	51.8379
313	5709	21306	7827		54.5402	52.0365	52.502
314	5719	21358	7785		54.6358	52.1635	52.2203
315	5744	21541	7881		54.8746	52.6105	52.8642
316	5658	21445	7707		54.053	52.376	51.6971
317	5500	21661	7727		52.5436	52.9036	51.8312
318	5576	21628	7777		53.2696	52.823	52.1666
319	5645	21909	7912		53.9288	53.5093	53.0722
320	5782	21649	7774		55.2376	52.8743	52.1465
321	5575	21782	7811		53.2601	53.1991	52.3947
322	5716	21631	7842		54.6071	52.8303	52.6026
323	5729	21696	7802		54.7313	52.9891	52.3343
324	5746	21879	7940		54.8937	53.436	53.26
325	5807	21877	7992		55.4765	53.4311	53.6088
326	5769	21847	8171		55.1134	53.3579	54.8095
327	5560	22213	7880		53.1168	54.2518	52.8575
328	5831	22310	8065		55.7058	54.4887	54.0985
329	5698	22216	7851		54.4352	54.2591	52.663
330	5703	22200	7977		54.4829	54.22	53.5082
331	5746	22125	7973		54.8937	54.0368	53.4814
332	5896	22477	8125		56.3267	54.8965	54.5009
333	5769	22458	8179		55.1134	54.8501	54.8632
334	5772	22507	8087		55.1421	54.9698	54.246
335	5919	22667	8215		56.5465	55.3606	55.1046
336	5740	22700	8071		54.8364	55.4412	54.1387
337	5847	22472	8177		55.8586	54.8843	54.8497
338	5840	22625	8177		55.7917	55.258	54.8497
339	5804	22482	8129		55.4478	54.9087	54.5278
340	5860	23002	8156		55.9828	56.1788	54.7089
341	5805	22904	8063		55.4574	55.9394	54.0851
342	5811	23216	8333		55.5147	56.7014	55.8962
343	5863	22616	8075		56.0115	55.236	54.1655
344	5862	23408	8288		56.0019	57.1704	55.5943
345	5806	23254	8220		55.4669	56.7942	55.1382
346	5840	22927	8254		55.7917	55.9956	55.3662
347	6045	23289	8486		57.7502	56.8797	56.9225
348	5954	23295	8216		56.8808	56.8944	55.1113
349	6060	23686	8213		57.8935	57.8493	55.0912
350	5970	22952	8268		57.0337	56.0566	55.4602
351	5998	23390	8438		57.3012	57.1264	56.6005
352	5868	23428	8420		56.0592	57.2192	56.4797
353	5927	23380	8402		56.6229	57.102	56.359
354	5954	23523	8270		56.8808	57.4512	55.4736
355	6132	23491	8284		58.5813	57.3731	55.5675
356	5910	23450	8494		56.4605	57.2729	56.9761
357	6072	23742	8457		58.0081	57.9861	56.7279
358	6118	23699	8459		58.4476	57.8811	56.7413
359	6103	23758	8546		58.3043	58.0252	57.3249
360	6230	23819	8521		59.5176	58.1742	57.1572
361	5985	24339	8461		57.177	59.4442	56.7548
362	6252	24132	8659		59.7277	58.9386	58.0829
363	6108	24173	8706		58.352	59.0387	58.3982
364	6087	23677	8634		58.1514	57.8273	57.9152
365	6154	23986	8471		58.7915	58.582	56.8218
366	6117	24011	8675		58.438	58.6431	58.1902
367	6267	24369	8566		59.871	59.5174	57.4591
368	6142	24215	8355		58.6769	59.1413	56.0437
369	6122	24253	8497		58.4858	59.2341	56.9962
370	6153	24637	8459		58.7819	60.172	56.7413
371	6152	24592	8467		58.7724	60.0621	56.795
372	6168	24352	8747		58.9252	59.4759	58.6732
373	6185	24903	8670		59.0877	60.8217	58.1567
374	6253	24549	8441		59.7373	59.9571	56.6206
375	6205	24514	8796		59.2787	59.8716	59.0019
376	6341	24855	8570		60.578	60.7044	57.4859
377	6314	24810	8784		60.32	60.5945	58.9214
378	6243	25113	8764		59.6417	61.3345	58.7872
379	6226	24914	8859		59.4793	60.8485	59.4245
380	6343	24903	8743		60.5971	60.8217	58.6464
381	6242	25171	8878		59.6322	61.4762	59.5519
382	6377	24914	8879		60.9219	60.8485	59.5586
383	6262	25014	8902		59.8233	61.0928	59.7129
384	6196	24837	9019		59.1927	60.6605	60.4977
385	6416	25038	8785		61.2945	61.1514	58.9281
386	6268	25060	9005		59.8806	61.2051	60.4038
387	6297	25613	9106		60.1576	62.5557	61.0813
388	6314	25365	9216		60.32	61.95	61.8192
389	6352	25217	9092		60.6831	61.5885	60.9874
390	6275	25379	8824		59.9475	61.9842	59.1897
391	6399	25361	8985		61.1321	61.9402	60.2697
392	6306	25258	8937		60.2436	61.6887	59.9477
393	6427	25775	8954		61.3996	62.9514	60.0617
394	6428	25462	9245		61.4091	62.1869	62.0137
395	6314	25405	8982		60.32	62.0477	60.2495
396	6393	25650	9214		61.0748	62.6461	61.8057
397	6367	25635	8992		60.8264	62.6094	60.3166
398	6459	25706	9187		61.7053	62.7829	61.6246
399	6524	25886	9331		62.3262	63.2225	62.5906
400	6406	25792	9313		61.1989	62.9929	62.4698
401	6562	25867	9311		62.6893	63.1761	62.4564
402	6369	26181	9243		60.8455	63.943	62.0003
403	6578	26146	8483		62.8421	63.8575	56.9023
404	2192	26057	12590		20.941	63.6401	84.4513
405	8986	15726	13762		85.8467	38.4083	92.3129
406	9307	34159	14537		88.9133	83.428	97.5114
407	9589	36216	14689		91.6074	88.4519	98.531
408	9599	37417	14522		91.7029	91.3851	97.4108
409	9637	38278	14873		92.0659	93.488	99.7652
410	10392	39920	15078		99.2787	97.4983	101.14
411	10579	40613	15320		101.065	99.1909	102.764
412	10823	41456	15436		103.396	101.25	103.542
413	11063	42971	15424		105.689	104.95	103.461
414	11260	43388	15612		107.571	105.968	104.722
415	11371	43750	15963		108.631	106.852	107.077
416	11511	44036	15738		109.969	107.551	105.567
417	11470	44836	15967		109.577	109.505	107.104
418	11581	44109	16519		110.638	107.729	110.806
419	11813	44313	16448		112.854	108.228	110.33
420	11807	44973	16487		112.797	109.839	110.592
421	11717	44883	16466		111.937	109.62	110.451
422	11974	44810	17188		114.392	109.441	115.294
423	11999	45064	16964		114.631	110.062	113.791
424	11976	44995	17064		114.411	109.893	114.462
425	12118	45025	17045		115.768	109.966	114.335
426	12069	45163	17142		115.3	110.304	114.985
427	12010	45380	17185		114.736	110.833	115.274
428	11889	45094	17535		113.58	110.135	117.621
429	12116	45228	17486		115.749	110.462	117.293
430	12193	45355	17396		116.484	110.772	116.689
431	12180	45310	17464		116.36	110.663	117.145
432	12217	44983	17592		116.714	109.864	118.004
433	12202	45346	17770		116.57	110.75	119.198
434	12096	45213	17878		115.558	110.426	119.922
435	12134	45640	17789		115.921	111.469	119.325
436	12022	45593	17859		114.851	111.354	119.795
437	12162	45374	17832		116.188	110.819	119.614
438	12265	45271	17910		117.172	110.567	120.137
439	12316	45595	17897		117.659	111.359	120.05
440	11974	45745	17547		114.392	111.725	117.702
441	12130	45361	18135		115.882	110.787	121.646
442	12032	45701	17961		114.946	111.617	120.479
443	12062	45203	18111		115.233	110.401	121.485
444	12189	45427	18286		116.446	110.948	122.659
445	12040	45404	17961		115.023	110.892	120.479
446	12116	45456	18217		115.749	111.019	122.196
447	12076	45156	18013		115.367	110.286	120.828
448	12185	45134	17974		116.408	110.233	120.566
449	12375	45286	18110		118.223	110.604	121.478
450	12172	45046	18207		116.284	110.018	122.129
451	12080	45284	17937		115.405	110.599	120.318
452	12273	45379	17960		117.249	110.831	120.472
453	12276	45523	18312		117.277	111.183	122.833
454	12045	45558	18079		115.07	111.268	121.27
455	12341	45051	18228		117.898	110.03	122.27
456	12099	45192	18252		115.586	110.374	122.431
457	12295	45330	18049		117.459	110.711	121.069
458	12252	45403	18135		117.048	110.89	121.646
459	12289	45065	18319		117.401	110.064	122.88
460	12157	45222	18261		116.14	110.448	122.491
461	12320	45393	18205		117.698	110.865	122.116
462	12209	45290	18353		116.637	110.614	123.108
463	12494	45390	18118		119.36	110.858	121.532
464	12231	45127	18325		116.847	110.216	122.921
465	12154	45365	18344		116.112	110.797	123.048
466	12121	45641	18322		115.797	111.471	122.9
467	12148	45266	18259		116.054	110.555	122.478
468	12337	45429	18259		117.86	110.953	122.478
469	12173	45255	18685		116.293	110.528	125.335
470	12318	45852	18133		117.679	111.986	121.633
471	12216	45572	18156		116.704	111.302	121.787
472	12172	45052	18480		116.284	110.032	123.96
473	12206	45235	18373		116.609	110.479	123.243
474	12113	45307	18327		115.72	110.655	122.934
475	12253	45460	18203		117.058	111.029	122.102
476	12289	45500	18242		117.401	111.127	122.364
477	12118	45284	18472		115.768	110.599	123.907
478	12144	45207	18276		116.016	110.411	122.592
479	12268	45525	18463		117.201	111.188	123.846
480	12278	45190	18411		117.296	110.369	123.497
481	12273	45229	18215		117.249	110.465	122.183
482	12191	45120	18516		116.465	110.198	124.202
483	12321	45128	18330		117.707	110.218	122.954
484	12107	45329	18429		115.663	110.709	123.618
485	12382	45154	18333		118.29	110.282	122.974
486	11985	45190	18096		114.497	110.369	121.384
487	12196	45530	18159		116.513	111.2	121.807
488	12088	45671	18330		115.481	111.544	122.954
489	12281	45659	18277		117.325	111.515	122.599
490	12183	45864	18423		116.389	112.016	123.578
491	12256	45343	18498		117.086	110.743	124.081
492	12246	45407	18447		116.991	110.899	123.739
493	12282	45198	18374		117.335	110.389	123.249
494	12127	45278	18419		115.854	110.584	123.551
495	12266	45836	18324		117.182	111.947	122.914
496	12104	45539	18082		115.634	111.222	121.291
497	12101	45239	18127		115.605	110.489	121.592
498	12473	45427	18168		119.159		121.867
499	12149	45545	18341		116.064		123.028
500	12213	45080	18494		116.675		124.054
