# Supplementary material for: Cryo‐EM structure of antibacterial efflux transporter QacA from Staphylococcus aureus reveals a novel extracellular loop with allosteric role
Source: EMBO J. 2023 Jul 17;42(16):e113418. doi: 10.15252/embj.2023113418 (PMC10425836; doi:10.15252/embj.2023113418)
Supplement: Supplementary file 4 — Source Data for Expanded View [file EMBJ-42-e113418-s008.zip › Expanded view source data/Figure EV4/Replicates/EV4C all replicates/EV full trace trial 2 replicates.xlsx]

## Sheet: EV
	r1	r2	r3		r1 normalized	r2 normalized	r3 normalized			Histogram Data
	8240	8209	6690		100.392	97.202	101.342
	8045	8513	6462		98.0165	100.802	97.8883			r1 recovery(%)	r2 recovery(%)	r3 recovery(%)
	8035	8342	6500		97.8947	98.7768	98.464			6.52074	10.4727	20.2205
	8117	8388	6528		98.8937	99.3215	98.8881
	8028	8324	6632		97.8094	98.5637	100.464			Plotted: average (%) recovery
	8071	8297	6647		98.3333	98.244	100.691				12.4046
	8177	8291	6565		99.6247	98.1729	99.4486
	8246	8442	6623		100.465	99.9609	100.327
	8084	8470	6596		98.4917	100.292	99.9182
	8143	8366	6743		99.2105	99.061	102.145
	8132	8474	6526		99.0765	100.34	98.8578
	8176	8322	6465		99.6126	98.54	97.9338
	8128	8317	6586		99.0278	98.4808	99.7667
	8286	8530	6555		100.953	101.003	99.2971
	8315	8350	6699		101.306	98.8716	101.478
	8191	8475	6416		99.7953	100.352	97.1915
	8227	8564	6510		100.234	101.406	98.6154
	8264	8441	6712		100.685	99.9491	101.675
	7985	8394	6775		97.2855	99.3926	102.63
	8106	8460	6609		98.7597	100.174	100.115
	8168	8398	6603		99.5151	99.4399	100.024
	8248	8366	6663		100.49	99.061	100.933
	8138	8286	6556		99.1496	98.1137	99.3123
	8114	8320	6515		98.8572	98.5163	98.6912
	8200	8311	6635		99.905	98.4098	100.509
	7950	8601	6596		96.8591	101.844	99.9182
	8145	8263	6541		99.2349	97.8414	99.085
	8152	8660	6411		99.3202	102.542	97.1158
	8144	8385	6706		99.2227	99.286	101.585
	8311	8356	6632		101.257	98.9426	100.464
	8253	8374	6644		100.551	99.1557	100.645
	8224	8390	6656		100.197	99.3452	100.827
	8343	8396	6787		101.647	99.4162	102.812
	8329	8569	6712		101.477	101.465	101.675
	8239	8337	6556		100.38	98.7176	99.3123
	8288	8482	6696		100.977	100.435	101.433
	8266	8486	6611		100.709	100.482	100.145
	8274	8499	6529		100.807	100.636	98.9033
	8161	8372	6477		99.4298	99.1321	98.1156
	8371	8401	6747		101.988	99.4754	102.206
	8265	8475	6696		100.697	100.352	101.433
	8215	8414	6421		100.088	99.6294	97.2672
	8091	8526	6649		98.577	100.956	100.721
	8135	8287	6597		99.113	98.1256	99.9333
	8198	8514	6530		99.8806	100.813	98.9184
	8137	8525	6530		99.1374	100.944	98.9184
	8364	8443	6613		101.903	99.9728	100.176
	8400	8422	6673		102.342	99.7241	101.085
	8142	8522	6708		99.1983	100.908	101.615
	8131	8325	6597		99.0643	98.5755	99.9333
	8350	8324	6608		101.732	98.5637	100.1
	8197	8607	6756		99.8684	101.915	102.342
	7866	8521	6762		95.8357	100.896	102.433
	8165	8417	6599		99.4785	99.6649	99.9636
	7817	4745	3011		95.2387	56.1851	45.6115
	7807	7823	6435		95.1168	92.6314	97.4793
	7626	7619	6206		92.9116	90.2159	94.0104
	7326	7474	6166		89.2566	88.4989	93.4044
	7315	7052	6064		89.1225	83.5021	91.8593
	7142	6793	5884		87.0148	80.4353	89.1326
	7153	6382	5604		87.1488	75.5687	84.8911
	7028	6232	5512		85.6259	73.7925	83.4974
	6849	5909	5387		83.445	69.9679	81.6039
	6742	5509	5245		82.1414	65.2315	79.4528
	6739	5307	5023		82.1048	62.8397	76.0899
	6616	5210	4929		80.6063	61.6911	74.666
	6415	5065	4820		78.1574	59.9742	73.0148
	6261	5159	4727		76.2811	61.0872	71.606
	6306	4923	4646		76.8294	58.2928	70.379
	6222	4823	4488		75.8059	57.1087	67.9856
	6147	4610	4230		74.8922	54.5866	64.0773
	6014	4191	4202		73.2718	49.6252	63.6532
	5919	4202	4055		72.1143	49.7555	61.4264
	5834	4172	3911		71.0787	49.4003	59.245
	5774	4012	3877		70.3477	47.5057	58.73
	5746	3844	3836		70.0066	45.5164	58.1089
	5783	3777	3698		70.4574	44.7231	56.0184
	5752	3703	3726		70.0797	43.8469	56.4426
	5627	3842	3598		68.5567	45.4928	54.5036
	5815	3857	3601		70.8472	45.6704	54.549
	5739	3785	3526		69.9213	44.8178	53.4129
	5434	3793	3477		66.2053	44.9126	52.6706
	5574	3761	3384		67.911	44.5336	51.2619
	5335	3600	3296		64.9991	42.6273	49.9288
	5286	3796	3219		64.4022	44.9481	48.7624
	5163	3882	3179		62.9036	45.9664	48.1565
	4870	3869	3098		59.3338	45.8125	46.9294
	4858	3743	3067		59.1876	44.3205	46.4598
	4807	3711	3109		58.5662	43.9416	47.0961
	4755	3491	3104		57.9327	41.3366	47.0203
	4576	3436	3152		55.7518	40.6854	47.7474
	4760	3470	3002		57.9936	41.0879	45.4752
	4613	3418	2955		56.2026	40.4722	44.7632
	4437	3323	2953		54.0583	39.3473	44.7329
	4543	3120	2999		55.3498	36.9436	45.4298
	4494	3122	3026		54.7528	36.9673	45.8388
	4330	3252	2969		52.7547	38.5066	44.9753
	4310	3281	2897		52.511	38.85	43.8846
	4320	3189	2936		52.6329	37.7606	44.4754
	4170	3223	3021		50.8053	38.1632	45.763
	4148	3197	2840		50.5373	37.8554	43.0212
	4227	3267	2963		51.4998	38.6842	44.8844
	4113	3435	2948		50.1109	40.6735	44.6572
	4100	3340	2936		49.9525	39.5486	44.4754
	3994	3085	2878		48.661	36.5292	43.5968
	4083	3073	2890		49.7454	36.3871	43.7786
	3948	3166	2858		48.1006	37.4883	43.2938
	3855	3082	2810		46.9675	36.4937	42.5667
	3865	3109	2781		47.0894	36.8134	42.1274
	3806	3122	2719		46.3705	36.9673	41.1882
	3798	3070	2853		46.2731	36.3516	43.2181
	3627	2841	2747		44.1897	33.64	41.6124
	3626	2845	2831		44.1775	33.6874	42.8848
	3766	2891	2855		45.8832	34.2321	43.2484
	3642	2788	2709		44.3724	33.0124	41.0367
	3447	2894	2749		41.9966	34.2676	41.6427
	3555	2875	2623		43.3125	34.0426	39.734
	3508	2772	2739		42.7398	32.823	41.4912
	3557	2736	2712		43.3368	32.3967	41.0822
	3437	2732	2652		41.8748	32.3494	40.1733
	3312	2685	2524		40.3519	31.7928	38.2343
	3453	2714	2721		42.0697	32.1362	41.2185
	3397	2631	2622		41.3875	31.1534	39.7188
	3511	2650	2598		42.7764	31.3784	39.3553
	3380	2651	2666		41.1803	31.3902	40.3854
	3290	2684	2651		40.0838	31.781	40.1581
	3338	2657	2572		40.6686	31.4613	38.9614
	3233	2653	2651		39.3894	31.4139	40.1581
	3199	2607	2621		38.9751	30.8692	39.7037
	3198	2568	2538		38.9629	30.4074	38.4464
	3051	2458	2636		37.172	29.1049	39.9309
	3116	2460	2606		37.9639	29.1286	39.4765
	3083	2514	2553		37.5618	29.768	38.6736
	3161	2495	2518		38.5121	29.5431	38.1434
	3019	2437	2512		36.7821	28.8563	38.0525
	2943	2492	2502		35.8561	29.5075	37.9011
	2971	2384	2649		36.1973	28.2287	40.1279
	3003	2500	2611		36.5871	29.6023	39.5522
	3008	2395	2545		36.6481	28.359	38.5524
	2974	2317	2559		36.2338	27.4354	38.7645
	2919	2391	2476		35.5637	28.3116	37.5072
	2946	2378	2501		35.8927	28.1577	37.8859
	2929	2442	2495		35.6856	28.9155	37.795
	2841	2274	2579		34.6134	26.9262	39.0675
	2828	2330	2613		34.455	27.5893	39.5825
	2831	2335	2473		34.4916	27.6485	37.4618
	2871	2295	2493		34.9789	27.1749	37.7647
	2885	2385	2527		35.1495	28.2406	38.2798
	2765	2256	2519		33.6875	26.7131	38.1586
	2819	2238	2477		34.3454	26.4999	37.5223
	2749	2287	2496		33.4925	27.0802	37.8102
	2734	2309	2503		33.3098	27.3407	37.9162
	2659	2272	2506		32.396	26.9025	37.9616
	2735	2194	2426		33.322	25.9789	36.7498
	2637	2180	2549		32.128	25.8132	38.613
	2774	2196	2457		33.7971	26.0026	37.2194
	2740	2281	2393		33.3829	27.0091	36.2499
	2678	2248	2427		32.6275	26.6184	36.7649
	2720	2254	2460		33.1392	26.6894	37.2648
	2684	2234	2426		32.7006	26.4526	36.7498
	2661	2165	2439		32.4204	25.6356	36.9467
	2612	2220	2558		31.8234	26.2868	38.7494
	2590	2244	2478		31.5553	26.571	37.5375
	2532	2203	2397		30.8487	26.0855	36.3105
	2593	2134	2360		31.5919	25.2685	35.75
	2511	2165	2413		30.5929	25.6356	36.5529
	2462	2177	2395		29.9959	25.7777	36.2802
	2502	2177	2555		30.4832	25.7777	38.7039
	2621	2173	2394		31.933	25.7303	36.265
	2535	2167	2440		30.8853	25.6592	36.9619
	2557	2090	2454		31.1533	24.7475	37.1739
	2566	2211	2396		31.2629	26.1802	36.2953
	2534	2150	2393		30.8731	25.4579	36.2499
	2565	2148	2445		31.2508	25.4343	37.0376
	2490	2145	2471		30.337	25.3987	37.4315
	2491	2137	2382		30.3492	25.304	36.0833
	2450	2132	2376		29.8497	25.2448	35.9924
	2526	2234	2443		30.7756	26.4526	37.0073
	2470	2169	2344		30.0933	25.6829	35.5076
	2449	2121	2425		29.8375	25.1146	36.7346
	2505	2107	2391		30.5197	24.9488	36.2196
	2476	2103	2418		30.1664	24.9014	36.6286
	2436	2010	2504		29.6791	23.8002	37.9313
	2370	2165	2447		28.875	25.6356	37.0679
	2383	2258	2303		29.0334	26.7368	34.8865
	2411	2149	2492		29.3745	25.4461	37.7496
	2467	2070	2432		30.0568	24.5107	36.8407
	2441	2119	2395		29.74	25.0909	36.2802
	2438	2075	2316		29.7035	24.5699	35.0835
	2367	2195	2330		28.8384	25.9908	35.2955
	2406	2161	2405		29.3136	25.5882	36.4317
	2364	2062	2300		28.8019	24.4159	34.8411
	2391	2045	2379		29.1308	24.2147	36.0378
	2358	2061	2371		28.7288	24.4041	35.9166
	2318	2102	2392		28.2414	24.8896	36.2347
	2324	2018	2459		28.3145	23.8949	37.2497
	2297	2054	2345		27.9856	24.3212	35.5228
	2359	2078	2339		28.741	24.6054	35.4319
	2308	2140	2366		28.1196	25.3395	35.8409
	2258	2079	2394		27.5104	24.6172	36.265
	2297	2069	2307		27.9856	24.4988	34.9471
	2293	2048	2411		27.9368	24.2502	36.5226
	2325	1964	2287		28.3267	23.2555	34.6442
	2004	1320	668		24.4158	15.63	10.1191
	2639	2470	2803		32.1523	29.247	42.4607
	2628	2427	2723		32.0183	28.7379	41.2488
	2603	2540	2740		31.7137	30.0759	41.5063
	2658	2483	2719		32.3838	29.401	41.1882
	2747	2515	2711		33.4682	29.7799	41.067
	2718	2403	2699		33.1148	28.4537	40.8853
	2654	2526	2726		32.3351	29.9101	41.2943
	2595	2519	2744		31.6163	29.8272	41.5669
	2697	2492	2743		32.859	29.5075	41.5518
	2667	2568	2801		32.4935	30.4074	42.4304
	2661	2538	2697		32.4204	30.0522	40.855
	2680	2535	2695		32.6519	30.0167	40.8247
	2723	2562	2773		33.1758	30.3364	42.0062
	2726	2666	2847		33.2123	31.5679	43.1272
	2717	2613	2797		33.1027	30.9403	42.3698
	2631	2699	2726		32.0549	31.9586	41.2943
	2775	2601	2749		33.8093	30.7982	41.6427
	2657	2622	2692		32.3716	31.0469	40.7792
	2577	2470	2807		31.397	29.247	42.5213
	2830	2652	2830		34.4794	31.4021	42.8697
	2714	2698	2712		33.0661	31.9468	41.0822
	2616	2593	2764		31.8721	30.7035	41.8699
	2634	2586	2720		32.0914	30.6206	41.2034
	2652	2644	2711		32.3107	31.3074	41.067
	2757	2659	2802		33.59	31.485	42.4455
	2705	2544	2811		32.9565	30.1233	42.5819
	2708	2710	2836		32.993	32.0889	42.9606
	2694	2444	2847		32.8224	28.9392	43.1272
	2737	2530	2852		33.3463	29.9575	43.203
	2621	2608	2901		31.933	30.8811	43.9452
	2716	2540	2829		33.0905	30.0759	42.8545
	2732	2590	2793		33.2854	30.6679	42.3092
	2707	2569	2840		32.9808	30.4193	43.0212
	2742	2636	2834		33.4072	31.2126	42.9303
	2765	2602	2863		33.6875	30.81	43.3696
	2859	2575	2907		34.8327	30.4903	44.0361
	2761	2615	2807		33.6387	30.964	42.5213
	2782	2512	2866		33.8946	29.7444	43.415
	2712	2468	2784		33.0417	29.2234	42.1729
	2937	2623	2962		35.783	31.0587	44.8693
	2839	2551	2826		34.589	30.2062	42.8091
	2725	2591	2898		33.2001	30.6798	43.8998
	2810	2568	2863		34.2357	30.4074	43.3696
	2860	2562	3024		34.8449	30.3364	45.8085
	2836	2483	2905		34.5525	29.401	44.0058
	2778	2578	2811		33.8459	30.5259	42.5819
	2772	2580	2880		33.7728	30.5495	43.6271
	2857	2648	2993		34.8084	31.3547	45.3389
	2798	2574	2901		34.0895	30.4785	43.9452
	2736	2514	2954		33.3341	29.768	44.7481
	2816	2558	2793		34.3088	30.289	42.3092
	2846	2570	2902		34.6743	30.4311	43.9604
	2893	2535	2971		35.247	30.0167	45.0056
	2836	2588	2913		34.5525	30.6443	44.127
	2794	2585	2902		34.0408	30.6087	43.9604
	2841	2441	3007		34.6134	28.9037	45.5509
	2842	2596	2948		34.6256	30.739	44.6572
	2885	2413	2962		35.1495	28.5721	44.8693
	2816	2546	2906		34.3088	30.1469	44.021
	2761	2551	2927		33.6387	30.2062	44.3391
	2793	2550	2982		34.0286	30.1943	45.1722
	2776	2478	2995		33.8215	29.3418	45.3692
	2744	2634	2952		33.4316	31.1889	44.7178
	2856	2489	2918		34.7962	29.472	44.2027
	2769	2583	3038		33.7362	30.5851	46.0205
	2790	2620	3069		33.9921	31.0232	46.4901
	2659	2578	2927		32.396	30.5259	44.3391
	2799	2579	2921		34.1017	30.5377	44.2482
	2738	2559	2991		33.3585	30.3009	45.3086
	2733	2566	2948		33.2976	30.3838	44.6572
	2728	2663	2931		33.2367	31.5323	44.3997
	2779	2558	2879		33.858	30.289	43.612
	2772	2644	2996		33.7728	31.3074	45.3843
	2739	2578	3154		33.3707	30.5259	47.7777
	2777	2588	2925		33.8337	30.6443	44.3088
	2647	2516	3092		32.2498	29.7917	46.8385
	2702	2499	2987		32.9199	29.5904	45.248
	2748	2505	2932		33.4803	29.6615	44.4148
	2735	2612	2955		33.322	30.9284	44.7632
	2793	2516	3018		34.0286	29.7917	45.7176
	2779	2528	3019		33.858	29.9338	45.7327
	2830	2564	3027		34.4794	30.3601	45.8539
	2739	2596	2924		33.3707	30.739	44.2936
	2786	2568	3115		33.9433	30.4074	47.187
	2712	2636	3070		33.0417	31.2126	46.5053
	2781	2605	3055		33.8824	30.8456	46.2781
	2799	2588	2955		34.1017	30.6443	44.7632
	2753	2478	2906		33.5413	29.3418	44.021
	2781	2552	2976		33.8824	30.218	45.0813
	2709	2589	3047		33.0052	30.6561	46.1569
	2752	2552	2962		33.5291	30.218	44.8693
	2755	2639	3015		33.5656	31.2481	45.6721
	2714	2543	2931		33.0661	30.1114	44.3997
	2782	2533	3103		33.8946	29.993	47.0052
	2735	2588	3104		33.322	30.6443	47.0203
	2648	2511	3000		32.262	29.7325	45.4449
	2768	2588	2995		33.724	30.6443	45.3692
	2630	2533	2966		32.0427	29.993	44.9299
	2810	2620	2886		34.2357	31.0232	43.718
	2772	2627	3072		33.7728	31.1061	46.5356
	2724	2622	2981		33.1879	31.0469	45.1571
	2647	2552	3022		32.2498	30.218	45.7782
	2757	2564	3009		33.59	30.3601	45.5812
	2717	2465	3038		33.1027	29.1878	46.0205
	2606	2643	3080		31.7503	31.2955	46.6568
	2717	2656	2998		33.1027	31.4494	45.4146
	2730	2619	3031		33.261	31.0113	45.9145
	2706	2601	2949		32.9686	30.7982	44.6723
	2717	2625	2956		33.1027	31.0824	44.7784
	2744	2524	3115		33.4316	29.8864	47.187
	2676	2577	3054		32.6031	30.514	46.2629
	2591	2593	3081		31.5675	30.7035	46.6719
	2752	2655	3063		33.5291	31.4376	46.3992
	2615	2517	2973		31.8599	29.8036	45.0359
	2765	2639	2934		33.6875	31.2481	44.4451
	2778	2638	3096		33.8459	31.2363	46.8991
	2728	2616	3069		33.2367	30.9758	46.4901
	2731	2630	3052		33.2732	31.1416	46.2326
	2664	2631	3041		32.4569	31.1534	46.066
	2651	2613	3080		32.2985	30.9403	46.6568
	2634	2634	3091		32.0914	31.1889	46.8234
	2780	2563	2996		33.8702	30.3482	45.3843
	2693	2610	3113		32.8103	30.9048	47.1567
	2615	2579	3033		31.8599	30.5377	45.9448
	2694	2675	3061		32.8224	31.6744	46.369
	2574	2668	2916		31.3604	31.5915	44.1724
	2541	2614	2908		30.9584	30.9521	44.0513
	2659	2688	3067		32.396	31.8284	46.4598
	2770	2598	3110		33.7484	30.7627	47.1112
	2666	2674	3192		32.4813	31.6626	48.3534
	2776	2599	3104		33.8215	30.7745	47.0203
	2707	2542	3108		32.9808	30.0996	47.0809
	2769	2657	3066		33.7362	31.4613	46.4447
	2769	2657	3034		33.7362	31.4613	45.9599
	2720	2624	3108		33.1392	31.0705	47.0809
	2629	2636	3073		32.0305	31.2126	46.5507
	2617	2694	3182		31.8843	31.8994	48.2019
	2648	2662	3166		32.262	31.5205	47.9595
	2678	2606	3144		32.6275	30.8574	47.6263
	2724	2634	3234		33.1879	31.1889	48.9896
	2715	2744	3094		33.0783	32.4914	46.8688
	2680	2685	3033		32.6519	31.7928	45.9448
	2649	2594	3054		32.2742	30.7153	46.2629
	2764	2550	3138		33.6753	30.1943	47.5354
	2710	2637	3072		33.0174	31.2245	46.5356
	2714	2602	3112		33.0661	30.81	47.1415
	2735	2642	3095		33.322	31.2837	46.884
	2769	2637	3266		33.7362	31.2245	49.4744
	2673	2744	3045		32.5666	32.4914	46.1266
	2722	2607	3073		33.1636	30.8692	46.5507
	2732	2565	3204		33.2854	30.3719	48.5352
	2681	2585	3099		32.6641	30.6087	46.9446
	2728	2615	3152		33.2367	30.964	47.7474
	2626	2625	3086		31.994	31.0824	46.7477
	2671	2643	3234		32.5422	31.2955	48.9896
	2665	2679	3104		32.4691	31.7218	47.0203
	2714	2665	3102		33.0661	31.556	46.99
	2712	2539	3077		33.0417	30.0641	46.6113
	2678	2625	3126		32.6275	31.0824	47.3536
	2721	2659	3250		33.1514	31.485	49.232
	2652	2748	3239		32.3107	32.5388	49.0653
	2682	2680	3048		32.6762	31.7336	46.172
	2636	2656	3177		32.1158	31.4494	48.1262
	2690	2632	3195		32.7737	31.1653	48.3988
	2627	2639	3147		32.0061	31.2481	47.6717
	2740	2651	3128		33.3829	31.3902	47.3839
	2751	2707	3163		33.5169	32.0533	47.9141
	2738	2755	3094		33.3585	32.6217	46.8688
	2643	2629	3133		32.2011	31.1297	47.4596
	2685	2803	3152		32.7128	33.1901	47.7474
	2707	2674	3246		32.9808	31.6626	49.1714
	2714	2689	3083		33.0661	31.8402	46.7022
	2641	2671	3130		32.1767	31.6271	47.4142
	2703	2755	3158		32.9321	32.6217	47.8383
	2797	2665	2959		34.0773	31.556	44.8238
	2694	2780	3154		32.8224	32.9177	47.7777
	2568	2468	3326		31.2873	29.2234	50.3833
	2781	2697	3127		33.8824	31.9349	47.3687
	2678	2682	3082		32.6275	31.7573	46.6871
	2704	2662	3211		32.9443	31.5205	48.6412
	2685	2728	3124		32.7128	32.302	47.3233
	2673	2671	3220		32.5666	31.6271	48.7775
	2733	2689	3178		33.2976	31.8402	48.1413
	2761	2668	3239		33.6387	31.5915	49.0653
	2706	2701	3138		32.9686	31.9823	47.5354
	2673	2778	3174		32.5666	32.894	48.0807
	2680	2696	3231		32.6519	31.9231	48.9442
	2729	2626	3154		33.2489	31.0942	47.7777
	2751	2725	3253		33.5169	32.2665	49.2774
	2689	2680	3224		32.7615	31.7336	48.8381
	2627	2712	3163		32.0061	32.1125	47.9141
	2592	2770	3211		31.5797	32.7993	48.6412
	2782	2725	3197		33.8946	32.2665	48.4291
	2738	2722	3272		33.3585	32.2309	49.5652
	2736	2724	3212		33.3341	32.2546	48.6563
	2649	2756	3201		32.2742	32.6335	48.4897
	2652	2757	3218		32.3107	32.6454	48.7472
	2597	2766	3169		31.6406	32.7519	48.005
	2755	1584	3328		33.5656	18.756	50.4135
	3905	6193	5269		47.5767	73.3307	79.8164
	7728	6678	6339		94.1543	79.0736	96.0251
	8020	7329	6416		97.7119	86.782	97.1915
	8158	7721	6813		99.3933	91.4236	103.205
	8548	7929	6913		104.145	93.8865	104.72
	8664	8338	6975		105.558	98.7295	105.659
	8888	8323	6966		108.287	98.5519	105.523
	9158	8664	6967		111.577	102.59	105.538
	9236	8554	7058		112.527	101.287	106.917
	9456	8702	7342		115.207	103.04	111.219
	9625	8822	7161		117.267	104.46	108.477
	9559	8643	7123		116.462	102.341	107.901
	9747	8827	7167		118.753	104.52	108.568
	9846	8841	7339		119.959	104.685	111.173
	9941	9014	7371		121.116	106.734	111.658
	9762	8899	7348		118.936	105.372	111.31
	9885	8992	7367		120.434	106.473	111.598
	9953	9209	7385		121.263	109.043	111.87
	10018	9356	7608		122.055	110.784	115.248
	10013	9162	7521		121.994	108.486	113.93
	10044	9415	7600		122.371	111.482	115.127
	9883	9155	7525		120.41	108.403	113.991
	10069	9439	7451		122.676	111.766	112.87
	10052	9488	7447		122.469	112.347	112.809
	10086	9481	7457		122.883	112.264	112.961
	10220	9597	7434		124.516	113.637	112.612
	10257	9270	7401		124.966	109.765	112.113
	10371	9416	7527		126.355	111.494	114.021
	10124	9499	7486		123.346	112.477	113.4
	10203	9436	7753		124.309	111.731	117.445
	10075	9596	7514		122.749	113.625	113.824
	10108	9651	7475		123.151	114.277	113.234
	10144	9723	7661		123.59	115.129	116.051
	10127	9690	7484		123.383	114.738	113.37
	10266	9660	7481		125.076	114.383	113.324
	10273	9791	7664		125.161	115.934	116.097
	10094	9698	7579		122.981	114.833	114.809
	10186	9564	7433		124.101	113.246	112.597
	10093	9664	7581		122.968	114.431	114.839
	10115	9653	7524		123.236	114.3	113.976
	10313	9767	7543		125.649	115.65	114.264
	10162	9746	7386		123.809	115.401	111.885
	10175	9555	7681		123.967	113.14	116.354
	10220	9698	7572		124.516	114.833	114.703
	10186	9785	7488		124.101	115.863	113.43
	9971	9619	7458		121.482	113.898	112.976
	10346	9458	7711		126.051	111.991	116.809
	10010	9552	7717		121.957	113.104	116.899
	10038	9735	7659		122.298	115.271	116.021
	10109	9689	7510		123.163	114.727	113.764
	10106	9725	7397		123.127	115.153	112.052
	10050	9908	7624		122.445	117.32	115.491
	10271	9578	7619		125.137	113.412	115.415
	9894	9667	7534		120.544	114.466	114.127
	10080	9841	7669		122.81	116.526	116.172
	10180	9626	7501		124.028	113.981	113.627
	10332	9729	7643		125.88	115.2	115.778
	10082	9847	7543		122.834	116.597	114.264
	10194	9781	7611		124.199	115.816	115.294
	10380	9800	7737		126.465	116.041	117.202
	9973	9756	7668		121.506	115.52	116.157
	10238	9861	7576		124.735	116.763	114.764
	10039	9534	7549		122.31	112.891	114.355
	10164	9899	7462		123.833	117.213	113.037
	9964	9713	7549		121.397	115.011	114.355
	10215	9849	7594		124.455	116.621	115.036
	10047	9760	7700		122.408	115.567	116.642
	10180	9660	7360		124.028	114.383	111.492
	10162	9831	7749		123.809	116.408	117.384
	10322	9609	7577		125.758	113.779	114.779
	10354	9784	7564		126.148	115.851	114.582
	10158	9879	7609		123.76	116.976	115.263
	10251	9673	7657		124.893	114.537	115.991
	10195	9673	7615		124.211	114.537	115.354
	10113	9624	7659		123.212	113.957	116.021
	10194	9695	7646		124.199	114.798	115.824
	10134	9614	7511		123.468	113.838	113.779
	10212	9801	7511		124.418	116.053	113.779
	10444	9728	7498		127.245	115.188	113.582
	10311	9866	7536		125.624	116.822	114.158
	10279	9879	7514		125.235	116.976	113.824
	10258	9671	7589		124.979	114.513	114.96
	10211	9881	7671		124.406	117	116.203
	10253	9632	7693		124.918	114.052	116.536
	10073	9890	7443		122.725	117.107	112.749
	10337	9842	7808		125.941	116.538	118.278
	10264	9736	7436		125.052	115.283	112.643
	10165	9820	7669		123.846	116.278	116.172
	10208	9550	7544		124.37	113.081	114.279
	10061	9830	7570		122.579	116.396	114.673
	10293	9728	7643		125.405	115.188	115.778
	10065	9618	7704		122.627	113.886	116.703
	10340	9616	7662		125.978	113.862	116.066
	10232	9652	7648		124.662	114.288	115.854
	10152	9853	7525		123.687	116.668	113.991
	10074	9760	7551		122.737		114.385
	10532	9619	7717		128.317		116.899
	10170	9874	7701		123.907		116.657

## Sheet: WT
	r1	r2	r3		r1 normalized	r2 normalized	r3 normalized			Histogram Data
	15869	15305	14727		101.331	102.064	99.9579
	15413	14952	14862		98.4196	99.7099	100.874			r1 recovery(%)	r2 recovery(%)	r3 recovery(%)
	15570	15149	15014		99.4221	101.024	101.906			88.6931	81.752	82.8232
	15572	15399	14948		99.4349	102.691	101.458
	15597	15302	14650		99.5945	102.044	99.4353			Plotted: average (%) recovery
	15762	14942	14757		100.648	99.6432	100.162				84.4228
	15599	15175	14626		99.6073	101.197	99.2724
	15774	15037	14710		100.725	100.277	99.8425
	15685	15211	14743		100.156	101.437	100.067
	15605	15101	14931		99.6456	100.704	101.343
	15760	15176	14831		100.635	101.204	100.664
	15934	14938	14805		101.746	99.6166	100.487
	15601	15305	14805		99.6201	102.064	100.487
	15733	15072	14652		100.463	100.51	99.4489
	15547	15062	14674		99.2752	100.443	99.5982
	15540	15044	14736		99.2305	100.323	100.019
	15680	15028	14855		100.125	100.217	100.827
	15582	14934	14703		99.4987	99.5899	99.795
	15767	14852	14769		100.68	99.043	100.243
	15590	15477	14752		99.5498	103.211	100.128
	15630	15003	14827		99.8052	100.05	100.637
	16027	15266	14702		102.34	101.804	99.7882
	15815	15250	14781		100.987	101.697	100.324
	15391	15227	14877		98.2791	101.544	100.976
	15649	15335	14770		99.9266	102.264	100.25
	15511	15229	14719		99.0454	101.557	99.9036
	15653	14876	14657		99.9521	99.2031	99.4828
	15650	15105	14670		99.933	100.73	99.571
	15612	15019	14936		99.6903	100.157	101.376
	15744	15095	14801		100.533	100.664	100.46
	15728	14880	14903		100.431	99.2298	101.152
	15628	15155	14863		99.7925	101.064	100.881
	15877	15160	14871		101.382	101.097	100.935
	15680	15080	14841		100.125	100.564	100.732
	15639	15064	14849		99.8627	100.457	100.786
	15820	15210	14559		101.018	101.43	98.8176
	15602	14796	14837		99.6264	98.6696	100.705
	15901	15142	14823		101.536	100.977	100.61
	15860	14897	14843		101.274	99.3431	100.745
	15930	15000	14966		101.721	100.03	101.58
	15645	15031	14515		99.901	100.237	98.519
	15429	15115	14679		98.5218	100.797	99.6321
	15861	15000	14622		101.28	100.03	99.2452
	15723	14946	14918		100.399	99.6699	101.254
	15858	14964	14511		101.261	99.7899	98.4918
	15819	15104	14870		101.012	100.724	100.929
	15621	14912	14576		99.7478	99.4432	98.933
	15545	15135	14959		99.2625	100.93	101.533
	15684	14764	14722		100.15	98.4562	99.924
	15420	14984	14960		98.4643	99.9233	101.539
	15818	15085	14713		101.006	100.597	99.8629
	15808	14909	3611		100.942	99.4232	24.5093
	3409	4436	14675		21.7681	29.5822	99.605
	15356	14632	14639		98.0556	97.5759	99.3606
	15137	14473	14733		96.6572	96.5156	99.9986
	14712	14330	14643		93.9434	95.562	99.3878
	13975	14050	14446		89.2373	93.6948	98.0507
	13465	13551	14396		85.9807	90.3671	97.7113
	12797	13334	14374		81.7151	88.92	97.562
	12466	13472	14704		79.6015	89.8403	99.8018
	11632	13271	14478		74.276	88.4999	98.2679
	11204	13335	14518		71.5431	88.9267	98.5394
	10881	12738	14411		69.4805	84.9455	97.8131
	10304	12999	14553		65.7961	86.686	98.7769
	9886	12716	14602		63.127	84.7988	99.1095
	9365	12751	14367		59.8001	85.0322	97.5145
	8889	12638	14676		56.7606	84.2786	99.6118
	8608	12069	14516		54.9663	80.4841	98.5258
	8415	11502	14220		53.7339	76.703	96.5167
	8237	11425	14559		52.5973	76.1895	98.8176
	8125	11368	14614		51.8821	75.8094	99.1909
	7897	11193	14502		50.4262	74.6424	98.4308
	7632	11506	14523		48.7341	76.7297	98.5733
	7563	11228	14469		48.2935	74.8758	98.2068
	7387	10932	14538		47.1696	72.9019	98.6751
	7237	10963	14567		46.2118	73.1086	98.8719
	7043	11225	14377		44.973	74.8558	97.5823
	6934	10898	14496		44.277	72.6751	98.39
	6842	10988	14360		43.6895	73.2753	97.4669
	6823	10987	14434		43.5682	73.2686	97.9692
	6610	10182	12258		42.2081	67.9004	83.1998
	6541	9840	11799		41.7675	65.6197	80.0844
	6377	9853	11160		40.7203	65.7064	75.7473
	6472	9975	10088		41.3269	66.52	68.4712
	6247	10086	9318		39.8902	67.2602	63.2449
	6228	10178	8498		39.7688	67.8737	57.6793
	6129	10354	7924		39.1367	69.0474	53.7833
	6061	10433	7358		38.7025	69.5742	49.9416
	5956	10557	6988		38.032	70.4011	47.4303
	6063	10016	6685		38.7152	66.7934	45.3737
	5924	10185	6487		37.8277	67.9204	44.0298
	5678	10370	6344		36.2568	69.1541	43.0592
	5826	10307	6161		37.2019	68.734	41.8171
	5672	10133	6056		36.2185	67.5736	41.1044
	5520	9990	5948		35.2479	66.62	40.3714
	5353	9812	5988		34.1815	65.433	40.6429
	5444	9922	5721		34.7626	66.1665	38.8307
	5487	9381	5810		35.0372	62.5588	39.4347
	5398	9385	5800		34.4689	62.5854	39.3669
	5328	9073	5717		34.0219	60.5048	38.8035
	5238	9130	5700		33.4472	60.8849	38.6881
	5333	8818	5648		34.0538	58.8043	38.3352
	5161	8858	5577		32.9555	59.0711	37.8533
	5344	8941	5583		34.1241	59.6246	37.894
	5099	8691	5630		32.5596	57.9574	38.213
	5274	8410	5532		33.6771	56.0835	37.5479
	5197	8338	5457		33.1854	55.6033	37.0388
	5100	8105	5555		32.566	54.0495	37.704
	5062	8134	5322		32.3234	54.2429	36.1225
	5108	8099	5230		32.6171	54.0095	35.4981
	5091	7921	5265		32.5085	52.8225	35.7356
	5035	7949	5075		32.151	53.0092	34.446
	5034	8027	5016		32.1446	53.5294	34.0456
	4875	8341	5026		31.1293	55.6234	34.1134
	5081	8347	4806		32.4447	55.6634	32.6202
	5019	8448	4968		32.0488	56.3369	33.7198
	4903	8594	4822		31.3081	57.3105	32.7288
	4932	8590	4800		31.4932	57.2839	32.5795
	4791	8351	4795		30.5929	55.69	32.5455
	4855	8035	4829		31.0016	53.5827	32.7763
	4849	8111	4843		30.9633	54.0896	32.8713
	4925	8271	4725		31.4485	55.1565	32.0704
	4884	8522	4716		31.1867	56.8304	32.0093
	4759	8339	4738		30.3886	55.61	32.1587
	4810	8422	4760		30.7142	56.1635	32.308
	4748	7992	4579		30.3183	53.296	31.0795
	4762	8349	4582		30.4077	55.6767	31.0998
	4689	8299	4622		29.9416	55.3433	31.3713
	4782	8332	4582		30.5354	55.5633	31.0998
	4688	8009	4622		29.9352	53.4094	31.3713
	4733	7876	4560		30.2225	52.5224	30.9505
	4550	8057	4728		29.054	53.7295	32.0908
	4640	8057	4498		29.6287	53.7295	30.5297
	4566	7559	4484		29.1562	50.4085	30.4347
	4634	7553	4527		29.5904	50.3684	30.7265
	4629	7368	4577		29.5584	49.1347	31.0659
	4419	7306	4470		28.2175	48.7213	30.3396
	4615	7172	4455		29.469	47.8277	30.2378
	4621	7099	4402		29.5074	47.3409	29.8781
	4545	7076	4449		29.0221	47.1875	30.1971
	4625	7577	4541		29.5329	50.5285	30.8215
	4515	7739	4490		28.8305	51.6088	30.4754
	4609	7482	4436		29.4307	49.895	30.1089
	4618	7591	4430		29.4882	50.6219	30.0681
	4456	7294	4568		28.4538	48.6413	31.0048
	4529	7237	4488		28.9199	48.2611	30.4618
	4552	7280	4485		29.0668	48.5479	30.4415
	4501	7348	4481		28.7411	49.0014	30.4143
	4507	7241	4507		28.7794	48.2878	30.5908
	4697	7227	4344		29.9927	48.1945	29.4844
	4550	7214	4382		29.054	48.1078	29.7424
	4639	6861	4452		29.6223	45.7537	30.2175
	4596	7164	4410		29.3477	47.7743	29.9324
	4604	7102	4302		29.3988	47.3609	29.1994
	4604	6928	4416		29.3988	46.2005	29.9731
	4538	7132	4316		28.9774	47.5609	29.2944
	4477	6913	4367		28.5878	46.1005	29.6405
	4520	7057	4523		28.8624	47.0608	30.6994
	4412	7093	4300		28.1728	47.3009	29.1858
	4596	7347	4426		29.3477	48.9947	30.041
	4405	7412	4316		28.1281	49.4282	29.2944
	4421	7169	4428		28.2303	47.8077	30.0546
	4472	7365	4353		28.5559	49.1147	29.5455
	4451	6885	4329		28.4218	45.9138	29.3826
	4679	6859	4466		29.8777	45.7404	30.3125
	4543	6804	4337		29.0093	45.3736	29.4369
	4596	6890	4450		29.3477	45.9471	30.2039
	4603	6828	4367		29.3924	45.5337	29.6405
	4499	6716	4385		28.7283	44.7868	29.7627
	4578	6769	4261		29.2328	45.1402	28.9211
	4560	6657	4423		29.1178	44.3933	30.0206
	4725	6683	4464		30.1715	44.5667	30.2989
	4561	6726	4355		29.1242	44.8535	29.5591
	4586	6798	4392		29.2839	45.3336	29.8102
	4509	6736	4382		28.7922	44.9201	29.7424
	4693	6831	4318		29.9671	45.5537	29.308
	4704	6746	4303		30.0374	44.9868	29.2061
	4570	6712	4371		29.1817	44.7601	29.6677
	4589	6751	4408		29.303	45.0202	29.9188
	4624	6787	4440		29.5265	45.2602	30.136
	4641	6525	4423		29.6351	43.5131	30.0206
	4542	6533	4362		29.0029	43.5664	29.6066
	4606	6353	4315		29.4116	42.366	29.2876
	4543	6448	4335		29.0093	42.9996	29.4233
	4614	6689	4453		29.4627	44.6067	30.2243
	4564	6587	4278		29.1434	43.9265	29.0365
	4575	6759	4381		29.2136	45.0735	29.7356
	4697	6502	4356		29.9927	43.3597	29.5659
	4641	6403	4340		29.6351	42.6995	29.4573
	4555	6284	4406		29.0859	41.9059	29.9052
	4722	6239	4498		30.1523	41.6058	30.5297
	4704	6346	4324		30.0374	42.3194	29.3487
	4784	6092	4492		30.5482	40.6255	30.489
	4634	5974	4308		29.5904	39.8386	29.2401
	4698	5850	4310		29.999	39.0117	29.2537
	4795	5967	4387		30.6184	39.7919	29.7763
	4603	5672	4317		29.3924	37.8247	29.3012
	4752	5817	4251		30.3439	38.7916	28.8532
	4886	5603	4464		31.1995	37.3645	30.2989
	4684	5725	4473		29.9096	38.1781	30.36
	4588	5583	4401		29.2966	37.2312	29.8713
	4693	5661	4383		29.9671	37.7513	29.7491
	4689	5574	4409		29.9416	37.1712	29.9256
	916	1386	4411		5.84911	9.24277	29.9392
	5528	7011	4526		35.299	46.754	30.7197
	5940	7010	4392		37.9298	46.7474	29.8102
	6015	7034	4429		38.4087	46.9074	30.0614
	6188	7037	4397		39.5134	46.9274	29.8442
	6132	7338	4564		39.1558	48.9347	30.9777
	6270	7205	4483		40.037	48.0477	30.4279
	6246	7634	4518		39.8838	50.9086	30.6654
	6580	7677	4490		42.0165	51.1954	30.4754
	6667	7725	4566		42.5721	51.5155	30.9912
	6684	7597	4486		42.6806	50.6619	30.4482
	6912	7741	4570		44.1365	51.6222	31.0184
	7176	7904	4543		45.8223	52.7091	30.8351
	7279	8067	4637		46.48	53.7961	31.4731
	7612	8152	4759		48.6064	54.363	32.3012
	7820	8135	4592		49.9345	54.2496	31.1677
	7802	8209	4597		49.8196	54.7431	31.2016
	8236	8022	4572		52.5909	53.496	31.032
	8172	8013	4675		52.1822	53.436	31.7311
	8549	8202	4535		54.5896	54.6964	30.7808
	8495	8235	4685		54.2448	54.9165	31.7989
	8417	8568	4634		53.7467	57.1371	31.4528
	8840	8656	4730		56.4478	57.724	32.1044
	9074	8908	4648		57.942	59.4045	31.5478
	9190	8974	4594		58.6827	59.8446	31.1813
	9351	9296	4700		59.7107	61.9919	31.9007
	9241	9624	4551		59.0083	64.1793	30.8894
	9465	9610	4746		60.4387	64.0859	32.213
	9418	9533	4691		60.1386	63.5724	31.8397
	9521	9576	4366		60.7963	63.8592	29.6338
	9617	9390	6388		61.4093	62.6188	43.3579
	9537	9195	6485		60.8984	61.3184	44.0162
	9359	9560	6682		59.7618	63.7525	45.3534
	9597	9464	6750		61.2816	63.1123	45.8149
	9717	9492	6841		62.0478	63.299	46.4325
	9641	9589	6872		61.5625	63.9459	46.643
	9919	9416	7080		63.3377	62.7922	48.0547
	9837	9343	7483		62.8141	62.3054	50.7901
	10135	9510	7330		64.717	63.419	49.7516
	10228	9644	7544		65.3108	64.3126	51.2041
	10405	9614	7629		66.441	64.1126	51.781
	10573	9715	7771		67.5138	64.7861	52.7448
	10584	9739	7855		67.584	64.9462	53.315
	10633	9629	8038		67.8969	64.2126	54.5571
	10632	9650	8188		67.8906	64.3526	55.5752
	10855	9766	8240		69.3145	65.1262	55.9281
	10980	9785	8383		70.1127	65.2529	56.8987
	10903	9668	8425		69.621	64.4727	57.1838
	11062	9729	8509		70.6363	64.8795	57.7539
	11130	9544	8555		71.0705	63.6458	58.0661
	11211	9400	8666		71.5878	62.6855	58.8195
	11318	9529	8965		72.271	63.5457	60.849
	11161	9699	8873		71.2685	64.6794	60.2245
	11286	9720	9147		72.0667	64.8194	62.0843
	11205	9815	9218		71.5494	65.453	62.5662
	11337	9801	9258		72.3923	65.3596	62.8377
	11579	9745	9549		73.9376	64.9862	64.8128
	11453	10144	9394		73.133	67.647	63.7608
	11714	10016	9521		74.7997	66.7934	64.6228
	11658	10185	9484		74.4421	67.9204	64.3716
	11917	10119	9577		76.0959	67.4802	65.0029
	11772	10291	9702		75.17	68.6273	65.8513
	11977	10235	9676		76.479	68.2538	65.6748
	12047	10282	9889		76.926	68.5672	67.1205
	11959	10521	9873		76.3641	70.161	67.0119
	12143	10495	10121		77.539	69.9877	68.6952
	12200	10819	10190		77.903	72.1483	69.1635
	12309	10397	9988		78.599	69.3341	67.7925
	12296	10650	10278		78.516	71.0213	69.7608
	12293	10648	10257		78.4969	71.008	69.6183
	12613	10611	10297		80.5402	70.7612	69.8898
	12278	10599	10382		78.4011	70.6812	70.4667
	12495	10751	10514		79.7867	71.6948	71.3626
	12446	10781	10465		79.4738	71.8949	71.0301
	12389	10991	10442		79.1099	73.2953	70.8739
	12632	10822	10508		80.6615	72.1683	71.3219
	12442	10996	10610		79.4483	73.3287	72.0142
	12483	10695	10436		79.7101	71.3214	70.8332
	12751	10718	10630		81.4214	71.4748	72.15
	12567	10657	10627		80.2465	71.068	72.1296
	12936	10500	10786		82.6027	70.021	73.2088
	12604	10850	10702		80.4827	72.355	72.6387
	12610	10781	10639		80.5211	71.8949	72.2111
	12355	10641	10934		78.8928	70.9613	74.2133
	12730	10563	10884		81.2873	70.4411	73.874
	12923	10731	10904		82.5197	71.5615	74.0097
	12557	10644	10969		80.1826	70.9813	74.4509
	12740	10826	11038		81.3512	72.195	74.9192
	12828	10876	11136		81.9131	72.5284	75.5844
	12741	10831	11028		81.3576	72.2283	74.8514
	12832	10887	11122		81.9386	72.6018	75.4894
	13041	10899	11062		83.2732	72.6818	75.0821
	12827	10844	11011		81.9067	72.315	74.736
	12923	10849	11050		82.5197	72.3484	75.0007
	13087	10848	11188		83.5669	72.3417	75.9373
	13047	11105	11111		83.3115	74.0555	75.4147
	12842	11151	11030		82.0025	74.3623	74.8649
	13379	11059	11135		85.4315	73.7488	75.5776
	12807	11163	11158		81.779	74.4423	75.7337
	13203	11055	11386		84.3077	73.7221	77.2812
	13224	11065	11279		84.4417	73.7888	76.555
	13140	11148	11328		83.9054	74.3423	76.8876
	13063	11230	11343		83.4137	74.8891	76.9894
	13237	11259	11414		84.5248	75.0825	77.4713
	13218	11299	11430		84.4034	75.3493	77.5799
	13258	11454	11390		84.6589	76.3829	77.3084
	13163	11617	11548		84.0522	77.4699	78.3808
	13393	11627	11455		85.5209	77.5366	77.7496
	13487	11550	11352		86.1211	77.0231	77.0505
	13252	11400	11541		84.6205	76.0228	78.3333
	13430	11617	11570		85.7572	77.4699	78.5301
	13363	11811	11504		85.3293	78.7636	78.0822
	13309	11836	11706		84.9845	78.9303	79.4532
	13479	11958	11663		86.07	79.7439	79.1613
	13430	11771	11600		85.7572	78.4969	78.7337
	13465	11770	11739		85.9807	78.4902	79.6772
	13239	11696	11582		84.5375	77.9967	78.6116
	13408	11742	11563		85.6167	78.3035	78.4826
	13329	11851	11551		85.1122	79.0304	78.4012
	13349	11824	11904		85.2399	78.8503	80.7971
	13336	11823	11838		85.1569	78.8437	80.3491
	13232	11979	11976		84.4928	79.884	81.2858
	13345	11642	11627		85.2144	77.6366	78.917
	13268	12081	11721		84.7227	80.5642	79.555
	13221	12005	11780		84.4226	80.0574	79.9555
	13186	12042	11827		84.1991	80.3041	80.2745
	13351	12000	12005		85.2527	80.024	81.4826
	13118	12094	11777		83.7649	80.6509	79.9351
	13632	11951	11969		87.047	79.6972	81.2383
	13531	12027	11850		86.4021	80.2041	80.4306
	13514	12368	11880		86.2935	82.4781	80.6342
	13471	11929	11805		86.019	79.5505	80.1252
	13559	12053	12081		86.5809	80.3774	81.9985
	13669	12306	11967		87.2833	82.0646	81.2247
	13811	12292	11796		88.19	81.9713	80.0641
	13631	11959	12205		87.0406	79.7506	82.8401
	13802	12271	11999		88.1326	81.8312	81.4419
	13737	12192	12179		87.7175	81.3044	82.6636
	13945	12360	12112		89.0457	82.4247	82.2089
	13692	12051	12245		87.4302	80.3641	83.1116
	13878	12273	12155		88.6179	81.8446	82.5007
	13797	12181	11930		88.1006	81.231	80.9736
	14002	12284	12119		89.4097	81.9179	82.2564
	13585	12207	12120		86.7469	81.4044	82.2632
	13906	12439	12211		88.7967	82.9516	82.8808
	13787	12211	12337		88.0368	81.4311	83.7361
	13782	12364	12205		88.0049	82.4514	82.8401
	13891	12076	12224		88.7009	80.5308	82.9691
	13864	12189	12014		88.5285	81.2844	81.5437
	13902	12415	12165		88.7711	82.7915	82.5686
	14005	12427	12287		89.4288	82.8715	83.3967
	13930	12345	12227		88.9499	82.3247	82.9894
	13987	12306	12168		89.3139	82.0646	82.589
	13962	12238	12544		89.1542	81.6112	85.141
	14141	12205	12378		90.2972	81.3911	84.0143
	14103	12497	12214		90.0546	83.3383	82.9012
	13978	12510	12376		89.2564	83.425	84.0008
	14118	12531	12535		90.1504	83.5651	85.08
	14147	12563	12439		90.3356	83.7785	84.4284
	14007	12561	12333		89.4416	83.7651	83.7089
	13878	12571	12601		88.6179	83.8318	85.5279
	14142	12528	12692		90.3036	83.5451	86.1456
	14046	12499	12457		89.6906	83.3517	84.5505
	13936	12562	12476		88.9882	83.7718	84.6795
	14230	12889	12349		90.8656	85.9525	83.8175
	14000	12657	12449		89.3969	84.4053	84.4962
	14082	12879	12427		89.9205	85.8858	84.3469
	13944	12835	12772		89.0393	85.5923	86.6886
	14525	12980	12648		92.7493	86.5593	85.8469
	14313	12680	12475		91.3955	84.5587	84.6727
	14390	12882	12453		91.8872	85.9058	84.5234
	14410	12975	12379		92.0149	86.526	84.0211
	14229	13104	12508		90.8592	87.3862	84.8967
	14159	13068	12735		90.4122	87.1461	86.4374
	14341	12810	12390		91.5743	85.4256	84.0958
	14237	12884	12845		90.9103	85.9191	87.184
	14128	12940	12597		90.2142	86.2926	85.5008
	14256	13048	12657		91.0316	87.0128	85.908
	14524	12985	12614		92.7429	86.5926	85.6162
	14153	13117	12852		90.3739	87.4729	87.2316
	14244	13089	12427		90.955	87.2862	84.3469
	14355	12919	12635		91.6637	86.1525	85.7587
	14236	13218	12780		90.9039	88.1464	86.7429
	14431	13021	12838		92.149	86.8327	87.1365
	14569	13181	12679		93.0302	87.8997	86.0573
	14435	13185	12630		92.1746	87.9264	85.7248
	14471	13139	12851		92.4045	87.6196	87.2248
	14311	13369	12695		91.3828	89.1534	86.1659
	14404	13129	12899		91.9766	87.5529	87.5506
	14194	13365	12702		90.6357	89.1267	86.2134
	14430	13161	12849		92.1427	87.7663	87.2112
	14552	13307	12841		92.9217	88.74	87.1569
	14418	13160	12794		92.066	87.7597	86.8379
	14362	13466	12990		91.7084	89.8003	88.1682
	14398	13339	12818		91.9383	88.9534	87.0008
	14615	13442	13022		93.324	89.6402	88.3854
	14279	13004	13025		91.1784	86.7193	88.4058
	14536	13416	12995		92.8195	89.4668	88.2022
	14752	13578	12877		94.1988	90.5472	87.4012
	14672	13255	12833		93.6879	88.3932	87.1026
	7847	13293	13206		50.107	88.6466	89.6343
	16191	13227	13054		103.388	88.2065	88.6026
	16281	13365	13001		103.962	89.1267	88.2429
	16426	13481	13058		104.888	89.9003	88.6298
	16687	13628	13064		106.555	90.8806	88.6705
	16949	13293	13193		108.228	88.6466	89.5461
	17277	13390	13011		110.322	89.2935	88.3108
	17046	13376	12963		108.847	89.2001	87.985
	17446	13548	13168		111.401	90.3471	89.3764
	17410	13582	12952		111.171	90.5738	87.9103
	17587	13704	13148		112.302	91.3874	89.2406
	17385	1892	12892		111.012	12.6171	87.5031
	17793	15429	13159		113.617	102.891	89.3153
	17568	15744	13176		112.18	104.991	89.4307
	18059	15847	13054		115.316	105.678	88.6026
	17851	16059	13028		113.987	107.092	88.4261
	17885	16232	13005		114.205	108.246	88.27
	17985	16569	12896		114.843	110.493	87.5302
	18340	16238	13076		117.11	108.286	88.7519
	17742	16258	13054		113.291	108.419	88.6026
	17972	16531	13302		114.76	110.24	90.2859
	18098	16390	13059		115.565	109.299	88.6365
	17913	16607	13259		114.383	110.747	89.994
	17964	16192	13019		114.709	107.979	88.3651
	18131	16388	13358		115.775	109.286	90.666
	18121	16711	13351		115.712	111.44	90.6185
	17972	16812	13432		114.76	112.114	91.1682
	17986	16692	13100		114.849	111.313	88.9148
	18291	16638	13367		116.797	110.953	90.7271
	18061	16564	10499		115.328	110.46	71.2608
	18128	16524	14251		115.756	110.193	96.7271
	18217	16500	14884		116.325	110.033	101.024
	18188	16583	15169		116.139	110.587	102.958
	18037	16823	15520		115.175	112.187	105.34
	18096	16832	15784		115.552	112.247	107.132
	18195	16759	15981		116.184	111.76	108.469
	17821	16672	16031		113.796	111.18	108.809
	18338	16728	16232		117.097	111.553	110.173
	18053	16704	16281		115.277	111.393	110.506
	18133	16480	16321		115.788	109.9	110.777
	18259	16541	16268		116.593	110.306	110.417
	18139	16835	16517		115.826	112.267	112.107
	18257	16830	16544		116.58	112.234	112.291
	18279	16752	16436		116.72	111.714	111.558
	17999	16589	16435		114.932	110.627	111.551
	18278	16844	16541		116.714	112.327	112.27
	18088	16775	16309		115.501	111.867	110.696
	18025	16864	16275		115.098	112.46	110.465
	18082	16471	16050		115.462	109.84	108.938
	18186	16849	16363		116.127	112.36	111.062
	18230	16591	16367		116.408	110.64	111.089
	18389	16941	16451		117.423	112.974	111.659
	18086	16691	16207		115.488	111.307	110.003
	18550	16827	16551		118.451	112.214	112.338
	18293	16914	16426		116.81	112.794	111.49
	18225	16712	16234		116.376	111.447	110.187
	18122	16570	16481		115.718	110.5	111.863
	18149	16730	16493		115.89	111.567	111.944
	18065	16825	16187		115.354	112.2	109.868
	18321	16566	16538		116.989	110.473	112.25
	18361	16636	16392		117.244	110.94	111.259
	18326	16347	16275		117.021	109.013	110.465
	18395	16684	16010		117.461	111.26	108.666
	18136	16414	16217		115.807	109.46	110.071
	18150	16547	16515		115.897	110.346	112.094
	18078	16856	16255		115.437	112.407	110.329
	18050	16652	16628		115.258	111.047	112.861
	18269	16685	16514		116.657	111.267	112.087
	18278	16843	16202		116.714	112.32	109.969
	18104	16920	16334		115.603	112.834	110.865
	18038	16669	16625		115.182	111.16	112.84
	18070	16991	16291		115.386	113.307	110.573
	18297	16686	16537		116.835	111.273	112.243
	18329	16721	16518		117.04	111.507	112.114
	18289	16882	16672		116.784	112.58	113.159
	18222	16616	16541		116.356	110.807	112.27
	18091	17121	16221		115.52	114.174	110.098
	18230	16839	16336		116.408	112.294	110.879
	18410	16741	16244		117.557	111.64	110.254
	18161	16853	16404		115.967	112.387	111.34
	18129	16723	16490		115.763	111.52	111.924
	18163	16597	16514		115.98	110.68	112.087
	18210	16644	16416		116.28	110.993	111.422
	18093	16541	16151		115.533	110.306	109.623
	18192	16605	16387		116.165	110.733	111.225
	18394	16422	16480		117.455	109.513	111.856
	18281	17022	16593		116.733	113.514	112.623
	18503	16921	16415		118.151	112.841	111.415
	18220	16963	16411		116.344	113.121	111.388
	18393	16594	16550		117.448	110.66	112.331
	18468	16487	16287		117.927	109.946	110.546
	18217	16597	16401		116.325	110.68	111.32
	18379	16701	16340		117.359	111.373	110.906
	18342	16839	16154		117.123	112.294	109.644
	18189	16494	16716		116.146	109.993	113.458
	18377	16593	16496		117.346		111.965
	18364	16758	16556		117.263		112.372
	18198	16650	16126		116.203		109.453

## Sheet: Del1
	r1	r2	r3		r1 normalized	r2 normalized	r3 normalized			Histogram Data
	7083	8089	7763		97.5512	100.315	103.599
	7296	8008	7690		100.485	99.3105	102.625			r1 recovery(%)	r2 recovery(%)	r3 recovery(%)
	7375	8315	7753		101.573	103.118	103.466			13.2628	24.5805	19.4741
	7247	8151	7809		99.8099	101.084	104.213
	7291	8083	7844		100.416	100.241	104.68			Plotted: average (%) recovery
	7226	8121	7908		99.5207	100.712	105.534				19.1058
	7290	8108	7831		100.402	100.551	104.507
	7263	8016	7582		100.03	99.4097	101.184
	7299	8092	7735		100.526	100.352	103.226
	7262	8154	7740		100.017	101.121	103.292
	7297	7903	7716		100.499	98.0083	102.972
	7342	8116	7885		101.118	100.65	105.227
	7336	8154	7770		101.036	101.121	103.693
	7099	8270	7874		97.7716	102.56	105.081
	7363	8069	7793		101.408	100.067	104
	7215	8173	7678		99.3692	101.357	102.465
	7248	8020	7753		99.8237	99.4593	103.466
	7213	7982	7670		99.3417	98.988	102.358
	7228	8181	7630		99.5483	101.456	101.824
	7207	8246	7751		99.259	102.262	103.439
	7223	8147	7778		99.4794	101.034	103.799
	7129	7951	7657		98.1848	98.6036	102.185
	7299	7850	7849		100.526	97.3511	104.747
	7267	7967	7769		100.085	98.802	103.679
	7195	8057	7851		99.0938	99.9182	104.774
	7232	8068	7794		99.6033	100.055	104.013
	7223	8193	7937		99.4794	101.605	105.921
	7230	8052	7855		99.5758	99.8561	104.827
	7220	8253	7794		99.4381	102.349	104.013
	7307	8210	7651		100.636	101.816	102.105
	7332	8003	7824		100.981	99.2485	104.413
	7255	8129	7909		99.9201	100.811	105.548
	7391	8231	7731		101.793	102.076	103.172
	7246	8070	7654		99.7962	100.079	102.145
	7274	7944	7659		100.182	98.5168	102.211
	7157	8169	7549		98.5704	101.307	100.743
	7218	8282	7676		99.4105	102.708	102.438
	7276	8243	7674		100.209	102.225	102.411
	7254	7973	7731		99.9063	98.8764	103.172
	7367	7826	7742		101.463	97.0534	103.319
	7367	7888	7676		101.463	97.8223	102.438
	7156	8097	7577		98.5566	100.414	101.117
	7266	7988	7495		100.072	99.0625	100.023
	7164	8177	7563		98.6668	101.406	100.93
	7173	8072	7650		98.7908	100.104	102.091
	7348	8204	7552		101.201	101.741	100.783
	7263	7979	7245		100.03	98.9508	96.6864
	7228	7980	7226		99.5483	98.9632	96.4328
	7363	8191	7436		101.408	101.58	99.2353
	7280	8060	7513		100.264	99.9554	100.263
	7308	8254	7389		100.65	102.361	98.6081
	7223	8095	7282		99.4794	100.389	97.1801
	7453	3272	2672		102.647	40.5774	35.6585
	7166	8468	7738		98.6944	105.015	103.266
	7247	8264	7483		99.8099	102.485	99.8625
	7308	7897	7339		100.65	97.9339	97.9408
	7356	7724	7172		101.311	95.7885	95.7122
	4740	7400	7339		65.2821	91.7704	97.9408
	6735	6990	6931		92.7584	86.6858	92.496
	6499	6714	6599		89.508	83.2631	88.0653
	6225	6392	6325		85.7344	79.2698	84.4087
	6183	6211	6107		85.1559	77.0252	81.4995
	5762	5833	5734		79.3576	72.3374	76.5217
	5541	5572	5730		76.3139	69.1006	76.4683
	5417	5359	5480		74.6061	66.4591	73.132
	5267	5047	5281		72.5402	62.5899	70.4763
	4996	4923	4897		68.8078	61.0521	65.3517
	4694	4558	4834		64.6485	56.5256	64.511
	4691	4497	4659		64.6072	55.7691	62.1755
	4476	4500	4504		61.6461	55.8063	60.107
	4253	4370	4234		58.5748	54.1942	56.5038
	4175	4059	4213		57.5006	50.3373	56.2236
	3968	3986	4188		54.6496	49.432	55.8899
	3890	3953	4085		53.5754	49.0228	54.5154
	3763	3884	3987		51.8262	48.1671	53.2075
	3667	3857	3909		50.5041	47.8322	52.1666
	3635	3607	3895		50.0634	44.7319	51.9798
	3640	3567	3760		50.1322	44.2358	50.1782
	3489	3502	3833		48.0526	43.4297	51.1524
	3435	3402	3789		47.3088	42.1896	50.5652
	3264	3481	3702		44.9537	43.1693	49.4041
	3364	3518	3584		46.331	43.6282	47.8294
	3231	3468	3689		44.4992	43.0081	49.2306
	3287	3410	3563		45.2705	42.2888	47.5491
	3194	3348	3521		43.9896	41.5199	46.9886
	3037	3259	3358		41.8273	40.4162	44.8134
	3106	3240	3267		42.7777	40.1806	43.5989
	2995	3186	3262		41.2489	39.5109	43.5322
	2960	3165	3194		40.7669	39.2505	42.6247
	2931	3199	3218		40.3675	39.6721	42.945
	2749	3103	3138		37.8608	38.4816	41.8774
	2851	3178	3140		39.2656	39.4117	41.9041
	2943	2974	3053		40.5327	36.8818	40.7431
	2783	3135	3063		38.3291	38.8784	40.8765
	2780	3140	3135		38.2878	38.9404	41.8374
	2717	3094	3114		37.4201	38.37	41.5571
	2828	2938	2947		38.9489	36.4353	39.3285
	2738	3076	2981		37.7093	38.1467	39.7822
	2722	3104	2867		37.489	38.494	38.2608
	2660	3008	2775		36.6351	37.3034	37.0331
	2685	3073	2793		36.9794	38.1095	37.2733
	2574	2960	2778		35.4506	36.7082	37.0731
	2605	3010	2713		35.8776	37.3282	36.2057
	2510	3063	2730		34.5692	37.9855	36.4325
	2622	3069	2660		36.1117	38.0599	35.4984
	2513	2924	2821		34.6105	36.2617	37.647
	2526	2968	2612		34.7896	36.8074	34.8578
	2562	2995	2636		35.2854	37.1422	35.1781
	2459	2942	2772		33.8668	36.4849	36.993
	2451	2996	2645		33.7566	37.1546	35.2982
	2512	2874	2575		34.5967	35.6416	34.364
	2348	2929	2599		32.338	36.3237	34.6843
	2399	2942	2549		33.0404	36.4849	34.0171
	2516	2844	2570		34.6518	35.2696	34.2973
	2429	2948	2534		33.4536	36.5594	33.8169
	2359	3008	2504		32.4895	37.3034	33.4165
	2397	2944	2490		33.0129	36.5097	33.2297
	2389	2954	2538		32.9027	36.6338	33.8703
	2301	2795	2419		31.6907	34.6619	32.2822
	2443	2814	2530		33.6464	34.8976	33.7635
	2380	2808	2495		32.7788	34.8232	33.2964
	2366	2856	2446		32.5859	35.4184	32.6425
	2308	2868	2549		31.7871	35.5672	34.0171
	2335	2886	2321		32.159	35.7905	30.9743
	2436	2798	2386		33.55	34.6991	31.8418
	2330	2884	2411		32.0901	35.7657	32.1754
	2230	2725	2427		30.7129	33.7938	32.3889
	2323	2859	2322		31.9937	35.4556	30.9877
	2291	3079	2313		31.553	38.1839	30.8676
	2246	2867	2389		30.9332	35.5548	31.8818
	2391	2861	2340		32.9303	35.4804	31.2279
	2270	2857	2427		31.2638	35.4308	32.3889
	2282	2904	2375		31.429	36.0137	31.695
	2257	2838	2451		31.0847	35.1952	32.7092
	2267	2891	2458		31.2225	35.8525	32.8026
	2323	2872	2488		31.9937	35.6168	33.203
	2223	2872	2449		30.6165	35.6168	32.6825
	2227	2860	2518		30.6716	35.468	33.6034
	2193	2892	2459		30.2033	35.8649	32.816
	2251	2818	2342		31.0021	34.9472	31.2546
	2284	2839	2348		31.4566	35.2076	31.3347
	2304	2749	2299		31.732	34.0915	30.6807
	2271	2752	2316		31.2775	34.1287	30.9076
	2202	2807	2280		30.3272	34.8108	30.4272
	2169	2820	2284		29.8727	34.972	30.4806
	2230	2906	2260		30.7129	36.0385	30.1603
	2195	2812	2234		30.2308	34.8728	29.8133
	2252	2857	2217		31.0159	35.4308	29.5864
	2251	2855	2197		31.0021	35.406	29.3195
	2243	2770	2167		30.8919	34.3519	28.9192
	2230	2790	2097		30.7129	34.5999	27.985
	2162	2795	2106		29.7763	34.6619	28.1051
	2206	2824	2137		30.3823	35.0216	28.5188
	2131	2886	2102		29.3494	35.7905	28.0517
	2252	2756	2162		31.0159	34.1783	28.8524
	2241	2752	2014		30.8644	34.1287	26.8773
	2194	2866	2088		30.2171	35.5424	27.8649
	2253	2804	2027		31.0296	34.7736	27.0508
	2201	2815	2005		30.3135	34.91	26.7572
	2203	2856	2029		30.341	35.4184	27.0775
	2148	2809	1988		29.5835	34.8356	26.5304
	2200	2736	2095		30.2997	33.9303	27.9583
	2042	2814	1916		28.1236	34.8976	25.5695
	2173	2730	2003		29.9278	33.8558	26.7305
	2124	2749	1936		29.253	34.0915	25.8364
	2200	2805	1936		30.2997	34.786	25.8364
	2161	2686	2061		29.7626	33.3102	27.5046
	2111	2790	2032		29.0739	34.5999	27.1176
	2214	2877	2016		30.4925	35.6789	26.904
	2209	2833	2044		30.4236	35.1332	27.2777
	2149	2770	2001		29.5973	34.3519	26.7039
	2085	2796	2051		28.7158	34.6743	27.3711
	2146	2772	2044		29.556	34.3767	27.2777
	2106	2721	2107		29.0051	33.7442	28.1185
	2209	2771	2098		30.4236	34.3643	27.9983
	2211	2769	2031		30.4512	34.3395	27.1042
	2123	2718	2010		29.2392	33.707	26.824
	2182	2921	2124		30.0518	36.2245	28.3453
	2164	2707	2058		29.8039	33.5706	27.4645
	2183	2852	2112		30.0656	35.3688	28.1852
	2117	2816	2040		29.1566	34.9224	27.2243
	2140	2816	2028		29.4733	34.9224	27.0642
	2216	2751	2150		30.5201	34.1163	28.6923
	2066	2807	1980		28.4542	34.8108	26.4236
	2149	2841	2086		29.5973	35.2324	27.8382
	2220	2770	2102		30.5751	34.3519	28.0517
	2181	2823	2029		30.038	35.0092	27.0775
	2169	2864	2143		29.8727	35.5176	28.5989
	2127	2776	2043		29.2943	34.4263	27.2644
	2082	2726	2189		28.6745	33.8062	29.2128
	2251	2843	2097		31.0021	35.2572	27.985
	2048	2783	2208		28.2063	34.5131	29.4663
	2198	2854	1994		30.2721	35.3936	26.6104
	2089	2825	2191		28.7709	35.034	29.2395
	2089	2973	2129		28.7709	36.8694	28.412
	2143	2895	2090		29.5147	35.9021	27.8916
	2195	2809	2115		30.2308	34.8356	28.2252
	2232	2841	2184		30.7404	35.2324	29.146
	2214	2820	2154		30.4925	34.972	28.7457
	2221	2876	2208		30.5889	35.6665	29.4663
	2188	2817	2128		30.1344	34.9348	28.3987
	2143	2892	2099		29.5147	35.8649	28.0117
	2072	2872	2454		28.5368	35.6168	32.7493
	2159	2833	2790		29.735	35.1332	37.2333
	950	2852	2572		13.084	35.3688	34.324
	2465	1252	2721		33.9494	15.5266	36.3124
	2581	3313	2856		35.547	41.0859	38.114
	2581	3387	2740		35.547	42.0036	36.566
	2618	3417	2742		36.0566	42.3756	36.5927
	2519	3448	2708		34.6931	42.7601	36.139
	2584	3425	2690		35.5884	42.4748	35.8987
	2528	3490	2771		34.8171	43.2809	36.9797
	2530	3517	2764		34.8446	43.6158	36.8863
	2622	3542	2814		36.1117	43.9258	37.5535
	2667	3534	2772		36.7315	43.8266	36.993
	2564	3529	2673		35.3129	43.7646	35.6719
	2575	3582	2692		35.4644	44.4218	35.9254
	2638	3680	2803		36.3321	45.6372	37.4068
	2585	3623	2629		35.6021	44.9303	35.0847
	2617	3670	2725		36.0429	45.5132	36.3658
	2633	3676	2879		36.2632	45.5876	38.421
	2684	3590	2630		36.9656	44.5211	35.098
	2627	3710	2748		36.1806	46.0092	36.6728
	2654	3683	2715		36.5524	45.6744	36.2324
	2513	3727	2776		34.6105	46.2201	37.0464
	2591	3646	2738		35.6848	45.2155	36.5393
	2650	3690	2662		36.4974	45.7612	35.5251
	2671	3570	2794		36.7866	44.273	37.2866
	2619	3751	2730		36.0704	46.5177	36.4325
	2699	3672	2616		37.1722	45.538	34.9112
	2680	3707	2903		36.9105	45.972	38.7413
	2715	3756	2746		37.3926	46.5797	36.6461
	2625	3791	2797		36.153	47.0137	37.3267
	2567	3725	2689		35.3542	46.1952	35.8854
	2685	3887	2696		36.9794	48.2043	35.9788
	2634	3885	2752		36.277	48.1795	36.7261
	2685	3915	2781		36.9794	48.5515	37.1132
	2721	3870	2766		37.4752	47.9935	36.913
	2654	3988	2665		36.5524	49.4568	35.5651
	2725	4036	2760		37.5303	50.0521	36.8329
	2605	4152	2743		35.8776	51.4906	36.606
	2587	4118	2828		35.6297	51.069	37.7404
	2690	4189	2652		37.0483	51.9495	35.3916
	2627	4234	2628		36.1806	52.5076	35.0713
	2695	4063	2832		37.1171	50.3869	37.7938
	2764	4162	2769		38.0674	51.6147	36.953
	2735	4168	2806		37.668	51.6891	37.4468
	2676	4083	2801		36.8554	50.635	37.3801
	2575	4096	2823		35.4644	50.7962	37.6737
	2619	4205	2754		36.0704	52.1479	36.7528
	2651	4221	2708		36.5111	52.3463	36.139
	2702	4149	2780		37.2135	51.4534	37.0998
	2641	4023	2823		36.3734	49.8909	37.6737
	2686	4088	2732		36.9932	50.697	36.4592
	2735	4020	2732		37.668	49.8537	36.4592
	2640	4069	2613		36.3596	50.4613	34.8712
	2631	4036	2666		36.2357	50.0521	35.5785
	2659	4080	2778		36.6213	50.5977	37.0731
	2612	4174	2796		35.974	51.7635	37.3133
	2633	4147	2778		36.2632	51.4286	37.0731
	2672	4032	2846		36.8004	50.0025	37.9806
	2640	4181	2826		36.3596	51.8503	37.7137
	2700	4165	2853		37.186	51.6519	38.074
	2646	4099	2787		36.4423	50.8334	37.1932
	2636	3890	2679		36.3045	48.2415	35.7519
	2700	4058	2782		37.186	50.3249	37.1265
	2728	4006	2743		37.5716	49.68	36.606
	2692	4090	2691		37.0758	50.7218	35.9121
	2716	4056	2755		37.4063	50.3001	36.7662
	2650	4070	2775		36.4974	50.4737	37.0331
	2671	3966	2827		36.7866	49.184	37.727
	2758	3932	2817		37.9848	48.7623	37.5936
	2610	3985	2774		35.9465	49.4196	37.0197
	2749	4041	2720		37.8608	50.1141	36.2991
	2781	4061	2781		38.3016	50.3621	37.1132
	2721	4130	2798		37.4752	51.2178	37.34
	2795	4038	2765		38.4944	50.0769	36.8996
	2683	3889	2750		36.9519	48.2291	36.6995
	2682	4181	2844		36.9381	51.8503	37.9539
	2752	3992	2767		37.9022	49.5064	36.9263
	2683	3898	2810		36.9519	48.3407	37.5002
	2701	4024	2831		37.1998	49.9033	37.7804
	2677	3952	2820		36.8692	49.0104	37.6336
	2661	4005	2805		36.6489	49.6676	37.4334
	2776	3844	2874		38.2327	47.671	38.3543
	2600	3988	2820		35.8087	49.4568	37.6336
	2634	4007	2875		36.277	49.6924	38.3676
	2723	4026	2883		37.5028	49.9281	38.4744
	2705	3884	2776		37.2548	48.1671	37.0464
	2701	4052	2785		37.1998	50.2505	37.1665
	2786	4028	2780		38.3704	49.9529	37.0998
	2659	3871	2837		36.6213	48.0059	37.8605
	2857	4009	2799		39.3483	49.7172	37.3534
	2736	3927	2807		37.6818	48.7003	37.4601
	2696	4007	2783		37.1309	49.6924	37.1398
	2716	4005	2795		37.4063	49.6676	37.3
	2744	4041	2832		37.792	50.1141	37.7938
	2730	4035	2988		37.5992	50.0397	39.8756
	2809	3951	2833		38.6872	48.998	37.8071
	2806	4075	2958		38.6459	50.5357	39.4753
	2830	3968	2927		38.9764	49.2088	39.0616
	2786	4048	2848		38.3704	50.2009	38.0073
	2767	3972	2807		38.1087	49.2584	37.4601
	2792	4019	2862		38.4531	49.8413	38.1941
	2790	3938	2916		38.4255	48.8367	38.9148
	2620	4076	2782		36.0842	50.5481	37.1265
	2713	3893	2943		37.365	48.2787	39.2751
	2779	4074	2774		38.274	50.5233	37.0197
	2641	4081	2794		36.3734	50.6101	37.2866
	2698	3957	2957		37.1584	49.0724	39.4619
	2827	3931	2746		38.9351	48.7499	36.6461
	2797	4080	2861		38.5219	50.5977	38.1808
	2768	4001	2871		38.1225	49.618	38.3142
	2759	3943	2908		37.9986	48.8988	38.808
	2761	4007	2825		38.0261	49.6924	37.7003
	2651	3892	2913		36.5111	48.2663	38.8747
	2777	3849	2806		38.2465	47.733	37.4468
	2810	3986	2946		38.701	49.432	39.3151
	2714	3998	2923		37.3788	49.5808	39.0082
	2622	3947	2840		36.1117	48.9484	37.9005
	2845	3940	2962		39.183	48.8616	39.5286
	2758	3978	2969		37.9848	49.3328	39.6221
	2773	3849	2948		38.1914	47.733	39.3418
	2766	3988	2949		38.095	49.4568	39.3552
	2807	3923	2881		38.6597	48.6507	38.4477
	2756	4114	2925		37.9572	51.0194	39.0349
	2752	3911	3023		37.9022	48.5019	40.3427
	2808	3924	2894		38.6734	48.6631	38.6212
	2827	3886	3006		38.9351	48.1919	40.1158
	2830	3956	2873		38.9764	49.06	38.3409
	2800	3881	2896		38.5632	48.1299	38.6479
	2719	3950	2957		37.4477	48.9856	39.4619
	2845	3934	2955		39.183	48.7871	39.4352
	2760	4176	3056		38.0123	51.7883	40.7831
	2779	3997	2924		38.274	49.5684	39.0215
	2680	3951	2966		36.9105	48.998	39.582
	2812	4007	3029		38.7285	49.6924	40.4228
	2845	4080	2958		39.183	50.5977	39.4753
	2859	3999	3040		39.3758	49.5932	40.5696
	2871	3937	2972		39.5411	48.8243	39.6621
	2801	4084	2989		38.577	50.6474	39.889
	2763	3957	2887		38.0537	49.0724	38.5278
	2816	3998	3001		38.7836	49.5808	40.0491
	2879	4012	2874		39.6513	49.7545	38.3543
	2867	3950	2944		39.486	48.9856	39.2884
	2825	3886	3097		38.9076	48.1919	41.3303
	2766	3914	3109		38.095	48.5391	41.4904
	2749	3974	3078		37.8608	49.2832	41.0767
	2829	4038	2972		38.9626	50.0769	39.6621
	2773	3928	2943		38.1914	48.7127	39.2751
	2743	3995	3049		37.7782	49.5436	40.6897
	2840	4151	2918		39.1141	51.4782	38.9415
	2775	4025	2958		38.2189	49.9157	39.4753
	2831	4063	3092		38.9902	50.3869	41.2635
	2903	4049	2926		39.9818	50.2133	39.0482
	2787	4021	3088		38.3842	49.8661	41.2101
	2830	4101	3022		38.9764	50.8582	40.3294
	2837	4097	3057		39.0728	50.8086	40.7964
	2860	3990	3057		39.3896	49.4816	40.7964
	2831	4016	3110		38.9902	49.8041	41.5037
	2790	3974	3088		38.4255	49.2832	41.2101
	2861	3986	3014		39.4034	49.432	40.2226
	2765	4010	3046		38.0812	49.7296	40.6496
	2853	4188	3045		39.2932	51.9371	40.6363
	2724	4030	3076		37.5165	49.9777	41.05
	2803	4032	3041		38.6046	50.0025	40.5829
	2915	4020	3078		40.1471	49.8537	41.0767
	2880	3949	3039		39.6651	48.9732	40.5562
	2857	4076	3109		39.3483	50.5481	41.4904
	2844	4209	3093		39.1692	52.1975	41.2769
	2927	4019	3097		40.3124	49.8413	41.3303
	2859	4074	3044		39.3758	50.5233	40.623
	2860	3994	3223		39.3896	49.5312	43.0118
	2878	4079	3102		39.6375	50.5853	41.397
	2882	4008	3071		39.6926	49.7048	40.9833
	2828	4024	3103		38.9489	49.9033	41.4103
	2852	4054	3071		39.2794	50.2753	40.9833
	2874	4126	3229		39.5824	51.1682	43.0918
	2842	4143	3219		39.1417	51.379	42.9584
	2925	3977	3131		40.2848	49.3204	41.784
	2866	4221	3104		39.4722	52.3463	41.4237
	2806	4120	3084		38.6459	51.0938	41.1568
	2867	3977	3049		39.486	49.3204	40.6897
	2765	4155	3041		38.0812	51.5279	40.5829
	2971	4134	3243		40.9184	51.2674	43.2787
	2823	4080	3122		38.88	50.5977	41.6639
	2870	4199	3105		39.5273	52.0735	41.437
	2941	4142	3172		40.5052	51.3666	42.3311
	2885	3985	3202		39.7339	49.4196	42.7315
	2863	4227	3241		39.4309	52.4208	43.252
	2864	4141	3326		39.4447	51.3542	44.3863
	2840	4181	3157		39.1141	51.8503	42.131
	2883	4059	3189		39.7064	50.3373	42.558
	2779	4056	3136		38.274	50.3001	41.8507
	2889	4031	3220		39.789	49.9901	42.9717
	2879	4208	3117		39.6513	52.1851	41.5972
	2724	4130	3249		37.5165	51.2178	43.3587
	2763	4191	3180		38.0537	51.9743	42.4379
	2903	4213	3129		39.9818	52.2471	41.7573
	2871	4013	3136		39.5411	49.7669	41.8507
	2925	4153	3191		40.2848	51.5031	42.5847
	2895	4189	3353		39.8716	51.9495	44.7466
	2941	4236	3301		40.5052	52.5324	44.0527
	2801	4063	3266		38.577	50.3869	43.5856
	2887	5727	3302		39.7615	71.0229	44.066
	2836	6318	3239		39.0591	78.3521	43.2253
	2884	6671	3347		39.7201	82.7298	44.6666
	3215	7041	5696		44.2789	87.3183	76.0146
	6864	7832	9069		94.535	97.1278	121.028
	7176	8112	9372		98.8321	100.6	125.072
	7451	8472	9526		102.62	105.065	127.127
	7556	8712	9596		104.066	108.041	128.061
	7582	8844	9870		104.424	109.678	131.718
	7745	8975	9873		106.669	111.303	131.758
	7782	9175	10025		107.178	113.783	133.786
	7881	9291	9720		108.542	115.221	129.716
	7925	8980	9950		109.148	111.365	132.785
	8139	9221	10027		112.095	114.353	133.813
	8183	9301	10065		112.701	115.346	134.32
	7925	9547	10160		109.148	118.396	135.588
	7885	9635	10119		108.597	119.488	135.041
	7754	9508	10039		106.793	117.913	133.973
	7831	9622	10125		107.853	119.326	135.121
	7785	9881	10151		107.22	122.538	135.468
	7685	9454	10040		105.842	117.243	133.986
	7985	9533	10171		109.974	118.223	135.735
	7959	9611	10088		109.616	119.19	134.627
	7926	9498	10085		109.162	117.789	134.587
	8031	9664	10160		110.608	119.847	135.588
	7925	9561	10127		109.148	118.57	135.147
	7946	9709	10249		109.437	120.405	136.776
	7999	9708	10030		110.167	120.393	133.853
	7933	9752	10084		109.258	120.939	134.574
	7901	9598	10013		108.817	119.029	133.626
	8115	9618	10158		111.765	119.277	135.561
	8048	9635	10093		110.842	119.488	134.694
	8000	9754	10137		110.181	120.963	135.281
	7858	9823	10070		108.225	121.819	134.387
	8300	9634	9904		114.312	119.475	132.171
	8059	9818	9956		110.993	121.757	132.865
	8186	9845	9980		112.742	122.092	133.186
	8002	9705	10001		110.208	120.356	133.466
	8063	9881	10232		111.048	122.538	136.549
	8172	9679	10010		112.55	120.033	133.586
	8182	9824	10069		112.687	121.831	134.373
	8112	9848	10080		111.723	122.129	134.52
	8050	9585	10018		110.869	118.868	133.693
	8102	9753	10065		111.586	120.951	134.32
	8070	9654	9992		111.145	119.723	133.346
	7993	9747	9971		110.084	120.877	133.066
	8069	9823	10134		111.131	121.819	135.241
	8116	9783	10164		111.778	121.323	135.641
	7896	9946	10185		108.748	123.344	135.921
	7984	9651	10113		109.96	119.686	134.961
	8137	9764	10025		112.068	121.087	133.786
	7933	9710	10099		109.258	120.418	134.774
	8011	9977	10183		110.332	123.729	135.895
	8101	9860	10059		111.572	122.278	134.24
	8041	9671	10164		110.745	119.934	135.641
	7970	9729	9997		109.768	120.653	133.413
	7935	9715	10001		109.285	120.48	133.466
	8075	9620	9790		111.214	119.302	130.65
	7974	9772	9980		109.823	121.187	133.186
	8133	9822	10322		112.012	121.807	137.75
	8013	9851	10047		110.36	122.166	134.08
	8014	9787	9994		110.374	121.373	133.372
	7942	9921	10004		109.382	123.034	133.506
	7944	9716	10069		109.409	120.492	134.373
	8000	9686	10165		110.181	120.12	135.655
	8100	9555	10272		111.558	118.495	137.082
	7996	9655	10243		110.126	119.736	136.695
	8000	9603	10085		110.181	119.091	134.587
	8051	9777	10095		110.883	121.249	134.72
	7974	9882	10054		109.823	122.551	134.173
	7986	9707	10034		109.988	120.38	133.906
	7901	9662	10238		108.817	119.822	136.629
	7999	9828	10165		110.167	121.881	135.655
	8133	9641	9919		112.012	119.562	132.372
	8275	9708	10035		113.968	120.393	133.92
	8128	9705	10079		111.944	120.356	134.507
	8154	9850	10339		112.302	122.154	137.977
	7967	9969	10183		109.726	123.63	135.895
	7911	9752	9905		108.955	120.939	132.185
	8014	9720	10253		110.374	120.542	136.829
	8232	9825	9984		113.376	121.844	133.239
	8111	9569	10168		111.709	118.669	135.695
	8283	9824	10007		114.078	121.831	133.546
	7993	9726	9995		110.084	120.616	133.386
	8078	9927	10124		111.255	123.109	135.107
	8054	9821	9948		110.924	121.794	132.759
	8102	10002	10268		111.586	124.039	137.029
	7969	9941	10062		109.754	123.282	134.28
	8120	9728	9872		111.833	120.641	131.744
	8072	9719	10167		111.172	120.529	135.681
	7925	9940	10272		109.148	123.27	137.082
	8020	9767	10037		110.456	121.125	133.946
	7929	9771	10098		109.203	121.174	134.76
	7962	9731	10138		109.657	120.678	135.294
	7925	9907	9985		109.148		133.252
	8077	9701	10056		111.241		134.2
	8211	9809	10038		113.087		133.96
	16648

## Sheet: L7
	r1	r2	r3		r1 normalized	r2 normalized	r3 normalized			Histogram Data
	6361	6849	8895		98.4477	98.834	101.786
	6339	7124	8627		98.1072	102.802	98.7195			r1 recovery(%)	r2 recovery(%)	r3 recovery(%)
	6457	6896	8809		99.9334	99.5123	100.802			50.2699	61.1933	35.1707
	6439	6957	8567		99.6549	100.393	98.0329
	6604	7015	8713		102.209	101.229	99.7036			Plotted: average (%) recovery
	6361	6948	8727		98.4477	100.263	99.8638				48.878
	6293	7017	8806		97.3953	101.258	100.768
	6574	6980	8783		101.744	100.724	100.505
	6347	7025	8771		98.231	101.374	100.367
	6548	6861	8992		101.342	99.0072	102.896
	6471	6955	9015		100.15	100.364	103.159
	6496	6897	8912		100.537	99.5267	101.981
	6320	6845	8788		97.8131	98.7763	100.562
	6526	6866	8703		101.001	99.0793	99.5892
	6377	6890	8646		98.6953	99.4257	98.9369
	6501	6842	8846		100.614	98.733	101.226
	6475	7014	8820		100.212	101.215	100.928
	6484	7094	8437		100.351	102.369	96.5453
	6464	7038	8743		100.042	101.561	100.047
	6270	6946	8801		97.0393	100.234	100.711
	6294	6896	8833		97.4107	99.5123	101.077
	6478	7034	8959		100.258	101.504	102.519
	6334	6821	8493		98.0298	98.43	97.1861
	6467	7057	8750		100.088	101.836	100.127
	6407	7050	8626		99.1596	101.735	98.7081
	6326	6948	8778		97.906	100.263	100.447
	6460	6961	8781		99.9799	100.45	100.482
	6374	6896	8838		98.6489	99.5123	101.134
	6513	6988	8788		100.8	100.84	100.562
	6509	6962	8919		100.738	100.465	102.061
	6342	7001	8883		98.1536	101.027	101.649
	6388	7107	8823		98.8656	102.557	100.962
	6449	6793	8744		99.8096	98.0259	100.058
	6380	6923	8729		98.7417	99.9019	99.8867
	6501	6983	8856		100.614	100.768	101.34
	6388	7035	8822		98.8656	101.518	100.951
	6488	6978	8675		100.413	100.696	99.2688
	6515	6926	8914		100.831	99.9452	102.004
	6568	6947	8766		101.651	100.248	100.31
	6510	7003	8929		100.754	101.056	102.175
	6397	7015	8898		99.0048	101.229	101.821
	6444	6848	8727		99.7323	98.8196	99.8638
	6446	7016	8739		99.7632	101.244	100.001
	6526	6913	8755		101.001	99.7576	100.184
	6551	6851	8710		101.388	98.8629	99.6693
	6411	6901	8879		99.2215	99.5844	101.603
	6506	7022	8841		100.692	101.33	101.168
	6392	6933	8434		98.9275	100.046	96.511
	6448	6861	8682		99.7942	99.0072	99.3489
	6492	6938	8724		100.475	100.118	99.8295
	6535	6908	8711		101.141	99.6854	99.6807
	6518	7090	8812		100.878	102.312	100.836
	992	6085	8970		15.3529	87.8092	102.644
	6628	6535	8639		102.58	94.3029	98.8568
	6546	6312	8594		101.311	91.0849	98.3419
	6274	5970	5475		97.1012	86.1497	62.6509
	5953	5518	7645		92.1332	79.6271	87.4824
	5634	5166	7364		87.1961	74.5476	84.2669
	5367	4752	7443		83.0638	68.5734	85.1709
	5152	4567	6990		79.7363	65.9038	79.9872
	5021	4447	7007		77.7088	64.1721	80.1817
	4689	4202	6965		72.5705	60.6367	79.7011
	4473	4073	6781		69.2276	58.7751	77.5956
	4194	3975	6405		64.9095	57.361	73.293
	4067	3648	6262		62.944	52.6422	71.6566
	3915	3375	6127		60.5915	48.7027	70.1118
	3780	3292	6076		58.5022	47.505	69.5282
	3695	3145	6010		57.1866	45.3837	68.773
	3524	3151	5661		54.5401	45.4703	64.7793
	3325	3086	5567		51.4602	44.5323	63.7037
	3309	2945	5257		51.2126	42.4976	60.1563
	3302	2943	5258		51.1043	42.4688	60.1678
	3249	2776	5432		50.284	40.0589	62.1589
	3100	2813	5332		47.978	40.5928	61.0145
	3061	2828	5465		47.3744	40.8093	62.5365
	2880	2802	5356		44.5731	40.4341	61.2892
	2944	2741	5213		45.5636	39.5538	59.6528
	2856	2590	5150		44.2016	37.3748	58.9319
	2744	2563	4877		42.4682	36.9852	55.8079
	2611	2665	4490		40.4098	38.4571	51.3795
	2606	2585	4363		40.3324	37.3027	49.9262
	2583	2506	4071		39.9765	36.1627	46.5848
	2733	2378	3841		42.298	34.3156	43.9529
	2581	2311	3659		39.9455	33.3487	41.8703
	2529	2228	3648		39.1407	32.151	41.7444
	2473	2288	3566		38.274	33.0168	40.8061
	2418	2184	3628		37.4228	31.5161	41.5155
	2429	2300	3696		37.5931	33.19	42.2937
	2335	2219	3778		36.1382	32.0211	43.232
	2295	2334	3950		35.5192	33.6806	45.2002
	2370	2104	4138		36.6799	30.3616	47.3515
	2335	2091	4052		36.1382	30.174	46.3674
	2402	2074	3985		37.1752	29.9287	45.6007
	2308	2074	3769		35.7204	29.9287	43.129
	2266	2132	3467		35.0703	30.7657	39.6732
	2380	2125	3527		36.8347	30.6647	40.3598
	2219	2105	3560		34.3429	30.3761	40.7374
	2265	1984	3574		35.0549	28.63	40.8976
	2176	1966	3409		33.6774	28.3702	39.0095
	2134	1978	3336		33.0274	28.5434	38.1741
	2139	1961	3171		33.1048	28.2981	36.286
	2180	1978	3171		33.7393	28.5434	36.286
	2141	1924	3326		33.1357	27.7641	38.0597
	2191	1829	3403		33.9096	26.3933	38.9408
	2185	1948	3352		33.8167	28.1105	38.3572
	2119	1890	3372		32.7953	27.2735	38.5861
	2063	1930	3531		31.9286	27.8507	40.4055
	2143	1913	3364		33.1667	27.6054	38.4945
	2154	1837	3400		33.3369	26.5087	38.9065
	2099	1933	3581		32.4857	27.894	40.9777
	2112	1868	3544		32.6869	26.956	40.5543
	2027	1891	3743		31.3714	27.2879	42.8315
	2158	1761	3374		33.3989	25.412	38.609
	2166	1691	3356		33.5227	24.4019	38.403
	1995	1799	3470		30.8761	25.9603	39.7075
	2039	1793	3610		31.5571	25.8738	41.3095
	2031	1876	3238		31.4333	27.0715	37.0527
	2037	1913	3112		31.5262	27.6054	35.6109
	2050	1798	2980		31.7274	25.9459	34.1004
	2088	1738	2847		32.3155	25.0801	32.5785
	1994	1817	2933		30.8607	26.2201	33.5626
	2033	1845	2958		31.4643	26.6241	33.8487
	2121	1869	3039		32.8262	26.9705	34.7755
	2064	1797	3080		31.944	25.9315	35.2447
	2042	1727	3132		31.6035	24.9214	35.8398
	1953	1839	3066		30.2261	26.5376	35.0845
	2000	1792	3240		30.9535	25.8593	37.0756
	2019	1791	3186		31.2476	25.8449	36.4577
	1949	1819	3195		30.1642	26.249	36.5607
	1981	1784	3414		30.6595	25.7439	39.0667
	2007	1815	3339		31.0619	26.1912	38.2085
	2030	1770	3342		31.4178	25.5419	38.2428
	2145	1736	3293		33.1977	25.0512	37.6821
	1960	1734	3484		30.3345	25.0224	39.8677
	1986	1781	3459		30.7368	25.7006	39.5816
	1987	1765	3400		30.7523	25.4697	38.9065
	2089	1827	3379		32.331	26.3644	38.6662
	2039	1728	3278		31.5571	24.9358	37.5104
	2006	1735	3143		31.0464	25.0368	35.9656
	2113	1762	3204		32.7024	25.4264	36.6637
	1989	1704	2933		30.7833	24.5895	33.5626
	2047	1783	3118		31.6809	25.7295	35.6795
	1962	1731	3173		30.3654	24.9791	36.3089
	1968	1738	3171		30.4583	25.0801	36.286
	2023	1731	3253		31.3095	24.9791	37.2244
	1989	1699	3311		30.7833	24.5173	37.8881
	1942	1772	3184		30.0559	25.5707	36.4348
	2010	1731	3030		31.1083	24.9791	34.6726
	2010	1702	2855		31.1083	24.5606	32.67
	1971	1723	2768		30.5047	24.8636	31.6745
	2018	1668	2665		31.2321	24.07	30.4958
	1995	1752	2687		30.8761	25.2821	30.7476
	2029	1718	2713		31.4023	24.7915	31.0451
	1963	1686	2773		30.3809	24.3297	31.7317
	1993	1643	2577		30.8452	23.7092	29.4888
	2018	1691	2591		31.2321	24.4019	29.649
	2045	1692	2580		31.65	24.4163	29.5232
	2025	1765	2657		31.3404	25.4697	30.4043
	1995	1701	2580		30.8761	24.5462	29.5232
	2013	1662	2582		31.1547	23.9834	29.5461
	2083	1702	2464		32.2381	24.5606	28.1958
	1960	1681	2536		30.3345	24.2576	29.0197
	1939	1733	2482		30.0094	25.0079	28.4017
	1933	1698	2508		29.9166	24.5029	28.6993
	1928	1710	2547		29.8392	24.676	29.1455
	1984	1622	2583		30.7059	23.4062	29.5575
	1981	1718	2512		30.6595	24.7915	28.745
	1960	1655	2474		30.3345	23.8824	28.3102
	1962	1731	2487		30.3654	24.9791	28.459
	1971	1689	2432		30.5047	24.373	27.8296
	2066	1668	2380		31.975	24.07	27.2345
	1962	1741	2457		30.3654	25.1234	28.1157
	1990	1746	2470		30.7988	25.1955	28.2644
	2015	1678	2414		31.1857	24.2143	27.6236
	2043	1682	2470		31.619	24.272	28.2644
	2043	1660	2482		31.619	23.9545	28.4017
	1940	1751	2429		30.0249	25.2677	27.7953
	2011	1727	2414		31.1238	24.9214	27.6236
	1993	1748	2430		30.8452	25.2244	27.8067
	1996	1704	2521		30.8916	24.5895	28.848
	1900	1723	2307		29.4058	24.8636	26.3992
	2020	1691	2347		31.2631	24.4019	26.8569
	1905	1667	2387		29.4832	24.0555	27.3147
	2051	1763	2383		31.7428	25.4408	27.2689
	2011	1740	2401		31.1238	25.1089	27.4749
	1929	1729	2444		29.8547	24.9502	27.9669
	2001	1743	2409		30.969	25.1522	27.5664
	1985	1724	2198		30.7214	24.8781	25.1519
	1994	1692	2436		30.8607	24.4163	27.8754
	1956	1677	2391		30.2725	24.1998	27.3604
	1926	1749	2403		29.8082	25.2388	27.4977
	1998	1762	2300		30.9226	25.4264	26.3191
	1926	1644	2328		29.8082	23.7236	26.6395
	1903	1799	2279		29.4523	25.9603	26.0788
	1977	1727	2381		30.5976	24.9214	27.246
	1996	1695	2362		30.8916	24.4596	27.0286
	1854	1641	2437		28.6939	23.6803	27.8868
	1942	1756	2250		30.0559	25.3398	25.7469
	1889	1690	2448		29.2356	24.3874	28.0127
	1916	1745	2312		29.6535	25.1811	26.4564
	1955	1759	2282		30.2571	25.3831	26.1131
	1997	1664	2361		30.9071	24.0122	27.0171
	1789	1694	2424		27.6879	24.4451	27.738
	2525	2179	2345		39.0788	31.4439	26.834
	2623	2174	2383		40.5955	31.3718	27.2689
	2632	2347	2308		40.7348	33.8682	26.4106
	2739	2529	2340		42.3909	36.4946	26.7768
	2877	2617	1761		44.5266	37.7644	20.1513
	2749	2702	2523		42.5456	38.991	28.8709
	2863	2818	2608		44.31	40.665	29.8436
	2851	2828	2832		44.1242	40.8093	32.4068
	2886	2905	2882		44.6659	41.9204	32.979
	2856	2997	2983		44.2016	43.248	34.1347
	2831	3050	3007		43.8147	44.0128	34.4094
	2854	3133	2941		44.1707	45.2105	33.6541
	2958	3109	2952		45.7803	44.8642	33.78
	3015	3130	2914		46.6624	45.1672	33.3452
	3034	3128	3016		46.9565	45.1384	34.5124
	3026	3171	3034		46.8327	45.7589	34.7183
	3007	3187	3108		46.5386	45.9898	35.5651
	3054	3021	3095		47.266	43.5943	35.4164
	3127	3200	3286		48.3958	46.1774	37.602
	3192	3190	3178		49.4018	46.0331	36.3661
	2956	3231	3215		45.7493	46.6247	36.7895
	3069	3082	3191		47.4982	44.4746	36.5149
	3138	3194	3250		48.5661	46.0908	37.19
	3163	3172	3216		48.953	45.7733	36.801
	3097	3184	3212		47.9315	45.9465	36.7552
	3169	3355	3363		49.0459	48.4141	38.4831
	3145	3288	3352		48.6744	47.4473	38.3572
	3226	3324	3327		49.928	47.9668	38.0712
	3167	3323	3292		49.0149	47.9523	37.6706
	3235	3253	3378		50.0673	46.9422	38.6548
	3212	3460	3378		49.7114	49.9293	38.6548
	3271	3293	3369		50.6245	47.5194	38.5518
	3122	3381	3323		48.3184	48.7893	38.0254
	3131	3347	3398		48.4577	48.2987	38.8836
	3179	3558	3270		49.2006	51.3435	37.4189
	3124	3489	3286		48.3494	50.3478	37.602
	3226	3421	3296		49.928	49.3665	37.7164
	3122	3573	3315		48.3184	51.5599	37.9338
	3184	3502	3275		49.278	50.5354	37.4761
	3187	3608	3335		49.3244	52.065	38.1627
	3258	3580	3509		50.4233	51.6609	40.1538
	3158	3550	3414		48.8756	51.228	39.0667
	3329	3591	3463		51.5221	51.8197	39.6274
	3284	3453	3406		50.8257	49.8283	38.9752
	3195	3548	3541		49.4483	51.1992	40.52
	3272	3550	3516		50.64	51.228	40.2339
	3143	3501	3522		48.6435	50.5209	40.3026
	3222	3564	3487		49.8661	51.4301	39.902
	3277	3643	3464		50.7173	52.5701	39.6389
	3258	3620	3495		50.4233	52.2382	39.9936
	3344	3568	3515		51.7543	51.4878	40.2225
	3285	3647	3658		50.8412	52.6278	41.8588
	3363	3669	3432		52.0483	52.9453	39.2727
	3344	3730	3506		51.7543	53.8255	40.1195
	3262	3608	3532		50.4852	52.065	40.417
	3329	3661	3563		51.5221	52.8298	40.7717
	3378	3685	3492		52.2805	53.1761	39.9593
	3353	3741	3561		51.8936	53.9842	40.7488
	3290	3726	3478		50.9185	53.7678	39.7991
	3358	3754	3612		51.971	54.1718	41.3324
	3380	3754	3551		52.3115	54.1718	40.6344
	3372	3679	3624		52.1876	53.0896	41.4698
	3408	3777	3487		52.7448	54.5037	39.902
	3424	3719	3623		52.9924	53.6668	41.4583
	3344	3769	3749		51.7543	54.3883	42.9001
	3329	3756	3587		51.5221	54.2007	41.0464
	3438	3831	3687		53.2091	55.283	42.1907
	3422	3936	3557		52.9615	56.7982	40.7031
	3382	3753	3588		52.3424	54.1574	41.0578
	3394	3911	3515		52.5281	56.4374	40.2225
	3368	3890	3680		52.1257	56.1344	42.1106
	3418	3821	3638		52.8996	55.1387	41.63
	3431	3755	3669		53.1008	54.1863	41.9847
	3396	3913	3628		52.5591	56.4663	41.5155
	3481	3763	3735		53.8746	54.3017	42.7399
	3504	3951	3750		54.2306	57.0146	42.9116
	3451	3876	3728		53.4103	55.9324	42.6598
	3497	3790	3729		54.1222	54.6913	42.6713
	3477	4025	3732		53.8127	58.0825	42.7056
	3391	3886	3783		52.4817	56.0767	43.2892
	3622	3883	3685		56.0568	56.0334	42.1678
	3487	3891	3777		53.9675	56.1488	43.2205
	3434	4006	3713		53.1472	57.8083	42.4882
	3496	3939	3760		54.1068	56.8415	43.026
	3507	3990	3685		54.277	57.5774	42.1678
	3535	4026	3832		54.7104	58.0969	43.8499
	3340	4006	3878		51.6924	57.8083	44.3763
	3457	4021	3803		53.5032	58.0248	43.5181
	3558	3875	3767		55.0663	55.9179	43.1061
	3441	3982	3734		53.2555	57.462	42.7285
	3528	3961	3841		54.602	57.1589	43.9529
	3456	4018	3805		53.4877	57.9815	43.5409
	3537	3962	3809		54.7413	57.1734	43.5867
	3498	3885	3814		54.1377	56.0622	43.6439
	3535	4138	3883		54.7104	59.7131	44.4335
	3509	4031	3832		54.308	58.1691	43.8499
	3546	4101	3920		54.8806	59.1792	44.8569
	3634	4139	3909		56.2426	59.7276	44.731
	3542	4049	3874		54.8187	58.4288	44.3305
	3566	4079	3832		55.1901	58.8617	43.8499
	3633	4099	3901		56.2271	59.1503	44.6395
	3521	4016	3872		54.4937	57.9526	44.3076
	3616	4108	3848		55.964	59.2802	44.033
	3586	4132	3869		55.4997	59.6265	44.2733
	3661	4109	3965		56.6604	59.2946	45.3718
	3530	4191	3850		54.633	60.4779	44.0559
	3695	4097	3925		57.1866	59.1215	44.9141
	3586	4139	3877		55.4997	59.7276	44.3649
	3617	4040	3930		55.9794	58.2989	44.9713
	3683	4138	3936		57.0009	59.7131	45.04
	3599	4307	3983		55.7009	62.1519	45.5778
	3718	4251	3894		57.5426	61.3438	44.5594
	3605	4342	3993		55.7937	62.6569	45.6922
	3748	4211	3921		58.0069	60.7665	44.8683
	3708	4286	4008		57.3878	61.8488	45.8639
	3613	4348	3988		55.9175	62.7435	45.635
	3667	4323	3971		56.7533	62.3828	45.4405
	3664	4259	4029		56.7069	61.4592	46.1042
	3694	4332	4014		57.1712	62.5126	45.9326
	3627	4257	4059		56.1342	61.4303	46.4475
	3746	4367	4156		57.9759	63.0177	47.5575
	3693	4388	4057		57.1557	63.3207	46.4246
	3663	4169	4236		56.6914	60.1605	48.4729
	3760	4326	4074		58.1926	62.426	46.6191
	3696	4365	3960		57.2021	62.9888	45.3146
	3700	4378	4141		57.264	63.1764	47.3858
	3665	4333	4123		56.7223	62.5271	47.1799
	3769	4354	4120		58.3319	62.8301	47.1455
	3899	4355	4102		60.3439	62.8445	46.9395
	3863	4314	4087		59.7867	62.2529	46.7679
	3777	4284	4108		58.4557	61.82	47.0082
	3886	4441	4055		60.1427	64.0855	46.4017
	3820	4463	4128		59.1212	64.403	47.2371
	3759	4294	4162		58.1771	61.9643	47.6261
	3786	4301	3926		58.595	62.0653	44.9256
	3683	4330	4157		57.0009	62.4838	47.5689
	3730	4309	4275		57.7283	62.1807	48.9192
	3893	4395	4119		60.251	63.4217	47.1341
	3776	4441	4194		58.4403	64.0855	47.9923
	3881	4596	4260		60.0653	66.3223	48.7476
	3914	4373	4252		60.576	63.1043	48.656
	3921	4528	4235		60.6844	65.341	48.4615
	3786	4422	4261		58.595	63.8114	48.759
	3948	4502	4350		61.1023	64.9658	49.7774
	3940	4548	4348		60.9784	65.6296	49.7545
	3872	4441	4184		59.926	64.0855	47.8779
	3957	4534	4240		61.2415	65.4276	48.5187
	4014	4382	4238		62.1237	63.2341	48.4958
	3869	4437	4296		59.8796	64.0278	49.1595
	4050	4490	4347		62.6809	64.7926	49.7431
	3914	4627	4417		60.576	66.7696	50.5441
	4083	4589	4425		63.1916	66.2212	50.6357
	3872	4525	4268		59.926	65.2977	48.8391
	3948	4536	4297		61.1023	65.4564	49.1709
	3863	4627	4289		59.7867	66.7696	49.0794
	3962	4680	4397		61.3189	67.5344	50.3153
	3989	4615	4315		61.7368	66.5964	49.3769
	4013	4504	4463		62.1082	64.9947	51.0705
	3988	4710	4245		61.7213	67.9673	48.5759
	4021	4661	4410		62.2321	67.2602	50.464
	4036	4719	4371		62.4642	68.0972	50.0177
	4057	4594	4464		62.7892	66.2934	51.0819
	4092	4589	4425		63.3309	66.2212	50.6357
	4012	4581	4275		62.0928	66.1058	48.9192
	4010	4719	4433		62.0618	68.0972	50.7272
	3926	4565	4480		60.7618	65.8749	51.265
	4009	4723	4441		62.0463	68.1549	50.8188
	4139	4778	4466		64.0583	68.9486	51.1048
	4078	4844	4503		63.1142	69.901	51.5282
	4128	4811	4353		63.8881	69.4248	49.8118
	4059	4829	4513		62.8202	69.6846	51.6427
	4069	4781	4452		62.9749	68.9919	50.9446
	4074	4769	4531		63.0523	68.8187	51.8486
	4113	4747	4472		63.6559	68.5013	51.1735
	4091	4843	4463		63.3154	69.8866	51.0705
	4124	4767	4482		63.8262	68.7899	51.2879
	4179	4779	4456		64.6774	68.963	50.9904
	4149	4777	4516		64.2131	68.9342	51.677
	3953	4832	4418		61.1796	69.7278	50.5556
	4190	4895	4465		64.8476	70.637	51.0934
	4137	4829	4594		64.0274	69.6846	52.5695
	4067	4930	4573		62.944	71.142	52.3292
	4116	4861	4555		63.7024	70.1463	52.1233
	4030	4903	4555		62.3713	70.7524	52.1233
	4183	4739	4543		64.7393	68.3858	51.9859
	4132	4978	4523		63.95	71.8347	51.7571
	4115	4904	4573		63.6869	70.7668	52.3292
	4199	4867	4577		64.9869	70.2329	52.375
	4225	4739	4582		65.3893	68.3858	52.4322
	4139	4833	4546		64.0583	69.7423	52.0203
	4210	4865	4596		65.1572	70.204	52.5924
	4289	5064	4601		66.3798	73.0757	52.6496
	4264	4914	4652		65.9929	70.9111	53.2332
	4164	4999	4547		64.4452	72.1377	52.0317
	4199	4793	4698		64.9869	69.1651	53.7596
	4288	4829	4584		66.3644	69.6846	52.4551
	4227	4980	4490		65.4203	71.8635	51.3795
	4210	4910	4594		65.1572	70.8534	52.5695
	4275	5039	4572		66.1632	72.7149	52.3178
	4199	1610	5934		64.9869	23.233	67.9033
	7491	7329	6358		115.936	105.761	72.7552
	7961	7855	6722		123.21	113.351	76.9204
	7977	7979	7091		123.458	115.14	81.1429
	8080	8275	7129		125.052	119.412	81.5778
	8111	8244	7248		125.532	118.964	82.9395
	8224	8556	7451		127.281	123.467	85.2624
	8310	8368	7454		128.612	120.754	85.2968
	8412	8494	7625		130.191	122.572	87.2535
	8221	8404	7791		127.234	121.273	89.1531
	8385	8533	7748		129.773	123.135	88.661
	8536	8572	7814		132.11	123.698	89.4163
	8513	8510	8026		131.754	122.803	91.8422
	8357	8606	7980		129.339	124.188	91.3158
	8584	8738	8001		132.853	126.093	91.5561
	8500	8606	7959		131.552	124.188	91.0755
	8512	8410	8040		131.738	121.36	92.0024
	8492	8462	7868		131.429	122.11	90.0342
	8570	8661	7930		132.636	124.982	90.7437
	8476	8456	7843		131.181	122.024	89.7481
	8388	8540	8032		129.819	123.236	91.9109
	8326	8623	8017		128.86	124.434	91.7392
	8334	8445	8100		128.983	121.865	92.689
	8331	8656	8152		128.937	124.91	93.2841
	8488	8752	7847		131.367	126.295	89.7939
	8402	8400	8063		130.036	121.216	92.2656
	8174	8681	8079		126.507	125.271	92.4487
	8262	8764	8082		127.869	126.468	92.483
	8416	8457	8125		130.252	122.038	92.9751
	8354	8761	7954		129.293	126.425	91.0183
	8321	8660	8016		128.782	124.968	91.7278
	8356	8702	8095		129.324	125.574	92.6318
	8322	8545	7899		128.798	123.308	90.389
	8355	8525	7997		129.308	123.019	91.5104
	8325	8344	8001		128.844	120.408	91.5561
	8484	8646	8053		131.305	124.766	92.1512
	8429	8607	8143		130.454	124.203	93.1811
	8368	8725	8013		129.51	125.906	91.6935
	8477	8541	7895		131.197	123.25	90.3432
	8303	8673	8036		128.504	125.155	91.9567
	8295	8634	7880		128.38	124.592	90.1715
	8323	8390	7979		128.813	121.071	91.3044
	8381	8640	7989		129.711	124.679	91.4188
	8340	8610	8112		129.076	124.246	92.8263
	8419	8572	7894		130.299	123.698	90.3317
	8429	8487	8003		130.454	122.471	91.579
	8305	8694	7974		128.535	125.458	91.2472
	8343	8688	7967		129.123	125.372	91.1671
	8409	8563	7990		130.144	123.568	91.4303
	8259	8610	8137		127.823	124.246	93.1124
	8394	8499	7911		129.912	122.644	90.5263
	8511	8486	7977		131.723	122.457	91.2815
	8421	8493	7976		130.33	122.558	91.2701
	8304	8587	8134		128.519	123.914	93.0781
	8575	8368	7870		132.713	120.754	90.0571
	8432	8662	8023		130.5	124.996	91.8079
	8495	8713	8176		131.475	125.732	93.5587
	8355	8596	7993		129.308	124.044	91.4646
	8483	8539	7970		131.289	123.221	91.2014
	8371	8478	7923		129.556	122.341	90.6636
	8431	8617	7885		130.485	124.347	90.2287
	8331	8562	8035		128.937	123.553	91.9452
	8348	8578	7841		129.2	123.784	89.7253
	8316	8743	8080		128.705	126.165	92.4601
	8238	8533	7940		127.498	123.135	90.8581
	8242	8459	8073		127.559	122.067	92.38
	8250	8738	8061		127.683	126.093	92.2427
	8441	8780	8008		130.639	126.699	91.6362
	8500	8587	8121		131.552	123.914	92.9293
	8403	8635	8017		130.051	124.607	91.7392
	8546	8402	8093		132.264	121.244	92.6089
	8354	8612	8020		129.293	124.275	91.7736
	8301	8646	7988		128.473	124.766	91.4074
	8483	8783	8006		131.289	126.742	91.6134
	8248	8627	7948		127.652	124.491	90.9497
	8503	8589	7943		131.599	123.943	90.8924
	8371	8593	7870		129.556	124.001	90.0571
	8383	8582	7983		129.742	123.842	91.3502
	8284	8655	8030		128.209	124.895	91.888
	8328	8540	8002		128.89	123.236	91.5676
	8305	8573	7949		128.535	123.712	90.9611
	8389	8558	7982		129.835	123.496	91.3387
	8410	8674	8157		130.16	125.17	93.3413
	8528	8673	7836		131.986	125.155	89.668
	8565	8589	7986		132.558	123.943	91.3845
	8522	8556	7992		131.893	123.467	91.4532
	8368	8594	8040		129.51	124.015	92.0024
	8391	8449	7992		129.866	121.923	91.4532
	8170	8643	8133		126.445	124.722	93.0666
	8340	8670	7943		129.076	125.112	90.8924
	8476	8554	8075		131.181	123.438	92.4029
	8368	8604	7919		129.51	124.159	90.6178
	8160	8484	8112		126.29	122.428	92.8263
	8222	8536	7974		127.25	123.178	91.2472
	8445	8626	7890		130.701	124.477	90.286
	8342	8721	7938		129.107	125.848	90.8352
	8539	8598	8011		132.156		91.6706
	8388	8763	7906		129.819		90.4691
	8277	8642	8094		128.101		92.6204

## Sheet: LD
	r1	r2	r3		r1 normalized	r2 normalized	r3 normalized			Histogram Data
	13190	9055	6965		98.4372	99.4039	101.908
	13239	8886	6764		98.8029	97.5487	98.967			r1 recovery(%)	r2 recovery(%)	r3 recovery(%)
	13423	9209	6859		100.176	101.094	100.357			58.6843	78.6709	67.7897
	13526	9055	6727		100.945	99.4039	98.4257
	13387	9169	6676		99.9075	100.655	97.6795			Plotted: average (%) recovery
	13410	9029	6791		100.079	99.1185	99.3621				68.3816
	13085	9154	6777		97.6536	100.491	99.1572
	13347	8840	6761		99.6089	97.0437	98.9231
	13327	9224	6815		99.4597	101.259	99.7132
	13281	9162	6877		99.1164	100.579	100.62
	13505	8899	6553		100.788	97.6914	95.8798
	13131	9076	6849		97.9969	99.6344	100.211
	13261	9108	6887		98.9671	99.9857	100.767
	13380	9143	6874		99.8552	100.37	100.576
	13260	9288	6728		98.9597	101.962	98.4403
	13031	9180	6968		97.2506	100.776	101.952
	13176	9161	6961		98.3328	100.568	101.849
	13569	9111	6844		101.266	100.019	100.138
	13114	9080	6867		97.8701	99.6784	100.474
	13123	9084	6778		97.9372	99.7223	99.1719
	13198	9227	6741		98.4969	101.292	98.6305
	13279	9272	6843		99.1015	101.786	100.123
	13326	9276	6715		99.4522	101.83	98.2501
	13403	9064	6863		100.027	99.5027	100.416
	13459	9111	6700		100.445	100.019	98.0306
	13184	9067	6750		98.3925	99.5356	98.7622
	13218	9242	6949		98.6462	101.457	101.674
	13376	9041	6786		99.8254	99.2502	99.2889
	13451	9186	6727		100.385	100.842	98.4257
	13390	9039	6872		99.9298	99.2283	100.547
	13535	9103	6863		101.012	99.9308	100.416
	13356	9139	6750		99.6761	100.326	98.7622
	13478	9263	6805		100.587	101.687	99.5669
	13635	9134	6756		101.758	100.271	98.85
	13258	9176	6791		98.9447	100.732	99.3621
	13514	9197	6888		100.855	100.963	100.781
	13523	9075	6832		100.922	99.6235	99.962
	13492	9123	6738		100.691	100.15	98.5866
	13263	9216	6674		98.982	101.171	97.6502
	13366	9383	6712		99.7507	103.005	98.2062
	13410	9128	6694		100.079	100.205	97.9428
	13363	9288	7075		99.7283	101.962	103.517
	13169	9267	6878		98.2805	101.731	100.635
	13289	9056	6797		99.1761	99.4149	99.4499
	13414	9125	6953		100.109	100.172	101.732
	13401	9042	6746		100.012	99.2612	98.7037
	13523	9026	6803		100.922	99.0855	99.5376
	13350	9043	6818		99.6313	99.2722	99.7571
	13557	9060	6791		101.176	99.4588	99.3621
	13518	9058	6791		100.885	99.4368	99.3621
	13545	9118	6809		101.087	100.096	99.6254
	13256	9116	6774		98.9298	100.074	99.1133
	13471	9203	6775		100.534	101.029	99.128
	13365	9114	2790		99.7433	100.052	40.8217
	13240	8688	6799		98.8104	95.3751	99.4791
	8772	8511	6738		65.4656	93.432	98.5866
	12778	8289	6480		95.3625	90.9949	94.8117
	12221	7903	6233		91.2056	86.7575	91.1977
	11861	7687	6022		88.5189	84.3863	88.1105
	11406	7492	5895		85.1232	82.2456	86.2523
	10588	7111	5508		79.0185	78.0631	80.5899
	9827	6841	5445		73.3391	75.0991	79.6682
	9184	6850	5310		68.5404	75.1979	77.6929
	8769	6562	5177		65.4432	72.0363	75.7469
	8300	6402	4876		61.9431	70.2798	71.3429
	8137	6162	4914		60.7266	67.6452	71.8989
	7884	5705	4688		58.8385	62.6283	68.5922
	7154	5618	4539		53.3905	61.6732	66.4121
	6940	5520	4464		51.7934	60.5974	65.3147
	6394	5502	4461		47.7186	60.3998	65.2708
	6312	5391	4262		47.1066	59.1813	62.3592
	6142	5250	4085		45.8379	57.6334	59.7694
	6101	5271	3997		45.5319	57.8639	58.4818
	5696	5044	3924		42.5094	55.372	57.4137
	5684	4807	3833		42.4198	52.7702	56.0823
	5423	4906	3730		40.472	53.857	54.5752
	5448	4645	3656		40.6585	50.9918	53.4925
	5605	4631	3484		41.8302	50.8382	50.9759
	5691	4436	3372		42.4721	48.6975	49.3372
	6086	4442	3368		45.4199	48.7634	49.2787
	5918	4423	3370		44.1662	48.5548	49.3079
	5742	4402	3286		42.8527	48.3242	48.0789
	5910	4217	3203		44.1065	46.2933	46.8645
	5967	4158	3222		44.5318	45.6457	47.1425
	5661	4180	3048		42.2482	45.8872	44.5966
	5719	4092	3068		42.681	44.9211	44.8892
	5882	3952	3091		43.8975	43.3842	45.2258
	5769	3984	2994		43.0542	43.7355	43.8065
	5579	3871	2985		41.6362	42.495	43.6748
	5283	3916	2924		39.4271	42.989	42.7823
	5130	3931	2874		38.2853	43.1537	42.0507
	5165	3813	2840		38.5465	41.8583	41.5533
	5109	3883	2868		38.1286	42.6268	41.963
	5062	3739	2839		37.7778	41.046	41.5386
	5026	3691	2884		37.5091	40.519	42.1971
	4964	3677	2779		37.0464	40.3653	40.6608
	4904	3523	2812		36.5987	38.6748	41.1436
	4789	3588	2657		35.7404	39.3883	38.8757
	4796	3631	2790		35.7926	39.8604	40.8217
	4856	3594	2688		36.2404	39.4542	39.3293
	4574	3451	2612		34.1359	37.8844	38.2173
	4691	3465	2693		35.009	38.038	39.4025
	4807	3470	2567		35.8747	38.0929	37.5589
	4881	3399	2584		36.427	37.3135	37.8076
	4900	3479	2556		36.5688	38.1917	37.3979
	4791	3428	2547		35.7553	37.6319	37.2663
	4696	3415	2513		35.0463	37.4892	36.7688
	4642	3386	2590		34.6433	37.1708	37.8954
	4390	3321	2481		32.7627	36.4572	36.3006
	4594	3388	2420		34.2851	37.1928	35.4081
	4472	3272	2463		33.3746	35.9193	36.0372
	4368	3307	2511		32.5985	36.3036	36.7395
	4446	3159	2416		33.1806	34.6788	35.3495
	4405	3186	2444		32.8746	34.9752	35.7592
	4438	3232	2400		33.1209	35.4802	35.1154
	4430	3155	2448		33.0612	34.6349	35.8178
	4521	3179	2314		33.7403	34.8984	33.8571
	4547	3176	2319		33.9344	34.8655	33.9303
	4490	3102	2375		33.509	34.0531	34.7497
	4364	3216	2306		32.5686	35.3046	33.7401
	4503	3067	2316		33.606	33.6689	33.8864
	4322	3062	2248		32.2552	33.614	32.8915
	4281	3032	2398		31.9492	33.2847	35.0862
	4374	3046	2340		32.6433	33.4384	34.2376
	4253	3108	2365		31.7402	34.119	34.6033
	4321	3136	2320		32.2477	34.4264	33.9449
	4312	3051	2393		32.1805	33.4932	35.013
	4483	3064	2246		33.4567	33.636	32.8622
	4482	3018	2345		33.4493	33.131	34.3107
	4424	3023	2299		33.0164	33.1859	33.6377
	4251	2920	2283		31.7253	32.0552	33.4036
	4351	3001	2350		32.4716	32.9444	34.3839
	4360	3011	2302		32.5388	33.0541	33.6816
	4262	2995	2225		31.8074	32.8785	32.5549
	4424	2897	2218		33.0164	31.8027	32.4525
	4301	2937	2310		32.0985	32.2418	33.7986
	4236	2969	2288		31.6134	32.5931	33.4767
	4341	2842	2213		32.397	31.1989	32.3794
	4357	2903	2229		32.5164	31.8685	32.6135
	4364	2832	2198		32.5686	31.0891	32.1599
	4433	2920	2204		33.0836	32.0552	32.2477
	4353	2824	2104		32.4865	31.0013	30.7845
	4567	2927	2244		34.0836	32.132	32.8329
	4532	2699	2175		33.8224	29.6291	31.8234
	4546	2853	2256		33.9269	31.3196	33.0085
	4366	2991	2304		32.5835	32.8346	33.7108
	4323	2821	2154		32.2626	30.9684	31.5161
	4388	2806	2235		32.7477	30.8037	32.7013
	4296	2781	2207		32.0611	30.5292	32.2916
	4206	2883	2221		31.3895	31.649	32.4964
	4126	2914	2135		30.7924	31.9893	31.2381
	4150	2709	2198		30.9715	29.7388	32.1599
	4349	2814	2050		32.4567	30.8915	29.9944
	4292	2864	2222		32.0313	31.4404	32.511
	4466	2863	2182		33.3299	31.4294	31.9258
	4422	2731	2193		33.0015	29.9803	32.0867
	4245	2850	2127		31.6805	31.2867	31.1211
	4320	2781	2137		32.2402	30.5292	31.2674
	4181	2702	2111		31.2029	29.662	30.887
	4335	2764	2151		32.3522	30.3426	31.4722
	4365	2745	2140		32.5761	30.134	31.3113
	4292	2748	2241		32.0313	30.167	32.789
	4295	2729	2167		32.0537	29.9584	31.7063
	4390	2734	2061		32.7627	30.0133	30.1554
	4368	2750	2118		32.5985	30.1889	30.9894
	4289	2845	2035		32.0089	31.2318	29.775
	4303	2789	2077		32.1134	30.6171	30.3895
	4479	2758	2118		33.4269	30.2768	30.9894
	4450	2619	1992		33.2104	28.7508	29.1458
	4342	2814	2114		32.4044	30.8915	30.9309
	4542	2788	2124		33.897	30.6061	31.0772
	4322	2607	2128		32.2552	28.6191	31.1357
	4463	2752	2102		33.3075	30.2109	30.7553
	4457	2724	2212		33.2627	29.9035	32.3647
	4310	2639	2100		32.1656	28.9704	30.726
	4234	2656	2064		31.5984	29.157	30.1993
	4245	2849	2107		31.6805	31.2757	30.8284
	4297	2684	2082		32.0686	29.4644	30.4626
	4210	2673	2096		31.4193	29.3436	30.6675
	4360	2765	2045		32.5388	30.3536	29.9213
	4388	2721	2039		32.7477	29.8706	29.8335
	4245	2709	2089		31.6805	29.7388	30.5651
	4246	2684	2121		31.688	29.4644	31.0333
	4233	2674	2107		31.591	29.3546	30.8284
	4286	2720	2017		31.9865	29.8596	29.5116
	4176	2756	2080		31.1656	30.2548	30.4334
	4340	2666	2166		32.3895	29.2668	31.6917
	4328	2760	2072		32.3	30.2987	30.3163
	4229	2650	2073		31.5611	29.0911	30.331
	4041	2678	2034		30.1581	29.3985	29.7603
	4280	2627	2068		31.9417	28.8387	30.2578
	4094	2682	2037		30.5536	29.4424	29.8042
	4204	2676	2152		31.3745	29.3766	31.4868
	4230	2653	2074		31.5686	29.1241	30.3456
	4155	2706	2096		31.0089	29.7059	30.6675
	4187	2633	2086		31.2477	28.9045	30.5212
	4168	2695	2032		31.1059	29.5851	29.7311
	4269	2717	2135		31.8596	29.8267	31.2381
	4259	2614	2050		31.785	28.6959	29.9944
	4209	2676	2072		31.4119	29.3766	30.3163
	4251	2748	2087		31.7253	30.167	30.5358
	4129	2803	2059		30.8148	30.7708	30.1261
	3727	2807	2066		27.8147	30.8147	30.2285
	5091	2423	571		37.9942	26.5992	8.35455
	5118	3881	2620		38.1957	42.6048	38.3344
	5311	4075	2739		39.6361	44.7345	40.0755
	5428	3840	2798		40.5093	42.1547	40.9388
	5496	4029	2781		41.0168	44.2295	40.69
	5647	3935	2824		42.1437	43.1976	41.3192
	5571	4067	2998		41.5765	44.6467	43.865
	5666	4076	2854		42.2855	44.7455	41.7581
	5737	4149	2994		42.8153	45.5469	43.8065
	5821	4247	3009		43.4422	46.6227	44.026
	5899	4385	3053		44.0244	48.1376	44.6698
	5813	4266	3088		43.3825	46.8313	45.1819
	5956	4419	3170		44.4498	48.5109	46.3816
	5762	4387	3174		43.0019	48.1596	46.4402
	5968	4451	3234		44.5393	48.8622	47.3181
	6122	4444	3276		45.6886	48.7853	47.9326
	6128	4514	3344		45.7334	49.5538	48.9275
	5913	4413	3231		44.1288	48.445	47.2742
	6133	4491	3327		45.7707	49.3013	48.6788
	6274	4490	3323		46.823	49.2903	48.6203
	6323	4590	3363		47.1887	50.3881	49.2055
	6170	4479	3345		46.0468	49.1695	48.9421
	6353	4520	3351		47.4126	49.6196	49.0299
	6346	4806	3368		47.3603	52.7593	49.2787
	6300	4751	3393		47.017	52.1555	49.6445
	6436	4732	3386		48.032	51.9469	49.542
	6404	4611	3445		47.7932	50.6186	50.4053
	6506	4734	3512		48.5544	51.9689	51.3856
	6486	4712	3432		48.4052	51.7274	50.2151
	6571	4891	3447		49.0395	53.6924	50.4346
	6690	4800	3508		49.9276	52.6934	51.3271
	6486	4947	3532		48.4052	54.3071	51.6782
	6663	4857	3579		49.7261	53.3191	52.3659
	6508	5032	3531		48.5693	55.2402	51.6636
	6620	4966	3574		49.4052	54.5157	52.2927
	6550	4850	3505		48.8828	53.2423	51.2832
	6756	4960	3587		50.4202	54.4498	52.483
	6798	5152	3603		50.7336	56.5576	52.7171
	6739	5176	3642		50.2933	56.8211	53.2877
	6895	5009	3661		51.4575	54.9878	53.5657
	6760	5163	3795		50.45	56.6783	55.5263
	6863	5178	3622		51.2187	56.843	52.9951
	6850	5276	3775		51.1217	57.9188	55.2337
	6924	5260	3768		51.674	57.7432	55.1312
	6943	5395	3778		51.8158	59.2252	55.2776
	6963	5218	3824		51.965	57.2821	55.9506
	6977	5253	3832		52.0695	57.6663	56.0677
	6991	5277	3841		52.174	57.9298	56.1993
	7020	5290	3828		52.3904	58.0725	56.0091
	7048	5381	3913		52.5994	59.0715	57.2528
	7195	5441	3919		53.6964	59.7302	57.3406
	7083	5297	3922		52.8606	58.1494	57.3845
	7135	5261	3884		53.2487	57.7542	56.8285
	7142	5502	3954		53.3009	60.3998	57.8527
	7081	5426	4006		52.8456	59.5655	58.6135
	7330	5429	3844		54.7039	59.5984	56.2432
	7222	5597	3862		53.8979	61.4427	56.5066
	7269	5560	3856		54.2487	61.0365	56.4188
	7110	5513	4166		53.0621	60.5206	60.9546
	7299	5575	4012		54.4726	61.2012	58.7013
	7274	5570	3942		54.286	61.1463	57.6771
	7400	5496	3941		55.2264	60.3339	57.6625
	7319	5651	4098		54.6218	62.0355	59.9596
	7531	5602	3964		56.204	61.4976	57.999
	7323	5651	4011		54.6517	62.0355	58.6867
	7411	5694	4016		55.3084	62.5075	58.7598
	7415	5577	4075		55.3383	61.2231	59.6231
	7395	5650	4086		55.189	62.0245	59.784
	7386	5745	4104		55.1219	63.0674	60.0474
	7457	5764	4215		55.6517	63.276	61.6715
	7483	5697	3995		55.8458	62.5405	58.4526
	7405	5781	4068		55.2637	63.4626	59.5207
	7432	5750	3947		55.4652	63.1223	57.7503
	7589	5791	4182		56.6369	63.5724	61.1887
	7554	6054	4034		56.3757	66.4596	59.0232
	7442	6029	4128		55.5398	66.1851	60.3986
	7484	5884	4169		55.8532	64.5933	60.9984
	7498	5772	4128		55.9577	63.3638	60.3986
	7604	6117	4270		56.7488	67.1512	62.4762
	7557	5954	4150		56.398	65.3618	60.7205
	7589	6029	4344		56.6369	66.1851	63.559
	7630	6007	4215		56.9428	65.9436	61.6715
	7743	6025	4234		57.7862	66.1412	61.9495
	7739	5959	4220		57.7563	65.4167	61.7447
	7865	5984	4289		58.6967	65.6911	62.7542
	7606	6170	4230		56.7637	67.733	61.891
	7611	6107	4287		56.8011	67.0414	62.725
	7636	6085	4362		56.9876	66.7999	63.8223
	7773	6157	4278		58.0101	67.5903	62.5933
	7858	6220	4188		58.6444	68.2819	61.2764
	7799	6021	4329		58.2041	66.0973	63.3395
	7685	6143	4378		57.3533	67.4366	64.0564
	7861	6234	4363		58.6668	68.4356	63.8369
	7909	6344	4361		59.025	69.6431	63.8077
	7751	6180	4322		57.8459	67.8428	63.2371
	7838	6250	4290		58.4952	68.6112	62.7689
	7876	6385	4309		58.7788	70.0932	63.0468
	8170	6354	4395		60.9729	69.7529	64.3052
	7824	6295	4341		58.3907	69.1052	63.5151
	8083	6531	4467		60.3236	71.696	65.3586
	8045	6629	4358		60.04	72.7718	63.7638
	7850	6387	4368		58.5847	70.1152	63.9101
	7973	6529	4398		59.5027	71.674	64.349
	8062	6457	4398		60.1669	70.8836	64.349
	7967	6600	4638		59.4579	72.4534	67.8606
	8092	6540	4533		60.3908	71.7948	66.3243
	8158	6563	4559		60.8833	72.0472	66.7047
	8142	6518	4535		60.7639	71.5532	66.3536
	8309	6538	4491		62.0102	71.7728	65.7098
	8095	6551	4611		60.4132	71.9155	67.4655
	8182	6563	4497		61.0624	72.0472	65.7976
	8171	6744	4496		60.9803	74.0342	65.7829
	8054	6649	4643		60.1072	72.9913	67.9337
	8460	6582	4433		63.1372	72.2558	64.8611
	8411	6588	4576		62.7715	72.3217	66.9534
	8405	6648	4506		62.7267	72.9804	65.9292
	8363	6930	4563		62.4132	76.0761	66.7632
	8302	6909	4486		61.958	75.8456	65.6366
	8228	6766	4662		61.4057	74.2757	68.2117
	8415	6859	4468		62.8013	75.2967	65.3732
	8257	6873	4645		61.6222	75.4504	67.963
	8452	6745	4660		63.0775	74.0452	68.1825
	8450	6782	4651		63.0625	74.4514	68.0508
	8561	7038	4555		63.8909	77.2617	66.6462
	8478	6828	4824		63.2715	74.9564	70.582
	8627	6883	4577		64.3835	75.5601	66.9681
	8617	6946	4810		64.3088	76.2517	70.3772
	8499	6933	4695		63.4282	76.109	68.6946
	8325	6900	4520		62.1296	75.7468	66.1341
	8414	7011	4626		62.7939	76.9653	67.685
	8628	7013	4824		64.3909	76.9873	70.582
	8595	6922	4808		64.1447	75.9883	70.3479
	8537	6885	4837		63.7118	75.5821	70.7722
	8688	6947	4677		64.8387	76.2627	68.4312
	8677	7149	4650		64.7566	78.4802	68.0362
	8756	7023	4855		65.3462	77.097	71.0356
	8609	7030	4869		64.2491	77.1739	71.2405
	8687	7042	4713		64.8313	77.3056	68.9579
	8822	7176	4717		65.8388	78.7766	69.0165
	8416	7027	4982		62.8088	77.1409	72.8938
	9049	7116	4675		67.5329	78.118	68.402
	8797	7045	4841		65.6522	77.3385	70.8308
	8858	7097	4860		66.1074	77.9094	71.1088
	8683	7075	4925		64.8014	77.6679	72.0598
	8661	7161	4953		64.6372	78.612	72.4695
	8656	7232	4914		64.5999	79.3914	71.8989
	8881	7047	4909		66.2791	77.3605	71.8257
	8738	7124	4819		65.2119	78.2058	70.5089
	8934	7219	5006		66.6746	79.2487	73.245
	8699	7202	4930		64.9208	79.0621	72.133
	8792	7327	4891		65.6149	80.4343	71.5623
	8813	7283	5010		65.7716	79.9513	73.3035
	8831	7239	4966		65.9059	79.4682	72.6597
	8931	7250	4868		66.6522	79.589	71.2258
	8971	7362	5062		66.9508	80.8185	74.0643
	9088	7320	4860		67.8239	80.3574	71.1088
	8967	7272	4861		66.9209	79.8305	71.1234
	8970	7262	5035		66.9433	79.7207	73.6693
	9129	7385	5136		68.1299	81.071	75.147
	9134	7336	4994		68.1672	80.5331	73.0694
	9068	7443	5079		67.6747	81.7077	74.3131
	9051	7451	5003		67.5478	81.7955	73.2011
	9000	7400	5008		67.1672	81.2357	73.2742
	9253	7644	5086		69.0553	83.9142	74.4155
	9074	7513	5075		67.7195	82.4762	74.2545
	9142	7271	5075		68.2269	79.8195	74.2545
	9106	7447	5106		67.9583	81.7516	74.7081
	9137	7750	5074		68.1896	85.0779	74.2399
	9220	7475	5111		68.8091	82.059	74.7813
	9358	7465	4924		69.8389	81.9492	72.0452
	9100	7444	5235		67.9135	81.7187	76.5956
	9203	7469	5160		68.6822	81.9931	75.4982
	9254	7449	5113		69.0628	81.7736	74.8105
	9206	7635	5137		68.7046	83.8154	75.1617
	9403	7584	5010		70.1748	83.2556	73.3035
	9196	7486	5249		68.6299	82.1798	76.8004
	9525	7707	5224		71.0853	84.6058	76.4346
	9568	7656	5222		71.4062	84.046	76.4053
	9377	7370	5102		69.9807	80.9063	74.6496
	9280	7590	5222		69.2568	83.3214	76.4053
	9309	7598	5231		69.4733	83.4093	76.537
	9517	7657	5212		71.0256	84.057	76.259
	9554	7583	5318		71.3017	83.2446	77.81
	9455	7561	5317		70.5629	83.0031	77.7953
	9306	7557	5150		69.4509	82.9592	75.3519
	9600	7859	5216		71.645	86.2745	76.3176
	9460	7575	5180		70.6002	83.1568	75.7908
	9583	7762	5197		71.5181	85.2096	76.0396
	9507	7775	5216		70.9509	85.3523	76.3176
	9666	7898	5325		72.1376	86.7026	77.9124
	9426	7645	5280		70.3464	83.9252	77.254
	9575	7828	5226		71.4584	85.9342	76.4639
	9376	7696	5391		69.9733	84.4851	78.8781
	9604	7861	5261		71.6749	86.2964	76.976
	9623	7543	5239		71.8166	82.8055	76.6541
	9649	7637	5359		72.0107	83.8374	78.4099
	9563	7863	5311		71.3689	86.3184	77.7075
	9599	7782	5388		71.6375	85.4292	78.8342
	9696	7974	5170		72.3614	87.5369	75.6445
	9620	7949	6709		71.7943	87.2625	98.1623
	9619	7584	8183		71.7868	83.2556	119.729
	6155	8626	8271		45.9349	94.6944	121.017
	13237	10181	8519		98.788	111.765	124.645
	13576	10181	8633		101.318	111.765	126.313
	13783	10369	8608		102.863	113.829	125.947
	14070	10629	8715		105.005	116.683	127.513
	14459	10627	8771		107.908	116.661	128.332
	14268	10645	8846		106.482	116.859	129.43
	14650	10755	8841		109.333	118.066	129.357
	14912	10787	8924		111.289	118.417	130.571
	14892	10827	8862		111.139	118.857	129.664
	15032	10731	8782		112.184	117.803	128.493
	15088	11079	8847		112.602	121.623	129.444
	14858	11044	8762		110.886	121.239	128.201
	15074	10761	8912		112.498	118.132	130.395
	15094	11005	8849		112.647	120.811	129.474
	15185	10839	8859		113.326	118.988	129.62
	15017	11176	8925		112.072	122.688	130.586
	15152	11028	8931		113.08	121.063	130.673
	15298	11133	8876		114.169	122.216	129.869
	15007	11179	8824		111.998	122.721	129.108
	15330	11062	8922		114.408	121.436	130.542
	15289	10938	8942		114.102	120.075	130.834
	15430	11033	8806		115.154	121.118	128.844
	15199	10884	9125		113.43	119.482	133.512
	15260	11068	8952		113.886	121.502	130.981
	15009	11057	8842		112.012	121.381	129.371
	15029	11162	8836		112.162	122.534	129.283
	15144	11160	8894		113.02	122.512	130.132
	15146	10824	8754		113.035	118.824	128.084
	15296	11130	9014		114.154	122.183	131.888
	15158	10980	8837		113.124	120.536	129.298
	15427	11053	8915		115.132	121.338	130.439
	15015	11062	8897		112.057	121.436	130.176
	15271	11096	8906		113.968	121.81	130.308
	15321	10982	8931		114.341	120.558	130.673
	15227	11086	8882		113.639	121.7	129.956
	15278	11028	8862		114.02	121.063	129.664
	15285	10911	8958		114.072	119.779	131.068
	15099	10934	8857		112.684	120.031	129.591
	15224	10996	8776		113.617	120.712	128.405
	15282	11080	8724		114.05	121.634	127.645
	15223	10996	8949		113.61	120.712	130.937
	15223	11263	8809		113.61	123.643	128.888
	15083	11209	8785		112.565	123.05	128.537
	15262	10882	8987		113.901	119.46	131.493
	15359	10874	8732		114.625	119.373	127.762
	15142	11214	8993		113.005	123.105	131.58
	14955	11057	8634		111.609	121.381	126.328
	15237	10912	8750		113.714	119.79	128.025
	15461	11100	8872		115.386	121.853	129.81
	15202	11027	8949		113.453	121.052	130.937
	15273	11030	8866		113.983	121.085	129.722
	15100	11039	8779		112.692	121.184	128.449
	14918	10886	9055		111.333	119.504	132.488
	15146	11236	8879		113.035	123.346	129.913
	15123	11001	8911		112.863	120.767	130.381
	15056	10951	8952		112.363	120.218	130.981
	15331	10759	8806		114.416	118.11	128.844
	15420	11023	8996		115.08	121.008	131.624
	15024	10968	8730		112.124	120.404	127.732
	15458	10961	9001		115.363	120.328	131.698
	15155	11024	9001		113.102	121.019	131.698
	15392	10856	9009		114.871	119.175	131.815
	15117	10907	9004		112.818	119.735	131.741
	15025	11038	8941		112.132	121.173	130.82
	15237	11079	8962		113.714	121.623	131.127
	15357	11023	8958		114.61	121.008	131.068
	15048	11063	8904		112.304	121.447	130.278
	15159	11023	8818		113.132	121.008	129.02
	15309	10855	8768		114.251	119.164	128.288
	15413	11036	8872		115.028	121.151	129.81
	15122	10964	8724		112.856	120.361	127.645
	15128	11034	8679		112.901	121.129	126.986
	15214	10985	8964		113.542	120.591	131.156
	15481	10972	8862		115.535	120.448	129.664
	15239	11069	8969		113.729	121.513	131.229
	15297	11122	8843		114.162	122.095	129.386
	15209	10958	8940		113.505	120.295	130.805
	15432	11001	8938		115.169	120.767	130.776
	15139	11032	8816		112.983	121.107	128.991
	15233	10839	8889		113.684	118.988	130.059
	15100	10998	8797		112.692	120.734	128.713
	15176	11092	8905		113.259	121.766	130.293
	15172	10901	9048		113.229	119.669	132.385
	15042	11004	8844		112.259	120.8	129.4
	15345	11002	8840		114.52	120.778	129.342
	15217	11212	8634		113.565	123.083	126.328
	15142	11196	8992		113.005	122.907	131.566
	15230	11026	8807		113.662	121.041	128.859
	15242	10972	8732		113.751	120.448	127.762
	15174	10892	8871		113.244	119.57	129.795
	15179	10830	9086		113.281	118.889	132.941
	15054	10880	8977		112.348	119.438	131.346
	15329	10937	8950		114.401	120.064	130.951
	15039	10816	8732		112.236		127.762
	15082	10820	8882		112.557		129.956
	15224	10971	8888		113.617		130.044

## Sheet: S7
	r1	r2	r3		r1 normalized	r2 normalized	r3 normalized			Histogram Data
	12843	10541	8240		99.4564	99.1683	100.392
	13033	10466	8045		100.928	98.4628	98.0165			r1 recovery(%)	r2 recovery(%)	r3 recovery(%)
	12945	10508	8035		100.246	98.8579	97.8947			9.69699	12.3372	6.52074
	12844	10704	8117		99.4641	100.702	98.8937
	12838	10631	8028		99.4177	100.015	97.8094			Plotted: average (%) recovery
	12840	10525	8071		99.4331	99.0178	98.3333				9.51831
	12875	10714	8177		99.7042	100.796	99.6247
	12774	10653	8246		98.922	100.222	100.465
	12890	10653	8084		99.8203	100.222	98.4917
	12897	10555	8143		99.8745	99.3001	99.2105
	12732	10507	8132		98.5968	98.8485	99.0765
	12961	10505	8176		100.37	98.8297	99.6126
	12834	10596	8128		99.3867	99.6858	99.0278
	13313	10785	8286		103.096	101.464	100.953
	12739	10440	8315		98.651	98.2181	101.306
	12859	10620	8191		99.5803	99.9116	99.7953
	12791	10690	8227		99.0537	100.57	100.234
	12769	10657	8264		98.8833	100.26	100.685
	12872	10384	7985		99.6809	97.6913	97.2855
	12950	10679	8106		100.285	100.467	98.7597
	12789	10591	8168		99.0382	99.6387	99.5151
	12888	10596	8248		99.8049	99.6858	100.49
	12980	10430	8138		100.517	98.1241	99.1496
	12638	10572	8114		97.8688	99.46	98.8572
	12767	10696	8200		98.8678	100.627	99.905
	12844	10533	7950		99.4641	99.0931	96.8591
	12696	10770	8145		98.318	101.323	99.2349
	12832	10811	8152		99.3712	101.708	99.3202
	13163	10645	8144		101.934	100.147	99.2227
	12991	10618	8311		100.602	99.8928	101.257
	12840	10835	8253		99.4331	101.934	100.551
	13037	10525	8224		100.959	99.0178	100.197
	13076	10608	8343		101.261	99.7987	101.647
	12909	10703	8329		99.9675	100.692	101.477
	13004	10505	8239		100.703	98.8297	100.38
	12961	10519	8288		100.37	98.9614	100.977
	12792	10643	8266		99.0614	100.128	100.709
	12834	10834	8274		99.3867	101.925	100.807
	13014	10556	8161		100.781	99.3095	99.4298
	13021	10926	8371		100.835	102.79	101.988
	12908	10386	8265		99.9597	97.7101	100.697
	12739	10729	8215		98.651	100.937	100.088
	13001	10674	8091		100.68	100.42	98.577
	12791	10690	8135		99.0537	100.57	99.113
	13160	10573	8198		101.911	99.4694	99.8806
	12967	10738	8137		100.417	101.022	99.1374
	12767	10495	8364		98.8678	98.7356	101.903
	12912	10533	8400		99.9907	99.0931	102.342
	12918	10850	8142		100.037	102.075	99.1983
	12969	10626	8131		100.432	99.968	99.0643
	12869	10649	8350		99.6577	100.184	101.732
	12799	10455	8197		99.1156	98.3593	99.8684
	12863	10633	7866		99.6113	100.034	95.8357
	12926	9660	8165		100.099	90.88	99.4785
	6702	10518	7817		51.9004	98.952	95.2387
	12806	10380	7807		99.1698	97.6537	95.1168
	12245	10242	7626		94.8254	96.3554	92.9116
	11984	10193	7326		92.8043	95.8944	89.2566
	11553	9891	7315		89.4666	93.0532	89.1225
	10885	9837	7142		84.2936	92.5452	87.0148
	10295	9667	7153		79.7246	90.9459	87.1488
	10101	9542	7028		78.2223	89.7699	85.6259
	9512	9369	6849		73.6611	88.1423	83.445
	9036	9340	6742		69.9749	87.8695	82.1414
	8861	9151	6739		68.6197	86.0914	82.1048
	8415	8967	6616		65.1659	84.3604	80.6063
	8115	8671	6415		62.8427	81.5756	78.1574
	7895	8779	6261		61.139	82.5917	76.2811
	7425	8449	6306		57.4993	79.4871	76.8294
	7121	7975	6222		55.1451	75.0278	75.8059
	6956	8198	6147		53.8674	77.1257	74.8922
	6897	8107	6014		53.4105	76.2696	73.2718
	6633	7657	5919		51.366	72.0361	72.1143
	6525	7466	5834		50.5297	70.2391	71.0787
	6388	7575	5774		49.4688	71.2646	70.3477
	6341	7578	5746		49.1048	71.2928	70.0066
	6260	7684	5783		48.4775	72.2901	70.4574
	5974	7601	5752		46.2627	71.5092	70.0797
	6019	7805	5627		46.6112	73.4284	68.5567
	5713	7615	5815		44.2416	71.6409	70.8472
	5618	7558	5739		43.5059	71.1047	69.9213
	5531	7375	5434		42.8321	69.383	66.2053
	5398	7392	5574		41.8022	69.543	67.911
	5305	7409	5335		41.082	69.7029	64.9991
	5221	7158	5286		40.4315	67.3415	64.4022
	5084	7144	5163		39.3706	67.2098	62.9036
	4980	6738	4870		38.5652	63.3902	59.3338
	5070	6587	4858		39.2622	61.9696	59.1876
	4792	6543	4807		37.1093	61.5557	58.5662
	4953	6713	4755		38.3561	63.155	57.9327
	4864	6545	4576		37.6669	61.5745	55.7518
	4799	6584	4760		37.1635	61.9414	57.9936
	4697	6541	4613		36.3736	61.5369	56.2026
	4528	6475	4437		35.0649	60.916	54.0583
	4522	6847	4543		35.0184	64.4157	55.3498
	4526	6862	4494		35.0494	64.5568	54.7528
	4551	6657	4330		35.243	62.6282	52.7547
	4452	6410	4310		34.4763	60.3044	52.511
	4464	6237	4320		34.5693	58.6769	52.6329
	4398	6178	4170		34.0582	58.1218	50.8053
	4321	6107	4148		33.4619	57.4539	50.5373
	4322	5915	4227		33.4696	55.6475	51.4998
	4351	5788	4113		33.6942	54.4527	50.1109
	4205	5576	4100		32.5636	52.4583	49.9525
	4257	5336	3994		32.9663	50.2004	48.661
	4256	5489	4083		32.9585	51.6398	49.7454
	4107	5674	3948		31.8047	53.3802	48.1006
	4236	5815	3855		32.8036	54.7068	46.9675
	4144	5314	3865		32.0912	49.9934	47.0894
	4151	5207	3806		32.1454	48.9868	46.3705
	4115	4958	3798		31.8666	46.6442	46.2731
	4282	5046	3627		33.1599	47.4721	44.1897
	4375	5197	3626		33.8801	48.8927	44.1775
	4486	5108	3766		34.7396	48.0554	45.8832
	4254	5146	3642		32.943	48.4129	44.3724
	4318	4903	3447		33.4387	46.1268	41.9966
	4159	4936	3555		32.2074	46.4372	43.3125
	4138	5001	3508		32.0447	47.0488	42.7398
	3968	4823	3557		30.7282	45.3742	43.3368
	3794	4808	3437		29.3808	45.233	41.8748
	3730	4898	3312		28.8852	46.0797	40.3519
	3814	4953	3453		29.5357	46.5972	42.0697
	3692	4907	3397		28.5909	46.1644	41.3875
	3826	5316	3511		29.6286	50.0122	42.7764
	3746	4974	3380		29.0091	46.7947	41.1803
	3768	5148	3290		29.1794	48.4317	40.0838
	3614	4952	3338		27.9869	46.5878	40.6686
	3632	4684	3233		28.1263	44.0665	39.3894
	3649	4568	3199		28.2579	42.9751	38.9751
	3591	4500	3198		27.8088	42.3354	38.9629
	3710	4360	3051		28.7303	41.0183	37.172
	3781	4279	3116		29.2801	40.2563	37.9639
	3731	4119	3083		28.8929	38.751	37.5618
	3819	3929	3161		29.5744	36.9635	38.5121
	3849	3911	3019		29.8067	36.7942	36.7821
	3859	3857	2943		29.8841	36.2861	35.8561
	3707	3734	2971		28.7071	35.129	36.1973
	3891	3899	3003		30.132	36.6813	36.5871
	3808	3790	3008		29.4892	35.6558	36.6481
	3839	4077	2974		29.7293	38.3559	36.2338
	3871	4017	2919		29.9771	37.7914	35.5637
	3821	4022	2946		29.5899	37.8384	35.8927
	4085	3835	2929		31.6343	36.0792	35.6856
	3943	3825	2841		30.5346	35.9851	34.6134
	3931	3841	2828		30.4417	36.1356	34.455
	3960	3750	2831		30.6663	35.2795	34.4916
	3857	3741	2871		29.8687	35.1948	34.9789
	3789	3673	2885		29.3421	34.5551	35.1495
	3603	3730	2765		27.9017	35.0914	33.6875
	3467	3890	2819		26.8485	36.5966	34.3454
	3455	3909	2749		26.7556	36.7754	33.4925
	3507	3796	2734		27.1583	35.7123	33.3098
	3447	3840	2659		26.6936	36.1262	32.396
	3416	3956	2735		26.4536	37.2175	33.322
	3480	3782	2637		26.9492	35.5806	32.128
	3319	3845	2774		25.7024	36.1733	33.7971
	3552	3825	2740		27.5067	35.9851	33.3829
	3478	3763	2678		26.9337	35.4018	32.6275
	3479	3501	2720		26.9414	32.9369	33.1392
	3512	3618	2684		27.197	34.0377	32.7006
	3573	3568	2661		27.6694	33.5673	32.4204
	3366	3613	2612		26.0664	33.9906	31.8234
	3401	3583	2590		26.3374	33.7084	31.5553
	3394	3476	2532		26.2832	32.7018	30.8487
	3300	3546	2593		25.5552	33.3603	31.5919
	3238	3635	2511		25.0751	34.1976	30.5929
	3175	3711	2462		24.5872	34.9126	29.9959
	3155	3693	2502		24.4324	34.7433	30.4832
	3077	3706	2621		23.8283	34.8656	31.933
	3097	3651	2535		23.9832	34.3481	30.8853
	3160	3755	2557		24.4711	35.3265	31.1533
	2916	3622	2566		22.5815	34.0753	31.2629
	3178	3687	2534		24.6105	34.6868	30.8731
	2926	3584	2565		22.659	33.7178	31.2508
	2992	3665	2490		23.1701	34.4798	30.337
	3021	3628	2491		23.3947	34.1317	30.3492
	3016	3542	2450		23.3559	33.3227	29.8497
	2927	3498	2526		22.6667	32.9087	30.7756
	2940	3612	2470		22.7674	33.9812	30.0933
	3001	3535	2449		23.2398	33.2568	29.8375
	3015	3368	2505		23.3482	31.6857	30.5197
	3047	3410	2476		23.596	32.0808	30.1664
	3043	3408	2436		23.565	32.062	29.6791
	3041	3397	2370		23.5495	31.9585	28.875
	2994	3490	2383		23.1856	32.8335	29.0334
	3069	3472	2411		23.7664	32.6641	29.3745
	3000	3457	2467		23.232	32.523	30.0568
	3023	3365	2441		23.4102	31.6575	29.74
	3131	3447	2438		24.2465	32.4289	29.7035
	3114	3433	2367		24.1149	32.2972	28.8384
	3035	3328	2406		23.5031	31.3094	29.3136
	3018	3395	2364		23.3714	31.9397	28.8019
	3110	3458	2391		24.0839	32.5324	29.1308
	2944	3373	2358		22.7984	31.7327	28.7288
	2972	3394	2318		23.0152	31.9303	28.2414
	3106	3387	2324		24.0529	31.8645	28.3145
	2992	3348	2297		23.1701	31.4975	27.9856
	3131	3382	2359		24.2465	31.8174	28.741
	3021	3319	2308		23.3947	31.2247	28.1196
	3021	3287	2258		23.3947	30.9237	27.5104
	3067	3345	2297		23.7509	31.4693	27.9856
	3119	3358	2293		24.1536	31.5916	27.9368
	1783	3342	2325		13.8076	31.4411	28.3267
	3690	3889	2004		28.5754	36.5872	24.4158
	3558	4019	2639		27.5532	37.8102	32.1523
	3671	4061	2628		28.4283	38.2054	32.0183
	3785	3926	2603		29.3111	36.9353	31.7137
	3594	4003	2658		27.832	37.6597	32.3838
	3789	3978	2747		29.3421	37.4245	33.4682
	3786	4089	2718		29.3188	38.4688	33.1148
	3847	4090	2654		29.7912	38.4782	32.3351
	3879	4179	2595		30.039	39.3155	31.6163
	3923	4112	2697		30.3798	38.6852	32.859
	3848	4031	2667		29.799	37.9231	32.4935
	3778	3925	2661		29.2569	36.9259	32.4204
	3912	4133	2680		30.2946	38.8827	32.6519
	3787	3937	2723		29.3266	37.0388	33.1758
	3838	3877	2726		29.7215	36.4743	33.2123
	3853	3882	2717		29.8377	36.5213	33.1027
	3861	4066	2631		29.8996	38.2524	32.0549
	3720	3972	2775		28.8077	37.3681	33.8093
	3715	4137	2657		28.769	38.9204	32.3716
	3807	3959	2577		29.4815	37.2458	31.397
	3870	4027	2830		29.9693	37.8855	34.4794
	3783	4138	2714		29.2956	38.9298	33.0661
	3793	4082	2616		29.373	38.4029	31.8721
	3727	4010	2634		28.8619	37.7256	32.0914
	3766	3980	2652		29.164	37.4433	32.3107
	3849	3996	2757		29.8067	37.5938	33.59
	3712	4024	2705		28.7458	37.8573	32.9565
	3826	3934	2708		29.6286	37.0106	32.993
	3759	3920	2694		29.1097	36.8788	32.8224
	3691	3909	2737		28.5832	36.7754	33.3463
	3724	3966	2621		28.8387	37.3116	31.933
	3772	3884	2716		29.2104	36.5402	33.0905
	3667	3945	2732		28.3973	37.114	33.2854
	3698	3971	2707		28.6374	37.3586	32.9808
	3763	3895	2742		29.1407	36.6436	33.4072
	3728	3857	2765		28.8697	36.2861	33.6875
	3724	3943	2859		28.8387	37.0952	34.8327
	3759	3924	2761		29.1097	36.9165	33.6387
	3751	3875	2782		29.0478	36.4555	33.8946
	3754	3836	2712		29.071	36.0886	33.0417
	3689	3780	2937		28.5677	35.5617	35.783
	3714	3924	2839		28.7613	36.9165	34.589
	3758	3772	2725		29.102	35.4865	33.2001
	3655	3790	2810		28.3044	35.6558	34.2357
	3793	3942	2860		29.373	37.0858	34.8449
	3849	3840	2836		29.8067	36.1262	34.5525
	3719	3638	2778		28.8	34.2258	33.8459
	3655	3795	2772		28.3044	35.7029	33.7728
	3722	3846	2857		28.8232	36.1827	34.8084
	3705	3887	2798		28.6916	36.5684	34.0895
	3621	3782	2736		28.0411	35.5806	33.3341
	3723	3621	2816		28.831	34.0659	34.3088
	3630	3602	2846		28.1108	33.8871	34.6743
	3856	3823	2893		29.8609	35.9663	35.247
	3828	3720	2836		29.6441	34.9973	34.5525
	3719	3688	2794		28.8	34.6962	34.0408
	3657	3708	2841		28.3199	34.8844	34.6134
	3739	3760	2842		28.9549	35.3736	34.6256
	3812	3893	2885		29.5202	36.6248	35.1495
	3708	3834	2816		28.7148	36.0698	34.3088
	3779	3810	2761		29.2646	35.844	33.6387
	3620	3684	2793		28.0333	34.6586	34.0286
	3637	3792	2776		28.165	35.6746	33.8215
	3709	3788	2744		28.7225	35.637	33.4316
	3693	3774	2856		28.5986	35.5053	34.7962
	3753	3798	2769		29.0633	35.7311	33.7362
	3724	3689	2790		28.8387	34.7056	33.9921
	3641	3705	2659		28.196	34.8562	32.396
	3721	3730	2799		28.8155	35.0914	34.1017
	3780	3728	2738		29.2724	35.0725	33.3585
	3789	3681	2733		29.3421	34.6304	33.2976
	3661	3845	2728		28.3508	36.1733	33.2367
	3786	3760	2779		29.3188	35.3736	33.858
	3629	3695	2772		28.103	34.7621	33.7728
	3724	3726	2739		28.8387	35.0537	33.3707
	3643	3745	2777		28.2114	35.2325	33.8337
	3683	3666	2647		28.5212	34.4892	32.2498
	3732	3764	2702		28.9007	35.4112	32.9199
	3645	3801	2748		28.2269	35.7593	33.4803
	3642	3657	2735		28.2037	34.4046	33.322
	3729	3685	2793		28.8774	34.668	34.0286
	3653	3783	2779		28.2889	35.59	33.858
	3728	3620	2830		28.8697	34.0565	34.4794
	3716	3701	2739		28.7768	34.8185	33.3707
	3874	3796	2786		30.0003	35.7123	33.9433
	3738	3749	2712		28.9471	35.2701	33.0417
	3762	3806	2781		29.133	35.8063	33.8824
	3779	3712	2799		29.2646	34.922	34.1017
	3718	3665	2753		28.7922	34.4798	33.5413
	3734	3742	2781		28.9161	35.2042	33.8824
	3646	3830	2709		28.2347	36.0321	33.0052
	3782	3876	2752		29.2879	36.4649	33.5291
	3733	3730	2755		28.9084	35.0914	33.5656
	3779	3786	2714		29.2646	35.6182	33.0661
	3779	3694	2782		29.2646	34.7527	33.8946
	3702	3700	2735		28.6683	34.8091	33.322
	3791	3875	2648		29.3576	36.4555	32.262
	3682	3763	2768		28.5135	35.4018	33.724
	3749	3792	2630		29.0323	35.6746	32.0427
	3665	3673	2810		28.3818	34.5551	34.2357
	3804	3888	2772		29.4582	36.5778	33.7728
	3730	3750	2724		28.8852	35.2795	33.1879
	3638	3726	2647		28.1727	35.0537	32.2498
	3824	3805	2757		29.6131	35.7969	33.59
	3776	3784	2717		29.2414	35.5994	33.1027
	3863	3825	2606		29.9151	35.9851	31.7503
	3840	3817	2717		29.737	35.9098	33.1027
	3915	3794	2730		30.3178	35.6935	33.261
	3683	3801	2706		28.5212	35.7593	32.9686
	3758	3856	2717		29.102	36.2767	33.1027
	3787	3809	2744		29.3266	35.8346	33.4316
	3802	3834	2676		29.4427	36.0698	32.6031
	3672	3713	2591		28.436	34.9314	31.5675
	3763	3837	2752		29.1407	36.098	33.5291
	3753	3735	2615		29.0633	35.1384	31.8599
	3802	3884	2765		29.4427	36.5402	33.6875
	3611	3868	2778		27.9636	36.3896	33.8459
	3782	3705	2728		29.2879	34.8562	33.2367
	3835	3689	2731		29.6983	34.7056	33.2732
	3745	3858	2664		29.0013	36.2956	32.4569
	3753	3834	2651		29.0633	36.0698	32.2985
	3873	3781	2634		29.9926	35.5712	32.0914
	3805	3836	2780		29.466	36.0886	33.8702
	3865	3699	2693		29.9306	34.7997	32.8103
	3758	3820	2615		29.102	35.9381	31.8599
	3864	3805	2694		29.9229	35.7969	32.8224
	3723	3834	2574		28.831	36.0698	31.3604
	3832	3873	2541		29.6751	36.4367	30.9584
	3836	3894	2659		29.706	36.6342	32.396
	3906	3978	2770		30.2481	37.4245	33.7484
	3713	3877	2666		28.7535	36.4743	32.4813
	3825	4057	2776		29.6209	38.1677	33.8215
	3843	3915	2707		29.7602	36.8318	32.9808
	3848	3880	2769		29.799	36.5025	33.7362
	3856	3953	2769		29.8609	37.1893	33.7362
	3869	3936	2720		29.9616	37.0294	33.1392
	3755	3842	2629		29.0788	36.145	32.0305
	3904	3879	2617		30.2326	36.4931	31.8843
	3908	3940	2648		30.2636	37.067	32.262
	3805	4041	2678		29.466	38.0172	32.6275
	3762	3940	2724		29.133	37.067	33.1879
	3827	3863	2715		29.6363	36.3426	33.0783
	3770	3962	2680		29.1949	37.274	32.6519
	3876	3810	2649		30.0158	35.844	32.2742
	3788	3978	2764		29.3343	37.4245	33.6753
	3781	3887	2710		29.2801	36.5684	33.0174
	3888	3989	2714		30.1087	37.528	33.0661
	3848	3951	2735		29.799	37.1705	33.322
	3822	3934	2769		29.5976	37.0106	33.7362
	3814	4015	2673		29.5357	37.7726	32.5666
	3960	3899	2722		30.6663	36.6813	33.1636
	3853	3931	2732		29.8377	36.9823	33.2854
	3818	3937	2681		29.5666	37.0388	32.6641
	3859	3895	2728		29.8841	36.6436	33.2367
	3855	4082	2626		29.8532	38.4029	31.994
	3858	3993	2671		29.8764	37.5656	32.5422
	3971	3986	2665		30.7515	37.4998	32.4691
	3888	4006	2714		30.1087	37.6879	33.0661
	3894	3891	2712		30.1552	36.606	33.0417
	3881	3851	2678		30.0545	36.2297	32.6275
	3900	3926	2721		30.2017	36.9353	33.1514
	3806	4002	2652		29.4737	37.6503	32.3107
	3964	3969	2682		30.6973	37.3398	32.6762
	3867	4066	2636		29.9461	38.2524	32.1158
	3901	3980	2690		30.2094	37.4433	32.7737
	3806	4014	2627		29.4737	37.7632	32.0061
	3951	4002	2740		30.5966	37.6503	33.3829
	3867	3953	2751		29.9461	37.1893	33.5169
	3832	3959	2738		29.6751	37.2458	33.3585
	3867	3994	2643		29.9461	37.575	32.2011
	3992	4065	2685		30.9141	38.243	32.7128
	3760	4061	2707		29.1175	38.2054	32.9808
	3944	3974	2714		30.5424	37.3869	33.0661
	3951	4036	2641		30.5966	37.9702	32.1767
	3862	4167	2703		29.9074	39.2026	32.9321
	4051	4018	2797		31.371	37.8008	34.0773
	3924	4112	2694		30.3875	38.6852	32.8224
	3891	4169	2568		30.132	39.2214	31.2873
	3953	4147	2781		30.6121	39.0144	33.8824
	3977	4046	2678		30.7979	38.0642	32.6275
	4085	4109	2704		31.6343	38.6569	32.9443
	4008	4182	2685		31.038	39.3437	32.7128
	4018	4120	2673		31.1154	38.7604	32.5666
	4071	4025	2733		31.5259	37.8667	33.2976
	3889	4122	2761		30.1165	38.7792	33.6387
	3980	4213	2706		30.8212	39.6354	32.9686
	4037	4168	2673		31.2626	39.212	32.5666
	4021	4266	2680		31.1387	40.134	32.6519
	3941	4225	2729		30.5192	39.7482	33.2489
	4008	4216	2751		31.038	39.6636	33.5169
	3929	4274	2689		30.4262	40.2092	32.7615
	4059	4229	2627		31.433	39.7859	32.0061
	4021	4225	2592		31.1387	39.7482	31.5797
	4073	4276	2782		31.5414	40.228	33.8946
	3904	4195	2738		30.2326	39.466	33.3585
	4041	4320	2736		31.2936	40.642	33.3341
	3926	4187	2649		30.403	39.3907	32.2742
	4033	4361	2652		31.2316	41.0277	32.3107
	4067	4244	2597		31.4949	39.927	31.6406
	4091	2911	2755		31.6808	27.3863	33.5656
	3988	5298	3905		30.8831	49.8429	47.5767
	10338	5799	7728		80.0576	54.5562	94.1543
	10739	6559	8020		83.163	61.7062	97.7119
	11666	7333	8158		90.3417	68.9879	99.3933
	11950	8287	8548		92.541	77.963	104.145
	12529	8701	8664		97.0247	81.8579	105.558
	12846	8904	8888		99.4796	83.7677	108.287
	13534	9345	9158		104.807	87.9165	111.577
	13755	10048	9236		106.519	94.5303	112.527
	14148	10479	9456		109.562	98.5851	115.207
	14270	11106	9625		110.507	104.484	117.267
	14923	11199	9559		115.564	105.359	116.462
	14745	11298	9747		114.185	106.29	118.753
	14974	11497	9846		115.959	108.162	119.959
	15047	11459	9941		116.524	107.805	121.116
	15380	11495	9762		119.103	108.143	118.936
	15268	11500	9885		118.236	108.19	120.434
	15041	11756	9953		116.478	110.599	121.263
	15559	11705	10018		120.489	110.119	122.055
	15474	11787	10013		119.831	110.891	121.994
	15367	11476	10044		119.002	107.965	122.371
	15691	11717	9883		121.511	110.232	120.41
	15764	11884	10069		122.077	111.803	122.676
	15605	11606	10052		120.845	109.188	122.469
	15777	11805	10086		122.177	111.06	122.883
	15771	11837	10220		122.131	111.361	124.516
	16020	11862	10257		124.059	111.596	124.966
	16085	11768	10371		124.562	110.712	126.355
	15966	12030	10124		123.641	113.177	123.346
	16085	11972	10203		124.562	112.631	124.309
	15940	12132	10075		123.44	114.136	122.749
	15996	12189	10108		123.873	114.673	123.151
	16046	12217	10144		124.26	114.936	123.59
	16270	12242	10127		125.995	115.171	123.383
	16122	12163	10266		124.849	114.428	125.076
	16112	12291	10273		124.772	115.632	125.161
	16112	12137	10094		124.772	114.183	122.981
	16323	12156	10186		126.406	114.362	124.101
	16417	12223	10093		127.133	114.992	122.968
	16501	12189	10115		127.784	114.673	123.236
	16235	12513	10313		125.724	117.721	125.649
	16126	12523	10162		124.88	117.815	123.809
	16242	12285	10175		125.778	115.576	123.967
	16310	12217	10220		126.305	114.936	124.516
	16010	12089	10186		123.982	113.732	124.101
	16189	12395	9971		125.368	116.611	121.482
	16097	12144	10346		124.655	114.249	126.051
	16274	12395	10010		126.026	116.611	121.957
	16338	12469	10038		126.522	117.307	122.298
	15776	12348	10109		122.17	116.168	123.163
	16207	12208	10106		125.507	114.851	123.127
	16259	12190	10050		125.91	114.682	122.445
	16224	12358	10271		125.639	116.262	125.137
	16046	12265	9894		124.26	115.388	120.544
	16298	12021	10080		126.212	113.092	122.81
	16143	12151	10180		125.012	114.315	124.028
	16020	12443	10332		124.059	117.062	125.88
	16259	12232	10082		125.91	115.077	122.834
	15942	12449	10194		123.455	117.119	124.199
	16327	12283	10380		126.437	115.557	126.465
	16238	12519	9973		125.747	117.777	121.506
	16126	12466	10238		124.88	117.278	124.735
	15921	12344	10039		123.292	116.131	122.31
	16309	12206	10164		126.297	114.832	123.833
	16361	12425	9964		126.7	116.893	121.397
	16337	12234	10215		126.514	115.096	124.455
	16155	12391	10047		125.105	116.573	122.408
	16125	12363	10180		124.872	116.309	124.028
	16333	12502	10162		126.483	117.617	123.809
	16149	12266	10322		125.058	115.397	125.758
	16315	12426	10354		126.344	116.902	126.148
	16193	12535	10158		125.399	117.928	123.76
	16533	12466	10251		128.032	117.278	124.893
	16440	12397	10195		127.312	116.629	124.211
	16215	12219	10113		125.569	114.955	123.212
	16342	12314	10194		126.553	115.848	124.199
	16229	12343	10134		125.678	116.121	123.468
	16474	12186	10212		127.575	114.644	124.418
	16398	12399	10444		126.986	116.648	127.245
	16086	12505	10311		124.57	117.645	125.624
	16167	12696	10279		125.197	119.442	125.235
	16248	12521	10258		125.825	117.796	124.979
	16067	12558	10211		124.423	118.144	124.406
	16145	12353	10253		125.027	116.215	124.918
	16371	12398	10073		126.777	116.639	122.725
	16355	12297	10337		126.653	115.689	125.941
	16147	12431	10264		125.043	116.949	125.052
	16331	12410	10165		126.467	116.752	123.846
	16294	12419	10208		126.181	116.836	124.37
	16211	12439	10061		125.538	117.024	122.579
	16104	12530	10293		124.71	117.881	125.405
	16226	12434	10065		125.654	116.977	122.627
	16154	12437	10340		125.097	117.006	125.978
	16419	12467	10232		127.149	117.288	124.662
	16068	12266	10152		124.431	115.397	123.687
	16332	12459	10074		126.475		122.737
	16112	12387	10532		124.772		128.317
	16202	12375	10170		125.469		123.907

## Sheet: SD
	r1	r2	r3		r1 normalized	r2 normalized	r3 normalized			Histogram Data
	11363	9505	7378		98.1346	99.1571	98.9658
	11529	9669	7469		99.5682	100.868	100.186			r1 recovery(%)	r2 recovery(%)	r3 recovery(%)
	11747	9328	7507		101.451	97.3106	100.696			54.3332	44.3816	65.4311
	11656	9587	7415		100.665	100.013	99.4621
	11546	9494	7520		99.715	99.0423	100.871			Plotted: average (%) recovery
	11431	9455	7347		98.7218	98.6355	98.55				54.7153
	11396	9449	7440		98.4196	98.5729	99.7975
	11615	9453	7485		100.311	98.6146	100.401
	11665	9407	7521		100.743	98.1347	100.884
	11615	9710	7564		100.311	101.296	101.461
	11794	9603	7520		101.857	100.179	100.871
	11335	9368	7450		97.8927	97.7279	99.9316
	11586	9405	7431		100.06	98.1139	99.6767
	11593	9431	7336		100.121	98.3851	98.4024
	11752	9560	7384		101.494	99.7309	99.0463
	11643	9745	7570		100.553	101.661	101.541
	11628	9493	7539		100.423	99.0319	101.125
	11479	9506	7379		99.1364	99.1675	98.9792
	11436	9546	7374		98.765	99.5848	98.9122
	11608	9518	7571		100.25	99.2927	101.555
	11670	9529	7435		100.786	99.4075	99.7304
	11578	9603	7440		99.9914	100.179	99.7975
	11715	9507	7508		101.175	99.178	100.71
	11536	9528	7245		99.6286	99.397	97.1818
	11586	9532	7398		100.06	99.4388	99.2341
	11656	9355	7518		100.665	97.5923	100.844
	11446	9422	7419		98.8514	98.2912	99.5158
	11529	9512	7380		99.5682	99.2301	98.9926
	11703	9619	7568		101.071	100.346	101.514
	11433	9648	7351		98.7391	100.649	98.6036
	11471	9441	7458		99.0673	98.4894	100.039
	11664	9379	7346		100.734	97.8426	98.5366
	11581	9510	7367		100.017	99.2092	98.8183
	11600	9598	7348		100.181	100.127	98.5634
	11615	9326	7445		100.311	97.2897	99.8645
	11589	9600	7460		100.086	100.148	100.066
	11503	9676	7429		99.3436	100.941	99.6499
	11789	9618	7277		101.814	100.336	97.611
	11573	9479	7357		99.9482	98.8859	98.6841
	11497	9498	7336		99.2918	99.0841	98.4024
	11442	9638	7406		98.8168	100.545	99.3414
	11546	9602	7454		99.715	100.169	99.9852
	11641	9563	7534		100.535	99.7621	101.058
	11460	9470	7446		98.9723	98.792	99.8779
	11662	9519	7394		100.717	99.3031	99.1804
	11472	9719	7637		99.0759	101.39	102.44
	11841	9571	7478		102.263	99.8456	100.307
	11529	9677	7395		99.5682	100.951	99.1938
	11505	9472	7454		99.3609	98.8128	99.9852
	11692	9627	7353		100.976	100.43	98.6305
	11750	9485	7314		101.477	98.9484	98.1073
	11676	9550	7412		100.838	99.6265	99.4219
	11711	9468	6940		101.14	98.7711	93.0906
	11519	9461	7642		99.4818	98.6981	102.507
	10796	3102	7322		93.2378	32.3604	98.2146
	10718	9098	7311		92.5641	94.9112	98.0671
	10565	9071	7359		91.2428	94.6296	98.7109
	10346	9157	7139		89.3514	95.5267	95.7599
	9968	8819	7035		86.0869	92.0007	94.3649
	9523	8530	6748		82.2437	88.9858	90.5152
	9360	8278	6623		80.836	86.3569	88.8385
	8987	7967	6283		77.6146	83.1125	84.2779
	8796	7771	6274		75.9651	81.0678	84.1572
	8515	7572	6133		73.5383	78.9918	82.2658
	8181	7375	5844		70.6538	76.9367	78.3893
	8031	7301	5740		69.3583	76.1647	76.9943
	8025	7146	5465		69.3065	74.5478	73.3055
	7770	6955	5307		67.1042	72.5552	71.1862
	7556	6927	5184		65.2561	72.2631	69.5363
	7336	6737	5107		63.3561	70.281	68.5034
	7113	6614	4915		61.4302	68.9979	65.928
	6914	6484	4875		59.7115	67.6417	65.3915
	6812	6446	4807		58.8306	67.2453	64.4793
	6707	6349	4786		57.9238	66.2334	64.1977
	6350	6447	4632		54.8407	67.2557	62.132
	6380	6120	4461		55.0997	63.8444	59.8382
	6205	6030	4353		53.5884	62.9055	58.3896
	6174	5931	4416		53.3207	61.8728	59.2346
	5979	5801	4332		51.6366	60.5166	58.1079
	6050	5910	4258		52.2498	61.6537	57.1153
	5910	5704	4134		51.0407	59.5047	55.452
	5749	5725	3970		49.6502	59.7238	53.2521
	5601	5741	4006		48.3721	59.8907	53.735
	5664	5575	3711		48.9161	58.1589	49.778
	5367	5549	3883		46.3512	57.8877	52.0851
	5330	5458	3760		46.0316	56.9384	50.4353
	5325	5452	3715		45.9884	56.8758	49.8317
	5252	5361	3757		45.358	55.9265	50.395
	5383	5349	3650		46.4893	55.8013	48.9598
	5243	5283	3683		45.2802	55.1128	49.4024
	5127	5250	3562		44.2784	54.7685	47.7794
	5199	5322	3656		44.9003	55.5196	49.0403
	5117	5415	3538		44.1921	56.4898	47.4574
	5004	5127	3441		43.2162	53.4854	46.1563
	4883	4898	3465		42.1712	51.0964	46.4782
	4950	4982	3566		42.7498	51.9727	47.833
	4811	4962	3435		41.5494	51.7641	46.0758
	4820	4967	3394		41.6271	51.8162	45.5259
	4853	4903	3335		41.9121	51.1486	44.7345
	4482	4843	3325		38.708	50.5226	44.6003
	4412	4716	3390		38.1035	49.1978	45.4722
	4207	4772	3267		36.333	49.782	43.8223
	4100	4814	3156		35.4089	50.2201	42.3334
	3944	4764	3283		34.0617	49.6985	44.037
	3909	4788	3275		33.7594	49.9489	43.9297
	3894	4653	3157		33.6298	48.5405	42.3468
	3968	4712	3204		34.2689	49.156	42.9773
	3967	4710	3111		34.2603	49.1352	41.7298
	4094	4488	3169		35.3571	46.8193	42.5078
	4380	4584	3010		37.8271	47.8207	40.375
	4382	4424	2990		37.8444	46.1516	40.1068
	4451	4545	3006		38.4403	47.4139	40.3214
	4508	4449	3053		38.9326	46.4124	40.9518
	4448	4480	3013		38.4144	46.7358	40.4153
	4415	4393	3071		38.1294	45.8282	41.1933
	4436	4284	2905		38.3107	44.6911	38.9666
	4501	4324	2875		38.8721	45.1084	38.5642
	4381	4342	2744		37.8357	45.2962	36.807
	4511	4559	2780		38.9585	47.5599	37.2899
	4455	4166	2773		38.4748	43.4601	37.196
	4553	4237	2825		39.3212	44.2008	37.8935
	4415	4390	2797		38.1294	45.7969	37.5179
	4477	4203	2919		38.6648	43.8461	39.1544
	4314	4308	2728		37.2571	44.9415	36.5924
	4300	4375	2785		37.1362	45.6404	37.357
	4216	4201	2884		36.4107	43.8252	38.6849
	4200	4176	2781		36.2726	43.5644	37.3033
	4151	4022	2751		35.8494	41.9579	36.9009
	4327	4175	2777		37.3694	43.554	37.2497
	4227	4158	2773		36.5057	43.3767	37.196
	4087	4163	2771		35.2967	43.4288	37.1692
	4093	4142	2697		35.3485	43.2097	36.1766
	4104	4028	2735		35.4435	42.0205	36.6863
	4098	4077	2662		35.3917	42.5317	35.7071
	4172	4007	2737		36.0307	41.8014	36.7131
	4001	4161	2728		34.5539	43.408	36.5924
	3942	4036	2654		34.0444	42.1039	35.5998
	4061	4001	2625		35.0721	41.7388	35.2108
	4017	3966	2748		34.6921	41.3737	36.8607
	3916	3946	2585		33.8198	41.1651	34.6742
	3958	3924	2695		34.1826	40.9356	36.1497
	3920	3927	2668		33.8544	40.9668	35.7876
	3929	3924	2693		33.9321	40.9356	36.1229
	3983	3852	2669		34.3985	40.1844	35.801
	3982	3990	2630		34.3898	41.6241	35.2779
	3951	3947	2590		34.1221	41.1755	34.7413
	3884	3915	2646		33.5435	40.8417	35.4925
	3910	3883	2651		33.768	40.5078	35.5595
	3950	3826	2694		34.1135	39.9132	36.1363
	4042	3908	2634		34.908	40.7686	35.3315
	3878	3902	2678		33.4917	40.706	35.9217
	3774	3799	2656		32.5935	39.6315	35.6266
	3850	3808	2515		33.2498	39.7254	33.7353
	3846	3776	2572		33.2153	39.3916	34.4999
	3881	3829	2549		33.5176	39.9445	34.1914
	3804	3803	2576		32.8526	39.6733	34.5535
	3838	3757	2664		33.1462	39.1934	35.7339
	3810	3776	2491		32.9044	39.3916	33.4134
	3694	3787	2655		31.9026	39.5064	35.6132
	3802	3769	2669		32.8353	39.3186	35.801
	3793	3778	2573		32.7576	39.4125	34.5133
	3659	3655	2510		31.6003	38.1293	33.6682
	3710	3664	2494		32.0408	38.2232	33.4536
	3675	3587	2607		31.7385	37.4199	34.9693
	3736	3713	2511		32.2653	38.7344	33.6816
	3668	3639	2582		31.678	37.9624	34.634
	3752	3723	2583		32.4035	38.8387	34.6474
	3584	3640	2554		30.9526	37.9728	34.2584
	3713	3664	2506		32.0667	38.2232	33.6146
	3697	3690	2528		31.9285	38.4944	33.9097
	3882	3619	2592		33.5262	37.7538	34.7681
	3709	3625	2375		32.0321	37.8164	31.8574
	3759	3603	2601		32.4639	37.5868	34.8889
	3686	3542	2595		31.8335	36.9505	34.8084
	3628	3603	2564		31.3326	37.5868	34.3926
	3591	3534	2501		31.013	36.867	33.5475
	3762	3539	2547		32.4899	36.9192	34.1645
	3658	3474	2525		31.5917	36.2411	33.8694
	3578	3516	2485		30.9008	36.6793	33.3329
	3618	3518	2470		31.2462	36.7001	33.1317
	3545	3599	2540		30.6158	37.5451	34.0706
	3557	3536	2557		30.7194	36.8879	34.2987
	3631	3573	2497		31.3585	37.2739	33.4938
	3654	3575	2598		31.5571	37.2947	34.8486
	3588	3491	2486		30.9871	36.4185	33.3463
	3638	3488	2502		31.4189	36.3872	33.5609
	3545	3425	2425		30.6158	35.7299	32.5281
	3667	3403	2604		31.6694	35.5004	34.9291
	3668	3434	2569		31.678	35.8238	34.4596
	3617	3471	2628		31.2376	36.2098	35.251
	3595	3552	2453		31.0476	37.0548	32.9036
	3651	3507	2498		31.5312	36.5854	33.5073
	3618	3355	2503		31.2462	34.9997	33.5743
	3825	3549	2495		33.0339	37.0235	33.467
	3717	3423	2517		32.1012	35.7091	33.7621
	3705	3469	2542		31.9976	36.1889	34.0975
	3749	3275	2494		32.3776	34.1651	33.4536
	3828	3248	2516		33.0598	33.8835	33.7487
	3753	3449	2571		32.4121	35.9803	34.4865
	3721	3434	2556		32.1358	35.8238	34.2853
	3791	3457	2506		32.7403	36.0638	33.6146
	3793	3246	2489		32.7576	33.8626	33.3865
	3628	2224	2471		31.3326	23.201	33.1451
	899	3318	2414		7.76406	34.6137	32.3805
	4087	3412	2600		35.2967	35.5943	34.8755
	4204	3344	2460		36.3071	34.8849	32.9975
	4379	3467	2493		37.8185	36.1681	33.4402
	4598	3602	2414		39.7098	37.5764	32.3805
	4628	3600	1543		39.9689	37.5556	20.6972
	4783	3704	3269		41.3075	38.6405	43.8492
	4679	3796	3373		40.4094	39.6002	45.2442
	4916	3933	3223		42.4562	41.0294	43.2321
	4902	3805	3505		42.3353	39.6941	47.0148
	4984	4065	3474		43.0434	42.4065	46.599
	5108	4059	3568		44.1143	42.3439	47.8599
	5120	4024	3562		44.218	41.9788	47.7794
	5256	4006	3552		45.3925	41.791	47.6452
	5291	4191	3492		45.6948	43.7209	46.8404
	5243	4171	3582		45.2802	43.5123	48.0476
	5340	4124	3786		46.118	43.022	50.784
	5358	4136	3785		46.2734	43.1472	50.7706
	5312	4210	3866		45.8762	43.9191	51.8571
	5328	4175	3728		46.0143	43.554	50.006
	5334	4260	3877		46.0662	44.4407	52.0047
	5443	4220	4000		47.0075	44.0235	53.6545
	5464	4267	3978		47.1889	44.5138	53.3594
	5474	4233	4072		47.2752	44.1591	54.6203
	5518	4387	4049		47.6552	45.7656	54.3118
	5481	4309	4049		47.3357	44.9519	54.3118
	5427	4242	4063		46.8693	44.253	54.4996
	5439	4383	4087		46.973	45.7239	54.8215
	5483	4409	4077		47.353	45.9951	54.6874
	5435	4473	4101		46.9384	46.6628	55.0093
	5538	4465	4113		47.828	46.5793	55.1703
	5450	4512	4212		47.068	47.0696	56.4982
	5495	4595	4090		47.4566	47.9355	54.8618
	5487	4559	4116		47.3875	47.5599	55.2105
	5570	4661	4109		48.1043	48.624	55.1166
	5603	4687	4155		48.3893	48.8952	55.7337
	5453	4659	4218		47.0939	48.6031	56.5787
	5555	4744	4129		47.9748	49.4899	55.3849
	5488	4677	4241		47.3961	48.7909	56.8872
	5652	4790	4277		48.8125	49.9697	57.3701
	5845	4874	4294		50.4793	50.846	57.5982
	5704	4793	4152		49.2616	50.001	55.6934
	5807	4788	4305		50.1511	49.9489	57.7457
	5735	4825	4235		49.5293	50.3349	56.8067
	5600	4762	4283		48.3634	49.6776	57.4506
	5671	4963	4271		48.9766	51.7745	57.2896
	5706	4848	4200		49.2789	50.5748	56.3373
	5724	4825	4428		49.4343	50.3349	59.3956
	5808	4819	4319		50.1598	50.2723	57.9335
	5840	4830	4398		50.4361	50.387	58.9932
	5941	4860	4205		51.3084	50.7	56.4043
	5901	4817	4340		50.963	50.2514	58.2152
	5865	4833	4417		50.652	50.4183	59.248
	5963	4935	4308		51.4984	51.4824	57.7859
	5888	4961	4428		50.8507	51.7536	59.3956
	5900	5021	4414		50.9543	52.3796	59.2078
	5945	5095	4444		51.3429	53.1515	59.6102
	5972	5027	4376		51.5761	52.4422	58.6981
	5927	4988	4403		51.1875	52.0353	59.0602
	6023	5137	4405		52.0166	53.5897	59.0871
	6019	5101	4362		51.982	53.2141	58.5103
	6016	5085	4402		51.9561	53.0472	59.0468
	6145	5160	4492		53.0702	53.8296	60.2541
	6046	5112	4381		52.2152	53.3289	58.7651
	6139	5007	4379		53.0184	52.2335	58.7383
	6066	5299	4500		52.3879	55.2797	60.3614
	6222	5143	4466		53.7352	53.6523	59.9053
	6026	5110	4617		52.0425	53.308	61.9308
	6279	5254	4529		54.2275	54.8102	60.7504
	6286	5177	4525		54.2879	54.007	60.6967
	6127	5272	4554		52.9148	54.998	61.0857
	6364	5214	4422		54.9616	54.393	59.3151
	6118	5259	4548		52.837	54.8624	61.0052
	6241	5279	4449		53.8993	55.071	59.6773
	6119	5161	4530		52.8457	53.8401	60.7638
	6309	5164	4643		54.4866	53.8714	62.2795
	6433	5262	4638		55.5575	54.8937	62.2124
	6152	5178	4721		53.1307	54.0174	63.3258
	6283	5183	4812		54.262	54.0696	64.5464
	6505	5233	4678		56.1793	54.5912	62.749
	6331	5251	4680		54.6766	54.7789	62.7758
	6326	5256	4737		54.6334	54.8311	63.5404
	6420	5253	4622		55.4452	54.7998	61.9978
	6492	5334	4683		56.067	55.6448	62.8161
	6431	5293	4801		55.5402	55.2171	64.3989
	6512	5400	4663		56.2397	56.3333	62.5478
	6560	5299	4729		56.6543	55.2797	63.4331
	6581	5233	4788		56.8357	54.5912	64.2245
	6528	5264	4748		56.3779	54.9146	63.6879
	6720	5416	4842		58.0361	56.5002	64.9488
	6474	5395	4876		55.9116	56.2812	65.4049
	6541	5359	4812		56.4902	55.9056	64.5464
	6641	5386	4904		57.3538	56.1873	65.7805
	6602	5425	4959		57.017	56.5941	66.5182
	6628	5331	4847		57.2416	55.6135	65.0159
	6600	5296	4920		56.9997	55.2484	65.9951
	6694	5413	4936		57.8116	56.4689	66.2097
	6513	5327	5010		56.2484	55.5718	67.2023
	6639	5461	4904		57.3366	56.9697	65.7805
	6654	5386	4848		57.4661	56.1873	65.0293
	6717	5402	4963		58.0102	56.3542	66.5719
	6671	5500	4939		57.6129	57.3765	66.2499
	6714	5482	4869		57.9843	57.1888	65.311
	6853	5474	4987		59.1847	57.1053	66.8938
	6839	5469	4981		59.0638	57.0531	66.8133
	6870	5510	4901		59.3315	57.4809	65.7402
	6772	5480	4950		58.4852	57.1679	66.3975
	6772	5527	4982		58.4852	57.6582	66.8267
	6864	5579	4877		59.2797	58.2007	65.4183
	7098	5635	5080		61.3006	58.7849	68.1413
	6918	5380	5095		59.7461	56.1247	68.3425
	7041	5464	4910		60.8084	57.001	65.861
	6867	5624	4999		59.3056	58.6701	67.0548
	7049	5554	5056		60.8775	57.9399	67.8193
	6750	5329	4968		58.2952	55.5926	66.6389
	7101	5566	5011		61.3265	58.0651	67.2157
	7038	5640	5049		60.7825	58.837	67.7254
	6941	5556	5087		59.9447	57.9607	68.2352
	6916	5630	5128		59.7288	58.7327	68.7851
	7154	5739	5142		61.7843	59.8698	68.9729
	7009	5631	5030		60.532	58.7431	67.4706
	6968	5665	5072		60.1779	59.0978	68.034
	6962	5720	5081		60.1261	59.6716	68.1547
	6876	5744	5064		59.3834	59.922	67.9267
	7230	5563	5160		62.4406	58.0338	69.2144
	7057	5656	5174		60.9465	59.0039	69.4022
	7132	5629	5204		61.5943	58.7223	69.8046
	7132	5720	5096		61.5943	59.6716	68.3559
	7168	5777	5320		61.9052	60.2662	71.3605
	7070	5690	5218		61.0588	59.3586	69.9924
	7135	5719	5096		61.6202	59.6612	68.3559
	7111	5761	5172		61.4129	60.0993	69.3753
	7118	5675	5244		61.4734	59.2022	70.3411
	7141	5605	5359		61.672	58.4719	71.8837
	7087	5789	5190		61.2056	60.3914	69.6168
	7113	5733	5224		61.4302	59.8072	70.0728
	7117	5692	5197		61.4647	59.3795	69.7107
	7175	5689	5389		61.9656	59.3482	72.2861
	7325	5728	5182		63.2611	59.7551	69.5095
	7303	5710	5185		63.0711	59.5673	69.5497
	7309	5846	5293		63.1229	60.986	70.9984
	7354	5848	5305		63.5115	61.0069	71.1593
	7447	5655	5335		64.3147	58.9935	71.5617
	7168	5665	5290		61.9052	59.0978	70.9581
	7476	5647	5304		64.5652	58.9101	71.1459
	7341	5751	5329		63.3993	59.995	71.4813
	7333	5811	5436		63.3302	60.6209	72.9165
	7489	5871	5329		64.6774	61.2468	71.4813
	7274	5928	5465		62.8206	61.8415	73.3055
	7467	5917	5280		64.4874	61.7267	70.824
	7276	5850	5214		62.8379	61.0278	69.9387
	7474	5910	5343		64.5479	61.6537	71.6691
	7575	5842	5334		65.4202	60.9443	71.5483
	7405	5735	5405		63.952	59.8281	72.5007
	7337	5921	5262		63.3647	61.7684	70.5826
	7439	5947	5594		64.2456	62.0397	75.0359
	7439	5865	5439		64.2456	61.1843	72.9568
	7618	5920	5483		65.7915	61.758	73.547
	7535	5849	5425		65.0747	61.0173	72.769
	7459	5912	5355		64.4183	61.6746	71.83
	7546	5977	5381		65.1697	62.3526	72.1788
	7430	5841	5588		64.1679	60.9339	74.9554
	7528	5938	5373		65.0142	61.9458	72.0715
	7649	5863	5412		66.0592	61.1634	72.5946
	7459	5890	5348		64.4183	61.4451	71.7361
	7536	5959	5380		65.0833	62.1649	72.1654
	7503	6171	5549		64.7983	64.3765	74.4323
	7433	5912	5593		64.1938	61.6746	75.0225
	7610	6024	5552		65.7224	62.843	74.4725
	7563	6083	5519		65.3165	63.4584	74.0299
	7618	6173	5652		65.7915	64.3973	75.8139
	7557	6041	5424		65.2647	63.0203	72.7556
	7651	6121	5589		66.0765	63.8549	74.9688
	7544	5984	5648		65.1524	62.4257	75.7602
	7592	6137	5457		65.567	64.0218	73.1982
	7619	6130	5559		65.8002	63.9488	74.5664
	7818	6063	5518		67.5188	63.2498	74.0164
	7766	5982	5617		67.0697	62.4048	75.3444
	7772	6211	5391		67.1215	64.7938	72.3129
	7877	6010	5620		68.0283	62.6969	75.3846
	7735	6099	5536		66.802	63.6254	74.2579
	7727	6152	5645		66.7329	64.1783	75.72
	7818	6237	5448		67.5188	65.065	73.0775
	7736	6049	5718		66.8106	63.1038	76.6992
	7677	6122	5568		66.3011	63.8653	74.6871
	7681	6126	5548		66.3356	63.907	74.4189
	7901	6054	5617		68.2356	63.1559	75.3444
	7794	6217	5760		67.3115	64.8564	77.2625
	7862	6089	5519		67.8988	63.521	74.0299
	7833	6247	5668		67.6483	65.1693	76.0285
	7971	6397	5814		68.8401	66.7341	77.9869
	8068	6241	5755		69.6779	65.1067	77.1955
	7618	6317	5738		65.7915	65.8996	76.9674
	7861	6023	5673		67.8901	62.8325	76.0956
	8065	6134	5758		69.652	63.9905	77.2357
	7919	6265	5702		68.3911	65.3571	76.4846
	8132	6220	5726		70.2306	64.8876	76.8065
	8093	6097	5856		69.8938	63.6045	78.5503
	7879	6260	5640		68.0456	65.3049	75.6529
	8024	8532	5716		69.2979	89.0067	76.6723
	5440	9042	5776		46.9816	94.327	77.4772
	11558	9241	5662		99.8186	96.403	75.948
	11500	9458	5871		99.3177	98.6668	78.7515
	11992	9721	6362		103.567	101.41	85.3376
	12027	10137	7242		103.869	105.75	97.1416
	12233	9979	7588		105.648	104.102	101.783
	12279	10146	7590		106.045	105.844	101.809
	12516	10235	7852		108.092	106.773	105.324
	12545	10103	7918		108.343	105.395	106.209
	12794	10366	7999		110.493	108.139	107.296
	12831	10301	8193		110.813	107.461	109.898
	13053	10200	8137		112.73	106.407	109.147
	13065	10157	8423		112.834	105.959	112.983
	13174	10165	8439		113.775	106.042	113.198
	13468	10340	8743		116.314	107.868	117.275
	13369	10487	8529		115.459	109.401	114.405
	13249	10414	8559		114.423	108.64	114.807
	13427	10143	8670		115.96	105.813	116.296
	13270	10406	8630		114.604	108.556	115.76
	13498	10268	8723		116.573	107.117	117.007
	13401	10412	8740		115.735	108.619	117.235
	13319	10426	8775		115.027	108.765	117.705
	13264	10377	8741		114.552	108.254	117.249
	13639	10548	8555		117.791	110.038	114.754
	13206	10368	8600		114.051	108.16	115.357
	13208	10641	8651		114.069	111.008	116.041
	13421	10427	8596		115.908	108.775	115.304
	13529	10435	8770		116.841	108.859	117.638
	13606	10224	8691		117.506	106.658	116.578
	13608	10454	8645		117.523	109.057	115.961
	13488	10568	8853		116.487	110.246	118.751
	13344	10602	8595		115.243	110.601	115.29
	13336	10572	8703		115.174	110.288	116.739
	13299	10509	8628		114.854	109.631	115.733
	13439	10683	8789		116.064	111.446	117.892
	13293	10602	8648		114.803	110.601	116.001
	13408	10400	8630		115.796	108.494	115.76
	13087	10675	8506		113.024	111.363	114.096
	13559	10579	8724		117.1	110.361	117.021
	13251	10558	8720		114.44	110.142	116.967
	13334	10537	8736		115.157	109.923	117.182
	13383	10465	8774		115.58	109.172	117.691
	13637	10232	8649		117.774	106.741	116.015
	13443	10498	8770		116.098	109.516	117.638
	13595	10595	8689		117.411	110.528	116.551
	13452	10617	8719		116.176	110.758	116.953
	13425	10430	8702		115.943	108.807	116.725
	13510	10392	8645		116.677	108.41	115.961
	13432	10540	8754		116.003	109.954	117.423
	13468	10647	8683		116.314	111.071	116.471
	13549	10492	8714		117.014	109.454	116.886
	13414	10347	8640		115.848	107.941	115.894
	13640	10473	8805		117.799	109.255	118.107
	13547	10490	8474		116.996	109.433	113.667
	13507	10767	8527		116.651	112.322	114.378
	13427	10597	8659		115.96	110.549	116.149
	13550	10599	8766		117.022	110.57	117.584
	13646	10474	8626		117.851	109.266	115.706
	13280	10352	8653		114.69	107.993	116.068
	13589	10676	8742		117.359	111.373	117.262
	13521	10650	8735		116.772	111.102	117.168
	13351	10556	8669		115.304	110.121	116.283
	13514	10541	8494		116.711	109.965	113.935
	13410	10418	8803		115.813	108.682	118.08
	13147	10500	8482		113.542	109.537	113.774
	13436	10660	8775		116.038	111.206	117.705
	13551	10429	8565		117.031	108.796	114.888
	13345	10594	8569		115.252	110.518	114.941
	13313	10562	8677		114.975	110.184	116.39
	13489	10588	8830		116.495	110.455	118.442
	13522	10554	8578		116.78	110.1	115.062
	13638	10447	8747		117.782	108.984	117.329
	13463	10579	8577		116.271	110.361	115.049
	13506	10650	8754		116.642	111.102	117.423
	13549	10580	8635		117.014	110.372	115.827
	13571	10511	8609		117.204	109.652	115.478
	13379	10647	8638		115.545	111.071	115.867
	13717	10661	8753		118.464	111.217	117.41
	13496	10544	8780		116.556	109.996	117.772
	13747	10515	8587		118.724	109.694	115.183
	13660	10621	8823		117.972	110.799	118.349
	13691	10519	8647		118.24	109.735	115.988
	13534	10517	8688		116.884	109.714	116.538
	13616	10638	8682		117.592	110.977	116.457
	13400	10544	8662		115.727	109.996	116.189
	13348	10651	8608		115.278	111.112	115.465
	13575	10519	8793		117.238	109.735	117.946
	13505	10327	8468		116.634	107.732	113.587
	13545	10667	8669		116.979	111.279	116.283
	13385	10387	8746		115.597	108.358	117.316
	13456	10630	8736		116.21	110.893	117.182
	13734	10700	8618		118.611	111.623	115.599
	13607	10632	8864		117.514	110.914	118.898
	13539	10668	8733		116.927	111.29	117.141
	13472	10484	8702		116.349	109.37	116.725
	13501	10588	8799		116.599		118.027
	13552	10633	8653		117.039		116.068
	13609	10741	8461		117.532		113.493
