# Supplementary material for: Cryo‐EM structure of antibacterial efflux transporter QacA from Staphylococcus aureus reveals a novel extracellular loop with allosteric role
Source: EMBO J. 2023 Jul 17;42(16):e113418. doi: 10.15252/embj.2023113418 (PMC10425836; doi:10.15252/embj.2023113418)
Supplement: Supplementary file 4 — Source Data for Expanded View [file EMBJ-42-e113418-s008.zip › Expanded view source data/Figure EV4/Replicates/EV4C all replicates/EV full trace trial 3 replicates.xlsx]

## Sheet: EV
	r1	r2	r3		r1 normalized	r2 normalized	r3 normalized			Histogram Data
	8575	9107			97.7932	102.156	#DIV/0!
	8735	8862			99.618	99.4077	#DIV/0!			r1 recovery(%)	r2 recovery(%)	r3 recovery(%)
	8691	9013			99.1162	101.102	#DIV/0!			7.76785	26.466
	8531	9001			97.2914	100.967	#DIV/0!
	8690	9168			99.1047	102.84	#DIV/0!			Plotted: average (%) recovery
	8712	8865			99.3556	99.4414	#DIV/0!				17.1169
	8731	8982			99.5723	100.754	#DIV/0!
	8632	9030			98.4433	101.292	#DIV/0!
	8837	9056			100.781	101.584	#DIV/0!
	8822	8783			100.61	98.5216	#DIV/0!
	8836	8872			100.77	99.5199	#DIV/0!
	8917	8946			101.694	100.35	#DIV/0!
	8792	8827			100.268	99.0151	#DIV/0!
	8701	8794			99.2302	98.6449	#DIV/0!
	8655	9016			98.7056	101.135	#DIV/0!
	8831	8980			100.713	100.731	#DIV/0!
	8713	8857			99.3671	99.3516	#DIV/0!
	8845	8894			100.872	99.7667	#DIV/0!
	8834	8836			100.747	99.1161	#DIV/0!
	8688	8669			99.0819	97.2428	#DIV/0!
	8797	8898			100.325	99.8115	#DIV/0!
	8677	8809			98.9565	98.8132	#DIV/0!
	8841	8893			100.827	99.7555	#DIV/0!
	8716	8849			99.4013	99.2619	#DIV/0!
	8795	8464			100.302	94.9432	#DIV/0!
	8906	8844			101.568	99.2058	#DIV/0!
	8838	8877			100.793	99.576	#DIV/0!
	8883	8908			101.306	99.9237	#DIV/0!
	8741	8791			99.6864	98.6113	#DIV/0!
	8899	8897			101.488	99.8003	#DIV/0!
	8787	8886			100.211	99.6769	#DIV/0!
	8619	8617			98.295	96.6595	#DIV/0!
	9071	8892			103.45	99.7442	#DIV/0!
	8713	8940			99.3671	100.283	#DIV/0!
	8852	9015			100.952	101.124	#DIV/0!
	8680	8930			98.9907	100.171	#DIV/0!
	8828	9079			100.679	101.842	#DIV/0!
	8712	8828			99.3556	99.0263	#DIV/0!
	8961	8923			102.195	100.092	#DIV/0!
	8685	8986			99.0477	100.799	#DIV/0!
	8948	8886			102.047	99.6769	#DIV/0!
	8576	8745			97.8046	98.0953	#DIV/0!
	8664	8891			98.8082	99.733	#DIV/0!
	8744	8968			99.7206	100.597	#DIV/0!
	8767	8977			99.9829	100.698	#DIV/0!
	8702	8781			99.2416	98.4991	#DIV/0!
	8871	9058			101.169	101.606	#DIV/0!
	8744	8993			99.7206	100.877	#DIV/0!
	8774	9008			100.063	101.045	#DIV/0!
	8895	8841			101.443	99.1722	#DIV/0!
	8908	8906			101.591	99.9013	#DIV/0!
	8527	8864			97.2458	99.4302	#DIV/0!
	8811	8933			100.485	100.204	#DIV/0!
	7374	1233			84.0965	13.8309	#DIV/0!
	8722	8228			99.4697	92.296	#DIV/0!
	8945	8155			102.013	91.4771	#DIV/0!
	8712	7947			99.3556	89.1439	#DIV/0!
	8668	8155			98.8539	91.4771	#DIV/0!
	8768	7889			99.9943	88.4933	#DIV/0!
	8613	7825			98.2266	87.7754	#DIV/0!
	8577	7776			97.816	87.2257	#DIV/0!
	8807	7664			100.439	85.9694	#DIV/0!
	8282	7446			94.4517	83.524	#DIV/0!
	8294	7378			94.5886	82.7613	#DIV/0!
	8330	7259			94.9991	81.4264	#DIV/0!
	8054	7174			91.8515	80.4729	#DIV/0!
	7867	7005			89.7189	78.5772	#DIV/0!
	7681	6923			87.5977	77.6574	#DIV/0!
	7900	6905			90.0952	77.4555	#DIV/0!
	7674	6731			87.5178	75.5037	#DIV/0!
	7710	6796			87.9284	76.2328	#DIV/0!
	7455	6600			85.0202	74.0342	#DIV/0!
	7592	6447			86.5827	72.3179	#DIV/0!
	7332	6309			83.6175	70.77	#DIV/0!
	7172	5955			81.7928	66.799	#DIV/0!
	7136	5986			81.3822	67.1468	#DIV/0!
	7103	5925			81.0059	66.4625	#DIV/0!
	6870	5917			78.3486	66.3728	#DIV/0!
	6750	5593			76.9801	62.7384	#DIV/0!
	6797	5661			77.5161	63.5011	#DIV/0!
	6467	5363			73.7526	60.1584	#DIV/0!
	6332	5200			72.213	58.33	#DIV/0!
	6506	5167			74.1974	57.9598	#DIV/0!
	6421	5272			73.228	59.1376	#DIV/0!
	6284	5198			71.6656	58.3075	#DIV/0!
	6308	4972			71.9393	55.7724	#DIV/0!
	6109	4985			69.6698	55.9182	#DIV/0!
	6022	4984			68.6777	55.907	#DIV/0!
	5964	5042			68.0162	56.5576	#DIV/0!
	5831	4908			66.4994	55.0545	#DIV/0!
	5783	4932			65.952	55.3237	#DIV/0!
	5737	4856			65.4274	54.4712	#DIV/0!
	5786	4784			65.9862	53.6636	#DIV/0!
	5723	4884			65.2677	54.7853	#DIV/0!
	5617	4715			64.0588	52.8896	#DIV/0!
	5559	4652			63.3974	52.1829	#DIV/0!
	5278	4528			60.1927	50.7919	#DIV/0!
	5252	4683			59.8962	52.5306	#DIV/0!
	5207	4479			59.383	50.2423	#DIV/0!
	5199	4315			59.2918	48.4027	#DIV/0!
	5155	4236			58.79	47.5165	#DIV/0!
	5059	4143			57.6952	46.4733	#DIV/0!
	4992	3968			56.9311	44.5103	#DIV/0!
	5059	4023			57.6952	45.1272	#DIV/0!
	4910	3938			55.9959	44.1737	#DIV/0!
	4935	4043			56.281	45.3516	#DIV/0!
	4843	4048			55.2318	45.4076	#DIV/0!
	4983	4077			56.8284	45.7329	#DIV/0!
	4833	3888			55.1178	43.6129	#DIV/0!
	4957	3994			56.5319	44.8019	#DIV/0!
	4931	3831			56.2354	42.9735	#DIV/0!
	4804	3895			54.787	43.6914	#DIV/0!
	4884	3731			55.6994	41.8518	#DIV/0!
	4896	3617			55.8362	40.573	#DIV/0!
	4712	3437			53.7378	38.5539	#DIV/0!
	4822	3594			54.9923	40.315	#DIV/0!
	4824	3644			55.0151	40.8758	#DIV/0!
	4770	3596			54.3993	40.3374	#DIV/0!
	4828	3654			55.0607	40.988	#DIV/0!
	4753	3639			54.2054	40.8198	#DIV/0!
	4775	3650			54.4563	40.9432	#DIV/0!
	4763	3559			54.3194	39.9224	#DIV/0!
	4634	3525			52.8483	39.541	#DIV/0!
	4500	3451			51.3201	38.7109	#DIV/0!
	4596	3438			52.4149	38.5651	#DIV/0!
	4525	3547			51.6052	39.7878	#DIV/0!
	4558	3419			51.9815	38.352	#DIV/0!
	4552	3376			51.9131	37.8696	#DIV/0!
	4554	3363			51.9359	37.7238	#DIV/0!
	4515	3270			51.4911	36.6806	#DIV/0!
	4554	3142			51.9359	35.2448	#DIV/0!
	4430	3179			50.5218	35.6598	#DIV/0!
	4461	3200			50.8753	35.8954	#DIV/0!
	4455	3103			50.8069	34.8073	#DIV/0!
	4469	3111			50.9665	34.897	#DIV/0!
	4408	3115			50.2709	34.9419	#DIV/0!
	4417	3106			50.3735	34.8409	#DIV/0!
	4290	3070			48.9251	34.4371	#DIV/0!
	4254	3226			48.5146	36.187	#DIV/0!
	4258	3306			48.5602	37.0844	#DIV/0!
	4379	3259			49.9401	36.5572	#DIV/0!
	4256	3093			48.5374	34.6951	#DIV/0!
	4160	3120			47.4426	34.998	#DIV/0!
	4241	3090			48.3663	34.6615	#DIV/0!
	4156	3133			47.3969	35.1438	#DIV/0!
	4201	3124			47.9101	35.0429	#DIV/0!
	4288	3001			48.9023	33.6631	#DIV/0!
	4307	2998			49.119	33.6295	#DIV/0!
	4132	2957			47.1232	33.1696	#DIV/0!
	4201	3134			47.9101	35.155	#DIV/0!
	4215	3016			48.0698	33.8314	#DIV/0!
	4265	3025			48.64	33.9323	#DIV/0!
	4282	2998			48.8339	33.6295	#DIV/0!
	4322	2979			49.2901	33.4163	#DIV/0!
	4387	3083			50.0314	34.5829	#DIV/0!
	4311	2923			49.1646	32.7882	#DIV/0!
	4090	2901			46.6442	32.5414	#DIV/0!
	4167	2926			47.5224	32.8218	#DIV/0!
	3880	2873			44.2493	32.2273	#DIV/0!
	3925	2995			44.7625	33.5958	#DIV/0!
	3707	2714			42.2763	30.4438	#DIV/0!
	3717	2830			42.3904	31.745	#DIV/0!
	3801	2802			43.3483	31.4309	#DIV/0!
	3795	2934			43.2799	32.9116	#DIV/0!
	3747	2814			42.7325	31.5655	#DIV/0!
	3765	2760			42.9378	30.9598	#DIV/0!
	3664	2695			41.7859	30.2306	#DIV/0!
	3876	2630			44.2037	29.5015	#DIV/0!
	3765	2634			42.9378	29.5464	#DIV/0!
	3812	2637			43.4738	29.58	#DIV/0!
	3807	2739			43.4168	30.7242	#DIV/0!
	3789	2754			43.2115	30.8924	#DIV/0!
	3755	2789			42.8237	31.2851	#DIV/0!
	3692	2743			42.1053	30.7691	#DIV/0!
	3698	2722			42.1737	30.5335	#DIV/0!
	3662	2590			41.7631	29.0528	#DIV/0!
	3634	2564			41.4438	28.7612	#DIV/0!
	3495	2724			39.8586	30.5559	#DIV/0!
	3535	2736			40.3148	30.6905	#DIV/0!
	3630	2752			41.3982	30.87	#DIV/0!
	3675	2802			41.9114	31.4309	#DIV/0!
	3663	2743			41.7745	30.7691	#DIV/0!
	3608	2698			41.1473	30.2643	#DIV/0!
	3546	2745			40.4402	30.7915	#DIV/0!
	3598	2822			41.0332	31.6552	#DIV/0!
	3578	2654			40.8052	29.7707	#DIV/0!
	3533	2669			40.292	29.939	#DIV/0!
	3544	2722			40.4174	30.5335	#DIV/0!
	3522	2671			40.1665	29.9614	#DIV/0!
	3482	2727			39.7103	30.5896	#DIV/0!
	3536	2745			40.3262	30.7915	#DIV/0!
	3538	2713			40.349	30.4325	#DIV/0!
	3513	2685			40.0639	30.1185	#DIV/0!
	3543	2627			40.406	29.4679	#DIV/0!
	3510	2618			40.0297	29.3669	#DIV/0!
	3527	2697			40.2235	30.2531	#DIV/0!
	3615	2554			41.2271	28.649	#DIV/0!
	3535	2682			40.3148	30.0848	#DIV/0!
	3511	2543			40.0411	28.5256	#DIV/0!
	3621	2631			41.2955	29.5127	#DIV/0!
	3491	2560			39.813	28.7163	#DIV/0!
	3609	2560			41.1587	28.7163	#DIV/0!
	3595	2524			40.999	28.3125	#DIV/0!
	2631	2199			30.0051	24.6668	#DIV/0!
	3410	2397			38.8892	26.8879	#DIV/0!
	3346	2665			38.1593	29.8941	#DIV/0!
	3343	2593			38.1251	29.0865	#DIV/0!
	3414	2591			38.9348	29.064	#DIV/0!
	3453	2632			39.3796	29.5239	#DIV/0!
	3469	2816			39.5621	31.5879	#DIV/0!
	3301	2933			37.6461	32.9003	#DIV/0!
	3386	3070			38.6155	34.4371	#DIV/0!
	3447	3188			39.3112	35.7608	#DIV/0!
	3375	3201			38.49	35.9066	#DIV/0!
	3481	3263			39.6989	36.6021	#DIV/0!
	3403	3300			38.8094	37.0171	#DIV/0!
	3521	3298			40.1551	36.9947	#DIV/0!
	3467	3315			39.5393	37.1854	#DIV/0!
	3687	3429			42.0482	38.4641	#DIV/0!
	3483	3240			39.7217	36.3441	#DIV/0!
	3517	3567			40.1095	40.0121	#DIV/0!
	3511	3487			40.0411	39.1147	#DIV/0!
	3566	3588			40.6683	40.2477	#DIV/0!
	3428	3512			39.0945	39.3952	#DIV/0!
	3671	3449			41.8658	38.6885	#DIV/0!
	3624	3420			41.3298	38.3632	#DIV/0!
	3611	3548			41.1815	39.799	#DIV/0!
	3599	3542			41.0446	39.7317	#DIV/0!
	3585	3482			40.885	39.0586	#DIV/0!
	3638	3541			41.4894	39.7205	#DIV/0!
	3743	3598			42.6869	40.3599	#DIV/0!
	3567	3677			40.6797	41.246	#DIV/0!
	3693	3452			42.1167	38.7221	#DIV/0!
	3584	3534			40.8736	39.6419	#DIV/0!
	3715	3658			42.3676	41.0329	#DIV/0!
	3722	3617			42.4474	40.573	#DIV/0!
	3781	3621			43.1203	40.6178	#DIV/0!
	3703	3656			42.2307	41.0105	#DIV/0!
	3721	3635			42.436	40.7749	#DIV/0!
	3682	3623			41.9912	40.6403	#DIV/0!
	3678	3559			41.9456	39.9224	#DIV/0!
	3678	3684			41.9456	41.3245	#DIV/0!
	3716	3697			42.379	41.4704	#DIV/0!
	3609	3713			41.1587	41.6498	#DIV/0!
	3626	3772			41.3526	42.3117	#DIV/0!
	3715	3640			42.3676	40.831	#DIV/0!
	3651	3657			41.6377	41.0217	#DIV/0!
	3535	3644			40.3148	40.8758	#DIV/0!
	3718	3789			42.4018	42.5024	#DIV/0!
	3732	3631			42.5614	40.73	#DIV/0!
	3672	3813			41.8772	42.7716	#DIV/0!
	3753	3648			42.8009	40.9207	#DIV/0!
	3710	3658			42.3105	41.0329	#DIV/0!
	3678	3718			41.9456	41.7059	#DIV/0!
	3572	3750			40.7367	42.0649	#DIV/0!
	3662	3681			41.7631	41.2909	#DIV/0!
	3679	3813			41.957	42.7716	#DIV/0!
	3450	3677			39.3454	41.246	#DIV/0!
	3465	3716			39.5165	41.6835	#DIV/0!
	3601	3820			41.0675	42.8501	#DIV/0!
	3618	3837			41.2613	43.0408	#DIV/0!
	3698	3805			42.1737	42.6818	#DIV/0!
	3554	3822			40.5314	42.8725	#DIV/0!
	3638	3660			41.4894	41.0553	#DIV/0!
	3648	3767			41.6035	42.2556	#DIV/0!
	3696	3815			42.1509	42.794	#DIV/0!
	3625	3682			41.3412	41.3021	#DIV/0!
	3572	3837			40.7367	43.0408	#DIV/0!
	3770	3692			42.9948	41.4143	#DIV/0!
	3573	3686			40.7481	41.347	#DIV/0!
	3562	3822			40.6227	42.8725	#DIV/0!
	3694	3710			42.1281	41.6162	#DIV/0!
	3676	3770			41.9228	42.2892	#DIV/0!
	3641	3852			41.5236	43.209	#DIV/0!
	3604	3826			41.1017	42.9174	#DIV/0!
	3638	3705			41.4894	41.5601	#DIV/0!
	3629	3792			41.3868	42.536	#DIV/0!
	3701	3795			42.2079	42.5697	#DIV/0!
	3626	3749			41.3526	42.0537	#DIV/0!
	3589	3856			40.9306	43.2539	#DIV/0!
	3700	3848			42.1965	43.1642	#DIV/0!
	3677	3750			41.9342	42.0649	#DIV/0!
	3636	3751			41.4666	42.0761	#DIV/0!
	3585	3957			40.885	44.3869	#DIV/0!
	3662	3758			41.7631	42.1546	#DIV/0!
	3806	3829			43.4054	42.951	#DIV/0!
	3664	3800			41.7859	42.6257	#DIV/0!
	3684	3821			42.014	42.8613	#DIV/0!
	3611	3781			41.1815	42.4126	#DIV/0!
	3743	3872			42.6869	43.4334	#DIV/0!
	3625	3907			41.3412	43.826	#DIV/0!
	3788	3849			43.2001	43.1754	#DIV/0!
	3686	3827			42.0368	42.9286	#DIV/0!
	3714	3862			42.3562	43.3212	#DIV/0!
	3545	3829			40.4288	42.951	#DIV/0!
	3618	3881			41.2613	43.5343	#DIV/0!
	3555	3797			40.5429	42.5921	#DIV/0!
	3508	3930			40.0068	44.084	#DIV/0!
	3726	3848			42.493	43.1642	#DIV/0!
	3726	3942			42.493	44.2186	#DIV/0!
	3518	3932			40.1209	44.1064	#DIV/0!
	3751	3934			42.7781	44.1289	#DIV/0!
	3697	3865			42.1623	43.3549	#DIV/0!
	3706	3920			42.2649	43.9718	#DIV/0!
	3644	4097			41.5578	45.9573	#DIV/0!
	3657	3947			41.7061	44.2747	#DIV/0!
	3710	4081			42.3105	45.7778	#DIV/0!
	3720	3984			42.4246	44.6897	#DIV/0!
	3758	3937			42.858	44.1625	#DIV/0!
	3704	3981			42.2421	44.6561	#DIV/0!
	3661	4134			41.7517	46.3723	#DIV/0!
	3880	4037			44.2493	45.2842	#DIV/0!
	3755	3950			42.8237	44.3083	#DIV/0!
	3672	4000			41.8772	44.8692	#DIV/0!
	3596	4058			41.0104	45.5198	#DIV/0!
	3892	4123			44.3862	46.2489	#DIV/0!
	3890	3964			44.3633	44.4654	#DIV/0!
	3680	4064			41.9684	45.5871	#DIV/0!
	3700	4033			42.1965	45.2394	#DIV/0!
	3708	3958			42.2877	44.3981	#DIV/0!
	3796	3983			43.2913	44.6785	#DIV/0!
	3793	4064			43.2571	45.5871	#DIV/0!
	3716	3984			42.379	44.6897	#DIV/0!
	3786	3957			43.1773	44.3869	#DIV/0!
	3743	4002			42.6869	44.8916	#DIV/0!
	3763	3953			42.915	44.342	#DIV/0!
	3641	4107			41.5236	46.0695	#DIV/0!
	3712	3997			42.3334	44.8356	#DIV/0!
	3691	3954			42.0939	44.3532	#DIV/0!
	3867	3915			44.101	43.9157	#DIV/0!
	3842	4173			43.8159	46.8098	#DIV/0!
	3740	4189			42.6527	46.9893	#DIV/0!
	3696	4152			42.1509	46.5742	#DIV/0!
	3787	4227			43.1887	47.4155	#DIV/0!
	3609	4046			41.1587	45.3852	#DIV/0!
	3769	4188			42.9834	46.9781	#DIV/0!
	3722	4151			42.4474	46.563	#DIV/0!
	3779	4193			43.0975	47.0341	#DIV/0!
	3749	4192			42.7553	47.0229	#DIV/0!
	3673	4039			41.8886	45.3067	#DIV/0!
	3705	4230			42.2535	47.4492	#DIV/0!
	3666	4116			41.8087	46.1704	#DIV/0!
	3732	4301			42.5614	48.2456	#DIV/0!
	3780	4253			43.1089	47.7072	#DIV/0!
	3726	4324			42.493	48.5036	#DIV/0!
	3764	4076			42.9264	45.7217	#DIV/0!
	3790	4092			43.2229	45.9012	#DIV/0!
	3773	4140			43.029	46.4396	#DIV/0!
	3806	4143			43.4054	46.4733	#DIV/0!
	3819	4128			43.5536	46.305	#DIV/0!
	3798	4204			43.3141	47.1575	#DIV/0!
	3717	4157			42.3904	46.6303	#DIV/0!
	3867	4162			44.101	46.6864	#DIV/0!
	3810	4089			43.451	45.8675	#DIV/0!
	3976	4040			45.3441	45.3179	#DIV/0!
	3769	4193			42.9834	47.0341	#DIV/0!
	4010	4199			45.7319	47.1014	#DIV/0!
	3863	4141			44.0554	46.4508	#DIV/0!
	3801	4083			43.3483	45.8002	#DIV/0!
	3852	4111			43.93	46.1143	#DIV/0!
	3881	4112			44.2607	46.1255	#DIV/0!
	3926	4237			44.7739	47.5277	#DIV/0!
	3798	4174			43.3141	46.821	#DIV/0!
	3841	4135			43.8045	46.3835	#DIV/0!
	3881	4152			44.2607	46.5742	#DIV/0!
	3841	4105			43.8045	46.047	#DIV/0!
	3872	4237			44.1581	47.5277	#DIV/0!
	3910	4266			44.5914	47.853	#DIV/0!
	3920	4222			44.7055	47.3594	#DIV/0!
	3839	4156			43.7817	46.6191	#DIV/0!
	3819	4045			43.5536	45.374	#DIV/0!
	3802	4126			43.3598	46.2826	#DIV/0!
	3800	4211			43.3369	47.2361	#DIV/0!
	3963	4053			45.1959	45.4637	#DIV/0!
	3886	4157			44.3177	46.6303	#DIV/0!
	3947	4226			45.0134	47.4043	#DIV/0!
	3999	4140			45.6064	46.4396	#DIV/0!
	3849	4144			43.8958	46.4845	#DIV/0!
	3881	4241			44.2607	47.5726	#DIV/0!
	3959	4138			45.1503	46.4172	#DIV/0!
	3927	4216			44.7853	47.2921	#DIV/0!
	3969	4155			45.2643	46.6079	#DIV/0!
	3951	4302			45.059	48.2568	#DIV/0!
	3883	4198			44.2835	47.0902	#DIV/0!
	3916	4387			44.6599	49.2103	#DIV/0!
	3795	4296			43.2799	48.1895	#DIV/0!
	3812	4229			43.4738	47.438	#DIV/0!
	3904	4298			44.523	48.212	#DIV/0!
	3843	4314			43.8273	48.3914	#DIV/0!
	3838	4379			43.7703	49.1206	#DIV/0!
	4054	4318			46.2337	48.4363	#DIV/0!
	3843	4292			43.8273	48.1447	#DIV/0!
	3904	4290			44.523	48.1222	#DIV/0!
	3894	4225			44.409	47.3931	#DIV/0!
	3928	4348			44.7967	48.7728	#DIV/0!
	3877	4275			44.2151	47.954	#DIV/0!
	3969	4210			45.2643	47.2248	#DIV/0!
	3928	4186			44.7967	46.9556	#DIV/0!
	3935	4308			44.8765	48.3241	#DIV/0!
	3986	4351			45.4582	48.8065	#DIV/0!
	3913	4418			44.6256	49.558	#DIV/0!
	3971	4274			45.2871	47.9427	#DIV/0!
	3988	3418			45.481	38.3407	#DIV/0!
	5410	6393			61.6981	71.7122	#DIV/0!
	8382	6492			95.5922	72.8227	#DIV/0!
	9021	6623			102.88	74.2922	#DIV/0!
	9435	6662			107.601	74.7297	#DIV/0!
	9875	7032			112.619	78.8801	#DIV/0!
	9900	6926			112.904	77.691	#DIV/0!
	10132	7123			115.55	79.9008	#DIV/0!
	10336	7248			117.876	81.303	#DIV/0!
	10472	7402			119.427	83.0305	#DIV/0!
	10688	7563			121.891	84.8365	#DIV/0!
	10569	7695			120.534	86.3171	#DIV/0!
	10720	7768			122.256	87.136	#DIV/0!
	10717	7947			122.222	89.1439	#DIV/0!
	10717	7984			122.222	89.5589	#DIV/0!
	10793	7951			123.088	89.1888	#DIV/0!
	10717	7989			122.222	89.615	#DIV/0!
	10673	8354			121.72	93.7093	#DIV/0!
	10766	8604			122.78	96.5137	#DIV/0!
	10843	8391			123.659	94.1244	#DIV/0!
	10746	8478			122.552	95.1003	#DIV/0!
	10740	8562			122.484	96.0425	#DIV/0!
	10929	8727			124.639	97.8934	#DIV/0!
	10836	8907			123.579	99.9125	#DIV/0!
	10800	9036			123.168	101.36	#DIV/0!
	10987	8976			125.301	100.686	#DIV/0!
	11072	9059			126.27	101.618	#DIV/0!
	11028	8992			125.768	100.866	#DIV/0!
	11024	9038			125.723	101.382	#DIV/0!
	11040	9240			125.905	103.648	#DIV/0!
	11007	9256			125.529	103.827	#DIV/0!
	10728	9210			122.347	103.311	#DIV/0!
	11024	9486			125.723	106.407	#DIV/0!
	10949	9336			124.867	104.725	#DIV/0!
	10833	9430			123.545	105.779	#DIV/0!
	10828	9540			123.487	107.013	#DIV/0!
	10891	9587			124.206	107.54	#DIV/0!
	11099	9833			126.578	110.3	#DIV/0!
	11078	9654			126.339	108.292	#DIV/0!
	11050	9772			126.019	109.615	#DIV/0!
	10861	9670			123.864	108.471	#DIV/0!
	10775	9841			122.883	110.389	#DIV/0!
	10897	9911			124.274	111.175	#DIV/0!
	11008	9820			125.54	110.154	#DIV/0!
	10862	9896			123.875	111.006	#DIV/0!
	10748	9763			122.575	109.515	#DIV/0!
	10956	9756			124.947	109.436	#DIV/0!
	10941	9867			124.776	110.681	#DIV/0!
	10936	9991			124.719	112.072	#DIV/0!
	10702	9904			122.051	111.096	#DIV/0!
	10908	9911			124.4	111.175	#DIV/0!
	10821	9839			123.408	110.367	#DIV/0!
	10935	10018			124.708	112.375	#DIV/0!
	10924	10148			124.582	113.833	#DIV/0!
	10800	9946			123.168	111.567	#DIV/0!
	10974	10071			125.153	112.969	#DIV/0!
	10733	9816			122.404	110.109	#DIV/0!
	10624	10043			121.161	112.655	#DIV/0!
	10799	10232			123.157	114.775	#DIV/0!
	10776	10313			122.894	115.684	#DIV/0!
	10880	10086			124.081	113.138	#DIV/0!
	10582	9932			120.682	111.41	#DIV/0!
	10986	10177			125.289	114.158	#DIV/0!
	11016	9987			125.632	112.027	#DIV/0!
	10691	10170			121.925	114.08	#DIV/0!
	10936	10094			124.719	113.227	#DIV/0!
	10928	10012			124.628	112.308	#DIV/0!
	10957	9968			124.959	111.814	#DIV/0!
	11091	10210			126.487	114.529	#DIV/0!
	10822	10003			123.419	112.207	#DIV/0!
	10942	9936			124.788	111.455	#DIV/0!
	10767	10103			122.792	113.328	#DIV/0!
	11014	10145			125.609	113.8	#DIV/0!
	10871	10289			123.978	115.415	#DIV/0!
	10940	10242			124.765	114.888	#DIV/0!
	10608	10186			120.979	114.259	#DIV/0!
	10772	10243			122.849	114.899	#DIV/0!
	10990	10331			125.335	115.886	#DIV/0!
	10892	10347			124.217	116.065	#DIV/0!
	10922	10103			124.56	113.328	#DIV/0!
	11063	10144			126.168	113.788	#DIV/0!
	10919	10071			124.525	112.969	#DIV/0!
	10859	10232			123.841	114.775	#DIV/0!
	10918	10010			124.514	112.285	#DIV/0!
	10988	10080			125.312	113.07	#DIV/0!
	11020	10111			125.677	113.418	#DIV/0!
	10844	10261			123.67	115.101	#DIV/0!
	10878	10099			124.058	113.284	#DIV/0!
	10846	9674			123.693	108.516	#DIV/0!
	10709	10222			122.13	114.663	#DIV/0!
	10861	10054			123.864	112.779	#DIV/0!
	10836	10282			123.579	115.336	#DIV/0!
	11004	10218			125.495	114.618	#DIV/0!
	11019	10247			125.666	114.944	#DIV/0!
	10954	10140			124.924	113.743	#DIV/0!
	11013	10100			125.597	113.295	#DIV/0!
	10802	10219			123.191		#DIV/0!
	10933	10288			124.685		#DIV/0!
	10823	10195			123.43		#DIV/0!

## Sheet: WT
	r1	r2	r3		r1 normalized	r2 normalized	r3 normalized			Histogram Data
	15855	20472	17941		99.5467	99.5957	100.05
	15853	20347	17894		99.5341	98.9876	99.7875			r1 recovery(%)	r2 recovery(%)	r3 recovery(%)
	15931	20461	18010		100.024	99.5422	100.434			103.625	93.3107	99.6696
	15724	20324	17868		98.7242	98.8757	99.6425
	15982	20556	18056		100.344	100.004	100.691			Plotted: average (%) recovery
	16003	20483	17998		100.476	99.6492	100.367				98.8684
	15900	20364	18057		99.8292	99.0703	100.697
	15733	20602	17950		98.7807	100.228	100.1
	15991	20387	18005		100.401	99.1822	100.407
	15697	20248	17946		98.5547	98.506	100.078
	15828	20520	18042		99.3772	99.8292	100.613
	16103	20364	18141		101.104	99.0703	101.165
	15769	20418	18074		99.0067	99.333	100.791
	15657	20467	17833		98.3035	99.5714	99.4474
	15683	20185	17877		98.4668	98.1995	99.6927
	16307	20626	17780		102.385	100.345	99.1518
	15853	20350	17864		99.5341	99.0022	99.6202
	15718	20288	17926		98.6865	98.7006	99.966
	16026	20208	17816		100.62	98.3114	99.3526
	15838	20251	17786		99.44	98.5206	99.1853
	15900	20480	17958		99.8292	99.6346	100.144
	15905	20398	18125		99.8606	99.2357	101.076
	15626	20443	18043		98.1089	99.4546	100.618
	15891	20501	17911		99.7727	99.7368	99.8823
	15729	20566	18055		98.7556	100.053	100.685
	15986	20500	17965		100.369	99.7319	100.183
	16076	20585	17816		100.934	100.145	99.3526
	15883	20639	17998		99.7225	100.408	100.367
	15856	20839	17919		99.553	101.381	99.9269
	15781	20620	18015		99.0821	100.316	100.462
	15952	20524	17885		100.156	99.8487	99.7373
	15808	20515	17924		99.2516	99.8049	99.9548
	15909	20589	18135		99.8857	100.165	101.131
	15830	20718	17907		99.3897	100.793	99.86
	16107	20413	17908		101.129	99.3087	99.8656
	16109	20521	18283		101.141	99.8341	101.957
	16034	20407	17921		100.671	99.2795	99.9381
	15897	20286	17891		99.8104	98.6908	99.7708
	16055	20290	18060		100.802	98.7103	100.713
	15924	20605	17870		99.9799	100.243	99.6537
	16103	20801	18033		101.104	101.196	100.563
	15984	20599	17963		100.357	100.214	100.172
	15878	20575	17827		99.6911	100.097	99.4139
	15994	20427	18039		100.419	99.3768	100.596
	16021	20520	18069		100.589	99.8292	100.763
	15910	20492	18071		99.892	99.693	100.775
	15709	20481	17924		98.63	99.6395	99.9548
	16052	20512	17795		100.784	99.7903	99.2354
	15752	20690	17592		98.9	100.656	98.1034
	15869	20454	18008		99.6346	99.5082	100.423
	16048	20568	17993		100.758	100.063	100.34
	16044	20544	17857		100.733	99.946	99.5812
	8914	19343	18070		55.9672	94.1032	100.769
	14907	20510	18015		93.5946	99.7806	100.462
	14941	20385	5450		93.8081	99.1725	30.3924
	14170	19936	17548		88.9673	96.9881	97.858
	12604	19055	17410		79.1351	92.7021	97.0885
	11902	18396	16723		74.7275	89.496	93.2573
	10342	17665	16205		64.9329	85.9397	90.3687
	9187	16817	15338		57.6812	81.8142	85.5338
	8627	16045	15261		54.1652	78.0585	85.1044
	8344	15023	14662		52.3884	73.0865	81.764
	7711	14125	14016		48.414	68.7177	78.1615
	7181	13601	12991		45.0864	66.1685	72.4455
	6903	12834	12472		43.341	62.4371	69.5513
	6541	12176	12068		41.0681	59.2359	67.2983
	6265	12064	11868		39.3352	58.691	66.183
	5841	12024	11858		36.6731	58.4964	66.1272
	5540	11230	11256		34.7833	54.6336	62.7701
	5105	10623	10595		32.0521	51.6806	59.084
	4726	10291	10206		29.6725	50.0654	56.9147
	4653	9686	9807		29.2142	47.1221	54.6896
	4599	8973	9592		28.8751	43.6534	53.4907
	4598	8805	9378		28.8689	42.8361	52.2973
	4550	8404	9312		28.5675	40.8852	51.9292
	4500	8315	8768		28.2536	40.4522	48.8956
	4143	8493	8720		26.0121	41.3182	48.6279
	4051	8458	8321		25.4345	41.1479	46.4028
	3997	8133	8044		25.0954	39.5668	44.8581
	4253	8026	8042		26.7027	39.0463	44.847
	4039	7830	7704		25.3591	38.0927	42.9621
	4006	7596	7651		25.1519	36.9543	42.6665
	3717	7603	7409		23.3374	36.9884	41.317
	3631	7333	7303		22.7975	35.6748	40.7258
	3722	7321	6701		23.3688	35.6165	37.3687
	3568	7082	6751		22.4019	34.4537	37.6476
	3482	6978	6708		21.862	33.9478	37.4078
	3390	6837	6752		21.2843	33.2618	37.6531
	3394	6640	6486		21.3095	32.3034	36.1698
	3562	6624	6482		22.3643	32.2256	36.1475
	3424	6611	6417		21.4978	32.1623	35.785
	3231	6558	6462		20.2861	31.9045	36.0359
	3113	6394	6252		19.5452	31.1066	34.8649
	3136	6081	5905		19.6896	29.5839	32.9298
	3100	6150	6023		19.4636	29.9196	33.5878
	3169	5943	5939		19.8968	28.9125	33.1194
	3118	6240	5883		19.5766	30.3574	32.8071
	3136	6033	5813		19.6896	29.3504	32.4167
	3114	6088	5857		19.5515	29.618	32.6621
	3141	6029	5873		19.721	29.3309	32.7513
	3008	5967	5636		18.8859	29.0293	31.4297
	2941	5783	5403		18.4653	28.1341	30.1303
	3039	5622	5490		19.0806	27.3509	30.6155
	2907	5525	5286		18.2518	26.879	29.4779
	2894	5289	5140		18.1702	25.7308	28.6637
	2907	5303	5221		18.2518	25.799	29.1154
	2890	5389	5196		18.1451	26.2173	28.976
	2921	5162	5146		18.3397	25.113	28.6971
	2939	5232	5300		18.4527	25.4535	29.5559
	2946	5250	5327		18.4967	25.5411	29.7065
	2962	5287	5275		18.5971	25.7211	29.4165
	2985	5415	5148		18.7415	26.3438	28.7083
	2861	5197	5119		17.963	25.2833	28.5466
	2974	5251	5237		18.6725	25.546	29.2046
	2817	5187	5185		17.6867	25.2346	28.9146
	2822	5240	5107		17.7181	25.4925	28.4797
	2937	5323	5202		18.4402	25.8962	29.0094
	2906	5343	5066		18.2455	25.9935	28.251
	2818	5382	5080		17.693	26.1833	28.3291
	2881	5065	5073		18.0886	24.6411	28.29
	2965	5196	5017		18.616	25.2784	27.9778
	2844	5125	4992		17.8562	24.933	27.8383
	2824	4925	5134		17.7307	23.96	28.6302
	2888	4835	4926		18.1325	23.5221	27.4703
	2628	4845	4905		16.5001	23.5708	27.3532
	2824	4651	5059		17.7307	22.627	28.212
	2789	4658	5039		17.5109	22.661	28.1004
	2819	4755	4918		17.6993	23.1329	27.4257
	2898	4568	5021		18.1953	22.2232	28.0001
	2903	4722	4863		18.2267	22.9724	27.119
	2899	4615	4996		18.2016	22.4518	27.8607
	2792	4653	4810		17.5298	22.6367	26.8234
	2881	4593	4716		18.0886	22.3448	26.2992
	2864	4652	4858		17.9818	22.6319	27.0911
	2820	4646	4843		17.7056	22.6027	27.0074
	2765	4522	4773		17.3602	21.9994	26.6171
	2812	4578	4911		17.6553	22.2718	27.3866
	2856	4636	4867		17.9316	22.554	27.1413
	2721	4585	4799		17.084	22.3059	26.7621
	2858	4557	4703		17.9441	22.1697	26.2267
	2793	4493	4486		17.536	21.8583	25.0166
	2878	4335	4804		18.0697	21.0897	26.7899
	2848	4335	4678		17.8814	21.0897	26.0873
	2861	4514	4730		17.963	21.9605	26.3773
	2853	4450	4642		17.9128	21.6491	25.8865
	2750	4479	4635		17.2661	21.7902	25.8475
	2834	4526	4693		17.7935	22.0189	26.1709
	2808	4441	4489		17.6302	21.6053	25.0333
	2852	4296	4485		17.9065	20.8999	25.011
	2888	4315	4614		18.1325	20.9924	25.7304
	2877	4292	4451		18.0634	20.8805	24.8214
	2900	4326	4603		18.2078	21.0459	25.6691
	2860	4416	4559		17.9567	21.4837	25.4237
	2906	4423	4609		18.2455	21.5178	25.7025
	2808	4471	4598		17.6302	21.7513	25.6412
	2820	4473	4612		17.7056	21.761	25.7192
	2777	4515	4646		17.4356	21.9654	25.9088
	2799	4480	4533		17.5737	21.7951	25.2787
	2807	4249	4631		17.6239	20.6713	25.8252
	2755	4217	4649		17.2975	20.5156	25.9256
	2754	4291	4520		17.2912	20.8756	25.2062
	2834	4412	4563		17.7935	21.4643	25.446
	2896	4288	4634		18.1827	20.861	25.8419
	2866	4399	4592		17.9944	21.401	25.6077
	2791	4293	4643		17.5235	20.8853	25.8921
	2917	4340	4592		18.3146	21.114	25.6077
	2869	4280	4513		18.0132	20.8221	25.1672
	2896	4225	4573		18.1827	20.5545	25.5018
	2855	4289	4473		17.9253	20.8659	24.9441
	2912	4346	4514		18.2832	21.1432	25.1727
	2842	4424	4633		17.8437	21.5226	25.8363
	3027	4483	4704		19.0052	21.8097	26.2323
	2845	4558	4775		17.8625	22.1745	26.6282
	3022	4251	4831		18.9738	20.681	26.9405
	2967	4539	4783		18.6285	22.0821	26.6728
	2841	4358	4641		17.8374	21.2016	25.881
	2957	4461	4762		18.5657	21.7026	26.5557
	2830	4452	4714		17.7683	21.6589	26.2881
	2857	4302	4587		17.9379	20.9291	25.5798
	2802	4450	4718		17.5925	21.6491	26.3104
	2995	4508	4792		18.8043	21.9313	26.723
	2932	4385	4847		18.4088	21.3329	27.0297
	2872	4368	4796		18.032	21.2502	26.7453
	3105	4496	4727		19.495	21.8729	26.3605
	2944	4586	4716		18.4841	22.3108	26.2992
	3044	4528	4850		19.112	22.0286	27.0465
	2978	4503	4711		18.6976	21.907	26.2713
	3059	4531	4749		19.2061	22.0432	26.4832
	3142	4513	4828		19.7273	21.9556	26.9238
	3036	4263	4883		19.0617	20.7394	27.2305
	2921	4391	4680		18.3397	21.3621	26.0984
	3059	4482	4846		19.2061	21.8048	27.0242
	3173	4318	4824		19.9219	21.007	26.9015
	3193	4325	4681		20.0475	21.041	26.104
	3028	4470	4921		19.0115	21.7464	27.4424
	3114	4416	4925		19.5515	21.4837	27.4647
	2994	4623	4873		18.798	22.4908	27.1747
	3026	4451	4902		18.9989	21.654	27.3365
	3001	4546	4902		18.842	22.1162	27.3365
	3263	4489	5025		20.487	21.8389	28.0224
	3107	4463	4919		19.5075	21.7124	27.4313
	3108	4525	4965		19.5138	22.014	27.6878
	3103	1487	4783		19.4824	7.23421	26.6728
	4601	6115	1994		28.8877	29.7493	11.1197
	4661	6353	5680		29.2644	30.9072	31.675
	4949	6414	5867		31.0726	31.2039	32.7179
	5307	6732	6366		33.3204	32.751	35.5006
	5468	6960	6507		34.3312	33.8602	36.2869
	5919	7159	6929		37.1628	34.8283	38.6402
	6184	7700	7177		38.8267	37.4603	40.0232
	6346	7886	7612		39.8438	38.3652	42.449
	6532	8201	8048		41.0116	39.8976	44.8804
	6446	8555	8482		40.4716	41.6198	47.3007
	6704	8595	9149		42.0915	41.8144	51.0202
	7216	8748	9557		45.3061	42.5588	53.2955
	7532	8802	9680		47.2902	42.8215	53.9814
	7374	8811	9684		46.2982	42.8653	54.0037
	7724	8804	9725		48.4957	42.8312	54.2324
	7972	8823	10184		50.0527	42.9237	56.792
	7783	8168	10245		48.8661	39.7371	57.1322
	8163	7661	10597		51.2519	37.2706	59.0951
	8388	7884	10606		52.6646	38.3554	59.1453
	8212	8178	10676		51.5596	39.7857	59.5357
	8208	8431	10523		51.5345	41.0166	58.6825
	8150	8533	10512		51.1703	41.5128	58.6211
	8498	8718	10585		53.3553	42.4128	59.0282
	8600	9077	10765		53.9957	44.1594	60.032
	8529	9013	10768		53.5499	43.848	60.0487
	8502	8899	11021		53.3804	43.2934	61.4596
	8733	9134	11010		54.8307	44.4367	61.3983
	9000	9368	11189		56.5071	45.5751	62.3965
	9068	9660	11291		56.934	46.9956	62.9653
	9154	9624	11221		57.474	46.8205	62.5749
	9288	9738	11545		58.3153	47.3751	64.3818
	9676	9512	11530		60.7514	46.2756	64.2981
	9242	9354	11664		58.0265	45.507	65.0454
	9273	9404	11663		58.2212	45.7502	65.0398
	9377	9495	11845		58.8741	46.1929	66.0547
	9440	9625	12022		59.2697	46.8254	67.0418
	9633	9980	11996		60.4814	48.5524	66.8968
	9517	10161	12060		59.7531	49.433	67.2537
	9631	10015	12407		60.4689	48.7227	69.1888
	9809	10244	12538		61.5865	49.8368	69.9193
	10018	10064	12506		62.8987	48.9611	69.7409
	10042	10309	12529		63.0494	50.153	69.8691
	10227	10299	13011		64.2109	50.1044	72.557
	10282	10670	12691		64.5562	51.9093	70.7725
	10237	10852	13067		64.2737	52.7947	72.8693
	10328	10851	12978		64.845	52.7898	72.373
	10626	10871	13177		66.7161	52.8871	73.4827
	10820	10784	13469		67.9341	52.4639	75.1111
	10945	10685	13339		68.7189	51.9822	74.3862
	10992	10725	13207		69.014	52.1768	73.65
	10984	10711	13385		68.9638	52.1087	74.6427
	11226	10814	13451		70.4832	52.6098	75.0107
	11216	11239	13660		70.4204	54.6774	76.1762
	11505	11376	13828		72.2349	55.3439	77.1131
	11568	11202	13581		72.6305	54.4974	75.7357
	11401	10964	13857		71.5819	53.3396	77.2748
	11609	11004	13600		72.8879	53.5342	75.8416
	11937	10970	13784		74.9473	53.3688	76.8677
	12016	11079	14125		75.4433	53.899	78.7694
	11894	10883	14050		74.6773	52.9455	78.3511
	11846	11200	14331		74.3759	54.4877	79.9181
	12080	11261	14358		75.8451	54.7845	80.0687
	11823	12051	14147		74.2315	58.6278	78.892
	11929	12263	14216		74.897	59.6592	79.2768
	12262	12558	14122		76.9878	61.0943	78.7526
	12301	13068	14121		77.2327	63.5755	78.7471
	12442	12913	14407		78.1179	62.8214	80.342
	12460	12999	14597		78.231	63.2398	81.4015
	12292	12932	14238		77.1762	62.9138	79.3995
	12575	12656	14308		78.953	61.5711	79.7899
	12434	12792	14476		78.0677	62.2327	80.7267
	12703	13123	14652		79.7566	63.843	81.7082
	12979	12855	14587		81.4895	62.5392	81.3457
	13048	13046	14643		81.9227	63.4684	81.658
	12853	12960	14594		80.6984	63.05	81.3848
	12833	12878	14567		80.5729	62.6511	81.2342
	13129	12705	14618		82.4313	61.8095	81.5186
	13153	12883	14453		82.582	62.6754	80.5985
	13211	12845	14667		82.9462	62.4906	81.7919
	13227	13749	14834		83.0466	66.8885	82.7232
	13255	13767	14852		83.2224	66.9761	82.8235
	13442	14019	14714		84.3965	68.2021	82.054
	13303	13889	15235		83.5238	67.5696	84.9594
	13454	14020	15132		84.4718	68.2069	84.385
	13413	13529	15144		84.2144	65.8182	84.4519
	13544	13225	15040		85.0369	64.3393	83.8719
	13853	13353	15038		86.977	64.962	83.8608
	13785	13819	14952		86.5501	67.2291	83.3812
	13871	14162	15191		87.09	68.8977	84.714
	13895	13956	15301		87.2407	67.8956	85.3274
	13937	14181	15341		87.5044	68.9902	85.5505
	14039	13981	15244		88.1448	68.0172	85.0096
	13924	13804	15343		87.4228	67.1561	85.5616
	14153	13471	15145		88.8606	65.536	84.4575
	14129	13697	15191		88.7099	66.6355	84.714
	14460	13706	15205		90.7881	66.6793	84.7921
	14208	13473	15555		89.2059	65.5458	86.7439
	14421	13938	15366		90.5432	67.808	85.6899
	14306	14306	15383		89.8212	69.5983	85.7847
	14503	14563	15435		91.0581	70.8486	86.0747
	14324	14637	15313		89.9342	71.2086	85.3943
	14725	14798	15240		92.4519	71.9919	84.9873
	14322	14428	15564		89.9216	70.1918	86.7941
	14494	14252	15184		91.0016	69.3356	84.675
	14576	14499	15514		91.5164	70.5372	86.5152
	14577	14798	15712		91.5227	71.9919	87.6194
	14618	14513	15844		91.7801	70.6053	88.3555
	14563	14558	15789		91.4348	70.8243	88.0488
	14590	14753	15733		91.6043	71.7729	87.7365
	14782	14888	16130		92.8098	72.4297	89.9504
	14743	15151	16241		92.5649	73.7092	90.5694
	14755	15164	16064		92.6403	73.7724	89.5824
	14973	15287	15912		94.009	74.3708	88.7347
	14991	15130	15795		94.122	73.607	88.0823
	14906	15116	15980		93.5883	73.5389	89.1139
	14923	15059	15840		93.6951	73.2616	88.3332
	14991	15269	15762		94.122	74.2833	87.8982
	14900	15157	15957		93.5507	73.7384	88.9857
	14971	15356	16032		93.9964	74.7065	89.4039
	14960	15539	16216		93.9274	75.5968	90.43
	15365	15884	16158		96.4702	77.2752	90.1066
	15229	16016	16347		95.6163	77.9174	91.1605
	15124	15442	16268		94.9571	75.1249	90.72
	15273	15618	16396		95.8926	75.9811	91.4338
	15148	15605	16401		95.1077	75.9179	91.4617
	15316	15454	16217		96.1625	75.1833	90.4356
	15229	15776	16333		95.6163	76.7498	91.0825
	15253	15915	16402		95.767	77.426	91.4673
	15250	15931	16475		95.7482	77.5039	91.8743
	15384	16365	16560		96.5895	79.6153	92.3484
	15386	16238	16441		96.602	78.9974	91.6847
	15425	16202	16755		96.8469	78.8223	93.4358
	15069	16281	16480		94.6117	79.2066	91.9022
	15480	16268	16551		97.1922	79.1434	92.2982
	15609	16410	16606		98.0022	79.8342	92.6049
	15349	16535	16576		96.3697	80.4423	92.4376
	15415	16638	16661		96.7841	80.9434	92.9116
	15256	16792	16500		95.7858	81.6926	92.0138
	15167	16794	16533		95.227	81.7024	92.1978
	15363	16887	16725		96.4576	82.1548	93.2685
	15367	16938	16739		96.4827	82.4029	93.3466
	15426	16794	16754		96.8532	81.7024	93.4302
	15433	16970	16558		96.8971	82.5586	92.3372
	15432	16828	16758		96.8909	81.8678	93.4525
	15587	17102	16724		97.864	83.2008	93.2629
	15440	17176	16651		96.9411	83.5608	92.8558
	15602	17258	16760		97.9582	83.9597	93.4637
	15635	17160	16852		98.1654	83.4829	93.9767
	15740	16958	17055		98.8247	82.5002	95.1088
	15544	16919	16781		97.5941	82.3105	93.5808
	15729	17416	16898		98.7556	84.7284	94.2332
	15524	17400	16922		97.4685	84.6505	94.3671
	15771	17418	16889		99.0193	84.7381	94.1831
	15484	17493	17151		97.2173	85.103	95.6441
	15750	17684	16912		98.8874	86.0322	94.3113
	15710	17688	17049		98.6363	86.0516	95.0753
	15782	17794	17250		99.0884	86.5673	96.1962
	15816	17777	17110		99.3018	86.4846	95.4155
	16005	17891	17154		100.488	87.0392	95.6609
	15906	17637	17129		99.8669	85.8035	95.5214
	16075	18089	17123		100.928	88.0025	95.488
	15942	17958	17031		100.093	87.3652	94.9749
	15892	18245	17320		99.779	88.7614	96.5866
	15921	18142	17198		99.9611	88.2603	95.9062
	15919	18132	17088		99.9485	88.2117	95.2928
	15877	18463	17314		99.6848	89.822	96.5531
	16042	18010	17482		100.721	87.6182	97.49
	16038	18203	17184		100.696	88.5571	95.8282
	15972	18302	17130		100.281	89.0387	95.527
	16017	18204	17408		100.564	88.562	97.0773
	16030	18479	17449		100.645	89.8998	97.3059
	16193	18344	17307		101.669	89.2431	96.5141
	16224	18214	17381		101.863	88.6106	96.9267
	16059	18358	17434		100.828	89.3112	97.2223
	16026	18552	17768		100.62	90.255	99.0849
	16316	18723	17691		102.441	91.0869	98.6555
	16167	18364	17725		101.506	89.3404	98.8451
	16125	18964	17615		101.242	92.2593	98.2317
	16019	18812	17558		100.576	91.5199	97.9138
	16177	18797	17557		101.568	91.4469	97.9082
	16429	19123	17372		103.151	93.0329	96.8766
	16159	18892	17724		101.455	91.9091	98.8395
	16229	18750	17627		101.895	91.2182	98.2986
	16176	19087	17950		101.562	92.8577	100.1
	16132	18998	17250		101.286	92.4248	96.1962
	16415	18955	17897		103.063	92.2156	99.8043
	16214	18975	17829		101.801	92.3129	99.4251
	16404	19350	17678		102.994	94.1372	98.583
	16141	18923	17756		101.342	92.0599	99.018
	16499	19084	17603		103.59	92.8431	98.1647
	16068	18990	17996		100.884	92.3858	100.356
	16247	19105	17729		102.008	92.9453	98.8674
	16332	19305	17600		102.542	93.9183	98.148
	16354	19521	17713		102.68	94.9691	98.7782
	16441	19377	17912		103.226	94.2686	99.8879
	16402	19338	17994		102.981	94.0788	100.345
	16323	19542	17744		102.485	95.0713	98.951
	16413	19505	18062		103.05	94.8913	100.724
	16417	19576	17571		103.075	95.2367	97.9863
	16523	19418	17750		103.741	94.468	98.9845
	9974	19967	19142		62.6224	97.1389	106.747
	16419	19546	20068		103.088	95.0908	111.911
	16750	19733	20071		105.166	96.0005	111.928
	16590	19759	20446		104.161	96.127	114.019
	16469	19303	20790		103.402	93.9086	115.937
	16672	19674	20413		104.676	95.7135	113.835
	16606	20007	20924		104.262	97.3335	116.685
	16810	19746	21016		105.543	96.0638	117.198
	16790	19854	21247		105.417	96.5892	118.486
	16861	19930	20925		105.863	96.9589	116.69
	16777	19841	20850		105.336	96.5259	116.272
	16736	19914	20870		105.078	96.8811	116.383
	16825	19975	21034		105.637	97.1778	117.298
	16917	20085	21463		106.215	97.713	119.69
	16763	19942	21154		105.248	97.0173	117.967
	16943	20083	21120		106.378	97.7032	117.778
	16917	22730	21037		106.215	110.581	117.315
	16730	23967	21023		105.04	116.599	117.237
	16881	24528	21080		105.988	119.328	117.555
	16865	24859	21172		105.888	120.938	118.068
	16986	24707	21133		106.648	120.199	117.85
	16695	24847	21304		104.821	120.88	118.804
	17089	25426	21377		107.294	123.697	119.211
	17167	25407	21469		107.784	123.604	119.724
	16841	25812	21334		105.737	125.575	118.971
	16966	25796	21030		106.522	125.497	117.276
	16732	25757	21104		105.053	125.307	117.688
	17155	25910	21426		107.709	126.051	119.484
	16851	25638	21221		105.8	124.728	118.341
	16877	25755	21066		105.963	125.297	117.476
	17052	25992	21243		107.062	126.45	118.464
	17056	25935	21361		107.087	126.173	119.122
	17166	25831	21284		107.778	125.667	118.692
	17027	25742	21034		106.905	125.234	117.298
	16858	25947	21294		105.844	126.231	118.748
	16992	25796	21342		106.685	125.497	119.016
	17100	25741	21012		107.364	125.229	117.175
	17178	25792	21075		107.853	125.477	117.527
	17049	25733	21178		107.043	125.19	118.101
	17282	25952	21277		108.506	126.256	118.653
	17097	26113	21294		107.345	127.039	118.748
	17030	25532	20798		106.924	124.212	115.982
	16873	26030	21397		105.938	126.635	119.322
	17114	26090	20930		107.451	126.927	116.718
	17095	26027	21160		107.332	126.621	118.001
	17107	25937	21251		107.407	126.183	118.508
	16962	25715	21089		106.497	125.103	117.605
	17098	25858	21093		107.351	125.798	117.627
	17168	25815	21145		107.79	125.589	117.917
	17362	25853	21232		109.008	125.774	118.402
	17474	26224	20846		109.712	127.579	116.25
	17152	25898	20982		107.69	125.993	117.008
	17013	25989	21160		106.817	126.436	118.001
	17225	26144	21270		108.148	127.19	118.614
	17016	25767	21060		106.836	125.356	117.443
	17098	25888	21408		107.351	125.944	119.384
	16993	26049	21475		106.692	126.728	119.757
	17432	25967	21189		109.448	126.329	118.162
	17469	25908	21032		109.68	126.042	117.287
	17137	25825	21264		107.596	125.638	118.581
	17439	25989	21188		109.492	126.436	118.157
	17360	25903	21231		108.996	126.017	118.397
	17181	26137	21594		107.872	127.156	120.421
	17268	26069	21184		108.418	126.825	118.135
	17284	26218	21491		108.519	127.55	119.847
	17397	25906	21499		109.228	126.032	119.891
	17655	26136	21065		110.848	127.151	117.471
	17375	26136	21402		109.09	127.151	119.35
	17329	25928	21400		108.801	126.139	119.339
	17198	25983	21440		107.979	126.407	119.562
	17587	26265	21242		110.421	127.779	118.458
	17512	25730	21082		109.95	125.176	117.566
	17375	26144	21570		109.09	127.19	120.287
	17312	26087	21273		108.695	126.913	118.631
	17657	26139	21120		110.861	127.166	117.778
	17271	26086	21266		108.437	126.908	118.592
	17351	26060	21277		108.939	126.781	118.653
	17551	26253	21252		110.195	127.72	118.514
	17506	26057	21147		109.913	126.767	117.928
	17244	25993	21307		108.268	126.455	118.82
	17589	25794	21592		110.434	125.487	120.41
	17481	26301	21400		109.756	127.954	119.339
	17472	26221	21481		109.699	127.564	119.791
	17504	25706	21359		109.9	125.059	119.11
	17447	25988	21450		109.542	126.431	119.618
	17489	25890	21101		109.806	125.954	117.672
	17757	25992	21308		111.489	126.45	118.826
	17523	26030	21154		110.019	126.635	117.967
	17696	26071	21170		111.106	126.835	118.056
	17274	26014	21229		108.456	126.557	118.385
	17724	26335	21320		111.281	128.119	118.893
	17428	25924	21078		109.423	126.12	117.543
	17362	26182	21149		109.008	127.375	117.939
	17787	25838	21375		111.677	125.701	119.2
	17551	26112	21405		110.195	127.034	119.367
	17469	26425	21237		109.68		118.43
	17669	25869	21251		110.936		118.508
	17603	26144	21345		110.522		119.032

## Sheet: Del1
	r1	r2	r3		r1 normalized	r2 normalized	r3 normalized			Histogram Data
	7407	10595	11719		98.7442	101.169	99.327
	7481	10552	11871		99.7307	100.758	100.615			r1 recovery(%)	r2 recovery(%)	r3 recovery(%)
	7460	10392	11786		99.4508	99.2304	99.8949			19.4547	16.6179	41.6836
	7419	10450	11667		98.9042	99.7842	98.8863
	7448	10314	11787		99.2908	98.4856	99.9034			Plotted: average (%) recovery
	7492	10362	11729		99.8774	98.9439	99.4118				25.9188
	7600	10452	11790		101.317	99.8033	99.9288
	7363	10584	11742		98.1576	101.064	99.522
	7470	10368	11784		99.5841	99.0012	99.8779
	7429	10592	11872		99.0375	101.14	100.624
	7378	10512	11655		98.3576	100.376	98.7846
	7489	10251	11706		99.8374	97.884	99.2168
	7520	10305	11825		100.251	98.3996	100.225
	7485	10479	11661		99.784	100.061	98.8354
	7421	10577	11951		98.9308	100.997	101.293
	7620	10448	11725		101.584	99.7651	99.3779
	7422	10409	11829		98.9442	99.3927	100.259
	7438	10414	11803		99.1575	99.4404	100.039
	7729	10511	11885		103.037	100.367	100.734
	7539	10427	11589		100.504	99.5646	98.2252
	7461	10408	11699		99.4641	99.3832	99.1575
	7506	10566	11834		100.064	100.892	100.302
	7493	10593	11686		99.8907	101.15	99.0473
	7428	10530	11682		99.0242	100.548	99.0134
	7275	10322	11728		96.9845	98.562	99.4033
	7398	10577	11901		98.6242	100.997	100.87
	7430	10573	11777		99.0508	100.959	99.8186
	7509	10367	11605		100.104	98.9917	98.3608
	7497	10424	11636		99.944	99.5359	98.6235
	7452	10435	11886		99.3441	99.641	100.742
	7656	10239	11719		102.064	97.7694	99.327
	7677	10613	11653		102.344	101.341	98.7676
	7507	10418	11880		100.077	99.4786	100.692
	7439	10641	11758		99.1708	101.608	99.6576
	7548	10473	11647		100.624	100.004	98.7168
	7445	10227	11637		99.2508	97.6548	98.632
	7419	10358	11708		98.9042	98.9057	99.2338
	7543	10223	11801		100.557	97.6166	100.022
	7324	10318	11629		97.6377	98.5238	98.5642
	7662	10413	11728		102.144	99.4309	99.4033
	7465	10245	11632		99.5174	97.8267	98.5896
	7463	10347	11870		99.4907	98.8007	100.607
	7390	10534	11808		98.5176	100.586	100.081
	7353	10379	11713		98.0243	99.1062	99.2762
	7525	10334	11809		100.317	98.6765	100.09
	7494	10571	11767		99.904	100.94	99.7339
	7672	10762	11652		102.277	102.763	98.7592
	7418	10586	11832		98.8908	101.083	100.285
	7591	10490	11873		101.197	100.166	100.632
	7641	10478	12028		101.864	100.052	101.946
	7546	10495	11801		100.597	100.214	100.022
	7448	10533	11768		99.2908	100.577	99.7423
	3543	4535	8578		47.2324	43.3035	72.7048
	6930	10130	11990		92.3852	96.7286	101.624
	6558	10016	11934		87.426	95.6401	101.149
	6483	9674	11992		86.4262	92.3744	101.641
	6021	9515	12180		80.2672	90.8561	103.234
	5926	9241	12006		79.0007	88.2398	101.76
	5284	8990	12037		70.4421	85.8431	102.022
	5146	8808	11745		68.6024	84.1052	99.5474
	4688	8648	11838		62.4967	82.5774	100.336
	4451	8279	11781		59.3372	79.0539	99.8525
	4218	8104	11724		56.231	77.3829	99.3694
	3895	8098	11772		51.925	77.3256	99.7762
	3812	7765	11708		50.8185	74.1459	99.2338
	3789	7619	11698		50.5119	72.7518	99.149
	3495	7282	11858		46.5925	69.5338	100.505
	3350	6893	11465		44.6595	65.8194	97.1742
	3222	6263	11496		42.9531	59.8037	97.4369
	3186	5976	11312		42.4732	57.0632	95.8774
	3020	5923	11265		40.2602	56.5571	95.479
	2931	5615	11236		39.0737	53.6161	95.2333
	2844	5481	11135		37.9139	52.3366	94.3772
	2673	5551	10929		35.6343	53.005	92.6312
	2653	5677	10749		35.3677	54.2081	91.1056
	2674	5860	10697		35.6476	55.9555	90.6648
	2586	5562	10551		34.4745	53.11	89.4274
	2548	5179	10421		33.9679	49.4529	88.3255
	2624	5097	10345		34.9811	48.6699	87.6814
	2435	5080	10185		32.4615	48.5075	86.3253
	2419	5252	10173		32.2482	50.1499	86.2236
	2341	5012	9895		31.2083	47.8582	83.8673
	2340	4948	9693		31.195	47.2471	82.1552
	2221	5057	9578		29.6086	48.2879	81.1805
	2307	5205	9531		30.7551	49.7011	80.7821
	2172	4978	9308		28.9554	47.5336	78.8921
	2090	4748	9098		27.8622	45.3374	77.1122
	2106	4742	8810		28.0755	45.2801	74.6711
	2139	4478	8600		28.5154	42.7592	72.8912
	2110	4356	8513		28.1288	41.5943	72.1539
	2050	4005	8387		27.329	38.2427	71.0859
	2038	4109	8362		27.169	39.2357	70.874
	2090	4060	8159		27.8622	38.7678	69.1534
	2030	4152	8236		27.0623	39.6463	69.8061
	2086	4096	8211		27.8089	39.1116	69.5942
	1942	4098	8021		25.8892	39.1307	67.9838
	1950	4429	7909		25.9958	42.2913	67.0345
	1899	4354	8115		25.3159	41.5752	68.7805
	1910	4493	7887		25.4626	42.9024	66.848
	1913	4574	7785		25.5026	43.6759	65.9835
	1893	4760	7756		25.236	45.4519	65.7377
	1968	4297	7644		26.2358	41.0309	64.7884
	1824	4169	7645		24.3161	39.8086	64.7969
	1842	3789	7466		24.5561	36.1801	63.2798
	1878	3789	7315		25.036	36.1801	61.9999
	1877	3767	7234		25.0227	35.9701	61.3134
	1879	3876	7432		25.0493	37.0109	62.9916
	1808	4014	7179		24.1028	38.3286	60.8472
	1782	3838	7372		23.7562	36.648	62.483
	1848	3644	7348		24.6361	34.7956	62.2796
	1780	3506	7282		23.7295	33.4778	61.7202
	1803	3511	7269		24.0362	33.5256	61.61
	1843	3512	7113		24.5694	33.5351	60.2878
	1768	3331	7328		23.5696	31.8068	62.1101
	1801	3679	7158		24.0095	35.1298	60.6692
	1717	4036	7122		22.8897	38.5387	60.3641
	1760	4386	6915		23.4629	41.8807	58.6096
	1769	4400	6868		23.5829	42.0144	58.2113
	1764	3885	6660		23.5162	37.0968	56.4483
	1746	3688	6557		23.2763	35.2157	55.5753
	1750	3668	6598		23.3296	35.0247	55.9228
	1825	3661	6618		24.3294	34.9579	56.0924
	1758	3734	6438		23.4363	35.6549	54.5667
	1704	3803	6481		22.7164	36.3138	54.9312
	1731	3940	6553		23.0763	37.622	55.5414
	1667	3961	6408		22.2231	37.8225	54.3124
	1665	3998	6407		22.1964	38.1758	54.304
	1718	3817	6473		22.903	36.4475	54.8634
	1675	3888	6223		22.3298	37.1255	52.7444
	1687	3698	6062		22.4897	35.3112	51.3798
	1714	3613	6270		22.8497	34.4996	53.1428
	1759	3585	6260		23.4496	34.2322	53.058
	1705	3528	6096		22.7297	33.6879	51.668
	1727	3675	5891		23.023	35.0916	49.9305
	1702	3551	5652		22.6897	33.9075	47.9048
	1607	3466	5877		21.4232	33.0959	49.8118
	1727	3328	5761		23.023	31.7782	48.8287
	1753	3272	5752		23.3696	31.2434	48.7524
	1698	3132	5980		22.6364	29.9066	50.6848
	1628	3116	5974		21.7032	29.7538	50.634
	1690	3135	5820		22.5297	29.9353	49.3287
	1664	2834	5975		22.1831	27.0611	50.6425
	1593	2720	5979		21.2366	25.9725	50.6764
	1686	2723	6016		22.4764	26.0012	50.99
	1686	2556	5864		22.4764	24.4065	49.7017
	1615	2582	5870		21.5299	24.6548	49.7525
	1649	2538	5529		21.9831	24.2347	46.8623
	1538	2520	5547		20.5034	24.0628	47.0148
	1568	2453	5368		20.9033	23.423	45.4977
	1573	2532	5552		20.97	24.1774	47.0572
	1699	2546	5485		22.6497	24.3111	46.4894
	1690	2550	5382		22.5297	24.3493	45.6164
	1640	2489	5264		21.8632	23.7668	44.6162
	1656	2429	5208		22.0765	23.1939	44.1416
	1636	2425	5237		21.8098	23.1557	44.3874
	1616	2420	5223		21.5432	23.1079	44.2687
	1582	2498	5162		21.09	23.8527	43.7517
	1722	2464	5278		22.9563	23.5281	44.7349
	1674	2529	5259		22.3164	24.1487	44.5738
	1648	2501	5114		21.9698	23.8814	43.3449
	1701	2507	5076		22.6764	23.9387	43.0228
	1602	2540	5082		21.3566	24.2538	43.0736
	1619	2528	5327		21.5832	24.1392	45.1502
	1575	2495	5087		20.9966	23.8241	43.116
	1656	2595	5235		22.0765	24.7789	44.3704
	1627	2484	4937		21.6899	23.719	41.8447
	1621	2458	5224		21.6099	23.4708	44.2772
	1598	2401	5177		21.3033	22.9265	43.8788
	1649	2475	5012		21.9831	23.6331	42.4803
	1598	2379	4830		21.3033	22.7164	40.9378
	1637	2469	4672		21.8232	23.5758	39.5986
	1687	2404	4671		22.4897	22.9551	39.5901
	1605	2397	4557		21.3966	22.8883	38.6239
	1539	2559	4599		20.5167	24.4352	38.9799
	1641	2647	4626		21.8765	25.2755	39.2087
	1599	2497	4602		21.3166	23.8432	39.0053
	1650	2540	4466		21.9965	24.2538	37.8526
	1668	2523	4429		22.2364	24.0914	37.539
	1575	2536	4282		20.9966	24.2156	36.2931
	1602	2457	4412		21.3566	23.4612	37.3949
	1649	2365	4418		21.9831	22.5827	37.4458
	1633	2319	4381		21.7699	22.1435	37.1322
	1640	2360	4316		21.8632	22.535	36.5812
	1684	2430	4341		22.4497	23.2034	36.7931
	1667	2350	3981		22.2231	22.4395	33.7419
	1670	2311	3978		22.2631	22.0671	33.7164
	1580	2401	3998		21.0633	22.9265	33.886
	1625	2432	4083		21.6632	23.2225	34.6064
	1588	2304	4227		21.1699	22.0003	35.8269
	1533	2217	4188		20.4367	21.1695	35.4963
	1610	2324	4105		21.4632	22.1912	34.7929
	1628	2348	4079		21.7032	22.4204	34.5725
	1658	2154	4067		22.1031	20.568	34.4708
	1741	2291	3972		23.2096	21.8761	33.6656
	1640	2314	4001		21.8632	22.0958	33.9114
	1672	2222	4063		22.2898	21.2173	34.4369
	1612	2318	4088		21.4899	22.1339	34.6488
	1635	2296	3972		21.7965	21.9239	33.6656
	1648	2295	3955		21.9698	21.9143	33.5215
	1721	2227	3973		22.943	21.265	33.6741
	1633	2160	3866		21.7699	20.6253	32.7672
	1704	2125	3911		22.7164	20.291	33.1486
	1918	2203	3924		25.5692	21.0358	33.2587
	2070	867	3905		27.5956	8.27875	33.0977
	2081	2776	5266		27.7422	26.5073	44.6332
	2055	2772	5311		27.3956	26.4691	45.0146
	2075	2662	5270		27.6622	25.4187	44.6671
	2147	2678	5447		28.6221	25.5715	46.1673
	2172	2878	5306		28.9554	27.4812	44.9722
	2131	2789	5384		28.4088	26.6314	45.6333
	2176	2738	5294		29.0087	26.1444	44.8705
	2185	2756	5380		29.1287	26.3163	45.5994
	2277	2885	5431		30.3551	27.5481	46.0317
	2246	2910	5546		29.9419	27.7868	47.0064
	2221	2936	5346		29.6086	28.0351	45.3112
	2222	2976	5317		29.6219	28.417	45.0654
	2199	2894	5537		29.3153	27.634	46.9301
	2334	2922	5351		31.115	27.9014	45.3536
	2136	2909	5572		28.4754	27.7772	47.2267
	2301	2942	5391		30.6751	28.0924	45.6926
	2268	2885	5313		30.2352	27.5481	45.0315
	2264	2962	5120		30.1818	28.2833	43.3957
	2333	2953	5181		31.1017	28.1974	43.9127
	2320	2886	5281		30.9284	27.5576	44.7603
	2286	2966	5244		30.4751	28.3215	44.4467
	2397	2891	5270		31.9549	27.6054	44.6671
	2317	2837	5216		30.8884	27.0897	44.2094
	2271	2838	5242		30.2752	27.0993	44.4298
	2322	2903	5347		30.955	27.72	45.3197
	2287	2917	5272		30.4885	27.8536	44.684
	2402	2891	5223		32.0215	27.6054	44.2687
	2287	2982	5311		30.4885	28.4743	45.0146
	2288	2926	5404		30.5018	27.9396	45.8028
	2356	3056	5368		31.4083	29.1809	45.4977
	2283	3042	5302		30.4351	29.0472	44.9383
	2382	2977	5275		31.7549	28.4266	44.7095
	2298	2905	5327		30.6351	27.7391	45.1502
	2288	2921	5239		30.5018	27.8918	44.4043
	2503	2940	5378		33.368	28.0733	45.5825
	2326	3009	5359		31.0084	28.7321	45.4214
	2366	3034	5377		31.5416	28.9708	45.574
	2501	2996	5372		33.3413	28.608	45.5316
	2335	2982	5468		31.1284	28.4743	46.3453
	2504	3089	5442		33.3813	29.496	46.1249
	2405	3000	5283		32.0615	28.6462	44.7773
	2411	2918	5513		32.1415	27.8632	46.7267
	2357	2959	5374		31.4216	28.2547	45.5485
	2449	3005	5347		32.6481	28.6939	45.3197
	2324	2841	5340		30.9817	27.1279	45.2604
	2391	3116	5312		31.8749	29.7538	45.0231
	2398	3226	5355		31.9682	30.8042	45.3875
	2372	3151	5451		31.6216	30.088	46.2012
	2507	3261	5524		33.4213	31.1384	46.8199
	2429	3250	5468		32.3815	31.0334	46.3453
	2374	3299	5457		31.6483	31.5013	46.252
	2405	3096	5452		32.0615	29.5629	46.2097
	2412	3311	5529		32.1549	31.6158	46.8623
	2464	3431	5565		32.8481	32.7617	47.1674
	2328	3312	5490		31.035	31.6254	46.5317
	2444	3379	5399		32.5815	32.2651	45.7604
	2382	3441	5497		31.7549	32.8572	46.5911
	2456	3407	5433		32.7414	32.5325	46.0486
	2417	3345	5580		32.2215	31.9405	47.2945
	2449	3314	5525		32.6481	31.6445	46.8284
	2370	3326	5508		31.5949	31.7591	46.6843
	2382	3293	5571		31.7549	31.444	47.2183
	2397	3263	5546		31.9549	31.1575	47.0064
	2416	3328	5720		32.2082	31.7782	48.4811
	2442	3201	5748		32.5548	30.5655	48.7185
	2443	3172	5618		32.5681	30.2886	47.6166
	2444	3258	5566		32.5815	31.1098	47.1759
	2407	3104	5714		32.0882	29.6392	48.4303
	2436	3226	5599		32.4748	30.8042	47.4556
	2472	3217	5726		32.9547	30.7183	48.532
	2484	3183	5525		33.1147	30.3936	46.8284
	2469	3192	5703		32.9147	30.4795	48.3371
	2461	3262	5610		32.8081	31.1479	47.5488
	2481	3246	5594		33.0747	30.9952	47.4132
	2470	3152	5720		32.9281	30.0976	48.4811
	2438	3094	5698		32.5015	29.5438	48.2947
	2512	3182	5664		33.488	30.384	48.0065
	2458	3212	5695		32.7681	30.6705	48.2693
	2412	3205	5867		32.1549	30.6037	49.7271
	2513	3111	5722		33.5013	29.7061	48.4981
	2463	3176	5729		32.8347	30.3268	48.5574
	2467	3203	5900		32.8881	30.5846	50.0068
	2467	3138	5748		32.8881	29.9639	48.7185
	2509	3310	5794		33.448	31.6063	49.1084
	2414	3089	5919		32.1815	29.496	50.1678
	2535	3302	5760		33.7946	31.5299	48.8202
	2571	3228	5832		34.2745	30.8233	49.4304
	2530	3256	5775		33.7279	31.0907	48.9473
	2591	3240	5876		34.5411	30.9379	49.8034
	2511	3305	5885		33.4746	31.5585	49.8796
	2514	3130	5955		33.5146	29.8875	50.4729
	2558	3180	5943		34.1012	30.365	50.3712
	2465	3244	5806		32.8614	30.9761	49.2101
	2494	3182	5971		33.248	30.384	50.6086
	2501	3119	6018		33.3413	29.7825	51.0069
	2509	3156	5948		33.448	30.1358	50.4136
	2569	3213	5931		34.2479	30.6801	50.2695
	2523	3187	6136		33.6346	30.4318	52.0071
	2469	3281	6048		32.9147	31.3294	51.2612
	2411	3259	5996		32.1415	31.1193	50.8205
	2462	3328	5896		32.8214	31.7782	49.9729
	2494	3235	6030		33.248	30.8901	51.1086
	2631	3147	5951		35.0744	30.0498	50.439
	2512	3274	5973		33.488	31.2625	50.6255
	2549	3275	6118		33.9812	31.2721	51.8545
	2499	3266	6168		33.3147	31.1861	52.2783
	2552	3246	6077		34.0212	30.9952	51.507
	2560	3191	6122		34.1279	30.47	51.8884
	2636	3262	6087		35.141	31.1479	51.5917
	2609	3312	6120		34.7811	31.6254	51.8714
	2583	3239	6144		34.4345	30.9283	52.0749
	2547	3306	6054		33.9546	31.5681	51.312
	2533	3307	6097		33.7679	31.5776	51.6765
	2455	3273	6133		32.7281	31.253	51.9816
	2577	3273	6074		34.3545	31.253	51.4816
	2635	3307	6239		35.1277	31.5776	52.8801
	2479	3279	6179		33.048	31.3103	52.3715
	2563	3306	6242		34.1679	31.5681	52.9055
	2530	3186	6244		33.7279	30.4222	52.9224
	2568	3218	6234		34.2345	30.7278	52.8377
	2614	3351	6152		34.8478	31.9978	52.1427
	2692	3285	6298		35.8876	31.3676	53.3801
	2614	3320	6343		34.8478	31.7018	53.7615
	2596	3219	6288		34.6078	30.7374	53.2954
	2750	3288	6342		36.6608	31.3962	53.7531
	2514	3295	6258		33.5146	31.4631	53.0411
	2552	3308	6195		34.0212	31.5872	52.5071
	2564	3317	6463		34.1812	31.6731	54.7786
	2599	3385	6271		34.6478	32.3224	53.1513
	2639	3505	6322		35.181	33.4683	53.5835
	2646	3282	6440		35.2744	31.3389	54.5837
	2542	3335	6339		33.8879	31.845	53.7276
	2677	3401	6353		35.6876	32.4752	53.8463
	2646	3328	6346		35.2744	31.7782	53.787
	2661	3305	6394		35.4743	31.5585	54.1938
	2638	3451	6318		35.1677	32.9527	53.5496
	2660	3287	6426		35.461	31.3867	54.465
	2567	3320	6397		34.2212	31.7018	54.2192
	2630	3263	6423		35.0611	31.1575	54.4396
	2610	3383	6384		34.7944	32.3033	54.109
	2632	3355	6489		35.0877	32.036	54.999
	2689	3416	6453		35.8476	32.6185	54.6939
	2575	3348	6489		34.3278	31.9691	54.999
	2680	3506	6491		35.7276	33.4778	55.0159
	2610	3428	6594		34.7944	32.733	55.8889
	2638	3307	6561		35.1677	31.5776	55.6092
	2689	3287	6489		35.8476	31.3867	54.999
	2561	3402	6624		34.1412	32.4848	56.1432
	2621	3242	6624		34.9411	30.957	56.1432
	2684	3256	6583		35.7809	31.0907	55.7957
	2653	3434	6522		35.3677	32.7903	55.2787
	2596	3326	6571		34.6078	31.7591	55.694
	2660	3323	6589		35.461	31.7304	55.8466
	2619	3412	6680		34.9144	32.5803	56.6178
	2655	3342	6607		35.3943	31.9118	55.9991
	2557	3456	6855		34.0879	33.0004	58.1011
	2676	3497	6673		35.6743	33.3919	56.5585
	2679	3428	6891		35.7143	32.733	58.4062
	2664	3493	6691		35.5143	33.3537	56.7111
	2635	3397	6735		35.1277	32.437	57.084
	2654	3390	6642		35.381	32.3702	56.2958
	2612	3324	6736		34.8211	31.74	57.0925
	2710	3503	6911		36.1276	33.4492	58.5757
	2677	3270	6673		35.6876	31.2243	56.5585
	2749	3533	6570		36.6475	33.7357	55.6855
	2704	3432	6857		36.0476	32.7712	58.118
	2791	3477	6787		37.2074	33.2009	57.5247
	2731	3599	6969		36.4075	34.3659	59.0673
	2692	3393	6901		35.8876	32.3988	58.491
	2713	3320	6826		36.1675	31.7018	57.8553
	2733	3433	6921		36.4342	32.7808	58.6605
	2767	3451	6870		36.8874	32.9527	58.2282
	2617	3501	6937		34.8878	33.4301	58.7961
	2809	3557	7081		37.4473	33.9648	60.0166
	2706	3684	6901		36.0742	35.1775	58.491
	2678	3525	6955		35.701	33.6593	58.9487
	2690	3536	7035		35.8609	33.7643	59.6267
	2743	3576	6929		36.5675	34.1462	58.7283
	2748	3469	6963		36.6341	33.1245	59.0165
	2791	3494	7051		37.2074	33.3633	59.7623
	2769	3426	6915		36.9141	32.7139	58.6096
	2697	3598	6926		35.9542	34.3563	58.7029
	2777	3622	7082		37.0207	34.5855	60.0251
	2681	3478	7019		35.7409	33.2105	59.4911
	2810	3607	6982		37.4607	34.4423	59.1775
	2768	3576	7055		36.9008	34.1462	59.7962
	2612	3662	6989		34.8211	34.9674	59.2368
	2782	3646	7185		37.0874	34.8147	60.8981
	2655	3647	7183		35.3943	34.8242	60.8811
	2862	3631	7305		38.1539	34.6714	61.9152
	2744	3679	7062		36.5808	35.1298	59.8556
	2877	3643	7265		38.3539	34.786	61.5761
	2863	3649	7277		38.1672	34.8433	61.6779
	2735	3603	7219		36.4608	34.4041	61.1863
	2767	3596	7203		36.8874	34.3372	61.0507
	2784	3651	7263		37.1141	34.8624	61.5592
	2836	3656	7337		37.8073	34.9101	62.1864
	2759	3607	7310		36.7808	34.4423	61.9576
	1188	3774	7506		15.8375	36.0369	63.6188
	2776	8394	11134		37.0074	80.152	94.3687
	2784	8999	12640		37.1141	85.929	107.133
	2719	9482	13213		36.2475	90.541	111.99
	2682	9798	13916		35.7543	93.5584	117.948
	2838	10217	14487		37.8339	97.5593	122.788
	2808	10355	14834		37.434	98.8771	125.729
	2753	10509	15364		36.7008	100.348	130.221
	2807	10771	15251		37.4207	102.849	129.263
	2655	10826	15641		35.3943	103.375	132.569
	2716	10809	15812		36.2075	103.212	134.018
	2746	10998	16117		36.6075	105.017	136.603
	7031	11524	16045		93.7317	110.04	135.993
	7431	11469	16427		99.0641	109.514	139.231
	7583	11815	16458		101.09	112.818	139.493
	7908	11948	16796		105.423	114.088	142.358
	7929	12017	16767		105.703	114.747	142.112
	8239	11995	17198		109.836	114.537	145.766
	8337	12152	17206		111.142	116.036	145.833
	8321	12128	17144		110.929	115.807	145.308
	8244	12272	17449		109.902	117.182	147.893
	8427	12044	17156		112.342	115.005	145.41
	8593	12398	16985		114.555	118.385	143.96
	8607	12162	17428		114.742	116.132	147.715
	8591	12411	17486		114.528	118.509	148.207
	8600	12443	17261		114.648	118.815	146.299
	8489	12652	17274		113.169	120.81	146.41
	8671	12525	17205		115.595	119.598	145.825
	8804	12572	17251		117.368	120.047	146.215
	8942	12768	17207		119.208	121.918	145.842
	8941	12540	17097		119.194	119.741	144.909
	8931	12408	17026		119.061	118.481	144.308
	8850	12290	17076		117.981	117.354	144.731
	8673	12545	17027		115.622	119.789	144.316
	9072	12478	17412		120.941	119.149	147.579
	9123	12649	17262		121.621	120.782	146.308
	8873	12425	17084		118.288	118.643	144.799
	9038	12626	17319		120.487	120.562	146.791
	8962	12571	17305		119.474	120.037	146.672
	8997	12693	17143		119.941	121.202	145.299
	8879	12618	17229		118.368	120.486	146.028
	9047	12386	17179		120.607	118.271	145.604
	9119	12761	17333		121.567	121.851	146.91
	9214	12766	17388		122.834	121.899	147.376
	8903	12646	17347		118.688	120.753	147.028
	8807	12860	17501		117.408	122.797	148.334
	9055	12547	17399		120.714	119.808	147.469
	8906	12729	17340		118.728	121.546	146.969
	9175	13005	17201		122.314	124.181	145.791
	9065	12564	17171		120.847	119.97	145.537
	9044	12731	17451		120.567	121.565	147.91
	8902	12560	17400		118.674	119.932	147.478
	8860	12921	17295		118.114	123.379	146.588
	8950	12732	17154		119.314	121.574	145.393
	8978	12846	17402		119.688	122.663	147.495
	8884	12886	17472		118.434	123.045	148.088
	9071	12686	17671		120.927	121.135	149.775
	9099	12899	17328		121.301	123.169	146.867
	9288	12664	17316		123.82	120.925	146.766
	8871	12836	17289		118.261	122.567	146.537
	8760	12687	17199		116.781	121.145	145.774
	8998	12822	17194		119.954	122.434	145.732
	9052	12915	17295		120.674	123.322	146.588
	9231	12574	17450		123.06	120.066	147.901
	9075	12849	17165		120.981	122.692	145.486
	8971	12627	16968		119.594	120.572	143.816
	8896	12960	17291		118.594	123.752	146.554
	9138	12975	16872		121.821	123.895	143.002
	8870	12767	17217		118.248	121.909	145.927
	9013	12877	17170		120.154	122.959	145.528
	9041	12784	17311		120.527	122.071	146.723
	9105	12653	17265		121.381	120.82	146.333
	9106	12798	17264		121.394	122.205	146.325
	9059	12712	17171		120.767	121.383	145.537
	9048	12738	17240		120.621	121.632	146.122
	9101	12996	17244		121.327	124.095	146.155
	8963	13095	16992		119.488	125.041	144.02
	8877	12717	17251		118.341	121.431	146.215
	8867	12972	17158		118.208	123.866	145.426
	8883	12786	17345		118.421	122.09	147.011
	9149	12872	17328		121.967	122.911	146.867
	9134	12660	17078		121.767	120.887	144.748
	9090	12611	17103		121.181	120.419	144.96
	9163	13011	17345		122.154	124.238	147.011
	9064	12782	17233		120.834	122.052	146.062
	8954	12920	17451		119.368	123.37	147.91
	9085	12942	17217		121.114	123.58	145.927
	8986	12857	17391		119.794	122.768	147.401
	8972	12548	17463		119.608	119.817	148.012
	9037	12795	17135		120.474	122.176	145.232
	8999	13020	17081		119.967	124.324	144.774
	9005	12829	17089		120.047	122.501	144.842
	8960	12767	17394		119.448	121.909	147.427
	8934	12796	17361		119.101	122.186	147.147
	8964	12772	17103		119.501	121.956	144.96
	9186	12796	17228		122.46	122.186	146.02
	8886	12656	17184		118.461		145.647
	8897	12868	17311		118.608		146.723
	9080	12795	17299		121.047		146.622
	16648

## Sheet: L7
	r1	r2	r3		r1 normalized	r2 normalized	r3 normalized			Histogram Data
	9271	9535	6524		100.37	100.594	98.4874
	9260	9347	6451		100.251	98.6106	97.3853			r1 recovery(%)	r2 recovery(%)	r3 recovery(%)
	9026	9397	6503		97.7178	99.1381	98.1703			63.8929	75.1718	65.5177
	9135	9354	6650		98.8979	98.6844	100.389
	9116	9502	6659		98.6922	100.246	100.525			Plotted: average (%) recovery
	9094	9415	6559		98.454	99.328	99.0157				68.1941
	9211	9424	6661		99.7207	99.4229	100.556
	9159	9568	6404		99.1577	100.942	96.6758
	9214	9429	6592		99.7532	99.4757	99.5139
	9176	9496	6617		99.3418	100.183	99.8913
	9196	9377	6851		99.5583	98.9271	103.424
	9198	9406	6556		99.5799	99.233	98.9704
	9053	9415	6527		98.0101	99.328	98.5327
	9123	9306	6611		98.768	98.178	99.8007
	9357	9423	6509		101.301	99.4124	98.2609
	9348	9453	6574		101.204	99.7289	99.2422
	9147	9493	6812		99.0278	100.151	102.835
	9140	9522	6632		98.952	100.457	100.118
	9114	9398	6562		98.6705	99.1486	99.061
	9106	9441	6461		98.5839	99.6023	97.5363
	9350	9413	6542		101.226	99.3069	98.7591
	9142	9472	6609		98.9737	99.9293	99.7705
	9372	9525	6616		101.464	100.488	99.8762
	9231	9539	6603		99.9372	100.636	99.68
	8988	9403	6665		97.3064	99.2014	100.616
	9223	9394	6569		99.8506	99.1064	99.1667
	9172	9314	6491		99.2985	98.2624	97.9892
	9267	9406	6594		100.327	99.233	99.5441
	9216	9498	6525		99.7748	100.204	98.5025
	9131	9551	6712		98.8546	100.763	101.325
	9027	9419	6565		97.7287	99.3702	99.1063
	9300	9267	6537		100.684	97.7666	98.6836
	9301	9324	6763		100.695	98.3679	102.095
	9040	9365	6714		97.8694	98.8005	101.356
	8963	9346	6543		97.0358	98.6	98.7742
	9227	9666	6643		99.8939	101.976	100.284
	9230	9449	6526		99.9264	99.6867	98.5176
	9189	9358	6728		99.4825	98.7266	101.567
	9343	9445	6591		101.15	99.6445	99.4988
	9344	9439	6636		101.161	99.5812	100.178
	9342	9560	6566		101.139	100.858	99.1214
	9201	9670	6664		99.6124	102.018	100.601
	9161	9472	6707		99.1794	99.9293	101.25
	9332	9344	6621		101.031	98.5789	99.9517
	9231	9464	6602		99.9372	99.8449	99.6649
	9267	9502	6703		100.327	100.246	101.19
	9093	9358	6467		98.4432	98.7266	97.6269
	9174	9558	6613		99.3201	100.837	99.8309
	9332	9496	6799		101.031	100.183	102.639
	9235	9363	6500		99.9805	98.7794	98.1251
	9398	9488	6694		101.745	100.098	101.054
	9331	9443	6601		101.02	99.6234	99.6498
	3429	4958	6750		37.1232	52.3068	101.899
	8812	8615	3363		95.401	90.888	50.7684
	8544	8823	6504		92.4996	93.0824	98.1854
	8588	8767	6407		92.9759	92.4916	96.7211
	8533	8614	6202		92.3805	90.8774	93.6264
	8282	8552	5807		89.6631	90.2233	87.6634
	8222	8239	5786		89.0135	86.9212	87.3464
	8057	8256	5702		87.2272	87.1006	86.0783
	7975	8042	5554		86.3394	84.8429	83.8441
	7752	7971	5428		83.9252	84.0938	81.942
	7559	7799	5263		81.8357	82.2792	79.4511
	7350	7386	5333		79.573	77.9221	80.5078
	7140	7455	5141		77.2995	78.65	77.6094
	7236	7069	4928		78.3388	74.5777	74.3939
	6796	6904	4771		73.5753	72.837	72.0238
	6433	7028	4699		69.6453	74.1452	70.9369
	6244	6700	4526		67.5992	70.6848	68.3252
	6550	6589	4442		70.912	69.5138	67.0572
	6416	6478	4292		69.4613	68.3427	64.7927
	6435	6565	4409		69.667	69.2606	66.559
	6407	6653	4559		69.3638	70.1889	68.8234
	6290	6609	4758		68.0972	69.7248	71.8275
	5905	6639	4636		63.9291	70.0413	69.9858
	5962	6273	4626		64.5462	66.18	69.8348
	5997	6336	4584		64.9251	66.8446	69.2008
	5861	6141	4248		63.4527	64.7874	64.1285
	5597	6162	4336		60.5946	65.0089	65.457
	5454	6127	4150		59.0464	64.6397	62.6491
	5490	6080	4077		59.4362	64.1438	61.5471
	5522	5728	3930		59.7826	60.4302	59.3279
	5621	5573	3783		60.8544	58.795	57.1088
	5246	5381	3698		56.7946	56.7694	55.8256
	5229	5226	3544		56.6105	55.1341	53.5008
	5198	5250	3457		56.2749	55.3873	52.1874
	5085	5261	3455		55.0515	55.5034	52.1572
	5331	5169	3455		57.7148	54.5328	52.1572
	5432	4941	3267		58.8082	52.1274	49.3192
	5340	4768	3299		57.8122	50.3023	49.8022
	5311	4615	3391		57.4983	48.6881	51.1911
	5069	4525	3433		54.8783	47.7386	51.8251
	4826	4686	3395		52.2475	49.4372	51.2515
	4867	4646	3404		52.6914	49.0152	51.3873
	4852	4598	3422		52.529	48.5088	51.6591
	5275	4649	3438		57.1085	49.0468	51.9006
	5354	4788	3369		57.9638	50.5133	50.859
	5166	4792	3413		55.9285	50.5555	51.5232
	5140	4671	3389		55.647	49.2789	51.1609
	5028	4604	3436		54.4344	48.5721	51.8704
	4940	4282	3355		53.4817	45.175	50.6476
	4719	4343	3503		51.0891	45.8185	52.8819
	4635	4184	3382		50.1797	44.1411	51.0552
	4467	4362	3276		48.3609	46.019	49.455
	4296	4221	3334		46.5096	44.5314	50.3306
	4246	4390	3295		45.9683	46.3144	49.7419
	4100	4446	3179		44.3877	46.9052	47.9907
	3979	4360	3245		43.0777	45.9979	48.987
	4037	4262	3268		43.7056	44.964	49.3343
	4040	4440	3212		43.7381	46.8419	48.4889
	4036	4413	3059		43.6948	46.557	46.1792
	3806	4530	2972		41.2047	47.7914	44.8658
	3917	4486	3003		42.4065	47.3272	45.3338
	3905	4363	3041		42.2765	46.0295	45.9074
	3970	4442	2991		42.9803	46.863	45.1526
	3874	4390	2974		41.9409	46.3144	44.896
	3772	4507	2961		40.8367	47.5487	44.6997
	3861	4448	2956		41.8002	46.9263	44.6243
	3752	4389	2887		40.6201	46.3038	43.5826
	3762	4354	2722		40.7284	45.9346	41.0918
	3837	4190	2880		41.5404	44.2044	43.4769
	3897	4127	2815		42.1899	43.5397	42.4957
	3934	4138	2827		42.5905	43.6558	42.6769
	3859	4025	2806		41.7785	42.4636	42.3598
	3847	4069	2702		41.6486	42.9278	40.7898
	3773	3929	2675		40.8475	41.4508	40.3822
	3671	3980	2752		39.7432	41.9889	41.5446
	3777	3857	2758		40.8908	40.6912	41.6352
	3689	3848	2843		39.9381	40.5963	42.9184
	3660	3738	2719		39.6241	39.4358	41.0465
	3515	3825	2723		38.0543	40.3536	41.1069
	3563	3784	2573		38.574	39.9211	38.8424
	3541	3787	2626		38.3358	39.9527	39.6425
	3552	3848	2626		38.4549	40.5963	39.6425
	3537	3820	2583		38.2925	40.3009	38.9934
	3407	3697	2659		36.8851	39.0032	40.1407
	3520	3846	2459		38.1084	40.5752	37.1215
	3463	3665	2513		37.4913	38.6656	37.9367
	3496	3714	2631		37.8486	39.1826	39.718
	3437	3714	2552		37.2099	39.1826	38.5254
	3386	3749	2468		36.6577	39.5518	37.2573
	3418	3714	2579		37.0042	39.1826	38.933
	3456	3745	2527		37.4156	39.5096	38.148
	3521	3574	2364		38.1193	37.7056	35.6873
	3434	3583	2444		37.1774	37.8005	36.895
	3386	3672	2521		36.6577	38.7395	38.0574
	3377	3618	2482		36.5603	38.1698	37.4687
	3379	3567	2507		36.5819	37.6317	37.8461
	3424	3579	2508		37.0691	37.7583	37.8612
	3405	3547	2511		36.8634	37.4207	37.9065
	3576	3631	2562		38.7147	38.3069	38.6764
	3593	3617	2505		38.8988	38.1592	37.8159
	3635	3598	2633		39.3535	37.9588	39.7482
	3606	3702	2508		39.0395	39.056	37.8612
	3546	3626	2456		38.3899	38.2542	37.0762
	3439	3640	2380		37.2315	38.4019	35.9289
	3552	3624	2376		38.4549	38.2331	35.8685
	3600	3620	2375		38.9745	38.1909	35.8534
	3678	3607	2512		39.819	38.0537	37.9216
	3720	3618	2423		40.2737	38.1698	36.578
	3490	3592	2563		37.7836	37.8955	38.6915
	3436	3677	2486		37.199	38.7922	37.5291
	3533	3625	2404		38.2492	38.2436	36.2912
	3375	3487	2538		36.5386	36.7877	38.3141
	3425	3577	2459		37.0799	37.7372	37.1215
	3366	3702	2409		36.4412	39.056	36.3667
	3289	3603	2460		35.6076	38.0115	37.1366
	3233	3694	2452		35.0013	38.9716	37.0158
	3304	3625	2423		35.77	38.2436	36.578
	3295	3556	2368		35.6725	37.5157	35.7477
	3356	3559	2473		36.3329	37.5473	37.3328
	3320	3482	2535		35.9432	36.735	38.2688
	3338	3445	2384		36.1381	36.3446	35.9893
	3327	3652	2403		36.019	38.5285	36.2761
	3271	3535	2472		35.4127	37.2941	37.3177
	3192	3611	2390		34.5574	38.0959	36.0798
	3212	3611	2434		34.7739	38.0959	36.7441
	3307	3638	2482		35.8024	38.3808	37.4687
	3352	3517	2387		36.2896	37.1042	36.0345
	3214	3617	2411		34.7956	38.1592	36.3968
	3272	3541	2435		35.4235	37.3574	36.7592
	3289	3459	2402		35.6076	36.4923	36.261
	3151	3596	2399		34.1135	37.9377	36.2157
	3297	3594	2403		35.6942	37.9166	36.2761
	3337	3700	2467		36.1272	39.0349	37.2422
	3348	3659	2403		36.2463	38.6023	36.2761
	3397	3554	2498		36.7768	37.4946	37.7102
	3328	3563	2482		36.0298	37.5895	37.4687
	3416	3513	2417		36.9825	37.062	36.4874
	3463	3486	2390		37.4913	36.7772	36.0798
	3555	3626	2319		38.4874	38.2542	35.008
	3411	3656	2389		36.9284	38.5707	36.0647
	3435	3479	2304		37.1882	36.7033	34.7816
	3416	3358	2347		36.9825	35.4268	35.4307
	3310	3514	2336		35.8349	37.0726	35.2646
	3440	3446	2386		37.2423	36.3552	36.0194
	3242	3507	2469		35.0987	36.9987	37.2724
	3171	3451	2410		34.3301	36.4079	36.3818
	3315	3561	2404		35.8891	37.5684	36.2912
	3318	3466	2418		35.9215	36.5662	36.5025
	3181	3462	2375		34.4383	36.524	35.8534
	3224	3406	2213		34.9039	35.9332	33.4078
	2045	3493	2334		22.1397	36.851	35.2344
	3530	2558	719		38.2167	26.9868	10.8541
	3673	4074	2586		39.7649	42.9806	39.0387
	3654	4401	2741		39.5592	46.4304	41.3786
	3733	4814	2824		40.4144	50.7876	42.6316
	3835	4991	3038		41.5187	52.6549	45.8621
	3950	5053	3011		42.7637	53.309	45.4545
	4056	5204	3173		43.9113	54.902	47.9001
	4076	5322	3230		44.1278	56.1469	48.7606
	4208	5399	3230		45.5569	56.9593	48.7606
	4221	5297	3308		45.6976	55.8832	49.9381
	4286	5431	3211		46.4014	57.2969	48.4738
	4306	5504	3271		46.6179	58.067	49.3795
	4423	5468	3441		47.8845	57.6872	51.9459
	4403	5455	3305		47.668	57.5501	49.8928
	4609	5595	3378		49.8982	59.0271	50.9948
	4539	5662	3484		49.1404	59.7339	52.595
	4546	5607	3494		49.2162	59.1537	52.746
	4618	5887	3610		49.9957	62.1077	54.4971
	4610	5770	3588		49.9091	60.8733	54.165
	4621	5906	3489		50.0281	62.3081	52.6705
	4604	5837	3511		49.8441	61.5802	53.0026
	4557	5882	3619		49.3353	62.0549	54.633
	4492	5814	3596		48.6316	61.3375	54.2858
	4650	5874	3613		50.3421	61.9705	54.5424
	4508	5819	3579		48.8048	61.3903	54.0292
	4734	6011	3747		51.2515	63.4159	56.5653
	4836	5837	3729		52.3558	61.5802	56.2936
	4926	5802	3724		53.3302	61.2109	56.2181
	5043	5871	3812		54.5968	61.9389	57.5466
	4980	5841	3670		53.9148	61.6224	55.4029
	4915	5808	3808		53.2111	61.2742	57.4862
	4952	5907	3750		53.6116	62.3187	56.6106
	4937	5792	3715		53.4492	61.1054	56.0822
	4954	5978	3724		53.6333	63.0677	56.2181
	5139	5935	3822		55.6362	62.6141	57.6975
	4997	5944	3779		54.0988	62.709	57.0484
	4914	5910	3873		53.2002	62.3503	58.4674
	5025	5899	3789		54.402	62.2343	57.1994
	5046	5938	3883		54.6293	62.6457	58.6184
	4993	6061	3930		54.0555	63.9434	59.3279
	5013	6051	3832		54.272	63.8379	57.8485
	5034	6242	3960		54.4994	65.8529	59.7808
	5033	6139	3868		54.4886	64.7663	58.392
	5033	6130	3886		54.4886	64.6713	58.6637
	5163	6164	3888		55.896	65.03	58.6939
	5279	6222	3866		57.1518	65.6419	58.3618
	5151	6296	3912		55.7661	66.4226	59.0562
	5127	6251	3964		55.5062	65.9479	59.8412
	5269	6161	3825		57.0436	64.9984	57.7428
	5348	6167	3898		57.8988	65.0617	58.8448
	5409	6156	3970		58.5592	64.9456	59.9318
	5125	6208	3861		55.4846	65.4942	58.2863
	5254	6149	3928		56.8812	64.8718	59.2977
	5309	6026	3970		57.4766	63.5741	59.9318
	5276	6118	4097		57.1193	64.5447	61.849
	5350	6119	3968		57.9205	64.5553	59.9016
	5532	6279	3983		59.8909	66.2433	60.128
	5356	6247	4022		57.9854	65.9057	60.7168
	5302	6388	4049		57.4008	67.3932	61.1244
	5284	6278	3947		57.206	66.2327	59.5846
	5564	6399	4080		60.2373	67.5093	61.5923
	5348	6412	4060		57.8988	67.6464	61.2904
	5683	6438	4106		61.5256	67.9207	61.9848
	5482	6478	4002		59.3496	68.3427	60.4148
	5397	6316	4087		58.4293	66.6336	61.698
	5544	6467	3987		60.0208	68.2267	60.1884
	5551	6340	3977		60.0966	66.8868	60.0374
	5584	6364	4018		60.4538	67.14	60.6564
	5472	6322	4134		59.2413	66.6969	62.4075
	5598	6415	4040		60.6054	67.6781	60.9885
	5583	6244	4034		60.443	65.874	60.8979
	5592	6446	4032		60.5404	68.0051	60.8677
	5543	6512	4020		60.01	68.7014	60.6866
	5679	6354	4107		61.4823	67.0345	61.9999
	5619	6450	4168		60.8328	68.0473	62.9208
	5664	6358	4158		61.3199	67.0767	62.7698
	5666	6428	4167		61.3416	67.8152	62.9057
	5664	6540	4124		61.3199	68.9968	62.2566
	5721	6571	4117		61.937	69.3239	62.1509
	5728	6497	4034		62.0128	68.5432	60.8979
	5643	6740	4234		61.0926	71.1068	63.9172
	5633	6707	4247		60.9843	70.7586	64.1134
	5641	6727	4328		61.0709	70.9696	65.3362
	5617	6780	4195		60.8111	71.5288	63.3284
	5642	6690	4224		61.0818	70.5793	63.7662
	5785	6518	4226		62.6299	68.7647	63.7964
	5647	6776	4178		61.1359	71.4866	63.0718
	5636	6616	4272		61.0168	69.7986	64.4908
	5820	6646	4270		63.0088	70.1151	64.4606
	5687	6681	4254		61.5689	70.4843	64.2191
	5746	6646	4344		62.2077	70.1151	65.5777
	5762	6843	4255		62.3809	72.1934	64.2342
	5697	6779	4324		61.6772	71.5182	65.2758
	5752	6815	4208		62.2726	71.898	63.5247
	5964	6758	4259		64.5678	71.2967	64.2946
	5813	7046	4117		62.9331	74.3351	62.1509
	5917	6909	4267		64.059	72.8897	64.4153
	5871	6959	4264		63.561	73.4172	64.37
	5904	7010	4319		63.9182	73.9553	65.2003
	6052	7006	4331		65.5205	73.9131	65.3815
	6064	7029	4440		65.6504	74.1557	67.027
	5864	6894	4467		63.4852	72.7315	67.4346
	5977	6934	4388		64.7086	73.1535	66.242
	5909	6921	4358		63.9724	73.0163	65.7891
	6041	6803	4507		65.4014	71.7714	68.0384
	5943	7021	4466		64.3405	74.0713	67.4195
	6039	6824	4399		65.3798	71.993	66.408
	6159	6804	4411		66.6789	71.782	66.5892
	5973	6995	4383		64.6653	73.797	66.1665
	6277	6917	4425		67.9564	72.9741	66.8005
	6033	7217	4434		65.3148	76.1391	66.9364
	6181	6949	4556		66.9171	73.3117	68.7781
	6271	6862	4406		67.8915	72.3939	66.5137
	6161	6995	4557		66.7006	73.797	68.7932
	6292	7139	4524		68.1188	75.3162	68.295
	6263	6973	4406		67.8049	73.5649	66.5137
	6187	7052	4511		66.9821	74.3984	68.0988
	6092	6961	4531		65.9536	73.4383	68.4007
	6088	7169	4437		65.9103	75.6327	66.9817
	6150	6998	4559		66.5815	73.8287	68.8234
	6286	7210	4499		68.0539	76.0653	67.9176
	6205	7172	4581		67.1769	75.6644	69.1555
	6277	7127	4634		67.9564	75.1896	69.9556
	6247	7099	4606		67.6316	74.8942	69.5329
	6231	7284	4613		67.4584	76.846	69.6386
	6302	7207	4569		68.2271	76.0336	68.9744
	6323	7271	4592		68.4544	76.7088	69.3216
	6313	7212	4761		68.3462	76.0864	71.8728
	6229	7238	4565		67.4368	76.3607	68.914
	6370	7208	4591		68.9633	76.0442	69.3065
	6370	7202	4557		68.9633	75.9809	68.7932
	6329	7625	4590		68.5194	80.4435	69.2914
	6563	7414	4604		71.0527	78.2175	69.5027
	6409	7147	4623		69.3855	75.4006	69.7896
	6342	7345	4606		68.6601	77.4895	69.5329
	6429	7396	4748		69.602	78.0276	71.6766
	6487	7253	4750		70.2299	76.5189	71.7068
	6320	7354	4695		68.422	77.5845	70.8765
	6413	7259	4699		69.4288	76.5822	70.9369
	6590	7478	4760		71.3451	78.8927	71.8577
	6435	7573	4720		69.667	79.8949	71.2539
	6532	7616	4662		70.7171	80.3486	70.3783
	6557	7459	4730		70.9878	78.6922	71.4048
	6395	7453	4810		69.2339	78.6289	72.6125
	6674	7438	4725		72.2545	78.4707	71.3294
	6516	7451	4739		70.5439	78.6078	71.5407
	6668	7595	4751		72.1895	80.127	71.7219
	6567	7590	4825		71.0961	80.0743	72.839
	6780	7309	4710		73.402	77.1097	71.1029
	6626	7483	4743		71.7348	78.9454	71.6011
	6573	7699	4881		71.161	81.2242	73.6844
	6622	7529	4728		71.6915	79.4307	71.3747
	6805	7559	4873		73.6727	79.7472	73.5636
	6777	7601	4748		73.3696	80.1903	71.6766
	6720	7501	4749		72.7525	79.1353	71.6917
	6748	7487	4746		73.0556	78.9876	71.6464
	6631	7664	4836		71.7889	80.855	73.005
	6794	7494	4785		73.5536	79.0615	72.2351
	6593	7429	4816		71.3775	78.3757	72.7031
	6716	7641	4806		72.7092	80.6123	72.5522
	6674	7533	4873		72.2545	79.4729	73.5636
	6737	7800	4983		72.9365	82.2898	75.2242
	6680	7460	4983		72.3194	78.7028	75.2242
	6645	7693	4865		71.9405	81.1609	73.4428
	6828	7648	5039		73.9217	80.6862	76.0696
	6915	7578	4873		74.8636	79.9477	73.5636
	6811	7448	4935		73.7377	78.5762	74.4996
	6757	7619	5024		73.153	80.3802	75.8431
	6718	7543	5039		72.7308	79.5784	76.0696
	6833	7540	4864		73.9758	79.5468	73.4277
	6739	7511	5057		72.9582	79.2408	76.3413
	6756	7744	4953		73.1422	81.699	74.7713
	6777	7737	4881		73.3696	81.6251	73.6844
	7023	7873	5119		76.0328	83.0599	77.2773
	6887	7806	5066		74.5605	82.3531	76.4772
	6822	7814	4977		73.8567	82.4375	75.1336
	6840	7761	5114		74.0516	81.8783	77.2018
	6810	7592	5008		73.7268	80.0954	75.6016
	6769	7786	5127		73.283	82.1421	77.398
	7022	7845	5098		76.022	82.7645	76.9602
	6944	7868	5086		75.1776	83.0072	76.7791
	6677	7866	5031		72.2869	82.9861	75.9488
	6928	7703	5020		75.0043	81.2664	75.7827
	6847	7720	5115		74.1274	81.4458	77.2169
	6986	7912	5085		75.6323	83.4714	76.764
	6776	7842	5189		73.3587	82.7329	78.334
	6943	7805	5150		75.1667	82.3425	77.7452
	7025	7831	5166		76.0545	82.6168	77.9868
	6989	7896	5062		75.6647	83.3026	76.4168
	6962	7881	5014		75.3724	83.1443	75.6922
	7071	7945	5084		76.5525	83.8195	76.7489
	6969	7903	5151		75.4482	83.3764	77.7603
	6957	7759	5218		75.3183	81.8572	78.7718
	7173	7949	5158		77.6568	83.8617	77.866
	7079	7994	5129		76.6391	84.3365	77.4282
	7172	7938	5135		77.6459	83.7457	77.5188
	7014	8132	5259		75.9354	85.7924	79.3907
	7089	7919	5171		76.7474	83.5452	78.0623
	7061	7998	5200		76.4442	84.3787	78.5
	3942	7965	7375		42.6771	84.0305	111.334
	9591	4166	7941		103.835	43.9512	119.879
	9753	9692	8046		105.589	102.25	121.464
	9961	9969	8233		107.84	105.173	124.287
	10036	10282	8346		108.652	108.475	125.993
	9979	10267	8387		108.035	108.317	126.612
	10300	10278	8510		111.51	108.433	128.468
	10341	10323	8453		111.954	108.907	127.608
	10385	10358	8266		112.431	109.277	124.785
	10449	10421	8394		113.124	109.941	126.717
	10636	10588	8391		115.148	111.703	126.672
	10608	10527	8432		114.845	111.06	127.291
	10728	10516	8664		116.144	110.943	130.793
	10438	10544	8390		113.005	111.239	126.657
	10737	10665	8477		116.242	112.515	127.97
	10640	10450	8359		115.191	110.247	126.189
	10919	10506	8645		118.212	110.838	130.506
	10604	10644	8461		114.802	112.294	127.729
	10801	10445	8493		116.934	110.194	128.212
	10793	10673	8590		116.848	112.6	129.676
	10741	10721	8480		116.285	113.106	128.015
	10676	10634	8672		115.581	112.188	130.914
	10685	10778	8604		115.679	113.708	129.887
	10849	10871	8697		117.454	114.689	131.291
	10816	10700	8258		117.097	112.885	124.664
	10842	10730	8481		117.378	113.201	128.031
	11020	10930	8532		119.305	115.311	128.8
	10750	10910	8506		116.382	115.1	128.408
	10842	10798	8447		117.378	113.919	127.517
	10874	10695	8388		117.725	112.832	126.627
	10972	10865	8347		118.786	114.625	126.008
	10933	10660	8370		118.364	112.463	126.355
	10774	10608	8316		116.642	111.914	125.54
	10938	10675	8497		118.418	112.621	128.272
	10764	10766	8496		116.534	113.581	128.257
	10825	10800	8382		117.194	113.94	126.536
	10876	10687	8492		117.746	112.748	128.197
	10935	10872	8417		118.385	114.699	127.064
	10862	10627	8607		117.595	112.115	129.933
	11033	10439	8425		119.446	110.131	127.185
	10869	10806	8825		117.671	114.003	133.224
	10910	10527	8441		118.114	111.06	127.427
	10889	10603	8495		117.887	111.861	128.242
	10854	10622	8496		117.508	112.062	128.257
	10971	10654	8460		118.775	112.399	127.714
	10955	10511	8397		118.602	110.891	126.762
	10986	10707	8640		118.937	112.959	130.431
	11006	10564	8463		119.154	111.45	127.759
	10987	10542	8335		118.948	111.218	125.827
	10875	10632	8403		117.736	112.167	126.853
	10888	10678	8497		117.876	112.653	128.272
	10923	10609	8496		118.255	111.925	128.257
	10732	10479	8507		116.187	110.553	128.423
	10789	10630	8441		116.805	112.146	127.427
	10729	10683	8412		116.155	112.705	126.989
	11032	10815	8333		119.435	114.098	125.796
	10781	10484	8454		116.718	110.606	127.623
	11046	10727	8219		119.587	113.17	124.075
	10834	10521	8529		117.292	110.996	128.755
	10946	10620	8409		118.504	112.041	126.944
	10858	10455	8419		117.552	110.3	127.095
	10359	10469	8461		112.149	110.448	127.729
	10531	10568	8410		114.011	111.492	126.959
	10776	10502	8375		116.664	110.796	126.43
	10653	10577	8445		115.332	111.587	127.487
	10422	10656	8238		112.831	112.42	124.362
	10597	10645	8494		114.726	112.304	128.227
	10489	10790	8442		113.557	113.834	127.442
	10457	10708	8327		113.21	112.969	125.706
	10521	10483	8568		113.903	110.595	129.344
	10467	10741	8500		113.318	113.317	128.317
	10486	10735	8291		113.524	113.254	125.162
	10469	10615	8514		113.34	111.988	128.529
	10543	10686	8349		114.141	112.737	126.038
	10474	10920	8431		113.394	115.206	127.276
	10515	10559	8339		113.838	111.397	125.887
	10453	10605	8329		113.167	111.882	125.736
	10375	10753	8477		112.322	113.444	127.97
	10640	10709	8464		115.191	112.98	127.774
	10465	10645	8168		113.297	112.304	123.305
	10651	10736	8400		115.31	113.264	126.808
	10600	10459	8379		114.758	110.342	126.491
	10537	10447	8440		114.076	110.216	127.412
	10355	10617	8274		112.106	112.009	124.906
	10616	10592	8261		114.932	111.745	124.709
	10573	10536	8436		114.466	111.154	127.351
	10547	10393	8393		114.185	109.646	126.702
	10591	10771	8494		114.661	113.634	128.227
	10518	10588	8547		113.871	111.703	129.027
	10496	10718	8346		113.632	113.075	125.993
	10440	10756	8380		113.026	113.475	126.506
	10709	10703	8301		115.938	112.916	125.313
	10534	10678	8424		114.044	112.653	127.17
	10363	10502	8378		112.193	110.796	126.476
	10526	10623	8258		113.957	112.072	124.664
	10644	10774	8275		115.235	113.665	124.921
	10561	10723	8489		114.336		128.151
	10306	10716	8317		111.575		125.555
	10463	10719	8288		113.275		125.117

## Sheet: LD
	r1	r2	r3		r1 normalized	r2 normalized	r3 normalized			Histogram Data
	17919	13968	20726		99.7917	99.7273	99.3705
	18087	14170	20832		100.727	101.169	99.8787			r1 recovery(%)	r2 recovery(%)	r3 recovery(%)
	17586	13865	21022		97.9372	98.9919	100.79			52.7229	77.718	51.601
	18021	13957	20977		100.36	99.6487	100.574
	17775	13989	20945		98.9898	99.8772	100.42			Plotted: average (%) recovery
	18012	13829	20627		100.31	98.7348	98.8958				60.6806
	17945	13998	20685		99.9365	99.9415	99.1739
	17798	13957	20653		99.1179	99.6487	99.0205
	17769	13896	20952		98.9564	99.2132	100.454
	17863	13989	20637		99.4799	99.8772	98.9438
	18009	13850	20943		100.293	98.8848	100.411
	18137	13900	21177		101.006	99.2418	101.533
	17854	13916	20944		99.4297	99.356	100.416
	17850	14087	20800		99.4075	100.577	99.7253
	17991	14057	20875		100.193	100.363	100.085
	17878	14124	20749		99.5634	100.841	99.4808
	17903	14041	20787		99.7026	100.248	99.6629
	17708	13848	20861		98.6166	98.8705	100.018
	17962	13847	20743		100.031	98.8634	99.452
	18202	13862	20734		101.368	98.9705	99.4088
	18021	13972	20986		100.36	99.7558	100.617
	17960	13895	20784		100.02	99.2061	99.6486
	18107	13867	20863		100.839	99.0062	100.027
	17636	14028	20739		98.2157	100.156	99.4328
	18076	13857	20989		100.666	98.9348	100.631
	17938	13929	20744		99.8975	99.4488	99.4568
	17636	14160	20663		98.2157	101.098	99.0684
	17779	13962	20692		99.0121	99.6844	99.2075
	18027	14037	20896		100.393	100.22	100.186
	17835	13890	20752		99.3239	99.1704	99.4951
	18027	14079	21097		100.393	100.52	101.149
	17713	13936	20801		98.6445	99.4988	99.7301
	17864	14128	20833		99.4854	100.87	99.8835
	17706	13949	20712		98.6055	99.5916	99.3034
	17946	13807	20804		99.9421	98.5778	99.7445
	17899	14020	20805		99.6803	100.099	99.7492
	17634	13850	20853		98.2045	98.8848	99.9794
	18164	14054	21066		101.156	100.341	101.001
	17905	13925	21110		99.7138	99.4203	101.212
	18059	14112	21043		100.571	100.755	100.89
	17901	13890	21080		99.6915	99.1704	101.068
	18151	14128	20542		101.084	100.87	98.4883
	17782	13909	21065		99.0288	99.306	100.996
	17820	13907	20897		99.2404	99.2917	100.19
	18023	13787	20856		100.371	98.435	99.9938
	17795	14174	20741		99.1012	101.198	99.4424
	18197	14062	20892		101.34	100.398	100.166
	17883	14090	20911		99.5912	100.598	100.257
	18021	14075	20593		100.36	100.491	98.7328
	17991	14040	20996		100.193	100.241	100.665
	17958	13943	20742		100.009	99.5488	99.4472
	18017	13814	20897		100.337	98.6278	100.19
	5277	8299	11817		29.3879	59.2523	56.6564
	16642	13792	19721		92.68	98.4707	94.552
	16001	13777	18996		89.1103	98.3636	91.076
	15011	13992	18539		83.5969	99.8986	88.8849
	14430	13386	17476		80.3613	95.572	83.7884
	13798	13811	17191		76.8417	98.6063	82.422
	12865	13130	16302		71.6458	93.7442	78.1597
	12261	12956	15927		68.2821	92.5019	76.3618
	11626	12877	15808		64.7457	91.9379	75.7912
	11189	12674	15692		62.312	90.4885	75.235
	10636	12525	14766		59.2324	89.4247	70.7954
	9972	12467	13911		55.5345	89.0106	66.6961
	9515	12144	14082		52.9895	86.7045	67.5159
	9242	11829	14201		51.4691	84.4555	68.0865
	8835	11699	14117		49.2025	83.5273	67.6837
	8626	11273	13221		48.0386	80.4858	63.3879
	8504	10917	12853		47.3592	77.9441	61.6235
	8362	10724	12768		46.5684	76.5661	61.216
	7928	10194	12343		44.1514	72.7821	59.1783
	7610	9946	11694		42.3804	71.0114	56.0667
	7544	9798	11828		42.0129	69.9547	56.7092
	7342	9602	11436		40.8879	68.5554	54.8297
	7324	9062	10984		40.7877	64.6999	52.6626
	6903	9028	10911		38.4431	64.4572	52.3126
	6818	8903	11092		37.9697	63.5647	53.1804
	6957	8910	10599		38.7438	63.6147	50.8167
	6674	8915	9859		37.1678	63.6504	47.2688
	6353	8958	9348		35.3801	63.9574	44.8188
	6175	8937	9269		34.3889	63.8075	44.4401
	6290	8814	9254		35.0293	62.9293	44.3682
	6154	8923	9029		34.2719	63.7075	43.2894
	5841	9036	9237		32.5288	64.5143	44.2867
	6063	9229	9349		33.7651	65.8922	44.8236
	5837	9319	9187		32.5065	66.5348	44.0469
	5799	9306	9348		32.2949	66.442	44.8188
	5708	9434	9230		31.7881	67.3559	44.2531
	5464	9428	9163		30.4293	67.313	43.9319
	5473	9474	8884		30.4794	67.6415	42.5942
	5366	9685	8482		29.8835	69.1479	40.6668
	5379	9531	8099		29.9559	68.0484	38.8305
	5324	9318	8025		29.6496	66.5277	38.4757
	5168	8967	7841		28.7808	64.0216	37.5936
	5267	8631	7705		29.3322	61.6227	36.9415
	5227	8679	7483		29.1094	61.9654	35.8771
	5238	8143	7283		29.1707	58.1385	34.9182
	5100	7911	7204		28.4021	56.4821	34.5395
	5178	7561	7182		28.8365	53.9832	34.434
	5211	7432	7176		29.0203	53.0622	34.4052
	5173	7455	6432		28.8087	53.2264	30.8381
	5096	7379	6627		28.3799	52.6838	31.773
	5027	7169	6379		27.9956	51.1845	30.584
	5126	7200	6057		28.5469	51.4058	29.0402
	4933	7417	6105		27.4721	52.9551	29.2703
	5096	7533	6195		28.3799	53.7833	29.7018
	5072	7533	6046		28.2462	53.7833	28.9875
	5074	7701	5752		28.2573	54.9828	27.5779
	5186	7783	5630		28.8811	55.5682	26.9929
	4967	7785	5406		27.6614	55.5825	25.919
	5117	7720	5338		28.4968	55.1184	25.593
	5038	7854	5519		28.0568	56.0752	26.4608
	5145	7594	5272		28.6527	54.2188	25.2765
	5195	7710	5092		28.9312	55.0471	24.4135
	5279	7619	4986		29.399	54.3973	23.9053
	5153	7716	4852		28.6973	55.0899	23.2628
	5084	7692	5092		28.313	54.9185	24.4135
	5282	7670	5002		29.4157	54.7615	23.982
	5138	7537	5049		28.6138	53.8119	24.2074
	5168	7568	4943		28.7808	54.0332	23.6991
	5223	7442	4894		29.0871	53.1336	23.4642
	5265	7409	4779		29.321	52.898	22.9128
	5168	7410	4821		28.7808	52.9051	23.1142
	4957	7494	4840		27.6058	53.5049	23.2053
	5159	7313	4740		28.7307	52.2126	22.7259
	5119	7348	4657		28.5079	52.4625	22.3279
	4956	7049	4602		27.6002	50.3277	22.0642
	4970	7060	4481		27.6782	50.4062	21.4841
	5119	7126	4433		28.5079	50.8775	21.2539
	4707	6951	4503		26.2135	49.628	21.5896
	4528	7159	4482		25.2166	51.1131	21.4889
	4641	7014	4342		25.8459	50.0778	20.8177
	4656	6995	4205		25.9295	49.9422	20.1608
	4667	6966	4300		25.9907	49.7351	20.6163
	4735	7273	4279		26.3694	51.927	20.5156
	4779	7090	4416		26.6145	50.6204	21.1724
	4803	6988	4084		26.7481	49.8922	19.5807
	4824	6945	4141		26.8651	49.5852	19.854
	4957	6968	4183		27.6058	49.7494	20.0553
	4968	7010	4195		27.667	50.0493	20.1129
	4991	6869	4185		27.7951	49.0426	20.0649
	5027	6995	4095		27.9956	49.9422	19.6334
	5082	6862	4026		28.3019	48.9926	19.3026
	4990	7191	4106		27.7895	51.3415	19.6862
	5061	6920	4104		28.1849	49.4067	19.6766
	4948	6929	3952		27.5556	49.4709	18.9478
	5061	6999	4015		28.1849	49.9707	19.2499
	5039	6900	4074		28.0624	49.2639	19.5327
	4806	6740	3919		26.7648	48.1215	18.7896
	4865	6867	3955		27.0934	49.0283	18.9622
	4679	6813	4004		26.0576	48.6427	19.1971
	4709	6674	3946		26.2246	47.6503	18.919
	4599	6852	4020		25.612	48.9212	19.2738
	4525	6848	3972		25.1999	48.8926	19.0437
	4605	6851	3908		25.6455	48.9141	18.7368
	4526	6826	3982		25.2055	48.7356	19.0916
	4451	6684	3853		24.7878	47.7217	18.4731
	4527	6754	3978		25.2111	48.2215	19.0725
	4403	6676	4037		24.5205	47.6646	19.3553
	4450	6762	3937		24.7823	48.2786	18.8759
	4464	6545	3676		24.8602	46.7293	17.6245
	4518	6642	3795		25.1609	47.4219	18.1951
	4400	6797	3907		24.5038	48.5285	18.7321
	4491	6914	3789		25.0106	49.3639	18.1663
	4356	6780	3804		24.2588	48.4071	18.2382
	4393	6882	3898		24.4648	49.1354	18.6889
	4209	6910	3750		23.4401	49.3353	17.9793
	4375	6733	3807		24.3646	48.0716	18.2526
	4357	6883	3786		24.2643	49.1425	18.1519
	4237	6816	3861		23.596	48.6642	18.5115
	4338	6915	3877		24.1585	49.371	18.5882
	4223	6900	3838		23.5181	49.2639	18.4012
	4336	6936	3751		24.1474	49.5209	17.9841
	4393	6634	3714		24.4648	47.3647	17.8067
	4320	6716	3761		24.0583	47.9502	18.0321
	4325	6662	3745		24.0861	47.5646	17.9553
	4224	6695	3800		23.5236	47.8003	18.219
	4451	6576	3744		24.7878	46.9506	17.9505
	4275	6632	3820		23.8077	47.3505	18.3149
	4512	6648	3826		25.1275	47.4647	18.3437
	4414	6561	3688		24.5818	46.8435	17.6821
	4350	6502	3668		24.2253	46.4223	17.5862
	4464	6490	3629		24.8602	46.3366	17.3992
	4523	6591	3707		25.1888	47.0577	17.7732
	4624	6376	3791		25.7513	45.5227	18.1759
	4806	6394	3666		26.7648	45.6512	17.5766
	5096	6399	3747		28.3799	45.6869	17.9649
	5123	6354	3908		28.5302	45.3656	18.7368
	5391	6541	3825		30.0227	46.7007	18.3389
	5346	6284	3792		29.7721	44.8658	18.1807
	5216	6330	3744		29.0481	45.1943	17.9505
	5287	6306	3549		29.4435	45.0229	17.0156
	5204	6213	3680		28.9813	44.3589	17.6437
	5020	6404	3637		27.9566	45.7226	17.4375
	4831	6244	3776		26.9041	44.5803	18.104
	4879	6210	3801		27.1714	44.3375	18.2238
	4587	6234	3824		25.5452	44.5089	18.3341
	4700	6238	3629		26.1745	44.5374	17.3992
	4608	6152	3723		25.6622	43.9234	17.8499
	4575	6122	3752		25.4784	43.7092	17.9889
	4545	6140	3747		25.3113	43.8377	17.9649
	4420	6019	3722		24.6152	42.9738	17.8451
	4447	6177	3869		24.7655	44.1019	18.5499
	716	3085	4658		3.98744	22.026	22.3327
	4735	6980	5006		26.3694	49.8351	24.0012
	4867	6837	5283		27.1045	48.8141	25.3293
	4914	6413	5439		27.3663	45.7869	26.0772
	4798	6601	5927		26.7203	47.1291	28.4169
	5130	6637	6127		28.5692	47.3862	29.3758
	5286	6456	6246		29.438	46.0939	29.9463
	5261	6727	6388		29.2987	48.0287	30.6272
	5462	6810	6525		30.4181	48.6213	31.284
	5325	6650	6498		29.6552	47.479	31.1546
	5425	6928	6652		30.2121	49.4638	31.8929
	5390	6924	6620		30.0172	49.4353	31.7395
	5687	7190	6730		31.6712	51.3344	32.2669
	5752	7062	6976		32.0331	50.4205	33.4463
	5771	7175	6974		32.139	51.2273	33.4367
	5954	7119	7131		33.1581	50.8275	34.1895
	6080	7132	7178		33.8598	50.9203	34.4148
	6015	7337	7257		33.4978	52.3839	34.7936
	6217	7311	7358		34.6228	52.1983	35.2778
	6297	7215	7284		35.0683	51.5129	34.923
	6256	7508	7385		34.8399	53.6048	35.4073
	6341	7343	7627		35.3133	52.4268	36.5675
	6533	7460	7608		36.3826	53.2621	36.4764
	6617	7671	7758		36.8504	54.7686	37.1956
	6643	7646	7600		36.9952	54.5901	36.4381
	6711	7516	7559		37.3739	53.6619	36.2415
	6796	7608	7709		37.8472	54.3188	36.9607
	6732	7655	7853		37.4908	54.6544	37.6511
	6719	7784	7991		37.4184	55.5754	38.3127
	6859	7995	8046		38.1981	57.0819	38.5764
	6760	7823	8159		37.6467	55.8538	39.1182
	7002	8086	7952		38.9945	57.7316	38.1257
	7114	7993	7938		39.6182	57.0676	38.0586
	7173	7983	8045		39.9468	56.9962	38.5716
	7141	7994	8226		39.7686	57.0747	39.4394
	7248	7828	8113		40.3644	55.8895	38.8977
	7216	8146	8122		40.1862	58.16	38.9408
	7363	8308	8172		41.0049	59.3166	39.1805
	7363	8272	8105		41.0049	59.0596	38.8593
	7217	8213	8343		40.1918	58.6383	40.0004
	7312	8352	8323		40.7209	59.6307	39.9045
	7381	8313	8518		41.1051	59.3523	40.8394
	7440	8397	8542		41.4337	59.952	40.9545
	7571	8306	8465		42.1632	59.3023	40.5853
	7407	8474	8557		41.2499	60.5018	41.0264
	7527	8529	8541		41.9182	60.8945	40.9497
	7612	8625	8416		42.3916	61.5799	40.3504
	7625	8566	8719		42.464	61.1586	41.8031
	7558	8599	8569		42.0908	61.3942	41.0839
	7595	8605	8649		42.2969	61.4371	41.4675
	7830	8667	8750		43.6056	61.8797	41.9517
	7903	8684	8720		44.0122	62.0011	41.8079
	7910	8868	8790		44.0511	63.3148	42.1435
	8012	8900	8668		44.6192	63.5433	41.5586
	7946	8797	8659		44.2516	62.8079	41.5154
	8095	8913	8958		45.0814	63.6361	42.949
	8034	8806	8848		44.7417	62.8722	42.4216
	7945	9001	8839		44.2461	64.2644	42.3784
	8104	9014	8978		45.1315	64.3572	43.0449
	8259	8929	9001		45.9947	63.7503	43.1552
	8009	9007	8976		44.6025	64.3072	43.0353
	8214	9122	9042		45.7441	65.1283	43.3517
	8049	9125	9162		44.8252	65.1497	43.9271
	8306	8927	9161		46.2565	63.7361	43.9223
	8188	9148	9371		45.5993	65.3139	44.9291
	8187	9104	9283		45.5938	64.9998	44.5072
	8172	9313	9084		45.5102	66.492	43.5531
	8396	9193	9220		46.7577	65.6352	44.2051
	8202	9248	9298		45.6773	66.0279	44.5791
	8301	9338	9467		46.2286	66.6705	45.3894
	8339	9478	9243		46.4403	67.67	44.3154
	8431	9452	9236		46.9526	67.4844	44.2819
	8444	9395	9440		47.025	67.0774	45.2599
	8522	9395	9329		47.4594	67.0774	44.7277
	8665	9366	9372		48.2558	66.8704	44.9339
	8612	9209	9390		47.9606	65.7495	45.0202
	8638	9314	9516		48.1054	66.4991	45.6243
	8801	9495	9665		49.0132	67.7914	46.3387
	8713	9437	9493		48.5231	67.3773	45.514
	8591	9620	9744		47.8437	68.6839	46.7175
	8762	9464	9515		48.796	67.5701	45.6195
	8693	9571	9759		48.4117	68.334	46.7894
	8758	9551	9583		48.7737	68.1912	45.9455
	8812	9749	9743		49.0744	69.6049	46.7127
	8954	9705	9628		49.8652	69.2907	46.1613
	9072	9666	9848		50.5224	69.0123	47.2161
	8956	9822	9868		49.8764	70.1261	47.312
	9011	9804	9851		50.1827	69.9976	47.2305
	9080	9962	9647		50.5669	71.1256	46.2524
	9162	10029	9888		51.0236	71.604	47.4079
	9217	10037	9997		51.3299	71.6611	47.9305
	9278	9948	10024		51.6696	71.0257	48.0599
	9177	9891	10139		51.1071	70.6187	48.6113
	9216	10150	10078		51.3243	72.4679	48.3188
	9165	9941	10100		51.0403	70.9757	48.4243
	9333	10020	10036		51.9759	71.5397	48.1174
	9228	10040	10082		51.3911	71.6825	48.338
	9230	10237	9992		51.4023	73.0891	47.9065
	9421	10311	9947		52.466	73.6174	47.6907
	9288	10197	10146		51.7253	72.8035	48.6448
	9102	10132	10140		50.6894	72.3394	48.6161
	9261	10206	10277		51.5749	72.8677	49.2729
	9235	10309	10307		51.4301	73.6031	49.4168
	9404	10304	10119		52.3713	73.5674	48.5154
	9529	10348	10309		53.0674	73.8816	49.4263
	9290	10373	10211		51.7364	74.0601	48.9565
	9463	10303	10316		52.6999	73.5603	49.4599
	9656	10267	10523		53.7747	73.3033	50.4524
	9517	10380	10517		53.0006	74.11	50.4236
	9452	10403	10302		52.6386	74.2742	49.3928
	9844	10434	10477		54.8217	74.4956	50.2318
	9950	10291	10578		55.412	73.4746	50.7161
	9834	10321	10533		54.766	73.6888	50.5003
	9619	10622	10361		53.5686	75.8378	49.6757
	9737	10509	10594		54.2258	75.0311	50.7928
	9905	10502	10495		55.1614	74.9811	50.3181
	9778	10551	10424		54.4541	75.3309	49.9777
	9890	10485	10713		55.0779	74.8597	51.3633
	9870	10852	10753		54.9665	77.48	51.5551
	9830	10429	10819		54.7437	74.4599	51.8715
	9596	10779	10527		53.4406	76.9588	50.4715
	9762	10726	10780		54.365	76.5804	51.6845
	9824	10658	10696		54.7103	76.0949	51.2818
	9479	10655	10717		52.789	76.0735	51.3825
	9673	10560	10662		53.8694	75.3952	51.1188
	9638	10922	10618		53.6745	77.9798	50.9078
	9593	10652	10992		53.4238	76.052	52.701
	9725	10752	10926		54.159	76.766	52.3845
	9610	10720	10850		53.5185	76.5375	52.0202
	9738	10915	11087		54.2314	77.9298	53.1564
	9843	10781	11035		54.8161	76.9731	52.9071
	10002	10871	10907		55.7016	77.6156	52.2934
	9927	10979	10926		55.2839	78.3867	52.3845
	10075	10913	10936		56.1081	77.9155	52.4325
	10062	10951	11223		56.0357	78.1868	53.8085
	10213	10902	11146		56.8767	77.837	53.4393
	10196	11033	11116		56.782	78.7723	53.2955
	10362	10975	11191		57.7064	78.3582	53.6551
	10466	11030	10962		58.2856	78.7508	52.5571
	10583	11241	11239		58.9372	80.2573	53.8852
	10396	11042	11188		57.8958	78.8365	53.6407
	10661	11041	11336		59.3716	78.8294	54.3503
	10637	11163	11234		59.2379	79.7004	53.8612
	10728	11111	11423		59.7447	79.3292	54.7674
	10755	11201	11449		59.8951	79.9717	54.8921
	10587	11358	11319		58.9595	81.0927	54.2688
	10540	11138	11473		58.6977	79.5219	55.0071
	10567	11189	11449		58.8481	79.8861	54.8921
	10289	11180	11421		57.2999	79.8218	54.7578
	10529	11251	11082		58.6365	80.3287	53.1325
	10485	11330	11422		58.3914	80.8927	54.7626
	9981	11311	11570		55.5846	80.7571	55.4722
	10726	11341	11437		59.7336	80.9713	54.8345
	10868	11665	11451		60.5244	83.2845	54.9016
	10830	11512	11478		60.3128	82.1922	55.0311
	10946	11498	11618		60.9588	82.0922	55.7023
	10863	11494	11570		60.4965	82.0637	55.4722
	10900	11473	11800		60.7026	81.9137	56.5749
	10460	11390	11413		58.2522	81.3211	54.7195
	10596	11593	11568		59.0096	82.7705	55.4626
	10541	11528	11601		58.7033	82.3064	55.6208
	10340	11696	11640		57.5839	83.5059	55.8078
	10463	11553	11809		58.2689	82.4849	56.6181
	10501	11643	11737		58.4805	83.1275	56.2729
	10430	11655	11590		58.0851	83.2131	55.5681
	10431	11831	11666		58.0907	84.4697	55.9325
	10536	11738	11942		58.6755	83.8057	57.2557
	10497	11726	11900		58.4583	83.7201	57.0544
	10417	11810	11920		58.0127	84.3198	57.1503
	10802	11783	11661		60.1568	84.127	55.9085
	10673	11700	11962		59.4384	83.5344	57.3516
	10855	11622	12049		60.452	82.9775	57.7687
	10950	11756	12160		60.981	83.9343	58.3009
	11321	11645	11966		63.0472	83.1418	57.3708
	11171	11813	12191		62.2118	84.3412	58.4496
	11059	11787	12308		61.5881	84.1556	59.0105
	11006	11851	12125		61.2929	84.6125	58.1331
	10794	11815	12125		60.1123	84.3555	58.1331
	10979	12056	12190		61.1425	86.0762	58.4448
	10904	11845	12100		60.7249	84.5697	58.0133
	10822	11943	12081		60.2682	85.2694	57.9222
	10589	11970	12352		58.9706	85.4622	59.2215
	10708	11945	12075		59.6333	85.2837	57.8934
	10838	11903	12229		60.3573	84.9838	58.6318
	10878	11956	12280		60.5801	85.3622	58.8763
	10715	12038	12309		59.6723	85.9477	59.0153
	10841	12053	12308		60.374	86.0547	59.0105
	11153	12228	12301		62.1116	87.3042	58.977
	11208	12032	12339		62.4179	85.9048	59.1591
	11476	12015	12570		63.9104	85.7834	60.2667
	11797	11968	12652		65.698	85.4479	60.6598
	11783	12355	12639		65.6201	88.2109	60.5975
	11835	12170	12593		65.9096	86.8901	60.3769
	11997	12353	12362		66.8118	88.1967	59.2694
	11642	12220	12512		64.8348	87.2471	59.9886
	11832	12118	12687		65.8929	86.5188	60.8276
	11615	12344	12528		64.6845	88.1324	60.0653
	11667	12349	12619		64.974	88.1681	60.5016
	11636	12193	12520		64.8014	87.0543	60.0269
	11722	12300	12758		65.2803	87.8183	61.168
	12312	12365	12915		68.5661	88.2823	61.9208
	14979	13739	12665		83.4187	98.0923	60.7221
	15742	14245	22004		87.6679	101.705	105.498
	16759	15008	22797		93.3316	107.153	109.3
	17758	15064	23463		98.8951	107.552	112.493
	18514	15298	24051		103.105	109.223	115.312
	19022	15246	24109		105.934	108.852	115.59
	19362	15738	24689		107.828	112.365	118.371
	19400	16126	25155		108.039	115.135	120.605
	19912	16061	25112		110.891	114.671	120.399
	19984	16761	25120		111.292	119.668	120.437
	20114	16541	25290		112.016	118.098	121.253
	19966	16718	25315		111.192	119.361	121.372
	20374	17002	25611		113.464	121.389	122.792
	20491	17204	25578		114.115	122.831	122.633
	20423	17256	25479		113.737	123.203	122.159
	20334	17226	25404		113.241	122.988	121.799
	20601	17315	25378		114.728	123.624	121.674
	20907	17325	25625		116.432	123.695	122.859
	20875	17388	25780		116.254	124.145	123.602
	20457	17535	25622		113.926	125.195	122.844
	20515	17643	25854		114.249	125.966	123.957
	20539	17506	25953		114.383	124.988	124.431
	20616	17567	25611		114.811	125.423	122.792
	20384	17493	25260		113.519	124.895	121.109
	20473	17710	25779		114.015	126.444	123.597
	20530	17447	25823		114.332	124.566	123.808
	20584	17354	25666		114.633	123.902	123.055
	20615	17650	25766		114.806	126.016	123.535
	20659	17611	25823		115.051	125.737	123.808
	20479	17815	25362		114.048	127.194	121.598
	20649	17587	25576		114.995	125.566	122.624
	20933	17905	25658		116.577	127.836	123.017
	20456	17673	25726		113.92	126.18	123.343
	20663	17909	25549		115.073	127.865	122.494
	20758	17765	25466		115.602	126.837	122.096
	20802	17903	25737		115.847	127.822	123.396
	20828	17496	25677		115.992	124.916	123.108
	20767	17595	25557		115.652	125.623	122.533
	20883	17842	25448		116.298	127.386	122.01
	20951	17888	25653		116.677	127.715	122.993
	20800	18281	25507		115.836	130.521	122.293
	21128	17832	25777		117.663	127.315	123.587
	21023	17974	25564		117.078	128.329	122.566
	21097	17711	25610		117.49	126.451	122.787
	21015	17900	25488		117.033	127.801	122.202
	20944	17893	25765		116.638	127.751	123.53
	21054	18055	25629		117.251	128.907	122.878
	21034	17903	25980		117.139	127.822	124.561
	21067	17946	25768		117.323	128.129	123.544
	21255	17737	25853		118.37	126.637	123.952
	21015	17811	25477		117.033	127.165	122.149
	20932	17904	25718		116.571	127.829	123.305
	21085	17960	25380		117.423	128.229	121.684
	21025	17960	25587		117.089	128.229	122.676
	21004	17685	25558		116.972	126.266	122.537
	20780	17860	25524		115.725	127.515	122.374
	20916	17762	25749		116.482	126.815	123.453
	21161	17808	25309		117.847	127.144	121.344
	21209	17903	25529		118.114	127.822	122.398
	20995	17944	26052		116.922	128.115	124.906
	21303	17964	25960		118.637	128.257	124.465
	20983	17983	25544		116.855	128.393	122.47
	21065	17926	25508		117.312	127.986	122.298
	21307	17853	25710		118.66	127.465	123.266
	21080	17968	25484		117.395	128.286	122.183
	20834	17966	25398		116.025	128.272	121.77
	20539	18035	25631		114.383	128.764	122.887
	21188	17905	25569		117.997	127.836	122.59
	20911	17969	25513		116.454	128.293	122.322
	21158	17982	25699		117.83	128.386	123.213
	20718	17937	25371		115.379	128.065	121.641
	21051	17901	25708		117.234	127.808	123.257
	21103	17842	25717		117.524	127.386	123.3
	21422	17840	25793		119.3	127.372	123.664
	21294	17927	25563		118.587	127.993	122.561
	21069	17708	25492		117.334	126.43	122.221
	21209	17952	25448		118.114	128.172	122.01
	21032	17840	25625		117.128	127.372	122.859
	21189	17944	25722		118.002	128.115	123.324
	21078	18058	25669		117.384	128.929	123.07
	21147	17837	25831		117.769	127.351	123.846
	20741	17862	25703		115.508	127.529	123.233
	21110	18353	25400		117.563	131.035	121.78
	20885	17928	25305		116.31	128	121.324
	20961	17879	25816		116.733	127.651	123.774
	20930	17562	25579		116.56	125.387	122.638
	20690	18119	25405		115.224	129.364	121.804
	21319	18004	26030		118.726	128.543	124.8
	20884	18213	25414		116.304	130.035	121.847
	20927	18009	25848		116.543	128.579	123.928
	20909	17841	25580		116.443	127.379	122.643
	20910	18023	25676		116.449	128.679	123.103
	20649	17897	25915		114.995	127.779	124.249
	21357	18075	25658		118.938	129.05	123.017
	21045	17847	25420		117.201		121.876
	20967	17741	25619		116.766		122.83
	21019	17842	25694		117.056		123.189

## Sheet: S7
	r1	r2	r3		r1 normalized	r2 normalized	r3 normalized			Histogram Data
	13830	30927	10759		99.0333	98.6567	100.032
	13850	31431	10667		99.1765	100.264	99.1762			r1 recovery(%)	r2 recovery(%)	r3 recovery(%)
	13810	31133	10801		98.8901	99.3138	100.422			14.1618	10.1421	10.4379
	13855	30815	10573		99.2123	98.2994	98.3023
	13745	31520	10619		98.4246	100.548	98.73			Plotted: average (%) recovery
	13941	31071	10502		99.8281	99.1161	97.6422				11.5806
	14079	30960	10755		100.816	98.762	99.9944
	13817	31179	10559		98.9402	99.4606	98.1721
	14069	31099	10712		100.745	99.2054	99.5946
	13899	30939	10671		99.5274	98.695	99.2134
	13852	31435	10582		99.1908	100.277	98.386
	13709	31423	10542		98.1668	100.239	98.0141
	14001	31458	10729		100.258	100.351	99.7527
	13953	31311	10626		99.9141	99.8817	98.795
	13806	31433	10541		98.8614	100.271	98.0048
	13917	30974	10601		99.6563	98.8066	98.5626
	13808	31358	10669		98.8758	100.032	99.1948
	13901	31595	10714		99.5417	100.788	99.6132
	13869	31337	10688		99.3126	99.9646	99.3715
	14083	31185	10633		100.845	99.4797	98.8601
	13800	30826	10672		98.8185	98.3345	99.2227
	13926	31336	10735		99.7207	99.9614	99.8085
	14103	31340	10532		100.988	99.9742	97.9211
	13836	31254	10367		99.0763	99.6998	96.387
	14041	31211	10628		100.544	99.5627	98.8136
	14073	30899	10813		100.773	98.5674	100.534
	14007	30903	10677		100.301	98.5801	99.2692
	13916	31310	10813		99.6491	99.8785	100.534
	13961	31135	10831		99.9714	99.3202	100.701
	14081	31209	10782		100.831	99.5563	100.245
	13895	31490	10661		99.4987	100.453	99.1205
	14006	31514	10616		100.294	100.529	98.7021
	14044	31457	10616		100.566	100.347	98.7021
	13927	31515	10761		99.7279	100.532	100.05
	14139	31430	10826		101.246	100.261	100.655
	13903	31062	10877		99.556	99.0873	101.129
	13886	31390	10693		99.4343	100.134	99.418
	14139	31246	10833		101.246	99.6743	100.72
	14019	31379	10772		100.387	100.099	100.152
	14091	31749	10636		100.902	101.279	98.888
	13982	31601	10889		100.122	100.807	101.24
	13825	30697	10758		98.9975	97.923	100.022
	13903	31298	10719		99.556	99.8402	99.6597
	14122	31580	10704		101.124	100.74	99.5202
	14074	31253	10762		100.781	99.6966	100.06
	13893	31130	10687		99.4844	99.3043	99.3622
	14052	31572	10638		100.623	100.714	98.9066
	14135	31482	10772		101.217	100.427	100.152
	13910	31451	10752		99.6062	100.328	99.9665
	13754	31417	10875		98.4891	100.22	101.11
	14058	31531	10804		100.666	100.583	100.45
	14353	31176	10659		102.778	99.451	99.1019
	1918	18519	10805		13.7343	59.0754	100.459
	13793	30744	9428		98.7683	98.0729	87.6567
	13468	30725	11200		96.4411	98.0123	104.132
	13371	30225	10924		95.7465	96.4173	101.566
	13477	29835	10813		96.5055	95.1732	100.534
	12784	29483	10648		91.5431	94.0504	98.9996
	12612	28879	10620		90.3115	92.1236	98.7393
	12512	28389	10526		89.5954	90.5605	97.8653
	11895	27751	10465		85.1772	88.5253	97.2982
	11699	27443	10152		83.7737	87.5428	94.388
	11364	26869	9634		81.3749	85.7117	89.5719
	10677	26181	9497		76.4554	83.517	88.2982
	10622	26092	9360		76.0616	83.2331	87.0244
	10466	25264	9262		74.9445	80.5918	86.1133
	10186	24666	8702		72.9395	78.6842	80.9067
	9746	23967	8433		69.7888	76.4544	78.4057
	9436	23531	8292		67.5689	75.0636	77.0947
	9076	22909	8042		64.991	73.0794	74.7704
	9101	21547	7393		65.1701	68.7346	68.7363
	8772	21036	7013		62.8142	67.1045	65.2032
	8591	20014	6816		61.5181	63.8444	63.3716
	8123	19268	6566		58.1668	61.4647	61.0473
	7812	18411	6387		55.9398	58.7308	59.383
	7483	17396	6469		53.584	55.493	60.1454
	7279	16564	6270		52.1232	52.8389	58.2952
	7269	15733	5644		52.0516	50.188	52.475
	6992	14908	5542		50.068	47.5563	51.5266
	6716	14382	5494		48.0917	45.8784	51.0804
	6618	13469	5292		47.3899	42.9659	49.2023
	6510	13232	5059		46.6165	42.2099	47.036
	6477	12624	4987		46.3802	40.2704	46.3665
	6359	12189	4751		45.5353	38.8827	44.1723
	6250	11818	4615		44.7547	37.6993	42.9079
	6172	11443	4250		44.1962	36.503	39.5143
	5874	11181	4296		42.0623	35.6672	39.942
	5768	11050	4169		41.3033	35.2493	38.7612
	5629	10523	4084		40.3079	33.5682	37.9709
	5580	10444	4085		39.957	33.3162	37.9802
	5549	10178	4081		39.7351	32.4677	37.943
	5693	9765	3893		40.7662	31.1502	36.1951
	5505	9589	3759		39.42	30.5888	34.9492
	5736	9379	3694		41.0741	29.9189	34.3449
	5440	9227	3634		38.9545	29.434	33.7871
	5502	9289	3514		39.3985	29.6318	32.6714
	5415	9063	3554		38.7755	28.9108	33.0433
	5354	8875	3567		38.3387	28.3111	33.1641
	5384	8694	3485		38.5535	27.7337	32.4017
	5372	8698	3539		38.4676	27.7465	32.9038
	5040	8329	3457		36.0902	26.5694	32.1414
	5012	8488	3435		35.8897	27.0766	31.9369
	4751	8165	3513		34.0208	26.0462	32.6621
	4779	8130	3357		34.2213	25.9346	31.2116
	4512	7924	3338		32.3093	25.2774	31.035
	4373	7897	3283		31.314	25.1913	30.5236
	4338	7823	3308		31.0634	24.9553	30.7561
	4311	7743	3441		30.87	24.7001	31.9926
	4034	7620	3439		28.8865	24.3077	31.974
	4002	7479	3610		28.6574	23.8579	33.5639
	3917	7237	3565		28.0487	23.0859	33.1455
	4004	7522	3492		28.6717	23.9951	32.4668
	4037	7287	3545		28.908	23.2454	32.9596
	3937	7182	3311		28.1919	22.9105	30.784
	3827	7116	3510		27.4042	22.6999	32.6342
	3836	7497	3233		27.4687	23.9153	30.0588
	3673	7056	3262		26.3015	22.5085	30.3284
	3722	6981	3264		26.6523	22.2693	30.347
	3707	6957	3192		26.5449	22.1927	29.6776
	3647	6874	3152		26.1153	21.928	29.3057
	3615	6820	3212		25.8861	21.7557	29.8635
	3535	6920	3172		25.3133	22.0747	29.4916
	3610	6790	3180		25.8503	21.66	29.566
	3529	6723	3104		25.2703	21.4463	28.8594
	3487	6767	3107		24.9696	21.5866	28.8873
	3403	6761	3213		24.3681	21.5675	29.8728
	3397	6755	3049		24.3251	21.5484	28.348
	3493	6843	3156		25.0125	21.8291	29.3429
	3362	6819	2993		24.0745	21.7525	27.8274
	3487	6666	2982		24.9696	21.2644	27.7251
	3401	6557	2936		24.3537	20.9167	27.2974
	3435	6699	3033		24.5972	21.3697	28.1993
	3216	6521	2883		23.029	20.8019	26.8046
	3316	6609	2825		23.7451	21.0826	26.2654
	3251	6489	2978		23.2796	20.6998	27.6879
	3245	6439	2945		23.2367	20.5403	27.3811
	3203	6401	2969		22.9359	20.4191	27.6042
	3191	6570	2896		22.85	20.9582	26.9255
	3075	6448	2848		22.0193	20.569	26.4792
	3116	6380	2760		22.3129	20.3521	25.6611
	3146	6500	2846		22.5277	20.7349	26.4606
	3124	6571	2908		22.3702	20.9614	27.0371
	3013	6358	2869		21.5754	20.2819	26.6745
	3097	6321	2948		22.1769	20.1639	27.409
	3106	6433	2952		22.2413	20.5212	27.4462
	3069	6304	2850		21.9764	20.1097	26.4978
	3162	6294	2717		22.6423	20.0778	25.2613
	3049	6231	2587		21.8332	19.8768	24.0526
	3033	6276	2732		21.7186	20.0204	25.4007
	3067	6306	2902		21.962	20.1161	26.9813
	2981	6368	2813		21.3462	20.3138	26.1538
	3049	6281	2656		21.8332	20.0363	24.6941
	3005	6162	2693		21.5181	19.6567	25.0381
	3062	6302	2653		21.9262	20.1033	24.6662
	3002	6078	2664		21.4966	19.3887	24.7685
	3123	6124	2738		22.3631	19.5355	25.4565
	3097	6187	2836		22.1769	19.7364	26.3677
	3054	6269	2762		21.869	19.998	25.6796
	3109	6359	2589		22.2628	20.2851	24.0712
	3209	6271	2574		22.9789	20.0044	23.9317
	3145	6281	2557		22.5206	20.0363	23.7737
	3166	6375	2768		22.671	20.3362	25.7354
	3107	6433	2752		22.2485	20.5212	25.5867
	3088	6375	2524		22.1124	20.3362	23.4668
	3131	6164	2625		22.4203	19.6631	24.4059
	3108	6373	2657		22.2556	20.3298	24.7034
	3168	6259	2646		22.6853	19.9661	24.6011
	3193	6287	2613		22.8643	20.0554	24.2943
	3247	6334	2560		23.251	20.2054	23.8016
	3163	6008	2590		22.6495	19.1654	24.0805
	3127	6186	2520		22.3917	19.7333	23.4297
	3187	6080	2502		22.8213	19.3951	23.2623
	3090	6197	2582		22.1267	19.7683	24.0061
	3146	6109	2552		22.5277	19.4876	23.7272
	3139	6223	2609		22.4776	19.8513	24.2571
	3184	6100	2482		22.7999	19.4589	23.0764
	3069	6137	2399		21.9764	19.5769	22.3047
	3201	6271	2443		22.9216	20.0044	22.7137
	3063	6262	2443		21.9334	19.9757	22.7137
	3080	6184	2383		22.0551	19.7269	22.1559
	3075	6118	2362		22.0193	19.5163	21.9607
	3124	6074	2411		22.3702	19.376	22.4162
	3087	6107	2495		22.1053	19.4812	23.1972
	3103	6224	2437		22.2198	19.8545	22.658
	3098	6411	2424		22.184	20.451	22.5371
	3199	6568	2353		22.9073	20.9518	21.877
	3107	6492	2456		22.2485	20.7094	22.8346
	3034	6333	2390		21.7257	20.2022	22.221
	3175	6388	2380		22.7354	20.3776	22.128
	3098	6393	2477		22.184	20.3936	23.0299
	3255	6269	2331		23.3083	19.998	21.6724
	3153	6216	2406		22.5779	19.829	22.3697
	3219	6362	2320		23.0505	20.2947	21.5702
	3231	6321	2373		23.1364	20.1639	22.0629
	3386	6233	2336		24.2463	19.8832	21.7189
	3201	6305	2546		22.9216	20.1129	23.6714
	3261	6426	2654		23.3512	20.4989	24.6755
	3261	6439	2581		23.3512	20.5403	23.9968
	3338	6146	2566		23.9026	19.6057	23.8573
	3203	6106	2623		22.9359	19.4781	24.3873
	3283	6160	2492		23.5088	19.6503	23.1693
	3188	6172	2505		22.8285	19.6886	23.2902
	3442	6074	2457		24.6473	19.376	22.8439
	5098	2068	722		36.5055	6.59689	6.71278
	5307	6371	2514		38.0021	20.3234	23.3739
	5301	6365	2484		37.9592	20.3043	23.0949
	5373	6235	2518		38.4748	19.8896	23.4111
	5336	6136	2531		38.2098	19.5738	23.5319
	5309	6268	2505		38.0165	19.9948	23.2902
	5229	6324	2415		37.4436	20.1735	22.4534
	5259	6373	2540		37.6584	20.3298	23.6156
	5176	6588	2536		37.0641	21.0156	23.5784
	5235	6658	2637		37.4866	21.2389	24.5175
	5029	6813	2610		36.0115	21.7334	24.2664
	5086	6834	2456		36.4196	21.8004	22.8346
	5107	6810	2556		36.57	21.7238	23.7644
	4936	6933	2416		35.3455	22.1162	22.4627
	5022	6875	2537		35.9613	21.9312	23.5877
	4902	6972	2534		35.102	22.2406	23.5598
	4859	7199	2598		34.7941	22.9647	24.1549
	4720	7285	2581		33.7988	23.239	23.9968
	4745	7263	2570		33.9778	23.1689	23.8945
	4626	7161	2567		33.1257	22.8435	23.8666
	4719	7237	2649		33.7916	23.0859	24.629
	4660	7170	2522		33.3691	22.8722	23.4483
	4763	7549	2643		34.1067	24.0812	24.5732
	4727	7319	2684		33.8489	23.3475	24.9544
	4738	7508	2758		33.9277	23.9504	25.6425
	4780	7350	2732		34.2284	23.4464	25.4007
	4903	7489	2680		35.1092	23.8898	24.9173
	4871	7674	2631		34.8801	24.48	24.4617
	4848	7545	2668		34.7154	24.0684	24.8057
	5042	7508	2703		36.1045	23.9504	25.1311
	4992	7452	2699		35.7465	23.7718	25.0939
	5043	7472	2684		36.1117	23.8356	24.9544
	4992	7541	2766		35.7465	24.0557	25.7168
	5149	7582	2766		36.8707	24.1865	25.7168
	5253	7680	2729		37.6155	24.4991	25.3728
	5308	7610	2752		38.0093	24.2758	25.5867
	5296	7539	2824		37.9234	24.0493	26.2561
	5144	7615	2783		36.8349	24.2917	25.8749
	5046	7635	2719		36.1332	24.3555	25.2799
	5117	7644	2799		36.6416	24.3843	26.0237
	5035	7672	2780		36.0544	24.4736	25.847
	5011	7561	2902		35.8826	24.1195	26.9813
	4978	7726	2960		35.6463	24.6458	27.5205
	4868	7482	2839		34.8586	23.8675	26.3956
	4873	7484	2830		34.8944	23.8739	26.3119
	4828	7874	2788		34.5721	25.1179	25.9214
	5053	7795	2864		36.1833	24.8659	26.628
	4799	7996	2861		34.3645	25.5071	26.6001
	4956	7954	2791		35.4887	25.3731	25.9493
	4879	7726	2920		34.9373	24.6458	27.1486
	4808	7838	2896		34.4289	25.0031	26.9255
	4733	7694	2981		33.8919	24.5438	27.7158
	4704	7751	2876		33.6842	24.7256	26.7396
	4777	7918	2937		34.2069	25.2583	27.3067
	4724	7840	2921		33.8274	25.0095	27.1579
	4712	7651	2899		33.7415	24.4066	26.9534
	4705	7690	2826		33.6914	24.531	26.2747
	4613	7766	2987		33.0326	24.7734	27.7716
	4730	7879	2975		33.8704	25.1339	27.66
	4672	7667	3000		33.4551	24.4576	27.8924
	4648	7862	2961		33.2832	25.0797	27.5298
	4659	8022	2921		33.362	25.5901	27.1579
	4635	7716	3045		33.1901	24.6139	28.3108
	4584	7744	2936		32.8249	24.7033	27.2974
	4652	7871	3011		33.3119	25.1084	27.9947
	4588	8020	2997		32.8536	25.5837	27.8646
	4624	7985	3018		33.1113	25.472	28.0598
	4568	7808	2987		32.7103	24.9074	27.7716
	4704	7930	2934		33.6842	25.2966	27.2788
	4720	7866	2932		33.7988	25.0924	27.2602
	4634	7996	3025		33.183	25.5071	28.1249
	4591	8205	2981		32.875	26.1738	27.7158
	4479	8008	2979		32.073	25.5454	27.6972
	4685	7880	3023		33.5482	25.1371	28.1063
	4502	8034	2910		32.2377	25.6283	27.0557
	4408	7799	2982		31.5646	24.8787	27.7251
	4509	7771	3075		32.2879	24.7894	28.5898
	4524	7937	2971		32.3953	25.3189	27.6228
	4593	7861	2943		32.8894	25.0765	27.3625
	4543	7899	2980		32.5313	25.1977	27.7065
	4593	7995	3055		32.8894	25.5039	28.4038
	4683	7906	3091		33.5338	25.22	28.7385
	4618	7933	3158		33.0684	25.3062	29.3614
	4533	7947	3007		32.4597	25.3508	27.9575
	4457	8008	3063		31.9155	25.5454	28.4782
	4455	8120	3080		31.9012	25.9027	28.6362
	4475	8165	3075		32.0444	26.0462	28.5898
	4496	8166	3088		32.1948	26.0494	28.7106
	4436	8297	3028		31.7651	26.4673	28.1528
	4442	8307	3094		31.8081	26.4992	28.7664
	4441	8393	3024		31.8009	26.7736	28.1156
	4523	8320	3029		32.3881	26.5407	28.1621
	4522	8374	3235		32.381	26.7129	30.0774
	4496	8396	3033		32.1948	26.7831	28.1993
	4486	8317	3156		32.1232	26.5311	29.3429
	4470	8456	3111		32.0086	26.9745	28.9245
	4557	8192	3031		32.6316	26.1324	28.1807
	4429	8327	3142		31.715	26.563	29.2127
	4562	8469	3083		32.6674	27.016	28.6641
	4534	8156	3155		32.4669	26.0175	29.3336
	4441	8384	3066		31.8009	26.7448	28.5061
	4630	8474	3145		33.1543	27.0319	29.2406
	4719	8407	3167		33.7916	26.8182	29.4451
	4927	8451	3174		35.2811	26.9586	29.5102
	4824	8435	3120		34.5435	26.9075	29.0081
	4930	8351	3096		35.3025	26.6396	28.785
	4942	8311	3131		35.3885	26.512	29.1104
	4807	8276	3173		34.4218	26.4003	29.5009
	4622	8329	3153		33.097	26.5694	29.315
	4837	8386	3286		34.6366	26.7512	30.5515
	4745	8432	3214		33.9778	26.898	29.8821
	4762	8342	3167		34.0995	26.6109	29.4451
	4651	8342	3280		33.3047	26.6109	30.4957
	4815	8240	3160		34.4791	26.2855	29.38
	4847	8449	3217		34.7082	26.9522	29.91
	4734	8227	3171		33.899	26.244	29.4823
	4820	8280	3134		34.5149	26.4131	29.1383
	4785	8459	3192		34.2642	26.9841	29.6776
	4783	8286	3108		34.2499	26.4322	28.8966
	4787	8296	3173		34.2786	26.4641	29.5009
	4710	8430	3234		33.7272	26.8916	30.0681
	4784	8397	3118		34.2571	26.7863	28.9895
	4824	8393	3167		34.5435	26.7736	29.4451
	4771	8320	3161		34.164	26.5407	29.3893
	4873	8382	3169		34.8944	26.7385	29.4637
	4770	8577	3125		34.1568	27.3605	29.0546
	4824	8490	3212		34.5435	27.083	29.8635
	4886	8424	3190		34.9875	26.8724	29.659
	4591	8429	3182		32.875	26.8884	29.5846
	4580	8508	3192		32.7963	27.1404	29.6776
	4758	8457	3148		34.0709	26.9777	29.2685
	4565	8458	3293		32.6889	26.9809	30.6166
	4734	8537	3073		33.899	27.2329	28.5712
	4659	8560	3294		33.362	27.3063	30.6259
	4471	8483	3226		32.0158	27.0607	29.9937
	4700	8683	3202		33.6556	27.6986	29.7705
	4793	8484	3237		34.3215	27.0638	30.096
	4622	8566	3237		33.097	27.3254	30.096
	4743	8501	3232		33.9635	27.1181	30.0495
	4574	8450	3284		32.7533	26.9554	30.5329
	4762	8605	3307		34.0995	27.4498	30.7468
	4694	8581	3220		33.6126	27.3733	29.9379
	4648	8587	3244		33.2832	27.3924	30.161
	4652	8520	3216		33.3119	27.1787	29.9007
	4721	8529	3277		33.8059	27.2074	30.4678
	4457	8431	3313		31.9155	26.8948	30.8026
	4562	8487	3246		32.6674	27.0734	30.1796
	4710	8397	3259		33.7272	26.7863	30.3005
	4784	8550	3277		34.2571	27.2744	30.4678
	4663	8632	3273		33.3906	27.536	30.4307
	4739	8597	3203		33.9348	27.4243	29.7798
	4682	8479	3229		33.5267	27.0479	30.0216
	4782	8591	3243		34.2427	27.4052	30.1517
	4631	8549	3212		33.1615	27.2712	29.8635
	4794	8641	3245		34.3287	27.5647	30.1703
	4668	8619	3323		33.4264	27.4945	30.8955
	4663	8496	3270		33.3906	27.1021	30.4028
	4729	8611	3288		33.8632	27.469	30.5701
	4677	8696	3244		33.4909	27.7401	30.161
	4694	8544	3163		33.6126	27.2552	29.4079
	4644	8538	3210		33.2546	27.2361	29.8449
	4693	8617	3377		33.6054	27.4881	31.3976
	4638	8662	3338		33.2116	27.6317	31.035
	4540	8661	3396		32.5098	27.6285	31.5742
	4594	8605	3207		32.8965	27.4498	29.817
	4612	8487	3287		33.0254	27.0734	30.5608
	4600	8749	3426		32.9395	27.9092	31.8532
	4606	8724	3241		32.9825	27.8294	30.1331
	4725	8719	3365		33.8346	27.8135	31.286
	4767	8678	3211		34.1353	27.6827	29.8542
	4642	8757	3296		33.2402	27.9347	30.6445
	4659	8656	3383		33.362	27.6125	31.4534
	4580	8523	3365		32.7963	27.1883	31.286
	4585	8751	3363		32.8321	27.9156	31.2674
	4698	8622	3227		33.6412	27.5041	30.003
	4570	8694	3315		32.7247	27.7337	30.8212
	4649	8750	3329		33.2904	27.9124	30.9513
	4812	8560	3285		34.4576	27.3063	30.5422
	4712	8699	3302		33.7415	27.7497	30.7003
	4728	8747	3269		33.8561	27.9028	30.3935
	4734	8850	3238		33.899	28.2314	30.1052
	4725	8676	3371		33.8346	27.6763	31.3418
	4729	8806	3314		33.8632	28.091	30.8119
	4677	8623	3444		33.4909	27.5072	32.0205
	4754	8630	3298		34.0422	27.5296	30.6631
	4755	8738	3254		34.0494	27.8741	30.254
	4695	8863	3295		33.6198	28.2728	30.6352
	4704	8684	3415		33.6842	27.7018	31.7509
	4860	8711	3325		34.8013	27.788	30.9141
	4756	8961	3350		34.0566	28.5855	31.1466
	4732	8668	3430		33.8847	27.6508	31.8904
	4805	8744	3305		34.4074	27.8932	30.7282
	4742	8774	3410		33.9563	27.9889	31.7044
	4887	8905	3323		34.9946	28.4068	30.8955
	4759	8691	3315		34.0781	27.7242	30.8212
	4790	8823	3328		34.3	28.1452	30.942
	4675	8874	3416		33.4765	28.3079	31.7602
	4747	8777	3376		33.9921	27.9985	31.3883
	4786	8891	3342		34.2714	28.3622	31.0722
	4755	8965	3446		34.0494	28.5982	32.0391
	4870	19592	7615		34.8729	62.4982	70.8003
	4748	21124	9270		33.9993	67.3853	86.1877
	6662	23825	9874		47.705	76.0014	91.8033
	9719	26581	10147		69.5954	84.793	94.3416
	10534	29141	10583		75.4314	92.9594	98.3953
	11006	30139	11084		78.8113	96.143	103.053
	11509	31788	11317		82.4132	101.403	105.22
	12097	32478	11284		86.6237	103.604	104.913
	12670	33133	11680		90.7268	105.694	108.595
	13539	33202	11801		96.9495	105.914	109.72
	13943	33662	12149		99.8425	107.381	112.955
	14233	33941	12367		101.919	108.271	114.982
	14596	34516	12427		104.518	110.106	115.54
	14994	34533	12693		107.368	110.16	118.013
	15407	34680	12809		110.326	110.629	119.091
	15556	35043	12775		111.393	111.787	118.775
	15710	35010	12877		112.496	111.681	119.724
	15979	35006	13205		114.422	111.669	122.773
	16485	35543	13140		118.045	113.382	122.169
	16599	35279	13334		118.861	112.54	123.973
	16669	36048	13355		119.363	114.993	124.168
	16653	35968	13276		119.248	114.737	123.433
	16905	36013	13175		121.053	114.881	122.494
	17118	35770	13452		122.578	114.106	125.07
	16950	35699	13322		121.375	113.879	123.861
	17027	36472	13488		121.926	116.345	125.404
	17038	36393	13390		122.005	116.093	124.493
	17219	36523	13510		123.301	116.508	125.609
	17488	36677	13304		125.227	116.999	123.694
	17188	36276	13449		123.079	115.72	125.042
	17285	36750	13392		123.774	117.232	124.512
	17239	36591	13605		123.444	116.725	126.492
	17598	36752	13639		126.015	117.238	126.808
	16913	36585	13726		121.11	116.706	127.617
	17413	36687	13649		124.69	117.031	126.901
	17521	36766	13760		125.464	117.283	127.933
	17454	36453	13475		124.984	116.285	125.284
	17479	36516	13676		125.163	116.486	127.152
	17265	36883	13750		123.631	117.656	127.84
	17408	36647	13664		124.654	116.903	127.041
	17474	36987	13725		125.127	117.988	127.608
	17433	36879	13900		124.834	117.643	129.235
	17579	36733	13680		125.879	117.178	127.19
	17378	36353	13434		124.44	115.966	124.902
	17381	36459	13591		124.461	116.304	126.362
	17452	36888	13622		124.97	117.672	126.65
	17306	36852	13755		123.924	117.557	127.887
	17646	36845	13745		126.359	117.535	127.794
	17258	37241	13682		123.58	118.798	127.208
	17589	36989	13745		125.951	117.994	127.794
	17585	37018	13752		125.922	118.087	127.859
	17383	36625	13514		124.475	116.833	125.646
	17470	36271	13751		125.098	115.704	127.85
	17452	36709	13697		124.97	117.101	127.348
	17562	36477	13901		125.757	116.361	129.244
	17439	37097	13784		124.876	118.339	128.156
	17491	36576	13584		125.249	116.677	126.297
	17348	36890	13503		124.225	117.679	125.544
	17707	36719	13766		126.796	117.133	127.989
	17600	36764	13698		126.029	117.277	127.357
	17498	36773	13892		125.299	117.305	129.161
	17618	36812	13647		126.158	117.43	126.883
	17565	36728	13881		125.779	117.162	129.058
	17586	36623	13737		125.929	116.827	127.72
	17439	36785	13744		124.876	117.344	127.785
	17539	36936	13957		125.593	117.825	129.765
	17334	36700	14009		124.125	117.072	130.248
	17288	36676	13776		123.795	116.996	128.082
	17404	36872	14093		124.626	117.621	131.029
	17715	37006	13982		126.853	118.049	129.997
	17699	36509	13888		126.738	116.463	129.123
	17337	36750	13927		124.146	117.232	129.486
	17695	37123	13705		126.71	118.422	127.422
	17574	36809	13824		125.843	117.42	128.528
	17477	36662	13999		125.149	116.951	130.155
	17709	36466	13861		126.81	116.326	128.872
	17419	37066	13839		124.733	118.24	128.668
	17679	36643	13859		126.595	116.891	128.854
	17525	37386	13812		125.492	119.261	128.417
	17505	36900	13899		125.349	117.71	129.226
	17711	37038	13977		126.824	118.151	129.951
	18011	36690	13916		128.972	117.041	129.384
	17694	36686	13895		126.702	117.028	129.189
	17739	36988	13669		127.025	117.991	127.087
	17636	37138	13696		126.287	118.47	127.338
	17605	37066	13719		126.065	118.24	127.552
	17554	37260	13707		125.7	118.859	127.441
	17697	36870	13747		126.724	117.615	127.812
	17770	36677	13888		127.247	116.999	129.123
	17859	36929	13781		127.884	117.803	128.129
	17428	36882	13856		124.798	117.653	128.826
	17709	36984	14022		126.81	117.978	130.369
	17465	36937	13839		125.063	117.829	128.668
	17743	36796	13932		127.053	117.379	129.533
	17560	37363	13838		125.743	119.187	128.659
	17883	37190	13877		128.056		129.021
	17407	36690	13795		124.647		128.259
	17629	36866	13896		126.237		129.198

## Sheet: SD
	r1	r2	r3		r1 normalized	r2 normalized	r3 normalized			Histogram Data
	18412	9255	6401		97.8571	98.6421	98.1899
	18692	9313	6524		99.3452	99.2603	100.077			r1 recovery(%)	r2 recovery(%)	r3 recovery(%)
	18862	9421	6562		100.249	100.411	100.66			40.8397	63.3979	52.5802
	18916	9550	6415		100.536	101.786	98.4047
	18771	9549	6559		99.7651	101.776	100.614			Plotted: average (%) recovery
	18699	9196	6504		99.3824	98.0133	99.7699				52.2726
	18491	9585	6715		98.2769	102.159	103.007
	18525	9353	6510		98.4576	99.6866	99.8619
	19065	9464	6475		101.328	100.87	99.325
	18730	9206	6363		99.5472	98.1199	97.607
	18786	9330	6344		99.8448	99.4415	97.3155
	18808	9372	6465		99.9617	99.8892	99.1717
	18725	9211	6340		99.5206	98.1732	97.2542
	18782	9526	6365		99.8235	101.531	97.6377
	18700	9418	6584		99.3877	100.379	100.997
	18753	9372	6477		99.6694	99.8892	99.3557
	18845	9438	6670		100.158	100.593	102.316
	18817	9333	6585		100.01	99.4735	101.012
	18726	9413	6510		99.5259	100.326	99.8619
	18943	9243	6580		100.679	98.5142	100.936
	18733	9416	6442		99.5631	100.358	98.8188
	18623	9336	6375		98.9785	99.5055	97.7911
	18702	9334	6307		99.3984	99.4841	96.748
	19012	9682	6387		101.046	103.193	97.9751
	18917	9412	6464		100.541	100.315	99.1563
	18666	9230	6370		99.207	98.3757	97.7144
	19032	9261	6457		101.152	98.7061	99.0489
	18817	9443	6640		100.01	100.646	101.856
	18794	9593	6500		99.8873	102.245	99.7085
	18846	9483	6388		100.164	101.072	97.9905
	18890	9425	6641		100.398	100.454	101.871
	18741	9411	6507		99.6056	100.305	99.8159
	18829	9398	6561		100.073	100.166	100.644
	18886	9295	6387		100.376	99.0685	97.9751
	18783	9617	6471		99.8289	102.5	99.2637
	18975	9462	6423		100.849	100.848	98.5274
	18804	9578	6518		99.9405	102.085	99.9847
	19137	9348	6538		101.71	99.6334	100.291
	18636	9402	6467		99.0476	100.209	99.2023
	18789	9362	6418		99.8608	99.7826	98.4507
	18603	9486	6357		98.8722	101.104	97.515
	18779	9258	6604		99.8076	98.6741	101.304
	19004	9422	6382		101.003	100.422	97.8985
	18615	9430	6542		98.936	100.507	100.353
	18888	9262	6353		100.387	98.7167	97.4536
	18887	9204	6585		100.382	98.0986	101.012
	18772	9349	6577		99.7704	99.644	100.89
	19128	9459	6668		101.662	100.816	102.286
	18803	9542	6604		99.9352	101.701	101.304
	18673	9412	6518		99.2442	100.315	99.9847
	18749	9417	6505		99.6482	100.369	99.7852
	18677	9271	6455		99.2655	98.8127	99.0183
	18382	4914	6411		97.6976	52.3747	98.3433
	18343	7138	6398		97.4903	76.0786	98.1439
	18120	7086	2384		96.3051	75.5244	36.57
	18104	7030	6353		96.2201	74.9275	97.4536
	17371	6728	6015		92.3243	71.7087	92.2688
	16854	6583	5755		89.5765	70.1633	88.2804
	16681	6369	5769		88.657	67.8824	88.4952
	16192	6523	5427		86.0581	69.5238	83.249
	15628	6207	5309		83.0605	66.1558	81.4389
	14995	6079	4947		79.6962	64.7915	75.8859
	14303	5979	4685		76.0183	63.7257	71.8669
	13992	5843	4600		74.3654	62.2762	70.563
	13457	5574	4444		71.522	59.4091	68.17
	12641	5505	4222		67.185	58.6737	64.7645
	12329	5239	4087		65.5268	55.8386	62.6937
	11881	5103	3927		63.1458	54.3891	60.2393
	11459	4891	3825		60.9029	52.1295	58.6746
	11303	4642	3718		60.0738	49.4756	57.0333
	10691	4749	3593		56.8211	50.616	55.1158
	10413	4451	3541		55.3436	47.4399	54.3181
	10050	4590	3441		53.4143	48.9214	52.7842
	9536	4322	3335		50.6824	46.065	51.1582
	9380	4304	3197		49.8533	45.8731	49.0413
	8976	4152	3290		47.7061	44.2531	50.4679
	9047	4169	3228		48.0835	44.4343	49.5168
	8676	4174	3091		46.1117	44.4876	47.4152
	8368	4038	3045		44.4747	43.038	46.7096
	8246	4052	2932		43.8263	43.1872	44.9762
	8461	3918	2976		44.969	41.759	45.6512
	7966	3964	3030		42.3381	42.2493	46.4795
	8021	3720	2879		42.6304	39.6487	44.1632
	7708	3804	2852		40.9669	40.544	43.749
	7500	3840	2882		39.8614	40.9277	44.2092
	7487	3642	2795		39.7923	38.8174	42.8747
	7140	3592	2822		37.948	38.2844	43.2888
	7137	3410	2730		37.9321	36.3446	41.8776
	7019	3401	2678		37.3049	36.2487	41.0799
	6782	3536	2704		36.0453	37.6876	41.4788
	6832	3513	2653		36.3111	37.4424	40.6964
	6892	3387	2589		36.63	36.0995	39.7147
	6580	3308	2565		34.9717	35.2575	39.3465
	6420	3357	2611		34.1213	35.7798	40.0522
	6427	3269	2543		34.1586	34.8418	39.0091
	6361	3239	2575		33.8078	34.5221	39.4999
	6306	3291	2510		33.5155	35.0763	38.5028
	6081	3161	2648		32.3196	33.6907	40.6197
	6097	3323	2618		32.4047	35.4174	40.1595
	6026	3350	2442		32.0273	35.7052	37.4597
	6060	3203	2519		32.208	34.1384	38.6409
	6036	3141	2475		32.0804	33.4776	37.9659
	5834	3233	2439		31.0068	34.4581	37.4137
	5882	3061	2540		31.262	32.6249	38.963
	5767	3057	2492		30.6508	32.5823	38.2267
	5757	3021	2488		30.5976	32.1986	38.1654
	5732	3064	2457		30.4647	32.6569	37.6898
	5698	3042	2439		30.284	32.4224	37.4137
	5587	2990	2351		29.6941	31.8682	36.0638
	5622	3060	2410		29.8801	32.6143	36.9689
	5592	2993	2345		29.7207	31.9002	35.9718
	5593	3026	2423		29.726	32.2519	37.1683
	5503	3016	2210		29.2476	32.1453	33.9009
	5426	2977	2241		28.8384	31.7296	34.3764
	5430	2963	2286		28.8596	31.5804	35.0667
	5488	2962	2363		29.1679	31.5697	36.2479
	5346	2885	2331		28.4132	30.7491	35.757
	5431	2788	2351		28.865	29.7152	36.0638
	5468	2953	2306		29.0616	31.4738	35.3735
	5293	2834	2172		28.1315	30.2055	33.318
	5377	2997	2220		28.578	31.9428	34.0543
	5539	2839	2221		29.439	30.2588	34.0696
	5510	2828	2202		29.2848	30.1415	33.7782
	5352	2852	2243		28.4451	30.3973	34.4071
	5547	2796	2248		29.4815	29.8005	34.4838
	5401	2803	2282		28.7055	29.8751	35.0054
	5171	2756	2296		27.4831	29.3741	35.2201
	5270	2806	2197		28.0093	29.9071	33.7015
	5395	2674	2190		28.6736	28.5002	33.5941
	5290	2775	2354		28.1156	29.5767	36.1098
	5301	2787	2340		28.174	29.7046	35.8951
	5183	2708	2191		27.5469	28.8626	33.6094
	5110	2795	2173		27.1589	29.7898	33.3333
	5061	2573	2305		26.8985	27.4237	35.3582
	5123	2814	2128		27.228	29.9923	32.643
	5065	2764	2216		26.9197	29.4594	33.9929
	5138	2847	2219		27.3077	30.344	34.039
	5006	2815	2173		26.6061	30.003	33.3333
	5073	2868	2164		26.9622	30.5679	33.1953
	4967	2797	2271		26.3989	29.8111	34.8366
	4982	2708	2184		26.4786	28.8626	33.5021
	4981	2777	2186		26.4733	29.598	33.5328
	4916	2782	2121		26.1278	29.6513	32.5357
	4891	2771	2248		25.9949	29.534	34.4838
	4809	2732	2225		25.5591	29.1183	34.131
	4850	2659	2184		25.777	28.3403	33.5021
	4805	2714	2211		25.5379	28.9265	33.9162
	4739	2728	2104		25.1871	29.0757	32.2749
	4698	2696	2258		24.9692	28.7347	34.6372
	4770	2628	2270		25.3518	28.0099	34.8213
	4708	2674	2170		25.0223	28.5002	33.2873
	4723	2778	2206		25.102	29.6086	33.8395
	4827	2780	2152		25.6548	29.6299	33.0112
	4738	2670	2193		25.1818	28.4575	33.6401
	4723	2714	2077		25.102	28.9265	31.8607
	4709	2727	2237		25.0276	29.0651	34.3151
	4647	2715	2251		24.6981	28.9372	34.5298
	4833	2665	2226		25.6867	28.4042	34.1463
	4664	2706	2100		24.7885	28.8412	32.2135
	4770	2650	2190		25.3518	28.2444	33.5941
	4783	2626	2111		25.4209	27.9886	32.3823
	4688	2740	2171		24.916	29.2036	33.3027
	4717	2871	2183		25.0702	30.5998	33.4867
	4574	2734	2177		24.3101	29.1397	33.3947
	4583	2729	2171		24.358	29.0864	33.3027
	4643	2696	2130		24.6769	28.7347	32.6737
	4531	2670	2148		24.0816	28.4575	32.9498
	4493	2706	2158		23.8796	28.8412	33.1032
	4312	2861	2092		22.9176	30.4933	32.0908
	4451	2599	2047		23.6564	27.7008	31.4005
	4470	2636	2135		23.7574	28.0952	32.7504
	4507	2597	2152		23.954	27.6795	33.0112
	4336	2677	2149		23.0452	28.5321	32.9652
	4317	2663	2169		22.9442	28.3829	33.272
	4497	2601	2167		23.9009	27.7221	33.2413
	4533	2664	2137		24.0922	28.3936	32.7811
	4409	2629	2165		23.4332	28.0205	33.2106
	4277	2686	2158		22.7316	28.6281	33.1032
	4259	2789	2068		22.636	29.7259	31.7227
	4190	2642	2149		22.2692	28.1591	32.9652
	4373	2626	2028		23.2418	27.9886	31.1091
	4348	2607	2067		23.109	27.7861	31.7073
	4387	2623	2095		23.3163	27.9566	32.1368
	4353	2583	2168		23.1355	27.5303	33.2566
	4358	2652	2064		23.1621	28.2657	31.6613
	4482	2580	2160		23.8212	27.4983	33.1339
	4401	2646	2098		23.3907	28.2017	32.1829
	4462	2587	2141		23.7149	27.5729	32.8425
	4402	2660	2116		23.396	28.351	32.459
	4336	2617	2150		23.0452	27.8927	32.9805
	4507	2689	2072		23.954	28.66	31.784
	4439	2637	2116		23.5926	28.1058	32.459
	4390	2629	2064		23.3322	28.0205	31.6613
	4338	2639	2104		23.0558	28.1271	32.2749
	4490	2597	2118		23.8637	27.6795	32.4896
	4438	2676	2149		23.5873	28.5215	32.9652
	4634	2605	2180		24.629	27.7648	33.4407
	4556	2620	2057		24.2145	27.9246	31.5539
	4631	2616	2123		24.6131	27.882	32.5663
	4440	2632	2110		23.5979	28.0525	32.3669
	4535	2526	2154		24.1029	26.9227	33.0419
	4603	2638	2118		24.4643	28.1165	32.4896
	2342	2633	2145		12.4474	28.0632	32.9038
	7953	3293	2096		42.269	35.0976	32.1522
	8024	3368	1285		42.6464	35.897	19.7116
	8005	3351	2684		42.5454	35.7158	41.172
	8010	3253	2876		42.572	34.6713	44.1172
	8253	3338	2882		43.8635	35.5773	44.2092
	8160	3494	2897		43.3692	37.2399	44.4393
	8118	3574	2939		43.146	38.0926	45.0836
	8186	3464	2914		43.5074	36.9202	44.7001
	8073	3686	2958		42.9068	39.2863	45.3751
	8405	3437	3020		44.6713	36.6324	46.3261
	8419	3437	3178		44.7457	36.6324	48.7498
	8429	3676	3221		44.7989	39.1797	49.4094
	8319	3694	3207		44.2143	39.3716	49.1947
	8370	3911	3121		44.4853	41.6844	47.8754
	8304	3956	3029		44.1345	42.1641	46.4642
	8314	4096	3156		44.1877	43.6562	48.4123
	8100	4118	3176		43.0503	43.8907	48.7191
	8242	4287	3205		43.805	45.6919	49.164
	8041	4483	3280		42.7367	47.781	50.3145
	8075	4540	3288		42.9174	48.3885	50.4372
	8167	4835	3192		43.4064	51.5327	48.9646
	8291	4717	3287		44.0654	50.275	50.4218
	8438	4864	3303		44.8467	51.8417	50.6673
	8388	4934	3252		44.581	52.5878	49.885
	8190	4974	3278		43.5286	53.0142	50.2838
	8598	4955	3269		45.6971	52.8116	50.1457
	8484	5089	3294		45.0912	54.2399	50.5292
	8487	5108	3210		45.1071	54.4424	49.2407
	8610	5141	3374		45.7609	54.7941	51.7564
	8431	5229	3282		44.8095	55.732	50.3451
	8461	5304	3374		44.969	56.5314	51.7564
	8521	5331	3401		45.2879	56.8192	52.1706
	8697	5222	3313		46.2233	55.6574	50.8207
	8668	5249	3460		46.0691	55.9452	53.0756
	8944	5173	3369		47.536	55.1351	51.6797
	8810	5393	3180		46.8238	57.48	48.7805
	8827	5383	3460		46.9142	57.3734	53.0756
	8802	5335	3465		46.7813	56.8618	53.1523
	8593	5378	3431		45.6705	57.3201	52.6308
	8763	5537	3450		46.574	59.0148	52.9222
	8404	5349	3403		44.666	57.011	52.2013
	8442	5629	3442		44.868	59.9953	52.7995
	8571	5398	3401		45.5536	57.5333	52.1706
	8676	5493	3337		46.1117	58.5458	51.1888
	8759	5565	3424		46.5528	59.3132	52.5234
	8883	5667	3351		47.2118	60.4003	51.4036
	8656	5575	3589		46.0054	59.4198	55.0545
	8723	5658	3364		46.3615	60.3044	51.603
	8712	5643	3588		46.303	60.1445	55.0391
	8910	5493	3549		47.3553	58.5458	54.4409
	8856	5640	3565		47.0683	60.1126	54.6863
	8776	5515	3493		46.6431	58.7803	53.5818
	8824	5633	3499		46.8983	60.0379	53.6739
	8714	5628	3494		46.3136	59.9847	53.5972
	8835	5620	3479		46.9567	59.8994	53.3671
	8831	5650	3482		46.9355	60.2191	53.4131
	8700	5664	3509		46.2392	60.3683	53.8273
	8791	5603	3514		46.7229	59.7182	53.904
	8646	5769	3609		45.9522	61.4875	55.3613
	8587	5629	3540		45.6386	59.9953	54.3028
	8625	5756	3625		45.8406	61.3489	55.6067
	8480	5591	3560		45.0699	59.5903	54.6096
	8589	5880	3457		45.6493	62.6705	53.0296
	8405	5898	3578		44.6713	62.8624	54.8857
	8405	5698	3565		44.6713	60.7307	54.6863
	8313	5757	3520		44.1824	61.3596	53.996
	8449	5859	3646		44.9052	62.4467	55.9288
	8336	5848	3592		44.3046	62.3295	55.1005
	8402	5827	3603		44.6554	62.1056	55.2692
	8444	5783	3675		44.8786	61.6367	56.3737
	8436	5954	3616		44.8361	63.4592	55.4686
	8356	5946	3716		44.4109	63.374	57.0026
	8546	5884	3564		45.4207	62.7132	54.671
	8480	5856	3497		45.0699	62.4147	53.6432
	8630	5990	3638		45.8672	63.8429	55.8061
	8713	5964	3686		46.3083	63.5658	56.5424
	8680	6036	3673		46.1329	64.3332	56.343
	8654	5973	3631		45.9947	63.6617	55.6987
	8665	5970	3748		46.0532	63.6298	57.4935
	8825	5932	3652		46.9036	63.2248	56.0209
	8656	6072	3678		46.0054	64.7169	56.4197
	8609	6092	3704		45.7556	64.9301	56.8185
	8800	5793	3609		46.7707	61.7433	55.3613
	8847	6077	3646		47.0205	64.7702	55.9288
	8797	6034	3731		46.7548	64.3119	57.2327
	8918	6121	3787		47.3978	65.2392	58.0917
	8775	6117	3703		46.6378	65.1965	56.8032
	8913	6054	3794		47.3713	64.5251	58.1991
	8866	6119	3740		47.1215	65.2179	57.3708
	8902	6089	3777		47.3128	64.8981	57.9383
	8922	5975	3712		47.4191	63.6831	56.9412
	8788	6304	3843		46.7069	67.1896	58.9508
	8782	6117	3752		46.675	65.1965	57.5548
	8947	6150	3722		47.552	65.5483	57.0946
	8900	6258	3855		47.3022	66.6994	59.1348
	9158	6191	3860		48.6734	65.9852	59.2115
	9083	6353	3750		48.2748	67.7119	57.5242
	9049	6264	3738		48.0941	66.7633	57.3401
	9057	6203	3832		48.1366	66.1131	58.782
	8863	6196	3785		47.1055	66.0385	58.0611
	8947	6244	3863		47.552	66.5501	59.2576
	8838	6155	3780		46.9727	65.6016	57.9844
	8903	6237	3770		47.3181	66.4755	57.831
	8978	6337	3879		47.7167	67.5414	59.503
	9107	6484	4033		48.4024	69.1081	61.8653
	8936	6187	3804		47.4935	65.9426	58.3525
	8976	6264	3964		47.7061	66.7633	60.8069
	8857	6311	3959		47.0736	67.2642	60.7302
	8930	6421	3856		47.4616	68.4366	59.1502
	9037	6515	3890		48.0303	69.4385	59.6717
	8951	6423	3864		47.5732	68.458	59.2729
	8837	6307	3935		46.9673	67.2216	60.362
	9166	6409	3953		48.7159	68.3087	60.6381
	9156	6452	4062		48.6628	68.7671	62.3102
	9003	6402	4033		47.8496	68.2341	61.8653
	8990	6391	3936		47.7805	68.1169	60.3774
	8839	6331	3992		46.978	67.4774	61.2364
	9297	6419	3969		49.4122	68.4153	60.8836
	9109	6387	4021		48.413	68.0743	61.6812
	9089	6434	3972		48.3067	68.5752	60.9296
	9231	6466	3993		49.0614	68.9163	61.2517
	9277	6464	3983		49.3059	68.895	61.0983
	9164	6514	3984		48.7053	69.4279	61.1137
	9103	6514	3958		48.3811	69.4279	60.7148
	9230	6504	4130		49.0561	69.3213	63.3533
	9311	6501	4016		49.4866	69.2893	61.6045
	9449	6612	4045		50.22	70.4724	62.0494
	9241	6487	4061		49.1145	69.1401	62.2948
	9191	6497	4058		48.8488	69.2467	62.2488
	9331	6397	3922		49.5929	68.1808	60.1626
	9485	6417	4057		50.4114	68.394	62.2335
	9408	6522	4002		50.0021	69.5131	61.3898
	9580	6601	4027		50.9163	70.3551	61.7733
	9321	6409	4078		49.5397	68.3087	62.5556
	9344	6474	4028		49.662	69.0015	61.7886
	9527	6574	4226		50.6346	70.0674	64.8259
	9373	6558	3997		49.8161	69.8968	61.3131
	9347	6565	4071		49.6779	69.9714	62.4482
	9375	6383	4191		49.8267	68.0316	64.289
	9370	6602	4150		49.8002	70.3658	63.6601
	9458	6568	4060		50.2679	70.0034	62.2795
	9678	6604	3968		51.4371	70.3871	60.8682
	9740	6525	4083		51.7667	69.5451	62.6323
	9678	6672	4127		51.4371	71.1119	63.3073
	9674	6753	4063		51.4159	71.9752	62.3255
	9789	6607	4229		52.0271	70.4191	64.8719
	9798	6575	4158		52.0749	70.078	63.7828
	9725	6664	4354		51.6869	71.0266	66.7894
	10071	6683	4121		53.5259	71.2291	63.2152
	10135	6583	4211		53.866	70.1633	64.5958
	9984	6685	4260		53.0635	71.2504	65.3474
	9924	6658	4221		52.7446	70.9627	64.7492
	9834	6698	4236		52.2663	71.389	64.9793
	10034	6877	4133		53.3292	73.2968	63.3993
	9933	6753	4204		52.7924	71.9752	64.4884
	10167	6789	4234		54.0361	72.3589	64.9486
	10051	6687	4124		53.4196	71.2717	63.2612
	9761	6632	4333		51.8783	70.6855	66.4672
	9925	6791	4290		52.7499	72.3802	65.8076
	9925	6820	4076		52.7499	72.6893	62.5249
	9936	6805	4275		52.8084	72.5294	65.5775
	9887	6915	4254		52.5479	73.7018	65.2554
	9976	6685	4222		53.021	71.2504	64.7645
	9888	6736	4271		52.5533	71.794	65.5162
	9843	6675	4336		52.3141	71.1438	66.5133
	9938	6816	4351		52.819	72.6467	66.7434
	9895	6763	4324		52.5905	72.0818	66.3292
	9911	6708	4165		52.6755	71.4956	63.8902
	10020	6813	4391		53.2548	72.6147	67.357
	10061	6645	4251		53.4727	70.8241	65.2094
	10108	6739	4248		53.7225	71.826	65.1634
	9874	6677	4271		52.4788	71.1652	65.5162
	10234	6757	4349		54.3922	72.0178	66.7127
	9914	6669	4310		52.6914	71.0799	66.1144
	10092	6792	4439		53.6375	72.3909	68.0933
	10317	6668	4265		54.8333	71.0692	65.4241
	10062	6798	4280		53.478	72.4548	65.6542
	10055	6747	4227		53.4408	71.9112	64.8412
	10010	7008	4399		53.2017	74.693	67.4797
	9962	6792	4425		52.9466	72.3909	67.8785
	10278	6770	4431		54.626	72.1564	67.9705
	10195	6866	4417		54.1849	73.1796	67.7558
	10084	6875	4368		53.595	73.2755	67.0041
	9890	6914	4228		52.5639	73.6912	64.8566
	9973	6845	4440		53.005	72.9557	68.1086
	10071	6807	4342		53.5259	72.5507	66.6053
	10001	6921	4302		53.1538	73.7658	65.9917
	10168	6939	4392		54.0414	73.9576	67.3723
	10332	6948	4455		54.913	74.0535	68.3387
	10322	7124	4408		54.8599	75.9294	67.6177
	10250	6965	4493		54.4772	74.2347	68.9216
	10276	6911	4403		54.6154	73.6592	67.541
	10379	6881	4345		55.1628	73.3394	66.6513
	10329	6670	4332		54.8971	71.0906	66.4519
	10273	6961	4482		54.5995	74.1921	68.7529
	10386	6864	4491		55.2001	73.1583	68.8909
	10310	6874	4449		54.7961	73.2648	68.2467
	10431	7141	4444		55.4392	76.1106	68.17
	10679	6871	4467		56.7573	73.2329	68.5228
	10497	6994	4541		55.79	74.5438	69.6579
	10362	5090	1827		55.0725	54.2505	28.0258
	10625	8155	6617		56.4703	86.9181	101.503
	10432	8100	7097		55.4445	86.3319	108.866
	3133	8426	7060		16.6514	89.8064	108.299
	19575	8437	7065		104.038	89.9237	108.376
	20144	8849	7257		107.062	94.3149	111.321
	20791	8787	7318		110.501	93.6541	112.256
	21071	8835	7429		111.989	94.1657	113.959
	21500	8757	7517		114.269	93.3343	115.309
	21649	8671	7694		115.061	92.4177	118.024
	21712	9060	7574		115.396	96.5638	116.183
	21930	8725	7556		116.555	92.9933	115.907
	22011	8992	7507		116.985	95.839	115.156
	21846	8984	7736		116.108	95.7538	118.669
	21962	8786	7523		116.725	93.6434	115.401
	22183	8902	7573		117.899	94.8798	116.168
	22206	9083	7684		118.022	96.8089	117.871
	22467	8936	7698		119.409	95.2422	118.086
	22451	9119	7701		119.324	97.1926	118.132
	22463	9132	7700		119.388	97.3312	118.116
	22591	9056	7742		120.068	96.5211	118.761
	22323	9026	7825		118.643	96.2014	120.034
	22473	9101	7750		119.441	97.0008	118.883
	22558	8977	7702		119.892	95.6791	118.147
	22489	9078	7830		119.526	96.7556	120.11
	22221	9052	7809		118.101	96.4785	119.788
	22678	9142	7805		120.53	97.4378	119.727
	22295	8988	7843		118.495	95.7964	120.31
	22534	8769	7926		119.765	93.4622	121.583
	22462	9100	7709		119.382	96.9901	118.254
	22665	9211	7845		120.461	98.1732	120.341
	22558	8902	7747		119.892	94.8798	118.837
	22627	9043	7785		120.259	96.3826	119.42
	22534	9021	7670		119.765	96.1481	117.656
	22743	9109	7736		120.876	97.086	118.669
	22259	9114	7824		118.303	97.1393	120.018
	22521	9141	7896		119.696	97.4271	121.123
	22599	8962	7904		120.11	95.5193	121.246
	22522	9092	7811		119.701	96.9048	119.819
	22579	8934	7797		120.004	95.2208	119.604
	22333	9082	7821		118.697	96.7983	119.972
	22526	9063	7683		119.722	96.5958	117.855
	22368	9234	7633		118.883	98.4183	117.089
	22772	8877	7714		121.03	94.6133	118.331
	22412	9146	7763		119.116	97.4804	119.083
	22760	9083	7907		120.966	96.8089	121.292
	22565	8958	7695		119.93	95.4766	118.04
	22593	9114	7852		120.078	97.1393	120.448
	22502	8871	7706		119.595	94.5494	118.208
	22560	9169	7811		119.903	97.7255	119.819
	22695	8850	7873		120.621	94.3255	120.77
	22719	8934	7791		120.748	95.2208	119.512
	22493	8959	7832		119.547	95.4873	120.141
	22610	9035	7784		120.169	96.2973	119.405
	22526	8985	7708		119.722	95.7644	118.239
	22640	9007	7647		120.328	95.9989	117.303
	22693	8850	7728		120.61	94.3255	118.546
	22503	8766	7606		119.6	93.4303	116.674
	22538	9044	7802		119.786	96.3932	119.681
	22668	9059	7844		120.477	96.5531	120.325
	22539	8992	7632		119.791	95.839	117.073
	22305	8919	7751		118.548	95.061	118.899
	22508	8989	7960		119.627	95.807	122.105
	22647	8863	7777		120.365	94.4641	119.297
	22558	9026	7729		119.892	96.2014	118.561
	22804	8910	7874		121.2	94.965	120.785
	22574	8976	7683		119.977	95.6685	117.855
	22793	9004	7770		121.141	95.9669	119.19
	22747	9024	7832		120.897	96.1801	120.141
	22668	8908	7808		120.477	94.9437	119.773
	22389	9000	7814		118.994	95.9243	119.865
	22628	9062	7714		120.264	96.5851	118.331
	22630	8848	7829		120.275	94.3042	120.095
	22635	8958	7853		120.302	95.4766	120.463
	22577	8875	7665		119.993	94.592	117.579
	22745	8858	7692		120.886	94.4108	117.994
	22559	8920	7802		119.898	95.0716	119.681
	23007	8910	7827		122.279	94.965	120.064
	22686	8861	7913		120.573	94.4428	121.384
	22622	9004	7604		120.233	95.9669	116.644
	22486	8820	7660		119.51	94.0058	117.503
	22507	9067	7736		119.621	96.6384	118.669
	22425	9012	7836		119.186	96.0522	120.202
	22601	9128	7708		120.121	97.2885	118.239
	22622	8967	7909		120.233	95.5726	121.322
	22699	9034	7880		120.642	96.2867	120.877
	22399	9008	7683		119.047	96.0095	117.855
	22663	8804	7787		120.45	93.8353	119.451
	22618	8999	7771		120.211	95.9136	119.205
	22686	8868	7675		120.573	94.5174	117.733
	22649	9003	7913		120.376	95.9563	121.384
	22795	9066	7798		121.152	96.6277	119.62
	22544	9098	7765		119.818	96.9688	119.113
	22654	9049	7702		120.403	96.4465	118.147
	22462	8911	7725		119.382	94.9757	118.5
	22463	8839	7830		119.388		120.11
	22457	8942	7560		119.356		115.969
	22693	8816	7707		120.61		118.224
