# Supplementary material for: Cryo‐EM structure of antibacterial efflux transporter QacA from Staphylococcus aureus reveals a novel extracellular loop with allosteric role
Source: EMBO J. 2023 Jul 17;42(16):e113418. doi: 10.15252/embj.2023113418 (PMC10425836; doi:10.15252/embj.2023113418)
Supplement: Supplementary file 4 — Source Data for Expanded View [file EMBJ-42-e113418-s008.zip › Expanded view source data/Figure EV5/README.txt]

Pymol session files are provided as follows:

1. Figure EV5A: Ca displacement vectors file. Colour scheme follows the convention in the figure
2. Figure EV5B: movements of individual helices in QacAoo and QacAio models.
3. Figure EV5E: Ca traces extracted from simulation trajectory of ten frames equidistant in simulation time (labeled as proto_r2, with suffix as the nanosecond in which it was captured.). This is for the run, whose data is projected in EV5D.
