# Supplementary material for: Cryo‐EM structure of antibacterial efflux transporter QacA from Staphylococcus aureus reveals a novel extracellular loop with allosteric role
Source: EMBO J. 2023 Jul 17;42(16):e113418. doi: 10.15252/embj.2023113418 (PMC10425836; doi:10.15252/embj.2023113418)
Supplement: Supplementary file 6 — Source Data for Figure 1 [file EMBJ-42-e113418-s005.zip]

Archive with 90 entries (78 files):
- Main Figure 1/Figure 1C/
- Main Figure 1/Figure 1C/Figure 1C Spot assay.pdf
- Main Figure 1/Figure 1G/
- Main Figure 1/Figure 1G/A4 localization/
- Main Figure 1/Figure 1G/A4 localization/induced/
- Main Figure 1/Figure 1G/A4 localization/induced/Image 2.czi
- Main Figure 1/Figure 1G/A4 localization/induced/Image 4.czi
- Main Figure 1/Figure 1G/A4 localization/induced/Image 5.czi
- Main Figure 1/Figure 1G/A4 localization/induced/Image 6.czi
- Main Figure 1/Figure 1G/A4 localization/README.txt
- Main Figure 1/Figure 1G/A4 localization/uninduced/
- Main Figure 1/Figure 1G/A4 localization/uninduced/Image 13.czi
- Main Figure 1/Figure 1G/A4 localization/uninduced/Image 14.czi
- Main Figure 1/Figure 1G/A4 localization/uninduced/Image 15.czi
- Main Figure 1/Figure 1G/B7 localization/
- Main Figure 1/Figure 1G/B7 localization/processed/
- Main Figure 1/Figure 1G/B7 localization/processed/induced/
- Main Figure 1/Figure 1G/B7 localization/processed/induced/_induced confocal.zip
- Main Figure 1/Figure 1G/B7 localization/processed/induced/cropped/
- Main Figure 1/Figure 1G/B7 localization/processed/induced/cropped/cell1 image7_DAPI.png
- Main Figure 1/Figure 1G/B7 localization/processed/induced/cropped/cell1 image7_DIC.png
- Main Figure 1/Figure 1G/B7 localization/processed/induced/cropped/cell1 image7_GFP.png
- Main Figure 1/Figure 1G/B7 localization/processed/induced/cropped/cell1 image7_merged.png
- Main Figure 1/Figure 1G/B7 localization/processed/induced/cropped/cell1 image7_rhodamine.png
- Main Figure 1/Figure 1G/B7 localization/processed/induced/cropped/cell1 image9_DAPI.png
- Main Figure 1/Figure 1G/B7 localization/processed/induced/cropped/cell1 image9_DIC.png
- Main Figure 1/Figure 1G/B7 localization/processed/induced/cropped/cell1 image9_GFP.png
- Main Figure 1/Figure 1G/B7 localization/processed/induced/cropped/cell1 image9_rhodamine.png
- Main Figure 1/Figure 1G/B7 localization/processed/induced/cropped/cell2 image7_DAPI.png
- Main Figure 1/Figure 1G/B7 localization/processed/induced/cropped/cell2 image7_DIC.png
- Main Figure 1/Figure 1G/B7 localization/processed/induced/cropped/cell2 image7_GFP.png
- Main Figure 1/Figure 1G/B7 localization/processed/induced/cropped/cell2 image7_rhodamine.png
- Main Figure 1/Figure 1G/B7 localization/processed/induced/cropped/cell2 image9_DAPI.png
- Main Figure 1/Figure 1G/B7 localization/processed/induced/cropped/cell2 image9_DIC.png
- Main Figure 1/Figure 1G/B7 localization/processed/induced/cropped/cell2 image9_GFP.png
- Main Figure 1/Figure 1G/B7 localization/processed/induced/cropped/cell2 image9_rhodamine.png
- Main Figure 1/Figure 1G/B7 localization/processed/induced/cropped/cell3 image7_DAPI.png
- Main Figure 1/Figure 1G/B7 localization/processed/induced/cropped/cell3 image7_DIC.png
- Main Figure 1/Figure 1G/B7 localization/processed/induced/cropped/cell3 image7_GFP.png
- Main Figure 1/Figure 1G/B7 localization/processed/induced/cropped/cell3 image7_rhodamine.png
- Main Figure 1/Figure 1G/B7 localization/processed/induced/cropped/cell3 image9_DAPI.png
- Main Figure 1/Figure 1G/B7 localization/processed/induced/cropped/cell3 image9_DIC.png
- Main Figure 1/Figure 1G/B7 localization/processed/induced/cropped/cell3 image9_GFP.png
- Main Figure 1/Figure 1G/B7 localization/processed/induced/cropped/cell3 image9_rhodamine.png
- Main Figure 1/Figure 1G/B7 localization/processed/induced/cropped/cell4 image7_DAPI.png
- Main Figure 1/Figure 1G/B7 localization/processed/induced/cropped/cell4 image7_DIC.png
- Main Figure 1/Figure 1G/B7 localization/processed/induced/cropped/cell4 image7_GFP.png
- Main Figure 1/Figure 1G/B7 localization/processed/induced/cropped/cell4 image7_rhodamine.png
- Main Figure 1/Figure 1G/B7 localization/processed/induced/Image 11_Airyscan Processing.czi
- Main Figure 1/Figure 1G/B7 localization/processed/induced/Image 11_Airyscan Processing_DAPI.tif
- Main Figure 1/Figure 1G/B7 localization/processed/induced/Image 11_Airyscan Processing_GFP.czi
- Main Figure 1/Figure 1G/B7 localization/processed/induced/Image 11_Airyscan Processing_merge.tif
- Main Figure 1/Figure 1G/B7 localization/processed/induced/Image 11_Airyscan Processing_rhodamine.tif
- Main Figure 1/Figure 1G/B7 localization/processed/induced/Image 13_Airyscan Processing.czi
- Main Figure 1/Figure 1G/B7 localization/processed/induced/Image 13_Airyscan Processing.tif
- Main Figure 1/Figure 1G/B7 localization/processed/induced/Image 2_Airyscan Processing.czi
- Main Figure 1/Figure 1G/B7 localization/processed/induced/Image 2_Airyscan Processing_DAPI.tif
- Main Figure 1/Figure 1G/B7 localization/processed/induced/Image 2_Airyscan Processing_GFP.tif
- Main Figure 1/Figure 1G/B7 localization/processed/induced/Image 2_Airyscan Processing_Rhodamine.tif
- Main Figure 1/Figure 1G/B7 localization/processed/induced/Image 7_Airyscan Processing.czi
- Main Figure 1/Figure 1G/B7 localization/processed/induced/Image 7_Airyscan Processing_DAPI.tif
- Main Figure 1/Figure 1G/B7 localization/processed/induced/Image 7_Airyscan Processing_GFP.czi
- Main Figure 1/Figure 1G/B7 localization/processed/induced/Image 7_Airyscan Processing_GFP.tif
- Main Figure 1/Figure 1G/B7 localization/processed/induced/Image 7_Airyscan Processing_rhodamine.tif
- Main Figure 1/Figure 1G/B7 localization/processed/induced/Image 9_Airyscan Processing.czi
- Main Figure 1/Figure 1G/B7 localization/processed/induced/Image 9_Airyscan Processing_DAPI.tif
- Main Figure 1/Figure 1G/B7 localization/processed/induced/Image 9_Airyscan Processing_GFP.tif
- Main Figure 1/Figure 1G/B7 localization/processed/induced/Image 9_Airyscan Processing_merged.tif
- Main Figure 1/Figure 1G/B7 localization/processed/induced/Image 9_Airyscan Processing_Rhodamine.tif
- Main Figure 1/Figure 1G/B7 localization/processed/uninduced/
- Main Figure 1/Figure 1G/B7 localization/processed/uninduced/cropped/
- Main Figure 1/Figure 1G/B7 localization/processed/uninduced/cropped/cell1 Image17_DAPI.png
- Main Figure 1/Figure 1G/B7 localization/processed/uninduced/cropped/cell1 Image17_GFP.png
- Main Figure 1/Figure 1G/B7 localization/processed/uninduced/cropped/cell1 Image17_merged.png
- Main Figure 1/Figure 1G/B7 localization/processed/uninduced/cropped/cell1 Image17_rhodamine.png
- Main Figure 1/Figure 1G/B7 localization/processed/uninduced/Image 19_Airyscan Processing_DAPI.tif
- Main Figure 1/Figure 1G/B7 localization/processed/uninduced/Image 19_Airyscan Processing_GFP.czi
- Main Figure 1/Figure 1G/B7 localization/processed/uninduced/Image 19_Airyscan Processing_merged.tif
- Main Figure 1/Figure 1G/B7 localization/processed/uninduced/Image 19_Airyscan Processing_Rhodamine.tif
- Main Figure 1/Figure 1G/B7 localization/processed/uninduced/Image 20_Airyscan Processing_DAPI.tif
- Main Figure 1/Figure 1G/B7 localization/processed/uninduced/Image 20_Airyscan Processing_GFP.czi
- Main Figure 1/Figure 1G/B7 localization/processed/uninduced/Image 20_Airyscan Processing_GFP.tif
- Main Figure 1/Figure 1G/B7 localization/processed/uninduced/Image 20_Airyscan Processing_merged.czi
- Main Figure 1/Figure 1G/B7 localization/processed/uninduced/Image 20_Airyscan Processing_Rhodamine.tif
- Main Figure 1/Figure 1G/B7 localization/README.txt
- Main Figure 1/Figure 1H/
- Main Figure 1/Figure 1H/P11_J58_selected_6_classes.pdf
- Main Figure 1/Figure 1H/P16_J24_selected_97_classes 6 boxed.pdf
- Main Figure 1/Figure 1H/README.txt
- Main Figure 1/Main Figure 1.xlsx
