# Supplementary material for: Cryo‐EM structure of antibacterial efflux transporter QacA from Staphylococcus aureus reveals a novel extracellular loop with allosteric role
Source: EMBO J. 2023 Jul 17;42(16):e113418. doi: 10.15252/embj.2023113418 (PMC10425836; doi:10.15252/embj.2023113418)
Supplement: Supplementary file 6 — Source Data for Figure 1 [file EMBJ-42-e113418-s005.zip › Main Figure 1/Figure 1G/A4 localization/README.txt]

To interpret the image files in FIJI, open the files as hyperstacks with colorized outputs.
The channels are arranged in the following order:
	1. NHS-rhodamine (TRITC)
	2. GFP (FITC)
	3. DAPI
	4. DIC
