# Supplementary material for: Cryo‐EM structure of antibacterial efflux transporter QacA from Staphylococcus aureus reveals a novel extracellular loop with allosteric role
Source: EMBO J. 2023 Jul 17;42(16):e113418. doi: 10.15252/embj.2023113418 (PMC10425836; doi:10.15252/embj.2023113418)
Supplement: Supplementary file 6 — Source Data for Figure 1 [file EMBJ-42-e113418-s005.zip › Main Figure 1/Figure 1G/B7 localization/README.txt]

Since the images were very heavy as they were captured in airyscan mode, individual scans were combined and have been provided as composites. These can be opened on FIJI or ImageJ.
The images have also been cropped and kept in a subdirectory 'cropped' for ease of curation, along with full field.
The following ranges were used:
	1. NHS-rhodamine (TRITC fluorescence settings, depicted in red)
	2. GFP (FITC fluorescence settings, depicted in green)
	3. DAPI (depicted in blue)
	4. DIC
