# Supplementary material for: Cryo‐EM structure of antibacterial efflux transporter QacA from Staphylococcus aureus reveals a novel extracellular loop with allosteric role
Source: EMBO J. 2023 Jul 17;42(16):e113418. doi: 10.15252/embj.2023113418 (PMC10425836; doi:10.15252/embj.2023113418)
Supplement: Supplementary file 6 — Source Data for Figure 1 [file EMBJ-42-e113418-s005.zip › Main Figure 1/Figure 1H/README.txt]

1H top panel raw data is provided as the Cryosparc selected 2D classes output exported as a pdf, named 'P11_J58_selected_6_classes.pdf'. This is a subset from a set of 14 classes from 68000 particles, as described in the legend.

1H bottom panel raw data is provided as the cryosparc all 2D classes output exported as a pdf, named 'P16_J24_selected_97_classes 6 boxed.pdf'. Classes displayed in the figure are boxed in green.
