# Supplementary material for: Cryo‐EM structure of antibacterial efflux transporter QacA from Staphylococcus aureus reveals a novel extracellular loop with allosteric role
Source: EMBO J. 2023 Jul 17;42(16):e113418. doi: 10.15252/embj.2023113418 (PMC10425836; doi:10.15252/embj.2023113418)
Supplement: Supplementary file 6 — Source Data for Figure 1 [file EMBJ-42-e113418-s005.zip › Main Figure 1/Main Figure 1.xlsx]

## Sheet: Fig1A
Size exclusion chromatography profile of QacA WT
	Volume (ml)	Absorbance @ 280 nm (mAU)
	0	0
	0.016	-7.8e-05
	0.032	-0.00026
	0.048	-0.000828
	0.064	-0.001222
	0.08	-0.001331
	0.096	-0.001372
	0.112	-0.001416
	0.128	-0.001478
	0.144	-0.001529
	0.16	-0.00156
	0.176	-0.001596
	0.192	-0.00155
	0.208	-0.001424
	0.224	-0.00142
	0.24	-0.001471
	0.256	-0.001586
	0.272	-0.001671
	0.288	-0.001803
	0.304	-0.001888
	0.32	-0.00201
	0.336	-0.00208
	0.352	-0.002205
	0.368	-0.002279
	0.384	-0.002364
	0.4	-0.002479
	0.416	-0.002547
	0.432	-0.002621
	0.448	-0.002709
	0.464	-0.002798
	0.48	-0.002865
	0.496	-0.002933
	0.512	-0.003011
	0.528	-0.003078
	0.544	-0.003133
	0.56	-0.003197
	0.576	-0.003272
	0.592	-0.003349
	0.608	-0.003387
	0.624	-0.003414
	0.64	-0.003516
	0.656	-0.003556
	0.672	-0.003621
	0.688	-0.003678
	0.704	-0.003726
	0.72	-0.003783
	0.736	-0.00384
	0.752	-0.003885
	0.768	-0.003935
	0.784	-0.003983
	0.8	-0.00403
	0.816	-0.004084
	0.832	-0.004135
	0.848	-0.004192
	0.864	-0.004232
	0.88	-0.004263
	0.896	-0.004317
	0.912	-0.004367
	0.928	-0.004408
	0.944	-0.004455
	0.96	-0.004492
	0.976	0
	0.992	-3.6e-05
	1.008	-6.9e-05
	1.024	-0.00012
	1.04	-0.00013
	1.056	-0.000181
	1.072	-0.000211
	1.088	-0.000221
	1.104	-0.000251
	1.12	-0.000282
	1.136	-0.000302
	1.152	-0.000342
	1.168	-0.000363
	1.184	-0.00041
	1.2	-0.00042
	1.216	-0.000441
	1.232	-0.000451
	1.248	-0.000508
	1.264	-0.000539
	1.28	-0.000549
	1.296	-0.000589
	1.312	-0.000599
	1.328	-0.00063
	1.344	-0.00067
	1.36	-0.0007
	1.376	-0.00071
	1.392	-0.000741
	1.408	-0.000761
	1.424	-0.000801
	1.44	-0.000801
	1.456	-0.000842
	1.472	-0.000872
	1.488	-0.000892
	1.504	-0.000902
	1.52	-0.000933
	1.536	-0.000953
	1.552	-0.000983
	1.568	-0.000986
	1.584	-0.001016
	1.6	-0.001046
	1.616	-0.001087
	1.632	-0.001097
	1.648	-0.0011
	1.664	-0.00113
	1.68	-0.00115
	1.696	-0.001191
	1.712	-0.001183
	1.728	-0.001196
	1.744	-0.001216
	1.76	-0.001226
	1.776	-0.00125
	1.792	-0.001277
	1.808	-0.001297
	1.824	-0.001317
	1.84	-0.00134
	1.856	-0.00134
	1.872	-0.001353
	1.888	-0.001356
	1.904	-0.001376
	1.92	-0.001396
	1.936	-0.001437
	1.952	-0.001439
	1.968	-0.00145
	1.984	-0.00146
	2	-0.00149
	2.016	-0.00151
	2.032	-0.001516
	2.048	-0.001526
	2.064	-0.001546
	2.08	-0.001556
	2.096	-0.001569
	2.112	-0.001589
	2.128	-0.001612
	2.144	-0.001612
	2.16	-0.001622
	2.176	-0.001662
	2.192	-0.001665
	2.208	-0.001675
	2.224	-0.001705
	2.24	-0.001716
	2.256	-0.001746
	2.272	-0.001731
	2.288	-0.001741
	2.304	-0.001771
	2.32	-0.001802
	2.336	-0.001794
	2.352	-0.001804
	2.368	-0.001855
	2.384	-0.001827
	2.4	-0.001837
	2.416	-0.00185
	2.432	-0.001853
	2.448	-0.001893
	2.464	-0.001873
	2.48	-0.001904
	2.496	-0.001906
	2.512	-0.001919
	2.528	-0.001919
	2.544	-0.001949
	2.56	-0.001969
	2.576	-0.001969
	2.592	-0.001962
	2.608	-0.001982
	2.624	-0.001985
	2.64	-0.001995
	2.656	-0.002015
	2.672	-0.002018
	2.688	-0.002011
	2.704	-0.002004
	2.72	-0.002041
	2.736	-0.002024
	2.752	-0.002044
	2.768	-0.002057
	2.784	-0.002057
	2.8	-0.00207
	2.816	-0.002052
	2.832	-0.002062
	2.848	-0.002082
	2.864	-0.002092
	2.88	-0.002115
	2.896	-0.002125
	2.912	-0.002125
	2.928	-0.002145
	2.944	-0.002148
	2.96	-0.002121
	2.976	-0.002121
	2.992	-0.002181
	3.008	-0.002164
	3.024	-0.002184
	3.04	-0.002174
	3.056	-0.002204
	3.072	-0.002217
	3.088	-0.00222
	3.104	-0.00222
	3.12	-0.00222
	3.136	-0.002243
	3.152	-0.002233
	3.168	-0.002223
	3.184	-0.002253
	3.2	-0.002283
	3.216	-0.002265
	3.232	-0.002276
	3.248	-0.002286
	3.264	-0.002306
	3.28	-0.002306
	3.296	-0.002319
	3.312	-0.002321
	3.328	-0.002341
	3.344	-0.002341
	3.36	-0.002354
	3.376	-0.002364
	3.392	-0.002384
	3.408	-0.002364
	3.424	-0.002327
	3.44	-0.00231
	3.456	-0.00231
	3.472	-0.002289
	3.488	-0.002282
	3.504	-0.002292
	3.52	-0.002305
	3.536	-0.002335
	3.552	-0.002345
	3.568	-0.002345
	3.584	-0.002395
	3.6	-0.002395
	3.616	-0.002426
	3.632	-0.002453
	3.648	-0.002473
	3.664	-0.002503
	3.68	-0.002486
	3.696	-0.002486
	3.712	-0.002493
	3.728	-0.002506
	3.744	-0.002506
	3.76	-0.002516
	3.776	-0.002506
	3.792	-0.002526
	3.808	-0.002536
	3.824	-0.002559
	3.84	-0.002549
	3.856	-0.002569
	3.872	-0.002549
	3.888	-0.002569
	3.904	-0.002589
	3.92	-0.002569
	3.936	-0.002579
	3.952	-0.002579
	3.968	-0.002569
	3.984	-0.002602
	4	-0.002572
	4.016	-0.002582
	4.032	-0.002582
	4.048	-0.002562
	4.064	-0.002552
	4.08	-0.002542
	4.096	-0.002534
	4.112	-0.002487
	4.128	-0.002477
	4.144	-0.002477
	4.16	-0.00246
	4.176	-0.002409
	4.192	-0.002379
	4.208	-0.002339
	4.224	-0.002329
	4.24	-0.002289
	4.256	-0.002259
	4.272	-0.002191
	4.288	-0.002134
	4.304	-0.002093
	4.32	-0.002003
	4.336	-0.001963
	4.352	-0.001913
	4.368	-0.001852
	4.384	-0.001762
	4.4	-0.001694
	4.416	-0.001586
	4.432	-0.001516
	4.448	-0.001435
	4.464	-0.001355
	4.48	-0.001264
	4.496	-0.001154
	4.512	-0.001056
	4.528	-0.000955
	4.544	-0.000837
	4.56	-0.000719
	4.576	-0.000618
	4.592	-0.000525
	4.608	-0.000396
	4.624	-0.000265
	4.64	-0.000174
	4.656	-4.6e-05
	4.672	8.5e-05
	4.688	0.000206
	4.704	0.000307
	4.72	0.000426
	4.736	0.000547
	4.752	0.000658
	4.768	0.000786
	4.784	0.000908
	4.8	0.001019
	4.816	0.00112
	4.832	0.001242
	4.848	0.00134
	4.864	0.001461
	4.88	0.001573
	4.896	0.001664
	4.912	0.001765
	4.928	0.001846
	4.944	0.001907
	4.96	0.002006
	4.976	0.002077
	4.992	0.002168
	5.008	0.002246
	5.024	0.002297
	5.04	0.002368
	5.056	0.002408
	5.072	0.002479
	5.088	0.002558
	5.104	0.002608
	5.12	0.002629
	5.136	0.002659
	5.152	0.002669
	5.168	0.002717
	5.184	0.002727
	5.2	0.002768
	5.216	0.002778
	5.232	0.002798
	5.248	0.002805
	5.264	0.002805
	5.28	0.002816
	5.296	0.002823
	5.312	0.002792
	5.328	0.002782
	5.344	0.002789
	5.36	0.002769
	5.376	0.002749
	5.392	0.002718
	5.408	0.002678
	5.424	0.002647
	5.44	0.002627
	5.456	0.002596
	5.472	0.002535
	5.488	0.002515
	5.504	0.002492
	5.52	0.002461
	5.536	0.002387
	5.552	0.002327
	5.568	0.002324
	5.584	0.00225
	5.6	0.002209
	5.616	0.002171
	5.632	0.0021
	5.648	0.00206
	5.664	0.001979
	5.68	0.001938
	5.696	0.001878
	5.712	0.001827
	5.728	0.001766
	5.744	0.001695
	5.76	0.001655
	5.776	0.001584
	5.792	0.001523
	5.808	0.00147
	5.824	0.001429
	5.84	0.001348
	5.856	0.001277
	5.872	0.001214
	5.888	0.001163
	5.904	0.001092
	5.92	0.001049
	5.936	0.001019
	5.952	0.000948
	5.968	0.000897
	5.984	0.000809
	6	0.000759
	6.016	0.000705
	6.032	0.000645
	6.048	0.000574
	6.064	0.000533
	6.08	0.000463
	6.096	0.000412
	6.112	0.000379
	6.128	0.000319
	6.144	0.000268
	6.16	0.000208
	6.176	0.000167
	6.192	0.000124
	6.208	8.4e-05
	6.224	2.3e-05
	6.24	-1.7e-05
	6.256	-5.8e-05
	6.272	-0.000108
	6.288	-0.000151
	6.304	-0.000171
	6.32	-0.000229
	6.336	-0.000272
	6.352	-0.00032
	6.368	-0.000353
	6.384	-0.000383
	6.4	-0.000413
	6.416	-0.000434
	6.432	-0.000484
	6.448	-0.000494
	6.464	-0.000554
	6.48	-0.000575
	6.496	-0.000577
	6.512	-0.000587
	6.528	-0.000625
	6.544	-0.000628
	6.56	-0.000618
	6.576	-0.000618
	6.592	-0.000598
	6.608	-0.000598
	6.624	-0.00059
	6.64	-0.00057
	6.656	-0.00054
	6.672	-0.00051
	6.688	-0.000459
	6.704	-0.000409
	6.72	-0.000359
	6.736	-0.000288
	6.752	-0.000197
	6.768	-0.000117
	6.784	1.1e-05
	6.8	0.000102
	6.816	0.000254
	6.832	0.000375
	6.848	0.000526
	6.864	0.000708
	6.88	0.00092
	6.896	0.001125
	6.912	0.001348
	6.928	0.001648
	6.944	0.001912
	6.96	0.002236
	6.976	0.002581
	6.992	0.002956
	7.008	0.003352
	7.024	0.0038
	7.04	0.004285
	7.056	0.004795
	7.072	0.005315
	7.088	0.005836
	7.104	0.006409
	7.12	0.006982
	7.136	0.007526
	7.152	0.00806
	7.168	0.008635
	7.184	0.00917
	7.2	0.009727
	7.216	0.010222
	7.232	0.010725
	7.248	0.011201
	7.264	0.011656
	7.28	0.012071
	7.296	0.012475
	7.312	0.012839
	7.328	0.013213
	7.344	0.013577
	7.36	0.013889
	7.376	0.01417
	7.392	0.014441
	7.408	0.014698
	7.424	0.014928
	7.44	0.015105
	7.456	0.015262
	7.472	0.015398
	7.488	0.015481
	7.504	0.015534
	7.52	0.015572
	7.536	0.015572
	7.552	0.015551
	7.568	0.015509
	7.584	0.015415
	7.6	0.015293
	7.616	0.015189
	7.632	0.015074
	7.648	0.014949
	7.664	0.01482
	7.68	0.014726
	7.696	0.014611
	7.712	0.014486
	7.728	0.014371
	7.744	0.014257
	7.76	0.014184
	7.776	0.014111
	7.792	0.014042
	7.808	0.013962
	7.824	0.013906
	7.84	0.013851
	7.856	0.013778
	7.872	0.013733
	7.888	0.013701
	7.904	0.013649
	7.92	0.013597
	7.936	0.013563
	7.952	0.013521
	7.968	0.01349
	7.984	0.013431
	8	0.013379
	8.016	0.013337
	8.032	0.013285
	8.048	0.013261
	8.064	0.013199
	8.08	0.013157
	8.096	0.013136
	8.112	0.013095
	8.128	0.013022
	8.144	0.013015
	8.16	0.012963
	8.176	0.012915
	8.192	0.012894
	8.208	0.012825
	8.224	0.012766
	8.24	0.012704
	8.256	0.012652
	8.272	0.012607
	8.288	0.012576
	8.304	0.012524
	8.32	0.012472
	8.336	0.01242
	8.352	0.012378
	8.368	0.012327
	8.384	0.012295
	8.4	0.012244
	8.416	0.012171
	8.432	0.01213
	8.448	0.012095
	8.464	0.012054
	8.48	0.011981
	8.496	0.01195
	8.512	0.011908
	8.528	0.011857
	8.544	0.011784
	8.56	0.011732
	8.576	0.011681
	8.592	0.011667
	8.608	0.011625
	8.624	0.011584
	8.64	0.011525
	8.656	0.011473
	8.672	0.011432
	8.688	0.011401
	8.704	0.011349
	8.72	0.011318
	8.736	0.011298
	8.752	0.011256
	8.768	0.011246
	8.784	0.011204
	8.8	0.011191
	8.816	0.011211
	8.832	0.011173
	8.848	0.011173
	8.864	0.011173
	8.88	0.011201
	8.896	0.011211
	8.912	0.011222
	8.928	0.011239
	8.944	0.011239
	8.96	0.011249
	8.976	0.01128
	8.992	0.011322
	9.008	0.011353
	9.024	0.011373
	9.04	0.011384
	9.056	0.011436
	9.072	0.011467
	9.088	0.011491
	9.104	0.011498
	9.12	0.011532
	9.136	0.01156
	9.152	0.01157
	9.168	0.011581
	9.184	0.011612
	9.2	0.011612
	9.216	0.011632
	9.232	0.011643
	9.248	0.011674
	9.264	0.011705
	9.28	0.011715
	9.296	0.011746
	9.312	0.011774
	9.328	0.011836
	9.344	0.011867
	9.36	0.01194
	9.376	0.011995
	9.392	0.012067
	9.408	0.01214
	9.424	0.01223
	9.44	0.012333
	9.456	0.01242
	9.472	0.012544
	9.488	0.012659
	9.504	0.0128
	9.52	0.012935
	9.536	0.013102
	9.552	0.013237
	9.568	0.01341
	9.584	0.013545
	9.6	0.01368
	9.616	0.013836
	9.632	0.014003
	9.648	0.014138
	9.664	0.014274
	9.68	0.014381
	9.696	0.014534
	9.712	0.014649
	9.728	0.014767
	9.744	0.014861
	9.76	0.014934
	9.776	0.014997
	9.792	0.015059
	9.808	0.015101
	9.824	0.015122
	9.84	0.015153
	9.856	0.015153
	9.872	0.015132
	9.888	0.015101
	9.904	0.01508
	9.92	0.014997
	9.936	0.014934
	9.952	0.014861
	9.968	0.01477
	9.984	0.014691
	10	0.014607
	10.016	0.014482
	10.032	0.014357
	10.048	0.014242
	10.064	0.014117
	10.08	0.014024
	10.096	0.013868
	10.112	0.013795
	10.128	0.013701
	10.144	0.013607
	10.16	0.013542
	10.176	0.013469
	10.192	0.013417
	10.208	0.013417
	10.224	0.013379
	10.24	0.013441
	10.256	0.013514
	10.272	0.013607
	10.288	0.013791
	10.304	0.013982
	10.32	0.014253
	10.336	0.014555
	10.352	0.014941
	10.368	0.015407
	10.384	0.01595
	10.4	0.016515
	10.416	0.017207
	10.432	0.017973
	10.448	0.018846
	10.464	0.019752
	10.48	0.020735
	10.496	0.021814
	10.512	0.022971
	10.528	0.024152
	10.544	0.025401
	10.56	0.026675
	10.576	0.027952
	10.592	0.029276
	10.608	0.030533
	10.624	0.031817
	10.64	0.033045
	10.656	0.03421
	10.672	0.035302
	10.688	0.036325
	10.704	0.037264
	10.72	0.038077
	10.736	0.038804
	10.752	0.039389
	10.768	0.039863
	10.784	0.040195
	10.8	0.040433
	10.816	0.040538
	10.832	0.040538
	10.848	0.040405
	10.864	0.040162
	10.88	0.039819
	10.896	0.039366
	10.912	0.038859
	10.928	0.038225
	10.944	0.037549
	10.96	0.036781
	10.976	0.035959
	10.992	0.03509
	11.008	0.034188
	11.024	0.033236
	11.04	0.03228
	11.056	0.031293
	11.072	0.030297
	11.088	0.029293
	11.104	0.028313
	11.12	0.027325
	11.136	0.026349
	11.152	0.025386
	11.168	0.024453
	11.184	0.023537
	11.2	0.022634
	11.216	0.021757
	11.232	0.020889
	11.248	0.020065
	11.264	0.019274
	11.28	0.018533
	11.296	0.017791
	11.312	0.017078
	11.328	0.016397
	11.344	0.015727
	11.36	0.015107
	11.376	0.014513
	11.392	0.01394
	11.408	0.01341
	11.424	0.012901
	11.44	0.012403
	11.456	0.011915
	11.472	0.01145
	11.488	0.011036
	11.504	0.010591
	11.52	0.01021
	11.536	0.009828
	11.552	0.009447
	11.568	0.009097
	11.584	0.008757
	11.6	0.008445
	11.616	0.008137
	11.632	0.00785
	11.648	0.007545
	11.664	0.007279
	11.68	0.007043
	11.696	0.006766
	11.712	0.006531
	11.728	0.006306
	11.744	0.006088
	11.76	0.005877
	11.776	0.005693
	11.792	0.005489
	11.808	0.005312
	11.824	0.005149
	11.84	0.004975
	11.856	0.004802
	11.872	0.004642
	11.888	0.004469
	11.904	0.004337
	11.92	0.004184
	11.936	0.004062
	11.952	0.003899
	11.968	0.003798
	11.984	0.003665
	12	0.003554
	12.016	0.003432
	12.032	0.0033
	12.048	0.003198
	12.064	0.003086
	12.08	0.002958
	12.096	0.002846
	12.112	0.002765
	12.128	0.002653
	12.144	0.002552
	12.16	0.002461
	12.176	0.00239
	12.192	0.002281
	12.208	0.0022
	12.224	0.002109
	12.24	0.002055
	12.256	0.001947
	12.272	0.001906
	12.288	0.001818
	12.304	0.001727
	12.32	0.001636
	12.336	0.001585
	12.352	0.001525
	12.368	0.001464
	12.384	0.001403
	12.4	0.001322
	12.416	0.001262
	12.432	0.001181
	12.448	0.00112
	12.464	0.00107
	12.48	0.000999
	12.496	0.000938
	12.512	0.000868
	12.528	0.000824
	12.544	0.000784
	12.56	0.000706
	12.576	0.000656
	12.592	0.000585
	12.608	0.000545
	12.624	0.000474
	12.64	0.000424
	12.656	0.000383
	12.672	0.000302
	12.688	0.000282
	12.704	0.000212
	12.72	0.000124
	12.736	0.000101
	12.752	6e-05
	12.768	-2e-05
	12.784	-6.1e-05
	12.8	-0.000121
	12.816	-0.000181
	12.832	-0.000222
	12.848	-0.000292
	12.864	-0.000333
	12.88	-0.000383
	12.896	-0.000433
	12.912	-0.000504
	12.928	-0.000554
	12.944	-0.000612
	12.96	-0.000635
	12.976	-0.000675
	12.992	-0.000745
	13.008	-0.000786
	13.024	-0.000853
	13.04	-0.000896
	13.056	-0.000926
	13.072	-0.000987
	13.088	-0.001037
	13.104	-0.001087
	13.12	-0.001128
	13.136	-0.001161
	13.152	-0.001208
	13.168	-0.001221
	13.184	-0.001268
	13.2	-0.001319
	13.216	-0.001369
	13.232	-0.001406
	13.248	-0.001439
	13.264	-0.001479
	13.28	-0.001509
	13.296	-0.00155
	13.312	-0.00158
	13.328	-0.00159
	13.344	-0.00162
	13.36	-0.00167
	13.376	-0.00172
	13.392	-0.00172
	13.408	-0.00176
	13.424	-0.001808
	13.44	-0.001838
	13.456	-0.001861
	13.472	-0.001871
	13.488	-0.001901
	13.504	-0.001911
	13.52	-0.001951
	13.536	-0.001981
	13.552	-0.002001
	13.568	-0.002011
	13.584	-0.002021
	13.6	-0.002044
	13.616	-0.002074
	13.632	-0.002084
	13.648	-0.002122
	13.664	-0.002132
	13.68	-0.002145
	13.696	-0.002175
	13.712	-0.002165
	13.728	-0.002175
	13.744	-0.002219
	13.76	-0.002245
	13.776	-0.002228
	13.792	-0.002245
	13.808	-0.002275
	13.824	-0.002295
	13.84	-0.002315
	13.856	-0.002308
	13.872	-0.002318
	13.888	-0.002315
	13.904	-0.002325
	13.92	-0.002355
	13.936	-0.002365
	13.952	-0.002355
	13.968	-0.002365
	13.984	-0.002365
	14	-0.002395
	14.016	-0.002405
	14.032	-0.002395
	14.048	-0.002415
	14.064	-0.002425
	14.08	-0.002435
	14.096	-0.002425
	14.112	-0.002425
	14.128	-0.002435
	14.144	-0.002428
	14.16	-0.002448
	14.176	-0.002458
	14.192	-0.002428
	14.208	-0.002438
	14.224	-0.002438
	14.24	-0.002438
	14.256	-0.002425
	14.272	-0.002465
	14.288	-0.002465
	14.304	-0.002475
	14.32	-0.002485
	14.336	-0.002485
	14.352	-0.002506
	14.368	-0.002506
	14.384	-0.002506
	14.4	-0.002516
	14.416	-0.002516
	14.432	-0.002536
	14.448	-0.002556
	14.464	-0.002566
	14.48	-0.002586
	14.496	-0.002576
	14.512	-0.002588
	14.528	-0.002588
	14.544	-0.002578
	14.56	-0.002576
	14.576	-0.002596
	14.592	-0.002606
	14.608	-0.002616
	14.624	-0.002626
	14.64	-0.002616
	14.656	-0.002606
	14.672	-0.002619
	14.688	-0.002609
	14.704	-0.002609
	14.72	-0.002609
	14.736	-0.002629
	14.752	-0.002619
	14.768	-0.002619
	14.784	-0.002598
	14.8	-0.002619
	14.816	-0.002598
	14.832	-0.002588
	14.848	-0.002596
	14.864	-0.002606
	14.88	-0.002576
	14.896	-0.002586
	14.912	-0.002586
	14.928	-0.002576
	14.944	-0.002566
	14.96	-0.002576
	14.976	-0.002576
	14.992	-0.002566
	15.008	-0.002556
	15.024	-0.002546
	15.04	-0.002566
	15.056	-0.002556
	15.072	-0.002548
	15.088	-0.002518
	15.104	-0.002538
	15.12	-0.002538
	15.136	-0.002528
	15.152	-0.002518
	15.168	-0.002528
	15.184	-0.002528
	15.2	-0.002531
	15.216	-0.002521
	15.232	-0.002536
	15.248	-0.002546
	15.264	-0.002548
	15.28	-0.002548
	15.296	-0.002528
	15.312	-0.002528
	15.328	-0.002528
	15.344	-0.002548
	15.36	-0.002528
	15.376	-0.002528
	15.392	-0.002531
	15.408	-0.002538
	15.424	-0.002538
	15.44	-0.002548
	15.456	-0.002538
	15.472	-0.002558
	15.488	-0.002538
	15.504	-0.002568
	15.52	-0.002568
	15.536	-0.002578
	15.552	-0.002558
	15.568	-0.002576
	15.584	-0.002558
	15.6	-0.002558
	15.616	-0.002578
	15.632	-0.002578
	15.648	-0.002568
	15.664	-0.002568
	15.68	-0.002568
	15.696	-0.002578
	15.712	-0.002578
	15.728	-0.002568
	15.744	-0.002568
	15.76	-0.002598
	15.776	-0.002588
	15.792	-0.002588
	15.808	-0.002588
	15.824	-0.002578
	15.84	-0.002561
	15.856	-0.002541
	15.872	-0.002521
	15.888	-0.002494
	15.904	-0.002531
	15.92	-0.002538
	15.936	-0.002548
	15.952	-0.002566
	15.968	-0.002558
	15.984	-0.002576
	16	-0.002568
	16.016	-0.002598
	16.032	-0.002586
	16.048	-0.002596
	16.064	-0.002606
	16.08	-0.002626
	16.096	-0.002636
	16.112	-0.002639
	16.128	-0.002619
	16.144	-0.002639
	16.16	-0.002639
	16.176	-0.002639
	16.192	-0.002639
	16.208	-0.002639
	16.224	-0.002679
	16.24	-0.002689
	16.256	-0.002659
	16.272	-0.002659
	16.288	-0.002676
	16.304	-0.002706
	16.32	-0.002716
	16.336	-0.002699
	16.352	-0.002719
	16.368	-0.002739
	16.384	-0.002729
	16.4	-0.002739
	16.416	-0.002729
	16.432	-0.002749
	16.448	-0.002769
	16.464	-0.002769
	16.48	-0.002796
	16.496	-0.002806
	16.512	-0.002806
	16.528	-0.002816
	16.544	-0.002809
	16.56	-0.002806
	16.576	-0.002806
	16.592	-0.002826
	16.608	-0.002846
	16.624	-0.002846
	16.64	-0.002829
	16.656	-0.002859
	16.672	-0.002859
	16.688	-0.002879
	16.704	-0.002889
	16.72	-0.002889
	16.736	-0.002862
	16.752	-0.002889
	16.768	-0.002906
	16.784	-0.002936
	16.8	-0.002919
	16.816	-0.002939
	16.832	-0.002939
	16.848	-0.002939
	16.864	-0.002959
	16.88	-0.002949
	16.896	-0.002959
	16.912	-0.002986
	16.928	-0.002972
	16.944	-0.003009
	16.96	-0.003006
	16.976	-0.003019
	16.992	-0.003009
	17.008	-0.003039
	17.024	-0.003046
	17.04	-0.003046
	17.056	-0.003039
	17.072	-0.003046
	17.088	-0.003056
	17.104	-0.003046
	17.12	-0.003059
	17.136	-0.003069
	17.152	-0.003079
	17.168	-0.003089
	17.184	-0.003099
	17.2	-0.003099
	17.216	-0.003102
	17.232	-0.003092
	17.248	-0.003099
	17.264	-0.003109
	17.28	-0.003109
	17.296	-0.003092
	17.312	-0.003082
	17.328	-0.003082
	17.344	-0.003102
	17.36	-0.003102
	17.376	-0.003092
	17.392	-0.003109
	17.408	-0.003062
	17.424	-0.003082
	17.44	-0.003082
	17.456	-0.003089
	17.472	-0.003079
	17.488	-0.003079
	17.504	-0.003042
	17.52	-0.003042
	17.536	-0.003032
	17.552	-0.003009
	17.568	-0.002989
	17.584	-0.002949
	17.6	-0.002949
	17.616	-0.002919
	17.632	-0.002889
	17.648	-0.002839
	17.664	-0.002819
	17.68	-0.002782
	17.696	-0.002731
	17.712	-0.002691
	17.728	-0.002621
	17.744	-0.002588
	17.76	-0.002511
	17.776	-0.002451
	17.792	-0.002378
	17.808	-0.002348
	17.824	-0.00226
	17.84	-0.002163
	17.856	-0.002093
	17.872	-0.002013
	17.888	-0.00194
	17.904	-0.001879
	17.92	-0.001772
	17.936	-0.001701
	17.952	-0.001621
	17.968	-0.001531
	17.984	-0.00143
	18	-0.00135
	18.016	-0.001287
	18.032	-0.001196
	18.048	-0.001106
	18.064	-0.001036
	18.08	-0.001013
	18.096	-0.000925
	18.112	-0.000875
	18.128	-0.000824
	18.144	-0.000794
	18.16	-0.000764
	18.176	-0.000699
	18.192	-0.000704
	18.208	-0.000704
	18.224	-0.000704
	18.24	-0.000704
	18.256	-0.000737
	18.272	-0.000777
	18.288	-0.000837
	18.304	-0.000877
	18.32	-0.000958
	18.336	-0.001048
	18.352	-0.001179
	18.368	-0.00129
	18.384	-0.00139
	18.4	-0.001531
	18.416	-0.001681
	18.432	-0.001862
	18.448	-0.002063
	18.464	-0.002226
	18.48	-0.002406
	18.496	-0.002634
	18.512	-0.002814
	18.528	-0.003025
	18.544	-0.003215
	18.56	-0.003407
	18.576	-0.003575
	18.592	-0.003775
	18.608	-0.003934
	18.624	-0.004094
	18.64	-0.004204
	18.656	-0.004324
	18.672	-0.004434
	18.688	-0.004496
	18.704	-0.004546
	18.72	-0.004593
	18.736	-0.004586
	18.752	-0.004576
	18.768	-0.004543
	18.784	-0.004473
	18.8	-0.004354
	18.816	-0.004264
	18.832	-0.004124
	18.848	-0.003944
	18.864	-0.003775
	18.88	-0.003565
	18.896	-0.003357
	18.912	-0.003097
	18.928	-0.002834
	18.944	-0.002591
	18.96	-0.002311
	18.976	-0.002037
	18.992	-0.001706
	19.008	-0.001374
	19.024	-0.001015
	19.04	-0.000653
	19.056	-0.000281
	19.072	8.2e-05
	19.088	0.000428
	19.104	0.000771
	19.12	0.001114
	19.136	0.001428
	19.152	0.001731
	19.168	0.002025
	19.184	0.002258
	19.2	0.002504
	19.216	0.002714
	19.232	0.002907
	19.248	0.003072
	19.264	0.003194
	19.28	0.003316
	19.296	0.00342
	19.312	0.003529
	19.328	0.003621
	19.344	0.003624
	19.36	0.003664
	19.376	0.003675
	19.392	0.003702
	19.408	0.003722
	19.424	0.003722
	19.44	0.003733
	19.456	0.003743
	19.472	0.003753
	19.488	0.003712
	19.504	0.003634
	19.52	0.003542
	19.536	0.00339
	19.552	0.003268
	19.568	0.003123
	19.584	0.002953
	19.6	0.002791
	19.616	0.002659
	19.632	0.00248
	19.648	0.002314
	19.664	0.002173
	19.68	0.002028
	19.696	0.001896
	19.712	0.001754
	19.728	0.001623
	19.744	0.001512
	19.76	0.00138
	19.776	0.001259
	19.792	0.001127
	19.808	0.001024
	19.824	0.000933
	19.84	0.000862
	19.856	0.000744
	19.872	0.000663
	19.888	0.000592
	19.904	0.000501
	19.92	0.000451
	19.936	0.00039
	19.952	0.00035
	19.968	0.000279
	19.984	0.000249
	20	0.000199
	20.016	0.000158
	20.032	0.000118
	20.048	0.000105
	20.064	8.8e-05
	20.08	4.7e-05
	20.096	7e-06
	20.112	-1.3e-05
	20.128	-4.3e-05
	20.144	-7.3e-05
	20.16	-7.3e-05
	20.176	-0.000114
	20.192	-0.000127
	20.208	-0.000147
	20.224	-0.000174
	20.24	-0.000204
	20.256	-0.000225
	20.272	-0.000248
	20.288	-0.000285
	20.304	-0.000305
	20.32	-0.000358
	20.336	-0.000358
	20.352	-0.000369
	20.368	-0.000436
	20.384	-0.000456
	20.4	-0.000486
	20.416	-0.000557
	20.432	-0.000577
	20.448	-0.000617
	20.464	-0.000668
	20.48	-0.000688
	20.496	-0.000718
	20.512	-0.000778
	20.528	-0.000809
	20.544	-0.000849
	20.56	-0.000872
	20.576	-0.000902
	20.592	-0.000942
	20.608	-0.00102
	20.624	-0.00105
	20.64	-0.00107
	20.656	-0.00112
	20.672	-0.00115
	20.688	-0.001181
	20.704	-0.001211
	20.72	-0.001261
	20.736	-0.001271
	20.752	-0.001301
	20.768	-0.001321
	20.784	-0.001352
	20.8	-0.001362
	20.816	-0.001392
	20.832	-0.001412
	20.848	-0.001452
	20.864	-0.001425
	20.88	-0.001452
	20.896	-0.001452
	20.912	-0.001442
	20.928	-0.001452
	20.944	-0.001482
	20.96	-0.001482
	20.976	-0.001462
	20.992	-0.001472
	21.008	-0.001472
	21.024	-0.001492
	21.04	-0.001482
	21.056	-0.001482
	21.072	-0.001482
	21.088	-0.001465
	21.104	-0.001465
	21.12	-0.001452
	21.136	-0.001472
	21.152	-0.001462
	21.168	-0.001492
	21.184	-0.001465
	21.2	-0.001482
	21.216	-0.001482
	21.232	-0.001468
	21.248	-0.001465
	21.264	-0.001495
	21.28	-0.001478
	21.296	-0.001498
	21.312	-0.001498
	21.328	-0.001515
	21.344	-0.001518
	21.36	-0.001545
	21.376	-0.001555
	21.392	-0.001545
	21.408	-0.001605
	21.424	-0.001615
	21.44	-0.001626
	21.456	-0.001638
	21.472	-0.001686
	21.488	-0.001686
	21.504	-0.001726
	21.52	-0.001726
	21.536	-0.001763
	21.552	-0.001776
	21.568	-0.001824
	21.584	-0.001836
	21.6	-0.001846
	21.616	-0.001877
	21.632	-0.001897
	21.648	-0.001937
	21.664	-0.00195
	21.68	-0.00197
	21.696	-0.001997
	21.712	-0.002037
	21.728	-0.002047
	21.744	-0.00206
	21.76	-0.00208
	21.776	-0.00211
	21.792	-0.00213
	21.808	-0.002137
	21.824	-0.002167
	21.84	-0.00221
	21.856	-0.00221
	21.872	-0.00222
	21.888	-0.00224
	21.904	-0.002258
	21.92	-0.002268
	21.936	-0.002268
	21.952	-0.002291
	21.968	-0.002281
	21.984	-0.002308
	22	-0.002318
	22.016	-0.002338
	22.032	-0.002348
	22.048	-0.002368
	22.064	-0.002368
	22.08	-0.002358
	22.096	-0.002395
	22.112	-0.002398
	22.128	-0.002408
	22.144	-0.002401
	22.16	-0.002381
	22.176	-0.002361
	22.192	-0.002348
	22.208	-0.002348
	22.224	-0.002338
	22.24	-0.002328
	22.256	-0.002308
	22.272	-0.002288
	22.288	-0.00226
	22.304	-0.0022
	22.32	-0.00218
	22.336	-0.002157
	22.352	-0.002107
	22.368	-0.002033
	22.384	-0.00199
	22.4	-0.001909
	22.416	-0.001859
	22.432	-0.001789
	22.448	-0.001719
	22.464	-0.001608
	22.48	-0.001508
	22.496	-0.001417
	22.512	-0.001294
	22.528	-0.001204
	22.544	-0.001073
	22.56	-0.000932
	22.576	-0.000801
	22.592	-0.00063
	22.608	-0.000499
	22.624	-0.000268
	22.64	-1.9e-05
	22.656	0.000196
	22.672	0.000428
	22.688	0.00068
	22.704	0.00093
	22.72	0.001155
	22.736	0.001397
	22.752	0.00162
	22.768	0.00187
	22.784	0.002062
	22.8	0.002275
	22.816	0.002437
	22.832	0.002602
	22.848	0.002772
	22.864	0.002894
	22.88	0.003005
	22.896	0.003107
	22.912	0.003117
	22.928	0.003157
	22.944	0.003147
	22.96	0.003079
	22.976	0.003015
	22.992	0.002927
	23.008	0.002826
	23.024	0.002704
	23.04	0.002599
	23.056	0.002447
	23.072	0.002285
	23.088	0.002133
	23.104	0.001971
	23.12	0.001819
	23.136	0.001678
	23.152	0.001523
	23.168	0.001422
	23.184	0.001293
	23.2	0.001253
	23.216	0.001182
	23.232	0.001132
	23.248	0.001094
	23.264	0.001094
	23.28	0.001122
	23.296	0.001162
	23.312	0.00126
	23.328	0.001334
	23.344	0.001475
	23.36	0.001627
	23.376	0.001779
	23.392	0.001951
	23.408	0.002143
	23.424	0.002326
	23.44	0.002518
	23.456	0.002721
	23.472	0.002944
	23.488	0.003117
	23.504	0.003317
	23.52	0.00351
	23.536	0.003703
	23.552	0.003869
	23.568	0.004031
	23.584	0.004215
	23.6	0.004374
	23.616	0.004517
	23.632	0.004595
	23.648	0.004718
	23.664	0.004731
	23.68	0.004761
	23.696	0.004731
	23.712	0.004711
	23.728	0.00466
	23.744	0.004551
	23.76	0.004439
	23.776	0.0043
	23.792	0.004168
	23.808	0.003978
	23.824	0.003805
	23.84	0.003601
	23.856	0.003408
	23.872	0.003212
	23.888	0.003009
	23.904	0.002786
	23.92	0.002604
	23.936	0.002363
	23.952	0.002181
	23.968	0.002107
	23.984	0.002259

## Sheet: Fig 1B
Size exclusion chromatography profile of QacA D411N
	Volume (ml)	Absorbance @ 280 nm (mAU)
	-1.00445	0
	-1.00381	32.4315
	-1.00317	32.4342
	-1.00252	32.4353
	-1.00188	32.4368
	-1.00123	32.4375
	-1.00059	32.438
	-0.999945	32.4382
	-0.999301	32.4392
	-0.998657	32.4395
	-0.998013	32.4398
	-0.997369	32.44
	-0.996725	32.4406
	-0.996081	32.4405
	-0.995437	32.441
	-0.994793	32.4427
	-0.994149	32.4429
	-0.993505	32.4435
	-0.992861	32.4443
	-0.992217	32.4452
	-0.991573	32.4467
	-0.990928	32.4478
	-0.990284	32.4491
	-0.98964	32.4506
	-0.988996	32.4518
	-0.988352	32.4531
	-0.987708	32.455
	-0.987064	32.4571
	-0.98642	32.4586
	-0.985776	32.4604
	-0.985132	32.4628
	-0.984488	32.4649
	-0.983844	32.4672
	-0.9832	32.4699
	-0.982556	32.4727
	-0.981912	32.4763
	-0.981268	32.4802
	-0.980624	32.4839
	-0.97998	32.488
	-0.979336	32.4927
	-0.978692	32.497
	-0.978048	32.5015
	-0.977404	32.5068
	-0.97676	32.5109
	-0.976116	32.5164
	-0.975472	32.5228
	-0.974828	32.5279
	-0.974183	32.5344
	-0.973539	32.54
	-0.972895	32.5476
	-0.972251	32.5545
	-0.971607	32.5615
	-0.970963	32.5681
	-0.970319	32.5757
	-0.969675	32.5844
	-0.969031	32.5929
	-0.968387	32.6025
	-0.967743	32.6122
	-0.967099	32.6219
	-0.966455	32.6307
	-0.965811	32.6386
	-0.965167	32.6459
	-0.964523	32.6529
	-0.963879	32.6595
	-0.963235	32.6651
	-0.962591	32.6713
	-0.961947	32.6759
	-0.961303	32.6803
	-0.960659	32.6861
	-0.960015	32.6915
	-0.959371	32.6975
	-0.958727	32.7033
	-0.958083	32.7083
	-0.957438	32.7146
	-0.956794	32.7214
	-0.95615	32.7285
	-0.955506	32.7368
	-0.954862	32.7454
	-0.954218	32.7537
	-0.953574	32.7622
	-0.95293	32.7723
	-0.952286	32.7827
	-0.951642	32.7928
	-0.950998	32.804
	-0.950354	32.8161
	-0.94971	32.8284
	-0.949066	32.8411
	-0.948422	32.8533
	-0.947778	32.8653
	-0.947134	32.8778
	-0.94649	32.8907
	-0.945846	32.9034
	-0.945202	32.9169
	-0.944558	32.9303
	-0.943914	32.9434
	-0.94327	32.9578
	-0.942626	32.9719
	-0.941982	32.9856
	-0.941338	33.0008
	-0.940693	33.0152
	-0.940049	33.0303
	-0.939405	33.0445
	-0.938761	33.0594
	-0.938117	33.0743
	-0.937473	33.0895
	-0.936829	33.1054
	-0.936185	33.1213
	-0.935541	33.1372
	-0.934897	33.1531
	-0.934253	33.1692
	-0.933609	33.1865
	-0.932965	33.2044
	-0.932321	33.2232
	-0.931677	33.2432
	-0.931033	33.2646
	-0.930389	33.2877
	-0.929745	33.3114
	-0.929101	33.3352
	-0.928457	33.36
	-0.927813	33.3853
	-0.927169	33.4111
	-0.926525	33.4368
	-0.925881	33.4618
	-0.925237	33.4875
	-0.924593	33.5142
	-0.923949	33.5399
	-0.923304	33.5656
	-0.92266	33.5911
	-0.922016	33.6153
	-0.921372	33.6401
	-0.920728	33.6648
	-0.920084	33.6897
	-0.91944	33.714
	-0.918796	33.738
	-0.918152	33.7619
	-0.917508	33.786
	-0.916864	33.8098
	-0.91622	33.8332
	-0.915576	33.8565
	-0.914932	33.8795
	-0.914288	33.9031
	-0.913644	33.9265
	-0.913	33.9493
	-0.912356	33.9712
	-0.911712	33.9934
	-0.911068	34.0165
	-0.910424	34.0388
	-0.90978	34.0611
	-0.909136	34.0838
	-0.908492	34.1067
	-0.907848	34.1294
	-0.907203	34.1531
	-0.906559	34.1772
	-0.905915	34.2006
	-0.905271	34.2246
	-0.904627	34.2496
	-0.903983	34.2752
	-0.903339	34.2997
	-0.902695	34.3244
	-0.902051	34.35
	-0.901407	34.3757
	-0.900763	34.4029
	-0.900119	34.4304
	-0.899475	34.4582
	-0.898831	34.4863
	-0.898187	34.5155
	-0.897543	34.545
	-0.896899	34.5758
	-0.896255	34.6084
	-0.895611	34.6421
	-0.894967	34.677
	-0.894323	34.7126
	-0.893679	34.7491
	-0.893035	34.7877
	-0.892391	34.829
	-0.891747	34.8717
	-0.891103	34.9159
	-0.890459	34.9627
	-0.889814	35.0125
	-0.88917	35.0658
	-0.888526	35.1236
	-0.887882	35.1863
	-0.887238	35.2525
	-0.886594	35.3246
	-0.88595	35.4031
	-0.885306	35.4873
	-0.884662	35.5793
	-0.884018	35.6755
	-0.883374	35.7777
	-0.88273	35.8856
	-0.882086	35.9992
	-0.881442	36.1182
	-0.880798	36.2405
	-0.880154	36.3658
	-0.87951	36.4958
	-0.878866	36.6316
	-0.878222	36.7706
	-0.877578	36.914
	-0.876934	37.0612
	-0.87629	37.2128
	-0.875646	37.367
	-0.875002	37.5252
	-0.874358	37.6848
	-0.873713	37.8482
	-0.873069	38.0145
	-0.872425	38.1829
	-0.871781	38.3537
	-0.871137	38.5261
	-0.870493	38.7011
	-0.869849	38.8788
	-0.869205	39.0575
	-0.868561	39.2377
	-0.867917	39.4199
	-0.867273	39.6027
	-0.866629	39.7861
	-0.865985	39.971
	-0.865341	40.1571
	-0.864697	40.3431
	-0.864053	40.5276
	-0.863409	40.7111
	-0.862765	40.8939
	-0.862121	41.0779
	-0.861477	41.2585
	-0.860833	41.4379
	-0.860189	41.6161
	-0.859545	41.7835
	-0.858901	41.938
	-0.858257	42.09
	-0.857613	42.2475
	-0.856969	42.4102
	-0.856324	42.572
	-0.85568	42.7292
	-0.855036	42.8807
	-0.854392	43.0275
	-0.853748	43.169
	-0.853104	43.3025
	-0.85246	43.4281
	-0.851816	43.5467
	-0.851172	43.6571
	-0.850528	43.7598
	-0.849884	43.8544
	-0.84924	43.9418
	-0.848596	44.0236
	-0.847952	44.0981
	-0.847308	44.1656
	-0.846664	44.2293
	-0.84602	44.2866
	-0.845376	44.3364
	-0.844732	44.3801
	-0.844088	44.4187
	-0.843444	44.4498
	-0.8428	44.4748
	-0.842156	44.4952
	-0.841512	44.5096
	-0.840868	44.5191
	-0.840224	44.5224
	-0.839579	44.5206
	-0.838935	44.5151
	-0.838291	44.5052
	-0.837647	44.49
	-0.837003	44.4699
	-0.836359	44.4449
	-0.835715	44.4162
	-0.835071	44.3831
	-0.834427	44.3458
	-0.833783	44.3049
	-0.833139	44.2603
	-0.832495	44.2129
	-0.831851	44.1618
	-0.831207	44.1082
	-0.830563	44.0517
	-0.829919	43.992
	-0.829275	43.9298
	-0.828631	43.8647
	-0.827987	43.7989
	-0.827343	43.7306
	-0.826699	43.6604
	-0.826055	43.5883
	-0.825411	43.514
	-0.824767	43.4383
	-0.824123	43.3613
	-0.823479	43.283
	-0.822834	43.2037
	-0.82219	43.1243
	-0.821546	43.0431
	-0.820902	42.9617
	-0.820258	42.8793
	-0.819614	42.7978
	-0.81897	42.7144
	-0.818326	42.6318
	-0.817682	42.5477
	-0.817038	42.4645
	-0.816394	42.3807
	-0.81575	42.2969
	-0.815106	42.2142
	-0.814462	42.1307
	-0.813818	42.0479
	-0.813174	41.964
	-0.81253	41.8811
	-0.811886	41.7984
	-0.811242	41.7156
	-0.810598	41.6338
	-0.809954	41.552
	-0.80931	41.4697
	-0.808666	41.388
	-0.808022	41.3068
	-0.807378	41.2263
	-0.806733	41.1459
	-0.806089	41.0698
	-0.805445	41
	-0.804801	40.9287
	-0.804157	40.854
	-0.803513	40.7766
	-0.802869	40.6985
	-0.802225	40.6205
	-0.801581	40.5422
	-0.800937	40.4639
	-0.800293	40.3865
	-0.799649	40.3093
	-0.799005	40.2324
	-0.798361	40.1559
	-0.797717	40.0792
	-0.797073	40.0026
	-0.796429	39.9264
	-0.795785	39.8508
	-0.795141	39.7743
	-0.794497	39.6979
	-0.793853	39.6214
	-0.793209	39.5456
	-0.792565	39.471
	-0.791921	39.3958
	-0.791277	39.3207
	-0.790633	39.2448
	-0.789989	39.169
	-0.789344	39.0921
	-0.7887	39.0158
	-0.788056	38.9401
	-0.787412	38.8625
	-0.786768	38.785
	-0.786124	38.7089
	-0.78548	38.6314
	-0.784836	38.5554
	-0.784192	38.479
	-0.783548	38.4029
	-0.782904	38.3257
	-0.78226	38.2499
	-0.781616	38.1748
	-0.780972	38.0991
	-0.780328	38.0244
	-0.779684	37.95
	-0.77904	37.8758
	-0.778396	37.8021
	-0.777752	37.7295
	-0.777108	37.6582
	-0.776464	37.5868
	-0.77582	37.5164
	-0.775176	37.4456
	-0.774532	37.3764
	-0.773888	37.3083
	-0.773244	37.2392
	-0.772599	37.1709
	-0.771955	37.1041
	-0.771311	37.038
	-0.770667	36.9721
	-0.770023	36.9067
	-0.769379	36.8412
	-0.768735	36.7765
	-0.768091	36.7134
	-0.767447	36.6499
	-0.766803	36.5874
	-0.766159	36.5248
	-0.765515	36.4637
	-0.764871	36.4039
	-0.764227	36.3428
	-0.763583	36.2826
	-0.762939	36.2243
	-0.762295	36.1663
	-0.761651	36.1093
	-0.761007	36.0525
	-0.760363	35.9956
	-0.759719	35.9389
	-0.759075	35.8834
	-0.758431	35.83
	-0.757787	35.7764
	-0.757143	35.7239
	-0.756499	35.6708
	-0.755854	35.6186
	-0.75521	35.5679
	-0.754566	35.5181
	-0.753922	35.4685
	-0.753278	35.4204
	-0.752634	35.3758
	-0.75199	35.3338
	-0.751346	35.2921
	-0.750702	35.249
	-0.750058	35.2054
	-0.749414	35.162
	-0.74877	35.1191
	-0.748126	35.0771
	-0.747482	35.035
	-0.746838	34.993
	-0.746194	34.9517
	-0.74555	34.9107
	-0.744906	34.8711
	-0.744262	34.83
	-0.743618	34.7906
	-0.742974	34.7516
	-0.74233	34.7134
	-0.741686	34.6766
	-0.741042	34.64
	-0.740398	34.6043
	-0.739754	34.568
	-0.73911	34.533
	-0.738465	34.4976
	-0.737821	34.4628
	-0.737177	34.4284
	-0.736533	34.3953
	-0.735889	34.3625
	-0.735245	34.3306
	-0.734601	34.2978
	-0.733957	34.2657
	-0.733313	34.2343
	-0.732669	34.203
	-0.732025	34.1715
	-0.731381	34.1415
	-0.730737	34.1119
	-0.730093	34.0816
	-0.729449	34.0526
	-0.728805	34.0247
	-0.728161	33.9968
	-0.727517	33.9693
	-0.726873	33.9428
	-0.726229	33.9169
	-0.725585	33.8899
	-0.724941	33.8631
	-0.724297	33.8375
	-0.723653	33.8131
	-0.723009	33.789
	-0.722364	33.7646
	-0.72172	33.7405
	-0.721076	33.7166
	-0.720432	33.6931
	-0.719788	33.6699
	-0.719144	33.6468
	-0.7185	33.624
	-0.717856	33.6012
	-0.717212	33.579
	-0.716568	33.5573
	-0.715924	33.5358
	-0.71528	33.5134
	-0.714636	33.4924
	-0.713992	33.4725
	-0.713348	33.4527
	-0.712704	33.4333
	-0.71206	33.4134
	-0.711416	33.3946
	-0.710772	33.3756
	-0.710128	33.3571
	-0.709484	33.3384
	-0.70884	33.3189
	-0.708196	33.2999
	-0.707552	33.2817
	-0.706908	33.2642
	-0.706264	33.2463
	-0.705619	33.2287
	-0.704975	33.2118
	-0.704331	33.1951
	-0.703687	33.1775
	-0.703043	33.1615
	-0.702399	33.1447
	-0.701755	33.1294
	-0.701111	33.1127
	-0.700467	33.096
	-0.699823	33.0812
	-0.699179	33.0668
	-0.698535	33.0538
	-0.697891	33.04
	-0.697247	33.0257
	-0.696603	33.011
	-0.695959	32.9959
	-0.695315	32.9817
	-0.694671	32.9674
	-0.694027	32.9532
	-0.693383	32.9388
	-0.692739	32.9251
	-0.692095	32.9117
	-0.691451	32.8978
	-0.690807	32.8839
	-0.690163	32.8707
	-0.689519	32.8581
	-0.688874	32.8452
	-0.68823	32.8322
	-0.687586	32.8194
	-0.686942	32.8063
	-0.686298	32.7936
	-0.685654	32.7809
	-0.68501	32.7682
	-0.684366	32.7554
	-0.683722	32.743
	-0.683078	32.7304
	-0.682434	32.7189
	-0.68179	32.7069
	-0.681146	32.6943
	-0.680502	32.6823
	-0.679858	32.6706
	-0.679214	32.6584
	-0.67857	32.6462
	-0.677926	32.6339
	-0.677282	32.6219
	-0.676638	32.61
	-0.675994	32.5996
	-0.67535	32.5887
	-0.674706	32.5768
	-0.674062	32.5649
	-0.673418	32.5532
	-0.672774	32.5424
	-0.67213	32.5304
	-0.671485	32.5191
	-0.670841	32.5087
	-0.670197	32.4969
	-0.669553	32.486
	-0.668909	32.4748
	-0.668265	32.4636
	-0.667621	32.4542
	-0.666977	32.4429
	-0.666333	32.4331
	-0.665689	32.4223
	-0.665045	32.4127
	-0.664401	32.4029
	-0.663757	32.3931
	-0.663113	32.3835
	-0.662469	32.374
	-0.661825	32.3644
	-0.661181	32.3548
	-0.660537	32.3446
	-0.659893	32.3345
	-0.659249	32.3253
	-0.658605	32.316
	-0.657961	32.3067
	-0.657317	32.2975
	-0.656673	32.2877
	-0.656029	32.2776
	-0.655385	32.2682
	-0.65474	32.2595
	-0.654096	32.25
	-0.653452	32.2405
	-0.652808	32.2316
	-0.652164	32.2225
	-0.65152	32.2132
	-0.650876	32.2035
	-0.650232	32.1946
	-0.649588	32.1857
	-0.648944	32.1764
	-0.6483	32.1672
	-0.647656	32.1571
	-0.647012	32.1477
	-0.646368	32.1396
	-0.645724	32.1313
	-0.64508	32.1236
	-0.644436	32.1148
	-0.643792	32.1063
	-0.643148	32.0967
	-0.642504	32.0874
	-0.64186	32.0783
	-0.641216	32.0691
	-0.640572	32.06
	-0.639928	32.0511
	-0.639284	32.0424
	-0.63864	32.0335
	-0.637995	32.0244
	-0.637351	32.0155
	-0.636707	32.0065
	-0.636063	31.9969
	-0.635419	31.9879
	-0.634775	31.9783
	-0.634131	31.9684
	-0.633487	31.9594
	-0.632843	31.9506
	-0.632199	31.942
	-0.631555	31.9324
	-0.630911	31.9229
	-0.630267	31.913
	-0.629623	31.9035
	-0.628979	31.8939
	-0.628335	31.8838
	-0.627691	31.8742
	-0.627047	31.8657
	-0.626403	31.8561
	-0.625759	31.8469
	-0.625115	31.837
	-0.624471	31.8275
	-0.623827	31.8176
	-0.623183	31.8081
	-0.622539	31.799
	-0.621894	31.7885
	-0.621251	31.7783
	-0.620606	31.7691
	-0.619962	31.759
	-0.619318	31.7501
	-0.618674	31.7397
	-0.61803	31.7304
	-0.617386	31.7207
	-0.616742	31.7109
	-0.616098	31.7015
	-0.615454	31.6909
	-0.61481	31.6821
	-0.614166	31.6719
	-0.613522	31.6626
	-0.612878	31.6526
	-0.612234	31.643
	-0.61159	31.6332
	-0.610946	31.6237
	-0.610302	31.6138
	-0.609658	31.6036
	-0.609014	31.5935
	-0.60837	31.5836
	-0.607726	31.5738
	-0.607082	31.5643
	-0.606438	31.5541
	-0.605794	31.5431
	-0.60515	31.5325
	-0.604505	31.5224
	-0.603861	31.5126
	-0.603217	31.5027
	-0.602573	31.4926
	-0.601929	31.483
	-0.601285	31.4729
	-0.600641	31.462
	-0.599997	31.4512
	-0.599353	31.4399
	-0.598709	31.429
	-0.598065	31.4186
	-0.597421	31.4084
	-0.596777	31.3978
	-0.596133	31.3868
	-0.595489	31.3758
	-0.594845	31.364
	-0.594201	31.3528
	-0.593557	31.3418
	-0.592913	31.3308
	-0.592269	31.3211
	-0.591625	31.3106
	-0.590981	31.3004
	-0.590337	31.2886
	-0.589693	31.2769
	-0.589049	31.2654
	-0.588405	31.2538
	-0.58776	31.2431
	-0.587116	31.2319
	-0.586472	31.2196
	-0.585828	31.2071
	-0.585184	31.1954
	-0.58454	31.1836
	-0.583896	31.1713
	-0.583252	31.1585
	-0.582608	31.1461
	-0.581964	31.1339
	-0.58132	31.1222
	-0.580676	31.1104
	-0.580032	31.0978
	-0.579388	31.0858
	-0.578744	31.0736
	-0.5781	31.0607
	-0.577456	31.0475
	-0.576812	31.0351
	-0.576168	31.0228
	-0.575524	31.0113
	-0.57488	30.9989
	-0.574236	30.985
	-0.573592	30.971
	-0.572948	30.9579
	-0.572304	30.9456
	-0.57166	30.9323
	-0.571015	30.9187
	-0.570371	30.9046
	-0.569727	30.8906
	-0.569083	30.8771
	-0.568439	30.8626
	-0.567795	30.8494
	-0.567151	30.8354
	-0.566507	30.8219
	-0.565863	30.8088
	-0.565219	30.7944
	-0.564575	30.7791
	-0.563931	30.7641
	-0.563287	30.7495
	-0.562643	30.7346
	-0.561999	30.7212
	-0.561355	30.7069
	-0.560711	30.6915
	-0.560067	30.6772
	-0.559423	30.6623
	-0.558779	30.6477
	-0.558135	30.6323
	-0.557491	30.6175
	-0.556847	30.6029
	-0.556203	30.5874
	-0.555559	30.573
	-0.554914	30.5577
	-0.554271	30.5425
	-0.553626	30.5274
	-0.552982	30.5131
	-0.552338	30.4979
	-0.551694	30.4824
	-0.55105	30.4671
	-0.550406	30.4524
	-0.549762	30.438
	-0.549118	30.4234
	-0.548474	30.4082
	-0.54783	30.3927
	-0.547186	30.3774
	-0.546542	30.3616
	-0.545898	30.346
	-0.545254	30.331
	-0.54461	30.3157
	-0.543966	30.3006
	-0.543322	30.2856
	-0.542678	30.2688
	-0.542034	30.2532
	-0.54139	30.2381
	-0.540746	30.2222
	-0.540102	30.2071
	-0.539458	30.1916
	-0.538814	30.1776
	-0.53817	30.1631
	-0.537525	30.148
	-0.536881	30.1325
	-0.536237	30.1169
	-0.535593	30.1015
	-0.534949	30.0854
	-0.534305	30.0691
	-0.533661	30.0525
	-0.533017	30.0358
	-0.532373	30.0193
	-0.531729	30.0038
	-0.531085	29.9884
	-0.530441	29.9721
	-0.529797	29.9563
	-0.529153	29.9399
	-0.528509	29.9232
	-0.527865	29.907
	-0.527221	29.8911
	-0.526577	29.8746
	-0.525933	29.8587
	-0.525289	29.8421
	-0.524645	29.8259
	-0.524001	29.808
	-0.523357	29.7911
	-0.522713	29.7746
	-0.522069	29.7576
	-0.521425	29.7403
	-0.52078	29.7225
	-0.520136	29.7063
	-0.519492	29.6888
	-0.518848	29.6714
	-0.518204	29.6535
	-0.51756	29.637
	-0.516916	29.62
	-0.516272	29.6025
	-0.515628	29.5854
	-0.514984	29.5682
	-0.51434	29.5512
	-0.513696	29.5332
	-0.513052	29.5154
	-0.512408	29.4968
	-0.511764	29.478
	-0.51112	29.4595
	-0.510476	29.4402
	-0.509832	29.4215
	-0.509188	29.4032
	-0.508544	29.384
	-0.5079	29.365
	-0.507256	29.346
	-0.506612	29.3273
	-0.505968	29.3091
	-0.505324	29.2907
	-0.50468	29.2719
	-0.504035	29.2526
	-0.503391	29.2333
	-0.502747	29.2141
	-0.502103	29.1954
	-0.501459	29.1772
	-0.500815	29.1583
	-0.500171	29.1392
	-0.499527	29.1208
	-0.498883	29.1012
	-0.498239	29.0812
	-0.497595	29.0623
	-0.496951	29.0431
	-0.496307	29.0239
	-0.495663	29.0047
	-0.495019	28.9859
	-0.494375	28.9659
	-0.493731	28.9463
	-0.493087	28.9254
	-0.492443	28.9055
	-0.491799	28.8856
	-0.491155	28.8677
	-0.490511	28.8474
	-0.489867	28.8277
	-0.489223	28.807
	-0.488579	28.7868
	-0.487935	28.7674
	-0.487291	28.7472
	-0.486646	28.7289
	-0.486002	28.7108
	-0.485358	28.6934
	-0.484714	28.6745
	-0.48407	28.6542
	-0.483426	28.6338
	-0.482782	28.6129
	-0.482138	28.5915
	-0.481494	28.5707
	-0.48085	28.55
	-0.480206	28.531
	-0.479562	28.5115
	-0.478918	28.4918
	-0.478274	28.472
	-0.47763	28.4518
	-0.476986	28.4323
	-0.476342	28.4118
	-0.475698	28.3909
	-0.475054	28.372
	-0.47441	28.3522
	-0.473766	28.332
	-0.473122	28.3115
	-0.472478	28.2911
	-0.471834	28.2694
	-0.471189	28.2493
	-0.470545	28.2294
	-0.469901	28.2094
	-0.469257	28.1874
	-0.468613	28.1661
	-0.467969	28.1451
	-0.467325	28.1246
	-0.466681	28.103
	-0.466037	28.082
	-0.465393	28.0613
	-0.464749	28.0402
	-0.464105	28.0188
	-0.463461	27.9974
	-0.462817	27.9763
	-0.462173	27.9546
	-0.461529	27.9325
	-0.460885	27.9109
	-0.460241	27.8899
	-0.459597	27.8694
	-0.458953	27.8477
	-0.458309	27.8253
	-0.457665	27.8032
	-0.457021	27.7812
	-0.456377	27.7597
	-0.455733	27.7382
	-0.455089	27.7168
	-0.454445	27.6945
	-0.4538	27.6722
	-0.453156	27.6502
	-0.452512	27.6294
	-0.451868	27.607
	-0.451224	27.5855
	-0.45058	27.5636
	-0.449936	27.5419
	-0.449292	27.5202
	-0.448648	27.4979
	-0.448004	27.4765
	-0.44736	27.4545
	-0.446716	27.4311
	-0.446072	27.4092
	-0.445428	27.3864
	-0.444784	27.3646
	-0.44414	27.3421
	-0.443496	27.3202
	-0.442852	27.2985
	-0.442208	27.2765
	-0.441564	27.2549
	-0.44092	27.2336
	-0.440276	27.2112
	-0.439632	27.1888
	-0.438988	27.1666
	-0.438344	27.1438
	-0.4377	27.1202
	-0.437055	27.0973
	-0.436411	27.0756
	-0.435767	27.0533
	-0.435123	27.0307
	-0.434479	27.0082
	-0.433835	26.9859
	-0.433191	26.9645
	-0.432547	26.9444
	-0.431903	26.9245
	-0.431259	26.9035
	-0.430615	26.8812
	-0.429971	26.8584
	-0.429327	26.8369
	-0.428683	26.8139
	-0.428039	26.7918
	-0.427395	26.77
	-0.426751	26.747
	-0.426107	26.7246
	-0.425463	26.7032
	-0.424819	26.6803
	-0.424175	26.6579
	-0.423531	26.6351
	-0.422887	26.6128
	-0.422243	26.5905
	-0.421599	26.5684
	-0.420955	26.5455
	-0.42031	26.5221
	-0.419666	26.4986
	-0.419022	26.476
	-0.418378	26.4535
	-0.417734	26.4306
	-0.41709	26.4079
	-0.416446	26.3858
	-0.415802	26.3636
	-0.415158	26.3407
	-0.414514	26.3176
	-0.41387	26.2948
	-0.413226	26.2727
	-0.412582	26.2505
	-0.411938	26.2284
	-0.411294	26.2057
	-0.41065	26.1832
	-0.410006	26.1596
	-0.409362	26.1365
	-0.408718	26.1127
	-0.408074	26.0897
	-0.40743	26.0659
	-0.406786	26.043
	-0.406142	26.0203
	-0.405498	25.9969
	-0.404854	25.9736
	-0.40421	25.9503
	-0.403566	25.9273
	-0.402921	25.9042
	-0.402277	25.8801
	-0.401633	25.8569
	-0.400989	25.8336
	-0.400345	25.8102
	-0.399701	25.787
	-0.399057	25.7638
	-0.398413	25.7406
	-0.397769	25.717
	-0.397125	25.6937
	-0.396481	25.6696
	-0.395837	25.6462
	-0.395193	25.6223
	-0.394549	25.5978
	-0.393905	25.574
	-0.393261	25.5499
	-0.392617	25.5259
	-0.391973	25.5022
	-0.391329	25.4791
	-0.390685	25.4564
	-0.390041	25.4331
	-0.389397	25.4091
	-0.388753	25.3849
	-0.388109	25.3611
	-0.387465	25.3376
	-0.38682	25.3134
	-0.386176	25.289
	-0.385532	25.2649
	-0.384888	25.2412
	-0.384244	25.217
	-0.3836	25.193
	-0.382956	25.1688
	-0.382312	25.1451
	-0.381668	25.1214
	-0.381024	25.0981
	-0.38038	25.0745
	-0.379736	25.0524
	-0.379092	25.0318
	-0.378448	25.0098
	-0.377804	24.9867
	-0.37716	24.9636
	-0.376516	24.9403
	-0.375872	24.9161
	-0.375228	24.8914
	-0.374584	24.8671
	-0.37394	24.8437
	-0.373296	24.8199
	-0.372652	24.7962
	-0.372008	24.7732
	-0.371364	24.7502
	-0.37072	24.7265
	-0.370076	24.7026
	-0.369431	24.6794
	-0.368787	24.6558
	-0.368143	24.631
	-0.367499	24.6069
	-0.366855	24.583
	-0.366211	24.559
	-0.365567	24.5352
	-0.364923	24.5113
	-0.364279	24.4876
	-0.363635	24.4639
	-0.362991	24.4403
	-0.362347	24.4158
	-0.361703	24.3928
	-0.361059	24.3692
	-0.360415	24.345
	-0.359771	24.3209
	-0.359127	24.2965
	-0.358483	24.2726
	-0.357839	24.2492
	-0.357195	24.2242
	-0.356551	24.2
	-0.355907	24.1759
	-0.355263	24.152
	-0.354619	24.1289
	-0.353975	24.106
	-0.35333	24.0831
	-0.352686	24.06
	-0.352042	24.0363
	-0.351398	24.0125
	-0.350754	23.9886
	-0.35011	23.9645
	-0.349466	23.9408
	-0.348822	23.917
	-0.348178	23.8926
	-0.347534	23.8675
	-0.34689	23.8429
	-0.346246	23.8187
	-0.345602	23.7941
	-0.344958	23.7699
	-0.344314	23.7455
	-0.34367	23.7218
	-0.343026	23.6986
	-0.342382	23.6749
	-0.341738	23.6511
	-0.341094	23.6269
	-0.34045	23.6032
	-0.339806	23.5794
	-0.339162	23.5551
	-0.338518	23.5304
	-0.337874	23.5067
	-0.33723	23.4824
	-0.336586	23.4573
	-0.335941	23.4331
	-0.335297	23.4097
	-0.334653	23.3864
	-0.334009	23.3635
	-0.333365	23.3396
	-0.332721	23.3163
	-0.332077	23.2923
	-0.331433	23.2679
	-0.330789	23.2437
	-0.330145	23.2197
	-0.329501	23.1959
	-0.328857	23.1713
	-0.328213	23.1465
	-0.327569	23.1214
	-0.326925	23.0982
	-0.326281	23.0765
	-0.325637	23.0548
	-0.324993	23.0325
	-0.324349	23.0092
	-0.323705	22.9859
	-0.323061	22.9629
	-0.322417	22.9394
	-0.321773	22.9152
	-0.321129	22.891
	-0.320485	22.8673
	-0.31984	22.8433
	-0.319196	22.8187
	-0.318552	22.7961
	-0.317908	22.7729
	-0.317264	22.7499
	-0.31662	22.7255
	-0.315976	22.7016
	-0.315332	22.6778
	-0.314688	22.6547
	-0.314044	22.6313
	-0.3134	22.607
	-0.312756	22.5834
	-0.312112	22.5599
	-0.311468	22.5364
	-0.310824	22.5118
	-0.31018	22.487
	-0.309536	22.4629
	-0.308892	22.4388
	-0.308248	22.4148
	-0.307604	22.3909
	-0.30696	22.3671
	-0.306316	22.3432
	-0.305672	22.3193
	-0.305028	22.2954
	-0.304384	22.2709
	-0.30374	22.2476
	-0.303096	22.2245
	-0.302451	22.2005
	-0.301807	22.1773
	-0.301163	22.1538
	-0.300519	22.1295
	-0.299875	22.106
	-0.299231	22.0812
	-0.298587	22.057
	-0.297943	22.0332
	-0.297299	22.0095
	-0.296655	21.9856
	-0.296011	21.963
	-0.295367	21.9398
	-0.294723	21.9171
	-0.294079	21.8944
	-0.293435	21.8712
	-0.292791	21.8473
	-0.292147	21.8243
	-0.291503	21.8001
	-0.290859	21.7758
	-0.290215	21.7504
	-0.289571	21.7258
	-0.288927	21.7024
	-0.288283	21.6784
	-0.287639	21.6541
	-0.286995	21.6302
	-0.28635	21.6058
	-0.285706	21.5808
	-0.285062	21.5558
	-0.284418	21.5308
	-0.283774	21.5065
	-0.28313	21.483
	-0.282486	21.4592
	-0.281842	21.4351
	-0.281198	21.4102
	-0.280554	21.3859
	-0.27991	21.3619
	-0.279266	21.338
	-0.278622	21.3142
	-0.277978	21.2904
	-0.277334	21.2669
	-0.27669	21.2433
	-0.276046	21.2192
	-0.275402	21.1957
	-0.274758	21.1722
	-0.274114	21.1482
	-0.27347	21.125
	-0.272826	21.1043
	-0.272182	21.0833
	-0.271538	21.0619
	-0.270894	21.0387
	-0.27025	21.0145
	-0.269606	20.9908
	-0.268961	20.9675
	-0.268317	20.9443
	-0.267673	20.9205
	-0.267029	20.8963
	-0.266385	20.8722
	-0.265741	20.8485
	-0.265097	20.8258
	-0.264453	20.8035
	-0.263809	20.7804
	-0.263165	20.7565
	-0.262521	20.7326
	-0.261877	20.7092
	-0.261233	20.6861
	-0.260589	20.6626
	-0.259945	20.6385
	-0.259301	20.6155
	-0.258657	20.5916
	-0.258013	20.5683
	-0.257369	20.5459
	-0.256725	20.5237
	-0.256081	20.5003
	-0.255437	20.476
	-0.254793	20.4529
	-0.254149	20.4299
	-0.253505	20.4059
	-0.252861	20.3838
	-0.252216	20.3606
	-0.251572	20.3373
	-0.250928	20.3147
	-0.250284	20.292
	-0.24964	20.2689
	-0.248996	20.2455
	-0.248352	20.2226
	-0.247708	20.2001
	-0.247064	20.1769
	-0.24642	20.1532
	-0.245776	20.1294
	-0.245132	20.1061
	-0.244488	20.0836
	-0.243844	20.0606
	-0.2432	20.0378
	-0.242556	20.016
	-0.241912	19.9931
	-0.241268	19.9693
	-0.240624	19.9465
	-0.23998	19.9231
	-0.239336	19.9002
	-0.238692	19.8772
	-0.238048	19.8547
	-0.237404	19.8319
	-0.23676	19.8093
	-0.236116	19.7868
	-0.235471	19.7625
	-0.234827	19.7392
	-0.234183	19.7167
	-0.233539	19.6941
	-0.232895	19.6724
	-0.232251	19.6498
	-0.231607	19.6265
	-0.230963	19.6029
	-0.230319	19.5805
	-0.229675	19.5579
	-0.229031	19.5352
	-0.228387	19.5113
	-0.227743	19.4877
	-0.227099	19.4658
	-0.226455	19.4424
	-0.225811	19.4188
	-0.225167	19.3963
	-0.224523	19.3737
	-0.223879	19.351
	-0.223235	19.3281
	-0.222591	19.3055
	-0.221947	19.2821
	-0.221303	19.2587
	-0.220659	19.2361
	-0.220015	19.2143
	-0.219371	19.1936
	-0.218727	19.1733
	-0.218082	19.1524
	-0.217438	19.1297
	-0.216794	19.1063
	-0.21615	19.0837
	-0.215506	19.0603
	-0.214862	19.0373
	-0.214218	19.0151
	-0.213574	18.9927
	-0.21293	18.9698
	-0.212286	18.9476
	-0.211642	18.9247
	-0.210998	18.9017
	-0.210354	18.8795
	-0.20971	18.856
	-0.209066	18.8318
	-0.208422	18.8091
	-0.207778	18.7872
	-0.207134	18.7651
	-0.20649	18.7429
	-0.205846	18.7208
	-0.205202	18.6985
	-0.204558	18.6759
	-0.203914	18.6537
	-0.20327	18.631
	-0.202626	18.6082
	-0.201981	18.5859
	-0.201337	18.5628
	-0.200693	18.54
	-0.200049	18.5177
	-0.199405	18.4955
	-0.198761	18.4727
	-0.198117	18.4505
	-0.197473	18.4282
	-0.196829	18.4056
	-0.196185	18.3834
	-0.195541	18.362
	-0.194897	18.3405
	-0.194253	18.3191
	-0.193609	18.2959
	-0.192965	18.2735
	-0.192321	18.2519
	-0.191677	18.2294
	-0.191033	18.207
	-0.190389	18.1846
	-0.189745	18.1628
	-0.189101	18.1415
	-0.188457	18.12
	-0.187813	18.0985
	-0.187169	18.0772
	-0.186525	18.0556
	-0.185881	18.034
	-0.185237	18.0127
	-0.184592	17.9914
	-0.183948	17.97
	-0.183304	17.9488
	-0.18266	17.9276
	-0.182016	17.9066
	-0.181372	17.8856
	-0.180728	17.8643
	-0.180084	17.8431
	-0.17944	17.8221
	-0.178796	17.8009
	-0.178152	17.7797
	-0.177508	17.7581
	-0.176864	17.7361
	-0.17622	17.7142
	-0.175576	17.6932
	-0.174932	17.6718
	-0.174288	17.6498
	-0.173644	17.6274
	-0.173	17.6062
	-0.172356	17.5846
	-0.171712	17.5631
	-0.171068	17.5422
	-0.170424	17.5203
	-0.16978	17.499
	-0.169136	17.4774
	-0.168491	17.4566
	-0.167847	17.4355
	-0.167203	17.4145
	-0.166559	17.3945
	-0.165915	17.3763
	-0.165271	17.3575
	-0.164627	17.337
	-0.163983	17.3159
	-0.163339	17.2952
	-0.162695	17.2739
	-0.162051	17.2522
	-0.161407	17.2308
	-0.160763	17.2091
	-0.160119	17.189
	-0.159475	17.1694
	-0.158831	17.1485
	-0.158187	17.1276
	-0.157543	17.1071
	-0.156899	17.086
	-0.156255	17.0646
	-0.155611	17.0436
	-0.154967	17.0235
	-0.154323	17.002
	-0.153679	16.9809
	-0.153035	16.9601
	-0.152391	16.9393
	-0.151747	16.9183
	-0.151102	16.8971
	-0.150458	16.877
	-0.149814	16.8562
	-0.14917	16.8355
	-0.148526	16.8145
	-0.147882	16.793
	-0.147238	16.7721
	-0.146594	16.7512
	-0.14595	16.7302
	-0.145306	16.7093
	-0.144662	16.6881
	-0.144018	16.6669
	-0.143374	16.6466
	-0.14273	16.6267
	-0.142086	16.6063
	-0.141442	16.5855
	-0.140798	16.5655
	-0.140154	16.5459
	-0.13951	16.5243
	-0.138866	16.5038
	-0.138222	16.4835
	-0.137578	16.4635
	-0.136934	16.444
	-0.13629	16.4239
	-0.135646	16.4034
	-0.135001	16.3821
	-0.134357	16.3624
	-0.133713	16.3423
	-0.133069	16.3226
	-0.132425	16.3018
	-0.131781	16.2819
	-0.131137	16.2621
	-0.130493	16.241
	-0.129849	16.2196
	-0.129205	16.1983
	-0.128561	16.1776
	-0.127917	16.1569
	-0.127273	16.1365
	-0.126629	16.1158
	-0.125985	16.0958
	-0.125341	16.0759
	-0.124697	16.0547
	-0.124053	16.0338
	-0.123409	16.0138
	-0.122765	15.9934
	-0.122121	15.9726
	-0.121477	15.9516
	-0.120833	15.9309
	-0.120189	15.9104
	-0.119545	15.8897
	-0.118901	15.8692
	-0.118257	15.8484
	-0.117612	15.8277
	-0.116968	15.807
	-0.116324	15.7866
	-0.11568	15.7663
	-0.115036	15.7458
	-0.114392	15.7263
	-0.113748	15.7058
	-0.113104	15.6883
	-0.11246	15.6701
	-0.111816	15.6515
	-0.111172	15.6328
	-0.110528	15.6133
	-0.109884	15.5933
	-0.10924	15.5731
	-0.108596	15.5529
	-0.107952	15.5326
	-0.107308	15.512
	-0.106664	15.4917
	-0.10602	15.4717
	-0.105376	15.4511
	-0.104732	15.4298
	-0.104088	15.4082
	-0.103444	15.387
	-0.1028	15.3668
	-0.102156	15.347
	-0.101511	15.3273
	-0.100867	15.3074
	-0.100223	15.2872
	-0.099579	15.2665
	-0.098935	15.2465
	-0.098291	15.2265
	-0.097647	15.2079
	-0.097003	15.1884
	-0.096359	15.1697
	-0.095715	15.1514
	-0.095071	15.1314
	-0.094427	15.1126
	-0.093783	15.0928
	-0.093139	15.0733
	-0.092495	15.0524
	-0.091851	15.0326
	-0.091207	15.0142
	-0.090563	14.9943
	-0.089919	14.9746
	-0.089275	14.9547
	-0.088631	14.9352
	-0.087987	14.9162
	-0.087343	14.897
	-0.086699	14.8775
	-0.086055	14.8579
	-0.085411	14.8384
	-0.084767	14.8186
	-0.084122	14.7985
	-0.083478	14.7784
	-0.082834	14.759
	-0.08219	14.7398
	-0.081546	14.7199
	-0.080902	14.6989
	-0.080258	14.6793
	-0.079614	14.659
	-0.07897	14.6399
	-0.078326	14.6201
	-0.077682	14.6008
	-0.077038	14.5809
	-0.076394	14.5611
	-0.07575	14.5413
	-0.075106	14.5221
	-0.074462	14.5027
	-0.073818	14.4834
	-0.073174	14.4642
	-0.07253	14.445
	-0.071886	14.4256
	-0.071242	14.4071
	-0.070598	14.3887
	-0.069954	14.3695
	-0.06931	14.3503
	-0.068666	14.331
	-0.068022	14.3119
	-0.067377	14.2924
	-0.066733	14.2728
	-0.066089	14.2535
	-0.065445	14.2341
	-0.064801	14.2138
	-0.064157	14.1935
	-0.063513	14.1735
	-0.062869	14.1535
	-0.062225	14.1341
	-0.061581	14.1146
	-0.060937	14.0946
	-0.060293	14.0755
	-0.059649	14.0578
	-0.059005	14.0416
	-0.058361	14.0232
	-0.057717	14.0036
	-0.057073	13.9846
	-0.056429	13.9647
	-0.055785	13.9452
	-0.055141	13.9261
	-0.054497	13.9077
	-0.053853	13.8884
	-0.053209	13.8695
	-0.052565	13.8504
	-0.051921	13.8319
	-0.051277	13.8138
	-0.050632	13.7951
	-0.049988	13.7761
	-0.049344	13.7565
	-0.0487	13.7369
	-0.048056	13.7188
	-0.047412	13.7007
	-0.046768	13.6817
	-0.046124	13.6631
	-0.04548	13.6441
	-0.044836	13.6248
	-0.044192	13.6053
	-0.043548	13.5868
	-0.042904	13.5679
	-0.04226	13.5492
	-0.041616	13.5298
	-0.040972	13.5117
	-0.040328	13.493
	-0.039684	13.4746
	-0.03904	13.457
	-0.038396	13.4396
	-0.037752	13.4199
	-0.037108	13.4014
	-0.036464	13.3819
	-0.03582	13.3625
	-0.035176	13.3438
	-0.034532	13.3248
	-0.033887	13.3064
	-0.033243	13.2883
	-0.032599	13.269
	-0.031955	13.2504
	-0.031311	13.2326
	-0.030667	13.2149
	-0.030023	13.1971
	-0.029379	13.1792
	-0.028735	13.1605
	-0.028091	13.1427
	-0.027447	13.1255
	-0.026803	13.1079
	-0.026159	13.09
	-0.025515	13.0721
	-0.024871	13.054
	-0.024227	13.036
	-0.023583	13.0181
	-0.022939	13.0007
	-0.022295	12.9823
	-0.021651	12.9631
	-0.021007	12.9438
	-0.020363	12.926
	-0.019719	12.9085
	-0.019075	12.8909
	-0.018431	12.8726
	-0.017787	12.854
	-0.017142	12.8361
	-0.016498	12.8167
	-0.015854	12.7994
	-0.01521	12.7815
	-0.014566	12.7634
	-0.013922	12.7457
	-0.013278	12.7283
	-0.012634	12.711
	-0.01199	12.6937
	-0.011346	12.6762
	-0.010702	12.6576
	-0.010058	12.6397
	-0.009414	12.622
	-0.00877	12.6048
	-0.008126	12.5871
	-0.007482	12.5695
	-0.006838	12.5526
	-0.006194	12.536
	-0.00555	12.5193
	-0.004906	12.5026
	-0.004262	12.4859
	-0.003618	12.4687
	-0.002974	11.6914
	-0.00233	-0.000571
	-0.001686	-0.017814
	-0.001042	-0.035377
	-0.000397	-0.052783
	0.000247	-0.253825
	0.000891	-0.295709
	0.001535	-0.322674
	0.002179	-0.344075
	0.002823	-0.362057
	0.003467	-0.377729
	0.004111	-0.393393
	0.004755	-0.408517
	0.005399	-0.422902
	0.006043	-0.437865
	0.006687	-0.452087
	0.007331	-0.466078
	0.007975	-0.479153
	0.008619	-0.491002
	0.009263	-0.504146
	0.009907	-0.517213
	0.010551	-0.529924
	0.011195	-0.542364
	0.011839	-0.555217
	0.012483	-0.566709
	0.013127	-0.577763
	0.013771	-0.588784
	0.014415	-0.5987
	0.015059	-0.608927
	0.015703	-0.619771
	0.016348	-0.630213
	0.016992	-0.640527
	0.017636	-0.65031
	0.01828	-0.659691
	0.018924	-0.66803
	0.019568	-0.677023
	0.020212	-0.685966
	0.020856	-0.694902
	0.0215	-0.703672
	0.022144	-0.712338
	0.022788	-0.720602
	0.023432	-0.728983
	0.024076	-0.737361
	0.02472	-0.745205
	0.025364	-0.75272
	0.026008	-0.759816
	0.026652	-0.766539
	0.027296	-0.772909
	0.02794	-0.779012
	0.028584	-0.785689
	0.029228	-0.791976
	0.029872	-0.798454
	0.030516	-0.804666
	0.03116	-0.810466
	0.031804	-0.816527
	0.032449	-0.82292
	0.033092	-0.828648
	0.033737	-0.833883
	0.034381	-0.839749
	0.035025	-0.845375
	0.035669	-0.850011
	0.036313	-0.856265
	0.036957	-0.862394
	0.037601	-0.867554
	0.038245	-0.874347
	0.038889	-0.879836
	0.039533	-0.886197
	0.040177	-0.892118
	0.040821	-0.898541
	0.041465	-0.905677
	0.042109	-0.912319
	0.042753	-0.918894
	0.043397	-0.925949
	0.044041	-0.933076
	0.044685	-0.939662
	0.045329	-0.946015
	0.045973	-0.952842
	0.046617	-0.9593
	0.047261	-0.965136
	0.047905	-0.971685
	0.048549	-0.979489
	0.049194	-0.986485
	0.049837	-0.993978
	0.050482	-1.00109
	0.051126	-1.00844
	0.05177	-1.01649
	0.052414	-1.02521
	0.053058	-1.03383
	0.053702	-1.04163
	0.054346	-1.0499
	0.05499	-1.05692
	0.055634	-1.06349
	0.056278	-1.07141
	0.056922	-1.07976
	0.057566	-1.088
	0.05821	-1.09594
	0.058854	-1.10384
	0.059498	-1.112
	0.060142	-1.12093
	0.060786	-1.13014
	0.06143	-1.13859
	0.062074	-1.14665
	0.062718	-1.15468
	0.063362	-1.16263
	0.064006	-1.17126
	0.06465	-1.18029
	0.065294	-1.18899
	0.065938	-1.19728
	0.066583	-1.20587
	0.067227	-1.21496
	0.067871	-1.22465
	0.068515	-1.23388
	0.069159	-1.24355
	0.069803	-1.25197
	0.070447	-1.26136
	0.071091	-1.27165
	0.071735	-1.28166
	0.072379	-1.29196
	0.073023	-1.30199
	0.073667	-1.31181
	0.074311	-1.32106
	0.074955	-1.33051
	0.075599	-1.34029
	0.076243	-1.34975
	0.076887	-1.35916
	0.077531	-1.36901
	0.078175	-1.3796
	0.078819	-1.39062
	0.079463	-1.40155
	0.080107	-1.41214
	0.080751	-1.42231
	0.081395	-1.43254
	0.082039	-1.44343
	0.082683	-1.45446
	0.083328	-1.46486
	0.083972	-1.4754
	0.084616	-1.48637
	0.08526	-1.49653
	0.085904	-1.50654
	0.086548	-1.51727
	0.087192	-1.52799
	0.087836	-1.53822
	0.08848	-1.54996
	0.089124	-1.56184
	0.089768	-1.57358
	0.090412	-1.58544
	0.091056	-1.59676
	0.0917	-1.60872
	0.092344	-1.6204
	0.092988	-1.63233
	0.093632	-1.64452
	0.094276	-1.65617
	0.09492	-1.66861
	0.095564	-1.68057
	0.096208	-1.69296
	0.096852	-1.70578
	0.097496	-1.7175
	0.09814	-1.72903
	0.098784	-1.74118
	0.099428	-1.75324
	0.100073	-1.76496
	0.100717	-1.776
	0.101361	-1.78707
	0.102005	-1.79913
	0.102649	-1.81068
	0.103293	-1.82258
	0.103937	-1.83495
	0.104581	-1.84633
	0.105225	-1.85815
	0.105869	-1.86976
	0.106513	-1.88126
	0.107157	-1.89283
	0.107801	-1.904
	0.108445	-1.91542
	0.109089	-1.92761
	0.109733	-1.93983
	0.110377	-1.95098
	0.111021	-1.96162
	0.111665	-1.97217
	0.112309	-1.98263
	0.112953	-1.99368
	0.113597	-2.00569
	0.114241	-2.01751
	0.114885	-2.02827
	0.115529	-2.03886
	0.116174	-2.04977
	0.116817	-2.06152
	0.117462	-2.0732
	0.118106	-2.08462
	0.11875	-2.09672
	0.119394	-2.1086
	0.120038	-2.12006
	0.120682	-2.13189
	0.121326	-2.14364
	0.12197	-2.15539
	0.122614	-2.16637
	0.123258	-2.17645
	0.123902	-2.18662
	0.124546	-2.19811
	0.12519	-2.20949
	0.125834	-2.22115
	0.126478	-2.23293
	0.127122	-2.24391
	0.127766	-2.2567
	0.12841	-2.26724
	0.129054	-2.2798
	0.129698	-2.29168
	0.130342	-2.30258
	0.130986	-2.31508
	0.13163	-2.32744
	0.132274	-2.34008
	0.132918	-2.35279
	0.133562	-2.36508
	0.134207	-2.37771
	0.134851	-2.38984
	0.135495	-2.4022
	0.136139	-2.4154
	0.136783	-2.42811
	0.137427	-2.44097
	0.138071	-2.45467
	0.138715	-2.46808
	0.139359	-2.48122
	0.140003	-2.49525
	0.140647	-2.51011
	0.141291	-2.52487
	0.141935	-2.5388
	0.142579	-2.55234
	0.143223	-2.56689
	0.143867	-2.58228
	0.144511	-2.59762
	0.145155	-2.61254
	0.145799	-2.62814
	0.146443	-2.64234
	0.147087	-2.65671
	0.147731	-2.67192
	0.148375	-2.68725
	0.149019	-2.70273
	0.149663	-2.71785
	0.150308	-2.73329
	0.150952	-2.7481
	0.151596	-2.76382
	0.15224	-2.77869
	0.152884	-2.794
	0.153528	-2.80802
	0.154172	-2.8214
	0.154816	-2.83538
	0.15546	-2.85026
	0.156104	-2.86574
	0.156748	-2.88183
	0.157392	-2.89777
	0.158036	-2.91296
	0.15868	-2.9277
	0.159324	-2.94224
	0.159968	-2.95773
	0.160612	-2.97316
	0.161256	-2.98707
	0.1619	-3.00209
	0.162544	-3.01608
	0.163188	-3.03115
	0.163832	-3.04618
	0.164476	-3.06125
	0.16512	-3.07619
	0.165764	-3.09064
	0.166408	-3.10427
	0.167053	-3.11733
	0.167697	-3.13114
	0.168341	-3.14493
	0.168985	-3.15869
	0.169629	-3.17329
	0.170273	-3.18695
	0.170917	-3.20065
	0.171561	-3.21364
	0.172205	-3.22763
	0.172849	-3.24129
	0.173493	-3.25429
	0.174137	-3.26723
	0.174781	-3.28075
	0.175425	-3.29516
	0.176069	-3.30901
	0.176713	-3.32208
	0.177357	-3.33568
	0.178001	-3.34945
	0.178645	-3.36294
	0.179289	-3.37639
	0.179933	-3.38993
	0.180577	-3.40378
	0.181221	-3.41712
	0.181865	-3.43019
	0.182509	-3.4426
	0.183154	-3.45566
	0.183797	-3.46777
	0.184442	-3.48131
	0.185086	-3.49277
	0.18573	-3.50553
	0.186374	-3.51736
	0.187018	-3.53025
	0.187662	-3.5435
	0.188306	-3.55582
	0.18895	-3.56858
	0.189594	-3.58046
	0.190238	-3.59271
	0.190882	-3.60495
	0.191526	-3.61703
	0.19217	-3.63013
	0.192814	-3.64241
	0.193458	-3.6539
	0.194102	-3.6656
	0.194746	-3.67769
	0.19539	-3.69014
	0.196034	-3.70219
	0.196678	-3.714
	0.197322	-3.72613
	0.197966	-3.73791
	0.19861	-3.7494
	0.199254	-3.76181
	0.199898	-3.77468
	0.200542	-3.78661
	0.201187	-3.79851
	0.201831	-3.81138
	0.202475	-3.82341
	0.203119	-3.83382
	0.203763	-3.84516
	0.204407	-3.85645
	0.205051	-3.86812
	0.205695	-3.87957
	0.206339	-3.8912
	0.206983	-3.90114
	0.207627	-3.91109
	0.208271	-3.92131
	0.208915	-3.93217
	0.209559	-3.94403
	0.210203	-3.95572
	0.210847	-3.9664
	0.211491	-3.97748
	0.212135	-3.98883
	0.212779	-3.99962
	0.213423	-4.01004
	0.214067	-4.02002
	0.214711	-4.03092
	0.215355	-4.04219
	0.215999	-4.05333
	0.216643	-4.06419
	0.217288	-4.07492
	0.217932	-4.08576
	0.218576	-4.09705
	0.21922	-4.10805
	0.219864	-4.11824
	0.220508	-4.1284
	0.221152	-4.13848
	0.221796	-4.14939
	0.22244	-4.15982
	0.223084	-4.17072
	0.223728	-4.18159
	0.224372	-4.19174
	0.225016	-4.20227
	0.22566	-4.21237
	0.226304	-4.22282
	0.226948	-4.23324
	0.227592	-4.24377
	0.228236	-4.25471
	0.22888	-4.26506
	0.229524	-4.2755
	0.230168	-4.28602
	0.230812	-4.2957
	0.231456	-4.30592
	0.2321	-4.3159
	0.232744	-4.32527
	0.233388	-4.33559
	0.234033	-4.3468
	0.234676	-4.35745
	0.235321	-4.36697
	0.235965	-4.37679
	0.236609	-4.38723
	0.237253	-4.39714
	0.237897	-4.40696
	0.238541	-4.41711
	0.239185	-4.42695
	0.239829	-4.43616
	0.240473	-4.44627
	0.241117	-4.45638
	0.241761	-4.46628
	0.242405	-4.47553
	0.243049	-4.48504
	0.243693	-4.49413
	0.244337	-4.50455
	0.244981	-4.5131
	0.245625	-4.52269
	0.246269	-4.53258
	0.246913	-4.54272
	0.247557	-4.55194
	0.248201	-4.56022
	0.248845	-4.56902
	0.249489	-4.57798
	0.250133	-4.58802
	0.250777	-4.59786
	0.251422	-4.60765
	0.252066	-4.61699
	0.25271	-4.62686
	0.253354	-4.63652
	0.253998	-4.64599
	0.254642	-4.65513
	0.255286	-4.66421
	0.25593	-4.67364
	0.256574	-4.68268
	0.257218	-4.69167
	0.257862	-4.70125
	0.258506	-4.71094
	0.25915	-4.72004
	0.259794	-4.72834
	0.260438	-4.73632
	0.261082	-4.74409
	0.261726	-4.75174
	0.26237	-4.76094
	0.263014	-4.76965
	0.263658	-4.77832
	0.264302	-4.78713
	0.264946	-4.79602
	0.26559	-4.80551
	0.266234	-4.81335
	0.266878	-4.82112
	0.267522	-4.82868
	0.268167	-4.83674
	0.268811	-4.84522
	0.269455	-4.85355
	0.270099	-4.8619
	0.270743	-4.87031
	0.271387	-4.87879
	0.272031	-4.88675
	0.272675	-4.89503
	0.273319	-4.90355
	0.273963	-4.91161
	0.274607	-4.9199
	0.275251	-4.92785
	0.275895	-4.93582
	0.276539	-4.94353
	0.277183	-4.95167
	0.277827	-4.95918
	0.278471	-4.96758
	0.279115	-4.97531
	0.279759	-4.98248
	0.280403	-4.99048
	0.281047	-4.99884
	0.281691	-5.00652
[truncated: 37,072 more rows]

## Sheet: Fig 1E
	Fig 1E
											Non-linear fits to determine Kd from Normalized data
	Data plotted in Fig 1E					Raw data for Fig 1E
	QacA titration against cells expressing A4 (normalized(left) and raw (right))										One site -- Specific binding
	QacA concentration [nM]	Normalized fluorescence intensity (A.U.)				QacA concentration [nM]	Fluorescence intensity (A.U)				Best-fit values
	5000	1	0.992722	1		5000	15992.4	18228.7	14158.2		Bmax	0.9894
	2500	0.913288	1	0.978435		2500	14689.8	18356.4	13873.4		Kd	65.34
	1250	0.857316	0.92915	0.968544		1250	13849	17113.4	13742.7		Std. Error
	625	0.884721	0.849381	0.930533		625	14260.7	15714	13240.5		Bmax	0.01331
	312.5	0.883795	0.746392	0.840459		312.5	14246.8	13907.1	12050.6		Kd	4.143
	156.25	0.805742	0.618021	0.682311		156.25	13074.3	11654.9	9961.26		95% Confidence Intervals
	78.125	0.588104	0.461097	0.5666		78.125	9805.01	8901.83	8432.61		Bmax	0.9625 to 1.016
	39.0625	0.425533	0.306008	0.384196		39.0625	7362.94	6180.92	6022.87		Kd	56.97 to 73.72
	19.5312	0.234088	0.195949	0.24557		19.5312	4487.12	4250.04	4191.49		Goodness of Fit
	9.76562	0.143023	0.0978531	0.120264		9.76562	3119.18	2529.02	2536.08		Degrees of Freedom	40
	4.88281	0.0713839	0.051388	0.128009		4.88281	2043.05	1713.83	2638.39		R²	0.9888
	2.44141	0.0293224	0.0230373	0.058001		2.44141	1411.22	1216.44	1713.52		Absolute Sum of Squares	0.06914
						1.2207	1111.16	934.38	1104.55		Sy.x	0.04158
				Excluded from analysis		0.610352	970.75	812.27	947.27		Number of points analyzed	42
	QacA titration against cells expressing B7 (normalized(left) and raw (right))										One site -- Specific binding
	QacA concentration [nM]	Normalized fluorescence intensity (A.U.)				QacA concentration [nM]	Fluorescence intensity (A.U)				Best-fit values
	10000	0.925059	1	1		10000	4959.82	4679.3	4879.49		Bmax	1.005
	5000	0.959362	0.837104	0.851416		5000	5116.7	4041.26	4270.48		Kd	99.86
	2500	0.951796		0.841106		2500	5082.1		4228.22		Std. Error
	1250	1	0.963685	0.919583		1250	5302.55	4537.06	4549.88		Bmax	0.02119
	625	0.990031	0.973599	0.92557		625	5256.96	4575.89	4574.42		Kd	10.01
	312.5	0.888741	0.88139	0.870793		312.5	4793.73	4214.72	4349.9		95% Confidence Intervals
	156.25	0.639027	0.704531	0.589059		156.25	3651.71	3521.99	3195.14		Bmax	0.9617 to 1.047
	78.125	0.423007	0.372684	0.351162		78.125	2663.79	2222.19	2220.06		Kd	79.65 to 120.1
	39.0625	0.217187	0.230557	0.198726		39.0625	1722.51	1665.5	1595.26		Goodness of Fit
	19.5312	0.129215	0.113752	0.0994154		19.5312	1320.19	1207.99	1188.21		Degrees of Freedom	42
	9.76562	0.0561083	0.0625858	0.0507495		9.76562	985.85	1007.58	988.74		R²	0.9741
	4.88281	0.0280148	0.0219717	0.0224629		4.88281	857.37	848.5	872.8		Absolute Sum of Squares	0.1909
	2.44141	0.0106247	0.00990845	0.00576516		2.44141	777.84	801.25	804.36		Sy.x	0.06742
	1.2207	0.000745626	0.000883366	0.00146874		1.2207	732.66	765.9	786.75		Number of points analyzed	44
	0.610352	0	0	0		0.610352	729.25	762.44	780.73

## Sheet: Fig 1F 
Competition assay for epitope recognition by A2, A4, B1, B2 and B7 through Flow cytometry
Plate 1
	1	2	3	4	5	6	7	8	9	10	11	12
A	A2 col 1+100_nM_QacA	A2 col 3+100_nM_QacA	A4 Col 1+100_nM_QacA	A4 Col 3+100_nM_QacA	B1 Col 1+100_nM_QacA	B1 Col 3+100_nM_QacA	B2 Col 1+100_nM_QacA	B2 Col 3+100_nM_QacA			A2 col 1+anti_cmyc	B1 Col 3+anti_cmyc
B	A2 col 1+100_nM_QacA 1um_A2	A2 col 3+100_nM_QacA 1um_A2	A4 Col 1+100_nM_QacA 1um_A2	A4 Col 3+100_nM_QacA 1um_A2	B1 Col 1+100_nM_QacA 1um_A2	B1 Col 3+100_nM_QacA 1um_A2	B2 Col 1+100_nM_QacA 1um_A2	B2 Col 3+100_nM_QacA 1um_A2			A2 col 2+anti_cmyc	B2 Col 1+anti_cmyc
C	A2 col 1+100_nM_QacA 1um_A4	A2 col 3+100_nM_QacA 1um_A4	A4 Col 1+100_nM_QacA 1um_A4	A4 Col 3+100_nM_QacA 1um_A4	B1 Col 1+100_nM_QacA 1um_A4	B1 Col 3+100_nM_QacA 1um_A4	B2 Col 1+100_nM_QacA 1um_A4	B2 Col 3+100_nM_QacA 1um_A4			A2 col 3+anti_cmyc	B2 Col 2+anti_cmyc
D	A2 col 1+100_nM_QacA 1um_b7	A2 col 3+100_nM_QacA 1um_b7	A4 Col 1+100_nM_QacA 1um_b7	A4 Col 3+100_nM_QacA 1um_b7	B1 Col 1+100_nM_QacA 1um_b7	B1 Col 3+100_nM_QacA 1um_b7	B2 Col 1+100_nM_QacA 1um_b7	B2 Col 3+100_nM_QacA 1um_b7			A4 Col 1+anti_cmyc	B2 Col 3+anti_cmyc
E	A2 col 2+100_nM_QacA	A2 col 4+100_nM_QacA	A4 Col 2+100_nM_QacA	A4 Col 4+100_nM_QacA	B1 Col 2+100_nM_QacA	B1 Col 4+100_nM_QacA	B2 Col 2+100_nM_QacA	B2 Col 4+100_nM_QacA			A4 Col 2+anti_cmyc	B7 Col 2+anti_cmyc
F	A2 col 2+100_nM_QacA 1um_A2	A2 col 4+100_nM_QacA 1um_A2	A4 Col 2+100_nM_QacA 1um_A2	A4 Col 4+100_nM_QacA 1um_A2	B1 Col 2+100_nM_QacA 1um_A2	B1 Col 4+100_nM_QacA 1um_A2	B2 Col 2+100_nM_QacA 1um_A2	B2 Col 4+100_nM_QacA 1um_A2			A4 Col 3+anti_cmyc	B7 Col 3+anti_cmyc
G	A2 col 2+100_nM_QacA 1um_A4	A2 col 4+100_nM_QacA 1um_A4	A4 Col 2+100_nM_QacA 1um_A4	A4 Col 4+100_nM_QacA 1um_A4	B1 Col 2+100_nM_QacA 1um_A4	B1 Col 4+100_nM_QacA 1um_A4	B2 Col 2+100_nM_QacA 1um_A4	B2 Col 4+100_nM_QacA 1um_A4			B1 Col 1+anti_cmyc	B7 Col 4+anti_cmyc
H	A2 col 2+100_nM_QacA 1um_b7	A2 col 4+100_nM_QacA 1um_b7	A4 Col 2+100_nM_QacA 1um_b7	A4 Col 4+100_nM_QacA 1um_b7	B1 Col 2+100_nM_QacA 1um_b7	B1 Col 4+100_nM_QacA 1um_b7	B2 Col 2+100_nM_QacA 1um_b7	B2 Col 4+100_nM_QacA 1um_b7			B1 Col 2+anti_cmyc	only cells
Plate 3
	1	2	3	4	5	6	7	8	9	10	11	12
A							B7 Col 2+1000_nM_QacA	B7 Col 4+1000_nM_QacA
B							B7 Col 2+1000_nM_QacA 1um_A2	B7 Col 4+1000_nM_QacA 1um_A2
C							B7 Col 2+1000_nM_QacA 1um_A4	B7 Col 4+1000_nM_QacA 1um_A4
D							B7 Col 2+1000_nM_QacA 1um_b7	B7 Col 4+1000_nM_QacA 1um_b7
E							B7 Col 3+1000_nM_QacA	B7 col 5+1000_nM_QacA
F							B7 Col 3+1000_nM_QacA 1um_A2	B7 col 5+1000_nM_QacA 1um_A2
G							B7 Col 3+1000_nM_QacA 1um_A4	B7 col 5+1000_nM_QacA 1um_A4
H							B7 Col 3+1000_nM_QacA 1um_b7	B7 col 5+1000_nM_QacA 1um_b7
	Cells whose data has been plotted in Fig 1F has associated raw data embedded. For the rest of the data, refer to the raw data compressed folder provided with the article.
