# Supplementary material for: Cryo‐EM structure of antibacterial efflux transporter QacA from Staphylococcus aureus reveals a novel extracellular loop with allosteric role
Source: EMBO J. 2023 Jul 17;42(16):e113418. doi: 10.15252/embj.2023113418 (PMC10425836; doi:10.15252/embj.2023113418)
Supplement: Supplementary file 7 — Source Data for Figure 4 [file EMBJ-42-e113418-s006.zip]

Archive with 4 entries (3 files):
- Main Figure 4/Figure 4D spot assay.pdf
- Main Figure 4/Main Figure 4.xlsx
- Main Figure 4/replicates/
- Main Figure 4/replicates/Main Figure 4C replicate.xlsx
