# Supplementary material for: Cryo‐EM structure of antibacterial efflux transporter QacA from Staphylococcus aureus reveals a novel extracellular loop with allosteric role
Source: EMBO J. 2023 Jul 17;42(16):e113418. doi: 10.15252/embj.2023113418 (PMC10425836; doi:10.15252/embj.2023113418)
Supplement: Supplementary file 7 — Source Data for Figure 4 [file EMBJ-42-e113418-s006.zip › Main Figure 4/Main Figure 4.xlsx]

## Sheet: Fig 4C
Trial 1 (raw data without normalization)																																	Trial 1 (normalized, plotted as Fig 4C)
Time (seconds)	QacA WT						QacA ΔEL7						QacAD411N						QacA D411N/ΔEL7						Empty vector								Time (seconds)	pBADQacA WT						pBADQacA WT del 443-465						pBADQacA D411N
0	58.2005	59.883	59.9373	61.6714	57.26	59.5466	50.02	43.2119	48.5946	55.5416	52.4888	53.0718	47.5277	49.8857	47.4636	49.2598	51.6659	51.4888	47.3048	49.1449	48.4075	48.8151	50.8735	47.4011	44.7165	46.7396	44.5123	44.0082	45.3764	43.756			0	97.9535	100.785	100.877	103.795	96.3706	100.219	97.7781	84.4698	94.9918	108.572	102.604	103.744	92.1801	96.7534	92.0558	95.5395
7.58	54.145	57.6246	57.9786	59.6131	54.8527	56.32	49.1295	41.3948	48.7751	54.7464	51.0402	51.434	45.8426	48.5359	45.6022	47.0507	49.8277	50.9475	47.3377	47.3472	46.9405	46.7002	49.4017	45.7885	43.4373	45.0783	43.813	43.787	45.3255	44.1342
15.15	52.9169	56.9286	57.6924	59.2012	55.4242	56.4333	47.6544	39.8897	47.5729	54.0174	50.5135	51.3882	45.1444	48.4447	44.0806	46.3981	49.5746	50.6643	47.2039	47.7645	46.8786	46.9978	48.8886	45.6661	44.2993	44.3336	43.1657	43.7397	44.9599	44.3725
22.73	53.2621	56.9464	56.2294	59.1225	55.8664	56.7424	46.5464	39.5999	47.2074	52.8498	50.6364	49.9664	44.213	48.6222	44.5067	46.5788	49.1462	50.1388	47.1044	47.7453	46.3203	47.1528	48.752	45.6201	45.2614	43.8411	44.2688	44.7375	45.0986	44.8049			22.73	89.642	95.8428	94.636	99.5052	94.0251	95.4994	90.988	77.4091	92.2801	103.31	98.983	97.6733	85.7512	94.3029	86.3208	90.3397
30.3	52.0249	55.7137	57.0484	57.7938	55.3767	56.6319	46.5199	40.0067	47.8064	53.4889	50.4789	50.9692	45.6648	49.1051	47.0671	48.4628	48.8507	49.8011	46.713	46.7451	46.3928	47.0359	48.7262	45.886	46.2987	44.1634	45.7446	45.201	46.2263	45.9849
37.87	52.8281	56.9591	56.8809	57.7764	56.3127	57.1068	46.8628	41.054	47.9647	52.9563	51.2812	50.762	45.7804	49.994	48.5703	49.6806	50.2238	50.8634	47.5157	46.7051	46.4114	46.5798	48.1169	45.8986	48.3295	45.7513	46.7049	46.847	46.5289	46.9137
45.45	52.9784	56.5501	58.0738	57.7465	55.6586	57.6928	47.0005	41.3928	48.5382	52.8874	50.6824	50.9928	47.1617	50.3484	48.9191	50.5824	49.9654	51.0707	47.375	47.4198	47.2065	47.5651	48.9795	46.023	49.1693	45.7558	46.5574	47.4516	47.6572	47.3113			45.45	89.1645	95.1758	97.7402	97.1894	93.6754	97.099	91.8756	80.9138	94.8815	103.383	99.073	99.6797	91.4702	97.6508	94.8787	98.1047
53.02	54.0344	55.6569	57.9226	57.201	55.4801	57.8126	47.818	41.4578	48.1522	52.9482	50.4803	51.2217	47.6666	50.8231	50.3556	50.5684	50.14	51.3804	47.1433	47.8293	47.5319	46.4839	48.78	46.0136	49.0816	46.5947	46.7092	48.1297	48.0573	48.0622
60.59	54.1331	56.5263	58.272	57.2714	55.564	57.7409	48.394	42.4905	48.1739	53.7423	51.2111	51.1602	48.7122	50.7461	50.3563	51.0878	50.7718	51.1758	47.3252	47.7142	47.4722	47.889	48.9699	46.2918	49.0778	46.2918	47.4916	48.4611	48.382	47.8729
68.17	54.8882	56.5581	57.9858	56.6468	56.9192	57.7055	47.7853	43.108	48.8975	54.0988	51.3076	51.5702	49.6218	50.437	50.8832	51.1934	50.8431	52.0314	48.2558	48.8174	47.5679	47.054	48.8086	46.5882	48.76	46.8299	47.2202	49.6351	48.3239	48.0477			68.17	92.3788	95.1893	97.5921	95.3385	95.797	97.1204	93.4098	84.2667	95.5839	105.751	100.295	100.808	96.2416	97.8227	98.6881	99.2897
75.74	54.5336	55.9727	58.2982	57.353	52.8245	56.7964	48.2292	43.2246	48.3978	53.8252	51.1835	50.0219	50.2979	51.4573	51.0984	51.7906	51.3271	50.8066	48.4562	48.4061	48.2935	47.773	49.1349	47.2609	49.2601	48.0059	48.286	48.1359	48.9752	48.5009
83.32	54.4673	55.1014	57.4251	56.526	52.8008	56.1381	49.3515	43.8212	48.7923	54.093	51.2433	51.3382	50.531	51.0443	51.2221	52.0403	51.8127	51.9746	48.5565	49.0342	48.1984	47.796	49.0809	47.1243	49.0029	48.0495	48.136	48.356	49.8449	49.0337
90.89	52.8953	55.1148	56.374	56.4755	51.8009	56.0786	49.7581	44.2388	49.0992	53.9641	52.3577	50.8659	50.7478	50.8497	50.6584	52.3614	51.7703	51.8892	49.0672	49.0883	48.3945	48.391	49.4999	47.1657	48.2839	47.8098	49.0334	49.0355	48.8226	47.9885			90.89	89.0246	92.7601	94.8794	95.0502	87.1827	94.3822	97.2661	86.4771	95.9781	105.488	102.348	99.4317	98.4255	98.6231	98.2521	101.555
98.46	52.4698	54.3003	56.9908	56.2838	51.6119	54.8149	50.8498	44.7658	48.8875	54.7218	52.0024	50.9477	50.0531	51.3586	51.0573	51.9219	51.3459	51.9693	49.3692	49.4049	48.7356	47.8616	49.931	47.1827	49.19	48.1241	48.3813	49.1314	49.0113	48.341
106.04	51.1108	53.7241	54.7428	54.2206	51.2454	54.9522	49.9301	44.8029	49.8566	54.4418	52.0827	51.4283	50.4157	51.8401	50.3396	52.0403	51.4381	52.1667	49.8755	49.1313	48.5139	48.3724	49.943	47.0971	48.2338	48.5256	47.8882	48.4954	49.7507	48.6916
113.61	51.0361	52.7431	54.7487	54.2221	52.497	54.0877	51.5074	44.769	49.3824	55.0488	51.4637	51.1406	50.7504	51.4661	51.3448	51.9391	51.6748	52.1825	49.6338	49.6382	49.1489	48.2279	49.9272	47.7155	48.6301	48.4318	48.2883	48.0718	48.8885	48.0959			113.61	85.8955	88.7685	92.144	91.2577	88.3543	91.0315	100.686	87.5136	96.5317	107.608	100.6	99.9686	98.4305	99.8186	99.5834	100.736
121.19	50.4123	52.5403	53.0821	54.1202	51.0306	52.8926	51.808	44.46	50.0606	54.9848	51.5382	51.218	50.7297	51.4818	50.2486	51.3436	51.0255	51.767	49.7324	50.0404	48.4741	48.3278	50.416	48.5792	48.823	48.1048	48.0391	48.4548	49.2658	48.3276
128.76	48.878	53.3761	53.0692	52.7415	50.2046	52.0515	51.3408	44.8595	50.4662	55.6225	52.2931	51.1916	50.0401	50.7337	50.1196	51.118	51.5941	52.4393	49.254	49.3466	49.0489	48.78	50.2634	47.6199	48.8151	47.8277	47.6623	48.5432	48.9228	48.1389
136.33	48.7445	52.0155	51.8852	51.9634	47.9616	51.8379	51.5362	44.099	49.9837	54.9729	52.788	51.9502	49.8872	51.8913	50.6843	51.3924	51.5713	52.2826	50.5269	49.5114	48.2735	48.9257	50.386	47.7753	48.1459	47.9902	47.9259	48.4794	49.3273	47.8721			136.33	82.0387	87.5439	87.3246	87.4562	80.7211	87.245	100.742	86.2039	97.7071	107.46	103.189	101.551	96.7563	100.643	98.3023	99.6757
143.91	48.1745	51.3093	51.3465	51.8991	47.4981	50.3502	51.7074	44.6771	49.9355	55.7052	52.4864	51.6178	49.7374	50.9634	50.9743	51.1259	50.9075	51.5676	49.9338	49.851	48.7878	48.8775	50.6848	47.6382	48.1036	47.5259	48.088	48.4448	48.8485	47.7935
151.48	45.7534	50.4411	50.4126	49.8847	46.9964	50.0372	51.0606	43.8697	49.945	55.5068	53.0086	51.8446	49.4339	51.9628	50.3842	51.5491	51.1759	52.2149	49.5743	49.4297	48.4617	49.2446	49.7822	47.3775	47.7748	48.1397	47.5498	48.1113	48.5019	47.5827
159.05	44.5133	48.7941	49.9457	49.2059	47.1256	49.6366	51.2723	44.5294	50.0803	55.8191	52.9683	52.2705	49.7898	51.6962	50.2169	51.0223	51.0918	50.6801	49.2214	49.7097	48.7076	48.6103	49.3739	47.9415	48.1608	47.6173	47.8557	48.127	48.9773	47.3387			159.05	74.9175	82.1222	84.0604	82.8153	79.314	83.5401	100.226	87.0452	97.896	109.114	103.541	102.177	96.5674	100.265	97.3958	98.9579
166.63	43.2132	48.9578	49.238	48.8441	46.5362	48.2799	50.5529	43.5534	49.9604	55.505	52.5713	53.0306	48.7835	50.8156	49.7851	50.7858	51.0031	51.629	50.4296	49.9004	48.446	49.2904	49.6563	48.116	47.6172	47.8704	47.5905	47.7398	49.0731	47.142
174.2	42.9896	47.5273	48.0423	48.2941	46.0064	47.4656	50.1121	44.3212	49.6303	55.8752	52.0522	52.0251	49.2986	51.5786	49.5382	51.119	50.9217	51.5536	50.1108	49.6652	48.364	48.8917	50.3272	47.5858	47.9092	47.67	47.104	47.5779	48.9251	47.3334
181.78	41.2006	45.5638	46.6404	46.4813	45.9148	47.2309	50.3151	43.7579	49.7242	55.906	52.6456	52.2477	49.5386	51.3874	49.2035	51.1479	50.6988	51.0675	49.4203	49.2529	48.8115	48.3604	50.1577	47.312	47.6505	47.5525	48.087	47.0172	48.9902	47.2569			181.78	69.3421	76.6855	78.4974	78.2297	77.2762	79.4913	98.355	85.5371	97.1999	109.284	102.911	102.133	96.0802	99.666	95.4303	99.2015
189.35	39.5841	45.5355	45.7977	46.2	42.4425	45.9915	50.787	43.8319	50.0189	55.4215	52.2724	51.9966	49.0812	51.047	49.6538	50.4533	50.275	51.5148	49.9382	49.5892	47.8303	48.8875	49.6894	47.1267	47.1168	47.4506	47.4808	47.7554	48.1402	46.8202
196.92	39.1741	43.861	44.5901	44.399	41.6571	45.2405	50.5619	43.9548	49.5878	55.2232	51.8119	51.9165	48.535	50.3729	49.7711	51.2489	50.2748	50.7809	49.594	49.4283	48.4905	48.8281	49.6443	47.2834	47.395	47.7289	47.649	47.1736	48.235	46.7902
204.49	38.1041	43.701	44.0368	44.0929	41.0914	44.0631	50.5743	43.6366	49.9094	54.2834	52.0842	52.1053	48.8973	50.8203	49.9517	50.7534	50.0954	50.4912	49.6912	50.1116	48.3808	48.4575	50.146	47.5745	47.0678	47.4382	47.5382	48.0805	48.5873	47.6733			204.49	64.1305	73.5503	74.1155	74.2099	69.1583	74.1597	98.8616	85.3	97.5619	106.112	101.813	101.854	94.8364	98.5661	96.8814	98.4363
212.07	37.029	41.0429	42.5223	43.2692	39.3946	42.4914	50.5486	44.0737	49.8884	54.988	52.4693	52.0271	48.3274	50.5665	49.5479	49.8053	50.3105	50.5958	49.2152	49.0963	48.6557	47.8498	49.1736	47.0293	48.3082	46.9831	47.1872	47.5232	48.7734	46.9013
219.65	35.3005	40.6418	41.8301	41.7115	38.6804	42.2888	50.3314	43.7951	49.7137	55.2608	51.5872	52.0873	48.0291	50.8724	49.9071	49.8056	49.8877	50.2581	49.5006	48.8805	47.6222	48.2179	49.1575	46.8949	46.9693	46.948	47.156	46.6483	48.7171	47.1281
227.22	34.8111	39.3069	40.5999	40.3933	37.3602	40.3316	49.6782	43.4592	49.3531	55.5037	52.2016	51.7413	48.6535	50.3594	49.8337	49.7417	50.5793	50.5112	49.2122	49.1144	48.6118	47.7344	49.0324	46.8936	47.0165	46.9426	47.3884	47.504	48.167	46.9989			227.22	58.5883	66.1549	68.3311	67.9833	62.8785	67.8795	97.11	84.9532	96.4745	108.498	102.043	101.143	94.3636	97.6722	96.6526	96.4741
234.79	33.9454	38.5321	39.9461	39.6858	37.1437	39.4265	50.3496	43.4298	49.186	54.7002	51.4644	51.7618	48.085	50.3554	48.6367	50.1002	49.8581	50.3249	50.0253	49.2821	47.8115	48.0993	49.0835	47.4945	46.4562	46.932	46.7623	47.4374	48.9148	46.794
242.37	32.618	37.0465	38.6905	38.9456	36.1842	38.4992	50.4486	43.7916	49.8359	55.078	51.3126	51.5849	48.4918	50.6472	49.4526	49.8182	49.9303	50.9531	49.7859	49.2239	47.775	48.2552	49.0576	47.9801	47.1027	46.9229	47.1681	46.4929	47.7853	46.7134
249.94	32.2921	35.8804	37.2564	37.1807	34.9933	37.3003	50.1981	43.2748	49.3967	54.8301	51.6086	51.1864	48.1861	49.9035	49.1817	50.0413	50.0693	50.5509	49.1601	48.8799	48.3445	48.4947	49.4922	46.9601	47.0183	47.2729	46.9475	47.0152	47.7944	46.4382			249.94	54.3487	60.388	62.7038	62.5764	58.895	62.7777	98.1262	84.5927	96.5597	107.181	100.883	100.058	93.457	96.788	95.388	97.0552
257.51	31.5655	35.9932	36.517	36.838	33.5378	36.5957	50.1795	43.2915	49.9407	54.6685	51.4689	51.4699	48.1611	50.3071	48.7725	49.7553	49.6252	50.456	49.6477	49.1017	47.5373	48.2347	48.4249	47.3396	46.8961	46.3996	47.052	47.4762	48.0151	46.8977
265.09	30.2854	35.6595	36.0471	36.1182	32.9826	35.9477	49.7066	43.8232	49.4264	54.7544	51.3876	51.6807	48.0308	49.8752	49.058	48.7906	49.295	49.8875	49.312	49.2404	47.1889	48.7481	48.8411	46.1665	46.4773	46.7041	47.0007	46.7782	48.2094	45.7257
272.66	29.8146	34.7285	34.5587	35.2793	33.2979	35.0849	49.7666	43.1985	49.5606	54.7578	51.0322	51.7583	47.5705	49.9469	48.7473	49.2696	49.6481	49.7002	48.6385	48.8398	47.1528	48.3295	49.4379	46.8485	46.5121	46.964	46.3596	47.3753	48.2751	46.3202			272.66	50.179	58.4493	58.1635	59.3763	56.0415	59.0491	97.2828	84.4436	96.8801	107.04	99.7567	101.176	92.2631	96.8721	94.5455	95.5585
280.24	28.6099	32.2859	34.1988	34.4324	31.5524	34.4565	49.3654	43.9306	49.3084	54.3823	50.9817	51.5402	48.0525	50.0825	48.8395	49.9023	49.3682	49.57	48.8851	49.2278	47.0265	48.053	48.9773	46.7394	45.8543	46.8555	46.8513	46.7388	47.2618	46.8783
287.81	28.659	32.388	33.8995	33.7216	31.1263	33.5141	49.8849	43.1347	49.5119	54.8102	51.2268	51.4013	47.8473	49.0933	48.9478	48.8909	49.0948	50.0538	49.3458	49.4802	47.0349	47.6767	48.4227	46.5438	46.5042	46.7815	46.457	46.359	47.6179	46.369
295.38	27.9242	32.4681	32.5165	33.2106	30.8427	33.2053	49.4801	43.9236	49.5425	54.2605	51.5872	51.4218	47.5694	49.6756	48.5752	48.8313	49.126	49.5151	49.0241	48.8711	47.6525	47.6922	48.0981	46.6015	46.3092	46.7438	47.255	46.8729	47.4206	46.5385			295.38	46.9974	54.645	54.7264	55.8946	51.9093	55.8857	96.7227	85.861	96.8447	106.067	100.842	100.518	92.261	96.3459	94.2117	94.7084
302.96	28.2855	31.8062	31.9891	32.5118	30.1451	33.0661	49.9876	43.5406	49.618	54.2762	50.8378	51.8323	47.899	49.1905	48.3595	48.7241	48.9206	49.7923	48.6803	48.7379	47.5276	47.8144	49.0229	46.6818	46.3312	46.8998	46.725	47.1193	47.2642	46.1612
310.53	27.4344	30.1036	31.2843	32.2567	29.8151	31.4696	50.1022	43.5002	48.97	53.6697	50.7088	51.3212	47.5836	49.8862	48.2357	48.8684	49.3754	49.8114	49.1538	48.9111	46.7807	47.9377	48.9778	46.1796	46.0443	46.2786	46.3553	46.7664	47.5306	46.7575
318.11	27.2434	30.3141	31.2427	30.9158	29.1973	31.3134	49.5226	43.0508	49.0993	53.7925	51.4034	51.5699	47.2658	49.3443	48.3172	49.6837	49.0705	49.955	48.8953	48.0945	47.6541	48.1078	48.6989	45.8758	45.7736	46.6575	46.7737	46.5436	48.1214	46.6665			318.11	45.8516	51.0197	52.5826	52.0324	49.1401	52.7015	96.8058	84.1548	95.9783	105.153	100.482	100.808	91.6721	95.7034	93.7113	96.3617
325.68	26.5511	29.6182	30.1938	30.3114	28.8415	30.9705	49.6846	43.3464	48.9723	53.229	50.9949	51.7548	47.169	49.7494	48.2584	48.2481	48.5553	49.2618	48.9717	48.3646	47.5247	47.5176	48.7014	46.4195	45.4881	46.1112	46.0679	46.0497	47.8902	45.7519
333.25	26.4236	29.0715	30.6365	30.3152	28.3516	30.3142	49.2569	44.0725	48.1479	54.1041	50.4602	50.7794	46.6151	49.4157	47.9379	48.3877	48.9031	49.5984	49.0636	49.1039	46.7774	48.1314	48.0563	46.1936	46.0326	45.5597	46.0866	46.7851	47.3819	45.8516
340.82	26.7835	29.6515	29.9249	30.246	27.909	30.2292	49.4249	43.5521	48.2711	53.5992	51.2739	51.1516	47.3636	49.5654	48.4853	48.4493	48.6468	49.7233	48.9857	48.7929	46.7577	48.0429	48.3349	46.345	46.1945	47.014	46.3454	45.734	47.988	45.7949			340.82	45.0776	49.9045	50.3646	50.9051	46.9718	50.8768	96.6148	85.1348	94.3594	104.775	100.229	99.9901	91.8618	96.1322	94.0374	93.9675
348.4	25.8099	27.8656	29.8511	29.6964	27.1933	30.0287	49.6034	43.3232	48.7434	54.3823	50.9517	51.1176	46.2232	49.549	47.7592	48.67	48.0337	49.3961	48.9584	48.4611	46.7164	47.7616	48.1378	46.2491	45.6771	46.147	46.7489	46.1944	47.5134	45.5519
355.97	26.0979	28.6093	29.9458	29.2651	26.9798	29.8457	48.9627	43.0416	48.5408	54.5514	51.2178	51.1253	46.6347	49.4474	47.2779	48.1976	47.7722	49.1863	48.3074	49.0098	46.9543	47.6442	48.5624	46.2756	45.5619	46.2604	45.8474	45.6942	47.3324	45.8744
363.55	25.6406	28.1077	28.7839	29.8955	26.9226	29.6555	48.9132	43.2372	48.6686	53.9566	50.8633	51.4532	46.9363	49.1672	47.0111	48.1713	48.1011	49.3632	47.6667	48.5358	46.5746	47.5257	48.4195	45.9582	45.1304	46.2046	45.7166	46.101	47.3571	45.817			363.55	43.154	47.3062	48.4443	50.3152	45.3117	49.9113	95.6146	84.5192	95.1364	105.473	99.4266	100.58	91.0331	95.3599	91.1782	93.4283
371.12	25.3942	28.0953	28.6562	29.7807	26.6914	29.0932	49.4437	43.1839	48.4753	53.3143	51.4498	51.2048	46.5381	48.6341	48.0304	48.1311	47.8175	49.1094	48.596	48.4624	46.9731	47.6572	48.7979	45.9855	45.5316	45.8312	45.9715	45.8154	47.4047	46.2049
378.69	24.9902	27.7446	28.5957	29.0917	26.8011	28.645	49.4798	42.5478	48.7472	54.256	50.6538	50.8692	46.964	49.8739	47.0602	47.948	48.0577	48.69	48.3466	48.5408	46.9826	47.1138	48.046	46.0146	45.1703	45.6767	45.9104	46.0167	47.3758	45.452
386.27	25.3892	27.6001	28.1472	28.6248	26.1761	28.4357	48.58	42.8341	48.9846	53.8976	50.5759	51.0955	45.8886	49.1927	47.2244	48.3373	47.7816	48.8881	48.1544	48.589	46.8304	47.8961	48.3753	45.357	45.3535	45.4783	45.1182	45.9496	47.1968	45.6731			386.27	42.7309	46.4519	47.3727	48.1765	44.0553	47.8583	94.9632	83.7313	95.7541	105.358	98.8648	99.8805	89.0011	95.4094	91.5918	93.7503
393.84	24.9682	27.4289	27.5956	28.3889	25.7409	28.6007	48.1563	42.4377	48.1775	53.7289	50.6848	51.1176	46.3408	48.5663	47.1572	48.3582	47.998	48.7575	49.1315	47.7332	46.802	47.4133	48.0786	45.4704	44.4221	45.7237	44.8393	45.27	47.7043	45.2718
401.41	25.0318	27.4788	27.4997	28.1325	25.6279	28.2999	48.7144	43.194	48.3319	53.1433	50.5576	50.7472	45.6181	48.4021	47.3701	47.6438	47.9614	49.2835	48.6756	48.102	46.7296	47.2973	47.394	45.618	44.6155	45.5475	45.3134	45.3083	47.3335	45.4203
408.99	24.7402	26.9062	27.7378	27.956	25.2425	27.5061	48.7311	43.0979	47.6981	53.7777	50.4779	50.6228	45.583	48.494	47.593	47.0578	47.2496	48.1977	49.1044	48.1181	46.6772	47.6451	48.4046	46.1512	44.3262	46.1484	44.7929	45.5371	46.8902	44.8142			408.99	41.6386	45.2841	46.6837	47.0509	42.484	46.2937	95.2586	84.2469	93.2393	105.124	98.6732	98.9564	88.4083	94.0542	92.3067	91.2687
416.56	24.4891	26.8396	27.4948	28.7847	25.4427	27.9984	48.635	42.3139	47.9293	53.2696	50.9859	50.4037	45.7103	49.2913	47.2179	47.2137	47.0093	48.6584	48.1679	48.1949	46.2677	47.6567	48.1729	45.9141	45.08	45.5442	45.7967	45.8736	46.6251	44.746
424.13	24.7538	26.6274	27.2064	27.5617	25.1236	27.6388	48.5671	42.8057	48.3609	53.8744	50.8843	50.7021	45.6363	47.8785	46.2585	47.3718	47.5426	48.6895	48.418	48.3022	46.4743	47.3812	48.0323	45.821	44.4525	45.2989	45.5714	45.5344	46.5456	45.1566
431.71	24.7299	26.883	27.229	27.7893	24.9601	27.4442	48.7919	42.3668	48.2582	53.2234	50.6203	50.6887	45.5912	48.452	46.65	47.3247	46.9008	48.6399	48.2105	48.3602	46.9578	47.4624	47.3128	45.5916	44.495	45.3196	44.9482	45.5732	47.1449	45.1073			431.71	41.6213	45.245	45.8274	46.7704	42.0087	46.1895	95.3774	82.8178	94.3342	104.04	98.9516	99.0853	88.4243	93.9728	90.4778	91.7864
439.28	24.3394	26.3635	26.9015	27.4494	25.2291	26.9751	48.5922	42.7814	47.7525	53.7694	50.1104	50.2543	45.293	48.1629	46.4953	48.0537	46.7619	47.7186	48.6978	48.2106	46.8622	47.2502	48.0938	45.3116	44.4116	45.2821	45.3523	45.036	46.4895	44.7099
446.85	23.9762	26.1085	26.5171	27.192	24.7753	27.2499	48.2953	42.3093	47.7003	53.4318	50.4088	50.2554	45.2595	48.1772	47.0229	47.341	47.6085	48.4279	48.8813	48.4048	46.5779	47.3318	47.6261	45.5383	44.5179	45.2298	45.2541	45.175	46.8795	44.7204
454.43	24.5697	26.4479	26.7876	27.3355	24.893	26.8905	48.616	41.8355	47.7602	53.2893	50.4016	50.5978	45.0945	48.0336	46.075	47.222	46.7109	47.9541	47.9379	47.6181	46.3111	46.6036	47.7564	45.4258	44.7069	45.1558	44.6989	45.5253	46.9356	44.4857			454.43	41.3517	44.5127	45.0845	46.0066	41.8958	45.2576	95.0336	81.7792	93.3607	104.169	98.5241	98.9076	87.4609	93.1613	89.3626	91.5872
462	24.4972	25.8623	26.5474	27.3873	24.6105	27.281	48.7264	42.3466	47.5845	53.6531	49.99	50.101	44.7574	48.3954	45.869	46.9245	46.8291	48.5119	47.7037	48.0475	46.5468	47.4612	47.6402	45.5395	44.0739	45.7313	44.5632	45.055	46.8988	44.7681
469.58	24.323	26.1773	26.4055	27.0333	24.7299	26.7776	47.9357	41.6788	47.836	53.0814	49.4417	49.8982	45.0419	47.7599	46.7268	46.7882	46.593	47.9286	48.3718	47.5706	46.1057	46.3574	48.1961	45.6091	44.0413	45.2335	44.856	45.8326	46.7522	44.612
477.15	24.2481	26.0615	26.7658	26.9222	24.2926	26.5485	48.2726	41.871	48.0374	52.8022	49.856	49.8499	45.4358	47.8325	46.4226	46.6216	46.4016	47.9721	48.3486	47.7601	46.5059	47.0146	47.4531	45.1495	43.3527	45.7803	45.474	45.0768	46.9162	44.8024			477.15	40.8104	43.8624	45.0478	45.311	40.8853	44.6821	94.3623	81.8486	93.9026	103.217	97.4575	97.4456	88.1228	92.7712	90.0367	90.4227
484.72	23.9038	25.9491	26.2948	27.0277	24.6454	27.0377	48.4623	41.9584	47.5221	52.9378	49.7827	49.8728	45.1776	47.5047	46.3129	47.2002	46.5208	47.832	48.7099	47.5653	45.6804	47.4194	47.1192	45.4043	44.1663	44.8736	44.3249	44.9067	46.2883	44.3516
492.3	23.9712	26.2656	26.1043	26.8735	24.4737	27.0875	47.959	41.6063	47.208	52.742	49.464	49.7772	44.7325	47.1693	46.0723	47.0668	47.0098	47.5006	47.7455	47.6259	45.8962	46.9014	47.5879	45.4684	44.2406	45.9063	44.1509	45.1526	45.9294	44.0987
499.87	23.899	25.7268	26.1635	26.5322	24.0012	26.3353	47.5792	41.9699	47.7904	52.6767	49.3441	49.7525	44.8212	47.8626	46.204	46.8935	46.1062	48.1222	47.7172	48.1807	46.246	47.1692	47.2503	45.2264	44.2085	45.0625	43.7487	44.6481	46.4017	44.3314			499.87	40.2229	43.2991	44.0341	44.6546	40.3949	44.3232	93.0069	82.0419	93.4197	102.971	96.4569	97.2552	86.9308	92.8296	89.6128	90.9501
507.45	24.2907	25.702	26.1796	26.7878	24.2369	26.7045	48.1699	41.8563	47.4009	52.109	49.1856	50.1544	44.9802	47.7862	45.6187	47.0771	46.1111	47.7333	47.1468	47.4305	45.7217	46.9412	47.4364	44.9632	43.7884	45.0788	45.2686	44.7971	46.2354	44.4298
515.02	23.7635	25.1367	26.4968	27.4982	24.0298	26.6705	48.984	42.2392	47.092	52.424	49.7016	49.4875	44.6787	48.1098	45.7184	46.2945	46.78	47.016	48.1596	48.0244	46.0484	46.9779	47.1848	45.0049	43.2695	44.9888	45.1227	44.2873	46.3854	44.4872
522.59	24.1767	25.6997	26.6642	26.6253	24.3348	26.6039	48.2229	42.1616	47.2804	52.9608	49.6651	50.2904	44.8363	47.9224	45.7264	46.3627	46.312	47.2929	47.5764	47.4045	45.574	47.1453	47.2475	44.833	43.2652	45.0199	44.7589	44.7716	45.9556	44.2014			522.59	40.6902	43.2535	44.8768	44.8113	40.9563	44.7753	94.2652	82.4167	92.4228	103.527	97.0844	98.3067	86.9601	92.9456	88.6865	89.9206
530.17	23.7326	25.8053	26.4151	26.5132	24.3478	26.2117	47.513	42.4014	47.6301	52.2422	49.5077	49.5348	44.251	47.7444	46.0178	46.1591	46.2645	47.8939	47.8191	47.1743	45.9905	46.637	47.1739	45.3326	44.1424	45.1559	44.8946	44.8386	46.363	43.7139
537.74	23.3473	25.5745	25.5568	26.8623	23.5085	26.2835	47.8922	41.7614	47.4956	52.684	49.6421	50.1093	44.491	46.907	46.1339	46.1665	46.3118	47.0596	47.6895	47.7401	46.526	47.1895	48.0168	45.122	43.3538	45.4214	44.6262	44.534	45.3269	44.0236
545.32	23.8634	26.4601	26.3983	26.5688	23.5547	26.4522	48.1377	42.3159	46.8234	52.3682	49.4109	49.885	44.2459	47.158	45.8295	46.1092	46.0276	46.898	48.1055	47.5906	45.345	46.6625	47.3306	45.2801	43.7095	44.7746	44.2273	44.159	46.3168	43.8284			545.32	40.1629	44.5333	44.4293	44.7162	39.6434	44.52	94.0986	82.7183	91.5294	102.368	96.5875	97.5142	85.815	91.4631	88.8864	89.4289
552.89	23.9472	25.7869	25.7843	26.3732	23.5222	26.0719	47.8284	41.7616	46.8174	52.5164	48.9945	49.4357	44.2796	46.683	45.476	46.1888	46.1648	47.2632	47.6434	47.6601	45.9297	47.069	47.4876	45.2698	43.3003	44.7154	43.9719	43.8703	45.9672	43.5021
560.46	23.5951	25.3679	26.2144	26.2041	23.1509	26.017	48.2259	41.645	47.1825	52.3071	48.9468	49.1814	44.0017	47.3692	45.6386	45.0935	46.2468	47.4757	47.6309	47.1796	46.1926	46.3622	47.5133	45.0651	43.264	45.0279	44.4368	44.6591	45.8478	44.3608
568.04	23.5933	24.5911	25.7926	26.5683	23.237	25.8231	47.3086	41.4687	47.2221	52.0269	49.0506	49.9215	44.4546	47.4044	45.8384	46.0868	46.2398	47.2529	48.4053	47.595	45.9959	46.143	47.0456	45.0091	43.2525	44.5544	44.1905	44.9488	46.074	43.9524			568.04	39.7084	41.3877	43.4098	44.7154	39.1087	43.4612	92.4779	81.0622	92.3088	101.701	95.8831	97.5856	86.2198	91.941	88.9037	89.3855
575.61	23.626	25.4497	25.9896	26.0023	23.8901	26.5788	47.1696	40.6242	47.2694	52.1754	48.8739	50.3659	43.9234	47.4593	45.028	46.0732	45.3892	47.5584	47.7937	47.5077	46.1739	46.3244	46.4217	45.2243	42.9791	44.9293	44.1399	44.3215	45.9694	44.0461
583.18	23.483	25.1761	26.1435	26.6871	23.998	26.0623	47.7794	41.6057	46.9331	52.6604	49.2195	49.9319	44.9373	47.2113	44.2355	46.3286	46.2787	46.3523	47.8199	46.9671	45.6976	46.8478	47.5525	45.5359	43.2401	45.1504	44.0752	44.3001	46.2111	43.9287
590.76	23.5285	25.3451	25.9946	26.5321	23.9293	25.6458	47.5462	40.6829	47.0362	51.7213	48.4102	49.452	43.7176	47.3199	45.8657	45.7216	45.7445	46.4363	48.188	47.4997	45.9935	46.5632	47.4944	45.1262	43.243	44.5534	44.3285	44.164	46.2462	43.6348			590.76	39.5993	42.6567	43.7498	44.6544	40.2739	43.1628	92.9424	79.5261	91.9454	101.104	94.6313	96.6678	84.7904	91.7771	88.9566	88.6771
598.33	24.0347	25.1213	25.6866	26.306	23.5392	26.3905	47.5022	41.7876	47.1368	52.0136	49.2536	49.0906	44.0728	47.1205	45.1949	45.1087	45.2952	47.2839	47.5722	47.7167	45.2498	46.8379	46.8266	45.6387	42.885	44.5804	44.3381	44.3695	45.153	44.1945
605.91	23.4636	25.2034	26.6549	25.8919	23.5751	26.2504	47.7529	42.0632	47.1597	51.7988	48.8089	49.0455	44.2773	47.0062	44.9984	45.1609	45.6819	47.2092	48.1172	47.2726	46.0009	46.6763	47.4462	45.3611	43.3213	44.9611	43.854	43.3354	46.314	43.5635
613.48	23.7466	25.2259	25.6779	26.312	23.2135	25.4787	47.312	41.5026	46.7749	52.1301	49.256	49.3279	43.8353	47.3195	44.8936	45.3912	45.9949	47.0993	47.2824	47.468	45.834	46.3026	46.91	45.1403	42.7637	44.8258	44.2339	43.7674	45.1894	43.4265			613.48	39.9664	42.4561	43.2168	44.284	39.0691	42.8815	92.4846	81.1285	91.4347	101.903	96.2846	96.4252	85.0187	91.7763	87.0712	88.0363
621.05	23.6249	25.1262	25.7007	26.0885	23.3988	25.824	47.8115	41.4861	47.2259	51.1923	48.8697	49.5773	43.9023	47.5	45.0386	45.2522	46.138	47.3148	47.6134	47.1484	46.0036	46.6937	46.8677	44.8611	42.7338	43.9843	44.3552	44.1348	45.6586	42.9045
628.63	23.6184	25.1863	25.7579	26.0378	23.3055	26.1468	47.2078	41.0092	47.0683	52.2398	48.582	48.7398	43.9318	47.8573	44.519	45.419	45.5269	46.9225	47.5362	47.1782	45.9223	46.5255	46.526	44.8025	42.5257	44.5216	43.5478	44.0588	45.6547	44.0346
636.2	23.9519	25.091	25.614	25.7278	23.8088	26.5282	47.5589	41.1409	47.1131	51.4206	48.2283	49.323	43.529	47.1951	44.2445	45.6546	45.1319	46.0927	47.6153	47.7771	45.4969	46.6723	46.6658	45.1173	42.191	44.329	43.8242	43.3631	45.8207	43.2107			636.2	40.3119	42.229	43.1093	43.3008	40.071	44.6479	92.9672	80.4214	92.0957	100.516	94.2757	96.4156	84.4246	91.535	85.8123	88.5472
643.77	23.3527	25.1352	25.5108	26.0913	23.6208	26.4903	47.4056	41.1697	47.1787	52.6137	48.2803	49.0005	44.1276	46.6377	44.386	45.1206	45.7019	46.8822	47.9265	46.68	45.7932	46.1468	47.0699	44.6846	42.5486	44.7421	43.9277	43.7297	45.9056	43.4202
651.35	23.4614	25.3665	25.8655	26.0412	23.4473	25.7079	47.3495	41.2358	46.7591	51.9939	48.5391	48.5782	43.5296	46.266	44.5096	44.3119	45.8083	46.7773	47.8374	46.9239	45.2613	46.5454	47.6936	44.9699	41.7082	44.92	43.5501	43.1994	45.7385	43.4114
658.92	23.4194	25.1771	25.3313	25.6399	23.3304	25.4939	46.8573	41.7824	47.2902	51.2066	48.9948	48.9105	43.344	46.5715	44.4981	44.695	45.6356	47.2598	47.1799	47.5121	45.2754	46.6899	46.6916	45.1532	43.0932	44.257	43.4124	43.4688	45.8126	42.4443			658.92	39.4157	42.3739	42.6335	43.1529	39.2659	42.9071	91.5957	81.6754	92.442	100.098	95.7741	95.6093	84.0658	90.3255	86.3042	86.6861
666.49	23.4456	25.8023	25.8125	26.1704	22.9862	26.1471	47.1364	40.9447	46.6115	52.5147	48.2441	48.5646	43.6951	46.8162	44.6335	44.3465	45.0874	46.8841	47.4486	47.1437	45.7164	45.891	46.6344	45.3524	42.5499	44.3548	43.8425	43.4822	45.5025	42.8917
674.06	23.799	24.9705	25.426	26.3491	22.9705	25.9964	47.5	41.1399	46.8704	51.6244	48.406	48.8962	43.3512	46.6695	44.7757	44.4102	45.1243	46.2039	47.3793	46.881	45.9168	46.7488	46.7619	44.6626	42.5179	44.7761	43.8071	43.5503	45.1726	43.522
681.64	23.5932	25.1552	25.5319	26.6213	23.1897	25.587	47.4249	41.6893	46.2255	52.0164	48.328	49.2299	43.5707	47.569	44.1326	44.8698	44.6413	46.2166	47.409	46.7284	45.8462	46.5757	47.3362	44.6953	42.2818	44.1245	43.5294	43.9603	45.0927	42.8352			681.64	39.7082	42.3371	42.9711	44.8046	39.0291	43.0638	92.7053	81.4934	90.3607	101.681	94.4706	96.2336	84.5055	92.2602	85.5953	87.0251
689.21	23.8162	25.2021	25.7413	26.2326	23.7139	25.3718	47.0564	41.5806	46.038	51.02	48.2053	48.4219	43.3362	46.1018	44.3001	44.7428	45.2341	46.7831	47.4356	47.2555	45.4673	46.1704	46.944	45.3888	42.607	44.2494	43.3987	43.4074	46.0238	43.1686
696.79	24.2744	25.0544	25.6617	25.7786	23.0825	25.6174	47.0286	40.8669	46.5134	51.3588	48.4518	48.2924	44.3049	46.7193	44.1037	44.5567	44.9047	46.745	47.4394	47.5795	45.889	46.6794	47.0863	45.0654	42.3102	43.6251	43.6268	42.9192	45.2274	42.735
704.36	23.7251	24.9547	26.0064	26.7378	23.583	25.759	46.5206	41.5761	46.9593	51.2026	48.5433	49.2016	43.4271	46.4077	44.3461	44.9657	45.4218	46.7237	46.975	47.3561	45.1653	46.9934	46.97	45.1614	42.0326	43.8919	42.7646	43.4881	45.2374	43.2652			704.36	39.9302	41.9996	43.7697	45.0007	39.691	43.3533	90.9376	81.2721	91.7951	100.09	94.8915	96.1783	84.227	90.0078	86.0094	87.2111
711.93	23.4294	25.0319	26.3487	26.0632	23.5372	25.9469	46.3045	40.9655	45.653	51.8676	48.3517	48.2349	44.1069	46.5026	44.3045	44.4947	44.9961	46.1886	47.6408	46.8671	46.1407	46.6388	46.8293	45.2402	42.338	44.8381	43.366	43.1223	46.0965	42.5882
719.51	23.5865	24.9018	25.4968	25.9787	23.5505	25.5674	46.911	40.507	46.2919	51.3219	48.3781	49.2103	43.4734	46.8233	43.8941	43.6615	44.9243	46.6112	47.9301	47.0543	45.2746	46.4983	47.4879	44.8008	42.0243	43.9697	43.3027	42.929	45.4127	43.0359
727.08	23.7998	24.3818	25.0979	25.6001	23.3959	25.7251	47.2204	40.649	46.2873	51.9816	48.1245	48.4345	43.5438	46.5831	44.7578	44.2976	44.8184	46.8482	47.1046	47.7952	45.9257	46.4138	46.7061	45.3205	41.9173	44.4886	43.7219	42.8741	45.2813	42.5672			727.08	40.0559	41.0354	42.2407	43.0859	39.3761	43.2963	92.3055	79.4599	90.4815	101.613	94.0728	94.6788	84.4533	90.348	86.8079	85.9153
734.65	23.4819	24.6682	25.6504	25.9531	23.0147	25.5551	46.4111	41.2733	46.1027	51.4065	48.568	48.6455	44.0025	46.9357	43.4966	44.7301	45.2963	46.8378	47.4944	47.429	45.7829	46.341	47.1129	44.707	41.9673	44.1634	43.4354	43.2267	46.1388	42.351
742.23	23.5473	24.8841	26.4443	25.7584	23.4929	25.449	47.0633	40.8614	46.2308	51.8827	48.0476	48.5075	43.93	46.1735	44.2342	44.4746	44.4626	46.4394	47.3054	47.4081	44.9495	45.6282	47.0064	44.9658	41.812	44.0674	43.4223	43.4292	45.475	43.3663
749.8	23.7396	24.8315	25.7186	26.1994	23.3334	25.9177	46.7735	40.503	46.7724	51.7815	48.5891	48.5658	43.9498	46.5338	44.1188	44.7746	44.6311	46.8464	46.948	46.7844	45.2965	46.2182	46.5484	45.254	42.2651	44.329	42.7451	43.8161	45.7541	42.741			749.8	39.9546	41.7923	43.2853	44.0945	39.2709	43.6204	91.4319	79.1745	91.4298	101.222	94.981	94.9355	85.2407	90.2524	85.5685	86.8405
757.38	23.3895	25.0414	25.021	25.9037	23.1581	25.9886	46.8059	40.7547	46.7082	50.8921	48.5302	48.8771	43.5344	46.6619	44.11	44.2229	44.8526	46.3807	46.8283	47.8608	45.9058	46.0234	47.4317	45.1283	41.59	44.0793	43.6261	43.2929	45.1218	42.8816
764.95	23.6543	25.3257	26.0488	26.3473	23.5071	25.3547	46.9278	40.7875	46.0144	50.9367	48.2835	48.7656	43.0719	46.6567	43.5498	44.1608	45.0907	45.7822	47.1608	47.3349	45.0347	46.5418	46.0048	44.4535	42	43.8913	43.3586	42.4931	45.5019	42.762
772.52	23.79	24.7176	25.848	25.8186	22.8967	25.4206	47.2242	40.5382	47.0415	51.4079	47.7254	48.419	43.244	46.3827	44.1893	44.1984	44.5885	46.1132	46.8691	46.774	45.2415	46.3472	46.6589	44.8771	41.7403	43.9773	42.8139	42.8413	45.6522	43.083			772.52	40.0394	41.6006	43.5031	43.4536	38.5359	42.7838	92.3129	79.2433	91.9558	100.491	93.2927	94.6485	83.8718	89.9594	85.7053	85.7229
780.1	23.5683	24.9084	25.3176	26.159	23.0164	25.8576	46.9008	41.1412	45.7064	51.582	47.8842	49.0888	43.4569	45.7906	43.6395	44.3182	44.6627	46.0056	46.7913	47.3725	45.4633	46.2405	46.8127	45.3093	42.0969	44.4841	42.6973	43.8674	45.5197	42.6059
787.67	23.3748	24.4545	24.9815	25.9412	22.8177	25.4736	46.4448	40.5258	45.9389	51.0987	48.8725	48.3879	43.4713	46.0926	43.8509	44.2259	45.0486	46.4446	46.7529	47.3235	45.4484	46.3079	46.4193	44.68	41.5419	44.2293	43.0634	43.6715	45.0712	43.0884
795.24	23.5132	24.8325	25.6734	26.1508	23.1317	25.7371	47.118	41.0117	46.2999	51.6447	47.9753	48.2003	43.2525	46.549	44.0585	44.4879	45.0604	46.6733	47.0307	46.6946	44.9461	46.3486	47.5565	44.8079	41.7957	44.6308	43.0883	43.3161	45.2066	42.4064			795.24	39.5735	41.794	43.2092	44.0127	38.9315	43.3164	92.1053	80.1689	90.5061	100.954	93.7812	94.221	83.8883	90.2819	85.4516	86.2844
802.82	23.7754	24.576	25.5704	26.2141	23.1459	26.0495	46.3545	40.7071	46.0663	50.5067	48.4034	48.8751	43.7847	46.3446	43.7955	44.3759	44.695	46.3292	47.6471	47.0591	45.038	46.3437	46.7264	45.0141	41.5138	44.4621	43.2587	43.5425	45.8572	42.4229
810.39	23.5225	24.638	26.1515	25.7728	23.2726	25.8381	47.0174	40.5407	46.2949	51.5636	47.5464	48.4653	43.6166	46.5466	44.2908	44.1108	44.3147	46.1973	47.9371	47.4951	45.4676	46.1206	47.0098	44.7931	41.4888	43.3056	43.4136	43.1015	45.218	42.9012
817.96	23.9179	24.5783	25.6984	26.4318	23.1691	25.8791	47.361	40.5641	45.9473	51.4091	48.255	48.7527	43.4455	46.5465	43.6706	43.9399	44.6225	45.9354	47.025	46.5682	45.1272	46.7391	46.8158	44.0313	41.8507	43.9266	43.2975	42.6654	45.5757	43.0792			817.96	40.2547	41.3661	43.2513	44.4856	38.9944	43.5554	92.5803	79.2939	89.8169	100.493	94.3279	95.3008	84.2626	90.2771	84.6992	85.2215
825.54	23.7553	24.9919	26.6564	25.8303	23.0975	25.8245	46.8897	40.3482	46.1847	51.7555	47.7905	48.0446	43.0983	45.8679	43.9798	44.406	43.9193	46.4003	47.1684	47.0461	45.7006	46.1568	47.076	45.1754	41.8695	44.2311	43.0288	42.9129	45.2604	43.0118
833.11	23.4814	24.4886	25.8892	26.0142	23.5524	25.2672	45.8957	40.5863	45.8088	51.2619	48.0312	48.6881	43.356	46.3391	44.2722	43.8458	45.2277	46.1438	47.5367	47.2136	44.9817	46.301	46.4582	45.3403	41.7443	43.6701	42.801	43.2546	45.3402	42.1007
840.69	23.5189	24.4924	25.3784	25.6506	23.1951	25.3889	46.6729	40.5158	45.8744	51.1099	48.0525	48.2733	43.7391	45.4982	43.5605	44.1987	44.7752	46.8569	47.2938	46.6093	45.2292	46.6789	46.7401	43.9114	41.4762	44.3148	42.5777	43.3661	45.4893	42.4191			840.69	39.5831	41.2216	42.7127	43.1709	39.0382	42.7304	91.2353	79.1995	89.6744	99.9086	93.9321	94.3637	84.8321	88.2439	84.4857	85.7235
848.26	23.6745	24.9803	25.403	26.3015	23.3588	25.8428	46.3024	40.3477	45.9461	51.1603	48.6431	47.8814	43.8273	46.0437	43.7713	43.9747	45.0357	46.4124	47.9594	47.293	45.5604	45.9763	46.6065	45.7876	41.461	43.6447	42.773	43.0123	45.1347	42.5543
855.83	23.4667	25.1765	25.8775	25.7724	23.2236	25.701	46.3752	40.355	45.911	51.0688	47.8449	48.3939	43.2807	45.9187	44.2574	44.1922	44.5075	46.2742	47.7899	47.4719	45.4059	46.0347	46.8024	45.4663	41.7137	43.9164	43.2711	42.9652	44.8726	42.0858
863.41	23.8348	24.827	25.2998	25.977	23.4036	25.2036	46.641	40.2494	45.3666	50.713	47.4579	48.3633	43.1225	46.5246	43.5812	43.9947	44.3957	46.7778	47.1099	46.7698	44.9443	46.3624	46.983	44.8923	41.3115	44.0821	43.0144	42.9026	45.0862	42.4663			863.41	40.1148	41.7847	42.5804	43.7202	39.3891	42.4185	91.1729	78.6787	88.6817	99.1328	92.7698	94.5396	83.6362	90.2346	84.5258	85.3278
870.98	23.8108	25.1974	25.5302	25.8737	23.2481	25.4534	46.3931	40.3436	45.4102	51.9918	47.9955	48.775	43.5145	46.0898	43.4663	43.8368	44.288	45.9704	47.2694	46.8969	45.9072	46.4331	46.571	44.8345	40.6787	43.767	42.9675	42.6829	45.4216	42.6499
878.55	23.6174	24.8367	25.4881	25.7143	23.1571	25.7547	46.1606	40.6932	45.8863	50.7286	48.3336	48.3536	43.1481	45.448	43.8921	44.1181	44.367	45.9268	47.7515	47.1026	45.5423	45.9615	47.1695	44.9249	41.1434	43.8514	43.0469	42.5834	45.5782	42.5895
886.13	23.7542	25.2328	25.5049	26.1644	23.2979	25.4542	46.6916	40.574	45.3953	50.5361	47.9171	48.1852	43.5128	45.6964	44.0457	43.9712	44.4191	46.3619	46.9431	46.9127	45.3982	46.6471	46.7904	45.2928	41.6128	43.5972	43.321	43.3576	44.9541	42.2055			886.13	39.9791	42.4677	42.9256	44.0356	39.2112	42.8403	91.2718	79.3133	88.7378	98.787	93.6674	94.1915	84.3932	88.6283	85.4267	85.2823
893.7	23.5811	25.0294	25.5992	25.9108	22.9894	25.5542	46.276	40.8843	46.0484	50.9473	47.852	48.6618	42.8284	45.1673	43.3189	43.8663	44.2606	46.0075	47.4847	47.1546	44.9603	46.6699	46.579	44.8769	41.3171	43.9242	43.3503	42.7776	45.8765	41.8243
901.28	23.8176	24.2508	25.3344	25.6879	23.1412	26.0495	46.3762	40.2286	45.6672	50.8551	48.4235	48.2107	43.0729	45.8534	43.5633	44.2618	44.7138	46.5709	47.2581	47.292	45.3212	46.2496	46.3523	44.6848	41.4117	43.9144	42.7675	42.6425	45.1957	42.2701
908.85	23.4464	24.2233	25.657	25.5521	23.228	25.7417	46.1582	40.4172	45.4186	51.1466	48.2468	48.7183	44.0024	45.6272	43.7405	43.8012	44.389	45.6346	47.2739	46.5361	44.8407	45.8763	46.7014	45.5187	41.6033	43.3321	43.0151	42.2982	45.2909	42.5805			908.85	39.4611	40.7687	43.1816	43.0051	39.0935	43.3242	90.2291	79.0067	88.7834	99.9804	94.3119	95.2336	85.3428	88.4941	84.8348	84.9525
916.42	23.7583	25.005	25.5582	25.8754	23.0268	25.4188	45.7496	40.7011	45.8276	50.5789	48.8188	48.0396	43.6333	46.0126	43.0594	43.8364	44.263	46.1917	47.2603	47.0052	45.3821	46.0835	46.8639	44.9814	41.2664	44.0102	42.7902	43.4518	45.0025	41.8895
924	23.9245	24.5022	25.6479	25.6247	23.1139	25.6556	46.7566	40.1128	46.2364	51.1055	47.6996	48.2843	43.7216	46.5243	43.6403	43.3045	44.1932	46.2644	47.0313	46.7509	45.5592	46.3335	46.6156	44.6419	41.5992	43.7989	43.1135	43.2021	45.4087	42.2748
931.57	23.576	24.7545	25.8008	25.3116	23.1574	25.8178	46.6614	40.4759	45.8709	50.4654	47.6797	47.6134	43.4883	46.2429	44.1853	44.4278	44.1026	46.5877	47.3206	46.6147	45.287	46.2902	46.3858	45.1406	41.0906	44.2723	43.0258	42.7968	45.153	42.1385			931.57	39.6792	41.6627	43.4237	42.6003	38.9747	43.4523	91.2128	79.1215	89.6675	98.6488	93.2033	93.0737	84.3457	89.6882	85.6975	86.1678
939.15	23.9749	24.7484	25.7991	25.4117	23.4197	25.6285	46.6297	40.2115	45.5758	50.459	47.5092	48.6127	42.9491	46.614	43.5074	44.421	44.5282	46.0734	47.7807	47.5108	45.1791	46.0483	47.0353	44.8011	41.174	43.7148	43.13	42.7336	44.8878	42.4599
946.72	23.8497	24.8865	25.8057	25.9263	23.0314	25.4568	45.9952	40.1163	45.968	51.0059	47.9996	48.4703	43.2354	45.9774	43.0511	43.6822	44.2994	46.1653	47.2146	48.1267	45.5819	45.9083	46.5646	45.0789	41.4862	43.5483	42.4231	43.1229	45.6881	42.2985
954.29	23.2872	24.6232	25.9588	26.4419	23.6773	25.8964	46.0357	40.3551	45.8953	51.1672	47.671	47.9415	43.2235	45.8886	43.395	43.9338	44.6822	45.8978	46.7949	47.0628	44.9785	46.2456	46.0354	45.4742	40.9951	44.0978	42.8023	42.2043	45.423	42.028			954.29	39.1932	41.4417	43.6896	44.5026	39.8497	43.5846	89.9897	78.8854	89.7152	100.021	93.1863	93.7151	83.8321	89.0011	84.1647	85.2097
961.87	23.6053	24.8433	25.2245	25.2603	22.9891	25.7984	46.1267	39.9202	45.9055	50.9038	48.3233	48.0058	43.3784	46.1862	43.6139	43.8966	44.287	45.7263	47.5843	46.6364	44.7217	45.9052	46.2486	45.1728	41.5198	43.9486	42.8289	42.3508	45.1781	42.3239
969.44	24.1506	24.4589	25.8611	25.6854	23.2022	25.5433	45.9317	40.4369	45.7561	50.1615	47.737	47.5186	42.7852	45.7178	43.6331	43.7004	44.5457	45.2105	47.0653	46.836	45.0375	46.3789	46.1765	44.9252	41.4575	44.1227	42.8568	42.8136	45.7043	41.7602
977.02	23.5925	24.1773	25.2978	25.7591	23.4364	25.5627	46.0198	40.4531	45.7502	51.2179	48.0227	48.0489	42.9925	45.4869	43.6934	43.3955	44.9428	46.0573	47.3358	47.6784	45.2584	46.0498	46.7541	44.734	40.8448	43.4834	43.5116	42.0728	44.994	42.2688			977.02	39.707	40.6912	42.5771	43.3535	39.4443	43.0229	89.9586	79.0769	89.4316	100.12	93.8738	93.925	83.3841	88.222	84.7434	84.1657
984.59	23.6427	24.9595	25.1025	26.0499	23.0488	25.6192	45.388	40.0159	45.679	51.1324	47.392	48.0689	43.0542	45.8695	43.5592	43.9084	44.5983	45.7184	47.1099	47.0504	45.8839	46.7078	46.7095	44.7316	41.4972	42.879	42.6218	43.0889	45.2256	42.4945
992.16	23.5275	24.8086	25.516	25.8647	23.08	25.47	46.1593	40.4687	45.4207	50.9134	47.5191	47.9282	43.5096	45.2098	43.295	44.1098	44.4191	45.611	47.1958	46.9387	45.2302	45.7479	46.4467	45.0012	41.2708	43.8026	42.8933	42.8544	44.7269	41.1543
999.74	24.0657	24.5382	25.3284	25.8232	23.3013	25.5191	46.0458	39.7077	45.3427	50.9581	47.9362	47.9217	42.9868	46.0222	43.6678	44.1492	44.2879	46.3189	47.1825	47.021	45.1192	47.2137	46.6564	44.6744	40.2427	43.8925	42.8075	42.6686	44.8531	41.6587			999.74	40.5034	41.2987	42.6286	43.4614	39.2169	42.9495	90.0094	77.6198	88.635	99.6119	93.7047	93.6764	83.373	89.2602	84.6938	85.6275
1007.31	23.8193	24.9132	25.4772	25.4763	23.2975	25.8042	46.2886	40.8086	45.6847	50.827	47.865	48.0117	42.9328	46.6885	43.0207	43.9068	44.6169	46.4081	47.1573	47.2826	45.7398	46.6452	46.8847	45.3179	40.9842	43.4542	42.4649	42.4007	45.048	42.1198
1014.89	23.5388	24.81	25.6453	25.5192	23.0814	25.3376	46.4186	39.9216	45.9999	50.2654	47.5059	47.9185	43.3923	46.7361	43.8932	43.5138	44.6918	45.7524	47.3133	46.7782	45.2875	45.9881	46.0002	44.9943	41.3718	44.2122	42.5004	42.4781	44.5542	42.4397
1022.46	23.6197	24.2131	25.5878	25.3204	23.8554	25.4708	46.2405	40.2321	45.819	50.2832	47.9357	48.3293	43.2729	45.8495	43.3063	44.1752	44.2794	46.223	47.0542	47.2778	45.3986	46.2199	46.5761	44.7357	41.0413	43.4258	42.7556	42.8902	45.178	41.5878			1022.46	39.7528	40.7515	43.0652	42.6151	40.1495	42.8683	90.39	78.6449	89.5661	98.2926	93.7038	94.4732	83.9279	88.9252	83.9927	85.6779
1030.03	23.7644	24.1886	24.8814	25.5683	22.7631	25.9444	46.0887	39.8876	45.9893	51.2541	47.5712	48.4233	42.8997	46.3491	43.7426	44.1984	44.0704	46.2357	47.6617	47.0393	45.1823	46.4357	46.2393	44.6021	41.2828	43.6929	42.784	42.8056	45.8121	42.0182			1030.03	39.9963	40.7103	41.8763	43.0323	38.3111	43.6653	90.0933	77.9715	89.899	100.191	92.9912	94.6569	83.2041	89.8942	84.8389	85.7229
1037.61	23.9779	24.7068	25.7908	25.6204	23.1342	25.4437	46.1948	40.5051	44.931	50.5832	47.3453	47.7521	43.2508	45.4737	43.2849	43.7718	44.5687	46.3093	46.778	47.0383	45.504	46.6331	46.1612	44.4865	40.8616	44.2641	42.5212	42.4842	45.1474	42.3097			1037.61	40.3556	41.5824	43.4068	43.12	38.9357	42.8226	90.3007	79.1786	87.8302	98.879	92.5496	93.3449	83.885	88.1963	83.9512	84.8955
1045.18	23.7561	24.1924	25.6849	25.884	22.9559	25.4522	46.2497	40.314	45.243	51.1085	47.7432	47.6028	43.1575	46.1529	43.5351	43.5038	45.1983	45.6585	47.5224	47.1299	44.9992	46.1486	46.699	44.9851	40.9054	43.849	42.4644	42.2967	45.2208	41.7148			1045.18	39.9823	40.7167	43.2286	43.5637	38.6356	42.8369	90.408	78.805	88.4401	99.9059	93.3275	93.053	83.7041	89.5137	84.4364	84.3757
1052.76	23.6575	24.6205	25.4499	25.6219	23.5102	26.0532	46.6858	40.4465	45.2491	50.9138	47.1953	47.7753	43.539	45.7339	43.3221	44.2173	44.4336	46.0487	47.3951	46.7456	45.2946	46.0755	46.8786	45.2134	41.209	43.4984	42.9718	42.6411	45.1514	42.1571			1052.76	39.8164	41.4372	42.8331	43.1225	39.5685	43.8484	91.2605	79.064	88.452	99.5253	92.2564	93.3902	84.444	88.701	84.0233	85.7596
1060.33	23.8069	24.8427	25.438	25.7499	23.2725	25.187	46.1706	40.1383	45.3718	50.666	47.9308	47.6892	42.383	45.4089	43.2132	43.2776	43.8712	46.2556	47.058	46.8578	45.5179	46.4831	46.7458	45.2827	40.6687	43.6197	42.2098	42.4377	45.2682	42.1257			1060.33	40.0678	41.8111	42.813	43.338	39.1684	42.3906	90.2534	78.4616	88.6919	99.0409	93.6942	93.2219	82.2019	88.0707	83.8121	83.937
1067.9	23.797	24.1701	25.4562	25.959	22.8478	25.3625	45.668	39.6313	45.0632	50.6744	47.209	48.0673	43.3837	46.0006	43.6655	43.6779	44.3369	46.2085	47.2324	47.2616	44.8753	45.6917	46.8792	45.0712	40.6762	44.2386	43.1507	42.2761	45.4134	42.4883			1067.9	40.0512	40.6791	42.8437	43.6899	38.4537	42.686	89.2709	77.4705	88.0887	99.0573	92.2832	93.961	84.1428	89.2183	84.6894	84.7134
1075.48	23.9252	24.5071	25.2856	25.9204	22.9947	26.0086	45.7445	40.1887	45.3931	50.6371	47.3559	47.6103	43.4346	46.1344	43.4094	43.2494	44.4602	46.3018	47.0838	47.5116	45.0285	46.1959	46.1575	44.5462	40.6869	43.0542	42.0964	42.5015	44.6566	42.112			1075.48	40.267	41.2463	42.5566	43.6249	38.7009	43.7734	89.4204	78.5601	88.7335	98.9844	92.5704	93.0677	84.2415	89.4778	84.1926	83.8823
1083.05	23.1628	24.6539	25.9268	25.2017	23.0472	25.7989	45.5694	39.9722	45.9027	50.6824	47.6896	47.7183	42.878	46.4869	43.1065	43.7767	43.8729	45.8044	47.3092	46.8276	45.5177	45.7905	46.3182	44.7339	40.9173	43.6024	42.2702	42.0979	45.2659	41.3414			1083.05	38.9838	41.4934	43.6357	42.4153	38.7893	43.4205	89.0782	78.1369	89.7297	99.073	93.2227	93.2788	83.162	90.1615	83.6052	84.905
1090.62	23.9125	24.6656	25.4356	25.9847	23.3389	25.4148	46.1059	40.5411	45.4313	50.6801	47.8458	48.0869	43.2526	45.6054	43.604	44.02	43.8243	46.2681	46.9576	47.094	45.3896	46.0564	45.633	44.5928	40.7062	43.0676	42.5313	42.0552	44.8231	41.9169			1090.62	40.2456	41.5131	42.809	43.7332	39.2802	42.774	90.1269	79.2489	88.8082	99.0685	93.528	93.9993	83.8885	88.4518	84.5701	85.3769
1098.2	24.0149	24.2144	25.572	25.4268	23.0951	25.4643	46.405	40.0864	45.4978	50.9538	47.5682	48.0679	43.3166	46.0239	43.034	43.3792	43.9649	45.5973	47.3636	46.6312	44.8223	46.2391	46.7762	44.5494	40.9305	43.7186	42.9436	42.3336	44.9023	41.2771			1098.2	40.4179	40.7537	43.0386	42.7942	38.8699	42.8573	90.7116	78.3601	88.9382	99.6035	92.9854	93.9622	84.0126	89.2635	83.4646	84.1341
1105.77	23.6941	24.4752	25.1598	25.5567	22.914	25.3366	46.1476	39.5598	45.2856	50.9189	47.2219	47.7571	42.9364	45.7545	43.0104	44.0729	44.0432	46.2799	48.2383	47.0022	44.842	46.141	46.585	44.6167	40.9632	43.2527	42.8963	42.9551	44.9746	41.9641			1105.77	39.878	41.1926	42.3448	43.0128	38.5651	42.6424	90.2084	77.3307	88.5234	99.5353	92.3084	93.3546	83.2752	88.741	83.4188	85.4795
1113.34	24.0121	24.9977	25.4244	25.5343	23.3512	25.467	46.3901	40.2837	45.344	50.8045	47.193	47.6723	43.381	46.2889	43.385	43.5501	44.3025	46.0071	47.0981	47.236	44.7777	45.6896	46.3987	44.3925	40.4772	43.7595	43.2918	42.91	44.8078	41.7541			1113.34	40.4132	42.072	42.7902	42.9751	39.3009	42.8618	90.6825	78.7458	88.6376	99.3116	92.2519	93.1889	84.1376	89.7774	84.1453	84.4655
1121.28	23.7604	24.8263	25.1694	26.2182	21.9646	24.1837	45.9568	39.617	44.5857	50.9526	46.6953	47.2394	43.1136	46.4932	43.7485	44.02	44.4247	46.0244	47.2053	46.8833	45.2229	46.9205	46.8117	44.7419	40.6411	43.5603	42.2235	42.3011	45.0631	41.491			1121.28	39.9896	41.7835	42.361	44.1262	36.9672	40.702	89.8354	77.4425	87.1552	99.6011	91.279	92.3426	83.6189	90.1737	84.8503	85.3769
1128.93	23.5733	25.2904	25.5438	25.4282	22.7613	25.6073	46.2856	40.55	46.1869	50.9372	47.7606	47.8825	43.3216	45.8237	42.976	43.6879	44.3916	46.638	47.3073	47.0858	45.1187	46.613	46.5441	45.124	41.1098	43.6631	42.4028	41.7443	44.8338	41.4182			1128.93	39.6747	42.5646	42.9911	42.7966	38.3081	43.098	90.4782	79.2663	90.2852	99.571	93.3615	93.5998	84.0224	88.8752	83.3521	84.7328
1136.5	24.1272	24.3347	25.3134	26.0262	23.1475	25.26	46.5068	40.0935	45.1784	50.1287	47.1663	47.2117	42.6044	45.8991	42.7925	43.5753	44.6354	46.158	48.1167	47.2843	45.4516	45.6464	46.3823	45.0964	40.5323	43.9292	42.3764	42.1791	44.9755	41.9708			1136.5	40.6069	40.9562	42.6033	43.803	38.9581	42.5135	90.9106	78.374	88.3138	97.9906	92.1997	92.2885	82.6313	89.0214	82.9962	84.5144
1144.08	23.7392	24.6059	25.5131	25.7417	22.8388	25.0831	46.1605	39.715	44.6313	50.3549	47.6607	47.9996	42.7819	45.9123	43.0922	43.8579	44.0185	45.8984	46.4274	47.7627	45.2552	46.0877	46.3849	44.82	40.1143	43.3731	42.2129	41.4312	44.5036	41.3859			1144.08	39.9539	41.4126	42.9394	43.3242	38.4385	42.2157	90.2336	77.6341	87.2444	98.4328	93.1662	93.8287	82.9756	89.047	83.5774	85.0625
1151.65	23.5344	24.6465	25.8636	25.4055	23.0906	25.4898	45.7619	39.7656	44.7457	50.6285	47.9561	47.5753	43.2105	45.8201	43.346	43.8982	44.7716	45.7193	46.6919	46.8221	45.5797	46.1033	45.8755	44.4722	40.7688	43.4876	42.1368	42.6075	44.5636	41.8762			1151.65	39.6092	41.4809	43.5294	42.7584	38.8623	42.9002	89.4545	77.733	87.468	98.9676	93.7436	92.9993	83.8069	88.8682	84.0697	85.1407
1159.23	23.359	24.6038	25.6897	25.5103	23.2008	25.7817	46.3454	39.5372	45.4244	50.6296	47.6622	47.3871	42.7957	45.8375	42.7775	43.8791	43.7513	46.3084	46.8705	46.7427	45.2053	46.0951	46.2067	44.6592	41.4359	43.2993	41.9237	42.1878	44.4001	41.8078			1159.23	39.314	41.4091	43.2367	42.9347	39.0478	43.3915	90.5951	77.2865	88.7947	98.9697	93.1691	92.6314	83.0024	88.9019	82.9671	85.1036
1166.8	23.8889	24.5471	25.1732	25.9593	22.5646	25.2388	45.0643	39.7924	44.8842	50.5739	47.3543	47.8138	43.2875	45.5118	43.1538	43.9423	44.0624	46.1724	47.1101	47.2297	45.1945	46.3169	46.5587	44.7892	40.201	43.4871	42.4342	42.7238	45.4933	41.7918			1166.8	40.2059	41.3136	42.3674	43.6904	37.977	42.4778	88.0908	77.7854	87.7387	98.8609	92.5673	93.4655	83.9562	88.2702	83.6969	85.2262
1174.38	23.7051	24.3975	26.1348	25.5665	22.6804	25.4839	46.151	39.3241	45.0542	50.4357	47.4221	47.3458	43.3607	45.5843	42.9944	43.7284	44.0103	45.7351	46.9989	47.0001	44.8631	46.3352	46.4304	45.2944	40.8794	43.3705	42.5056	41.9779	45.2885	41.7214			1174.38	39.8965	41.0618	43.9858	43.0293	38.1719	42.8903	90.2151	76.87	88.0711	98.5907	92.6998	92.5506	84.0982	88.4109	83.3877	84.8113
1181.95	23.5065	24.4419	25.1501	25.7359	23.1743	25.593	45.4661	39.7394	45.4347	50.0011	47.0621	47.6838	42.7079	46.0156	43.6128	43.8074	43.7293	46.2468	47.5949	46.9618	45.0307	46.59	46.9106	45.0064	40.7157	43.4947	42.4992	41.6939	45.3781	41.4068			1181.95	39.5623	41.1366	42.3285	43.3144	39.0032	43.0739	88.8762	77.6818	88.8149	97.7412	91.9961	93.2113	82.8321	89.2474	84.5871	84.9646
1189.52	23.5993	24.3977	25.0875	25.0466	22.7621	25.758	45.7152	39.253	45.3294	50.52	47.4811	47.3238	43.0495	45.6154	42.9874	43.611	44.3688	46.1955	47.1949	47.2114	45.1269	46.3378	46.9535	44.4114	40.5758	43.9106	42.8826	42.559	45.0484	41.6405			1189.52	39.7184	41.0622	42.2231	42.1543	38.3094	43.3516	89.3632	76.731	88.609	98.7555	92.8151	92.5076	83.4946	88.4712	83.3742	84.5836
1197.1	23.7279	24.7793	25.0398	25.2901	22.8613	25.557	45.728	39.3067	45.329	50.3123	47.8159	47.2858	43.0662	45.9711	43.074	43.7404	44.2594	45.8071	47.8406	47.3447	45.4459	46.0588	45.6907	44.8497	40.4757	43.9094	42.4485	42.0454	45.0242	41.5671			1197.1	39.9349	41.7044	42.1429	42.5641	38.4764	43.0133	89.3882	76.836	88.6082	98.3495	93.4696	92.4334	83.527	89.1611	83.5421	84.8346
1205.02	23.8513	24.6203	25.6059	25.3899	22.0682	24.474	45.0469	39.7987	45.235	49.727	47.5449	47.3501	43.0634	46.0971	43.849	43.633	44.0353	46.5582	46.6457	46.8775	45.1652	46.3815	46.5385	44.5708	40.4772	43.1374	42.635	42.2166	45.0129	41.1129			1205.02	40.1426	41.4368	43.0956	42.7321	37.1416	41.1906	88.0568	77.7977	88.4245	97.2054	92.9398	92.559	83.5216	89.4054	85.0452	84.6263
1212.67	23.2906	24.2305	25.4799	25.7346	22.9472	25.5317	45.8717	39.4738	44.6223	50.501	46.9969	47.8806	42.9715	45.3782	43.0664	43.6297	44.0664	45.7119	47.1333	46.8491	44.887	46.5711	46.0923	44.8403	40.1901	43.2985	42.0925	42.4651	45.0916	41.0164			1212.67	39.1989	40.7808	42.8836	43.3122	38.6209	42.9708	89.6691	77.1626	87.2268	98.7184	91.8686	93.5961	83.3433	88.0111	83.5274	84.6199
1220.24	23.2353	24.1202	25.0797	25.4732	22.8175	25.2658	45.9753	39.5529	44.9699	50.2976	47.7713	47.4461	43.1478	45.9004	43.0019	43.9089	43.8168	45.9539	47.0297	46.3879	44.5485	46.1417	46.2024	44.7276	40.5831	43.9473	42.5024	42.312	44.8694	41.9912			1220.24	39.1058	40.5951	42.21	42.8723	38.4027	42.5232	89.8716	77.3172	87.9063	98.3208	93.3824	92.7467	83.6853	89.0239	83.4023	85.1614
1227.82	25.1447	24.5327	25.3292	25.7782	23.0069	25.7439	45.6378	39.3181	45.0592	50.1854	47.072	47.6108	42.9208	45.831	43.3628	43.726	44.3196	46.1908	46.6097	46.5286	45.6436	45.923	45.657	45.134	40.5516	42.8779	42.566	41.6675	44.7605	41.1968			1227.82	42.3194	41.2894	42.6299	43.3856	38.7214	43.3279	89.2119	76.8582	88.0808	98.1014	92.0154	93.0687	83.245	88.8893	84.1023	84.8067
1235.39	23.5418	24.7366	24.8349	25.2719	23.0276	25.758	45.4722	39.5079	44.5834	49.9658	47.4404	47.8389	43.1707	45.43	43.1906	43.7859	44.4611	45.9215	47.4641	47.038	44.927	46.8146	46.5533	44.9076	40.6157	43.3387	42.2959	42.3076	44.6955	41.9712			1235.39	39.6217	41.6326	41.798	42.5335	38.7563	43.3516	88.8881	77.2293	87.1508	97.6722	92.7356	93.5145	83.7297	88.1116	83.7683	84.9229
1242.96	23.5407	24.2978	25.7058	25.7859	22.6494	25.6034	45.6797	39.9023	45.1822	50.614	46.8444	46.9424	43.0918	45.8375	43.655	43.4231	43.787	46.3238	47.1989	46.3976	45.2311	46.7089	46.6097	44.9645	40.6243	43.5709	42.2592	41.68	44.716	41.6275			1242.96	39.6198	40.8941	43.2638	43.3986	38.1197	43.0914	89.2938	78.0002	88.3213	98.9392	91.5705	91.7621	83.5767	88.9019	84.669	84.2192
1250.54	23.7271	24.4826	25.0374	25.4046	22.7535	25.3842	45.5037	39.194	45.1841	50.0578	47.6995	47.0468	43.322	45.924	42.9512	43.5574	44.1258	46.1601	46.528	46.6347	44.7723	45.8449	45.9579	44.9177	41.3244	42.8364	42.9762	42.2293	44.9511	41.5347			1250.54	39.9335	41.2051	42.1388	42.7568	38.2949	42.7225	88.9497	76.6157	88.325	97.852	93.242	91.9661	84.0231	89.0697	83.304	84.4797
1258.11	23.7815	24.1556	25.2091	25.5565	22.6545	25.1552	45.2395	39.2786	44.9054	49.9966	47.0903	47.2835	43.7393	46.0932	43.4439	43.7061	43.944	46.2074	47.3222	47.3873	45.305	46.0186	46.4076	44.6726	40.5274	43.6051	42.4723	42.2026	44.8564	41.2			1258.11	40.0251	40.6547	42.4278	43.0125	38.1283	42.3371	88.4333	76.781	87.7802	97.7324	92.0512	92.4288	84.8325	89.3979	84.2596	84.7681
1265.68	23.6718	24.1675	25.4249	25.4337	23.0676	25.2025	45.4875	39.567	44.6122	50.1385	47.4396	47.1876	43.3477	45.8852	43.2108	42.9652	44.2137	45.8716	47.2532	46.9321	45.253	46.0456	45.9924	45.1073	40.101	43.6123	42.2919	42.2571	44.6821	41.7818			1265.68	39.8405	40.6748	42.791	42.8058	38.8236	42.4167	88.9181	77.3448	87.207	98.0097	92.734	92.2414	84.073	88.9945	83.8075	83.3311
1273.26	23.8727	24.9866	24.6336	25.1787	22.656	25.207	45.4795	39.4691	45.0252	50.4056	47.2053	46.9744	43.4241	45.6906	43.7024	43.8489	43.7426	45.6041	47.2011	46.2449	44.6133	45.3759	46.036	44.9835	40.2084	42.6488	41.9803	42.2415	44.2168	41.8689			1273.26	40.1786	42.0533	41.4592	42.3766	38.1308	42.4243	88.9024	77.1534	88.0144	98.5319	92.276	91.8246	84.2211	88.617	84.7609	85.045
1281.19	23.7197	24.1133	25.6184	25.6404	21.8094	24.3573	45.6488	39.2682	45.2549	50.0734	47.1872	46.9777	42.8279	45.5595	42.9365	44.0098	43.5403	45.6718	46.7853	46.4455	44.8077	45.9812	46.0757	44.198	40.5806	43.3024	42.4182	42.1141	44.6221	40.8558			1281.19	39.9211	40.5835	43.1167	43.1537	36.706	40.9942	89.2334	76.7607	88.4634	97.8825	92.2406	91.8311	83.0648	88.3628	83.2754	85.3571
1288.84	23.5938	24.3317	25.3705	25.2913	23.2863	25.399	45.3722	39.3283	44.636	50.1703	46.9485	46.7736	42.9312	46.0061	43.2824	42.963	44.3103	45.8951	47.1878	46.2689	44.9395	45.7416	45.6664	44.3341	40.5161	43.0581	42.5343	42.0904	45.0555	41.6609			1288.84	39.7092	40.9511	42.6994	42.5661	39.1917	42.7474	88.6927	76.8782	87.2536	98.0719	91.774	91.4321	83.2652	89.2289	83.9463	83.3268
1296.41	23.6679	24.3822	25.0032	25.2435	23.1119	25.2704	45.5334	39.5427	45.0163	50.4044	47.4274	47.5121	43.1051	46.7374	42.8544	43.6026	44.3022	46.2431	46.8457	46.6736	44.239	46.2768	46.1806	44.8145	40.2529	43.1191	42.6328	42.4208	44.7627	42.221			1296.41	39.8339	41.0361	42.0813	42.4857	38.8981	42.531	89.0078	77.2973	87.997	98.5295	92.7101	92.8757	83.6024	90.6473	83.1162	84.5673
1303.98	23.7614	24.6019	25.1549	25.0092	22.7378	25.0355	45.3283	39.6171	45.0911	50.639	47.5798	46.9183	42.8907	45.8302	42.7542	44.0462	44.362	45.8572	46.5275	47.0301	45.302	46.2034	46.2533	44.5337	40.2429	43.0451	42.6237	42.5184	44.6141	41.752			1303.98	39.9913	41.4059	42.3366	42.0914	38.2685	42.1356	88.6069	77.4427	88.1432	98.9881	93.008	91.715	83.1866	88.8878	82.9219	85.4277
1311.56	23.5257	24.2448	24.9721	24.8134	22.3761	25.3181	45.0412	39.743	44.8742	50.3347	47.1445	47.0605	42.4223	45.8368	42.9886	43.8009	44.4969	45.4799	46.3512	47.5825	44.6566	46.9968	46.4303	44.476	40.4995	43.2679	42.5125	42.2703	44.3569	41.5516			1311.56	39.5946	40.8049	42.0289	41.7618	37.6598	42.6112	88.0456	77.6888	87.7192	98.3933	92.1571	91.9929	82.2781	88.9006	83.3765	84.9519
1319.13	23.4299	24.5905	25.4361	25.2363	22.8296	25.0956	45.7868	39.3509	45.1117	50.1555	47.299	47.1628	42.7257	45.6948	42.9056	43.2861	44.133	46.0324	47.093	46.3268	45.0542	46.1871	46.4386	44.5822	40.4185	42.9747	42.7574	42.4843	44.8257	41.3772			1319.13	39.4333	41.3867	42.8098	42.4736	38.423	42.2368	89.5031	76.9224	88.1835	98.043	92.4591	92.1929	82.8666	88.6252	83.2155	83.9535
1326.7	23.6161	24.3089	25.5192	25.3836	22.3647	25.1305	45.3767	38.9876	45.187	50.1421	46.9424	47.4641	43.243	46.2768	43.0219	44.0395	44.502	45.8181	47.232	46.979	44.5607	45.7808	46.6546	44.2579	39.9372	43.2494	42.3996	42.1623	44.7663	41.6037			1326.7	39.7467	40.9127	42.9497	42.7215	37.6406	42.2955	88.7015	76.2122	88.3307	98.0168	91.7621	92.7819	83.8699	89.754	83.4411	85.4147
1334.28	23.6257	24.6763	25.4614	25.189	22.9626	25.357	45.4081	39.4105	44.5394	50.2771	46.7799	47.4158	43.1684	46.0701	43.1889	43.4936	44.3188	45.4986	47.2918	46.5316	44.3671	46.5554	46.0225	45.2624	40.2904	42.7886	42.2292	41.493	44.2823	40.8599			1334.28	39.7629	41.5311	42.8524	42.394	38.6469	42.6767	88.7629	77.0389	87.0647	98.2807	91.4444	92.6875	83.7252	89.3531	83.765	84.3559
1342.2	23.68	24.2759	25.1828	25.2323	21.9429	24.825	45.5054	39.7093	44.8104	49.8833	46.9343	47.4095	43.3172	45.7343	42.9867	43.1303	43.706	46.0234	47.5567	46.5209	44.3657	46.6588	46.4323	44.6918	40.3608	42.909	42.5128	42.1508	44.7804	41.9918			1342.2	39.8543	40.8572	42.3835	42.4669	36.9307	41.7814	88.9531	77.623	87.5945	97.5109	91.7462	92.6752	84.0138	88.7018	83.3728	83.6513
1349.84	23.5051	24.0791	25.0415	25.3824	22.6798	24.9153	45.4681	39.3111	44.7481	50.8574	46.8115	47.3876	42.7654	45.5767	43.6864	43.5666	44.1665	45.569	46.9661	46.5894	44.5955	46.3825	45.837	44.5045	39.83	43.6045	42.4676	41.8281	44.7915	41.708			1349.84	39.5599	40.526	42.1457	42.7195	38.1709	41.9333	88.8801	76.8446	87.4727	99.415	91.5062	92.6323	82.9436	88.3961	84.7299	84.4975
1357.41	23.4904	24.4674	25.1607	24.9708	22.7436	25.4779	44.6513	39.7875	45.5662	50.7427	46.7599	47.2519	42.7201	46.4313	42.3044	43.632	44.2558	46.61	47.1117	45.956	44.631	46.1715	46.4598	44.0359	39.541	43.0723	42.0939	41.9994	44.76	41.5861			1357.41	39.5352	41.1795	42.3463	42.0267	38.2783	42.8802	87.2835	77.7758	89.0719	99.1908	91.4053	92.3671	82.8557	90.0536	82.0495	84.6244
1365.34	23.4402	24.3103	24.7794	25.0965	21.5568	24.6824	45.0707	39.6085	45.0168	50.5941	47.0016	47.0117	43.1014	46.392	43.345	43.113	44.0369	46.0384	47.2936	46.8739	45.138	45.9717	46.3452	44.2595	40.2071	43.2005	42.319	41.8074	44.2174	41.3887			1365.34	39.4507	40.9151	41.7046	42.2383	36.2809	41.5413	88.1033	77.4259	87.998	98.9003	91.8778	91.8975	83.5953	89.9774	84.0677	83.6178
1372.98	23.7507	24.4299	24.7671	25.1317	22.6963	25.2612	45.555	39.6102	44.313	49.8078	46.9267	46.9059	42.8772	45.6811	43.1191	44.0082	43.9541	45.5279	46.9623	46.4087	45.0928	46.4574	45.6617	44.2857	40.3697	43.3084	42.3956	40.7883	44.5122	41.1545			1372.98	39.9733	41.1164	41.6839	42.2975	38.1987	42.5155	89.05	77.4292	86.6222	97.3633	91.7314	91.6907	83.1604	88.5986	83.6296	85.354
1380.56	23.3526	24.4038	25.0704	25.2797	22.6077	24.9652	45.4834	39.4281	44.7402	50.8731	47.2089	47.8887	43.6785	45.9212	42.717	43.4428	44.4207	45.8796	46.4218	46.7401	44.9722	45.9474	45.8443	44.5762	40.0381	43.1876	42.5606	41.7599	44.7368	41.4355			1380.56	39.3032	41.0725	42.1944	42.5466	38.0496	42.0173	88.91	77.0733	87.4573	99.4457	92.283	93.6119	84.7146	89.0643	82.8497	84.2574
1388.13	23.5518	24.054	24.8251	25.0619	22.9603	25.2254	45.0026	39.3235	44.5093	50.7759	47.3694	47.3118	43.3138	45.2144	42.9374	43.705	43.8232	45.9044	46.6436	46.6137	45.5008	45.9911	45.8521	44.571	39.7007	43.4632	42.3156	41.9073	44.5846	41.7723			1388.13	39.6385	40.4837	41.7815	42.1801	38.643	42.4552	87.9702	76.8688	87.0059	99.2557	92.5968	92.4842	84.0072	87.6934	83.2772	84.766
1395.7	23.3315	23.9581	24.6861	24.7533	22.8379	25.0814	45.2899	39.1106	44.3561	49.7864	46.0652	46.8916	42.9858	45.7925	43.1007	44.2149	43.7743	45.4401	46.9859	47.1083	44.7578	46.0236	45.6127	44.5595	40.0181	42.9437	42.5233	41.7141	44.7287	40.9601			1395.7	39.2677	40.3223	41.5476	41.6607	38.437	42.2129	88.5318	76.4526	86.7064	97.3215	90.0473	91.6628	83.3711	88.8147	83.5939	85.7549
1403.27	23.7087	24.0197	25.9007	25.3728	22.5105	24.9328	45.162	39.3492	44.4572	50.8416	46.9451	46.9952	43.1153	45.8533	43.3496	43.9712	44.2096	45.6183	47.1017	47.2541	44.7977	45.8411	46.41	44.3304	39.5701	42.8712	42.3807	41.9649	44.1576	41.3807			1403.27	39.9026	40.426	43.5918	42.7033	37.886	41.9628	88.2818	76.919	86.904	99.3842	91.7673	91.8653	83.6222	88.9326	84.0767	85.2823
1410.85	23.8319	24.5258	24.8043	25.0046	22.5929	25.2367	45.4962	39.7845	44.87	49.7736	47.4239	46.8271	43.0683	45.8484	43.1786	43.2292	43.9191	45.79	47.0456	47.0137	44.8085	45.7999	46.0793	44.7007	40.1977	43.3524	42.4326	42.086	44.1981	41.4367			1410.85	40.1099	41.2778	41.7465	42.0836	38.0246	42.4742	88.9351	77.7699	87.711	97.2964	92.7033	91.5367	83.5311	88.9231	83.745	83.8431
1418.42	23.8979	24.4756	24.7543	25.1079	22.5923	24.9455	45.2859	39.8556	44.7134	49.9757	47.3484	46.9011	42.9838	45.5345	43.7805	43.5797	44.3259	45.5617	46.9281	46.5709	44.8979	45.9524	46.326	44.5216	39.774	42.3861	42.1278	42.0609	44.2424	41.5897			1418.42	40.221	41.1933	41.6624	42.2575	38.0236	41.9841	88.524	77.9089	87.4049	97.6915	92.5557	91.6813	83.3672	88.3143	84.9124	84.5229
1426	23.2681	24.4182	25.7572	25.5276	22.6472	25.0731	45.2978	39.4033	44.4132	50.329	46.359	46.7215	42.0542	46.2216	43.5284	43.7122	43.9342	45.8059	46.9831	46.6903	44.882	45.462	46.067	44.3824	40.3307	42.5432	41.5699	41.6761	44.5971	41.3771			1426	39.161	41.0967	43.3503	42.9638	38.116	42.1989	88.5472	77.0248	86.818	98.3821	90.6217	91.3303	81.5642	89.6469	84.4234	84.7799
1433.57	23.2313	24.3148	25.11	25.3622	22.8809	25.1272	45.4176	39.4401	43.5219	50.2882	46.9714	46.7734	43.6989	45.7689	43.1645	43.5709	44.055	46.0845	46.9071	46.5189	44.6814	46.1325	46.2736	44.7983	39.9644	43.74	42.557	41.7101	43.8669	41.4276			1433.57	39.0991	40.9227	42.261	42.6855	38.5093	42.29	88.7814	77.0967	85.0757	98.3024	91.8188	91.4317	84.7541	88.7689	83.7177	84.5059
1441.15	23.68	24.3284	25.5501	25.1878	22.585	25.6536	45.5526	39.507	44.7998	50.3962	46.9612	46.4769	42.3578	45.9104	42.4173	43.7389	44.0949	45.6103	47.0651	46.8569	44.9347	45.3674	46.4679	45.0422	39.489	42.8882	42.0578	41.6524	44.7242	41.4201			1441.15	39.8543	40.9455	43.0017	42.392	38.0113	43.1759	89.0453	77.2275	87.5738	98.5135	91.7988	90.8521	82.153	89.0433	82.2685	84.8317
1448.72	23.3896	24.1677	24.825	25.3236	22.7581	25.2803	46.1541	39.3038	44.5295	50.6073	46.9922	46.6175	42.897	45.5433	42.7402	43.6212	44.0216	45.9489	46.7609	46.4602	45.1526	46.2592	45.9384	44.8162	40.2107	43.4327	42.5095	42.1871	43.7245	41.4151			1448.72	39.3655	40.6751	41.7814	42.6205	38.3027	42.5476	90.2211	76.8303	87.0454	98.9262	91.8594	91.127	83.1988	88.3313	82.8947	84.6034
1456.29	23.4564	24.1788	25.2382	25.349	22.892	25.134	45.6966	39.0696	44.396	50.4512	47.387	46.9291	43.1977	45.8807	42.7112	43.6579	44.3092	45.6411	47.0958	46.475	44.0055	45.6588	46.1164	44.3505	40.1455	43.1188	42.1508	42.1062	44.636	41.6972			1456.29	39.4779	40.6938	42.4768	42.6633	38.528	42.3014	89.3268	76.3725	86.7844	98.621	92.6312	91.7361	83.782	88.9857	82.8385	84.6746
1463.87	23.6995	24.0875	25.6068	25.8025	22.6671	25.1663	44.8704	39.6269	44.1844	50.0368	46.902	46.7291	43.7619	45.0363	42.6762	43.1783	43.7124	45.6768	46.5194	47.1561	44.8518	45.7353	46.2378	43.9854	40.3458	43.0627	42.0738	41.279	44.0017	41.1319			1463.87	39.8871	40.5401	43.0971	43.4265	38.1495	42.3558	87.7118	77.4619	86.3708	97.8109	91.6831	91.3451	84.8763	87.348	82.7706	83.7444
1471.44	23.5627	24.9048	25.4404	25.1142	22.7147	24.9313	45.8556	39.2474	44.3116	49.2165	47.2361	47.0041	43.3192	45.703	43.3413	43.9031	43.3839	45.7571	46.8902	46.4081	44.75	45.4525	46.151	45.1885	40.5958	43.8124	41.9212	41.7868	44.3875	40.961			1471.44	39.6568	41.9156	42.8171	42.2681	38.2296	41.9603	89.6376	76.72	86.6194	96.2074	92.3362	91.8827	84.0177	88.6411	84.0606	85.1502
1479.01	23.5883	24.1821	25.2275	25.3476	22.8789	25.538	44.9206	38.9258	44.2859	49.1259	46.9319	47.2602	43.3102	45.8355	42.862	43.7133	44.5662	45.0881	46.8282	46.1832	44.8266	45.779	45.6877	44.0371	40.0074	43.563	41.7405	41.7701	44.1354	41.3328			1479.01	39.6999	40.6993	42.4588	42.6609	38.506	42.9813	87.8099	76.0914	86.5692	96.0303	91.7416	92.3833	84.0002	88.8981	83.1309	84.782
1486.99	22.5252	23.1879	23.7188	24.378	21.6805	24.8639	44.6516	39.3535	44.7345	50.0305	46.6148	46.7921	43.0641	45.6822	43.2229	44.018	43.7576	45.5598	46.5139	46.9498	44.1155	45.6812	46.1752	44.9724	39.4332	43.3343	41.9168	41.9661	44.2441	41.0333			1486.99	37.9107	39.026	39.9196	41.029	36.489	41.8468	87.2841	76.9274	87.4461	97.7986	91.1217	91.4683	83.5229	88.6007	83.8309	85.373
1494.6	22.9998	24.217	25.072	25.1499	22.3093	24.9712	45.0709	39.1419	44.4029	50.4065	46.627	46.489	42.7776	45.5116	42.5145	43.7841	43.7449	45.752	47.0042	46.2579	43.81	45.7234	45.8245	44.0183	40.0217	43.0843	42.1161	41.3684	44.5628	41.1033			1494.6	38.7095	40.7581	42.1971	42.3282	37.5473	42.0274	88.1037	76.5138	86.7979	98.5336	91.1455	90.8758	82.9673	88.2699	82.457	84.9194
1502.57	23.8998	24.7446	25.4002	24.7701	21.6263	23.953	45.2417	39.1007	44.0706	50.399	47.1503	47.2724	42.659	45.3662	42.9291	43.2508	44.3928	45.952	46.6376	46.6972	44.5556	46.1769	45.4181	44.215	39.6202	42.4519	42.1679	42.0005	44.1768	41.1892			1502.57	40.2242	41.646	42.7494	41.6889	36.3978	40.3137	88.4376	76.4333	86.1483	98.519	92.1685	92.4072	82.7372	87.9878	83.2611	83.885
1510.22	22.9213	24.5068	25.0314	24.9047	22.3122	24.7834	44.6755	38.8013	44.9956	50.5879	46.838	46.6277	43.4133	45.3229	43.3267	43.7379	43.8933	45.3265	46.6392	45.9438	44.3408	46.3987	45.2091	44.0735	39.8925	43.3131	42.2702	41.9304	44.1427	40.8548			1510.22	38.5774	41.2458	42.1287	41.9155	37.5522	41.7113	87.3308	75.848	87.9565	98.8882	91.558	91.1469	84.2002	87.9039	84.0322	84.8298
1517.79	23.489	24.291	24.7128	25.6203	22.1781	25.1339	46.1581	39.544	44.2062	50.2438	47.116	46.6802	43.0465	45.7236	42.9877	43.3272	43.5559	45.0058	47.1135	46.8125	45.1537	46.0997	45.817	44.5178	39.8055	42.2871	41.5567	41.8722	44.1516	41.4067			1517.79	39.5328	40.8826	41.5925	43.1199	37.3265	42.3012	90.2289	77.2998	86.4134	98.2156	92.1014	91.2495	83.4888	88.681	83.3748	84.0332
1525.36	23.717	24.3481	25.313	25.5382	22.5499	25.0877	44.3917	39.5308	44.6789	50.0944	46.4034	46.4097	42.5534	45.2697	42.7396	44.2156	43.8478	45.6719	46.6056	46.7876	44.341	45.8473	45.4288	43.7032	39.4472	42.3813	42.1114	41.8183	44.4927	41.2591			1525.36	39.9165	40.9787	42.6027	42.9817	37.9523	42.2235	86.776	77.274	87.3374	97.9235	90.7084	90.7208	82.5324	87.8007	82.8936	85.7563
1532.94	23.6049	23.8021	24.8758	25.4825	23.1288	24.6271	45.0862	39.49	44.1888	50.196	46.9069	46.3591	43.4089	46.1128	42.5022	42.9229	43.6637	46.2362	46.334	46.3068	44.3694	45.7973	45.985	44.206	39.3853	42.9722	42.4147	41.259	44.3627	40.9742			1532.94	39.7279	40.0598	41.8668	42.8879	38.9266	41.4483	88.1336	77.1943	86.3794	98.1222	91.6927	90.6218	84.1917	89.4359	82.4331	83.2491
1540.91	22.5266	23.5168	24.4557	24.0978	21.5601	24.055	44.8294	38.4655	44.4657	49.5194	46.1345	46.5326	43.4141	45.2755	42.9788	43.6742	44.3984	45.0134	46.4608	46.3387	44.6611	45.7802	45.724	44.5337	40.1685	42.7324	41.7947	41.4191	43.9283	41.2415			1540.91	37.9131	39.5796	41.1598	40.5574	36.2864	40.4854	87.6316	75.1916	86.9207	96.7995	90.1828	90.961	84.2018	87.8119	83.3575	84.7062
1548.89	23.2932	23.8568	25.1928	25.2508	21.936	23.7887	44.6664	38.7839	44.0037	50.0221	47.0069	46.3958	42.5282	45.2339	42.1718	43.2237	44.3135	45.1496	46.1116	46.2993	44.6281	45.5171	45.522	44.4562	39.6576	43.0228	42.3527	41.6683	44.2094	41.1014			1548.89	39.2033	40.1518	42.4004	42.498	36.9191	40.0372	87.313	75.814	86.0176	97.7822	91.8882	90.6936	82.4835	87.7313	81.7923	83.8325
1556.54	23.5214	23.8687	24.484	25.3943	22.4091	24.7928	44.4555	39.0717	44.1169	49.9383	46.6704	46.0447	42.5725	45.6737	43.0332	42.9223	44.0599	45.731	47.363	46.1818	44.6771	45.7237	45.9593	44.0005	39.6694	43.2826	42.1249	42.6255	44.3321	41.0044			1556.54	39.5873	40.1719	41.2074	42.7395	37.7153	41.7272	86.9007	76.3766	86.2388	97.6184	91.2304	90.0073	82.5695	88.5842	83.463	83.2479
1564.46	23.7809	23.8368	24.8466	25.0507	21.7967	24.0576	44.1791	39.03	43.9569	50.277	46.6837	47.0898	43.0773	45.6833	42.3102	43.3236	43.949	45.8556	46.8573	46.8445	44.3917	45.8246	45.7583	44.5985	40.1351	42.8751	42.456	41.32	44.5268	41.5968			1564.46	40.0241	40.1182	41.8177	42.1612	36.6846	40.4898	86.3604	76.2951	85.9261	98.2805	91.2564	92.0502	83.5485	88.6029	82.0607	84.0262
1572.1	23.3116	24.4162	24.7685	24.9191	22.5824	24.9136	45.2586	38.5306	44.1337	50.7672	46.2709	46.5596	42.7527	45.4672	42.4643	43.6589	43.2118	45.0584	46.2719	47.102	45.0544	45.2991	46.1616	44.207	39.8063	43.0636	41.543	41.8766	44.1926	40.9652			1572.1	39.2342	41.0933	41.6863	41.9397	38.007	41.9305	88.4706	75.3189	86.2717	99.2387	90.4494	91.0138	82.919	88.1838	82.3596	84.6765
1579.68	23.4461	24.1688	24.7554	25.0959	22.3107	25.2494	44.6491	38.9402	44.5645	49.9217	46.5443	46.7991	43.0044	45.6184	42.4263	44.1067	43.9126	45.147	46.7378	46.2825	44.1287	45.4767	45.6852	44.4287	39.9003	42.6507	42.0716	41.6236	43.957	41.2247			1579.68	39.4606	40.6769	41.6642	42.2373	37.5497	42.4956	87.2792	76.1195	87.1138	97.5859	90.9839	91.4819	83.4071	88.477	82.2859	85.5451
1587.25	23.3112	24.5279	24.726	24.9894	22.4843	25.3431	45.1439	38.6501	44.1016	49.8235	46.3956	46.9575	42.8834	45.5067	42.8911	43.4759	43.9921	45.6113	46.8338	46.7155	44.636	45.8639	45.931	43.8589	39.9859	42.2896	41.3912	41.5897	44.1768	40.8413			1587.25	39.2336	41.2813	41.6147	42.058	37.8419	42.6533	88.2464	75.5524	86.2089	97.394	90.6932	91.7916	83.1724	88.2604	83.1874	84.3216
1595.26	22.4883	23.5529	24.112	24.3737	21.4951	24.0081	44.4576	39.2182	44.0489	49.8224	46.2551	46.511	43.5783	45.2362	42.9388	44.2747	44.1441	45.7692	46.2146	46.3252	44.6598	46.0731	45.9083	44.206	39.9578	43.0051	42.0423	41.7879	44.1102	40.585			1595.26	37.8486	39.6404	40.5813	41.0218	36.177	40.4065	86.9048	76.663	86.1059	97.3918	90.4186	90.9188	84.5202	87.7357	83.2799	85.8709
1603.26	23.7944	24.2801	24.9102	24.8843	22.0497	23.9308	44.495	38.5583	44.0049	49.4757	47.1805	46.9187	43.2736	45.2666	42.923	43.752	43.5584	45.201	46.4021	46.7876	44.1193	45.9383	45.9672	44.0969	39.5578	42.7478	41.9221	41.7388	44.8104	41.2301			1603.26	40.0468	40.8643	41.9247	41.8811	37.1104	40.2764	86.9779	75.373	86.0199	96.7141	92.2275	91.7157	83.9292	87.7947	83.2493	84.8571
1610.91	23.093	23.9914	25.3505	24.7812	22.4265	24.8221	45.013	39.4086	43.9749	50.1139	46.5838	45.9438	43.2498	45.0594	43.2094	43.635	44.1417	45.5275	46.6848	46.4488	44.3931	45.7292	45.9899	44.225	39.5602	42.5292	42.2868	41.0659	44.4063	40.9406			1610.91	38.8663	40.3784	42.6658	41.7076	37.7446	41.7765	87.9905	77.0352	85.9613	97.9617	91.0611	89.81	83.8831	87.3928	83.8047	84.6302
1618.48	23.2851	23.8791	25.1055	25.7749	22.7674	25.2821	45.0267	38.9048	44.4213	49.7934	46.3962	46.303	43.2438	45.58	42.913	43.9723	43.8398	45.1201	46.3281	46.2836	44.3477	45.2727	46.043	44.2231	39.9553	43.3696	42.1598	41.3588	43.7092	40.908			1618.48	39.1896	40.1894	42.2534	43.3801	38.3183	42.5507	88.0173	76.0503	86.8339	97.3351	90.6944	90.5122	83.8715	88.4025	83.2299	85.2844
1626.06	23.7542	23.8192	24.7521	24.8886	22.3103	25.0313	44.8509	38.7876	44.3836	49.4591	46.6601	46.2996	43.2002	45.6529	42.3994	43.4964	43.3239	45.5425	46.4072	46.3571	44.8463	46.1671	45.6961	44.4826	39.2821	42.8186	41.629	42.0097	43.7769	40.6262			1626.06	39.9791	40.0885	41.6587	41.8884	37.549	42.1286	87.6736	75.8212	86.7602	96.6817	91.2102	90.5055	83.7869	88.5439	82.2337	84.3614
1633.63	23.1302	24.2521	24.5434	25.1011	22.7097	24.8591	45.2578	39.095	44.7466	49.9018	46.6059	46.7547	42.3729	45.8026	42.9757	43.7427	43.2865	45.4844	46.8279	45.857	44.4024	45.4748	45.3382	43.9007	39.1353	42.7184	41.9327	41.2836	44.4985	40.8271			1633.63	38.9289	40.8171	41.3074	42.246	38.2212	41.8387	88.4691	76.4221	87.4698	97.547	91.1043	91.3952	82.1823	88.8342	83.3515	84.8391
1641.2	23.4744	23.9319	24.3994	25.0487	22.8781	25.2765	45.1271	38.9301	44.0039	50.1704	46.5096	46.2534	42.8346	44.8346	43.0909	43.0559	44.1332	45.6617	46.5287	46.1696	43.922	45.8433	45.1191	43.8088	39.4985	42.7671	41.694	41.3633	44.0402	40.7034			1641.2	39.5082	40.2782	41.065	42.1578	38.5046	42.5412	88.2136	76.0998	86.0179	98.0721	90.916	90.4152	83.0778	86.9568	83.5749	83.507
1648.78	23.4508	23.9012	24.7292	24.9081	22.1549	25.0938	45.5617	38.8829	43.8017	49.0549	46.7457	46.4587	43.3555	45.1705	42.7589	43.7208	43.846	45.4011	46.7234	46.0371	44.0801	45.5337	45.736	44.4725	38.9102	43.1188	41.6303	41.5139	44.0359	40.943			1648.78	39.4685	40.2266	41.6201	41.9212	37.2875	42.2338	89.0631	76.0075	85.6227	95.8915	91.3776	90.8165	84.0881	87.6083	82.931	84.7966
1656.35	23.2144	24.1627	24.882	24.96	22.43	25.008	44.7154	39.2994	43.9229	49.4355	46.3323	47.0056	43.0011	45.8479	42.6869	43.3409	43.7446	45.7921	46.663	46.4333	44.3224	45.7255	45.9248	43.8635	39.5322	42.9324	41.8708	41.6669	44.6322	41.0064			1656.35	39.0707	40.6667	41.8773	42.0085	37.7505	42.0893	87.4088	76.8217	85.8596	96.6355	90.5695	91.8856	83.4007	88.9221	82.7913	84.0598
1664.3	22.2345	22.5533	24.1881	24.0389	21.2335	23.9283	44.2305	39.2688	43.9945	49.6029	46.1917	46.206	43.1954	44.8516	42.8779	43.4252	43.2924	45.539	46.1846	46.5302	44.3098	45.3518	45.5961	43.9543	39.0283	42.7114	42.0106	41.2903	44.5791	41.2023			1664.3	37.4214	37.958	40.7094	40.4583	35.7367	40.2722	86.4609	76.7619	85.9996	96.9628	90.2946	90.3226	83.7776	86.9898	83.1618	84.2233
1672.29	23.343	24.0829	24.7646	24.961	21.4243	23.8198	44.4175	38.885	43.7822	49.5242	46.1482	46.4324	43.1479	45.8741	42.9855	43.7011	44.1124	45.4921	46.6384	45.9858	44.2493	45.4289	45.4312	43.793	39.8687	42.7599	41.7165	41.4452	44.1839	40.8601			1672.29	39.2871	40.5324	41.6797	42.0102	36.0579	40.0896	86.8264	76.0116	85.5846	96.8089	90.2096	90.7651	83.6855	88.9729	83.3705	84.7584
1680.31	22.3407	23.2013	24.4785	24.2346	21.7924	24.1716	44.9727	37.926	43.648	49.0973	46.7982	46.5188	42.8472	45.214	42.5116	43.2979	44.0287	45.1921	46.7346	46.0828	43.7089	45.3245	45.5498	44.0882	39.3944	43.0256	41.8326	41.2959	44.6016	40.9625			1680.31	37.6002	39.0486	41.1982	40.7877	36.6774	40.6816	87.9117	74.137	85.3222	95.9744	91.4802	90.934	83.1022	87.6927	82.4514	83.9764
1688.29	22.2868	23.0402	24.0042	24.003	21.7081	24.4701	44.7426	39.0849	44.1087	49.4554	46.4938	46.3545	42.9905	45.6195	42.7406	43.5711	43.6648	45.316	46.5025	46.4239	44.4387	45.3749	45.7783	44.8562	39.6579	41.9092	41.7572	41.2547	43.6467	41.0224			1688.29	37.5095	38.7775	40.3999	40.3979	36.5355	41.184	87.4619	76.4024	86.2228	96.6744	90.8852	90.6129	83.3802	88.4791	82.8955	84.5062
1695.9	22.7934	24.0422	24.3083	24.9614	22.2431	25.3005	44.5632	38.6625	43.9601	49.8405	46.2497	47.0284	42.934	45.3843	42.3593	43.5474	44.1152	45.38	46.5139	46.6491	43.7371	45.353	45.5141	44.4593	39.193	42.2736	42.0109	41.6774	43.3736	40.4398			1695.9	38.3621	40.4639	40.9117	42.0109	37.4359	42.5816	87.1113	75.5767	85.9323	97.4272	90.408	91.9302	83.2706	88.023	82.156	84.4603
1703.47	23.4317	24.3904	24.4978	24.8099	22.4625	25.5975	44.6822	38.3703	43.7171	49.5208	46.6811	46.3589	42.8946	45.1659	41.8611	43.23	43.6311	45.04	46.6824	46.4769	44.0276	45.4108	45.3496	44.0652	39.1194	43.4245	42.3538	41.2502	44.3931	40.5904			1703.47	39.4364	41.0499	41.2307	41.7559	37.8052	43.0815	87.3439	75.0055	85.4573	96.8023	91.2513	90.6214	83.1942	87.5994	81.1897	83.8447
1711.05	22.927	24.0492	24.6723	25.2709	22.3137	25.1793	44.8657	38.5325	44.4085	50.031	46.1358	46.2713	42.636	45.8004	42.8379	43.3414	43.6449	45.0879	45.9025	46.446	44.579	44.9678	45.5038	43.8556	39.8509	41.886	41.5016	41.7281	44.2635	40.6897			1711.05	38.5869	40.4757	41.5243	42.5318	37.5547	42.3776	87.7026	75.3226	86.8089	97.7996	90.1853	90.4502	82.6926	88.83	83.0842	84.0607
1718.62	23.3753	23.7938	24.2399	25.3557	22.7439	24.7696	44.3909	38.6887	43.4537	49.3938	46.4087	46.4771	42.9994	45.8928	42.2261	43.4556	43.8333	46.002	46.2674	45.7681	44.1504	45.2205	46.0243	43.9267	39.618	42.8578	41.7583	41.4407	43.9358	40.6114			1718.62	39.3415	40.0458	40.7966	42.6745	38.2788	41.6881	86.7745	75.6279	84.9424	96.554	90.7188	90.8525	83.3975	89.0092	81.8976	84.2822
1726.2	23.375	23.8028	25.0828	25.2121	22.123	24.8383	44.8312	38.9714	44.128	49.3175	46.7504	46.5347	43.3756	45.0153	42.2282	43.5308	43.5614	45.0204	46.5469	46.001	45.342	45.2393	45.9736	43.7003	38.9708	42.773	41.9121	41.2066	43.57	40.608			1726.2	39.3409	40.0609	42.2152	42.4329	37.2338	41.8037	87.6351	76.1805	86.2605	96.4049	91.3868	90.9651	84.1271	87.3073	81.9017	84.4281
1733.77	23.337	23.9245	24.6038	24.9481	22.5928	25.0146	44.9585	38.6972	44.0812	49.484	46.5082	46.4115	42.8688	45.6688	42.8006	44.1952	43.7241	45.7101	46.3979	45.4912	43.918	45.9415	45.7607	43.9012	39.3103	43.2344	41.6928	40.6679	43.7422	40.9617			1733.77	39.277	40.2658	41.4091	41.9885	38.0245	42.1005	87.884	75.6445	86.1691	96.7304	90.9133	90.7243	83.1441	88.5747	83.0119	85.7167
1741.34	23.0267	23.9772	24.4469	25.2291	22.1807	24.6532	44.631	38.1922	44.5525	49.5544	45.9792	46.3777	43.0917	45.3941	42.7942	43.5207	43.8261	45.4365	45.9676	45.8426	44.1564	46.1938	45.0692	44.1685	39.1152	42.5675	41.8658	41.5747	44.2311	40.6425			1741.34	38.7547	40.3545	41.145	42.4615	37.3309	41.4922	87.2438	74.6574	87.0904	96.868	89.8792	90.6582	83.5765	88.042	82.9995	84.4085
1748.92	22.9674	23.5518	24.627	24.9969	22.4286	24.8669	44.7503	39.1163	43.5359	49.3679	46.5	46.0441	42.9628	45.8218	42.6333	43.4821	43.7497	45.5292	46.7135	46.2325	44.547	45.8755	46.3973	44.2736	39.17	42.1998	41.6473	40.8321	44.1246	40.6545			1748.92	38.6549	39.6385	41.4481	42.0707	37.7481	41.8519	87.477	76.4638	85.1031	96.5034	90.8973	90.0061	83.3264	88.8715	82.6874	84.3336
1756.84	23.4894	24.0808	24.9124	24.7819	21.6493	24.2162	44.4564	38.5949	43.5571	49.8279	46.4005	46.9075	43.0343	45.3171	42.0414	43.7053	43.5623	45.8204	46.6557	45.8261	44.3792	45.3692	45.4529	44.0255	39.4357	42.2001	41.3212	41.7826	43.3327	40.8172			1756.84	39.5335	40.5288	41.9284	41.7088	36.4365	40.7567	86.9025	75.4445	85.1445	97.4026	90.7028	91.6939	83.4651	87.8926	81.5394	84.7665
1764.87	23.549	24.1267	24.3805	24.6451	21.5699	23.7752	44.5184	38.3177	43.7256	49.2167	46.111	46.161	43.2485	44.6591	43.047	43.164	43.5166	44.9747	46.1632	45.9577	44.2049	45.6802	45.2578	43.9824	39.2298	42.6619	41.7352	41.5084	43.6791	40.9915			1764.87	39.6338	40.6061	41.0332	41.4786	36.3029	40.0145	87.0237	74.9027	85.4739	96.2078	90.1369	90.2346	83.8806	86.6164	83.4898	83.7167
1772.53	23.3414	24.463	24.7353	25.0128	22.0354	24.6092	44.9759	38.8325	43.8977	49.8059	46.5199	46.6414	43.011	44.8067	42.4701	43.2608	44.1232	45.2353	46.1461	46.4538	44.1661	44.961	46.0109	44.0287	39.2404	42.0245	41.6793	41.4022	44.0774	40.3926			1772.53	39.2844	41.1721	41.6304	42.0974	37.0864	41.4181	87.918	75.909	85.8104	97.3596	90.9362	91.1737	83.4199	86.9027	82.3709	83.9044
1780.5	22.1815	23.1649	23.6459	23.9478	21.517	23.7578	44.7191	37.987	43.8206	49.2768	45.8039	46.3772	43.437	44.955	42.5063	43.4357	44.109	45.1583	46.7044	45.9205	44.3849	45.3223	45.5519	44.0752	39.5351	42.8564	41.9403	41.3333	44.0094	40.4549			1780.5	37.3322	38.9873	39.7969	40.305	36.2139	39.9852	87.416	74.2562	85.6596	96.3253	89.5366	90.6572	84.2462	87.1903	82.4411	84.2436
1788.13	23.4519	24.2256	24.8311	24.9687	22.0185	24.8362	44.7805	38.687	43.7615	49.3165	46.1968	46.1377	42.9728	45.1485	41.7293	43.0246	43.6777	45.199	47.067	46.1199	44.42	44.8569	45.8252	43.862	39.4441	42.6725	41.3216	40.916	44.3713	40.8758			1788.13	39.4704	40.7725	41.7916	42.0232	37.0579	41.8002	87.536	75.6246	85.5441	96.4029	90.3046	90.1891	83.3458	87.5656	80.9341	83.4463
1795.7	23.3393	24.5653	24.4109	24.9515	22.2689	24.9326	44.5096	38.8675	44.1805	49.458	45.8835	46.2189	42.8533	45.2664	42.2112	44.3618	43.272	44.8279	46.9471	45.9916	43.7647	45.5007	45.7295	44.0275	39.8967	42.7395	41.5305	41.4186	43.8878	40.4408			1795.7	39.2809	41.3443	41.0844	41.9943	37.4793	41.9624	87.0065	75.9774	86.3632	96.6795	89.6921	90.3478	83.1141	87.7943	81.8687	86.0398
1803.27	23.477	24.0113	24.334	25.0809	22.1353	24.8124	44.385	38.3774	43.4034	50.1435	45.9376	45.9365	42.6335	45.5688	42.623	43.4233	43.8872	45.6063	46.4564	46.0971	44.2384	44.841	45.7902	44.1741	39.3331	42.3002	41.558	41.3384	44.1014	40.2407			1803.27	39.5126	40.4119	40.955	42.212	37.2545	41.7601	86.7629	75.0194	84.8441	98.0195	89.7979	89.7958	82.6878	88.3808	82.6674	84.2196
1810.85	23.3218	24.1474	24.7424	24.9405	22.4635	24.8514	44.704	38.5892	43.4963	49.7794	46.3408	46.1658	42.742	45.9103	42.6666	43.43	44.001	44.9934	46.0393	46.3878	44.7619	44.7234	45.4965	44.2097	39.4186	42.226	41.5688	41.1888	43.3123	40.6251			1810.85	39.2514	40.6409	41.6423	41.9757	37.8068	41.8258	87.3865	75.4334	85.0257	97.3078	90.5861	90.244	82.8982	89.0431	82.752	84.2326
1818.42	23.1939	25.0403	24.4949	25.096	22.6922	24.7663	44.0422	38.8213	43.7054	49.3129	46.448	46.1675	42.9717	45.1144	42.5542	43.0763	43.612	45.0256	46.7002	46.3859	44.3842	45.5572	45.2443	43.6054	39.406	42.6093	41.0904	40.9804	43.6529	40.0821			1818.42	39.0361	42.1437	41.2258	42.2375	38.1918	41.6825	86.0928	75.8871	85.4344	96.3959	90.7956	90.2473	83.3437	87.4995	82.534	83.5466
1825.99	23.0858	25.6206	24.4603	25.4588	21.8992	24.7627	44.6266	38.7415	44.0578	49.4597	46.0362	45.907	43.4093	44.9894	43.0697	43.0107	44.1555	45.1502	46.322	46.4762	43.331	45.5199	45.1675	44.1444	39.6227	42.0099	41.8	41.7801	43.6091	40.3554			1825.99	38.8542	43.1204	41.1675	42.8481	36.8571	41.6765	87.2352	75.7311	86.1233	96.6829	89.9907	89.7381	84.1924	87.2571	83.5338	83.4194
1833.57	23.9135	26.6534	24.7321	24.7999	22.7804	24.8333	44.9498	39.1825	43.6775	49.2697	45.9709	46.2321	43.0642	45.2564	41.8821	43.6683	44.1945	45.4927	46.3505	45.5296	44.0309	45.52	45.4045	43.9882	39.2719	41.9905	41.5456	42.0327	43.5097	40.2443			1833.57	40.2473	44.8586	41.625	41.7391	38.3402	41.7953	87.867	76.5932	85.3799	96.3114	89.863	90.3736	83.5231	87.7749	81.2304	84.6948
1841.14	23.5027	25.6965	24.4773	25.3066	22.5135	24.9435	44.8475	37.9709	43.4569	49.9573	46.6	46.8638	42.7869	45.0583	42.4394	42.776	43.6898	44.9013	46.8424	46.3832	44.2599	45.1314	45.2289	44.0767	39.4045	42.839	41.2574	41.2399	43.4844	40.6839			1841.14	39.5559	43.2481	41.1962	42.5919	37.891	41.9808	87.667	74.2248	84.9487	97.6555	91.0927	91.6084	82.9853	87.3907	82.3113	82.9642
1849.07	23.3003	24.1766	24.8673	25.3876	21.3167	23.9766	44.3923	38.1752	43.2758	50.1338	46.3751	45.9451	42.6082	44.958	42.1063	43.1351	43.4732	44.8701	46.1901	46.1036	44.3958	44.6252	45.6165	43.6865	39.0104	42.2145	41.5963	41.5446	42.9465	40.9541			1849.07	39.2152	40.6901	41.8525	42.7282	35.8768	40.3535	86.7772	74.6241	84.5947	98.0006	90.6531	89.8126	82.6387	87.1962	81.6653	83.6606
1856.71	23.1649	24.4319	25.1013	24.6682	22.3844	24.7073	44.567	38.0629	43.8531	49.2813	46.516	46.0105	43.0388	44.6672	41.7466	43.2497	43.2761	45.4034	45.7634	46.0745	44.1815	45.2614	45.6785	43.5818	38.5979	42.0501	41.3164	40.9342	43.4331	40.4056			1856.71	38.9873	41.1197	42.2464	41.5174	37.6737	41.5832	87.1187	74.4046	85.7232	96.3341	90.9286	89.9404	83.4738	86.6321	80.9676	83.8829
1864.28	23.4558	24.4084	24.6988	25.085	22.3379	25.3663	44.5994	38.3719	43.435	49.4904	46.0464	46.3493	42.6635	45.5122	42.9788	43.5266	43.0775	45.2709	46.452	45.7786	44.2508	45.1753	46.0053	43.6155	39.1804	42.2356	41.3259	41.2822	43.6808	40.7288			1864.28	39.4769	41.0802	41.5689	42.2189	37.5955	42.6924	87.182	75.0086	84.9059	96.7429	90.0106	90.6027	82.746	88.271	83.3575	84.4199
1871.86	22.955	24.8462	24.4174	24.9943	22.5375	24.4819	44.2125	37.9591	43.4909	49.2766	46.1195	46.329	42.9127	44.9795	42.7113	42.9592	44.1846	45.1435	46.8579	46.1062	44.3081	44.9252	45.8049	42.9632	38.7894	41.8262	40.9678	41.5019	44.2752	40.293			1871.86	38.6341	41.817	41.0953	42.0663	37.9314	41.2039	86.4257	74.2017	85.0151	96.3249	90.1535	90.563	83.2293	87.2378	82.8387	83.3195
1879.43	23.2108	24.0096	24.785	24.9769	22.3005	24.7769	44.2314	38.4541	43.3438	49.2305	46.0522	46.415	43.0172	45.2807	42.1899	43.2218	43.6178	44.8686	45.8334	46.2391	43.8283	45.3911	45.3882	43.8114	38.8639	41.8869	41.601	41.3093	43.085	40.7914			1879.43	39.0646	40.409	41.714	42.037	37.5325	41.7004	86.4627	75.1693	84.7276	96.2348	90.0219	90.7311	83.432	87.822	81.8274	83.8288
1887.41	22.3316	23.8577	24.129	23.9143	21.5131	24.4173	44.0159	38.3795	43.9306	49.3473	45.7566	46.0598	42.635	45.1813	42.535	43.4939	43.6601	44.5851	46.1811	46.3695	44.0992	46.0929	45.0387	44.2981	38.9677	42.1302	41.437	41.1447	43.6473	40.7917			1887.41	37.5849	40.1534	40.6099	40.2486	36.2073	41.0952	86.0414	75.0235	85.8747	96.4631	89.4441	90.0368	82.6907	87.6292	82.4967	84.3565
1895.02	23.3291	23.9386	24.8354	25.1829	22.3833	24.5117	43.9963	38.5899	43.5409	48.993	46.3661	46.4227	42.7279	44.943	41.7488	42.7709	42.9023	45.2813	46.8074	46.3139	44.1529	44.8903	45.8537	44.4366	38.6744	42.7295	41.5894	40.9228	43.3066	40.7899			1895.02	39.2637	40.2895	41.7989	42.3837	37.6719	41.254	86.0031	75.4348	85.1129	95.7706	90.6355	90.7462	82.8709	87.1671	80.9719	82.9543
1902.59	23.5692	24.5148	24.9014	25.0433	22.4926	24.6838	44.0732	38.1307	43.4924	49.1844	45.9662	46.1768	43.0398	44.4345	41.9859	43.0019	43.4147	44.8126	46.4031	46.6194	43.4034	45.9447	45.4941	43.4675	39.2107	41.8574	41.0752	40.8788	43.833	40.4852			1902.59	39.6678	41.2593	41.9099	42.1487	37.8558	41.5437	86.1534	74.5371	85.0181	96.1447	89.8538	90.2655	83.4758	86.1808	81.4318	83.4023
1910.55	22.5586	23.749	23.5438	24.2547	21.3573	23.6476	43.6064	38.4339	43.8423	49.4741	45.981	46.4458	42.9568	45.0301	42.4013	43.6386	42.9387	44.809	46.7501	46.212	44.0044	45.5346	45.535	44.2504	38.6218	42.396	40.9188	41.0206	42.5309	40.2134			1910.55	37.9669	39.9704	39.625	40.8215	35.9451	39.7997	85.2409	75.1298	85.7021	96.711	89.8827	90.7913	83.3148	87.336	82.2374	84.6372
1918.16	22.9773	24.3162	25.1939	25.0392	22.7436	24.8068	44.5185	38.58	43.2758	49.4121	46.3349	45.8971	42.8774	44.496	42.5768	43.2226	43.3857	44.7658	46.322	46.2448	43.6239	45.4998	45.6941	43.6267	38.9313	42.3233	41.27	40.8454	42.8586	39.9903			1918.16	38.6716	40.925	42.4022	42.1418	38.2783	41.7507	87.0239	75.4154	84.5947	96.5898	90.5746	89.7187	83.1608	86.3001	82.5778	83.8303
1926.15	22.1755	23.0385	23.6048	24.0105	21.6591	23.9339	44.4211	38.0959	44.2184	49.5464	45.7274	45.2509	42.6354	44.8412	41.7424	43.5979	43.6107	45.3881	46.2514	45.908	43.8155	44.3899	45.5404	43.8515	38.6288	42.5792	41.5495	41.167	43.7632	40.575			1926.15	37.3221	38.7746	39.7277	40.4105	36.453	40.2816	86.8335	74.4691	86.4373	96.8523	89.387	88.4556	82.6915	86.9696	80.9595	84.5582
1934.16	22.6346	24.3266	24.4383	24.7044	21.6211	23.8617	44.6884	38.0857	43.2923	49.3473	46.2052	46.2448	42.5016	45.0572	42.499	43.1719	43.6297	45.2129	46.0749	45.9841	44.0303	45.6844	44.9713	44.1169	38.6596	42.3669	41.5635	41.1533	43.379	39.9762			1934.16	38.0948	40.9425	41.1305	41.5784	36.3891	40.1601	87.356	74.4492	84.6269	96.4631	90.321	90.3984	82.432	87.3885	82.4269	83.732
1942.15	23.272	23.7307	24.5125	24.6236	21.4708	23.9134	43.626	38.5129	43.3789	49.2753	45.9619	45.8873	43.1226	46.0151	41.9256	42.9567	43.5396	45.2671	46.0792	45.608	43.924	45.4117	45.2232	44.3848	39.0798	42.4667	41.375	41.3273	43.4138	40.3329			1942.15	39.1676	39.9396	41.2554	41.4424	36.1361	40.2471	85.2792	75.2843	84.7962	96.3224	89.8454	89.6996	83.6364	89.2464	81.3148	83.3146
1949.79	23.3215	24.0948	25.0897	25.0495	21.8254	24.7698	44.9718	38.132	43.5014	49.5608	46.0965	45.4526	42.1814	45.0291	42.6095	43.4933	42.8942	44.7968	46.3966	46.1153	44.3622	44.5747	45.7466	43.8642	38.7595	42.4157	41.2664	41.0863	43.227	39.8211			1949.79	39.2509	40.5524	42.2268	42.1592	36.7329	41.6884	87.91	74.5397	85.0357	96.8805	90.1085	88.8498	81.8109	87.3341	82.6412	84.3554
1957.71	23.5102	23.7734	24.515	25.0089	21.5135	23.698	43.9922	37.9365	43.3893	49.4343	45.5856	45.8477	42.6875	44.5807	41.9747	43.0182	43.3908	44.4114	46.4106	45.9232	43.6961	44.9357	45.708	43.6441	38.7789	41.5933	41.1593	41.0608	43.9252	39.7718			1957.71	39.5685	40.0115	41.2596	42.0909	36.208	39.8846	85.9951	74.1575	84.8165	96.6332	89.1098	89.6222	82.7925	86.4644	81.41	83.4339
1965.35	23.0386	24.0727	24.3026	25.1449	22.6012	24.4217	43.9189	37.6416	43.585	49.0624	45.758	45.4658	42.4611	45.017	41.8955	43.3387	43.6083	44.4447	46.6096	45.9048	44.7231	45.2114	45.6809	43.32	38.937	41.8777	41.1083	40.3574	43.4976	40.147			1965.35	38.7748	40.5152	40.9021	42.3197	38.0386	41.1026	85.8518	73.5811	85.1991	95.9062	89.4468	88.8756	82.3534	87.3106	81.2564	84.0555
1973.34	22.3007	22.7149	23.3039	24.4125	21.5945	23.7746	44.0444	38.2548	43.067	49.4137	45.7588	45.9598	42.5651	44.7505	42.2117	43.1406	43.2118	43.8813	46.0111	45.34	43.9426	45.4876	45.2261	43.5232	39.0593	42.2244	41.5321	41.1621	43.2512	39.9825			1973.34	37.5329	38.23	39.2213	41.0871	36.3443	40.0135	86.0971	74.7797	84.1865	96.5929	89.4484	89.8413	82.5551	86.7937	81.8697	83.6713
1980.96	23.7072	24.2583	24.6416	24.5434	22.5115	24.8624	44.3397	38.3888	43.4984	49.5	46.0374	45.8068	42.2403	44.4337	42.3581	43.0245	42.9981	44.9846	46.3828	45.9266	43.1771	44.9033	44.7618	43.3636	39.129	42.2998	40.891	41.2968	42.9123	39.9713			1980.96	39.9001	40.8276	41.4727	41.3074	37.8876	41.8443	86.6744	75.0417	85.0298	96.7616	89.993	89.5422	81.9252	86.1793	82.1536	83.4461
1988.54	22.9647	23.6769	24.2121	25.1897	22.5364	24.8772	44.7876	38.0471	43.5126	49.0862	46.203	46.0023	42.4629	45.2533	42.3622	43.6477	43.4681	44.5795	46.5274	45.7039	43.6584	44.902	45.0334	42.9455	38.6216	42.1748	41.5233	41.4279	44.0274	40.4983			1988.54	38.6504	39.849	40.7498	42.3952	37.9295	41.8692	87.5499	74.3737	85.0576	95.9527	90.3167	89.9244	82.3569	87.7689	82.1616	84.6548
1996.11	23.4787	23.6091	24.1512	24.8931	22.2062	24.5687	44.638	38.0895	43.2106	49.1606	45.688	45.152	43.2881	44.8095	42.4113	43.3155	43.2248	45.2219	46.0401	45.7104	44.6534	44.5834	45.6399	43.2109	38.4333	41.6982	41.135	40.9019	43.6712	40.5072			1996.11	39.5155	39.7349	40.6473	41.896	37.3738	41.35	87.2575	74.4566	84.4672	96.0982	89.31	88.2622	83.9574	86.9081	82.2568	84.0105
2003.69	23.2913	24.1196	24.4862	24.6731	22.511	24.4439	44.7161	37.8227	43.2296	49.1131	46.0001	45.8371	42.6395	44.9784	42.089	43.4672	44.0096	44.7593	46.4648	45.723	43.2806	45.5288	45.1979	43.381	38.3309	42.0754	41.2902	40.6421	43.4302	39.8094			2003.69	39.2001	40.5941	41.2111	41.5257	37.8868	41.1399	87.4101	73.9351	84.5044	96.0053	89.9201	89.6015	82.6994	87.2357	81.6317	84.3047
2011.63	22.9927	23.6148	24.7815	24.4876	21.4649	23.3548	44.5588	37.7737	43.4654	49.3406	46.5778	46.3114	42.9889	44.8525	42.3871	42.6745	43.394	44.8432	45.8656	45.5011	43.6424	45.466	44.4758	43.2023	39.0434	41.5609	40.743	40.9038	43.2549	40.0467			2011.63	38.6975	39.7445	41.7081	41.2135	36.1262	39.307	87.1027	73.8393	84.9653	96.45	91.0494	90.5286	83.3771	86.9915	82.2099	82.7673
2019.65	23.3366	24.0301	24.1986	25.1185	21.8558	24.0488	44.2179	38.317	43.6197	49.3102	45.6345	45.6816	42.5948	44.9272	41.4684	42.7286	42.9698	44.9188	46.3297	46.287	44.0526	45.3341	44.7606	43.7344	38.6919	42.2298	40.9622	40.8454	43.3046	40.1359			2019.65	39.2763	40.4435	40.7271	42.2753	36.7841	40.475	86.4363	74.9013	85.2669	96.3906	89.2054	89.2975	82.6127	87.1364	80.4281	82.8722
2027.68	22.9544	23.8747	24.8077	24.9192	21.2617	23.5137	43.4273	37.8365	43.1432	49.1369	45.8277	46.3067	42.3091	44.6498	42.6073	43.2095	42.4259	44.5837	46.2779	45.8345	43.7487	45.5542	45.2228	44.0236	38.4517	42.0581	40.5991	40.7379	43.0945	40.1709			2027.68	38.6331	40.182	41.7522	41.9399	35.7842	39.5744	84.8908	73.962	84.3355	96.0518	89.5831	90.5194	82.0586	86.5984	82.637	83.8049
2035.33	23.4022	23.7632	24.7087	24.9946	22.2388	24.4161	44.6775	38.3031	43.0874	49.1089	45.4238	45.6802	42.5386	43.9209	42.0106	43.4339	43.3783	44.9529	46.0985	46.6278	44.0412	45.6234	45.3218	43.7779	38.9768	41.289	41.6467	40.6807	43.3896	39.8497			2035.33	39.3867	39.9943	41.5856	42.0668	37.4287	41.0932	87.3347	74.8742	84.2264	95.9971	88.7935	89.2947	82.5037	85.1847	81.4797	84.2401
2043.32	22.1976	22.6496	23.2192	24.5382	21.1841	23.9803	43.8259	38.1406	43.6983	49.5998	45.5039	46.2883	42.3126	44.5451	42.0149	43.408	43.7216	44.4374	45.9576	45.871	44.2394	45.1964	44.7796	43.6423	38.748	41.4526	40.917	40.5097	43.162	39.9551			2043.32	37.3593	38.1201	39.0787	41.2987	35.6536	40.3597	85.67	74.5565	85.4206	96.9567	88.9501	90.4835	82.0654	86.3953	81.488	84.1899
2051.35	21.8142	22.9373	23.6945	24.2588	21.39	24.2599	44.741	37.6511	43.2553	48.7063	45.6514	45.6381	42.0992	44.7947	41.609	43.1462	43.4575	45.0128	46.2173	45.4481	44.14	44.665	44.9629	43.2369	38.8585	42.1705	41.0767	41.0885	43.5383	40.06			2051.35	36.7141	38.6043	39.8787	40.8284	36.0001	40.8303	87.4588	73.5996	84.5546	95.2101	89.2385	89.2125	81.6515	86.8794	80.7008	83.6822
2059.32	23.2825	24.1025	24.5289	24.5408	21.2598	23.535	43.6872	37.5841	43.5477	48.7654	45.771	45.387	42.3168	45.0276	41.4897	41.9815	42.9479	44.647	45.8006	45.3223	43.0857	45.0184	44.864	43.768	38.6973	42.5014	40.7694	40.8849	43.2104	39.6159			2059.32	39.1853	40.5654	41.283	41.303	35.781	39.6102	85.3989	73.4686	85.1262	95.3256	89.4722	88.7216	82.0735	87.3311	80.4694	81.4232
2067.37	22.1892	23.1938	24.0243	23.5755	21.1423	23.3531	43.8617	38.0718	42.6909	49.0461	45.7565	46.2245	42.6951	44.341	41.9779	43.1169	43.0473	45.0298	46.1131	45.5309	43.4117	45.0475	45.0514	43.1125	38.8744	42.2266	40.7856	41.0914	43.2411	40.0168			2067.37	37.3452	39.036	40.4337	39.6784	35.5832	39.3041	85.74	74.422	83.4513	95.8743	89.4439	90.3587	82.8072	85.9995	81.4162	83.6253
2074.99	22.8467	23.708	24.6274	24.4166	21.5954	24.5283	44.0809	38.1194	42.9203	48.4958	45.7959	46.2021	42.6408	45.0818	42.3954	42.8648	42.8702	44.0503	46.7611	45.9249	43.5896	44.8657	45.1247	43.5011	39.3079	42.0554	40.7626	41.0237	43.5225	40.3816			2074.99	38.4518	39.9014	41.4488	41.094	36.3458	41.282	86.1685	74.5151	83.8997	94.7986	89.5209	90.3149	82.7019	87.4363	82.226	83.1364
2082.56	23.1189	23.9627	24.426	24.6419	22.0184	24.9121	44.0635	37.8302	43.0993	49.0467	45.8606	45.5983	42.0101	44.4896	41.4225	43.1738	42.9532	45.2897	45.9063	45.6651	43.8191	45.1809	45.3861	43.5466	38.5154	41.9864	40.6415	40.3017	42.9809	39.8183			2082.56	38.9099	40.3301	41.1098	41.4732	37.0577	41.9279	86.1345	73.9497	84.2497	95.8755	89.6474	89.1347	81.4787	86.2877	80.339	83.7357
2090.52	22.5038	22.9855	23.6459	24.0695	20.8569	23.7493	43.814	37.8633	43.29	48.7555	45.3602	45.4768	42.3648	45.0437	42.8792	43.0138	42.3504	44.4987	46.2169	45.3891	43.9494	44.6459	45.0804	43.1804	38.9764	41.9017	40.6008	40.5301	43.1067	39.953			2090.52	37.8747	38.6854	39.7969	40.5098	35.1029	39.9709	85.6467	74.0144	84.6224	95.3063	88.6692	88.8971	82.1666	87.3624	83.1643	83.4254
2098.5	22.7094	22.6095	24.2347	24.1335	21.2699	23.784	43.7756	37.1045	43.2505	48.5767	45.8351	45.6716	42.578	45.009	41.9165	43.0584	43.1987	44.9802	45.6526	45.6738	43.4033	44.5292	45.5187	42.7384	38.5603	41.2011	40.7399	40.1098	43.1961	40.3091			2098.5	38.2207	38.0526	40.7878	40.6175	35.798	40.0293	85.5717	72.5311	84.5452	94.9568	89.5975	89.2779	82.5801	87.2951	81.2972	83.5119
2106.11	23.1849	23.7458	24.5444	24.7138	22.5671	24.5916	43.9386	37.7317	43.1626	48.8829	45.0626	46.3356	42.6889	44.9689	41.5385	42.5255	43.1091	44.8384	46.1376	45.9088	43.9912	44.5167	44.8129	42.4041	38.4717	42.2042	41.4131	40.944	43.2331	39.6875			2106.11	39.021	39.965	41.3091	41.5942	37.9812	41.3885	85.8903	73.7572	84.3734	95.5553	88.0875	90.5759	82.7952	87.2173	80.564	82.4783
2114.1	22.4059	22.4863	23.5282	23.9633	21.193	24.2471	43.8734	37.794	42.9016	49.427	45.4691	45.6526	42.2747	44.7647	41.6254	42.616	43.758	44.9421	45.8527	45.9482	43.5039	44.9557	44.8995	43.0444	38.3462	41.7676	40.8448	40.9149	43.7517	39.6528			2114.1	37.7099	37.8452	39.5988	40.3311	35.6686	40.8087	85.7629	73.879	83.8632	96.6189	88.8821	89.2408	81.9919	86.8213	80.7326	82.6538
2122.07	23.4508	23.8803	24.0002	24.8326	21.5416	23.6368	43.9413	37.9191	43.2984	48.3235	45.5561	45.9459	42.5371	44.5882	41.5764	42.9587	43.1966	44.957	45.6827	45.2725	44.4826	44.6608	45.3333	43.8195	38.1629	41.0258	41.1979	40.4485	43.0306	40.3556			2122.07	39.4685	40.1914	40.3932	41.7941	36.2553	39.7816	85.8956	74.1235	84.6389	94.4618	89.0522	89.8141	82.5008	86.4789	80.6375	83.3185
2129.71	23.113	23.9308	24.4469	24.7183	21.9718	24.8833	43.8101	37.9204	42.9154	49.2445	45.3278	45.7634	42.6203	44.3142	41.8064	43.1996	43.1682	44.5525	45.693	45.6027	43.5585	44.3652	44.7599	43.1301	38.5095	41.7204	40.8548	41.0639	42.8123	39.5105			2129.71	38.9	40.2764	41.145	41.6018	36.9793	41.8795	85.6391	74.1261	83.8902	96.2622	88.6059	89.4574	82.6622	85.9475	81.0836	83.7857
2137.28	22.9712	23.5712	24.7248	24.7856	22.6599	24.4519	44.2094	38.2096	43.2557	48.859	45.3538	45.9287	42.4687	44.7233	42.0606	42.92	43.4766	44.7334	46.3653	45.5809	43.6195	44.0768	44.6873	43.3098	38.3763	41.4376	41.0624	40.3061	42.5609	39.9384			2137.28	38.6613	39.6711	41.6127	41.715	38.1374	41.1534	86.4197	74.6914	84.5554	95.5086	88.6567	89.7805	82.3681	86.7409	81.5766	83.2434
2144.85	23.3175	23.8404	24.2896	24.9544	22.1276	24.2121	43.9415	37.6588	43.2105	49.3656	45.6765	46.2791	41.7433	44.8836	41.981	43.2714	42.961	44.8822	45.4977	45.9741	43.3556	44.8441	45.7735	43.2447	38.3965	41.5184	41.3921	40.8533	43.0284	39.8932			2144.85	39.2442	40.1242	40.8802	41.9991	37.2415	40.7498	85.896	73.6147	84.467	96.4989	89.2875	90.4655	80.9612	87.0519	81.4223	83.925
2152.43	23.097	23.7805	24.4746	25.0506	21.8494	24.6282	44.1083	37.9588	43.5352	48.8349	45.7519	45.5655	42.3005	44.5279	42.0349	42.6838	42.5422	43.8214	45.8636	45.7465	43.6828	44.5177	45.1061	43.0098	38.5816	42.2076	40.1274	39.9615	43.023	40.1731			2152.43	38.8731	40.0234	41.1916	42.161	36.7733	41.4501	86.222	74.2011	85.1017	95.4615	89.4349	89.0705	82.0419	86.362	81.5268	82.7853
2160.37	22.9465	23.596	24.8152	25.1656	21.0342	23.7093	44.0964	37.2813	42.5763	48.2269	45.3283	45.721	42.1786	44.8675	41.6607	43.3517	43.9515	44.8002	46.1704	45.2504	43.2614	44.894	44.9475	43.4449	39.1969	42.697	40.7796	40.5847	43.2684	40.3811			2160.37	38.6198	39.7129	41.7649	42.3546	35.4013	39.9036	86.1988	72.8768	83.2273	94.273	88.6069	89.3745	81.8055	87.0206	80.801	84.0807
2168.02	23.3304	23.9649	24.5407	24.2835	22.1107	25.1787	43.7704	37.9054	43.0687	48.3884	45.8835	45.475	42.0421	44.6053	41.2265	43.639	43.4927	44.9375	45.5154	45.629	44.1204	44.7285	44.8524	43.1284	38.4849	41.7919	40.6486	40.3975	43.7378	39.6227			2168.02	39.2659	40.3338	41.3029	40.87	37.2131	42.3766	85.5615	74.0967	84.1898	94.5887	89.6921	88.8936	81.5408	86.5121	79.9589	84.638
2175.94	23.1496	23.841	24.6823	24.6243	21.4071	23.6342	44.1118	37.8273	43.1913	48.851	45.6002	45.3373	42.4821	44.9517	41.3764	43.1029	43.2838	44.967	46.1029	45.3633	43.3598	44.6834	45.4987	43.2814	38.8046	42.0812	41.5403	40.3897	42.7951	40.0712			2175.94	38.9616	40.1252	41.5412	41.4436	36.0289	39.7772	86.2289	73.9441	84.4295	95.493	89.1384	88.6245	82.3941	87.1839	80.2496	83.5982
2183.58	23.4083	23.7526	24.417	24.5793	21.9117	24.4403	43.861	37.8691	43.4604	49.0794	45.1853	45.5324	42.2706	44.7121	42.4373	42.91	43.0895	44.7106	45.8398	45.7512	43.7611	45.1114	44.6185	43.193	37.8564	41.8358	41.4209	40.8714	43.1972	40.1891			2183.58	39.397	39.9765	41.0947	41.3678	36.8782	41.1339	85.7386	74.0258	84.9555	95.9394	88.3273	89.0058	81.9839	86.7192	82.3072	83.224
2191.5	23.1277	23.5872	24.2624	24.5486	21.3513	23.5367	44.0786	37.0988	42.876	48.4653	45.2382	45.209	42.3369	44.8412	41.8839	42.5433	42.6164	44.4473	45.9249	45.542	43.5235	44.2209	44.8346	44.1045	37.9547	41.4656	41.026	40.7144	42.3121	39.9852			2191.5	38.9247	39.6981	40.8345	41.3162	35.935	39.6131	86.164	72.52	83.8132	94.739	88.4307	88.3737	82.1125	86.9696	81.2339	82.5128
2199.14	22.6998	23.4194	24.7131	24.7403	22.2867	24.2121	43.5768	37.4962	42.9898	48.8301	45.7259	46.3381	42.7353	44.8352	41.9233	43.5823	43.2002	44.9532	45.5983	45.4846	43.5156	44.5575	45.0814	42.6615	38.4975	41.3792	41.1813	40.6372	42.8434	39.9189			2199.14	38.2046	39.4157	41.593	41.6388	37.5093	40.7498	85.1831	73.2968	84.0356	95.4521	89.3841	90.5808	82.8852	86.958	81.3103	84.528
2206.72	23.0287	23.4962	24.4591	24.9542	21.9928	24.8006	43.8514	38.1017	43.2169	48.373	46.0781	45.3657	42.3788	44.7607	41.3998	42.6265	43.0109	44.4179	45.9033	45.6303	43.3903	44.6525	45.181	42.817	38.4634	41.6601	40.7824	39.9211	42.9544	40.152			2206.72	38.7581	39.5449	41.1655	41.9988	37.0147	41.7403	85.7198	74.4805	84.4795	94.5586	90.0726	88.68	82.1938	86.8135	80.295	82.6742
2214.64	22.9877	24.2802	24.4403	24.7434	21.2137	23.6314	43.9829	37.1422	42.5278	48.739	45.4971	45.1813	42.293	44.7845	41.8828	43.0743	43.1252	43.9349	45.9625	45.6345	43.4517	45.0388	44.175	42.9117	38.3791	41.6045	40.4986	40.7666	42.9799	39.3544			2214.64	38.6891	40.8644	41.1339	41.644	35.7034	39.7725	85.9769	72.6048	83.1325	95.274	88.9368	88.3195	82.0274	86.8597	81.2318	83.5427
2222.29	23.1753	23.795	24.3867	24.7817	21.9476	24.8036	43.9777	38.1299	43.3325	48.7652	45.5347	45.7435	42.0097	44.601	41.6389	43.3657	42.824	44.4636	45.7027	45.3785	43.2014	44.4503	45.2568	43.3736	38.3211	41.8021	40.8406	40.5731	42.7832	40.0333			2222.29	39.0048	40.0478	41.0437	41.7085	36.9386	41.7453	85.9667	74.5356	84.7055	95.3252	89.0103	89.4185	81.4779	86.5037	80.7588	84.1079
2230.27	22.3357	23.1667	23.5825	23.5392	21.0183	23.8083	44.2613	36.8069	42.6903	48.3704	45.3057	44.8071	42.4433	43.9471	41.0558	43.7017	42.9409	44.4799	45.3706	45.9798	43.3434	44.4936	44.8398	42.4864	38.2418	41.757	41.3929	39.9932	43.216	39.5938			2230.27	37.5918	38.9904	39.6902	39.6173	35.3745	40.0702	86.5211	71.9494	83.4501	94.5535	88.5627	87.588	82.3189	85.2355	79.6278	84.7596
2238.3	22.2203	22.426	23.404	24.0807	21.0798	23.7913	43.4027	37.3493	43.0084	48.2798	45.2075	45.3241	42.577	45.1873	41.459	43.2118	43.2257	44.8984	45.2381	45.7354	43.175	44.1587	45.1496	43.1688	37.8772	41.3033	40.6794	40.7805	43.0193	39.4035			2238.3	37.3975	37.7437	39.3897	40.5287	35.478	40.0416	84.8427	73.0097	84.072	94.3764	88.3707	88.5987	82.5782	87.6409	80.4098	83.8094
2245.93	23.4189	24.0543	24.7242	24.3669	22.2108	24.3242	44.108	37.393	43.4601	48.2413	45.4407	45.195	42.3404	44.7745	41.633	42.7155	43.3036	43.9355	46.0389	45.3581	43.4086	44.9458	44.9864	43.174	37.4671	41.6281	40.0992	40.6826	42.8748	39.8601			2245.93	39.4148	40.4842	41.6117	41.0104	37.3815	40.9385	86.2215	73.0951	84.9549	94.3011	88.8266	88.3463	82.1193	86.8403	80.7473	82.8468
2253.84	22.9466	23.8145	24.8919	24.6608	21.7442	24.1092	43.012	37.5461	42.6517	49.1246	45.8624	44.8774	42.2684	44.4256	41.7015	43.398	43.4192	45.3754	46.4526	45.8564	43.6875	45.2172	45.1388	43.2836	38.2042	41.5971	40.82	39.6819	42.9421	39.5748			2253.84	38.6199	40.0806	41.8939	41.505	36.5962	40.5766	84.079	73.3944	83.3747	96.0278	89.6509	87.7254	81.9797	86.1636	80.8802	84.1705
2261.87	23.5395	23.5545	24.1812	24.5839	21.5003	23.4209	43.8891	37.8729	42.9706	48.2593	45.4515	45.4162	42.2781	44.7026	41.5019	42.8895	42.9591	44.7634	45.5348	45.2497	43.6478	44.9992	45.2529	42.4029	37.9545	41.0186	40.781	39.9028	42.7552	39.5672			2261.87	39.6178	39.6431	40.6978	41.3756	36.1858	39.4182	85.7935	74.0332	83.9981	94.3363	88.8477	88.7787	81.9985	86.7008	80.493	83.1843
2269.52	23.8065	23.3722	24.44	24.6332	21.9469	24.6604	43.36	37.5896	42.5304	48.7451	46.2445	44.8728	41.8777	44.0857	41.3732	42.4374	42.5421	44.973	45.7709	45.383	43.6361	44.4494	44.3808	43.0519	37.511	41.3737	40.0904	40.2013	42.8752	39.6822			2269.52	40.0672	39.3362	41.1334	41.4585	36.9374	41.5043	84.7593	73.4794	83.1376	95.2859	90.3978	87.7165	81.2219	85.5043	80.2434	82.3074
2277.44	23.6215	23.7157	24.1298	24.9302	20.7765	23.8205	43.2867	37.6905	43.3911	48.6821	45.1705	46.003	42.0158	44.3159	41.3167	42.8973	42.6599	44.2102	45.0458	45.8323	43.1186	44.7756	45.0357	43.5344	37.8007	41.2241	40.9459	39.9678	43.1533	39.5446			2277.44	39.7558	39.9143	40.6113	41.9584	34.9676	40.0907	84.616	73.6766	84.8201	95.1628	88.2984	89.9257	81.4898	85.9508	80.1338	83.1994
2285.49	22.2749	22.6738	23.2194	24.2694	21.4124	23.492	43.776	37.5923	42.8601	48.4274	45.5576	45.7466	42.1444	44.4877	41.9887	42.5645	42.4774	44.3077	45.3633	45.3032	43.2354	44.2839	44.6641	43.1399	38.02	41.7474	40.7103	40.3146	42.4735	39.9889			2285.49	37.4894	38.1608	39.0791	40.8462	36.0378	39.5379	85.5725	73.4847	83.7821	94.6649	89.0551	89.4245	81.7392	86.284	81.4372	82.554
[truncated: 15 more columns]
