# Supplementary material for: Cryo‐EM structure of antibacterial efflux transporter QacA from Staphylococcus aureus reveals a novel extracellular loop with allosteric role
Source: EMBO J. 2023 Jul 17;42(16):e113418. doi: 10.15252/embj.2023113418 (PMC10425836; doi:10.15252/embj.2023113418)
Supplement: Supplementary file 7 — Source Data for Figure 4 [file EMBJ-42-e113418-s006.zip › Main Figure 4/replicates/Main Figure 4C replicate.xlsx]

## Sheet: Main Figure 4C
	Trial 2 (raw data without normalization)
	Time (seconds)	pBAD						QacA WT						QacA WT Del 443-465
	0	70.8807	70.974	72.4119	74.3622	68.7898	72.4895	92.5239	96.8245	96.3298	98.6176	95.6589	95.3048	96.4504	98.2131	98.421	93.0245	102.693	96.9697
	4.99	66.837	68.8962	69.385	72.5359	65.8156	71.0297	89.5469	95.5173	94.3682	95.0872	93.2405	93.5039	95.1688	97.4497	97.1741	91.744	101.502	96.3386
	9.99	65.6414	67.3748	69.6141	71.6324	67.1871	70.8032	87.8509	95.2423	95.2152	95.0118	94.0108	94.2939	96.9996	98.3368	98.8708	92.8602	101.218	95.896
	14.99	65.6971	67.6886	69.1833	71.9462	65.8776	70.0403	87.517	95.3542	94.2298	94.4853	93.1505	94.4187	96.5764	99.9729	99.9644	94.0104	101.415	98.7335
	19.99	66.0988	67.1323	68.7008	73.4556	66.381	70.7015	88.7223	95.6901	94.6011	94.3043	93.0668	94.0314	98.0625	101.021	101.559	93.7556	101.76	99.5784
	24.99	68.754	66.8305	68.9128	73.6357	68.1248	73.2001	89.7911	97.8964	96.0268	94.492	92.6467	95.3063	100.496	101.485	101.738	92.6	102.228	101.215
	29.99	69.0157	66.3025	70.0447	74.0632	67.7937	74.2369	90.6601	99.6271	96.3045	93.584	92.7549	95.9224	99.9749	101.591	102.155	93.0878	102.737	103.638
	34.99	70.0948	67.1436	70.8172	74.1592	69.8136	75.3111	92.5793	99.4264	94.8312	94.6591	93.171	96.3811	100.685	102.413	102.488	92.7972	102.987	102.364
	39.99	71.8993	67.4228	71.9939	75.0542	71.0249	75.9843	92.371	98.603	96.1736	96.0354	94.1057	96.2974	101.434	103.145	103.282	94.2409	103.341	102.564
	44.99	71.1382	67.5288	73.4459	75.7069	71.9624	76.5862	92.8978	99.5554	95.0289	94.8219	94.2803	96.9058	101.906	102.941	104.788	96.5436	102.988	103.062
	49.99	71.9374	68.1953	74.4894	76.2641	72.4679	76.1252	92.5446	99.4458	95.0757	93.6417	93.6823	96.1511	100.921	103.509	103.841	96.4919	102.735	103.828
	54.99	70.4548	69.1511	74.351	77.0844	71.6382	76.1553	93.2355	98.2381	95.4799	93.0326	94.0751	97.4003	102.773	104.449	104.057	97.0588	104.257	102.919
	59.99	71.0985	68.9182	73.7867	76.8102	72.2371	75.342	92.6041	99.0537	95.1297	92.848	95.1272	96.1727	103.408	104.391	103.614	98.1182	104.219	103.887
	64.99	71.4543	69.9446	73.5754	77.0509	72.7341	75.2396	92.0983	99.1123	93.6632	93.2219	95.3769	96.8336	103.173	103.278	103.879	97.5525	103.751	103.912
	69.99	71.2375	70.2186	73.9576	77.0108	72.952	75.7386	91.8443	98.5586	93.8078	94.0758	94.9985	96.7923	102.648	102.68	104.148	96.485	103.843	104.02
	74.99	71.4592	70.9115	74.9559	77.0284	72.612	75.4839	92.2542	98.4116	93.4008	92.6689	95.0482	96.3605	103.436	103.486	102.997	95.8954	103.936	103.62
	79.99	71.7679	71.1475	74.238	77.0401	71.8157	74.8515	92.6838	97.6519	93.8289	93.0452	95.0581	95.3521	102.176	102.315	103.202	95.1088	104.509	103.991
	84.99	72.0673	71.2722	73.886	76.6453	72.5483	74.7064	92.2562	96.3132	94.1181	93.0955	95.0312	94.9695	102.219	102.68	104.774	96.0806	103.533	103.089
	89.99	71.5026	71.3592	73.6565	76.7984	71.9098	75.3357	91.9619	96.3577	93.0665	93.1227	94.3341	94.8922	102.953	102.785	102.596	96.7351	103.632	103.654
	94.99	71.2831	71.8573	73.6897	76.4064	70.8757	76.0271	90.4415	96.7425	93.8062	92.4827	95.4147	94.7697	102.574	102.452	103.157	96.4678	103.987	102.966
	99.99	71.0284	71.9138	73.0737	76.1679	71.9455	75.0395	91.1694	95.1932	93.5147	92.1209	93.8593	94.5197	101.488	103.035	102.228	94.6008	104.202	102.977
	104.99	71.5921	72.3063	74.0289	76.8013	72.0928	75.0478	90.0899	94.7816	93.2275	91.4235	93.4737	94.7434	102.14	103.399	103.141	94.8188	103.668	103.768
	109.99	70.1036	71.1083	73.5315	76.6189	71.8963	75.1842	90.1344	95.0112	91.6659	90.7644	92.8596	94.5402	101.18	102.745	102.666	94.5693	105.062	102.506
	114.99	71.3723	72.3223	73.4678	76.4497	72.2636	75.0202	89.6346	95.3158	92.1573	90.1386	92.5035	94.5494	100.723	103.203	102.482	95.9672	104.279	102.518
	119.99	70.8408	71.1893	73.3662	76.7242	71.7374	74.5492	88.8281	94.3606	91.9122	89.9485	93.0992	93.1226	101.498	102.769	102.793	96.8999	104.38	102.352
	124.99	70.7971	71.2487	73.1804	77.2276	72.0716	74.7691	88.7032	94.7251	91.3556	89.9795	92.095	91.6435	101.25	102.79	101.442	95.2128	103.429	103.216
	129.99	70.6386	71.0338	74.4686	76.3115	72.3291	74.3554	88.7328	92.648	91.2756	89.1418	92.0625	92.7359	101.246	102.774	102.337	93.8431	103.933	101.761
	134.99	70.7668	71.2738	74.0017	75.9832	71.9362	74.42	88.1611	93.4073	90.6593	88.5816	92.215	92.0049	101.142	102.998	101.788	95.3832	103.716	102.627
	139.99	70.9727	71.0358	73.5201	76.2734	71.4311	75.0986	87.176	93.5387	90.5153	88.0025	92.0869	91.651	100.051	102.533	101.852	95.261	103.522	103.38
	144.99	70.745	70.7086	72.8135	75.9978	71.0486	74.2472	88.364	94.582	89.7792	87.6629	91.0471	91.0952	100.617	103.092	102.137	95.4816	103.13	102.156
	149.99	70.7714	71.2272	72.9887	75.431	71.8725	74.8807	87.0017	93.6879	91.0508	87.3424	91.8536	91.691	100.671	101.765	101.803	95.0014	103.818	102.289
	154.99	70.1097	70.4677	73.0672	76.1319	72.1382	74.2002	86.3537	92.6412	89.1959	86.2508	90.3102	89.6519	100.671	102.269	101.803	95.1341	102.346	102.635
	159.99	70.3642	70.5675	73.0169	75.0317	72.2193	73.9766	86.5216	92.901	89.4616	86.9493	90.9379	90.6458	100.831	101.604	102.112	95.0771	103.405	102.405
	164.99	70.2458	70.8333	72.8677	75.4103	71.2088	75.1136	86.4992	93.1565	88.8351	86.6951	89.7644	90.3761	100.448	102.679	102.001	94.4237	103.104	103.338
	169.99	70.9675	70.9873	73.4134	76.4605	70.8966	74.1327	86.866	92.4016	89.9403	84.6877	89.8609	90.0674	99.9086	101.017	101.053	94.2549	103.244	102.186
	174.99	70.2035	70.7667	72.397	75.519	72.3286	73.9145	85.6546	91.8932	88.4895	84.921	90.0304	89.7231	100.198	101.507	101.362	93.8047	102.422	102.635
	179.99	70.8361	71.2589	73.0868	76.0429	71.1305	74.2402	85.4196	91.8519	88.717	84.2654	89.9701	89.1854	100.476	101.364	102.41	94.0307	104.26	102.233
	184.99	70.2803	71.4516	72.6219	75.521	71.8954	73.8519	84.956	89.8862	88.7772	84.5327	89.6074	89.5149	99.9591	101.221	101.481	93.695	103.444	102.771
	189.99	69.9645	69.5074	72.5899	75.4236	71.4016	74.0396	84.6935	91.0992	87.3485	85.0159	88.4691	88.3378	100.372	101.066	101.091	94.1796	102.189	101.47
	194.99	69.9093	71.7843	71.4862	76.5768	70.2389	73.244	83.4358	91.4883	88.274	83.5086	88.7204	87.6617	99.5532	101.513	102.077	94.9333	102.22	103.051
	199.99	69.4558	70.9201	72.3736	75.5709	71.0364	74.6353	84.1081	90.7591	87.9287	83.8949	88.1447	87.9177	99.7542	101.683	100.524	93.9236	103	102.425
	204.99	70.2133	71.0504	71.9974	76.2901	71.0037	74.2356	83.3547	91.4107	87.6552	82.4655	88.5768	87.4374	100.044	101.104	102.018	94.6883	102.486	102.51
	209.99	69.6891	70.6585	72.1162	75.0585	70.2364	75.0351	83.8433	91.0482	86.5749	83.4408	88.3606	86.4985	99.2857	101.045	101.505	94.0133	102.661	102.966
	214.99	69.6626	70.3773	71.618	74.6803	71.0016	73.5385	82.2004	91.2592	86.0037	82.1244	86.921	87.2463	100.359	100.592	101.276	92.9147	102.062	101.81
	219.99	69.6088	70.5266	72.0844	75.6576	70.842	74.286	82.4378	89.2301	85.7006	82.2235	87.3819	86.6466	99.8771	101.964	101.778	94.9395	102.927	102.392
	224.99	70.1734	69.6268	71.6643	76.1558	70.3101	74.0736	81.9574	89.9159	85.5019	82.3065	87.0124	86.3814	99.9589	102.045	101.609	95.3291	102.776	101.718
	229.99	70.1879	70.1643	72.524	74.5621	71.0989	74.1612	81.7439	90.4068	86.2251	81.2308	86.766	85.0488	100.656	101.008	101.54	93.5981	102.516	101.676
	234.99	69.906	70.1478	71.7854	74.5747	69.6199	73.8542	81.7193	89.833	84.8516	80.7628	87.6299	84.9469	99.1436	101.623	101.329	91.8692	102.435	101.199
	239.99	70.1181	69.8993	71.9484	75.6341	70.0348	74.3391	81.3896	89.3688	85.9125	80.3642	86.7863	85.5195	99.9111	101.037	100.786	93.0703	102.974	101.326
	244.99	69.8116	70.2687	72.3627	74.3849	70.5339	74.5498	80.0522	89.3072	83.9134	80.5211	85.6258	84.3397	99.115	100.774	101.716	92.9827	102.57	102.213
	249.99	69.5795	70.0273	72.749	74.7954	70.3179	72.4538	79.5094	87.7083	85.1095	80.1275	85.8171	84.7962	98.7254	100.798	100.925	91.666	102.134	102.102
	254.99	69.5189	69.7861	72.0506	74.4056	69.6831	73.8041	79.5402	88.0521	84.8724	78.7704	85.4621	82.9495	99.4134	99.5808	100.371	91.079	101.986	101.654
	259.99	69.4964	70.3466	71.7318	74.8854	70.2682	74.0643	79.0325	87.8397	83.986	79.3099	85.8215	83.275	99.531	100.85	100.918	91.8987	102.586	102.302
	264.99	69.9969	69.719	71.9426	74.8117	70.5923	73.1819	78.8274	87.9042	84.071	78.0894	85.4709	82.36	100.479	99.4873	100.018	93.5917	101.697	102.35
	269.99	69.8712	70.5327	72.1306	74.6541	70.1775	73.5014	78.6506	86.2167	83.7184	77.5174	85.3461	83.1424	98.6211	99.9893	100.618	93.2782	102.129	101.617
	274.99	69.139	69.8228	71.76	74.8457	70.2408	73.5266	77.6682	88.0799	83.1715	77.9604	84.6046	82.0506	98.7114	101.399	100.316	94.8819	101.31	100.198
	279.99	69.1437	69.6313	71.6805	74.3525	70.1247	73.8066	77.1591	86.9366	82.5317	77.316	84.3802	82.4676	99.7769	100.015	99.4879	92.4542	101.63	100.446
	284.99	70.2635	69.2938	71.4619	74.3824	69.9248	72.3696	77.1953	86.9063	83.5434	77.4341	84.0972	82.1125	98.8619	100.499	101.09	90.787	100.674	101.047
	289.99	69.1406	69.741	72.2611	73.9929	69.4545	73.8665	76.6174	85.9174	82.1311	76.3782	84.2223	81.9675	98.8225	100.623	100.496	91.6908	101.307	101.118
	294.99	69.064	69.2401	71.2541	74.7495	70.4469	72.8792	76.0466	85.4295	82.1559	76.7725	83.7711	81.173	99.0001	99.926	100.264	90.5055	101.044	100.994
	299.99	69.7869	69.4079	71.3762	74.5454	69.6432	73.6161	75.8748	85.1415	81.7354	76.0746	82.9202	80.0035	98.3729	99.6808	100.003	91.7279	101.792	101.015
	304.99	69.1462	69.6122	71.5955	74.4791	69.4192	73.5655	75.5579	85.8584	82.0616	75.776	83.5677	80.7371	99.064	99.8897	99.7934	90.9924	101.613	100.55
	309.99	69.2686	69.6575	71.5341	74.2912	69.903	73.128	75.1266	84.2579	80.9072	74.6613	82.7568	80.46	98.5363	99.545	100.208	92.2727	101.263	100.985
	314.99	68.7765	69.134	71.0465	73.8864	69.8656	72.1687	74.9792	84.3659	80.4405	75.0619	83.2461	79.8539	98.8097	100.585	99.7222	90.9043	101.315	101.201
	319.99	68.8168	69.445	71.0418	74.5008	69.4442	72.2691	73.8598	85.3111	81.4041	74.7652	82.5118	79.3515	98.7424	99.1572	99.2391	92.3942	101.485	100.069
	324.99	68.5698	69.3597	71.7459	72.71	69.9719	72.3123	74.3233	83.9272	80.972	74.1099	82.3839	79.1281	98.0191	99.6699	99.9528	92.1735	101.257	100.668
	329.99	69.2049	69.6753	71.237	73.8919	68.9587	72.0474	73.7057	84.2269	80.066	73.9311	81.6315	78.7636	97.9928	100.307	100.063	91.8828	101.592	100.775
	334.99	69.1866	68.9772	71.1372	72.916	69.9579	72.9374	73.3434	84.5174	80.4779	73.7833	81.453	79.3238	98.5233	98.6372	100.323	90.7421	101.109	101.311
	339.99	69.4321	69.4761	70.1868	73.8324	69.7645	73.0653	73.9073	83.8111	79.4356	74.5728	80.5412	77.8363	97.4911	100.264	99.5027	91.6345	101.257	101.361
	344.99	68.8789	69.6605	70.6256	73.6224	68.4478	72.4358	72.6284	84.7511	80.1279	73.0959	81.1438	77.8595	98.7413	99.7753	99.4153	90.5976	101.284	101.001
	349.99	69.215	68.7552	70.9171	73.9604	69.5473	73.8942	72.4018	82.8976	78.9213	72.7593	81.324	77.4127	97.9928	98.2417	99.8667	90.3499	101.563	99.6955
	354.99	68.2636	69.2121	71.5166	73.4885	69.8206	72.0101	72.5903	84.3399	79.4966	71.9434	80.5692	76.3971	97.1616	98.9666	99.7554	88.9846	101.543	100.871
	359.99	69.1124	68.4156	70.9443	73.699	68.7559	72.0074	71.888	83.3618	79.3042	71.8281	80.1366	77.5133	98.4161	99.3899	99.3551	89.9037	101.272	100.012
	364.99	68.2245	68.6451	70.6302	74.2164	69.3451	72.3065	70.9868	82.1833	78.6249	71.5286	79.9903	76.5918	97.5284	100.402	98.2501	89.6272	101.442	100.197
	369.99	69.7752	68.6104	71.1131	74.1097	69.6099	72.5929	70.9852	82.243	78.1245	71.3783	80.0646	76.7818	97.7843	99.2943	98.482	91.1566	100.351	99.5364
	374.99	68.4453	68.6239	70.5071	73.1036	68.642	72.4209	69.9024	81.5948	77.8327	70.5662	80.3494	76.7683	97.7217	99.8156	99.6164	90.9045	100.39	100.453
	379.99	68.0445	67.9117	70.5176	73.3103	69.0895	72.3743	70.3321	82.4027	77.8994	70.9769	80.2413	76.2655	98.0471	98.868	99.2122	89.7141	100.839	100.592
	384.99	68.3414	68.4578	70.4582	73.3031	69.0703	72.0375	69.0661	82.2769	77.4145	70.0524	79.2172	75.1447	98.2943	99.3218	99.2884	89.9401	100.078	99.3213
	389.99	68.2451	69.1678	70.7404	74.4171	68.5668	73.3272	70.1203	81.6044	77.7716	70.1193	78.3634	75.403	98.2238	99.0003	98.9916	89.7763	99.4044	100.416
	394.99	69.1479	68.8037	70.6297	73.1704	69.3011	71.8925	69.508	81.3452	77.1644	69.4278	78.2314	75.3053	97.1926	98.7826	99.4645	89.1839	100.884	100.077
	399.99	68.3338	68.4317	70.4332	73.4757	68.8593	72.1023	68.9033	80.3386	76.6705	70.2363	78.9197	74.6785	98.2061	98.1398	98.6457	88.8881	101.611	100.399
	404.99	68.1069	68.2969	70.5624	72.6388	69.2859	71.8835	68.6351	79.9032	76.2171	69.5382	78.8806	74.4995	97.8432	98.0542	99.139	88.578	100.413	99.8318
	409.99	68.076	68.0778	70.049	73.8247	68.4422	72.1362	68.3697	80.0726	75.9351	68.2892	78.5655	74.6481	96.5814	99.4395	98.778	88.1769	100.826	100.14
	414.99	68.2302	68.3412	70.0754	72.7428	68.4525	72.2958	68.4861	80.3814	75.792	68.7728	77.4653	73.9952	97.5424	99.0965	99.0572	89.2199	100.298	99.5374
	419.99	67.8014	68.4487	69.8904	72.824	68.455	72.0653	67.9842	79.7472	75.6948	68.9493	76.7788	73.3467	97.2943	98.3579	99.449	89.9411	100.768	100.564
	424.99	68.1194	68.4472	70.579	73.1814	68.6398	72.4418	67.2641	79.4909	75.3968	68.1037	76.649	73.9169	97.2012	98.4181	97.8642	89.1295	100.051	99.8631
	429.99	67.7164	68.4453	69.7023	73.6274	68.0153	72.0319	66.4749	79.0176	75.1724	68.0784	77.3642	74.1223	97.5155	97.875	98.1044	90.2315	101.446	100.139
	434.99	68.0881	67.9073	69.3778	72.8178	68.5218	71.9387	67.1558	79.8791	75.0136	67.7856	77.7942	72.6239	97.6376	98.7601	98.0291	91.2399	100.647	99.8594
	439.99	68.1208	68.5676	70.2619	72.5499	68.4406	72.3046	66.5205	78.8616	74.8925	68.0314	77.6146	72.8417	97.1922	97.9421	98.3628	90.4296	100.413	99.5992
	444.99	67.145	68.2206	69.6199	73.3709	68.918	71.5271	66.0731	79.1212	74.3775	67.9701	75.9087	72.1902	98.1804	99.3374	98.7031	90.8625	99.9142	99.166
	449.99	68.189	67.4638	70.7735	73.0186	69.3802	72.0421	65.5915	78.2705	74.6142	67.5303	76.1515	72.7311	96.7236	98.8743	98.6505	88.6817	100.589	100.648
	454.99	67.6564	68.5378	70.3803	72.9923	68.0663	72.2728	65.3242	78.4029	73.7639	67.0318	76.2538	73.2895	97.08	96.7046	98.0722	88.8965	100.039	100.02
	459.99	68.2604	67.781	69.8527	72.8184	68.441	72.3902	65.3795	78.8947	74.2631	66.7491	77.0775	72.3067	97.3408	97.8124	98.8213	89.2884	99.8153	99.9571
	464.99	68.1479	67.7612	69.2284	72.3685	69.0431	71.6671	65.0257	78.1112	74.081	67.5908	76.2594	71.7792	96.6294	97.7924	98.4194	88.7298	99.9258	99.7556
	469.99	67.587	68.4891	69.8027	72.499	67.5854	70.9666	64.5334	77.4583	74.5327	67.0835	76.3458	72.3038	96.8399	98.2088	98.096	87.3132	100.578	99.8316
	474.99	68.609	68.0659	70.3547	72.1667	68.1704	72.3018	64.3088	76.974	72.819	66.1178	75.1382	70.9348	97.6793	96.7687	97.31	87.0342	99.9423	100.292
	479.99	67.5778	67.9254	69.6266	72.3096	67.8673	71.8213	63.5926	76.0823	73.2091	66.8091	75.6971	71.2661	96.8741	97.9	98.1335	88.5377	100.098	99.7962
	484.99	67.3477	67.8606	69.5102	72.345	67.7383	71.1654	63.468	76.5083	73.1293	65.7952	75.4271	71.791	97.2451	97.5082	98.4073	87.8769	100.897	99.0216
	489.99	68.7007	67.9673	69.9659	73.1438	68.1398	71.4206	64.1295	76.4144	72.701	66.0474	75.092	70.7788	95.7502	97.4495	99.6267	88.138	99.7221	100.181
	494.99	67.9674	67.9432	69.4462	71.8206	67.6506	71.5219	62.6542	75.7655	72.7362	65.2415	75.1713	71.4714	96.1647	97.9981	98.1404	87.5709	99.6925	99.215
	499.99	67.1355	67.8132	69.7658	72.2437	68.1843	71.6402	62.2937	76.533	72.1364	65.5622	74.6249	70.7862	96.6191	98.0554	98.5104	87.7661	100.564	99.6358
	504.99	66.766	67.4527	68.9957	71.9254	67.6805	71.6851	62.9208	76.2769	72.1779	64.3465	74.356	70.7933	97.152	97.5044	97.5521	89.5533	100.818	100.754
	509.99	67.7805	67.0961	69.1762	72.7356	67.9323	71.2005	62.1518	75.7612	71.728	65.3777	75.6996	69.9978	96.392	97.9582	96.969	88.1548	99.9222	99.7067
	514.99	67.6461	67.8348	69.1507	72.6227	68.0625	71.4742	62.5368	75.6672	72.0918	64.5203	74.2556	70.547	96.3684	97.5735	97.057	87.4529	99.833	98.6465
	519.99	67.4619	68.4621	69.239	72.0483	68.4635	70.833	62.2822	75.0225	71.542	64.0297	74.5238	69.8405	96.0263	97.1725	97.2955	89.0404	100.327	99.3296
	524.99	67.2113	66.7379	69.6643	72.2229	68.4766	70.8976	61.9618	75.8133	71.5325	64.5646	73.4837	69.9603	96.0341	97.9076	97.498	87.8356	100.869	98.689
	529.99	66.5923	66.8925	69.6904	72.1742	67.8362	71.032	61.4814	75.3775	71.8713	64.5812	73.9073	69.6801	95.9437	97.889	97.2867	88.1658	99.2676	100.183
	534.99	67.4479	67.3817	69.861	71.475	68.2739	71.2819	61.4026	75.8389	70.8111	63.4654	73.1975	69.7063	96.443	97.5646	98.2387	87.8572	100.062	99.0103
	539.99	67.3716	67.5826	70.5011	71.892	67.8221	70.7251	61.0373	75.1906	70.9546	64.111	74.2512	69.2649	95.8228	97.4573	97.2263	88.3719	100.121	99.8222
	544.99	67.4895	66.5555	69.9908	71.2474	67.1922	70.8923	61.0476	74.6945	70.8445	64.2004	73.0721	68.799	96.6278	96.2041	98.2795	88.8178	100.374	100.307
	549.99	67.6619	67.2483	69.2976	72.0611	67.4685	71.0998	60.8469	74.4243	70.9255	63.4386	73.2452	69.1729	96.3772	96.8445	97.7668	87.4086	100.051	98.9125
	554.99	67.3839	67.147	69.3163	71.3995	67.9742	70.2976	60.6309	74.7917	70.6356	63.6941	72.9481	68.949	96.541	97.4007	98.0378	87.0109	99.896	98.7261
	559.99	66.9377	67.5705	69.4757	71.2208	67.7829	71.0057	60.1744	75.226	70.0183	62.5429	73.1104	67.8654	96.0697	96.9788	98.7768	86.3336	100.396	98.7089
	564.99	67.5263	67.5713	69.3775	71.3194	67.2507	70.7748	60.7434	74.8881	70.6003	63.2016	73.3759	68.3887	95.0313	96.5257	97.4446	87.1115	99.8388	99.0043
	569.99	67.6127	67.3195	68.6151	70.7025	67.5993	70.558	60.4435	74.1755	69.1834	63.5524	72.4863	68.7991	96.2991	95.775	98.14	86.5421	99.4873	99.934
	574.99	66.9228	67.5251	69.1351	70.6642	67.742	71.0524	59.6057	74.0075	69.0394	62.4963	72.3077	68.2268	95.2575	96.4979	96.9142	86.9661	99.8228	98.7493
	579.99	67.2283	66.3207	68.9461	70.7073	67.3769	70.533	59.2259	73.2625	69.3116	62.0237	72.1159	67.4627	95.9603	97.047	97.1189	85.3657	99.6772	98.6036
	584.99	66.9224	66.8501	69.0272	70.9993	67.2464	70.7739	59.4054	72.6401	68.7437	62.5025	72.8941	68.2841	95.6605	97.0423	96.9797	86.4944	100.212	98.9359
	589.99	67.5953	66.6592	68.2356	70.798	67.3664	70.466	59.5696	72.0662	68.691	62.1614	71.6929	67.9628	94.9236	96.4347	97.4149	86.7972	99.2826	99.1139
	594.99	67.9249	67.1324	69.1361	70.8519	67.1785	70.3521	58.4618	72.8664	68.1884	62.3168	72.2195	68.1189	95.8533	97.0679	96.797	86.8988	99.319	99.2457
	599.99	67.0098	66.7866	68.5681	71.718	67.6819	70.5287	58.8664	72.0143	68.9067	62.4915	72.3908	68.1136	95.0807	96.9878	97.6841	87.3842	99.3032	98.6643
	604.99	67.4293	66.4872	68.7608	71.1032	67.0938	70.7399	58.6706	71.6815	68.2174	61.279	71.8561	67.5348	95.9208	96.6622	98.0551	87.3308	99.45	100.069
	609.99	67.2643	66.5415	69.1779	70.9151	67.1424	70.9401	58.3937	72.6608	68.3354	61.9126	71.5993	66.9742	96.3096	96.8015	96.7756	88.2257	100.255	99.1724
	614.99	66.6975	66.3455	69.4242	70.8432	67.3372	70.1163	58.059	72.2868	68.865	62.0002	71.2426	67.0454	94.1901	96.6462	97.1023	85.3361	99.5488	98.9914
	619.99	66.9677	66.367	69.3545	71.1471	67.8474	70.927	58.3963	71.7812	68.6525	61.7005	71.3197	67.0424	95.5891	97.1395	96.8249	87.748	99.904	98.9807
	624.99	66.5346	66.5802	69.4963	71.514	67.3512	69.8438	57.6538	71.8713	68.0512	62.0224	71.2039	67.181	95.3679	96.8487	97.7621	87.4346	99.2515	98.6784
	629.99	66.7714	66.9082	68.1439	71.0454	67.6194	70.6916	58.1896	71.2585	68.0493	61.5828	72.0797	66.7655	95.5662	96.7777	96.7424	86.7203	98.8096	99.2678
	634.99	67.0617	66.5648	68.4034	70.2467	67.0619	70.991	57.15	72.6004	67.7709	60.9504	70.7326	67.0905	95.8156	96.9747	97.2145	86.565	100.57	98.8038
	639.99	66.1879	66.9517	68.7109	70.0763	67.4347	70.6956	57.3019	71.625	67.9744	60.7957	70.1396	66.7933	94.7323	96.3961	96.9155	86.6885	98.8086	99.1564
	644.99	66.9737	66.4097	68.5607	70.4552	66.7022	70.2913	56.7685	70.8599	67.3365	60.6646	70.7928	66.6678	95.168	96.1683	97.2777	87.6044	98.8315	98.2901
	649.99	66.7828	66.4893	68.6364	70.9024	66.8723	70.1001	57.0523	70.5478	67.4761	61.1521	71.1614	67.2395	95.7659	96.2519	97.4898	86.7485	98.1353	99.0938
	654.99	66.244	67.125	68.0775	70.4417	66.7868	70.9791	56.8337	70.4668	66.8436	60.4852	70.8484	66.3419	95.8503	96.3061	97.0324	87.4453	99.1682	98.5279
	659.99	66.5278	66.3712	67.9147	71.6419	66.6347	70.7107	57.3234	71.5602	67.0629	60.2748	70.4557	65.7828	95.5666	95.9227	97.1467	86.2092	99.8975	98.7498
	664.99	66.8827	66.4409	68.3967	70.4031	67.3304	69.5155	56.4979	70.6037	66.4797	60.8466	70.4298	66.8195	94.8652	95.7073	97.3264	86.6569	99.6718	99.2597
	669.99	67.0329	65.5103	67.832	71.3379	66.7915	69.8881	56.3256	69.9446	66.6192	60.7824	70.5129	65.261	95.1056	96.5192	96.7002	86.3739	99.2399	98.6072
	674.99	66.9283	66.1826	68.5137	70.7911	67.3717	70.3569	56.9204	70.6342	66.3443	60.8003	69.9552	66.2641	94.4792	96.0571	96.5241	86.1638	99.5	99.4046
	679.99	65.5863	65.9158	66.5758	70.8464	67.0091	70.2644	56.7479	70.9566	65.6635	60.1496	69.6647	65.9493	94.7137	96.0982	96.8352	85.7372	99.4541	99.2889
	684.99	66.7191	66.2521	67.2965	70.5014	66.5841	70.4206	56.3219	70.8816	66.8852	60.5307	70.1325	65.4643	94.2804	96.85	96.0795	86.2487	98.9156	98.7839
	689.99	66.3049	66.8831	68.454	71.0484	67.2528	69.6207	55.7142	70.528	66.055	60.7055	69.9609	65.9418	94.6323	96.8874	96.4251	87.3863	100.277	98.2924
	694.99	66.5463	65.8851	68.2955	70.6655	65.4426	69.8803	55.5654	70.431	65.6748	59.7924	69.4571	65.7326	94.8169	96.0925	97.2977	88.2546	99.5491	98.8529
	699.99	66.0852	65.7284	68.0364	70.1889	66.4049	69.7364	55.8969	70.1553	66.3906	60.1998	69.2451	65.0023	93.9471	95.9964	96.9475	88.839	99.8021	98.0261
	704.99	66.2645	65.8744	68.1798	70.7989	67.0339	70.8659	55.8519	69.858	64.7248	61.1672	69.6172	65.355	94.9843	95.4764	97.6125	86.8901	97.3755	98.3224
	709.99	66.312	65.9671	68.2404	69.9429	66.0079	70.151	55.8633	69.6501	65.44	60.5928	69.7505	65.043	94.9497	95.2569	96.0945	87.0475	99.0791	97.613
	714.99	66.5769	65.654	68.3985	69.9909	66.5654	69.3759	56.0004	70.2116	65.3186	59.7484	69.9517	64.2556	94.4554	95.767	96.8412	87.2325	99.509	99.13
	719.99	66.7295	65.8072	67.7307	70.5142	65.9645	70.4413	55.3689	69.8723	65.8038	60.2596	69.1073	64.374	94.2077	95.4688	96.1731	85.4692	98.9266	98.7293
	724.99	66.088	65.6562	67.907	69.9839	66.3141	70.2852	55.3821	69.6464	64.8397	59.8553	68.8268	64.6468	95.6066	95.2202	96.575	84.4986	98.7182	98.4837
	729.99	66.6179	66.7117	68.3855	69.689	66.8711	69.9055	54.581	68.6913	64.8753	60.1026	69.0216	64.1299	94.964	96.7047	96.4457	84.8153	98.7294	99.13
	734.99	66.5402	66.8275	68.1073	70.4895	66.4996	71.4209	54.858	69.5583	65.651	59.3974	69.3322	63.9085	94.2846	95.259	97.0404	85.243	99.0192	98.2034
	739.99	65.7057	65.652	67.7934	68.7561	65.6729	69.9477	54.4106	68.7488	64.9209	59.228	68.5781	64.0835	95.493	95.5886	95.8776	85.8729	98.2431	98.7888
	744.99	65.7427	65.3313	67.5685	69.7515	67.3047	69.5968	53.5629	68.6353	64.2476	59.4239	69.5084	64.3063	94.6891	96.4325	97.1253	86.4313	98.6814	98.0535
	749.99	65.2048	66.3979	67.5794	70.197	66.2941	69.9475	54.6514	68.1431	64.9618	59.1127	69.2057	64.1723	94.6421	95.9313	97.0502	85.5855	98.3766	98.4701
	754.99	65.421	66.0738	67.8797	70.4217	66.2028	70.2922	54.6311	68.1525	63.9355	58.8261	68.8448	64.0095	95.5561	96.2397	95.1019	85.2644	98.9879	98.3447
	759.99	65.6768	65.4029	67.4827	70.2374	66.245	68.855	54.5776	68.5088	63.9039	58.9828	68.5091	64.0842	94.5841	94.7126	95.7656	85.4193	99.2346	98.281
	764.99	65.7212	65.9187	67.9632	69.7219	66.519	69.7628	53.7941	68.9016	64.3685	59.5078	68.1639	63.85	93.9192	95.0316	95.6503	86.0537	97.7651	97.9809
	769.99	65.8639	65.6171	67.2168	69.5314	66.772	69.4119	54.077	68.2524	64.1764	59.3853	68.6106	64.2809	94.3975	95.5136	95.4638	85.6085	97.7614	98.664
	774.99	65.6656	66.0853	67.6807	69.8053	66.5588	68.9566	54.3188	68.2059	63.9658	58.5198	68.6103	64.2828	94.2962	95.5972	96.9564	85.9295	98.2142	98.6765
	779.99	66.6482	65.6144	67.5005	69.4461	66.9482	69.0654	54.0839	68.3849	64.3059	59.1587	68.2494	63.9236	94.8709	95.1457	96.1883	85.7347	98.7093	98.4625
	784.99	66.4441	65.9374	68.2179	69.4711	65.9769	69.8434	53.7784	68.4991	63.1782	59.1792	67.4605	63.8031	93.3163	94.8873	95.5871	86.5495	97.9368	98.5688
	789.99	65.9232	65.8348	67.8741	69.63	65.3687	69.2802	53.7524	67.6757	63.5179	58.0842	68.4148	64.4281	94.2099	95.0643	96.3962	88.2041	99.1179	98.0794
	794.99	66.4059	65.5669	67.2922	69.5161	66.4277	69.8245	53.4642	68.5616	63.7719	58.6762	67.517	63.5532	94.5614	95.8621	95.9632	85.8519	98.8447	99.1409
	799.99	66.277	65.332	67.9452	70.0281	66.153	70.1799	53.7021	67.9373	63.3753	58.4335	67.392	63.7761	94.7858	94.503	96.2678	85.4839	98.2685	98.3166
	804.99	65.8674	66.4673	67.2756	69.3055	65.9943	69.1833	53.1296	67.7957	63.2206	58.7835	67.5493	63.3378	94.6844	94.776	95.9121	85.2415	98.887	98.2194
	809.99	66.3574	65.8994	68.3278	70.4565	66.4796	69.342	53.5828	68.2427	63.5686	58.2266	68.3977	63.7283	94.4065	95.1427	95.2394	85.1065	98.8913	99.3335
	814.99	65.3806	65.3497	67.4257	69.8518	65.3889	68.7382	53.2459	67.3337	62.8371	57.9012	67.664	63.3961	95.0475	94.2688	94.9826	85.4973	98.9432	97.764
	819.99	65.6695	64.8215	66.7614	70.4303	65.4509	69.0021	53.1123	68.1135	62.9454	58.1033	67.4157	62.9371	93.9087	95.3152	95.2905	84.642	98.1502	97.9867
	824.99	65.0623	65.2082	67.5477	69.0264	66.0954	69.6037	51.9813	66.54	62.9354	57.9209	67.6851	62.6477	93.5531	95.1798	95.4689	85.3919	98.6492	98.0431
	829.99	65.448	64.9369	66.7581	69.6152	66.7731	69.559	53.0193	66.5094	62.6267	58.3939	67.0678	63.5093	93.6134	94.5296	95.8554	84.8469	98.6425	98.7169
	834.99	65.6963	64.2003	66.9114	69.8283	66.0014	68.5102	52.669	67.4829	63.1425	57.7604	67.9591	62.4109	93.3234	95.0423	95.9827	85.2866	98.9145	97.5973
	839.99	65.4529	64.8859	67.1461	69.5904	66.07	68.9058	52.5617	66.5194	62.9138	57.8329	66.7734	62.566	93.7864	94.8921	96.1378	85.9644	98.384	98.3387
	844.99	65.4947	64.9589	66.6702	69.4072	66.8334	70.2394	52.8355	66.7724	62.4533	57.7456	67.6206	63.0573	94.69	95.114	95.2597	85.5465	98.4586	97.8603
	849.99	65.5356	64.9385	66.0428	69.389	66.1381	69.4699	52.0369	67.1044	62.8563	57.701	66.9952	63.2329	93.5533	93.9618	96.1555	85.4814	97.8878	97.2098
	854.99	65.9157	65.6174	67.325	69.3965	65.0913	69.3752	52.7906	66.1535	62.8644	58.2006	67.1337	63.2732	94.0644	94.2533	95.7359	85.4696	97.7217	98.0206
	859.99	65.4049	64.872	66.9803	68.8811	66.5964	69.8406	52.6911	66.2324	62.4656	58.6065	67.3596	62.7463	94.4765	94.6683	95.0592	86.0751	98.3071	99.0177
	864.99	65.1437	64.4542	66.6067	69.8732	66.3669	69.5152	52.7765	66.811	62.4744	58.3515	66.7053	62.3261	94.85	94.5657	95.6026	85.453	98.9785	98.3562
	869.99	65.1132	65.5843	67.0835	69.1136	65.1694	68.9459	52.3093	66.553	62.5136	57.6109	66.7429	62.2939	93.861	93.7621	95.8398	85.7904	98.7174	97.9703
	874.99	65.8302	65.6044	66.1601	68.7945	65.7695	69.083	51.4857	66.1632	62.3903	57.4488	66.246	62.706	93.5666	94.0802	97.1243	84.3601	97.5802	97.1462
	879.99	66.3379	65.2403	67.1013	69.3816	65.3031	69.191	52.3894	66.5054	62.3651	57.3899	66.7162	62.6869	94.1748	94.8778	95.0899	84.3532	98.0458	97.419
	884.99	65.63	65.3623	66.7494	68.9612	65.4471	69.5176	52.2313	65.6664	62.2671	57.3053	66.6398	62.5912	93.7078	93.7209	96.0459	83.8815	98.8016	98.1912
	889.99	65.9987	65.0962	67.2565	68.7754	65.4042	68.8427	51.4981	65.9036	62.6451	57.6939	65.9399	62.5028	93.7926	93.9444	95.3411	85.368	97.7869	97.2745
	894.99	65.327	65.5315	66.5104	68.9602	65.2893	68.6421	51.7619	65.4618	61.948	57.1043	67.0153	63.1755	94.266	94.8421	96.1965	85.4627	97.9987	98.5504
	899.99	65.9178	65.627	67.09	69.246	65.3417	69.7039	51.5789	65.9856	62.6476	57.7834	66.3527	62.6912	93.0751	94.2669	95.1711	85.3795	97.9852	97.6262
	904.99	65.7962	64.5382	65.9408	68.6651	66.1001	69.2872	51.6464	66.4055	61.8268	56.9284	66.4747	62.0401	93.7053	94.8966	95.4455	84.8633	98.188	98.0006
	909.99	65.5957	65.6476	66.9495	68.7046	65.3443	68.9358	51.6922	65.61	61.9505	57.5017	66.7973	62.1743	93.7232	93.8004	95.5573	84.9821	98.0054	98.1057
	914.99	65.4163	64.5368	66.5236	68.9957	66.1718	67.7551	51.2908	65.9576	61.2976	57.1801	66.0523	62.3764	94.5906	94.3225	94.9897	84.5053	97.8939	97.4788
	919.99	65.0568	65.7417	67.2765	68.7192	65.2324	68.5399	51.5423	66.2509	62.0784	57.361	66.1858	62.1937	94.0898	94.382	95.9761	85.1576	98.7262	97.7794
	924.99	64.9803	64.3981	66.8271	69.1005	64.846	68.9833	51.311	65.9174	61.508	57.2542	66.3974	62.1696	94.2458	94.2195	95.6383	85.1116	99.3506	98.3138
	929.99	66.1583	64.6151	66.7199	68.9658	65.4615	68.1411	51.3965	66.6145	61.4453	56.5347	66.0003	62.2176	94.5631	93.6808	95.4981	84.1483	97.8287	97.8073
	934.99	65.0248	64.6864	66.9123	68.6948	65.9316	68.7851	51.0255	66.1529	61.5454	56.5324	67.2917	62.0612	93.5972	94.3071	96.4154	85.2668	97.7099	98.0768
	939.99	65.525	64.5243	66.5102	69.2408	65.2389	68.8342	51.549	65.2329	61.5681	57.4769	66.2277	61.4001	93.2323	94.0858	95.0524	84.9662	98.5453	98.245
	944.99	65.3688	65.0581	66.449	68.8473	65.3542	68.0557	51.2732	65.7744	61.5784	56.8018	65.8955	62.3603	93.6709	94.7866	95.8836	85.3027	98.1466	98.4983
	949.99	65.4664	64.9635	66.4724	69.2009	65.3406	68.9582	51.5287	65.4882	60.5956	56.9482	66.9138	62.4325	93.4756	94.2494	95.4197	84.2915	98.0543	97.3929
	954.99	65.5263	65.0854	67.0825	68.7235	65.6572	68.9907	50.9803	64.88	61.0193	56.9825	66.5398	62.5249	94.3291	92.8344	96.1151	84.984	97.6367	97.6863
	959.99	64.5762	65.1536	66.7464	69.4624	65.0739	68.3431	51.5424	65.4346	61.199	56.3291	66.533	61.8072	93.3324	93.3853	95.6433	84.4349	98.1357	98.5936
	964.99	65.1307	64.3749	66.0978	67.8389	65.354	69.2058	51.548	64.8197	61.8782	57.1591	66.6607	61.8425	94.1527	93.4244	95.7087	84.1551	98.0822	97.504
	969.99	64.7451	64.0435	65.6779	68.3767	65.5986	68.139	51.2239	64.3976	60.7672	56.5969	65.4446	61.2839	93.4283	94.1373	96.4579	84.5177	98.3605	97.2603
	974.99	65.5491	64.9389	66.475	67.8828	65.6338	68.6488	51.0304	64.5363	60.5167	56.7933	64.4993	61.9177	93.1218	93.7406	95.1208	83.9074	96.9098	98.1638
	979.99	65.4895	64.5663	66.3529	68.7197	65.2534	68.9957	50.7438	65.2662	61.3056	57.7303	65.6503	62.6052	93.7449	95.1044	95.3131	85.564	98.5683	97.9431
	984.99	65.1193	66.5003	66.626	68.3643	65.5978	68.4616	50.7047	64.5484	60.3673	56.7674	65.4293	61.7137	92.6927	94.0443	96.1761	84.8873	98.24	98.5259
	989.99	64.5967	63.8103	66.9527	68.0248	64.9907	68.7439	50.7933	64.6671	60.0859	56.6377	65.3848	60.9668	94.6536	93.8629	96.3936	86.2275	98.2903	98.9322
	994.99	64.5351	65.2978	65.8484	68.1453	65.4674	69.0446	50.3262	64.9629	60.4992	56.8489	65.0457	61.0779	92.7582	94.2416	95.3559	86.0813	97.1415	98.143
	999.99	64.5614	64.9898	65.9154	67.7739	64.7577	68.5566	50.4139	64.3829	59.5915	57.2717	64.0411	61.7381	93.6722	93.5326	95.3891	84.7846	97.6164	99.0543
	1004.99	64.8335	65.2037	66.3025	68.1449	64.9928	68.9267	50.7106	65.5472	60.1206	56.3071	66.0857	61.2257	93.6907	94.0724	94.992	85.2067	98.6275	97.4261
	1009.99	65.434	64.7963	66.08	67.9852	65.2984	68.2616	50.2209	64.5197	60.7009	56.8582	65.9935	62.0154	93.9623	94.1449	94.9478	83.7726	97.0455	98.1364
	1014.99	64.7975	64.4738	66.7307	68.5528	65.3269	68.8443	50.435	64.4184	59.8508	56.6168	65.2765	61.2118	92.8357	93.0326	95.2629	83.6468	97.7877	98.0517
	1019.99	65.0132	64.3025	65.9613	68.2561	63.9236	69.2636	50.9433	65.3539	59.3903	56.5119	64.6508	61.2769	93.776	93.7438	94.6052	84.1028	97.7788	96.1865
	1024.99	65.0892	64.929	66.5192	67.8795	65.5703	68.8792	50.3228	64.9357	60.0731	55.9073	64.9167	61.2885	92.9763	93.193	95.8712	84.7055	98.131	97.9025
	1029.99	65.2789	64.3996	65.2988	68.6476	65.382	68.8993	49.3952	64.8547	59.4095	56.1701	65.1583	61.3687	93.1729	93.4173	95.5118	85.2425	97.7393	97.6148
	1034.99	64.8958	63.9898	65.5831	68.2083	64.0791	68.0576	50.1868	64.2744	59.9448	56.0952	65.8603	61.5451	94.0561	93.9158	95.6605	85.9136	98.7614	96.7053
	1039.99	64.6673	64.7895	66.0669	68.0172	64.861	68.0437	49.6499	65.3311	59.4379	56.0207	65.9158	61.5121	92.9346	94.4366	95.4139	85.8756	98.2396	98.509
	1044.99	65.0255	63.3659	65.7964	67.9437	65.1341	68.7275	50.8315	64.4985	59.4812	56.2064	65.7007	60.9894	93.6659	94.0235	95.4302	84.0953	97.6823	98.3223
	1049.99	64.7802	64.871	65.5445	67.5643	64.7288	68.974	50.4774	64.5621	59.7774	56.602	65.0643	60.7793	93.1162	93.0573	94.4758	83.7399	97.8014	96.8676
	1054.99	64.2303	64.132	66.1322	67.9527	65.6756	67.3937	50.3504	64.9552	59.6342	55.7713	64.9101	61.2354	92.9928	93.5244	93.7632	84.0892	98.3213	97.3684
	1059.99	64.3111	64.2888	65.7789	68.1198	64.8873	69.2584	49.9845	64.2334	59.2762	55.9258	65.453	60.7936	93.9005	92.8092	95.231	83.9787	98.0663	97.4432
	1064.99	64.2652	64.9762	66.568	67.5625	65.3606	68.1196	49.8791	64.2159	59.6044	56.1744	65.3249	61.6813	93.2971	93.3724	93.9819	84.4485	97.3256	96.9371
	1069.99	65.0014	64.4773	65.9163	68.0434	65.2746	67.8942	49.9004	64.4706	59.6606	55.9385	64.5608	61.2155	92.9515	92.3033	95.8839	83.6267	97.9496	98.8149
	1074.99	64.5265	64.106	66.0905	67.6589	64.871	68.726	49.5789	64.2922	59.6487	55.6326	64.4564	60.7098	92.907	93.5984	94.8815	84.623	98.2799	97.4648
	1079.99	65.032	64.3436	65.7749	68.2606	65.5808	67.8143	49.699	64.0322	59.8562	54.9362	65.686	61.8011	92.3799	93.7216	95.5837	84.3542	98.1318	96.8073
	1084.99	64.4252	63.9904	65.9031	67.997	65.0047	68.5145	49.9615	63.8443	60.0019	55.7657	64.3563	61.0879	92.9743	93.016	95.0314	83.8241	97.5055	96.8157
	1089.99	64.7971	63.9712	65.7007	67.9676	64.5037	68.3643	50.0099	63.6768	59.6377	55.4081	64.7895	60.6661	93.8614	92.9121	94.4555	83.5199	97.2566	96.9364
	1094.99	65.8123	63.9982	66.2932	68.3345	65.7076	68.8358	49.9865	63.6207	58.4327	55.4817	64.2808	61.265	92.7649	93.6074	94.758	83.448	97.6761	97.0077
	1099.99	65.5366	64.0489	65.7934	68.0699	65.0839	68.1225	49.9894	63.7704	59.6968	56.25	64.1476	60.4891	93.2191	93.0688	94.5016	83.5892	98.4503	97.0995
	1104.99	64.2292	64.3263	65.9978	67.7221	64.3488	68.1931	49.6337	64.2474	59.6488	55.0456	65.2086	61.5918	93.2318	93.5596	95.0576	85.0094	96.9577	97.3473
	1109.99	63.9455	63.9714	66.179	67.7276	64.9858	67.9988	49.6996	62.5243	59.3351	55.1721	64.2702	60.7343	92.38	93.5733	94.87	84.0124	98.5011	98.153
	1114.99	64.6205	63.66	66.4347	68.1755	65.2109	68.4267	49.9161	63.2769	59.0656	55.7171	63.9068	61.2144	93.5205	94.3015	95.8027	83.3333	98.4482	97.1863
	1119.99	64.5407	64.7092	65.7707	67.6552	64.4389	68.5601	49.3295	63.3816	58.4885	54.9762	64.2223	60.511	92.8934	94.2067	95.5417	84.7831	98.407	97.6997
	1124.99	64.093	64.0027	65.563	67.9448	64.3395	67.837	48.9214	63.2046	58.9458	55.3976	64.0965	61.4014	92.8454	92.9655	94.9952	84.3411	98.2554	97.1883
	1129.99	64.0221	63.5805	65.7428	67.4281	65.1696	68.1763	49.8412	62.5889	58.6308	55.1283	64.187	60.5562	92.3895	93.6633	94.5401	85.8846	98.3881	97.6855
	1134.99	64.7039	63.819	66.239	67.571	65.4399	68.1167	48.9298	62.4446	58.2711	55.8692	63.9035	60.4404	92.9824	93.279	94.8295	84.5595	97.9586	97.8342
	1139.99	64.6435	64.2727	65.6796	67.3514	64.5659	67.1644	49.5182	62.1354	58.6307	56.1922	63.744	61.8052	92.5365	93.786	94.8989	83.4231	97.9714	97.6392
	1144.99	64.2255	64.2237	66.0172	67.2905	64.5113	68.8951	48.5823	62.6177	58.0044	55.7181	64.066	60.5352	92.2569	92.6224	94.4539	84.5178	97.3486	96.3661
	1149.99	64.6949	64.1068	66.2499	68.0365	64.5286	67.7097	49.7246	62.8945	58.7442	54.8759	63.9846	61.6203	93.4655	92.7072	95.0231	84.183	97.4016	97.1197
	1154.99	64.0202	64.322	66.2896	67.3082	64.0253	68.2905	49.3593	62.8481	58.1317	55.6098	64.2056	60.5214	92.1098	92.4586	94.6816	83.256	98.047	96.8576
	1159.99	64.2529	64.4986	65.3976	67.7526	64.0431	68.3619	49.3103	63.145	58.4864	55.4357	64.1777	60.4887	91.983	92.7657	93.7659	83.4998	96.5202	97.0663
	1164.99	64.2618	64.1085	65.9188	67.0487	64.8475	68.7312	48.8201	63.0211	58.1661	55.0333	63.7712	60.2316	92.7607	92.8105	94.1731	83.0248	97.4596	97.8669
	1169.99	64.6627	64.0415	65.5067	66.9135	64.7508	68.045	49.3901	62.8247	58.7651	54.9592	63.3214	60.5836	93.3915	92.9013	94.8601	84.0582	96.7977	97.4418
	1174.99	63.9168	64.8502	65.7467	66.5325	64.6547	67.4317	49.2599	63.0482	58.5026	54.737	64.4063	60.1492	92.4355	93.623	94.9799	83.9217	98.0321	97.1596
	1179.99	63.2559	63.6009	66.3017	67.0151	64.998	67.4384	49.1278	62.8654	58.1277	55.3167	63.8423	60.4068	92.8694	92.4242	94.8268	84.6449	96.9483	96.85
	1184.99	64.4025	63.4065	66.0024	67.7058	64.7745	67.4451	49.2436	62.4303	58.0391	55.0152	63.6771	60.9276	93.0811	93.237	94.217	84.4355	97.2064	97.742
	1189.99	63.9762	63.117	65.8202	67.4359	64.3587	67.9998	49.087	62.5121	57.7072	54.7565	62.8378	60.4476	92.2434	92.3777	94.3484	83.6067	97.3655	97.3143
	1194.99	64.1494	63.9069	65.1992	67.5389	64.83	67.9162	49.2512	63.0464	58.0232	54.6744	64.004	60.8918	92.6332	93.0787	94.1262	83.3249	98.0597	97.3355
	1199.99	63.3428	64.4898	65.9436	67.6494	64.6029	67.4959	49.0629	62.4268	57.9442	55.475	63.83	59.5727	93.2031	93.4431	93.9274	84.3594	97.5687	97.0445
	1204.99	65.0418	64.1527	64.6877	67.5835	64.735	68.1242	48.8363	62.8309	57.3707	54.8839	63.6378	60.266	93.0127	92.9398	94.9351	83.221	97.1087	97.9899
	1209.99	64.3563	62.4954	65.2722	67.4107	64.9259	67.0173	48.8395	62.4368	57.3783	55.0182	63.7986	60.502	92.4195	93.0976	95.0204	82.5901	98.036	97.3992
	1214.99	64.815	64.3362	64.8937	68.0127	64.1371	67.2245	49.1271	62.8044	57.325	54.5263	63.0095	60.3946	93.1747	91.2273	94.7815	83.5948	97.5787	97.5639
	1219.99	64.2274	64.2747	65.2448	67.5807	63.7896	67.8062	49.1252	62.7058	58.1361	55.3434	63.5615	60.6274	92.7422	92.1722	93.3815	83.0926	97.7348	97.5342
	1224.99	64.0371	63.7687	65.643	66.7375	64.3301	67.8366	49.4249	62.7476	57.5975	54.905	63.8143	60.1476	93.3823	93.4182	93.5165	84.3407	97.4563	97.7324
	1229.99	64.3109	64.5331	65.8623	67.2659	64.3609	67.9925	49.6552	62.9298	57.2583	54.6849	62.9234	60.1581	92.6936	92.9366	94.145	84.6458	97.6366	96.5414
	1234.99	64.5943	63.7999	65.3512	66.6506	64.1025	68.3995	48.7773	62.792	58.4657	54.3557	64.149	60.0293	93.286	92.4796	94.0197	83.8774	97.9463	97.9506
	1239.99	64.0187	63.6469	65.392	67.0213	64.6741	67.8877	48.6204	62.7278	57.7782	54.6133	63.3963	59.9846	92.217	92.3517	93.835	84.1424	98.0545	98.0695
	1244.99	63.863	63.0006	65.3629	67.3758	63.9667	67.1369	48.6346	62.9419	57.897	54.7454	63.3279	60.6262	92.6098	91.7559	94.2435	83.8399	96.1978	96.9487
	1249.99	64.1458	63.838	65.1849	67.268	64.4171	68.0255	48.666	63.2732	57.3085	54.4388	63.0826	60.3713	92.559	91.9432	93.3714	84.1085	98.0674	97.095
	1254.99	64.4138	63.2964	65.541	67.26	64.6968	66.7541	49.3293	62.5665	57.2213	54.19	62.83	60.4943	92.3958	92.4663	94.7178	83.1679	97.0372	97.1185
	1259.99	63.8245	63.9214	65.0696	67.3785	64.4687	67.5579	48.8578	61.9942	57.774	54.1229	63.1926	60.9026	92.2178	93.3783	95.1402	83.6053	96.9734	98.145
	1264.99	64.1223	63.9403	65.4149	66.9734	64.3029	68.1341	48.7338	62.3005	57.3895	54.7013	62.7744	60.4077	92.0786	92.1579	94.824	82.5345	97.8349	97.4735
	1269.99	63.6759	63.9751	64.1939	66.5235	64.8143	67.5603	48.8728	62.4383	57.0254	54.7215	62.7856	60.1211	91.7408	91.7513	93.9165	83.5912	97.9533	97.6288
	1274.99	63.4121	64.1526	65.2414	67.3901	64.4527	67.6329	49.1221	63.0946	56.9952	53.9439	63.193	61.4115	92.453	92.735	94.0622	83.9952	97.3189	97.4344
	1279.99	63.4251	63.804	65.2487	66.6901	64.052	66.9831	48.6608	61.9315	57.1178	54.0076	62.6138	60.2695	92.8969	92.4537	94.4006	83.1849	96.5821	97.6517
	1284.99	64.0071	64.3006	64.784	66.6804	64.1526	67.6194	49.0589	62.6048	57.0802	53.7403	62.111	60.3643	92.3665	93.1687	94.3318	84.6817	97.0805	97.7257
	1289.99	64.351	63.8275	65.1942	66.457	64.1195	67.812	48.2684	62.2319	57.6466	53.9276	63.0808	60.7508	92.861	93.5601	95.4641	82.6045	96.9447	96.9042
	1294.99	64.0554	63.913	65.2421	66.2503	64.2406	68.4746	48.6222	61.843	57.4431	54.0843	62.6836	60.5672	92.8334	92.8706	94.0326	83.0889	98.029	97.0501
	1299.99	63.5118	64.1513	64.6611	67.4124	64.6626	67.7622	48.7478	61.9759	57.1272	54.1926	62.05	59.4621	92.4139	91.8667	93.3342	81.9169	96.9784	96.8187
	1304.99	63.5198	64.0748	65.5182	67.0023	63.9256	66.7439	48.4456	61.9121	56.7071	53.9681	62.5771	60.0355	92.8008	92.2416	94.6095	81.9879	97.4123	97.1666
	1309.99	64.0666	63.1146	65.5977	66.3454	64.4228	67.3802	48.2179	62.1916	56.7928	53.8019	62.696	59.6078	91.8779	92.1803	93.7121	83.8938	97.376	97.5904
	1314.99	63.7748	63.1674	65.2831	67.2069	64.502	68.2618	48.2363	62.5989	56.5291	54.3856	62.2984	59.5801	92.6166	92.5962	93.84	82.3125	97.1031	96.2157
	1319.99	64.0574	64.0817	65.5177	66.7384	64.2907	67.6481	48.8265	62.6284	57.5763	54.2057	62.6051	60.3651	93.0233	93.4142	93.947	82.8545	96.9381	97.8565
	1324.99	63.865	63.5154	64.9361	66.5987	64.0061	67.247	48.3795	62.4778	55.6438	54.212	62.7316	60.4438	92.014	91.7469	94.313	84.6337	97.6532	97.0675
	1329.99	63.7172	63.1387	65.0328	66.6448	63.916	67.8497	48.3556	61.6302	56.6589	54.0641	63.076	60.0613	92.09	93.0882	94.5451	82.5752	96.8629	97.6182
	1334.99	63.4963	64.1278	64.9512	66.9695	65.0602	67.5825	48.6609	61.1875	56.4839	53.3918	62.0972	60.3988	93.0653	92.3991	94.156	84.4362	96.6255	97.1008
	1339.99	63.6388	63.7437	64.8164	66.9549	64.5463	66.896	47.997	62.0455	56.9462	54.9079	62.1908	59.0827	92.3359	92.6846	94.4152	83.1605	96.7519	97.9409
	1344.99	63.689	63.7929	64.6182	66.8774	64.7365	67.2988	48.9353	61.8588	56.1964	54.588	62.8571	59.7645	92.2853	93.0884	94.136	83.9662	97.318	97.7015
	1349.99	63.2761	63.7384	64.355	66.7667	64.2887	67.4211	48.2435	62.4946	56.0882	53.4522	61.7372	60.8493	91.9321	91.6893	94.4265	84.051	97.5154	98.2625
	1354.99	63.7029	63.6443	65.3067	66.154	64.504	66.8552	48.6859	61.7846	56.5409	53.9683	61.9611	59.7723	92.6121	91.879	94.3684	83.1052	96.9701	96.92
	1359.99	64.2343	63.9575	64.8104	66.4904	64.2597	67.5698	48.0337	61.8131	56.2126	53.305	62.2858	60.1643	92.0796	92.0804	94.1661	83.1221	96.7668	97.0266
	1364.99	63.8877	64.0686	64.9684	66.1141	63.9245	66.6281	48.7947	60.946	56.4972	53.5308	62.8459	59.8497	92.0779	91.5276	95.8864	83.2682	96.701	97.7324
	1369.99	63.7547	63.675	64.9155	66.851	64.6602	67.1405	48.4095	61.3562	56.8254	54.3231	62.3717	58.9541	91.2518	91.9514	94.158	83.6599	96.603	97.6048
	1374.99	63.038	63.2115	65.4617	66.4721	64.0708	67.7195	47.9513	61.1415	55.9802	53.1582	61.3195	59.9662	93.1473	92.3848	94.2991	82.6176	97.4517	97.4402
	1379.99	63.5363	63.5218	64.8744	66.4132	63.9055	67.7988	48.481	61.4379	56.4549	53.6841	62.1723	59.7694	92.9267	92.2611	93.5668	83.0934	98.1271	97.1184
	1384.99	63.7468	62.9788	65.4479	66.945	64.3544	67.685	48.2079	61.6265	56.3344	53.4742	62.6752	59.551	91.7059	91.6529	93.5836	83.4756	98.2026	96.853
	1389.99	64.4573	64.0064	64.9909	66.6055	63.6247	66.7076	48.104	61.0834	55.9877	53.6099	61.8756	59.876	91.3631	92.1177	93.7576	83.7237	96.5061	96.9832
	1394.99	64.3733	64.134	65.126	67.1103	64.2987	67.1653	48.3873	61.0659	56.3636	53.1652	61.2453	60.6113	91.7224	91.1526	94.1951	82.6333	97.3318	96.6311
	1399.99	64.4075	63.7764	65.2651	66.0492	63.6445	67.0317	48.8695	61.6381	56.1415	53.3795	62.1207	59.8168	92.6333	91.8723	95.5817	82.1579	96.9584	97.763
	1404.99	62.9768	64.0732	64.7516	66.1717	64.4146	67.995	48.2342	60.6592	56.8427	53.7826	61.9164	59.0948	91.7975	92.0255	93.3944	82.886	96.8636	97.6518
	1409.99	63.4967	63.4073	65.7221	66.3712	64.2485	67.48	47.5098	61.0064	56.1158	53.5674	61.1123	59.6443	92.5782	91.9652	93.5449	82.0814	96.5257	96.3437
	1414.99	63.8029	62.9158	64.7008	66.3418	63.6841	67.7395	48.1099	62.1075	56.3227	53.2069	61.5462	59.8214	91.6151	91.6221	94.1987	82.0101	97.1484	97.3812
	1419.99	63.7768	63.7729	65.3299	66.727	64.0352	67.4191	47.4097	61.6627	55.5851	52.7361	60.8483	59.5073	92.2007	91.7359	92.4113	82.1736	97.0865	97.3249
	1424.99	63.3118	63.2352	64.7948	66.5739	64.2576	66.811	48.0159	61.205	56.0141	52.9355	61.1688	59.9455	91.6057	92.0145	94.5824	83.7678	98.0437	96.8501
	1429.99	63.9904	63.3511	64.9286	66.0648	63.582	66.7395	47.7466	61.1437	55.7177	52.7396	61.8015	59.571	92.3049	92.674	93.5233	83.7906	97.4319	97.2303
	1434.99	63.7075	63.7825	64.6232	65.8579	64.1704	66.9541	48.1717	61.8693	55.5772	52.8483	60.9771	59.9549	91.7719	91.7922	94.5015	83.274	98.0009	96.647
	1439.99	63.5402	63.8807	64.5883	66.8807	63.6983	67.3466	47.7023	61.8536	55.8973	53.2739	61.5325	59.8581	92.3533	91.7791	95.1093	82.9976	97.6846	96.979
	1444.99	63.6892	63.2982	65.4177	66.8841	64.0144	67.4487	48.9858	61.2059	55.4782	53.1658	61.6052	59.5308	91.6061	90.9132	93.7074	82.3796	97.695	96.8277
	1449.99	63.2473	63.4852	65.1701	66.3949	64.2745	67.2464	47.561	61.4633	55.0023	52.4097	61.8225	59.1706	92.1837	92.1999	92.7315	82.1712	97.3594	96.8149
	1454.99	63.1511	63.7271	64.4652	66.0732	63.8236	66.7243	48.4787	60.9981	55.7143	52.9421	60.8461	60.072	92.7637	92.5294	93.9619	82.1033	98.0674	97.3794
	1459.99	63.5085	63.474	64.6462	66.7857	64.3309	67.1872	48.5358	61.6632	54.0906	53.2133	61.0355	59.5948	91.6867	91.4835	94.0856	83.0034	97.3705	97.0875
	1464.99	63.6355	63.8252	64.3045	66.083	64.4028	67.4728	47.6903	60.9684	55.085	52.867	61.17	60.2134	92.3697	91.6396	94.3866	83.1991	97.2202	96.5374
	1469.99	63.7687	63.6138	65.3171	66.8746	63.5885	66.7059	47.8932	60.9291	55.6859	53.278	60.2729	59.3092	91.248	90.6084	93.2464	83.0587	97.575	96.15
	1474.99	64.1681	63.7571	64.6229	66.5748	63.6632	67.9898	48.056	59.8545	56.4542	52.108	61.145	59.0917	92.5023	92.0279	93.1743	82.5398	97.2936	97.3249
	1479.99	63.4019	63.9591	64.5994	66.813	64.2461	66.2395	47.511	60.9319	55.7735	52.8749	61.5937	59.3843	91.7243	91.7633	93.9537	84.0747	97.0986	97.3389
	1484.99	63.9255	62.8487	64.833	65.5111	63.0712	66.8142	48.0428	61.1452	55.4812	52.6427	61.7332	59.6612	91.148	92.0162	94.636	82.8946	97.5274	97.2526
	1489.99	62.897	63.0386	65.1667	66.1839	63.7136	66.8897	47.647	60.449	54.7414	52.6827	60.794	59.8135	91.9093	91.3043	93.8024	82.3976	96.8101	97.6271
	1494.99	63.5057	63.251	64.8625	66.7309	63.1259	67.1232	48.0388	60.4266	54.8711	53.3381	61.5209	59.3484	92.3667	92.5502	93.9594	82.1849	97.5805	96.9592
