# Supplementary material for: Cryo‐EM structure of antibacterial efflux transporter QacA from Staphylococcus aureus reveals a novel extracellular loop with allosteric role
Source: EMBO J. 2023 Jul 17;42(16):e113418. doi: 10.15252/embj.2023113418 (PMC10425836; doi:10.15252/embj.2023113418)
Supplement: Supplementary file 8 — Source Data for Figure 5 [file EMBJ-42-e113418-s001.zip]

Archive with 9 entries (6 files):
- Main Figure 5/Figure 5D and G/
- Main Figure 5/Figure 5D and G/Figrue 5D and G spot assay.pdf
- Main Figure 5/Figure 5E.pse
- Main Figure 5/Figure 5F/
- Main Figure 5/Figure 5F/QacA vs LfrA vs SmvA EL1.aln
- Main Figure 5/Figure 5F/QacA vs LfrA vs SmvA EL7.aln
- Main Figure 5/Main Figure 5.xlsx
- Main Figure 5/Replicates/
- Main Figure 5/Replicates/Main Figure 5 replicates.xlsx
