# Supplementary material for: Cryo‐EM structure of antibacterial efflux transporter QacA from Staphylococcus aureus reveals a novel extracellular loop with allosteric role
Source: EMBO J. 2023 Jul 17;42(16):e113418. doi: 10.15252/embj.2023113418 (PMC10425836; doi:10.15252/embj.2023113418)
Supplement: Supplementary file 8 — Source Data for Figure 5 [file EMBJ-42-e113418-s001.zip › Main Figure 5/Figure 5F/QacA vs LfrA vs SmvA EL7.aln]

CLUSTAL

QacA/443-465    IVGDLAHVAEESVVGAVEVAKAT--
LfrA/438-460    LTPEQTGAAAESIGGAAAVAADL--
SmvA/425-449    LEAQEIARASSSMGEAVQLANSLPP
