# Supplementary material for: Cryo‐EM structure of antibacterial efflux transporter QacA from Staphylococcus aureus reveals a novel extracellular loop with allosteric role
Source: EMBO J. 2023 Jul 17;42(16):e113418. doi: 10.15252/embj.2023113418 (PMC10425836; doi:10.15252/embj.2023113418)
Supplement: Supplementary file 8 — Source Data for Figure 5 [file EMBJ-42-e113418-s001.zip › Main Figure 5/Main Figure 5.xlsx]

## Sheet: Fig 5C
	Whole cell based ethidium efflux assay data for Ala5a mutant
	Trial 1 (raw, without normalization)																				Trial 1 (normalized data, plotted as Fig 5C)
	Time (seconds)	EV						QacAWT						QacA5A							Time (seconds)	EV						QacAWT						QacA5A
	0	67.2202	67.0301	66.8953	63.3796	61.6451	68.6088	46.8376	43.8655	48.099	47.3284	45.2112	44.4834	50.3783	50.4976	53.6799	53.3062	49.0011	52.3971		0	98.3192	98.0412	97.844	92.7018	90.1648	100.35	101.885	95.4203	104.629	102.953	98.3476	96.7644	96.0546	96.282	102.35	101.637	93.4287	99.9038
	4.99	67.6945	65.3643	65.6211	59.3791	58.4219	66.349	45.8083	42.338	47.0447	46.3472	43.8579	42.7028	50.2542	49.3344	53.0721	52.418	48.5495	51.742		4.99	99.013	95.6047	95.9803	86.8505	85.4505	97.045	99.6464	92.0975	102.336	100.819	95.4037	92.8911	95.818	94.0642	101.191	99.9436	92.5677	98.6547
	9.99	66.8264	65.6	64.3074	59.6616	58.0303	65.9325	44.0482	41.4746	45.7284	45.5144	42.8555	41.7909	49.8796	49.5994	52.7754	52.0467	48.0344	51.4307		9.99	97.7432	95.9495	94.0589	87.2637	84.8777	96.4358	95.8177	90.2194	99.4726	99.0071	93.2232	90.9074	95.1037	94.5695	100.625	99.2357	91.5855	98.0611
	14.99	65.834	65.6407	64.4684	61.0107	56.9376	66.4027	44.0571	41.1815	44.7431	45.3192	42.9753	40.6743	49.8416	49.8666	53.2268	51.8675	47.8711	51.7616		14.99	96.2917	96.009	94.2943	89.2369	83.2794	97.1235	95.837	89.5818	97.3293	98.5825	93.4838	88.4785	95.0313	95.0789	101.486	98.894	91.2742	98.6921
	19.99	65.7267	65.1104	64.2145	61.8606	57.8058	66.0478	42.9121	40.282	44.4208	44.2168	41.4796	40.297	50.3118	50.4258	52.4694	52.2626	47.4708	51.8394		19.99	96.1348	95.2333	93.923	90.48	84.5493	96.6044	93.3463	87.6251	96.6282	96.1844	90.2302	87.6577	95.9278	96.1451	100.042	99.6473	90.5109	98.8404
	24.99	66.4543	66.0943	64.4098	63.1863	58.3117	66.6185	42.5789	40.1768	44.0948	43.8068	40.8639	39.5718	50.4771	50.3379	52.9838	52.2195	47.4851	52.2272		24.99	97.199	96.6724	94.2086	92.4191	85.2893	97.4392	92.6215	87.3963	95.919	95.2926	88.8909	86.0802	96.2429	95.9775	101.022	99.5651	90.5382	99.5798
	29.99	67.1431	66.4845	63.9931	64.4012	58.9443	67.2785	41.9392	39.3886	43.2505	42.5165	40.3008	39.7713	50.5652	51.095	53.0898	51.893	48.1734	52.2601		29.99	98.2065	97.2432	93.5991	94.196	86.2145	98.4045	91.23	85.6817	94.0825	92.4858	87.666	86.5142	96.4109	97.4211	101.225	98.9426	91.8506	99.6425
	34.99	66.2324	66.9621	63.8575	64.8265	60.9431	68.0094	41.1563	39.5862	43.2345	41.8559	39.3602	38.7631	50.1336	49.9461	52.9647	52.2097	48.2076	51.861		34.99	96.8744	97.9417	93.4008	94.8181	89.1381	99.4736	89.527	86.1115	94.0477	91.0488	85.6199	84.321	95.588	95.2305	100.986	99.5464	91.9158	98.8816
	39.99	66.1295	67.7448	63.7096	66.4925	62.2453	68.6207	40.6707	38.6838	42.7216	41.5799	39.2392	38.2469	50.5372	50.3587	52.6685	52.4862	48.6822	52.3531		39.99	96.7239	99.0865	93.1845	97.2549	91.0427	100.368	88.4706	84.1486	92.932	90.4484	85.3567	83.1982	96.3575	96.0172	100.421	100.074	92.8207	99.8199
	44.99	66.5988	67.7874	63.4157	66.7398	63.7774	68.7872	40.7263	38.0495	41.1376	40.5131	39.2444	37.8844	50.1765	50.7345	52.7548	53.0171	48.3612	52.7264		44.99	97.4103	99.1488	92.7546	97.6166	93.2836	100.611	88.5916	82.7688	89.4863	88.1278	85.368	82.4096	95.6698	96.7337	100.586	101.086	92.2086	100.532
	49.99	66.8281	68.9121	62.7954	66.9665	65.545	69.823	39.2786	37.5294	41.1013	39.631	38.8282	36.8562	50.4501	50.509	52.6915	52.8292	48.8966	52.2893		49.99	97.7457	100.794	91.8473	97.9482	95.869	102.126	85.4424	81.6374	89.4073	86.209	84.4627	80.173	96.1915	96.3038	100.465	100.728	93.2295	99.6982
	54.99	67.2928	69.7547	63.1613	67.219	65.7735	69.8049	38.931	36.9264	40.0061	38.8042	38.6096	36.3214	51.1598	51.3395	52.1933	52.8715	49.2501	53.0254		54.99	98.4254	102.026	92.3825	98.3175	96.2032	102.1	84.6863	80.3257	87.0249	84.4104	83.9871	79.0096	97.5446	97.8873	99.5152	100.808	93.9035	101.102
	59.99	67.0785	69.8852	63.7802	67.6899	66.8985	70.4039	39.5781	37.2239	40.1999	38.7196	38.3566	35.9628	50.8324	51.0873	53.4344	52.7234	50.0879	52.9028		59.99	98.112	102.217	93.2877	99.0062	97.8487	102.976	86.0939	80.9728	87.4465	84.2264	83.4368	78.2296	96.9204	97.4064	101.882	100.526	95.5009	100.868
	64.99	67.546	70.4688	64.4158	66.9838	66.3118	72.1191	38.5907	36.6053	39.5183	38.027	37.3259	36.1849	51.7112	51.267	52.9967	52.9767	49.8308	52.5406		64.99	98.7957	103.071	94.2174	97.9735	96.9906	105.485	83.946	79.6272	85.9638	82.7198	81.1947	78.7127	98.596	97.749	101.047	101.009	95.0107	100.177
	69.99	68.5912	71.4124	64.0843	67.1862	65.2557	72.0255	37.1841	36.6036	39.0272	37.7793	38.0717	35.6583	51.2513	51.2811	53.715	52.3557	50.3495	52.7315		69.99	100.325	104.451	93.7325	98.2695	95.4459	105.348	80.8863	79.6235	84.8956	82.181	82.8171	77.5672	97.7191	97.7759	102.416	99.8248	95.9997	100.541
	74.99	68.5558	71.9992	63.9844	66.4738	66.9052	71.6412	37.9509	35.3736	38.5479	37.9848	36.9388	35.2184	51.4553	51.8335	53.0217	52.4129	50.2253	52.8038		74.99	100.273	105.309	93.5864	97.2275	97.8585	104.786	82.5543	76.9479	83.8529	82.628	80.3527	76.6103	98.1081	98.8291	101.095	99.9339	95.7629	100.679
	79.99	69.0764	71.9442	64.7379	66.7862	66.0957	71.5756	36.7552	35.7278	38.168	36.6449	37.2956	35.0014	52.0736	52.0211	53.1398	52.9414	50.7248	52.9658		79.99	101.034	105.229	94.6885	97.6844	96.6745	104.69	79.9533	77.7184	83.0265	79.7134	81.1288	76.1383	99.2869	99.1868	101.32	100.942	96.7152	100.988
	84.99	68.0627	71.5358	65.4061	66.6051	64.9502	71.409	37.4586	35.2925	37.6018	36.576	36.6608	34.3421	52.0488	51.8772	53.5773	52.8064	50.8135	52.4042		84.99	99.5515	104.631	95.6658	97.4196	94.999	104.446	81.4834	76.7715	81.7949	79.5635	79.7479	74.7041	99.2396	98.9125	102.154	100.684	96.8843	99.9173
	89.99	70.0188	70.7287	65.058	66.4694	64.2597	70.7157	36.3525	34.6651	36.8201	36.0178	36.6655	33.8402	52.0558	52.0078	52.8708	53.3331	50.8961	52.6406		89.99	102.413	103.451	95.1567	97.2211	93.9891	103.432	79.0773	75.4067	80.0945	78.3492	79.7582	73.6123	99.253	99.1615	100.807	101.688	97.0418	100.368
	94.99	69.2665	70.7	65.3594	66.2335	64.5277	71.4012	36.2727	34.3077	36.901	35.7578	36.6265	33.6671	51.8058	51.7898	53.3298	53.5006	50.5231	52.6247		94.99	101.312	103.409	95.5975	96.876	94.3811	104.434	78.9037	74.6293	80.2704	77.7836	79.6733	73.2358	98.7763	98.7458	101.682	102.008	96.3307	100.338
	99.99	69.8615	70.6316	65.1318	65.8869	64.9389	71.0877	36.1403	33.9764	36.3275	35.2676	36.3269	33.3426	52.1202	51.6329	53.3162	52.9866	51.2506	52.1703		99.99	102.183	103.309	95.2646	96.3691	94.9825	103.976	78.6157	73.9086	79.0229	76.7173	79.0216	72.5299	99.3758	98.4467	101.656	101.028	97.7177	99.4713
	104.99	70.6092	70.9862	65.5897	65.5185	63.4997	70.3421	35.7592	33.9517	36.491	34.6917	35.8299	32.332	51.3746	52.7268	53.4266	53.3698	50.4067	52.6954		104.99	103.276	103.828	95.9344	95.8303	92.8775	102.885	77.7867	73.8548	79.3786	75.4646	77.9405	70.3315	97.9542	100.532	101.867	101.758	96.1087	100.472
	109.99	69.4908	70.3156	66.184	65.2821	63.7154	69.9629	35.4199	33.0982	36.2031	35.1047	35.9575	32.2546	52.2667	52.4087	53.6939	52.5288	50.8415	52.1858		109.99	101.64	102.847	96.8036	95.4845	93.193	102.331	77.0486	71.9982	78.7523	76.363	78.2181	70.1632	99.6551	99.9259	102.376	100.155	96.9377	99.5009
	114.99	69.7504	69.864	65.7117	65.6956	62.9806	69.371	34.861	33.5054	35.8522	34.553	34.6483	31.9319	51.9872	52.3794	53.3223	53.5391	51.1685	52.289		114.99	102.02	102.186	96.1128	96.0893	92.1182	101.465	75.8328	72.884	77.989	75.1629	75.3702	69.4612	99.1222	99.87	101.668	102.081	97.5612	99.6976
	119.99	69.5951	69.9222	66.6218	65.3917	63.7611	69.5258	34.845	32.6852	35.2698	33.8791	35.3711	31.2985	51.0479	51.343	53.7154	53.0383	51.5652	52.529		119.99	101.793	102.271	97.444	95.6448	93.2598	101.692	75.798	71.0999	76.7221	73.6969	76.9425	68.0834	97.3313	97.8939	102.417	101.126	98.3176	100.155
	124.99	69.8875	68.8694	66.5521	64.3537	63.9875	68.9477	34.456	32.8267	35.331	33.7454	35.0577	31.6664	51.6433	51.7861	52.3975	53.0086	50.3152	51.6262		124.99	102.221	100.731	97.342	94.1266	93.5909	100.846	74.9519	71.4077	76.8552	73.4061	76.2607	68.8837	98.4665	98.7388	99.9045	101.07	95.9343	98.4339
	129.99	69.0409	69.1258	66.2571	64.4944	63.1817	69.2933	33.6874	32.3929	34.4033	33.1382	34.8522	31.1716	51.316	51.7465	52.9081	53.4643	50.4176	52.1421		129.99	100.982	101.106	96.9106	94.3324	92.4124	101.351	73.2799	70.464	74.8372	72.0853	75.8137	67.8073	97.8424	98.6633	100.878	101.939	96.1295	99.4176
	134.99	68.7357	69.2368	66.6289	64.5502	62.6886	69.5492	33.8695	31.9214	34.1672	33.1768	34.0714	31.218	51.2233	51.018	52.5665	52.9824	50.6602	51.6095		134.99	100.536	101.269	97.4544	94.414	91.6911	101.726	73.676	69.4384	74.3236	72.1692	74.1152	67.9083	97.6657	97.2743	100.227	101.02	96.5921	98.4021
	139.99	68.8694	69.9595	66.6534	64.2808	63.4615	69.3632	33.7201	31.4473	34.1276	33.0279	33.4928	30.1138	51.2315	51.9408	52.4546	53.3844	50.3924	52.3641		139.99	100.731	102.326	97.4902	94.0199	92.8216	101.454	73.3511	68.407	74.2375	71.8453	72.8566	65.5063	97.6813	99.0337	100.013	101.786	96.0815	99.8408
	144.99	68.3042	68.7178	66.124	64.7685	62.7507	68.2929	33.0229	31.7595	33.9402	32.0584	32.9284	30.3616	50.7048	51.3084	53.2811	52.9805	50.1103	51.7213		144.99	99.9047	100.51	96.7159	94.7333	91.7819	99.8882	71.8344	69.0862	73.8298	69.7364	71.6289	66.0453	96.6771	97.828	101.589	101.016	95.5436	98.6152
	149.99	68.351	69.0591	66.6206	64.8496	62.6989	68.1539	32.9653	31.8278	33.5268	32.1709	32.65	29.667	50.7586	51.8824	52.0361	52.9907	49.9292	51.3622		149.99	99.9732	101.009	97.4422	94.8519	91.7062	99.6849	71.7091	69.2348	72.9306	69.9811	71.0233	64.5344	96.7797	98.9224	99.2154	101.035	95.1983	97.9305
	154.99	68.0616	68.0118	66.2692	64.3167	62.3061	68.6556	32.8896	31.013	33.5466	32.5828	32.1998	29.7147	51.2522	51.2648	52.892	52.7097	49.9064	51.3599		154.99	99.5499	99.4771	96.9283	94.0725	91.1316	100.419	71.5445	67.4623	72.9736	70.8771	70.044	64.6381	97.7208	97.7448	100.847	100.5	95.1548	97.9262
	159.99	67.6716	68.579	66.4226	64.0188	61.7531	68.2173	32.1981	31.2648	32.7182	32.1333	32.0255	29.8356	50.7067	51.6199	52.4717	52.5871	50.3811	51.9992		159.99	98.9795	100.307	97.1526	93.6367	90.3228	99.7776	70.0403	68.0101	71.1716	69.8993	69.6648	64.9011	96.6807	98.4219	100.046	100.266	96.0599	99.1451
	164.99	67.868	67.4179	66.6545	63.307	61.5317	67.489	32.7306	30.7315	33.0813	32.4053	31.1869	29.1333	50.3607	51.1995	52.0292	52.2702	49.9833	51.4021		164.99	99.2667	98.6084	97.4918	92.5956	89.999	98.7124	71.1986	66.85	71.9615	70.491	67.8406	63.3734	96.021	97.6203	99.2023	99.6618	95.3014	98.0066
	169.99	68.1633	68.0247	65.8091	63.8227	61.5947	68.0804	31.5351	30.6593	32.5578	31.4635	30.8862	28.7604	50.9495	51.3476	52.5666	52.1553	49.1221	51.1594		169.99	99.6987	99.4959	96.2553	93.3499	90.0911	99.5774	68.5981	66.6929	70.8227	68.4423	67.1865	62.5623	97.1437	97.9027	100.227	99.4427	93.6594	97.5439
	174.99	66.7981	67.7113	66.0332	62.8784	61.3025	68.0706	32.0048	30.1826	31.9258	31.1958	30.9097	28.4986	50.0959	51.046	52.0464	52.5615	49.2835	50.6963		174.99	97.7018	99.0375	96.5831	91.9687	89.6637	99.5631	69.6198	65.656	69.4479	67.86	67.2376	61.9928	95.5161	97.3277	99.2351	100.217	93.9672	96.6609
	179.99	66.5034	67.601	64.758	63.6177	61.8568	68.1299	31.3734	29.8067	31.4962	31.2505	29.8687	28.2897	50.5559	50.7325	51.879	52.526	49.2338	50.665		179.99	97.2708	98.8762	94.7179	93.05	90.4745	99.6498	68.2463	64.8383	68.5134	67.979	64.9731	61.5384	96.3932	96.7299	98.9159	100.15	93.8724	96.6012
	184.99	66.9829	67.7025	64.9094	62.6559	61.3989	67.9663	31.1657	29.3226	31.3604	31.3831	29.7174	27.8312	49.7833	50.0252	52.0649	52.0179	49.252	50.6424		184.99	97.9721	99.0247	94.9394	91.6433	89.8047	99.4105	67.7945	63.7852	68.218	68.2674	64.644	60.541	94.9201	95.3813	99.2704	99.1807	93.9071	96.5581
	189.99	66.5191	67.0571	64.5784	62.9208	61.3989	67.8682	30.9511	28.6671	31.4922	30.9781	29.4708	27.4866	50.7515	50.541	51.6016	52.3695	48.9574	49.7092		189.99	97.2938	98.0807	94.4552	92.0307	89.8047	99.267	67.3277	62.3593	68.5047	67.3864	64.1076	59.7914	96.7661	96.3648	98.387	99.8511	93.3454	94.7788
	194.99	66.9827	67.6473	65.367	63.1724	60.855	67.9592	30.576	28.9678	31.3641	30.8915	29.0457	27.123	49.7289	50.482	51.4481	52.6294	49.2118	50.3492		194.99	97.9719	98.9439	95.6086	92.3987	89.0092	99.4001	66.5117	63.0134	68.2261	67.198	63.1829	59.0004	94.8164	96.2523	98.0943	100.347	93.8304	95.9991
	199.99	66.7006	67.4936	64.3055	62.9993	60.7628	67.7852	30.3532	28.6809	31.4452	29.8144	28.814	27.0321	50.3956	50.4938	51.3992	51.1662	48.686	50.2672		199.99	97.5592	98.7191	94.056	92.1456	88.8744	99.1456	66.0271	62.3893	68.4025	64.855	62.6789	58.8027	96.0875	96.2748	98.0011	97.5568	92.8279	95.8427
	204.99	66.4674	66.7026	64.6718	61.7409	60.5338	67.225	29.5688	28.1048	31.0843	30.0538	28.1232	26.8045	49.4489	50.1436	51.2082	51.2818	49.1475	50.2867		204.99	97.2181	97.5622	94.5918	90.305	88.5394	98.3263	64.3208	61.1361	67.6174	65.3758	61.1762	58.3076	94.2825	95.6071	97.6369	97.7772	93.7078	95.8799
	209.99	66.6137	66.9146	64.5391	62.9918	60.4309	66.7894	29.1246	27.7184	30.4073	29.4385	27.68	26.2331	49.2922	50.2469	51.342	51.6856	49.2502	50.6539		209.99	97.4321	97.8722	94.3977	92.1346	88.3889	97.6891	63.3545	60.2956	66.1448	64.0373	60.2121	57.0647	93.9837	95.804	97.892	98.5472	93.9037	96.58
	214.99	64.9624	66.802	64.865	62.5511	60.4826	67.183	29.0854	27.6111	29.922	29.2332	27.3437	26.1297	49.1079	49.9376	50.7336	51.5137	49.2049	50.4039		214.99	95.0169	97.7076	94.8744	91.49	88.4645	98.2648	63.2692	60.0622	65.0891	63.5907	59.4805	56.8397	93.6323	95.2143	96.732	98.2194	93.8173	96.1034
	219.99	66.1354	66.4961	64.4134	61.6064	60.3677	67.2567	29.0079	27.2293	29.3926	28.8302	27.5768	26.0322	48.809	50.2528	51.078	51.6216	48.831	50.2293		219.99	96.7326	97.2601	94.2139	90.1082	88.2965	98.3726	63.1007	59.2317	63.9375	62.7141	59.9876	56.6276	93.0624	95.8153	97.3887	98.4251	93.1044	95.7705
	224.99	65.1883	66.4252	64.7611	62.3772	61.0438	67.1493	28.5636	26.6397	29.453	28.5844	27.0982	25.5192	49.1803	50.5835	50.8842	51.0958	48.2077	49.5457		224.99	95.3473	97.1564	94.7224	91.2357	89.2853	98.2155	62.1342	57.9491	64.0689	62.1794	58.9465	55.5117	93.7704	96.4458	97.0192	97.4226	91.916	94.4671
	229.99	65.6634	66.3556	64.4438	62.0853	60.3304	66.6989	28.4846	26.7423	29.5476	27.8467	26.4748	25.1963	48.8344	49.3574	50.971	50.8991	48.186	49.3768		229.99	96.0422	97.0546	94.2583	90.8087	88.2419	97.5567	61.9623	58.1723	64.2746	60.5747	57.5904	54.8093	93.1109	94.1081	97.1847	97.0476	91.8746	94.145
	234.99	66.0987	65.2719	65.101	61.8863	59.728	66.1444	28.4119	26.6333	29.2728	27.7686	26.1364	24.876	49.4019	49.8469	50.6805	50.457	48.7085	50.3948		234.99	96.6789	95.4696	95.2196	90.5176	87.3608	96.7457	61.8042	57.9352	63.6769	60.4048	56.8543	54.1126	94.1929	95.0414	96.6308	96.2046	92.8708	96.086
	239.99	65.5318	66.2334	64.7591	61.6273	60.1595	67.2887	27.6074	26.262	28.4873	27.5329	25.2376	24.8626	49.0738	49.5462	50.3102	50.9096	48.1076	49.0674		239.99	95.8497	96.8759	94.7195	90.1388	87.9919	98.4194	60.0541	57.1275	61.9682	59.8921	54.8991	54.0834	93.5673	94.468	95.9247	97.0676	91.7251	93.5551
	244.99	65.7284	65.7173	64.3294	61.4318	59.7419	66.7395	27.502	25.7796	28.5411	27.9989	25.3019	24.387	48.3801	49.4555	50.3055	50.7933	47.7352	49.1678		244.99	96.1373	96.121	94.091	89.8529	87.3811	97.6161	59.8249	56.0782	62.0852	60.9058	55.039	53.0488	92.2447	94.2951	95.9158	96.8458	91.0151	93.7465
	249.99	65.061	65.417	63.5821	60.9525	59.7901	65.6906	26.8929	25.1281	27.8356	26.9638	24.5861	23.6886	48.5391	49.0873	50.4685	50.9871	48.2281	49.1729		249.99	95.1611	95.6818	92.998	89.1518	87.4516	96.082	58.4999	54.6609	60.5506	58.6541	53.4819	51.5296	92.5478	93.5931	96.2266	97.2154	91.9549	93.7563
	254.99	64.6449	65.0956	64.9285	61.0826	59.6193	66.0727	27.2753	25.1769	27.6194	26.5519	24.2367	23.9279	49.0293	49.1639	49.9192	51.0264	47.6992	50.0984		254.99	94.5525	95.2117	94.9673	89.3421	87.2018	96.6409	59.3317	54.7671	60.0802	57.7581	52.7219	52.0502	93.4825	93.7391	95.1792	97.2903	90.9464	95.5209
	259.99	65.0794	66.0281	63.8796	61.4122	59.1122	66.4991	26.4023	24.5929	27.8768	26.091	24.3306	23.6882	48.7182	49.0572	50.3982	50.8669	48.4945	49.8745		259.99	95.188	96.5756	93.4331	89.8242	86.4601	97.2645	57.4327	53.4967	60.6402	56.7555	52.9262	51.5288	92.8893	93.5357	96.0925	96.9862	92.4628	95.094
	264.99	64.7254	65.4206	64.1439	61.4795	59.1807	66.0517	26.0849	24.2346	27.5136	25.9295	23.798	22.8909	49.0412	48.9935	50.2011	51.079	47.2592	48.9187		264.99	94.6702	95.6871	93.8197	89.9226	86.5603	96.6101	56.7423	52.7173	59.8501	56.4042	51.7676	49.7944	93.5052	93.4142	95.7167	97.3906	90.1075	93.2716
	269.99	63.8533	65.8735	63.6936	61.0208	59.1701	65.8984	25.7702	24.8421	27.1097	25.6551	23.55	22.7123	48.392	48.6125	49.6656	50.9817	47.6455	49.6602		269.99	93.3946	96.3495	93.1611	89.2517	86.5448	96.3859	56.0577	54.0388	58.9715	55.8073	51.2281	49.4059	92.2674	92.6878	94.6957	97.2051	90.844	94.6854
	275.29	63.8451	64.9805	63.0141	59.9933	58.6141	65.1435	24.7923	22.8244	27.0522	25.6634	23.136	22.1421	47.6112	49.0887	50.1779	50.3054	47.5478	48.9897		275.29	93.3827	95.0433	92.1672	87.7489	85.7316	95.2818	53.9305	49.6497	58.8464	55.8254	50.3276	48.1655	90.7786	93.5957	95.6725	95.9156	90.6577	93.407
	280.07	64.2146	64.7665	63.6907	60.8885	59.1675	65.4727	25.6735	23.8177	26.1973	25.4097	23.1586	22.9518	48.2655	48.2714	49.3118	50.3393	47.3592	48.6596		280.07	93.9231	94.7304	93.1568	89.0582	86.541	95.7633	55.8473	51.8105	56.9868	55.2735	50.3767	49.9269	92.0262	92.0374	94.0211	95.9802	90.2982	92.7776
	285.44	64.2954	64.1297	63.5176	60.6	58.296	65.2829	24.2879	22.3006	25.4007	24.0419	21.7698	22.0375	48.3707	48.772	49.625	49.8874	46.7338	48.7022		285.44	94.0413	93.7989	92.9036	88.6362	85.2663	95.4857	52.8333	48.5103	55.2539	52.2981	47.3557	47.938	92.2267	92.9919	94.6183	95.1186	89.1057	92.8588
	290.19	64.5242	65.3641	63.2314	60.7354	57.8888	64.8563	25.2114	23.2457	26.101	24.9287	22.3387	21.9234	48.2119	47.8984	49.8225	49.5015	47.0734	48.3531		290.19	94.3759	95.6044	92.485	88.8343	84.6707	94.8617	54.8421	50.5662	56.7773	54.2272	48.5932	47.6898	91.924	91.3262	94.9948	94.3828	89.7532	92.1932
	295.57	63.8123	64.5482	63.4396	60.0389	57.2875	65.7572	23.801	22.0762	24.972	23.8239	21.2487	21.976	47.2071	48.4116	49.54	50.0185	46.8235	48.2076		295.57	93.3347	94.4111	92.7896	87.8155	83.7912	96.1794	51.7741	48.0222	54.3214	51.8239	46.2221	47.8042	90.0082	92.3047	94.4562	95.3685	89.2768	91.9158
	300.72	63.6333	64.1953	63.205	59.6418	58.2712	64.5444	23.9397	22.098	24.9054	23.0509	20.7972	20.3889	47.5342	47.8437	49.427	49.4708	46.6368	48.2475		300.72	93.0729	93.8949	92.4464	87.2347	85.23	94.4055	52.0758	48.0696	54.1765	50.1424	45.24	44.3518	90.6318	91.2219	94.2408	94.3243	88.9208	91.9918
	305.82	63.6602	64.1149	62.6911	59.7448	57.6179	64.5849	23.6356	21.4852	24.2747	22.8721	20.2643	20.3741	47.1581	47.9393	49.4564	49.7247	47.1136	48.1528		305.82	93.1122	93.7773	91.6948	87.3854	84.2745	94.4647	51.4143	46.7366	52.8046	49.7535	44.0808	44.3196	89.9147	91.4042	94.2968	94.8084	89.8299	91.8113
	310.91	63.008	63.7385	62.8125	59.3457	57.7116	64.4318	22.9755	21.3326	23.8672	22.6374	19.7207	19.9141	47.5717	47.7017	48.6172	49.3904	46.3056	47.8142		310.91	92.1583	93.2267	91.8723	86.8016	84.4115	94.2408	49.9784	46.4046	51.9181	49.243	42.8983	43.319	90.7033	90.9512	92.6967	94.171	88.2893	91.1657
	316	62.5822	63.9475	63.0075	58.6968	56.9377	64.6246	22.8525	20.923	24.0816	22.5016	20.2276	19.5858	47.2765	48.0904	48.7543	49.8943	45.9667	47.4539		316	91.5355	93.5324	92.1576	85.8525	83.2796	94.5228	49.7109	45.5136	52.3845	48.9475	44.0009	42.6048	90.1405	91.6923	92.9582	95.1317	87.6431	90.4787
	321.11	62.796	63.4655	62.1954	58.8448	57.0503	64.8318	22.9308	20.9224	23.6605	22.0527	19.8541	20.2703	47.7486	48.0273	49.0942	49.2	46.9011	47.9354		321.11	91.8482	92.8274	90.9697	86.069	83.4443	94.8259	49.8812	45.5123	51.4685	47.9711	43.1885	44.0938	91.0406	91.572	93.6062	93.808	89.4247	91.3968
	326.26	63.1739	63.0358	62.6339	58.9075	57.3553	64.2475	22.2645	20.7443	23.5999	22.0189	19.4864	19.2535	47.3072	48.2798	48.6056	49.2505	47.0915	47.8676		326.26	92.4009	92.1989	91.6111	86.1607	83.8904	93.9712	48.4318	45.1249	51.3367	47.8975	42.3886	41.882	90.199	92.0534	92.6746	93.9042	89.7877	91.2675
	331.36	63.7936	63.6046	62.3617	58.1857	56.6141	64.9095	22.5641	20.8658	23.1596	21.9082	19.271	18.8826	46.9156	47.4234	49.296	48.8691	46.9399	47.203		331.36	93.3073	93.0309	91.213	85.105	82.8063	94.9395	49.0835	45.3892	50.3789	47.6567	41.9201	41.0752	89.4524	90.4206	93.991	93.177	89.4987	90.0003
	336.48	62.731	63.5749	62.3829	58.1758	56.2491	63.8375	22.1762	20.125	22.9819	21.9972	19.0206	18.8961	46.7083	47.8305	48.619	48.8893	46.6891	47.2031		336.48	91.7531	92.9875	91.244	85.0905	82.2724	93.3715	48.2397	43.7777	49.9923	47.8503	41.3753	41.1045	89.0571	91.1968	92.7002	93.2155	89.0205	90.0005
	341.62	62.9204	64.398	61.9945	58.1745	56.3205	63.5535	21.9352	20.3903	22.6573	21.4327	18.4639	18.5829	47.2532	47.8593	47.979	48.4624	46.378	47.5534		341.62	92.0302	94.1914	90.6759	85.0886	82.3769	92.9561	47.7155	44.3548	49.2862	46.6224	40.1644	40.4232	90.0961	91.2517	91.4799	92.4016	88.4273	90.6684
	346.76	63.1892	63.4773	61.8726	57.8867	56.323	63.1439	21.7658	19.7984	23.0953	21.292	18.4614	18.7767	46.8596	47.7943	48.5308	48.8965	46.2593	47.2895		346.76	92.4233	92.8447	90.4976	84.6676	82.3805	92.3571	47.347	43.0673	50.239	46.3163	40.1589	40.8448	89.3456	91.1278	92.532	93.2293	88.201	90.1653
	351.86	62.1842	63.2335	62.2197	58.231	56.8116	64.1945	21.2093	19.6444	22.2037	20.8079	18.3042	18.418	47.146	47.4973	48.7445	48.4313	46.7969	47.5458		351.86	90.9534	92.4881	91.0053	85.1712	83.0952	93.8937	46.1364	42.7323	48.2995	45.2632	39.817	40.0645	89.8916	90.5615	92.9395	92.3423	89.226	90.6539
	356.95	62.4284	63.3202	61.9484	57.6953	55.7798	63.4188	21.3454	19.2369	22.4824	20.7608	18.0134	18.3356	46.4096	47.4841	47.9124	48.3183	45.8348	47.4329		356.95	91.3105	92.6149	90.6085	84.3877	81.586	92.7591	46.4325	41.8459	48.9058	45.1608	39.1844	39.8853	88.4876	90.5363	91.3529	92.1268	87.3916	90.4387
	362.07	62.4978	62.9556	62.1444	57.1668	55.5143	63.2737	21.0023	19.2994	21.7899	20.6328	17.6854	17.4933	46.5891	46.7059	48.672	47.8272	45.6675	47.0185		362.07	91.412	92.0816	90.8951	83.6147	81.1977	92.5469	45.6861	41.9818	47.3994	44.8824	38.4709	38.053	88.8298	89.0525	92.8012	91.1905	87.0726	89.6486
	367.21	62.0238	62.8623	61.8218	57.2222	55.8907	63.5712	21.1755	18.6674	21.5861	20.1593	17.1855	17.6698	46.545	46.9013	47.5975	48.7701	45.6205	46.6485		367.21	90.7187	91.9452	90.4233	83.6957	81.7482	92.982	46.0629	40.607	46.9561	43.8524	37.3835	38.437	88.7457	89.4251	90.7525	92.9883	86.983	88.9431
	372.31	62.5062	63.0029	61.5482	57.3366	55.6802	62.4737	20.8477	18.504	21.5122	19.7998	17.1908	17.6302	45.9491	47.322	47.6047	48.6369	45.4418	46.3456		372.31	91.4243	92.1508	90.0231	83.863	81.4403	91.3768	45.3498	40.2516	46.7953	43.0703	37.395	38.3508	87.6096	90.2272	90.7662	92.7343	86.6423	88.3656
	377.4	61.4389	62.1087	61.5745	57.7854	55.6856	63.7251	20.4528	18.7087	21.2555	20.2722	16.7878	17.4605	46.4307	47.2331	48.1391	48.5349	45.6188	46.6272		377.4	89.8632	90.8429	90.0616	84.5195	81.4482	93.2071	44.4908	40.6969	46.2369	44.0979	36.5184	37.9817	88.5278	90.0577	91.7852	92.5398	86.9798	88.9025
	382.52	62.8759	62.4047	62.189	56.9529	55.1413	63.0769	20.3859	18.1651	21.2975	19.5859	16.5492	17.5471	46.2927	46.4354	47.0888	48.2876	45.4905	46.4478		382.52	91.9651	91.2759	90.9604	83.3018	80.6521	92.2591	44.3453	39.5144	46.3283	42.605	35.9993	38.1701	88.2647	88.5368	89.7826	92.0683	86.7352	88.5604
	387.66	61.9721	62.5275	61.3906	57.5769	55.4115	62.4544	20.4147	18.0998	20.9944	19.5867	16.1669	17.1447	46.4313	46.8593	47.9575	48.126	45.7213	46.2888		387.66	90.6431	91.4555	89.7926	84.2145	81.0473	91.3486	44.4079	39.3723	45.669	42.6068	35.1677	37.2947	88.529	89.345	91.4389	91.7602	87.1752	88.2573
	392.76	62.6123	62.7507	61.2911	57.0781	55.438	63.2683	19.7967	17.7739	20.9792	19.6624	16.6044	16.8086	45.9055	46.8635	47.7785	48.1104	45.8092	46.6732		392.76	91.5795	91.7819	89.6471	83.4849	81.0861	92.539	43.0636	38.6634	45.6359	42.7715	36.1194	36.5636	87.5264	89.353	91.0976	91.7305	87.3428	88.9902
	397.88	61.8108	62.45	61.5546	57.0618	55.4979	62.6782	20.1159	17.8711	20.8594	19.7396	16.1948	16.6587	45.7395	46.873	47.7402	47.7432	45.5955	46.3434		397.88	90.4072	91.3421	90.0325	83.4611	81.1737	91.6759	43.758	38.8749	45.3753	42.9394	35.2284	36.2375	87.2099	89.3711	91.0246	91.0303	86.9354	88.3614
	403.02	61.2238	61.973	61.4127	57.3006	54.5773	62.5415	19.4922	17.7818	20.6257	19.3064	15.8995	16.96	45.5404	46.6367	47.9326	47.9214	45.8775	46.275		403.02	89.5486	90.6444	89.8249	83.8104	79.8272	91.476	42.4012	38.6806	44.8669	41.9971	34.5861	36.8929	86.8303	88.9206	91.3914	91.3701	87.4731	88.231
	408.12	61.392	61.5574	60.7623	56.292	55.0007	62.1312	19.9178	17.7304	20.5309	18.7201	15.7862	16.4338	45.7733	46.776	47.3401	47.6801	45.2472	46.2389		408.12	89.7947	90.0366	88.8736	82.3352	80.4464	90.8758	43.327	38.5688	44.6607	40.7217	34.3396	35.7483	87.2744	89.1862	90.2617	90.91	86.2713	88.1621
	413.21	61.39	62.5585	61.3998	57.1924	54.3466	62.3482	19.724	17.5222	20.363	18.9246	15.6486	16.3594	45.7685	46.6291	47.6322	47.8651	45.4824	46.3668		413.21	89.7917	91.5008	89.806	83.6521	79.4897	91.1932	42.9055	38.1159	44.2955	41.1665	34.0403	35.5865	87.2652	88.9061	90.8187	91.2627	86.7197	88.406
	418.33	60.6098	61.1522	60.1326	56.5225	54.5701	62.0697	19.4108	17.2172	20.0209	18.897	15.5048	16.0405	45.6698	46.6334	47.1126	47.3757	45.2449	46.3485		418.33	88.6506	89.4439	87.9526	82.6723	79.8166	90.7859	42.2242	37.4524	43.5513	41.1065	33.7275	34.8928	87.077	88.9143	89.828	90.3296	86.2669	88.3711
	423.47	60.8964	61.9008	60.8025	56.7088	54.5755	62.3052	19.069	17.4183	20.2593	18.3806	15.5339	16.3846	45.3525	46.0846	47.3618	47.8711	45.2314	47		423.47	89.0698	90.5388	88.9324	82.9448	79.8245	91.1303	41.4806	37.8899	44.0699	39.9832	33.7908	35.6413	86.472	87.8679	90.3031	91.2742	86.2412	89.6133
	428.57	60.5201	61.8043	60.0791	55.9112	54.9832	61.8089	18.9122	16.9838	19.4051	18.3439	15.4906	15.8772	45.3193	46.3419	46.4659	47.6702	44.6312	46.1319		428.57	88.5194	90.3977	87.8743	81.7782	80.4209	90.4044	41.1396	36.9447	42.2118	39.9033	33.6966	34.5375	86.4087	88.3585	88.5949	90.8911	85.0968	87.9581
	433.66	60.406	61.5293	60.3144	55.9298	54.9496	61.4877	18.7449	16.6973	19.7787	18.0115	15.2026	15.8643	45.7702	46.2096	47.3647	47.2753	44.9163	45.9974		433.66	88.3525	89.9955	88.2185	81.8054	80.3717	89.9346	40.7756	36.3215	43.0244	39.1803	33.0701	34.5095	87.2685	88.1063	90.3087	90.1382	85.6404	87.7017
	438.78	60.5115	61.6696	60.9925	55.3426	53.2188	61.6421	19.1203	16.746	19.5886	18.1403	14.8206	16.0826	45.3121	46.073	47.2901	47.2916	44.8551	45.597		438.78	88.5068	90.2007	89.2103	80.9465	77.8402	90.1604	41.5922	36.4274	42.6109	39.4605	32.2391	34.9843	86.395	87.8458	90.1664	90.1693	85.5237	86.9382
	443.92	60.7304	60.9929	60.6609	55.8392	54.4504	62.7729	18.7829	16.8854	19.7451	17.8888	14.7867	15.6229	45.606	45.88	46.9692	47.0515	44.8629	45.7215		443.92	88.827	89.2109	88.7253	81.6729	79.6416	91.8144	40.8583	36.7307	42.9513	38.9134	32.1654	33.9844	86.9554	87.4778	89.5546	89.7115	85.5385	87.1756
	449.02	60.6611	61.8668	60.4773	55.104	53.584	61.5908	18.7923	16.3824	19.2327	17.7309	14.5765	15.2718	45.7762	46.0499	46.6715	47.1234	44.7966	45.5294		449.02	88.7256	90.4891	88.4568	80.5975	78.3743	90.0854	40.8787	35.6365	41.8367	38.5699	31.7081	33.2206	87.2799	87.8018	88.9869	89.8486	85.4121	86.8093
	454.11	60.9355	61.2938	59.8572	54.8586	54.2569	62.1077	18.6911	15.8981	19.14	17.6074	14.5051	15.0949	45.4252	46.3806	46.9805	47.2142	44.6844	46.2074		454.11	89.1269	89.651	87.5498	80.2386	79.3585	90.8415	40.6586	34.583	41.6351	38.3012	31.5528	32.8358	86.6107	88.4323	89.5761	90.0217	85.1982	88.1021
	459.2	60.1779	61.2325	59.7935	55.3799	53.8923	61.4092	18.2569	16.2426	18.9248	17.3866	14.2652	15.3322	45.207	45.8112	45.8266	46.6132	44.4748	45.4623		459.2	88.0189	89.5614	87.4566	81.0011	78.8253	89.8198	39.7141	35.3324	41.167	37.8209	31.031	33.352	86.1946	87.3466	87.376	88.8758	84.7986	86.6814
	464.32	60.3736	60.7896	60.5794	55.7176	53.7642	61.2023	18.465	15.9925	18.9017	17.1938	14.1156	15.1707	44.7168	45.8912	46.6068	46.5013	44.4535	45.8444		464.32	88.3051	88.9136	88.6061	81.495	78.6379	89.5172	40.1668	34.7884	41.1167	37.4015	30.7055	33.0007	85.26	87.4992	88.8636	88.6624	84.758	87.4099
	469.45	59.4872	60.8152	60.0869	54.9753	53.9008	61.0007	18.0088	15.9813	18.6707	16.8428	14.2819	15.2569	45.0878	46.0123	46.3392	46.4103	44.546	45.0236		469.45	87.0086	88.951	87.8858	80.4093	78.8377	89.2223	39.1744	34.764	40.6142	36.638	31.0673	33.1882	85.9673	87.7301	88.3534	88.4889	84.9343	85.8449
	474.56	59.37	61.0125	60.1931	55.1174	53.2585	61.0905	18.0035	15.9197	18.8386	17.3204	13.6275	14.8914	44.8498	45.0236	45.7007	46.5884	44.2857	45.3747		474.56	86.8372	89.2396	88.0411	80.6171	77.8982	89.3537	39.1629	34.63	40.9794	37.6769	29.6438	32.3931	85.5136	85.8449	87.1359	88.8285	84.438	86.5144
	479.65	59.4316	60.1568	59.2376	54.2596	53.5372	61.2557	17.5617	15.5917	18.8435	17.43	13.969	15.0693	45.1855	45.2736	46.3301	46.3057	44.8904	44.8797		479.65	86.9273	87.988	86.6435	79.3625	78.3059	89.5953	38.2018	33.9165	40.9901	37.9153	30.3866	32.7801	86.1536	86.3216	88.336	88.2895	85.591	85.5706
	484.77	60.1186	60.0211	59.0288	54.3565	53.1355	61.2288	18.1133	15.6037	18.118	16.9931	14.0285	15.0627	44.4266	45.2054	46.4379	46.4416	44.2541	45.1826		484.77	87.9321	87.7895	86.3381	79.5042	77.7183	89.5559	39.4017	33.9426	39.4119	36.965	30.5161	32.7658	84.7067	86.1916	88.5416	88.5486	84.3778	86.1481
	489.91	59.9147	61.1915	59.4561	54.0452	52.4964	60.37	18.2217	15.4913	18.4504	16.5147	13.5684	14.5454	44.6266	45.5553	46.3502	46.8662	44.0825	45.1739		489.91	87.6339	89.5014	86.9631	79.0489	76.7836	88.2998	39.6375	33.6981	40.135	35.9243	29.5152	31.6405	85.088	86.8587	88.3743	89.3582	84.0506	86.1315
	495.01	59.8309	60.7027	60.291	54.2169	53.1104	60.8095	18.1068	15.6449	18.5708	16.8454	13.5204	14.742	44.7622	45.3039	46.2309	46.6646	43.6498	44.7557		495.01	87.5113	88.7865	88.1843	79.3	77.6816	88.9427	39.3876	34.0322	40.3969	36.6437	29.4108	32.0682	85.3465	86.3794	88.1469	88.9738	83.2256	85.3341
	500.1	59.0313	60.4061	59.2669	54.4521	52.6992	60.6683	17.8876	15.5123	18.1722	16.6337	13.0237	14.7548	44.1659	45.5211	46.4156	46.2271	43.8021	45.0125		500.1	86.3418	88.3526	86.6864	79.644	77.0802	88.7361	38.9108	33.7438	39.5298	36.1831	28.3303	32.096	84.2096	86.7935	88.499	88.1396	83.516	85.8238
	505.22	59.252	60.0775	59.024	53.5313	52.5562	60.4483	17.4127	15.1866	18.6697	16.7047	12.9768	14.7138	43.8671	44.968	46.4403	46.1902	43.8409	44.9526		505.22	86.6646	87.872	86.3311	78.2972	76.871	88.4143	37.8777	33.0353	40.6121	36.3376	28.2283	32.0068	83.6399	85.7389	88.5461	88.0693	83.5899	85.7096
	510.36	59.5193	59.7461	59.2144	54.1822	52.7552	60.5237	17.4117	15.6941	17.9092	16.5241	13.2924	14.8878	44.8829	44.7756	45.8545	46.085	43.4059	44.302		510.36	87.0555	87.3873	86.6096	79.2493	77.1621	88.5246	37.8755	34.1392	38.9577	35.9447	28.9149	32.3853	85.5767	85.3721	87.4292	87.8687	82.7605	84.4691
	515.46	59.515	60.2423	59.1069	53.345	52.6799	60.7414	17.5628	15.0895	17.9714	16.2202	13.1169	14.5183	44.6543	45.5679	45.3292	45.9785	43.9613	44.7975		515.46	87.0493	88.113	86.4523	78.0247	77.052	88.8431	38.2042	32.8241	39.093	35.2837	28.5331	31.5815	85.1408	86.8828	86.4276	87.6656	83.8195	85.4138
	520.55	58.9851	60.0191	59.1013	54.0584	52.4444	60.6957	17.3232	15.126	17.8628	16.1192	12.6674	14.3326	44.5553	44.7013	45.5457	45.5699	43.9945	44.4392		520.55	86.2742	87.7866	86.4442	79.0682	76.7075	88.7762	37.683	32.9035	38.8568	35.064	27.5553	31.1776	84.9521	85.2304	86.8404	86.8866	83.8828	84.7307
	525.67	59.0581	60.2526	59.0614	53.7127	52.1366	60.0936	17.044	15.0078	17.9731	16.3313	12.7781	14.2883	44.622	45.3648	45.6538	45.7881	43.4766	44.1837		525.67	86.381	88.1281	86.3858	78.5626	76.2573	87.8956	37.0757	32.6463	39.0967	35.5253	27.7961	31.0812	85.0792	86.4955	87.0465	87.3026	82.8953	84.2435
	530.81	59.4698	59.5467	59.1606	53.8955	52.2289	60.2887	17.2109	14.6249	17.9386	16.2656	12.6541	14.207	43.7247	45.182	45.2807	45.8655	43.2468	44.3028		530.81	86.9831	87.0956	86.5309	78.8299	76.3923	88.1809	37.4387	31.8134	39.0217	35.3824	27.5264	30.9044	83.3684	86.147	86.3351	87.4502	82.4572	84.4706
	535.91	59.231	59.936	59.1602	53.5194	51.9537	60.3986	16.705	14.6274	17.0875	16.3797	12.8287	14.4477	44.4137	44.679	45.9342	45.7223	43.3477	44.1186		535.91	86.6339	87.665	86.5303	78.2798	75.9898	88.3417	36.3383	31.8189	37.1703	35.6306	27.9062	31.428	84.6821	85.1879	87.5812	87.1771	82.6496	84.1194
	541.03	59.1331	60.0088	59.0853	53.2669	52.9136	60.5345	17.0164	14.7346	17.4018	15.8703	12.6772	14.2799	43.9043	44.7888	45.3722	46.2498	43.0569	44.7501		541.03	86.4907	87.7715	86.4208	77.9105	77.3938	88.5404	37.0156	32.0521	37.854	34.5225	27.5766	31.063	83.7108	85.3973	86.5096	88.1829	82.0951	85.3235
	546.17	58.9802	59.5362	59.2191	53.0254	51.5254	60.211	16.7641	14.286	17.1863	15.6355	12.3493	14.2753	43.6152	44.3664	45.3579	46.1955	43.1148	44.6989		546.17	86.267	87.0803	86.6165	77.5573	75.3633	88.0673	36.4668	31.0762	37.3852	34.0118	26.8633	31.0529	83.1596	84.5919	86.4823	88.0794	82.2055	85.2258
	551.27	58.9383	59.8651	58.3982	52.6727	51.6069	60.0337	16.5725	14.5813	17.4427	15.7122	12.6874	14.1488	43.7532	44.3332	45.6364	45.4012	42.8774	43.8829		551.27	86.2058	87.5613	85.4158	77.0414	75.4825	87.8079	36.05	31.7186	37.943	34.1786	27.5988	30.7778	83.4227	84.5286	87.0134	86.5649	81.7529	83.67
	556.36	58.5199	59.572	59.264	52.9489	52.0261	59.7415	16.5085	14.5185	17.2793	15.7891	12.2903	14.2133	44.1313	44.2603	45.0287	45.4499	43.3861	44.1844		556.36	85.5938	87.1326	86.6821	77.4454	76.0957	87.3805	35.9108	31.582	37.5875	34.3459	26.735	30.9181	84.1436	84.3896	85.8547	86.6578	82.7228	84.2449
	561.45	57.8399	59.0156	59.1352	53.3256	51.2937	59.606	16.6621	14.5127	17.2303	15.6675	12.2858	14.077	43.6934	44.4424	45.0517	45.5465	43.0722	43.956		561.45	84.5992	86.3188	86.4938	77.9964	75.0244	87.1824	36.2449	31.5694	37.4809	34.0814	26.7252	30.6216	83.3087	84.7368	85.8985	86.8419	82.1243	83.8094
	566.57	58.3137	59.319	58.3098	53.2364	51.6057	59.7683	16.5153	14.7895	17.2721	15.7694	12.2249	14.0315	43.0865	44.1438	45.3952	45.0788	43.2766	43.3919		566.57	85.2922	86.7626	85.2865	77.8659	75.4808	87.4197	35.9256	32.1715	37.5719	34.303	26.5927	30.5226	82.1515	84.1675	86.5535	85.9502	82.514	82.7338
	571.67	59.0709	59.252	58.4397	52.3336	51.3938	59.6402	16.4102	14.2835	17.1749	15.4641	12.2065	14.1912	43.18	44.9441	45.592	45.688	43.127	44.0433		571.67	86.3997	86.6646	85.4765	76.5454	75.1708	87.2324	35.697	31.0708	37.3604	33.6389	26.5527	30.87	82.3298	85.6934	86.9287	87.1117	82.2288	83.9758
	576.76	58.0545	58.9118	58.1896	52.2434	51.378	59.8507	16.4652	14.1301	17.0718	15.159	12.1811	14.1594	43.719	44.1832	44.9005	45.3851	42.7151	43.7099		576.76	84.9131	86.167	85.1107	76.4135	75.1477	87.5403	35.8166	30.7371	37.1362	32.9753	26.4975	30.8008	83.3575	84.2426	85.6102	86.5342	81.4434	83.3402
	581.85	58.2314	58.8663	58.8917	52.3008	51.167	59.1513	16.6628	14.296	17.2777	15.2776	12.0415	13.77	43.8473	44.1048	44.8184	44.9629	43.2674	43.7807		581.85	85.1718	86.1004	86.1376	76.4975	74.8391	86.5173	36.2465	31.098	37.584	33.2332	26.1938	29.9538	83.6021	84.0931	85.4537	85.7292	82.4965	83.4752
	586.97	58.4182	59.3214	58.0603	52.8936	51.4349	59.4405	16.296	13.7993	16.9785	15.3805	11.9509	13.666	42.9958	44.0848	44.7121	44.8875	42.6021	44.4355		586.97	85.445	86.7661	84.9215	77.3645	75.231	86.9403	35.4485	30.0175	36.9332	33.4571	25.9967	29.7275	81.9786	84.055	85.251	85.5854	81.228	84.7236
	592.11	58.3607	59.1252	58.3628	51.8853	50.6273	59.1454	16.3034	14.0629	16.775	15.669	11.8766	13.7961	43.4818	44.1203	44.9665	44.9725	41.9703	43.527		592.11	85.3609	86.4791	85.364	75.8897	74.0497	86.5087	35.4646	30.5909	36.4905	34.0847	25.8351	30.0105	82.9052	84.1227	85.7361	85.7475	80.0233	82.9914
	597.21	57.8439	59.0569	57.7971	52.4641	51.1825	59.6108	15.9008	14.3111	16.9298	15.0867	11.5969	13.9009	43.4286	43.5968	45.5288	45.3675	42.1913	43.8221		597.21	84.605	86.3792	84.5366	76.7363	74.8618	87.1894	34.5889	31.1308	36.8273	32.818	25.2266	30.2385	82.8038	83.1245	86.8082	86.5006	80.4447	83.5541
	602.3	57.9024	58.6706	58.1403	52.5158	50.7365	58.9115	16.4309	13.7899	16.8137	14.8932	11.9789	13.6925	43.325	44.3912	44.6966	45.0472	42.4317	43.7933		602.3	84.6906	85.8142	85.0386	76.8119	74.2094	86.1666	35.742	29.9971	36.5747	32.3971	26.0576	29.7852	82.6063	84.6392	85.2215	85.8899	80.9031	83.4992
	607.42	58.4679	57.8963	57.4209	51.8896	50.3916	58.9205	16.1239	14.2064	16.5376	15.5219	11.5383	13.6617	43.106	44.0493	45.3652	44.6295	42.3406	43.477		607.42	85.5177	84.6817	83.9863	75.896	73.705	86.1797	35.0742	30.9031	35.9741	33.7647	25.0992	29.7182	82.1887	83.9873	86.4963	85.0935	80.7294	82.8961
	612.52	57.8629	58.1211	56.8001	52.6997	51.0318	59.1863	16.1562	13.7858	16.7841	15.0079	11.6659	13.5002	42.8124	44.0106	44.8588	45.7239	42.5255	44.1253		612.52	84.6328	85.0105	83.0783	77.0809	74.6414	86.5685	35.1444	29.9881	36.5103	32.6466	25.3767	29.3669	81.6289	83.9135	85.5307	87.1802	81.0819	84.1322
	617.61	58.5229	58.4301	57.5468	51.5828	50.1203	58.7327	16.0766	13.9975	16.5923	14.9792	11.8124	13.8986	42.8251	43.8911	44.6147	45.2098	42.4379	42.897		617.61	85.5982	85.4624	84.1705	75.4473	73.3082	85.905	34.9713	30.4487	36.0931	32.5841	25.6954	30.2335	81.6531	83.6856	85.0653	86.2	80.9149	81.7902
	622.7	57.7294	58.305	57.7701	51.6921	50.6704	59.2081	15.9843	13.916	16.5734	15.3742	11.821	13.6293	43.3704	43.9409	44.4106	44.9832	41.9327	44.0379		622.7	84.4376	85.2795	84.4971	75.6072	74.1128	86.6004	34.7705	30.2714	36.052	33.4434	25.7141	29.6477	82.6929	83.7806	84.6762	85.7679	79.9516	83.9655
	627.82	57.5116	58.2042	58.2346	51.8046	49.9965	58.6411	16.2167	13.4741	16.6121	15.2283	11.5087	13.5016	43.2577	43.1748	44.1974	44.2871	42.2249	43.5265		627.82	84.119	85.132	85.1765	75.7717	73.1271	85.7711	35.276	29.3101	36.1362	33.126	25.0348	29.3699	82.478	82.3199	84.2697	84.4407	80.5088	82.9905
	632.92	58.4162	58.1932	58.5147	51.1674	50.655	58.5444	15.8052	13.7204	16.745	14.8339	11.6729	13.3275	43.151	43.6281	44.5587	44.6755	42.1298	43.0077		632.92	85.4421	85.1159	85.5862	74.8397	74.0902	85.6296	34.3809	29.8459	36.4253	32.2681	25.392	28.9912	82.2745	83.1842	84.9585	85.1812	80.3274	82.0013
	638.01	57.8673	57.7959	57.9832	51.4961	49.6353	58.6731	15.6675	13.8726	16.2878	14.6874	11.7459	13.4861	43.059	43.7777	44.5416	44.9304	42.0441	43.7978		638.01	84.6393	84.5348	84.8088	75.3205	72.5988	85.8179	34.0814	30.177	35.4307	31.9494	25.5508	29.3362	82.0991	83.4694	84.9259	85.6672	80.164	83.5078
	643.1	57.1845	57.5866	57.7768	50.9099	50.048	58.1803	15.8564	13.8642	16.358	14.9289	11.56	13.0081	42.485	43.6663	44.1753	44.9831	42.2552	43.2441		643.1	83.6406	84.2287	84.5069	74.4631	73.2024	85.0971	34.4923	30.1587	35.5834	32.4747	25.1464	28.2964	81.0047	83.257	84.2275	85.7677	80.5665	82.452
	648.22	57.8404	57.8344	57.2828	50.1351	49.8388	58.8988	16.3748	13.6013	16.4573	14.6542	11.4811	13.3783	43.2418	43.7964	44.7648	45.3075	41.5359	43.2387		648.22	84.5999	84.5911	83.7844	73.3298	72.8964	86.148	35.62	29.5868	35.7994	31.8772	24.9747	29.1017	82.4476	83.5051	85.3515	86.3863	79.1951	82.4417
	653.36	57.2446	58.0709	57.6117	50.8221	49.3244	58.1982	15.759	13.7964	16.2089	14.7457	11.1252	13.4211	43.1654	43.1302	44.1407	44.8032	42.1934	43.2736		653.36	83.7285	84.9371	84.2654	74.3346	72.144	85.1232	34.2804	30.0112	35.2591	32.0762	24.2006	29.1948	82.302	82.2349	84.1616	85.4247	80.4487	82.5083
	658.46	57.8895	57.7899	56.8235	50.7973	49.7931	58.7542	15.9945	13.6793	16.349	14.7194	11.2926	13.5157	42.8	43.4176	43.9483	44.7494	41.6092	43.0992		658.46	84.6717	84.5261	83.1126	74.2984	72.8296	85.9365	34.7927	29.7565	35.5639	32.019	24.5647	29.4006	81.6053	82.7828	83.7947	85.3221	79.3348	82.1758
	663.55	57.252	57.4349	57.8762	50.4955	49.2444	58.4534	16.0386	13.3724	16.2631	14.2502	11.3145	13.2827	42.3074	43.7677	44.2043	44.4277	41.7131	42.6436		663.55	83.7393	84.0068	84.6523	73.8569	72.027	85.4965	34.8886	29.0889	35.377	30.9983	24.6123	28.8938	80.6661	83.4504	84.2828	84.7088	79.5329	81.3071
	668.67	57.2892	58.1394	56.1719	50.3397	48.928	58.9797	15.7148	13.2855	15.8688	14.9361	10.9018	13.0314	42.3271	43.0088	44.3653	44.6369	41.6797	42.8414		668.67	83.7937	85.0373	82.1595	73.6291	71.5643	86.2663	34.1843	28.8998	34.5193	32.4904	23.7146	28.3471	80.7036	82.0034	84.5898	85.1076	79.4693	81.6842
	673.81	57.3976	57.4676	56.6307	50.8838	49.6714	58.1038	15.4137	13.4915	16.5293	14.6709	10.9022	13.2032	42.8157	43.4878	43.854	43.937	41.5455	43.2949		673.81	83.9523	84.0546	82.8306	74.4249	72.6516	84.9852	33.5293	29.348	35.956	31.9135	23.7155	28.7208	81.6352	82.9167	83.6149	83.7732	79.2134	82.5489
	678.91	57.3115	57.7052	56.5962	50.5268	49.3854	58.8912	15.6615	13.6818	16.0605	14.3769	11.2987	13.4121	42.4354	43.2024	44.6311	43.9489	41.5309	42.309		678.91	83.8263	84.4022	82.7801	73.9027	72.2333	86.1369	34.0683	29.7619	34.9363	31.2739	24.578	29.1752	80.9101	82.3725	85.0966	83.7959	79.1855	80.6691
	684	56.6726	57.6198	57.2779	50.2424	49.4567	58.3676	15.7362	13.2296	16.3683	14.5664	11.0947	13.2637	42.1093	42.8225	43.7022	43.9991	41.3944	42.6458		684	82.8919	84.2773	83.7772	73.4868	72.3375	85.371	34.2308	28.7782	35.6058	31.6862	24.1342	28.8524	80.2883	81.6482	83.3255	83.8916	78.9253	81.3113
	689.12	57.298	57.2519	56.7625	50.7175	49.319	58.3181	15.426	13.49	16.1543	14.5673	11.1249	13.1559	42.7423	43.1665	43.827	44.0407	41.0922	42.6422		689.12	83.8066	83.7391	83.0233	74.1817	72.1362	85.2986	33.556	29.3447	35.1403	31.6881	24.1999	28.6179	81.4953	82.3041	83.5634	83.9709	78.3491	81.3044
	694.22	56.763	57.7932	56.7148	50.2554	49.1814	58.2962	15.6179	13.5402	15.987	14.8227	11.1101	12.9563	42.751	43.0639	43.692	44.6306	41.7393	42.5769		694.22	83.0241	84.5309	82.9536	73.5058	71.9349	85.2666	33.9735	29.4539	34.7764	32.2437	24.1677	28.1837	81.5119	82.1085	83.306	85.0956	79.5829	81.1799
	699.31	57.1762	57.3125	57.204	49.9365	49.0189	58.4456	15.8118	13.3711	16.2038	14.3218	10.974	13.1585	42.1328	42.8716	44.4483	43.82	40.6084	43.1831		699.31	83.6284	83.8278	83.6691	73.0393	71.6972	85.4851	34.3953	29.086	35.248	31.1541	23.8716	28.6236	80.3332	81.7418	84.748	83.5501	77.4266	82.3357
	704.4	56.1436	57.3861	56.1406	49.8262	49.7491	57.9814	15.7503	13.5557	15.9758	14.427	11.0253	12.9564	41.9168	42.401	43.8957	44.1855	41.3004	42.6806		704.4	82.1181	83.9354	82.1137	72.878	72.7652	84.8062	34.2615	29.4876	34.752	31.3829	23.9832	28.1839	79.9213	80.8445	83.6944	84.247	78.746	81.3776
	709.52	56.9042	56.6029	56.2896	49.7135	48.1158	57.7167	15.504	13.2547	16.3171	14.5225	11.0758	13.0582	41.2164	42.8274	44.0918	43.7527	41.0974	42.3637		709.52	83.2306	82.7899	82.3316	72.7132	70.3763	84.419	33.7257	28.8328	35.4945	31.5907	24.0931	28.4054	78.5859	81.6575	84.0683	83.4218	78.359	80.7734
	714.66	56.6258	57.3943	55.9792	49.2955	48.4858	57.3286	15.3025	13.2586	15.8129	14.4506	11.1149	12.9627	42.2898	42.483	44.2945	43.6902	40.6994	42.7207		714.66	82.8234	83.9474	81.8777	72.1018	70.9175	83.8513	33.2874	28.8413	34.3977	31.4343	24.1781	28.1976	80.6325	81.0009	84.4548	83.3026	77.6001	81.4541
	719.76	56.0845	56.6938	56.0249	49.7396	48.7921	58.5493	15.3851	13.0093	15.9119	14.3717	10.9173	13.1659	42.3046	42.9034	43.8076	43.7977	41.1377	42.8561		719.76	82.0317	82.9229	81.9445	72.7513	71.3655	85.6368	33.4671	28.299	34.613	31.2626	23.7483	28.6397	80.6607	81.8024	83.5264	83.5076	78.4358	81.7122
	724.85	56.3949	56.8086	56.2389	49.7987	48.7428	57.6288	15.659	12.8614	16.4368	14.3003	10.9076	12.9773	41.9054	42.9976	43.8315	43.7725	41.6237	42.8254		724.85	82.4857	83.0908	82.2575	72.8378	71.2934	84.2904	34.0629	27.9773	35.7548	31.1073	23.7272	28.2294	79.8996	81.9821	83.572	83.4595	79.3625	81.6537
	729.94	56.0217	55.9443	56.1948	49.8345	48.4604	58.0467	15.2897	13.037	16.2208	14.224	10.934	12.8347	42.0699	43.0711	43.3984	43.3879	41.6847	42.41		729.94	81.9398	81.8266	82.193	72.8901	70.8803	84.9017	33.2596	28.3593	35.285	30.9413	23.7846	27.9192	80.2132	82.1222	82.7462	82.7262	79.4788	80.8617
	735.06	56.0608	56.4501	56.1347	50.2114	48.7925	57.8844	15.47	13.0698	16.1076	14.4103	10.7378	13.1677	41.9466	42.4065	43.1672	43.0917	41.4043	42.371		735.06	81.997	82.5664	82.1051	73.4414	71.3661	84.6643	33.6518	28.4306	35.0387	31.3466	23.3578	28.6436	79.9781	80.855	82.3054	82.1615	78.9441	80.7873
	740.2	56.3158	56.3542	56.9217	48.7503	48.5326	57.3853	15.493	13.1845	16.4561	14.0787	11.0376	12.9672	41.9546	42.3812	43.2464	44.2921	40.1756	41.9796		740.2	82.37	82.4261	83.2562	71.3043	70.9859	83.9343	33.7018	28.6801	35.7968	30.6253	24.01	28.2075	79.9934	80.8068	82.4564	84.4502	76.6014	80.041
	745.3	57.2225	56.9528	56.5839	49.0106	48.5403	57.5709	15.1782	13.2341	15.8994	14.2263	10.5089	12.8918	41.222	42.9492	43.4293	43.5202	40.8437	42.3937		745.3	83.6962	83.3017	82.7621	71.6851	70.9972	84.2057	33.017	28.788	34.5858	30.9463	22.8599	28.0434	78.5966	81.8898	82.8051	82.9785	77.8753	80.8306
	750.39	55.8248	57.2733	56.0833	49.1619	48.6992	57.4836	15.4245	13.1399	15.9065	14.159	10.778	12.7937	41.933	42.393	43.1679	43.5054	40.4777	42.5526		750.39	81.6518	83.7704	82.0299	71.9064	71.2296	84.0781	33.5528	28.5831	34.6013	30.8	23.4453	27.83	79.9522	80.8293	82.3067	82.9502	77.1774	81.1336
	755.51	55.8299	56.1628	55.3902	48.2709	48.6494	57.2474	15.2842	13.119	16.1147	14.064	10.8246	12.8738	42.2765	42.2495	43.1277	43.2229	40.3191	41.8194		755.51	81.6593	82.1462	81.0161	70.6031	71.1568	83.7326	33.2476	28.5376	35.0542	30.5933	23.5467	28.0043	80.6072	80.5557	82.2301	82.4116	76.875	79.7356
	760.65	56.28	56.4734	57.1484	48.1784	47.9676	57.9189	15.3344	13.0703	15.8407	14.1397	10.466	12.7698	41.6741	42.4097	43.2358	43.9516	40.2477	41.9092		760.65	82.3176	82.6005	83.5878	70.4678	70.1595	84.7147	33.3568	28.4317	34.4582	30.758	22.7666	27.778	79.4586	80.8611	82.4362	83.801	76.7389	79.9068
	765.75	55.9485	55.9721	55.2973	48.6677	47.7315	57.684	15.2464	13.1236	16.0405	14.0663	10.583	12.8384	42.2334	42.3277	42.8222	43.2349	40.7258	41.907		765.75	81.8328	81.8673	80.8803	71.1835	69.8142	84.3712	33.1654	28.5477	34.8928	30.5983	23.0211	27.9273	80.525	80.7048	81.6476	82.4345	77.6505	79.9026
	770.84	55.686	56.4327	55.5693	49.1524	47.9657	57.666	15.0582	12.7814	15.9877	14.1965	10.3391	12.7297	41.2432	42.3695	42.8456	43.186	40.5411	41.852		770.84	81.4488	82.5409	81.2781	71.8925	70.1568	84.3448	32.756	27.8033	34.7779	30.8815	22.4906	27.6908	78.637	80.7845	81.6922	82.3413	77.2983	79.7978
	775.96	55.9383	56.264	56.2136	48.298	47.9276	57.7298	15.2737	12.9215	15.9551	14.0474	10.4174	12.9857	41.4586	41.9472	43.4797	43.1267	40.1943	41.6986		775.96	81.8178	82.2942	82.2205	70.6428	70.101	84.4382	33.2248	28.108	34.707	30.5572	22.6609	28.2477	79.0477	79.9793	82.9013	82.2282	76.6371	79.5053
	781.1	56.3132	55.9956	55.2014	49.254	47.9459	56.5668	15.1071	12.8941	15.922	13.8918	10.6779	12.7282	41.4716	42.1106	43.7146	42.961	40.308	42.2944		781.1	82.3662	81.9016	80.74	72.0411	70.1278	82.7371	32.8623	28.0484	34.635	30.2187	23.2276	27.6876	79.0725	80.2908	83.3491	81.9123	76.8539	80.6413
	786.2	55.7518	56.4377	55.3074	48.0327	48.0796	57.0331	15.0921	13.1746	15.9696	13.8166	10.5103	12.7442	41.4731	41.4386	42.6519	43.0678	40.5646	41.6527		786.2	81.545	82.5483	80.895	70.2548	70.3234	83.4191	32.8297	28.6586	34.7385	30.0551	22.863	27.7223	79.0753	79.0096	81.3229	82.1159	77.3431	79.4178
	791.29	55.1994	56.0328	55.3482	48.0478	47.5169	56.7735	15.1633	12.8748	15.8608	13.7131	10.2093	12.5965	42.1035	42.0005	42.8861	43.1433	40.4665	41.8889		791.29	80.7371	81.956	80.9547	70.2768	69.5003	83.0394	32.9846	28.0065	34.5019	29.83	22.2082	27.4011	80.2773	80.0809	81.7695	82.2598	77.1561	79.8681
	796.41	55.7595	55.751	55.9054	48.1725	47.794	56.7633	14.8201	12.8131	15.8412	14.0333	10.3237	12.8789	41.2298	41.9433	42.9174	43.2628	39.978	41.4567		796.41	81.5563	81.5439	81.7697	70.4592	69.9056	83.0245	32.238	27.8722	34.4592	30.5265	22.4571	28.0154	78.6114	79.9718	81.8291	82.4877	76.2247	79.0441
	801.55	55.4003	56.5162	55.4405	48.0551	47.9569	57.1416	15.2571	12.8105	16.0222	14.2963	10.2822	12.658	41.3788	42.0539	42.7756	43.219	39.7294	41.9907		801.55	81.0309	82.6631	81.0897	70.2875	70.1439	83.5778	33.1886	27.8666	34.853	31.0986	22.3668	27.5348	78.8955	80.1827	81.5588	82.4042	75.7507	80.0622
	806.65	55.2822	56.229	55.272	47.9408	47.6722	57.0486	15.1002	12.9778	15.9966	13.9691	10.4291	12.9729	41.3173	41.7068	42.7549	43.5691	40.0764	41.4708		806.65	80.8582	82.243	80.8433	70.1203	69.7275	83.4418	32.8473	28.2305	34.7973	30.3869	22.6863	28.2198	78.7783	79.5209	81.5193	83.0717	76.4123	79.0709
	811.74	56.0447	55.8433	55.5393	48.1931	47.1203	57.1114	15.3399	12.9328	16.0189	13.841	10.5101	12.609	41.2687	41.5619	42.9898	43.4308	40.2825	41.666		811.74	81.9734	81.6789	81.2342	70.4894	68.9202	83.5336	33.3688	28.1326	34.8458	30.1082	22.8625	27.4283	78.6856	79.2446	81.9672	82.808	76.8053	79.4431
	816.83	55.7317	55.7593	55.2282	48.6184	47.5878	56.9396	15.0914	12.8872	16.112	13.6469	10.2462	12.5008	41.0419	42.7623	42.775	43.0117	39.7392	41.864		816.83	81.5156	81.556	80.7792	71.1114	69.604	83.2824	32.8282	28.0334	35.0483	29.686	22.2885	27.1929	78.2532	81.5334	81.5576	82.0089	75.7694	79.8207
	821.95	55.5956	56.0294	55.0883	47.8916	47.2325	57.1898	15.113	13.0194	15.6081	13.8263	10.2385	12.7514	41.0594	42.0315	43.4193	42.9498	40.1627	41.3018		821.95	81.3166	81.9511	80.5746	70.0484	69.0843	83.6483	32.8752	28.321	33.9522	30.0762	22.2717	27.738	78.2865	80.14	82.7861	81.8909	76.5768	78.7487
	827.08	55.0487	55.6998	54.7301	47.4194	47.0745	56.9289	15.1404	12.7348	16.221	14.22	10.2339	12.3459	41.1278	42.1651	42.4812	42.7974	40.2398	41.659		827.08	80.5166	81.469	80.0507	69.3577	68.8532	83.2667	32.9348	27.7019	35.2854	30.9326	22.2617	26.8559	78.417	80.3947	80.9974	81.6003	76.7238	79.4298
	832.19	55.3995	55.9149	55.551	47.3385	47.4824	56.8857	14.8557	12.5307	15.6937	14.0017	10.2152	12.5816	40.5914	42.0409	42.6876	42.3947	39.8546	41.1029		832.19	81.0298	81.7836	81.2513	69.2394	69.4498	83.2035	32.3155	27.2579	34.1384	30.4578	22.221	27.3686	77.3942	80.1579	81.391	80.8325	75.9894	78.3695
	837.28	55.2314	55.5957	55.3097	47.9134	46.6028	56.891	15.2346	12.729	16.0108	14.2417	10.2793	12.3675	41.0688	41.7639	42.9403	42.787	40.0206	41.6731		837.28	80.7839	81.3167	80.8984	70.0803	68.1633	83.2113	33.1397	27.6893	34.8282	30.9798	22.3605	26.9029	78.3045	79.6298	81.8728	81.5805	76.3059	79.4567
	842.4	55.4441	55.6638	55.2594	47.4487	46.2932	57.1108	15.1441	12.5655	15.7523	13.8631	10.1542	12.7122	40.9892	41.4522	42.6867	42.4684	39.4742	40.9602		842.4	81.095	81.4163	80.8248	69.4006	67.7105	83.5328	32.9428	27.3336	34.2659	30.1563	22.0883	27.6527	78.1527	79.0355	81.3893	80.973	75.2641	78.0974
	847.54	55.3464	55.6776	55.6988	47.6256	47.1462	56.2636	15.0478	12.8903	16.2992	14.1099	9.95234	12.3847	40.8753	41.646	42.7822	42.285	40.103	41.6025		847.54	80.9521	81.4365	81.4675	69.6593	68.9581	82.2936	32.7334	28.0402	35.4555	30.6931	21.6492	26.9403	77.9355	79.405	81.5713	80.6234	76.463	79.3221
	852.68	55.5962	55.4602	54.8445	46.9543	46.8282	56.0308	15.037	12.4323	15.9479	13.9705	10.2126	12.4533	41.5966	41.4348	42.7662	42.9092	40.1414	41.3439		852.68	81.3174	81.1185	80.218	68.6774	68.493	81.9531	32.7099	27.0439	34.6913	30.3899	22.2154	27.0896	79.3108	79.0023	81.5408	81.8135	76.5362	78.829
	857.78	55.7647	55.5039	54.8321	47.9915	46.3298	56.0988	15.0669	12.382	15.9613	13.8483	10.1937	12.568	41.2076	41.6692	42.5089	42.558	39.8831	41.064		857.78	81.5639	81.1825	80.1998	70.1945	67.764	82.0526	32.7749	26.9345	34.7205	30.1241	22.1743	27.3391	78.5691	79.4492	81.0503	81.1439	76.0437	78.2953
	862.9	55.2529	55.1396	54.3579	47.4322	47.1036	56.0112	14.8206	12.3458	15.7463	13.8494	10.2186	12.8459	41.0696	41.0092	42.5253	42.4217	39.9181	41.1573		862.9	80.8153	80.6496	79.5063	69.3764	68.8958	81.9244	32.2391	26.8557	34.2528	30.1265	22.2284	27.9436	78.306	78.1908	81.0815	80.884	76.1105	78.4732
	868.04	55.5249	56.1919	54.2182	47.3391	46.5752	55.5303	15.041	12.5405	15.5423	13.8548	10.2721	12.6073	41.2609	41.8811	42.4297	42.2992	39.526	41.3136		868.04	81.2132	82.1887	79.3019	69.2403	68.1229	81.2211	32.7186	27.2793	33.809	30.1382	22.3448	27.4245	78.6707	79.8533	80.8992	80.6504	75.3629	78.7712
	873.14	54.6441	55.571	54.8395	46.7894	46.4581	56.3639	14.9825	12.5156	16.1057	13.9929	10.119	12.3974	41.2364	41.8308	42.3154	42.4943	39.2304	40.6589		873.14	79.9249	81.2806	80.2107	68.4362	67.9517	82.4403	32.5913	27.2251	35.0346	30.4386	22.0118	26.968	78.624	79.7574	80.6813	81.0224	74.7993	77.5229
	878.23	54.5976	55.5819	54.9933	46.9799	46.645	56.1415	15.0598	12.5681	16.0533	13.6413	9.93345	12.4923	40.7376	41.4234	42.8104	42.2657	39.4727	41.1977		878.23	79.8569	81.2965	80.4356	68.7149	68.225	82.115	32.7595	27.3393	34.9206	29.6738	21.6081	27.1744	77.673	78.9806	81.6251	80.5866	75.2612	78.5502
	883.35	54.994	55.3331	54.5408	46.8283	46.4422	56.2241	14.9345	12.4412	15.9357	14.0454	10.4154	12.8838	40.3261	41.3808	42.708	42.6943	38.8845	41.8922		883.35	80.4367	80.9326	79.7738	68.4931	67.9284	82.2358	32.4869	27.0632	34.6648	30.5528	22.6565	28.026	76.8884	78.8993	81.4299	81.4038	74.1397	79.8744
	888.49	54.6548	55.1502	54.547	46.6421	46.6086	56.2761	15.1547	12.5372	16.1802	13.8038	10.1764	12.6121	40.8205	40.9453	42.7737	42.9491	39.1023	40.7114		888.49	79.9405	80.6651	79.7828	68.2208	68.1718	82.3119	32.9659	27.2721	35.1967	30.0273	22.1366	27.435	77.831	78.069	81.5551	81.8896	74.555	77.623
	893.59	54.6128	55.1795	54.3907	45.992	46.3742	55.8877	15.0443	12.292	16.4343	13.7488	10.1126	12.6718	40.4955	41.2632	42.2149	42.1049	39.0836	40.8753		893.59	79.8791	80.708	79.5542	67.2699	67.829	81.7438	32.7257	26.7387	35.7494	29.9077	21.9979	27.5649	77.2114	78.6751	80.4897	80.28	74.5194	77.9355
	898.68	54.4255	55.3259	54.4392	46.0311	46.281	55.814	15.107	12.441	15.7403	13.9498	10.0281	12.3391	40.4735	41.7578	42.0052	41.7457	39.024	41.4993		898.68	79.6051	80.9221	79.6252	67.3271	67.6926	81.636	32.8621	27.0628	34.2398	30.3449	21.814	26.8411	77.1694	79.6182	80.0899	79.5951	74.4057	79.1253
	903.77	54.526	54.831	54.405	45.913	46.5291	56.1825	15.1403	12.552	16.0458	14.0121	9.96085	12.5517	40.4102	41.337	42.1924	42.2321	38.4148	40.9919		903.77	79.7521	80.1982	79.5751	67.1544	68.0555	82.175	32.9346	27.3043	34.9043	30.4804	21.6678	27.3036	77.0487	78.8158	80.4468	80.5225	73.2442	78.1578
	908.89	54.6336	54.8501	54.3916	45.8632	45.9411	55.3311	15.0074	12.3665	16.3108	13.9084	9.84635	12.333	40.3999	41.387	42.413	41.9571	38.5251	41.1628		908.89	79.9095	80.2262	79.5556	67.0815	67.1955	80.9297	32.6455	26.9007	35.4808	30.2548	21.4187	26.8279	77.0291	78.9112	80.8674	79.9982	73.4545	78.4837
	913.99	54.4165	54.7183	53.8982	45.716	45.6447	54.6839	15.1715	12.5564	16.557	14.2473	10.0874	12.5784	40.4553	41.3011	41.9179	42.1803	39.2485	41.2493		913.99	79.592	80.0334	78.8339	66.8662	66.7619	79.9831	33.0024	27.3138	36.0163	30.992	21.943	27.3617	77.1347	78.7474	79.9234	80.4237	74.8338	78.6486
	919.08	54.7676	54.565	54.0594	46.2873	45.5891	55.3692	14.8121	12.6208	16.2432	14.2049	9.89988	12.3268	41.0534	40.8396	41.995	41.9654	39.0193	40.6239		919.08	80.1055	79.8092	79.0697	67.7018	66.6806	80.9854	32.2206	27.4539	35.3337	30.8998	21.5351	26.8144	78.2751	77.8675	80.0704	80.014	74.3967	77.4562
	924.17	53.8954	54.4237	54.404	46.4951	45.7039	55.792	15.1489	12.6692	16.1551	14.0548	10.1978	12.6243	40.041	40.63	41.3431	41.826	38.4032	41.2552		924.17	78.8298	79.6025	79.5737	68.0058	66.8485	81.6038	32.9533	27.5592	35.1421	30.5733	22.1832	27.4615	76.3448	77.4678	78.8275	79.7482	73.222	78.6599
	929.29	54.4705	54.1454	54.2894	46.481	45.7773	56.1218	14.7936	12.7442	16.2458	14.1702	9.91335	12.4578	39.6919	41.0084	41.5922	42.5818	39.0352	40.6803		929.29	79.671	79.1954	79.4061	67.9852	66.9559	82.0862	32.1804	27.7223	35.3394	30.8243	21.5644	27.0994	75.6792	78.1893	79.3024	81.1893	74.4271	77.5637
	934.43	53.7625	55.1726	54.054	46.0647	45.6098	55.3813	14.9308	12.3321	16.2715	13.9395	9.58785	12.3766	41.0509	41.0117	41.8412	41.774	39.2578	40.9199		934.43	78.6354	80.6979	79.0618	67.3763	66.7109	81.0031	32.4789	26.8259	35.3953	30.3225	20.8564	26.9227	78.2703	78.1956	79.7772	79.6491	74.8515	78.0206
	939.53	54.3603	54.8844	54.6634	46.1044	46.0118	55.3272	15.2003	12.7639	16.6924	14.2877	10.0824	12.4253	40.624	40.8006	41.8074	41.6369	38.9374	40.7804		939.53	79.5098	80.2763	79.9531	67.4343	67.2989	80.924	33.0651	27.7652	36.3108	31.0799	21.9322	27.0286	77.4564	77.7931	79.7127	79.3876	74.2406	77.7546
	944.62	55.1648	54.2705	54.3391	46.3406	45.5476	55.6489	14.9445	12.3678	16.3805	14.1689	9.95882	12.715	40.5327	41.1627	41.7234	41.7599	38.7734	40.4873		944.62	80.6865	79.3784	79.4788	67.7798	66.6199	81.3945	32.5087	26.9036	35.6324	30.8215	21.6633	27.6588	77.2823	78.4835	79.5526	79.6222	73.9279	77.1957
	949.74	54.2152	54.5714	53.6742	45.8871	45.7746	55.4976	14.9647	12.6868	16.4843	14.4336	9.86459	12.3828	40.0882	40.4923	41.6457	41.7493	38.8363	40.094		949.74	79.2975	79.8185	78.5062	67.1165	66.9519	81.1732	32.5526	27.5975	35.8582	31.3973	21.4584	26.9362	76.4348	77.2053	79.4044	79.602	74.0478	76.4458
	954.84	54.0144	54.3464	53.7811	45.1437	45.5866	54.9951	15.084	12.619	15.9455	14.4076	9.77541	12.5381	40.0622	40.9143	41.1747	41.7995	38.1276	40.5648		954.84	79.0038	79.4894	78.6626	66.0292	66.677	80.4383	32.8121	27.45	34.6861	31.3407	21.2644	27.274	76.3852	78.0099	78.5064	79.6977	72.6966	77.3435
	959.93	53.5406	54.4078	53.641	45.8864	45.5516	54.6246	14.8448	12.5434	16.3023	14.1865	9.83838	12.5684	40.6356	40.8412	41.6764	41.6243	38.4193	40.5637		959.93	78.3108	79.5793	78.4577	67.1155	66.6258	79.8963	32.2918	27.2856	35.4623	30.8598	21.4014	27.3399	77.4785	77.8705	79.463	79.3636	73.2528	77.3414
	965.02	54.058	53.8953	53.2825	45.7232	45.8024	55.5029	15.0261	12.4133	16.687	14.097	9.9094	12.2747	40.208	41.0317	41.5508	42.2182	38.4601	39.8695		965.02	79.0676	78.8296	77.9333	66.8768	66.9926	81.181	32.6861	27.0025	36.2991	30.6651	21.5558	26.701	76.6632	78.2337	79.2235	80.496	73.3305	76.0178
	970.14	53.3084	54.2823	53.3136	45.3027	45.2051	54.3673	14.7592	12.5262	16.5702	14.562	9.49532	12.4267	40.1948	40.8129	41.9519	42.2172	38.7417	40.191		970.14	77.9712	79.3957	77.9788	66.2617	66.119	79.52	32.1056	27.2481	36.045	31.6766	20.6551	27.0317	76.6381	77.8166	79.9882	80.4941	73.8675	76.6308
	975.28	53.8246	54.0777	53.8254	45.072	45.7662	54.4825	14.862	12.4339	16.4802	14.5972	9.7385	12.5389	39.9175	40.8992	41.9075	41.6357	38.3765	40.3744		975.28	78.7262	79.0964	78.7274	65.9243	66.9397	79.6885	32.3292	27.0474	35.8492	31.7532	21.1841	27.2758	76.1093	77.9811	79.9036	79.3854	73.1711	76.9805
	980.38	53.8352	54.3927	53.8312	45.3589	44.6184	54.7881	14.8869	12.532	16.7918	14.3209	10.0544	12.5602	40.0175	40.3022	41.8603	41.4455	38.754	40.6604		980.38	78.7417	79.5572	78.7359	66.3439	65.2608	80.1355	32.3834	27.2608	36.5271	31.1521	21.8712	27.3221	76.3	76.8428	79.8136	79.0227	73.8909	77.5258
	985.47	54.0457	53.7733	53.7735	45.4319	45.1543	54.9882	14.8521	12.4607	16.9568	14.2974	9.90425	12.1769	40.4611	40.9054	41.7466	41.9142	38.3616	40.516		985.47	79.0496	78.6512	78.6515	66.4507	66.0447	80.4282	32.3077	27.1057	36.886	31.101	21.5446	26.4883	77.1458	77.9929	79.5968	79.9164	73.1427	77.2505
	990.59	53.659	54.4532	53.7062	44.8592	44.6913	54.6213	14.7555	12.6815	16.5461	14.2846	9.83725	12.6039	39.7933	40.982	41.712	42.06	37.7334	40.6911		990.59	78.484	79.6457	78.553	65.613	65.3675	79.8915	32.0975	27.586	35.9926	31.0732	21.3989	27.4172	75.8725	78.139	79.5308	80.1944	71.945	77.5843
	995.69	53.4217	54.4773	53.97	44.4177	44.8935	55.1575	15.1706	12.4664	16.8285	14.6197	9.57578	12.2569	40.0305	40.4352	42.0082	41.7324	38.1581	39.9788		995.69	78.1369	79.6809	78.9389	64.9673	65.6632	80.6758	33.0005	27.1181	36.6069	31.8021	20.8301	26.6623	76.3248	77.0964	80.0956	79.5697	72.7547	76.2262
	1000.78	53.9684	53.9605	53.5559	44.655	44.4454	54.9403	14.707	12.6116	16.5075	14.6352	9.97269	12.3917	39.6807	40.4551	41.6733	40.9475	38.2211	40.3115		1000.78	78.9366	78.925	78.3332	65.3144	65.0078	80.3581	31.992	27.4339	35.9086	31.8358	21.6935	26.9556	75.6578	77.1343	79.457	78.0732	72.8749	76.8606
	1005.9	53.6099	53.6413	54.0029	44.4829	44.7282	54.0033	15.2124	12.507	16.6761	14.6486	9.73441	12.5169	40.0566	40.8355	41.6746	41.444	37.7577	40.2383		1005.9	78.4122	78.4581	78.987	65.0627	65.4214	78.9876	33.0914	27.2064	36.2754	31.865	21.1752	27.2279	76.3745	77.8596	79.4595	79.0199	71.9913	76.721
	1011.04	53.6321	53.8995	53.4553	44.594	45.3429	54.1048	14.9056	12.6122	16.6957	14.5645	9.70714	12.8651	39.9833	40.4174	41.5763	42.0361	38.318	40.1171		1011.04	78.4447	78.8358	78.1861	65.2251	66.3205	79.1361	32.424	27.4352	36.318	31.682	21.1159	27.9854	76.2348	77.0625	79.2721	80.1488	73.0596	76.4899
	1016.14	53.6916	53.8967	53.4668	45.1193	44.9483	54.1278	14.9837	12.5657	16.5703	14.6565	9.78901	12.3603	40.0991	40.2116	41.7961	41.5245	38.2566	40.5324		1016.14	78.5317	78.8317	78.2029	65.9935	65.7434	79.1697	32.5939	27.3341	36.0452	31.8822	21.2939	26.8873	76.4556	76.6701	79.6912	79.1733	72.9425	77.2817
	1021.23	52.791	54.0999	53.5858	44.5428	45.0114	54.1545	14.7209	12.6128	16.615	14.5846	9.61747	12.4079	39.2877	39.8917	41.7175	41.3809	38.1328	39.5457		1021.23	77.2144	79.1289	78.3769	65.1503	65.8357	79.2088	32.0222	27.4365	36.1425	31.7258	20.9208	26.9908	74.9085	76.0601	79.5413	78.8995	72.7065	75.4004
	1026.32	53.2533	53.6266	52.9225	44.4888	44.1503	54.7636	14.9427	12.6405	16.7598	14.2716	9.59175	12.487	39.6405	40.0568	41.2537	41.3382	38.2522	39.7519		1026.32	77.8906	78.4366	77.4068	65.0713	64.5762	80.0997	32.5047	27.4968	36.4575	31.0449	20.8649	27.1629	75.5812	76.3749	78.657	78.8181	72.9342	75.7936
	1031.44	53.4646	52.7946	52.743	44.2839	44.4824	53.7775	14.6719	12.2114	16.8648	14.8805	9.69592	12.5593	39.773	40.4384	41.144	40.9981	37.6345	39.9396		1031.44	78.1997	77.2197	77.1442	64.7716	65.0619	78.6573	31.9157	26.5634	36.6859	32.3694	21.0915	27.3201	75.8338	77.1025	78.4479	78.1697	71.7564	76.1515
	1036.54	53.2072	53.3603	53.1085	44.1683	44.6864	53.8316	14.9368	12.6153	16.902	14.6192	9.70104	12.2651	38.7873	40.2018	41.6065	41.3703	37.6608	40.1302		1036.54	77.8232	78.0471	77.6788	64.6025	65.3603	78.7365	32.4919	27.442	36.7668	31.801	21.1026	26.6802	73.9544	76.6514	79.3297	78.8793	71.8066	76.5149
	1041.63	53.4561	53.6349	53.0268	44.7005	45.2845	54.1026	15.2158	12.5691	16.9004	14.5575	9.75696	12.4007	39.5063	40.6422	40.8387	41.4954	37.4126	40.0123		1041.63	78.1873	78.4488	77.5593	65.3809	66.2351	79.1329	33.0988	27.3415	36.7633	31.6668	21.2242	26.9751	75.3253	77.4911	77.8658	79.1179	71.3333	76.2901
	1046.72	52.7992	53.5455	52.8248	44.3118	44.059	54.3199	14.8312	12.5661	16.7441	14.4427	9.56212	12.5489	39.2385	39.9149	41.2776	41.4722	37.5267	39.7434		1046.72	77.2264	78.318	77.2639	64.8124	64.4426	79.4507	32.2622	27.3349	36.4233	31.4171	20.8004	27.2975	74.8147	76.1044	78.7026	79.0736	71.5509	75.7774
	1051.84	53.4687	53.44	53.2473	44.1222	44.0402	54.1786	15.016	12.6045	16.8986	14.8819	9.59311	12.6447	39.4517	40.134	41.1151	41.1941	37.878	39.8175		1051.84	78.2057	78.1637	77.8819	64.5351	64.4151	79.244	32.6642	27.4185	36.7594	32.3725	20.8678	27.5059	75.2212	76.5221	78.3928	78.5434	72.2207	75.9187
	1056.94	52.9734	53.0742	52.7482	44.6539	44.3424	53.8913	14.7039	12.5361	16.9204	14.6401	9.6023	12.3261	39.8065	39.9027	41.3195	41.1252	37.9421	40.1829		1056.94	77.4812	77.6287	77.1518	65.3128	64.8572	78.8238	31.9853	27.2697	36.8068	31.8465	20.8878	26.8129	75.8977	76.0811	78.7825	78.412	72.3429	76.6154
	1062.03	52.1942	53.3685	52.2565	43.9232	44.3212	54.5272	15.1447	12.6822	16.6233	14.7987	9.44984	12.3821	39.3875	39.8805	41.2497	41.6374	37.7064	39.8086		1062.03	76.3415	78.0591	76.4327	64.244	64.8261	79.7539	32.9441	27.5875	36.1605	32.1915	20.5562	26.9347	75.0988	76.0388	78.6494	79.3886	71.8935	75.9017
	1067.15	53.017	52.6045	52.0803	44.5099	43.501	54.7126	14.9954	12.65	16.8914	14.8086	9.51373	12.6609	39.5252	39.4614	41.3146	41.1751	38.4114	39.4454		1067.15	77.545	76.9417	76.1749	65.1021	63.6265	80.0251	32.6194	27.5174	36.7437	32.213	20.6951	27.5411	75.3613	75.2397	78.7731	78.5071	73.2377	75.2092
	1072.29	52.933	52.6819	52.9456	43.9972	43.9606	54.0218	14.8557	12.5645	16.7076	14.677	9.54616	12.3115	39.0513	40.3022	41.2441	41.0178	37.3754	40.0436		1072.29	77.4221	77.0549	77.4406	64.3522	64.2987	79.0147	32.3155	27.3315	36.3439	31.9268	20.7657	26.7811	74.4578	76.8428	78.6387	78.2072	71.2624	76.3498
	1077.39	53.1863	52.9275	52.8925	44.0053	43.93	53.6893	15.0184	12.6362	17.1452	14.4284	9.57189	12.7383	39.4618	39.6076	40.7251	40.9298	37.4455	39.9635		1077.39	77.7926	77.4141	77.3629	64.3641	64.254	78.5283	32.6694	27.4874	37.2958	31.386	20.8217	27.7095	75.2405	75.5185	77.6492	78.0394	71.396	76.197
	1082.48	52.9994	53.1821	53.2853	43.4481	43.5195	53.694	15.0395	12.436	16.8414	15.0321	9.32049	12.2718	39.1385	39.4978	40.651	40.9066	37.5732	39.9812		1082.48	77.5193	77.7865	77.9374	63.5491	63.6535	78.5352	32.7153	27.0519	36.635	32.6992	20.2748	26.6947	74.624	75.3091	77.5079	77.9952	71.6395	76.2308
	1087.6	52.9191	53.7337	52.7219	44.2414	43.5294	53.2465	14.9028	12.9632	16.8931	14.7901	9.51615	12.581	39.0396	39.9126	40.9072	41.1406	37.1488	39.5695		1087.6	77.4018	78.5933	77.1134	64.7094	63.668	77.8807	32.4179	28.1987	36.7474	32.1728	20.7004	27.3673	74.4355	76.1	77.9964	78.4414	70.8303	75.4458
	1092.74	53.3349	53.2204	52.7955	43.0157	43.7607	53.8554	15.1928	13.1491	16.8431	14.9588	9.50417	12.5179	39.1187	39.5128	40.3451	41.4507	37.7469	39.5635		1092.74	78.01	77.8425	77.221	62.9167	64.0063	78.7713	33.0488	28.6031	36.6387	32.5398	20.6743	27.2301	74.5863	75.3377	76.9246	79.0326	71.9707	75.4344
	1097.84	53.2746	53.113	53.1605	43.4485	43.9454	53.0436	15.0767	12.7953	16.8702	15.0677	9.61568	12.3867	39.0429	40.5087	40.9695	41.0947	37.3558	39.4907		1097.84	77.9218	77.6854	77.7549	63.5497	64.2765	77.5839	32.7962	27.8335	36.6976	32.7766	20.9169	26.9447	74.4418	77.2365	78.1151	78.3538	71.225	75.2956
	1102.93	52.5542	53.0994	51.8983	43.5301	44.0036	53.4002	15.3116	13.0157	16.7348	14.8871	9.39383	12.9251	39.2418	40.0868	40.7429	40.9947	37.7276	39.5434		1102.93	76.8681	77.6655	75.9087	63.669	64.3616	78.1055	33.3072	28.313	36.4031	32.3838	20.4343	28.1159	74.821	76.4321	77.6831	78.1632	71.9339	75.396
	1108.05	52.8363	52.925	52.8251	43.4385	43.5463	53.9767	14.7968	12.9886	17.057	14.7642	9.6122	12.2707	39.3442	40.3067	40.9842	40.3658	37.0815	39.4617		1108.05	77.2807	77.4104	77.2643	63.5351	63.6927	78.9487	32.1874	28.254	37.1039	32.1164	20.9093	26.6924	75.0162	76.8514	78.1432	76.9641	70.702	75.2403
	1113.19	53.0575	53.077	52.8989	42.6683	43.4256	54.0172	15.4379	12.6471	16.8506	14.6961	9.50892	12.3311	38.6881	39.424	41.0947	41.0126	37.2207	39.6775		1113.19	77.6042	77.6328	77.3723	62.4085	63.5162	79.0079	33.5819	27.5111	36.655	31.9683	20.6847	26.8237	73.7653	75.1684	78.3538	78.1973	70.9674	75.6517
	1118.29	52.8466	53.0653	52.2631	43.6113	43.294	53.4945	15.1413	12.9345	16.7063	14.7766	9.27035	12.6265	39.5045	39.3474	41.1601	40.6804	36.9598	39.2525		1118.29	77.2958	77.6157	76.4423	63.7878	63.3237	78.2434	32.9367	28.1363	36.3411	32.1434	20.1657	27.4663	75.3219	75.0223	78.4785	77.5639	70.47	74.8414
	1123.38	52.4414	52.687	52.5885	43.4474	43.1791	53.7676	15.4211	13.2757	16.8927	15.0558	9.48283	12.6467	38.7067	39.5172	40.4046	40.6783	36.5934	39.1665		1123.38	76.7031	77.0623	76.9183	63.5481	63.1557	78.6429	33.5454	28.8785	36.7465	32.7508	20.6279	27.5103	73.8007	75.3461	77.0381	77.5599	69.7714	74.6774
	1128.47	52.4588	52.0675	51.9099	43.2078	43.1639	52.889	14.8384	12.7902	16.5181	15.1104	9.4842	12.5743	39.0998	39.496	40.6336	40.6476	36.9847	39.8168		1128.47	76.7285	76.1562	75.9257	63.1976	63.1334	77.3578	32.2779	27.8224	35.9317	32.8695	20.6309	27.3528	74.5502	75.3057	77.4747	77.5014	70.5175	75.9173
	1133.59	52.174	52.8618	51.7433	43.4005	42.446	53.0917	14.8735	12.7771	16.6653	14.9834	9.35476	12.8127	38.9146	39.737	40.5272	40.459	36.9457	39.7124		1133.59	76.312	77.318	75.682	63.4795	62.0834	77.6543	32.3542	27.7939	36.2519	32.5933	20.3493	27.8714	74.1971	75.7652	77.2718	77.1418	70.4431	75.7183
	1138.73	51.6948	52.4586	51.5659	42.5611	43.3347	52.8273	14.6594	12.6696	16.9194	15.0046	9.52743	12.7417	38.3925	39.9533	40.0936	40.4364	36.8569	39.7704		1138.73	75.6111	76.7283	75.4226	62.2517	63.3832	77.2675	31.8885	27.5601	36.8046	32.6394	20.7249	27.7169	73.2017	76.1776	76.4451	77.0987	70.2738	75.8289
	1143.83	51.9532	52.8429	52.3341	43.1286	43.0796	53.1016	15.0111	12.9342	16.7531	14.7304	9.74919	12.7559	38.5909	39.4928	40.7883	40.923	37.1881	39.6955		1143.83	75.989	77.2904	76.5462	63.0818	63.0101	77.6688	32.6535	28.1357	36.4429	32.0429	21.2073	27.7478	73.5799	75.2996	77.7696	78.0265	70.9053	75.686
	1148.92	52.5087	52.4739	51.2356	42.3353	42.8569	53.0994	14.9522	13.0037	16.6336	14.9679	9.57875	12.8676	38.7152	39.7443	40.6281	40.848	37.416	39.6529		1148.92	76.8015	76.7506	74.9394	61.9215	62.6844	77.6655	32.5254	28.2868	36.1829	32.5596	20.8366	27.9908	73.8169	75.7791	77.4642	77.8835	71.3398	75.6048
	1154.04	51.9288	52.7674	51.792	42.8893	42.9993	53.4395	15.12	13.0006	16.7833	15.2394	9.73295	12.8022	39.0711	39.2978	40.0433	40.2808	36.7042	39.329		1154.04	75.9534	77.1799	75.7533	62.7318	62.8927	78.163	32.8904	28.2801	36.5086	33.1501	21.172	27.8485	74.4955	74.9278	76.3492	76.802	69.9826	74.9873
	1159.18	52.0314	52.2626	52.1968	42.2315	42.7649	52.9223	15.1594	12.9072	16.7042	14.7922	9.50772	12.508	38.7931	39.0029	40.1067	40.574	36.8763	39.665		1159.18	76.1034	76.4416	76.3453	61.7696	62.5498	77.4065	32.9761	28.0769	36.3365	32.1773	20.6821	27.2085	73.9655	74.3655	76.4701	77.3611	70.3108	75.6279
	1164.28	52.3798	53.1045	51.8828	42.6959	42.5471	53.4673	15.2874	13.0563	16.5227	15.094	9.43271	12.6703	39.0111	39.4167	40.7733	40.874	37.0931	39.5111		1164.28	76.613	77.673	75.8861	62.4489	62.2313	78.2036	33.2546	28.4013	35.9417	32.8338	20.5189	27.5616	74.3811	75.1545	77.7411	77.933	70.7241	75.3345
	1169.37	52.3318	53.1171	51.9934	42.7646	42.3669	52.9962	15.35	12.7458	16.8719	14.8202	9.30973	13.0353	38.8456	39.1803	41.1102	40.6294	37.4608	38.5803		1169.37	76.5428	77.6914	76.0478	62.5494	61.9677	77.5146	33.3907	27.7258	36.7013	32.2383	20.2514	28.3556	74.0656	74.7037	78.3834	77.4667	71.4252	73.5597
	1174.49	52.6745	52.3931	51.923	42.2311	43.017	52.73	15.2942	13.5187	16.8402	15.0001	9.17856	12.9712	38.5936	38.6362	40.3178	40.2383	36.68	39.7317		1174.49	77.044	76.6325	75.9449	61.7691	62.9186	77.1252	33.2694	29.4071	36.6324	32.6296	19.966	28.2161	73.5851	73.6663	76.8726	76.721	69.9365	75.7551
	1179.59	52.1574	52.3439	51.7052	42.3191	42.8578	52.5513	15.2375	13.1012	16.7185	15.0381	9.2877	12.9201	38.3313	39.6492	40.1405	39.9735	36.4909	39.0483		1179.59	76.2877	76.5605	75.6263	61.8978	62.6857	76.8638	33.146	28.4989	36.3676	32.7123	20.2035	28.105	73.085	75.5978	76.5345	76.2161	69.5759	74.452
	1184.68	52.1997	51.9009	51.7727	42.8613	42.574	52.7078	14.9554	13.1744	16.9481	14.7237	9.20891	12.8013	38.2917	39.3735	40.1371	40.5554	36.6177	38.9134		1184.68	76.3496	75.9125	75.725	62.6908	62.2706	77.0928	32.5324	28.6582	36.8671	32.0283	20.0321	27.8466	73.0095	75.0721	76.528	77.3256	69.8177	74.1948
	1189.77	51.1881	51.6483	52.0137	42.1274	42.4354	52.3769	14.9897	13.3986	16.7363	14.7736	9.52424	12.9004	38.4848	39.1815	40.3427	40.1447	35.843	38.8969		1189.77	74.87	75.5431	76.0775	61.6174	62.0679	76.6088	32.607	29.1459	36.4063	32.1369	20.718	28.0621	73.3776	74.706	76.92	76.5425	68.3406	74.1634
	1194.89	52.7086	51.3237	51.9078	42.1621	42.6915	52.0817	15.108	13.0444	17.0722	14.826	9.50113	12.8853	38.5584	39.3882	40.7058	40.1204	36.8796	39.4042		1194.89	77.0939	75.0683	75.9226	61.6681	62.4425	76.177	32.8643	28.3754	37.137	32.2509	20.6677	28.0293	73.518	75.1001	77.6123	76.4962	70.3171	75.1306
	1200.03	52.0631	52.0968	52.0669	42.512	42.0002	53.0226	15.2492	13.1776	16.8738	14.5041	9.21593	12.6468	38.2049	39.3238	40.0767	40.1824	37.0854	39.1854		1200.03	76.1498	76.1991	76.1553	62.1799	61.4313	77.5532	33.1715	28.6651	36.7054	31.5507	20.0473	27.5105	72.844	74.9773	76.4129	76.6144	70.7095	74.7134
	1205.13	51.268	52.2398	51.6821	42.2456	42.3306	52.6245	14.8476	13.4928	16.7512	14.7695	9.32819	13.2226	38.2328	38.8744	40.1662	39.7483	36.5015	39.0085		1205.13	74.9868	76.4082	75.5925	61.7903	61.9146	76.9709	32.2979	29.3508	36.4387	32.128	20.2915	28.763	72.8972	74.1205	76.5835	75.7867	69.5961	74.3762
	1210.22	50.8533	51.5983	51.2028	42.0335	42.0443	53.0142	15.0107	12.9808	16.493	14.662	9.13945	12.9023	38.0225	38.9419	40.1668	40.1199	36.3139	38.6698		1210.22	74.3803	75.4699	74.8915	61.48	61.4958	77.5409	32.6527	28.237	35.8771	31.8941	19.881	28.0663	72.4962	74.2492	76.5847	76.4952	69.2385	73.7304
	1215.34	51.5847	51.5081	51.8511	42.5025	41.8475	52.043	14.9769	13.2472	16.8686	14.5744	9.13898	12.8457	37.807	38.5728	40.2466	40.3507	36.2585	38.6242		1215.34	75.4501	75.338	75.8397	62.166	61.208	76.1204	32.5791	28.8165	36.6941	31.7036	19.88	27.9431	72.0853	73.5454	76.7368	76.9353	69.1328	73.6434
	1220.48	51.5462	51.2029	50.7325	41.8041	42.4853	52.532	15.0303	13.2777	16.7904	14.8495	9.3621	13.2025	38.287	38.3951	40.7823	40.5339	36.362	39.3268		1220.48	75.3937	74.8916	74.2036	61.1445	62.1409	76.8356	32.6953	28.8829	36.524	32.302	20.3653	28.7193	73.0005	73.2066	77.7582	77.2846	69.3302	74.9831
	1225.58	51.2158	51.7936	51.2578	41.394	42.4984	52.3172	15.0564	13.2863	16.9533	14.665	8.98377	13.0522	38.623	38.6178	40.2683	40.0181	36.1747	39.033		1225.58	74.9105	75.7556	74.9719	60.5447	62.16	76.5215	32.7521	28.9016	36.8784	31.9006	19.5423	28.3923	73.6411	73.6312	76.7782	76.3011	68.9731	74.4229
	1230.67	51.9506	51.4448	51.3347	41.6486	42.2362	52.5054	15.0898	13.1649	16.4505	15.2557	9.10067	13.0613	38.2066	38.7574	39.4613	39.8863	36.0131	39.1666		1230.67	75.9852	75.2454	75.0844	60.9171	61.7765	76.7967	32.8247	28.6375	35.7846	33.1856	19.7966	28.4121	72.8472	73.8974	75.2395	76.0498	68.6649	74.6776
	1235.79	51.221	51.3458	51.863	41.8082	42.1042	51.7295	15.1895	13.2579	16.7714	14.4468	9.10705	13.2061	37.8654	38.942	40.1689	40.4878	35.5769	39.2195		1235.79	74.9181	75.1006	75.8571	61.1505	61.5835	75.6619	33.0416	28.8398	36.4827	31.426	19.8105	28.7271	72.1967	74.2494	76.5887	77.1967	67.8333	74.7785
	1240.93	52.2259	51.5326	51.2453	41.6229	41.4488	51.8562	14.9078	13.5909	16.6702	14.6471	9.00553	13.345	37.7758	38.4751	39.4585	39.8549	36.1841	38.9437		1240.93	76.3879	75.3739	74.9536	60.8795	60.6248	75.8472	32.4288	29.5642	36.2625	31.8617	19.5897	29.0293	72.0258	73.3591	75.2342	75.99	68.991	74.2526
	1246.03	51.3321	51.3894	51.1546	41.4976	42.1139	52.413	15.0176	13.465	16.4387	14.8315	9.18904	12.8672	38.0392	38.651	39.6769	39.8051	36.1072	38.9965		1246.03	75.0806	75.1644	74.821	60.6962	61.5977	76.6616	32.6677	29.2903	35.759	32.2628	19.9888	27.9899	72.528	73.6945	75.6506	75.895	68.8444	74.3533
	1251.12	51.3349	51.7085	51.8155	41.7445	41.1784	51.5493	14.9654	13.4547	16.5366	14.7904	9.262	13.3686	38.055	38.573	38.9867	39.8917	35.7671	39.3342		1251.12	75.0847	75.6311	75.7876	61.0573	60.2293	75.3983	32.5541	29.2679	35.9719	32.1734	20.1475	29.0806	72.5582	73.5458	74.3346	76.0601	68.1959	74.9972
	1256.24	50.9649	51.2253	51.0469	41.1322	41.7943	51.6995	15.3452	13.5035	16.6541	14.9135	9.11075	13.1745	37.9059	38.6508	39.1369	39.4315	36.0627	38.9756		1256.24	74.5435	74.9244	74.6634	60.1618	61.1302	75.618	33.3803	29.3741	36.2275	32.4412	19.8185	28.6584	72.2739	73.6941	74.621	75.1827	68.7595	74.3134
	1261.38	51.0949	51.471	51.7422	41.3194	41.5708	52.1421	15.1971	13.3491	16.3166	14.5996	9.26161	13.3234	38.0713	38.0872	39.4531	39.2294	35.3655	38.9435		1261.38	74.7336	75.2837	75.6804	60.4356	60.8033	76.2653	33.0581	29.0382	35.4934	31.7584	20.1467	28.9823	72.5892	72.6196	75.2239	74.7973	67.4302	74.2522
	1266.48	51.2607	51.338	50.5501	41.52	41.7321	52.1489	15.0958	13.2354	16.6728	14.7767	8.79515	13.3301	38.0554	38.4731	39.5763	39.8653	35.3636	38.5559		1266.48	74.9762	75.0892	73.9368	60.729	61.0392	76.2753	32.8378	28.7909	36.2682	32.1436	19.132	28.9969	72.5589	73.3553	75.4588	76.0098	67.4266	73.5132
	1271.57	51.3291	51.1602	50.964	41.3598	41.7001	51.7184	15.1986	13.2873	16.4198	14.2825	9.18261	13.3669	37.6583	39.0532	40.1834	39.708	36.2314	38.7671		1271.57	75.0762	74.8292	74.5422	60.4947	60.9924	75.6456	33.0614	28.9038	35.7179	31.0686	19.9749	29.0769	71.8018	74.4614	76.6163	75.7099	69.0812	73.9159
	1276.69	51.108	50.6236	51.661	41.7054	41.4667	51.3315	15.5396	13.3598	16.3031	14.405	9.1499	13.3782	37.6118	38.3589	39.3233	39.4429	36.0091	38.6259		1276.69	74.7528	74.0443	75.5617	61.0002	60.651	75.0797	33.8032	29.0615	35.464	31.3351	19.9037	29.1015	71.7131	73.1376	74.9764	75.2044	68.6573	73.6467
	1281.83	51.2541	50.6149	50.4097	41.2212	41.8768	51.9949	15.2738	13.4888	16.4863	14.9169	9.17412	13.2412	38.1696	38.7884	39.4771	40.2143	35.81	39.0965		1281.83	74.9665	74.0316	73.7314	60.2919	61.2508	76.05	33.225	29.3421	35.8625	32.4486	19.9564	28.8035	72.7767	73.9565	75.2696	76.6752	68.2777	74.5439
	1286.93	51.6959	51.2779	50.5125	41.0119	41.1581	51.3385	15.3329	13.519	16.338	14.6893	9.20388	13.2642	37.6047	38.3141	39.4005	39.9472	35.5669	38.8005		1286.93	75.6127	75.0013	73.8818	59.9858	60.1996	75.09	33.3535	29.4078	35.5399	31.9535	20.0211	28.8535	71.6996	73.0522	75.1236	76.1659	67.8142	73.9796
	1292.02	51.5552	50.9292	50.0793	40.6285	41.0936	52.1001	15.137	13.5704	16.1402	14.295	9.10109	13.009	37.9188	38.1412	39.5524	40.0777	35.579	38.2411		1292.02	75.4069	74.4913	73.2482	59.425	60.1053	76.2039	32.9274	29.5196	35.1096	31.0958	19.7975	28.2984	72.2985	72.7225	75.4132	76.4148	67.8372	72.913
	1297.14	51.6385	51.064	50.6689	40.5892	41.2638	50.7318	14.94	13.3633	16.3165	14.4741	9.21688	13.2093	37.4523	38.0437	39.0045	39.7575	35.2206	38.3347		1297.14	75.5288	74.6885	74.1106	59.3676	60.3543	74.2026	32.4989	29.0691	35.4931	31.4854	20.0494	28.7341	71.409	72.5366	74.3685	75.8042	67.1539	73.0914
	1302.28	51.4365	50.4467	51.4911	40.7642	40.9905	51.4518	14.8799	13.7782	16.7667	14.4385	9.14099	13.3969	37.4756	38.2554	40.3366	39.4852	35.6441	38.382		1302.28	75.2333	73.7856	75.3132	59.6235	59.9545	75.2557	32.3681	29.9716	36.4725	31.4079	19.8843	29.1422	71.4534	72.9403	76.9084	75.2851	67.9614	73.1816
	1307.38	50.498	50.8709	50.3491	40.941	41.3092	51.0972	15.2147	13.6172	16.3724	14.1275	8.9424	13.5417	37.6993	37.9298	39.4972	39.7793	35.8155	38.3315		1307.38	73.8606	74.406	73.6428	59.8821	60.4207	74.737	33.0964	29.6214	35.6148	30.7314	19.4523	29.4571	71.88	72.3194	75.308	75.8458	68.2882	73.0854
	1312.47	51.0406	50.9617	50.312	40.257	41.5469	51.9828	15.0863	13.5569	16.6871	14.4798	9.30437	13.0608	37.7664	37.8313	40.0234	40.119	36.0267	38.4114		1312.47	74.6542	74.5388	73.5885	58.8817	60.7683	76.0323	32.8171	29.4902	36.2993	31.4978	20.2397	28.411	72.0079	72.1316	76.3112	76.4935	68.6909	73.2377
	1317.56	50.6172	50.5733	51.2378	40.8099	41.1933	51.2708	15.3736	13.5885	16.4288	14.2719	8.98412	13.1655	37.1986	37.9124	39.4567	39.3428	35.5758	37.7526		1317.56	74.0349	73.9707	74.9427	59.6904	60.2511	74.9909	33.4421	29.5589	35.7374	31.0455	19.5431	28.6388	70.9253	72.2863	75.2307	75.0136	67.8311	71.9816
	1322.68	50.3795	50.9411	50.4218	40.1376	40.6429	51.2213	15.2831	13.7641	16.4031	14.6542	9.24683	13.3685	37.8177	37.9023	39.483	39.4518	35.5384	38.4661		1322.68	73.6873	74.5087	73.7492	58.707	59.4461	74.9185	33.2452	29.9409	35.6815	31.8772	20.1146	29.0804	72.1057	72.267	75.2809	75.2214	67.7598	73.342
	1327.82	50.4211	50.1661	50.4033	40.3533	41.259	51.2107	15.1743	13.4703	16.2987	14.4061	8.89935	13.2926	37.6785	38.1322	38.9858	39.0799	35.5453	37.9975		1327.82	73.7481	73.3752	73.7221	59.0225	60.3472	74.903	33.0085	29.3018	35.4544	31.3375	19.3587	28.9153	71.8403	72.7053	74.3329	74.5123	67.773	72.4485
	1332.92	50.7054	50.9156	50.4756	40.616	40.9626	51.2831	15.1981	14.2079	16.2041	14.4495	9.34392	13.6351	37.623	38.0995	38.8455	39.5265	35.2668	38.0799		1332.92	74.164	74.4714	73.8278	59.4068	59.9137	75.0089	33.0603	30.9063	35.2486	31.4319	20.3257	29.6603	71.7345	72.643	74.0654	75.3638	67.242	72.6056
	1338.01	50.4616	50.301	50.3817	39.8231	40.1672	51.0359	15.0705	13.6531	16.4821	14.3945	9.0245	13.5046	37.4155	37.8491	39.7319	39.4607	35.1945	38.6724		1338.01	73.8074	73.5725	73.6905	58.247	58.7503	74.6474	32.7827	29.6995	35.8534	31.3122	19.6309	29.3764	71.3388	72.1656	75.7554	75.2384	67.1041	73.7353
	1343.1	50.3362	50.3261	50.9015	39.5128	41.0958	51.7671	14.9371	13.6758	16.505	14.1838	9.33673	13.9656	37.2936	38.2843	39.5623	38.936	35.328	38.7678		1343.1	73.6239	73.6092	74.4508	57.7932	60.1085	75.7168	32.4926	29.7489	35.9032	30.8539	20.3101	30.3793	71.1064	72.9954	75.4321	74.2379	67.3587	73.9172
	1348.22	50.5047	50.9826	50.4524	39.6737	41.2803	50.8052	15.1236	13.7079	16.3912	14.497	9.05219	13.2338	37.459	37.3933	39.1832	39.296	35.0534	38.3742		1348.22	73.8704	74.5694	73.7939	58.0285	60.3784	74.3099	32.8982	29.8187	35.6556	31.5352	19.6912	28.7874	71.4218	71.2965	74.7093	74.9243	66.8351	73.1668
	1353.32	50.7788	50.5967	50.8051	40.2792	40.6679	50.6087	15.3426	13.7752	16.515	14.2335	8.95981	13.6434	37.3921	37.2073	39.6179	39.7129	35.1457	38.457		1353.32	74.2713	74.005	74.3098	58.9141	59.4827	74.0225	33.3746	29.9651	35.9249	30.962	19.4902	29.6784	71.2942	70.9419	75.5381	75.7192	67.0111	73.3246
	1358.41	50.2073	50.5824	50.124	39.5519	40.7476	50.6455	15.3408	13.6551	16.3221	14.4444	9.11353	13.495	37.4603	38.1009	38.8284	39.3912	35.109	38.1593		1358.41	73.4354	73.984	73.3136	57.8503	59.5992	74.0763	33.3707	29.7038	35.5053	31.4208	19.8246	29.3556	71.4243	72.6457	74.0328	75.1059	66.9411	72.757
	1363.53	50.0093	50.0485	49.9926	39.738	40.3891	50.8042	15.0009	13.7978	16.6696	14.5007	8.84366	13.3538	37.4866	37.4517	39.5022	39.707	34.7195	38.6227		1363.53	73.1458	73.2031	73.1214	58.1225	59.0749	74.3085	32.6313	30.0142	36.2612	31.5433	19.2375	29.0484	71.4744	71.4079	75.3175	75.708	66.1985	73.6406
	1368.67	50.4959	49.9761	50.2523	40.291	40.4797	50.2591	15.2696	13.8949	16.2549	14.338	9.08167	13.4669	37.4406	37.5926	38.8559	38.7241	34.7062	38.1684		1368.67	73.8575	73.0973	73.5012	58.9314	59.2074	73.5112	33.2158	30.2255	35.3591	31.1893	19.7553	29.2944	71.3867	71.6765	74.0852	73.8339	66.1731	72.7744
	1373.77	50.3082	50.0801	50.6288	39.6041	40.1287	51.4506	14.8838	13.5721	16.1977	14.421	8.91459	13.1654	37.4319	37.8897	39.2081	39.3505	34.6115	37.7812		1373.77	73.583	73.2494	74.0519	57.9267	58.694	75.2539	32.3766	29.5233	35.2347	31.3699	19.3918	28.6386	71.3701	72.243	74.7567	75.0282	65.9925	72.0361
	1378.86	50.6421	50.5272	50.9329	39.2042	39.7205	50.6473	14.9729	13.633	16.0491	14.4409	8.95153	13.6209	37.5246	37.6858	38.8923	38.8893	34.8447	37.8531		1378.86	74.0714	73.9033	74.4967	57.3418	58.097	74.079	32.5704	29.6558	34.9115	31.4132	19.4722	29.6294	71.5469	71.8542	74.1546	74.1489	66.4372	72.1732
	1383.98	50.33	50.4068	50.6891	39.4707	40.2859	51.1311	14.9366	13.637	15.9231	14.0537	8.40039	13.619	37.1725	37.6859	38.534	39.383	34.9916	37.8997		1383.98	73.6149	73.7272	74.1401	57.7316	58.9239	74.7866	32.4915	29.6644	34.6374	30.5709	18.2733	29.6253	70.8755	71.8544	73.4715	75.0902	66.7173	72.2621
	1389.08	49.8931	50.5867	49.7212	39.174	40.1278	50.9232	15.1642	13.8197	16.1024	14.5301	9.07807	13.2	37.1383	37.9909	39.0971	38.9635	34.6169	37.5852		1389.08	72.9758	73.9903	72.7244	57.2976	58.6927	74.4825	32.9866	30.0619	35.0274	31.6072	19.7475	28.7139	70.8103	72.4359	74.5451	74.2904	66.0028	71.6624
	1394.17	50.1369	51.2417	50.3946	39.083	39.7967	50.7767	15.1243	13.6898	15.8798	14.2443	9.04701	13.4931	37.663	37.7492	38.9664	39.1184	34.7007	37.8938		1394.17	73.3324	74.9484	73.7094	57.1645	58.2084	74.2682	32.8998	29.7793	34.5432	30.9855	19.6799	29.3514	71.8107	71.9751	74.2959	74.5857	66.1626	72.2508
	1399.26	50.1777	49.5155	50.5974	38.8895	40.2854	50.7696	14.9649	13.5953	16.3335	13.9181	8.81518	13.5288	37.3822	37.7285	38.6735	38.8302	34.5181	37.4278		1399.26	73.3921	72.4236	74.006	56.8815	58.9232	74.2579	32.553	29.5737	35.5301	30.2759	19.1756	29.4291	71.2754	71.9356	73.7374	74.0362	65.8145	71.3623
	1404.38	50.6614	50.6399	50.6505	38.9963	40.3175	50.7131	14.8535	13.6091	16.0672	13.8902	8.87622	13.6027	37.3619	37.7044	38.3812	38.8274	34.4757	38.2532		1404.38	74.0996	74.0682	74.0837	57.0377	58.9701	74.1752	32.3107	29.6038	34.9509	30.2152	19.3084	29.5898	71.2366	71.8897	73.1801	74.0309	65.7336	72.9361
	1409.51	49.2892	49.8878	50.0361	39.6727	40.8248	50.6245	15.0559	13.4321	15.5313	14.3171	8.95981	13.8673	36.7738	37.5323	38.9204	39.0607	34.6718	37.6491		1409.51	72.0926	72.9681	73.185	58.027	59.7122	74.0456	32.751	29.2187	33.7851	31.1439	19.4902	30.1654	70.1153	71.5615	74.2082	74.4757	66.1075	71.7843
	1414.62	49.9984	49.5234	49.7816	39.3702	40.206	51.0177	15.5106	14.2122	15.9327	13.923	9.17657	13.5016	37.0188	37.54	38.5509	39.0806	34.788	37.9029		1414.62	73.1299	72.4351	72.8128	57.5846	58.8071	74.6207	33.7401	30.9157	34.6583	30.2866	19.9617	29.3699	70.5825	71.5762	73.5037	74.5136	66.3291	72.2682
	1419.71	50.2474	50.2972	50.2338	38.9556	39.525	50.1148	14.8884	13.8773	15.7537	13.9873	8.99266	13.6033	36.493	37.8827	39.1143	39.1358	34.1692	38.0468		1419.71	73.4941	73.5669	73.4742	56.9782	57.811	73.3001	32.3866	30.1872	34.2689	30.4265	19.5617	29.5911	69.5799	72.2296	74.5779	74.6189	65.1492	72.5425
	1424.83	49.9122	50.0415	49.8818	39.5063	39.6264	50.6919	15.0639	13.7184	15.7775	14.0984	8.97031	13.3581	36.9389	37.4783	39.0854	39.4358	34.2999	37.5019		1424.83	73.0038	73.1929	72.9593	57.7837	57.9593	74.1442	32.7684	29.8415	34.3207	30.6681	19.513	29.0578	70.4301	71.4586	74.5228	75.1909	65.3984	71.5036
	1429.93	49.3206	50.3347	49.8443	38.4246	39.3888	50.364	15.1154	13.8193	15.9696	14.176	8.97573	13.5391	37.063	37.3494	38.5385	38.6375	34.4855	37.701		1429.93	72.1385	73.6218	72.9045	56.2015	57.6118	73.6646	32.8804	30.061	34.7385	30.8369	19.5248	29.4515	70.6667	71.2128	73.48	73.6688	65.7523	71.8832
	1435.02	50.3338	49.2451	50.1023	39.0822	39.7475	50.4348	15.0772	13.375	15.9516	14.0527	8.63378	13.5305	36.8523	37.3096	38.06	38.7943	34.2446	37.7589		1435.02	73.6204	72.028	73.2818	57.1634	58.1365	73.7682	32.7973	29.0945	34.6994	30.5687	18.781	29.4328	70.265	71.1369	72.5677	73.9678	65.293	71.9936
	1440.11	49.9856	50.2764	49.9025	38.9846	39.5912	51.1113	14.8856	13.5402	15.7615	14.0383	9.30579	13.5979	36.5469	37.4193	38.4287	38.0613	34.7004	37.4355		1440.11	73.1111	73.5365	72.9896	57.0206	57.9078	74.7576	32.3805	29.4539	34.2859	30.5374	20.2428	29.5794	69.6827	71.3461	73.2707	72.5702	66.1621	71.377
	1445.23	49.5296	49.8387	49.5387	39.2259	39.6138	50.399	14.816	13.6163	16.0321	14.1206	8.97328	13.4096	36.5377	37.4726	38.763	38.786	34.172	37.6915		1445.23	72.4442	72.8963	72.4575	57.3735	57.9409	73.7158	32.2291	29.6194	34.8745	30.7164	19.5195	29.1698	69.6652	71.4477	73.9081	73.9519	65.1546	71.8651
	1450.33	50.7808	49.4691	49.883	38.6585	39.2472	49.5302	14.7537	13.5744	15.8304	14.1895	9.00162	13.3119	36.2458	37.499	38.5184	38.5759	34.1357	37.3413		1450.33	74.2742	72.3557	72.9611	56.5436	57.4047	72.445	32.0936	29.5283	34.4357	30.8663	19.5812	28.9573	69.1086	71.4981	73.4417	73.5513	65.0854	71.1974
	1455.42	49.158	49.7335	49.7011	38.6013	39.2256	49.6804	14.5816	13.7839	15.75	14.1764	8.99341	13.8694	36.7961	36.6763	37.9322	38.4372	33.9517	37.8228		1455.42	71.9007	72.7424	72.695	56.46	57.3731	72.6647	31.7192	29.984	34.2608	30.8378	19.5633	30.17	70.1579	69.9294	72.324	73.2869	64.7345	72.1154
	1460.51	50.1959	49.7428	49.7527	39.2072	39.7311	49.8702	15.1258	13.815	15.9478	14.207	8.78472	13.461	37.0509	37.9054	38.415	38.7839	34.7793	37.2808		1460.51	73.4187	72.756	72.7705	57.3462	58.1125	72.9424	32.903	30.0516	34.6911	30.9044	19.1093	29.2816	70.6437	72.2729	73.2446	73.9479	66.3125	71.082
	1465.63	49.7494	50.036	49.7054	38.9863	39.5503	50	15.1034	13.6767	16.0177	14.1521	8.9662	13.3568	36.3662	37.5876	37.908	38.8612	34.409	37.3129		1465.63	72.7657	73.1849	72.7013	57.0231	57.848	73.1322	32.8543	29.7508	34.8432	30.7849	19.5041	29.0549	69.3382	71.667	72.2779	74.0953	65.6065	71.1432
	1470.77	49.2912	49.9661	50.5907	38.4861	39.6284	49.912	15.0059	13.6656	16.2805	14.111	8.52154	13.6044	36.0474	37.1893	38.8201	38.6191	34.4194	37.4042		1470.77	72.0955	73.0826	73.9962	56.2915	57.9622	73.0035	32.6422	29.7267	35.4148	30.6955	18.5368	29.5935	68.7303	70.9076	74.0169	73.6337	65.6263	71.3173
	1475.87	49.7267	48.8638	49.6654	38.4293	39.3867	50.1612	14.85	13.6684	15.7584	13.8505	9.11292	13.4467	36.1515	37.07	38.8217	38.4341	34.4294	36.8456		1475.87	72.7325	71.4703	72.6428	56.2084	57.6087	73.368	32.3031	29.7328	34.2791	30.1289	19.8233	29.2505	68.9288	70.6801	74.02	73.281	65.6454	70.2522
	1480.96	49.85	49.454	50.1462	38.6604	38.8867	49.5651	14.9594	13.4282	16.0111	13.7866	8.81421	13.3839	36.5994	37.7156	38.4722	38.5716	33.891	36.9656		1480.96	72.9128	72.3336	73.346	56.5464	56.8774	72.4961	32.5411	29.2102	34.8288	29.9899	19.1735	29.1139	69.7828	71.911	73.3536	73.5431	64.6188	70.481
	1486.08	49.3127	49.3422	50.0165	38.5629	39.3528	49.1629	14.9067	13.763	15.7493	14.0055	8.81533	13.6969	36.6059	37.343	38.9211	38.1278	33.9722	37.4399		1486.08	72.1269	72.1701	73.1563	56.4038	57.5591	71.9078	32.4264	29.9385	34.2593	30.466	19.1759	29.7948	69.7952	71.2006	74.2095	72.697	64.7736	71.3854
	1491.22	48.9584	48.9609	49.4527	38.0659	39.1109	50.0019	15.1212	13.3962	15.7716	14.1923	8.60789	13.508	36.3477	37.0619	38.3449	38.0387	34.1772	37.2136		1491.22	71.6087	71.6124	72.3317	55.6769	57.2053	73.135	32.893	29.1406	34.3078	30.8724	18.7247	29.3838	69.3029	70.6646	73.1109	72.5271	65.1645	70.9539
	1496.32	50.1656	49.4316	49.6072	38.3584	38.9411	49.7053	14.9247	13.2226	16.1441	13.982	8.75447	13.7784	36.6272	36.8209	38.3594	37.6599	33.732	37.1278		1496.32	73.3744	72.3008	72.5577	56.1047	56.957	72.7012	32.4656	28.763	35.1181	30.4149	19.0435	29.972	69.8358	70.2051	73.1385	71.8048	64.3156	70.7903
	1501.41	49.0824	49.1932	49.8042	38.1869	39.2952	50.072	14.9049	13.4746	15.6273	14.0185	8.73601	13.3156	36.6869	36.9866	38.2455	38.0587	34.0229	36.8709		1501.41	71.7901	71.9521	72.8458	55.8539	57.4749	73.2375	32.4225	29.3112	33.9939	30.4943	19.0034	28.9653	69.9497	70.5211	72.9214	72.5652	64.8703	70.3005
	1506.53	48.7854	48.3271	49.2934	38.3997	38.9177	49.6169	15.1002	13.3565	15.8926	13.6629	8.7409	13.2874	36.3933	37.5417	37.7542	38.052	34.1832	37.1277		1506.53	71.3557	70.6853	72.0987	56.1651	56.9228	72.5719	32.8473	29.0543	34.571	29.7208	19.014	28.904	69.3898	71.5795	71.9846	72.5524	65.1759	70.7901
	1511.67	49.6703	48.7952	49.0655	38.2061	38.7577	49.3233	15.0179	13.5399	16.1389	13.9753	8.91383	13.4731	36.2877	37.3174	37.7084	37.7504	33.5572	37.043		1511.67	72.65	71.37	71.7654	55.8819	56.6887	72.1424	32.6683	29.4532	35.1068	30.4003	19.3902	29.3079	69.1885	71.1518	71.8973	71.9774	63.9824	70.6286
	1516.77	49.2204	48.5658	49.1999	38.0546	39.0423	49.758	14.9591	13.3522	15.8626	13.8918	8.89321	13.7549	36.2673	37.0488	38.2901	38.3483	34.2915	37.1961		1516.77	71.9919	71.0345	71.9619	55.6603	57.105	72.7782	32.5404	29.0449	34.5058	30.2187	19.3453	29.9209	69.1496	70.6397	73.0064	73.1174	65.3824	70.9205
	1521.86	48.3385	48.6263	49.9899	37.4588	38.9324	49.0781	15.2858	13.9392	15.947	13.6853	8.76917	13.3085	36.5581	37.1069	38.2475	38.0074	33.1537	37.1075		1521.86	70.702	71.123	73.1174	54.7889	56.9442	71.7838	33.2511	30.3218	34.6894	29.7695	19.0755	28.9499	69.7041	70.7505	72.9252	72.4674	63.213	70.7516

## Sheet: Fig 5H
		Trial 2 (raw, without normalization)																																Trial 2 (normalized data, plotted as Fig 5H)
		Time [s]	LD						L7						WT						pBAD empty						DEL1WT							Time [s]	LD						L7						WT
		0	10939	10368	10683	10590	10322	10200	10498	10354	10405	10285	10254	9956	12931	13119	13268	12974	12954	12476	11569	11633	11787	11412	11231	11115	8164	10977	11052	10903	8686	10623		0	100	100	100	100	100	100	100	99.1952	100	100	100	100	100	99.5976	100
		14.2	10922	10267	10608	10518	10238	10138	10452	10438	10357	10235	10081	9828	12786	13172	13145	12799	12691	12314	11646	11538	11720	11379	11336	11257	8177	11114	11124	11027	8684	10732		14.2	99.8446	99.0258	99.298	99.3201	99.1862	99.3922	99.5618	100	99.5387	99.5139	98.3129	98.7143	98.8787	100	99.073
		28.5	10906	10316	10636	10521	10199	10002	10322	10289	10295	10080	10039	9650	12586	12857	12906	12621	12318	12028	11644	11708	11682	11352	11351	11212	8251	11264	11183	10992	8552	10674		28.5	99.6983	99.4985	99.56	99.3484	98.8084	98.0588	98.3235	98.5725	98.9428	98.0068	97.9033	96.9265	97.332	97.6086	97.2716
		42.7	10642	10192	10510	10310	9956	9893	10124	10035	10180	9982	9869	9427	12301	12540	12783	12330	12005	11833	11718	11728	11620	11359	11297	11127	8097	11177	11066	10936	8473	10734		42.7	97.2849	98.3025	98.3806	97.356	96.4542	96.9902	96.4374	96.1391	97.8376	97.054	96.2454	94.6866	95.128	95.2019	96.3446
		56.9	10550	9926	10303	10079	9920	9602	9926	9951	9990	9857	9683	9352	11884	12213	12371	12084	11727	11505	11602	11551	11524	11382	11218	10999	8167	11078	11024	11183	8424	10629		56.9	96.4439	95.7369	96.4429	95.1747	96.1054	94.1373	94.5513	95.3344	96.0115	95.8386	94.4314	93.9333	91.9032	92.7194	93.2394
		71.2	10457	9881	10108	9991	9641	9392	9759	9762	9826	9648	9521	9191	11622	11863	12110	11649	11437	11150	11539	11476	11415	11323	11160	10956	8114	11070	11035	11023	8270	10481		71.2	95.5937	95.3029	94.6176	94.3437	93.4024	92.0784	92.9606	93.5237	94.4354	93.8065	92.8516	92.3162	89.877	90.0623	91.2722
		85.4	10248	9677	9821	9707	9403	9260	9507	9498	9648	9552	9297	9061	11472	11560	11777	11359	11090	10838	11463	11462	11395	11204	11104	10975	7935	11028	10988	11016	8240	10434		85.4	93.6832	93.3353	91.9311	91.6619	91.0967	90.7843	90.5601	90.9944	92.7247	92.8731	90.6671	91.0104	88.717	87.7619	88.7624
		99.6	10114	9520	9743	9540	9280	9133	9327	9364	9426	9300	9122	8945	11113	11179	11486	11138	10770	10486	11433	11466	11380	11171	11091	10907	8017	11194	10799	11007	8260	10451		99.6	92.4582	91.821	91.201	90.085	89.9051	89.5392	88.8455	89.7107	90.5911	90.4229	88.9604	89.8453	85.9408	84.8694	86.5692
		113.9	9899	9292	9483	9387	9026	9075	9309	9161	9234	9194	8978	8731	10803	10949	11295	10832	10590	10195	11351	11470	11251	11043	11010	10856	7909	11045	10893	10816	8138	10383		113.9	90.4927	89.6219	88.7672	88.6402	87.4443	88.9706	88.674	87.7659	88.7458	89.3923	87.5561	87.6959	83.5434	83.1233	85.1296
		128.1	9740	9096	9383	9160	8897	8814	9121	9040	9060	9016	8827	8597	10532	10734	10905	10568	10406	9940	11419	11317	11157	10967	10993	10815	7883	10859	10903	10760	8143	10383		128.1	89.0392	87.7315	87.8311	86.4967	86.1945	86.4118	86.8832	86.6066	87.0735	87.6616	86.0835	86.3499	81.4477	81.491	82.1902
		142.3	9617	8913	9206	9057	8730	8557	8950	8914	8908	8959	8687	8512	10207	10491	10650	10261	9989	9591	11301	11345	11231	10900	10989	10774	7740	10885	10875	10684	8141	10311		142.3	87.9148	85.9664	86.1743	85.5241	84.5766	83.8922	85.2543	85.3995	85.6127	87.1074	84.7182	85.4962	78.9343	79.6462	80.2683
		156.6	9395	8710	9039	8819	8535	8482	8794	8823	8917	8700	8430	8304	9996	10077	10426	9955	9731	9393	11302	11221	11213	11004	10953	10608	7812	10809	10694	10748	8096	10241		156.6	85.8854	84.0085	84.6111	83.2767	82.6875	83.1569	83.7683	84.5277	85.6992	84.5892	82.2118	83.407	77.3026	76.5032	78.58
		170.8	9295	8585	8735	8668	8331	8322	8648	8611	8710	8534	8428	8174	9695	9799	10093	9749	9440	9007	11281	11208	11149	10862	10829	10733	7644	10691	10786	10660	7999	10163		170.8	84.9712	82.8029	81.7654	81.8508	80.7111	81.5882	82.3776	82.4966	83.7098	82.9752	82.1923	82.1012	74.9749	74.3927	76.0702
		185	9081	8394	8597	8540	8210	8287	8443	8444	8501	8314	8107	8036	9366	9507	9762	9426	9146	8698	11338	11121	11055	10751	10815	10634	7703	10617	10539	10573	7988	10132		185	83.0149	80.9606	80.4736	80.6421	79.5388	81.2451	80.4248	80.8967	81.7011	80.8362	79.0618	80.7151	72.4306	72.1758	73.5755
		199.3	8769	8164	8344	8338	7936	7955	8300	8151	8362	8181	7981	7830	9101	9176	9480	9038	8720	8380	11384	11015	11045	10738	10728	10571	7620	10581	10618	10541	7861	10074		199.3	80.1627	78.7423	78.1054	78.7347	76.8843	77.9902	79.0627	78.0897	80.3652	79.543	77.833	78.646	70.3813	69.6629	71.4501
		213.5	8623	7896	8198	8148	7792	7806	8122	8160	8156	7955	7859	7696	8690	8890	9190	8737	8394	8060	11360	11052	11135	10698	10674	10534	7571	10536	10502	10414	7806	10014		213.5	78.828	76.1574	76.7387	76.9405	75.4892	76.5294	77.3671	78.1759	78.3854	77.3456	76.6433	77.3001	67.2028	67.4916	69.2644
		227.7	8390	7881	7962	7947	7519	7650	7941	7909	7948	7926	7746	7628	8465	8389	8763	8410	8102	7698	11297	10949	11154	10705	10577	10450	7505	10443	10495	10299	7730	9901		227.7	76.6981	76.0127	74.5296	75.0425	72.8444	75	75.643	75.7712	76.3864	77.0637	75.5413	76.6171	65.4628	63.6881	66.0461
		242	8185	7590	7787	7743	7445	7597	7795	7809	7839	7803	7619	7489	8062	8191	8525	8048	7763	7342	11236	10857	11163	10697	10626	10505	7438	10403	10352	10301	7616	9775		242	74.824	73.206	72.8915	73.1161	72.1275	74.4804	74.2522	74.8132	75.3388	75.8678	74.3027	75.221	62.3463	62.1849	64.2523
		256.2	8086	7463	7584	7546	7277	7322	7664	7736	7622	7552	7427	7326	7771	7849	8143	7752	7395	7058	11249	10835	11138	10636	10468	10553	7372	10311	10311	10197	7618	9800		256.2	73.919	71.9811	70.9913	71.2559	70.4999	71.7843	73.0044	74.1138	73.2532	73.4273	72.4303	73.5838	60.0959	59.5885	61.3732
		270.4	7840	7244	7436	7301	7141	7182	7480	7513	7567	7442	7286	7232	7372	7468	7724	7322	7143	6770	11199	10816	11167	10516	10388	10638	7280	10192	10103	10129	7572	9626		270.4	71.6702	69.8688	69.6059	68.9424	69.1823	70.4118	71.2517	71.9774	72.7247	72.3578	71.0552	72.6396	57.0103	56.696	58.2153
		284.7	7691	7062	7260	7237	7035	7096	7320	7403	7442	7252	7203	7099	7090	7143	7413	7077	6821	6475	11073	10686	10991	10461	10420	10514	7246	10155	10067	10003	7493	9623		284.7	70.3081	68.1134	67.9584	68.3381	68.1554	69.5686	69.7276	70.9235	71.5233	70.5105	70.2458	71.3037	54.8295	54.2287	55.8713
		298.9	7459	6813	7100	6993	6837	6962	7185	7226	7325	7165	7063	6978	6835	6820	7090	6674	6416	6216	11030	10676	11065	10548	10239	10570	7164	10062	9998	9970	7279	9544		298.9	68.1872	65.7118	66.4607	66.034	66.2372	68.2549	68.4416	69.2278	70.3988	69.6646	68.8804	70.0884	52.8575	51.7765	53.4368
		313.1	7323	6754	6903	6944	6736	6837	7119	7059	7175	7057	6964	6859	6550	6555	6766	6408	6168	5919	11001	10632	10920	10657	10191	10448	7013	9965	9846	9844	7293	9429		313.1	66.944	65.1427	64.6167	65.5713	65.2587	67.0294	67.8129	67.6279	68.9572	68.6145	67.915	68.8931	50.6535	49.7647	50.9949
		327.4	7120	6537	6782	6713	6638	6657	6995	6981	7041	6922	6783	6747	6213	6274	6447	6157	5908	5698	10929	10559	10942	10689	10245	10517	6922	9784	9807	9830	7227	9373		327.4	65.0882	63.0498	63.484	63.39	64.3092	65.2647	66.6317	66.8806	67.6694	67.3019	66.1498	67.7682	48.0473	47.6313	48.5906
		341.6	6990	6466	6648	6547	6491	6553	6901	6774	6817	6801	6726	6554	5915	6036	6110	5904	5650	5536	10876	10446	10880	10660	10243	10390	6800	9835	9806	9852	7067	9346		341.6	63.8998	62.365	62.2297	61.8225	62.8851	64.2451	65.7363	64.8975	65.5166	66.1254	65.5939	65.8297	45.7428	45.8245	46.0506
		355.8	6836	6322	6513	6470	6329	6416	6727	6727	6781	6714	6615	6560	5696	5750	5831	5606	5546	5221	10805	10542	10791	10630	10299	10329	6757	9889	9772	9736	6924	9338		355.8	62.492	60.9761	60.966	61.0954	61.3156	62.902	64.0789	64.4472	65.1706	65.2795	64.5114	65.8899	44.0492	43.6532	43.9478
		370.1	6570	6153	6334	6345	6274	6225	6661	6623	6648	6690	6605	6440	5466	5451	5643	5397	5357	4992	10759	10543	10698	10604	10456	10256	6769	9807	9749	9729	6929	9353		370.1	60.0603	59.3461	59.2905	59.915	60.7828	61.0294	63.4502	63.4509	63.8924	65.0462	64.4139	64.6846	42.2705	41.3832	42.5309
		384.3	6484	6053	6154	6226	6065	6080	6650	6532	6464	6593	6496	6309	5307	5277	5419	5189	5110	4767	10651	10502	10600	10481	10317	10065	6706	9788	9714	9654	6814	9177		384.3	59.2742	58.3816	57.6055	58.7913	58.758	59.6078	63.3454	62.579	62.124	64.1031	63.3509	63.3688	41.0409	40.0623	40.8426
		398.5	6363	5893	6097	6185	5926	5926	6473	6434	6466	6529	6417	6153	5099	5095	5226	5006	4958	4559	10637	10721	10506	10472	10347	10057	6607	9594	9623	9627	6767	9193		398.5	58.168	56.8383	57.072	58.4042	57.4114	58.098	61.6594	61.6402	62.1432	63.4808	62.5805	61.8019	39.4324	38.6805	39.388
		412.8	6184	5705	6038	6062	5831	5823	6357	6386	6394	6421	6308	6157	4897	4871	5017	4754	4802	4429	10597	10581	10490	10324	10263	10064	6495	9596	9458	9434	6673	9023		412.8	56.5317	55.0251	56.5197	57.2427	56.491	57.0882	60.5544	61.1803	61.4512	62.4307	61.5175	61.8421	37.8702	36.98	37.8128
		427	6117	5720	5954	5937	5735	5683	6302	6321	6265	6333	6234	6042	4857	4698	4830	4620	4580	4204	10501	10525	10483	10374	10217	9957	6583	9551	9487	9438	6587	8944		427	55.9192	55.1698	55.7334	56.0623	55.5609	55.7157	60.0305	60.5576	60.2114	61.5751	60.7958	60.687	37.5609	35.6666	36.4034
		441.2	6057	5650	5893	5877	5627	5557	6257	6276	6244	6179	6172	5834	4658	4568	4649	4441	4385	4093	10511	10509	10391	10247	10201	9863	6527	9364	9381	9285	6547	8813		441.2	55.3707	54.4946	55.1624	55.4958	54.5146	54.4804	59.6018	60.1265	60.0096	60.0778	60.1911	58.5978	36.022	34.6796	35.0392
		455.5	5933	5584	5782	5720	5458	5487	6220	6296	6244	6066	6084	5766	4437	4426	4449	4380	4216	3909	10400	10510	10224	10177	10151	9872	6399	9337	9334	9234	6536	8787		455.5	54.2371	53.858	54.1234	54.0132	52.8773	53.7941	59.2494	60.3181	60.0096	58.9791	59.3329	57.9148	34.3129	33.6016	33.5318
		469.7	5921	5503	5640	5582	5309	5342	6126	6116	6102	6055	5943	5666	4311	4355	4356	4179	4125	3748	10314	10493	10379	10210	10059	9799	6386	9226	9272	9246	6483	8726		469.7	54.1274	53.0768	52.7942	52.7101	51.4338	52.3725	58.354	58.5936	58.6449	58.8721	57.9579	56.9104	33.3385	33.0626	32.8309
		483.9	5795	5414	5538	5448	5242	5248	6060	6051	6072	5999	5850	5586	4204	4182	4260	4092	3963	3689	10337	10283	10149	10023	10035	9658	6312	9257	9210	9128	6351	8778		483.9	52.9756	52.2184	51.8394	51.4448	50.7847	51.451	57.7253	57.9709	58.3566	58.3277	57.0509	56.1069	32.511	31.7492	32.1073
		498.2	5689	5254	5478	5372	5193	5116	6038	5949	5998	5908	5859	5520	4075	4081	4171	3980	3820	3537	10346	10270	10169	10037	10044	9750	6236	9159	9036	9061	6339	8648		498.2	52.0066	50.6752	51.2777	50.7271	50.31	50.1569	57.5157	56.9937	57.6454	57.4429	57.1387	55.444	31.5134	30.9824	31.4365
		512.4	5600	5149	5291	5255	5044	4972	5924	5888	5892	5743	5749	5416	3906	3957	3990	3900	3676	3424	10263	10255	10028	9981	9888	9623	6210	9103	9049	8982	6335	8541		512.4	51.193	49.6624	49.5273	49.6223	48.8665	48.7451	56.4298	56.4093	56.6266	55.8386	56.0659	54.3994	30.2065	30.041	30.0724
		526.6	5495	5081	5205	5167	4883	4930	5860	5836	5802	5732	5657	5383	3848	3805	3911	3746	3582	3307	10107	10209	10164	10003	9840	9598	6116	9052	9047	8828	6293	8484		526.6	50.2331	49.0066	48.7223	48.7913	47.3067	48.3333	55.8202	55.9111	55.7617	55.7316	55.1687	54.0679	29.7579	28.887	29.4769
		540.9	5426	4930	5149	5065	4802	4773	5711	5791	5732	5647	5563	5371	3647	3786	3777	3672	3477	3200	10111	10163	9961	9842	9878	9566	6072	8872	8933	8862	6207	8535		540.9	49.6023	47.5502	48.1981	47.8281	46.522	46.7941	54.4008	55.48	55.0889	54.9052	54.252	53.9474	28.2035	28.7428	28.467
		555.1	5238	4820	4990	4963	4695	4656	5691	5659	5685	5520	5400	5156	3578	3620	3699	3564	3365	3119	10154	10137	9992	9841	9799	9445	6074	8849	8817	8751	6191	8378		555.1	47.8837	46.4892	46.7097	46.865	45.4854	45.6471	54.2103	54.2154	54.6372	53.6704	52.6624	51.7879	27.6699	27.4825	27.8791
		569.3	5160	4762	4890	4864	4581	4583	5624	5539	5587	5471	5360	5123	3466	3507	3571	3467	3297	3042	9977	10014	10004	9789	9689	9483	6040	8818	8794	8679	6067	8394		569.3	47.1707	45.9298	45.7737	45.9301	44.3809	44.9314	53.5721	53.0657	53.6953	53.194	52.2723	51.4564	26.8038	26.6247	26.9144
		583.6	5072	4638	4797	4822	4543	4523	5532	5431	5476	5320	5281	5105	3387	3437	3409	3290	3148	2995	10024	10055	9869	9660	9712	9468	5963	8833	8772	8750	6091	8263		583.6	46.3662	44.7338	44.9031	45.5335	44.0128	44.3431	52.6958	52.031	52.6285	51.7258	51.5019	51.2756	26.1929	26.0932	25.6934
		597.8	5002	4604	4671	4593	4450	4420	5448	5423	5418	5294	5263	5037	3342	3343	3378	3211	3120	2929	9980	9929	9978	9729	9629	9384	5910	8719	8697	8648	6076	8245		597.8	45.7263	44.4059	43.7237	43.3711	43.1118	43.3333	51.8956	51.9544	52.0711	51.473	51.3263	50.5926	25.8449	25.3796	25.4598
		612	4952	4556	4654	4559	4297	4321	5411	5370	5344	5272	5139	4918	3196	3234	3264	3201	3038	2844	9983	9879	9872	9583	9636	9277	5929	8754	8594	8568	5980	8171		612	45.2692	43.9429	43.5645	43.05	41.6295	42.3627	51.5432	51.4466	51.3599	51.2591	50.117	49.3973	24.7158	24.5521	24.6005
		626.3	4794	4428	4470	4486	4245	4272	5370	5323	5295	5195	5022	4860	3158	3196	3204	3090	2982	2768	9925	9897	9760	9615	9533	9358	5905	8607	8626	8552	5970	8193		626.3	43.8248	42.7083	41.8422	42.3607	41.1258	41.8824	51.1526	50.9964	50.889	50.5105	48.976	48.8148	24.4219	24.2636	24.1483
		640.5	4723	4306	4464	4400	4132	4132	5296	5238	5183	5206	5061	4795	3077	3097	3156	3010	2863	2675	9824	9752	9776	9481	9424	9231	5868	8614	8553	8434	5914	8128		640.5	43.1758	41.5316	41.786	41.5486	40.031	40.5098	50.4477	50.182	49.8126	50.6174	49.3563	48.1619	23.7955	23.512	23.7866
		654.7	4690	4277	4369	4341	4105	4126	5211	5118	5175	5056	5012	4782	3032	3006	3020	2973	2787	2670	9697	9792	9645	9593	9498	9206	5838	8572	8501	8430	5922	8090		654.7	42.8741	41.2519	40.8968	40.9915	39.7694	40.451	49.638	49.0324	49.7357	49.159	48.8785	48.0313	23.4475	22.8211	22.7615
		669	4478	4155	4231	4287	4017	3968	5153	5084	5087	4976	4904	4722	2935	2906	2980	2882	2778	2532	9750	9732	9688	9549	9464	9194	5763	8591	8555	8451	5905	7980		669	40.9361	40.0752	39.605	40.4816	38.9169	38.902	49.0855	48.7066	48.89	48.3811	47.8252	47.4287	22.6974	22.0619	22.4601
		683.2	4456	4109	4206	4163	3988	3883	5120	5089	4985	4948	4842	4622	2870	2883	2931	2744	2665	2481	9680	9704	9733	9497	9371	9065	5747	8533	8403	8352	5796	7940		683.2	40.735	39.6316	39.371	39.3107	38.6359	38.0686	48.7712	48.7546	47.9097	48.1089	47.2206	46.4243	22.1947	21.8873	22.0907
		697.5	4350	4034	4168	4091	3813	3833	5056	4992	4992	4839	4738	4591	2790	2802	2876	2757	2630	2474	9729	9684	9562	9431	9290	9078	5695	8461	8363	8323	5777	7862		697.5	39.766	38.9082	39.0153	38.6308	36.9405	37.5784	48.1616	47.8253	47.9769	47.0491	46.2064	46.1129	21.5761	21.2724	21.6762
		711.7	4339	3910	4057	4013	3814	3806	5028	4932	4832	4869	4765	4536	2804	2773	2839	2697	2587	2444	9661	9563	9495	9388	9313	9053	5664	8444	8454	8317	5767	7926		711.7	39.6654	37.7122	37.9762	37.8942	36.9502	37.3137	47.8948	47.2504	46.4392	47.3408	46.4697	45.5605	21.6843	21.0522	21.3973
		725.9	4161	3882	4008	3935	3694	3711	4962	4887	4862	4792	4718	4496	2711	2705	2729	2614	2528	2388	9613	9720	9520	9278	9108	9072	5674	8367	8355	8201	5723	7810		725.9	38.0382	37.4421	37.5176	37.1577	35.7876	36.3824	47.2661	46.8193	46.7275	46.5921	46.0113	45.1587	20.9651	20.536	20.5683
		740.1	4163	3847	3923	3869	3649	3664	4920	4864	4860	4712	4608	4478	2680	2641	2639	2527	2484	2301	9600	9619	9585	9473	9357	8982	5609	8405	8250	8176	5721	7895		740.1	38.0565	37.1046	36.7219	36.5345	35.3517	35.9216	46.8661	46.599	46.7083	45.8143	44.9386	44.9779	20.7254	20.0501	19.89
		754.4	4096	3793	3838	3841	3601	3535	4881	4822	4744	4616	4539	4419	2612	2581	2603	2543	2452	2268	9571	9567	9508	9366	9251	8998	5599	8360	8266	8166	5713	7776		754.4	37.444	36.5837	35.9262	36.2701	34.8866	34.6569	46.4946	46.1966	45.5935	44.8809	44.2657	44.3853	20.1995	19.5946	19.6186
		768.6	4039	3669	3800	3744	3569	3499	4849	4776	4742	4581	4568	4288	2566	2569	2529	2444	2370	2219	9541	9594	9350	9244	9298	8955	5546	8398	8243	8076	5694	7760		768.6	36.9229	35.3877	35.5705	35.3541	34.5766	34.3039	46.1898	45.7559	45.5742	44.5406	44.5485	43.0695	19.8438	19.5035	19.0609
		782.8	3971	3625	3714	3619	3498	3453	4737	4679	4639	4601	4507	4266	2498	2478	2469	2404	2405	2165	9581	9479	9354	9215	9120	8926	5490	8328	8203	8109	5608	7793		782.8	36.3013	34.9633	34.7655	34.1737	33.8888	33.8529	45.1229	44.8266	44.5843	44.7351	43.9536	42.8485	19.3179	18.8126	18.6087
		797.1	3873	3581	3712	3600	3420	3349	4714	4589	4638	4533	4501	4274	2521	2500	2479	2372	2339	2135	9420	9450	9436	9198	9146	8805	5580	8318	8159	8066	5592	7655		797.1	35.4054	34.539	34.7468	33.9943	33.1331	32.8333	44.9038	43.9644	44.5747	44.0739	43.8951	42.9289	19.4958	18.9797	18.6841
		811.3	3830	3541	3554	3515	3353	3342	4628	4639	4613	4507	4459	4198	2437	2434	2414	2338	2233	2081	9366	9423	9305	9218	9023	8835	5565	8282	8176	8090	5567	7599		811.3	35.0123	34.1532	33.2678	33.1917	32.484	32.7647	44.0846	44.4434	44.3345	43.8211	43.4855	42.1655	18.8462	18.4786	18.1942
		825.5	3790	3440	3557	3475	3332	3244	4635	4538	4538	4466	4378	4172	2401	2383	2334	2317	2220	2069	9484	9402	9392	9125	9019	8870	5500	8221	8155	7978	5593	7721		825.5	34.6467	33.179	33.2959	32.814	32.2806	31.8039	44.1513	43.4758	43.6136	43.4225	42.6955	41.9044	18.5678	18.0914	17.5912
		839.8	3698	3403	3492	3459	3244	3206	4617	4514	4462	4482	4326	4189	2351	2356	2383	2257	2201	2052	9356	9434	9260	9071	9076	8767	5573	8133	8031	8020	5504	7688		839.8	33.8056	32.8221	32.6874	32.6629	31.428	31.4314	43.9798	43.2458	42.8832	43.578	42.1884	42.0751	18.1811	17.8864	17.9605
		854	3621	3361	3433	3398	3239	3145	4510	4549	4436	4393	4287	4086	2338	2308	2337	2223	2139	2064	9416	9395	9349	9233	9062	8649	5495	8093	8005	8009	5481	7466		854	33.1017	32.4171	32.1352	32.0869	31.3796	30.8333	42.9606	43.5811	42.6333	42.7127	41.8081	41.0406	18.0806	17.522	17.6138
		868.2	3590	3334	3404	3324	3219	3146	4517	4435	4391	4387	4257	4037	2324	2273	2301	2163	2151	2034	9344	9355	9229	9115	9022	8766	5517	8153	7980	7961	5496	7553		868.2	32.8184	32.1566	31.8637	31.3881	31.1858	30.8431	43.0272	42.489	42.2009	42.6544	41.5155	40.5484	17.9723	17.2563	17.3425
		882.5	3512	3282	3377	3307	3129	3104	4474	4411	4320	4263	4190	4089	2208	2256	2248	2121	2098	1952	9366	9289	9243	9043	8938	8727	5513	8064	8058	7947	5539	7465		882.5	32.1053	31.6551	31.611	31.2276	30.3139	30.4314	42.6176	42.2591	41.5185	41.4487	40.8621	41.0707	17.0752	17.1272	16.943
		896.7	3514	3213	3283	3210	3113	3064	4438	4358	4363	4275	4197	3958	2213	2232	2228	2151	2078	1960	9349	9296	9219	9221	8966	8668	5400	8053	8019	7854	5413	7520		896.7	32.1236	30.9896	30.7311	30.3116	30.1589	30.0392	42.2747	41.7513	41.9318	41.5654	40.9304	39.7549	17.1139	16.945	16.7923
		910.9	3424	3180	3278	3196	3017	3028	4387	4380	4271	4172	4160	3978	2219	2192	2147	2104	2037	1909	9360	9254	9144	8963	8927	8711	5401	8005	7971	7843	5442	7545		910.9	31.3009	30.6713	30.6843	30.1794	29.2288	29.6863	41.7889	41.9621	41.0476	40.5639	40.5695	39.9558	17.1603	16.6414	16.1818
		925.2	3401	3143	3222	3115	2982	2920	4441	4252	4226	4208	4115	3891	2211	2152	2156	2081	2033	1904	9241	9206	9163	9016	8898	8630	5486	8015	7939	7827	5402	7473		925.2	31.0906	30.3144	30.1601	29.4145	28.8898	28.6275	42.3033	40.7358	40.6151	40.914	40.1307	39.082	17.0984	16.3377	16.2496
		939.4	3316	3103	3148	3066	2978	2840	4395	4291	4200	4131	4105	3907	2110	2108	2139	2045	1968	1862	9218	9191	9063	8923	8832	8640	5332	8049	7924	7806	5355	7432		939.4	30.3136	29.9286	29.4674	28.9518	28.851	27.8431	41.8651	41.1094	40.3652	40.1653	40.0332	39.2427	16.3174	16.0036	16.1215
		953.6	3310	3048	3116	3073	2881	2863	4292	4200	4187	4140	4046	3807	2131	2062	2104	1996	1956	1809	9176	9216	9123	8997	8840	8657	5363	8046	7865	7757	5336	7341		953.6	30.2587	29.3981	29.1678	29.0179	27.9113	28.0686	40.884	40.2376	40.2403	40.2528	39.4578	38.2382	16.4798	15.6544	15.8577
		967.9	3236	3034	3054	3018	2819	2820	4320	4147	4119	4061	3966	3854	2082	2079	2088	2000	1916	1841	9246	9237	9004	9005	8814	8590	5308	7972	7851	7778	5333	7365		967.9	29.5822	29.2631	28.5875	28.4986	27.3106	27.6471	41.1507	39.7298	39.5867	39.4847	38.6776	38.7103	16.1008	15.7835	15.7371
		982.1	3212	2987	3006	2950	2847	2745	4209	4197	4129	4047	3986	3800	2079	2070	2028	1969	1944	1795	9260	9194	9035	8926	8785	8530	5318	7948	7917	7734	5344	7275		982.1	29.3628	28.8098	28.1382	27.8565	27.5819	26.9118	40.0934	40.2089	39.6828	39.3486	38.8726	38.1679	16.0776	15.7152	15.2849
		996.3	3125	2944	3012	2962	2793	2685	4161	4145	4085	4032	3934	3724	2056	2040	2047	1929	1927	1806	9263	9188	9119	8921	8725	8643	5314	7939	7774	7748	5334	7286		996.3	28.5675	28.3951	28.1943	27.9698	27.0587	26.3235	39.6361	39.7107	39.26	39.2027	38.3655	37.4046	15.8998	15.4874	15.4281
		1010.5	3157	2872	2987	2885	2698	2670	4260	4169	4081	3965	3861	3715	2007	1980	1968	1909	1870	1751	9220	9157	9093	8960	8804	8441	5320	7854	7787	7712	5356	7333		1010.5	28.86	27.7006	27.9603	27.2427	26.1383	26.1765	40.5792	39.9406	39.2215	38.5513	37.6536	37.3142	15.5208	15.0319	14.8327
[truncated: 15 more columns]

## Sheet: Fig 5I
		Trial 1 (raw, without normalization)																																Trial 1 (normalized data, plotted as Fig 5I)
		Time [s]	pbad empty						wt						del1wt						smva 7						smva dual							Time [s]	pbad empty						wt						del1wt
		17	11620	11619	11717	12033	11857	12040	13742	12661	12610	12878	12446	11428	15404	15047	15452	15457	15524	15594	12206	12070	12311	12246	12309	12343	11840	11812	11877	11586	11494	11335		17	97.3036	97.3605	97.3739	96.5111	96.7523	96.3508	100	97.7532	98.2164	98.3354	99.6876	100	98.2085	96.9898	97.8037
		34.1	11837	11754	11937	12307	12078	12466	13586	12848	12839	13096	12474	11421	15587	15242	15603	15532	15754	15487	12171	12225	12541	12437	12386	12453	12176	12099	12023	11893	11758	11391		34.1	99.1208	98.4917	99.2022	98.7087	98.5557	99.7599	98.8648	99.197	100	100	99.9119	99.9387	99.3752	98.2467	98.7594
		51.1	11846	11891	11869	12271	12084	12496	13677	12952	12550	12997	12485	11410	15515	15220	15563	15492	15483	15582	12288	12344	12561	12287	12319	12392	11915	12004	11900	11705	11523	11246		51.1	99.1961	99.6397	98.6371	98.42	98.6047	100	99.527	100	97.749	99.244	100	99.8425	98.9162	98.1049	98.5062
		68.1	11942	11842	11871	12468	12162	12364	13546	12693	12426	12842	12072	11220	15591	15140	15712	15521	15399	15328	12075	12230	12611	12368	12250	12309	11738	11733	11659	11537	11299	10942		68.1	100	99.2291	98.6537	100	99.2411	98.9437	98.5737	98.0003	96.7832	98.0605	96.692	98.1799	99.4007	97.5893	99.4493
		85.1	11876	11828	11951	12413	12255	12444	13459	12529	12194	12593	11949	11018	15618	15000	15799	15666	15418	15358	12018	12261	12503	12216	12201	12071	11505	11413	11366	11227	10982	10634		85.1	99.4473	99.1118	99.3185	99.5589	100	99.5839	97.9406	96.7341	94.9762	96.1591	95.7068	96.4123	99.5728	96.6869	100
		102.2	11831	11934	12033	12463	12235	12383	13165	12426	11980	12282	11627	10761	15685	15326	15686	15793	15522	15483	11941	12173	12366	12134	12086	12011	11322	11344	11131	10980	10769	10595		102.2	99.0705	100	100	99.9599	99.8368	99.0957	95.8012	95.9389	93.3094	93.7844	93.1278	94.1635	100	98.7882	99.2848
		119.2	11689	11845	11927	12202	12133	12356	12997	11991	11828	12083	11349	10537	15548	15467	15717	15943	15655	15622	11808	11980	12203	12059	11932	11972	11101	11082	10992	10812	10656	10281		119.2	97.8814	99.2542	99.1191	97.8665	99.0045	98.8796	94.5787	92.5803	92.1256	92.2648	90.9011	92.2034	99.1266	99.697	99.481
		136.2	11883	11809	11872	12207	12080	12290	12675	11822	11587	11781	11105	10303	15408	15437	15682	16004	15828	15730	11810	11915	12182	11908	11818	11868	10780	10792	10678	10438	10276	10055		136.2	99.5059	98.9526	98.662	97.9066	98.572	98.3515	92.2355	91.2755	90.2485	89.9588	88.9467	90.1558	98.234	99.5037	99.2594
		153.2	11688	11710	11810	12197	12023	12261	12595	11587	11388	11602	11115	10138	15334	15514	15741	15787	15739	15480	11578	11909	12032	11841	11677	11657	10661	10498	10478	10237	10020	9930		153.2	97.8731	98.123	98.1468	97.8264	98.1069	98.1194	91.6533	89.4611	88.6985	88.5919	89.0268	88.7119	97.7622	100	99.6329
		170.3	11675	11621	11604	12174	11897	12154	12320	11453	11116	11383	10847	9906	15083	15143	15234	15558	15569	15436	11530	11883	11895	11711	11650	11723	10396	10310	10169	9963	9852	9671		170.3	97.7642	97.3772	96.4348	97.642	97.0787	97.2631	89.6522	88.4265	86.58	86.9197	86.8803	86.6818	96.1619	97.6086	96.4238
		187.3	11516	11619	11632	12060	11792	12068	12095	11091	10898	11024	10531	9764	14928	15060	15129	15285	15354	15080	11354	11616	11842	11595	11527	11559	10200	10165	9999	9807	9698	9404		187.3	96.4328	97.3605	96.6675	96.7276	96.222	96.5749	88.0148	85.6316	84.882	84.1784	84.3492	85.4393	95.1737	97.0736	95.7592
		204.3	11406	11452	11564	11909	11629	11991	11858	10869	10619	10732	10226	9625	14645	14884	15042	15065	15257	14996	11303	11507	11688	11429	11432	11328	10075	9984	9791	9663	9434	9219		204.3	95.5116	95.9611	96.1024	95.5165	94.8919	95.9587	86.2902	83.9175	82.7089	81.9487	81.9063	84.223	93.3695	95.9392	95.2086
		221.3	11521	11444	11422	11829	11612	11782	11530	10695	10367	10489	9997	9224	14578	14582	14729	14914	14944	14877	11248	11404	11562	11332	11255	11363	9811	9745	9430	9377	9254	9018		221.3	96.4746	95.8941	94.9223	94.8749	94.7532	94.2862	83.9034	82.5741	80.7462	80.0932	80.0721	80.714	92.9423	93.9925	93.2274
		238.4	11305	11243	11418	11780	11563	11728	11281	10536	10163	10362	9915	9082	14369	14436	14538	14863	14897	14605	11047	11153	11443	11128	11177	11211	9546	9469	9239	9142	8973	8799		238.4	94.6659	94.2098	94.8891	94.4819	94.3533	93.854	82.0914	81.3465	79.1573	79.1234	79.4153	79.4715	91.6098	93.0514	92.0185
		255.4	11213	11188	11252	11697	11416	11731	10949	10199	9972	10096	9555	8917	14237	14241	14431	14705	14686	14485	10937	11084	11320	11171	11052	11075	9458	9281	9093	9044	8862	8651		255.4	93.8955	93.749	93.5095	93.8162	93.1538	93.878	79.6754	78.7446	77.6696	77.0922	76.5318	78.0277	90.7682	91.7945	91.3412
		272.4	11102	10997	11212	11503	11313	11565	10655	9990	9722	9928	9353	8856	14110	14000	14260	14481	14531	14241	10876	10925	11154	10974	10998	10918	9108	9017	8834	8800	8527	8327		272.4	92.966	92.1485	93.1771	92.2602	92.3133	92.5496	77.536	77.1309	75.7224	75.8094	74.9139	77.4939	89.9586	90.2411	90.2589
		289.4	10993	10982	11055	11381	11282	11565	10540	9698	9391	9655	9158	8585	13941	13858	14086	14251	14488	14170	10708	10908	11095	10823	10923	10687	8997	8831	8735	8685	8472	8267		289.4	92.0533	92.0228	91.8724	91.2817	92.0604	92.5496	76.6992	74.8765	73.1443	73.7248	73.352	75.1225	88.8811	89.3258	89.1575
		306.5	10918	10842	10913	11289	11230	11411	10257	9545	9155	9418	8935	8305	13875	13695	13877	14217	14294	14048	10539	10756	10876	10650	10733	10881	8772	8695	8626	8424	8207	7996		306.5	91.4252	90.8497	90.6923	90.5438	91.6361	91.3172	74.6398	73.6952	71.3062	71.9151	71.5659	72.6724	88.4603	88.2751	87.8347
		323.5	10724	10662	10904	11174	10871	11234	10013	9280	9043	9169	8752	8123	13779	13437	13728	13971	14154	14010	10434	10588	10974	10687	10668	10671	8759	8630	8418	8261	8154	7885		323.5	89.8007	89.3414	90.6175	89.6214	88.7067	89.9008	72.8642	71.6492	70.4338	70.0137	70.1001	71.0798	87.8483	86.6121	86.8916
		340.5	10634	10640	10870	11106	11025	11235	9848	9063	8767	9055	8538	7893	13451	13388	13598	13922	13970	13616	10385	10564	10595	10572	10425	10460	8512	8460	8297	8168	7998	7742		340.5	89.0471	89.157	90.3349	89.076	89.9633	89.9088	71.6635	69.9737	68.2841	69.1432	68.3861	69.0672	85.7571	86.2962	86.0687
		357.6	10625	10627	10708	10974	10896	11097	9495	8721	8726	8750	8377	7679	13175	13290	13632	13655	13835	13481	10254	10457	10565	10409	10440	10461	8371	8330	8060	7922	7831	7661		357.6	88.9717	89.0481	88.9886	88.0173	88.9106	88.8044	69.0947	67.3332	67.9648	66.8143	67.0965	67.1946	83.9974	85.6646	86.2839
		374.6	10578	10578	10761	10957	10771	11044	9256	8610	8475	8583	8262	7465	13124	13225	13457	13686	13697	13552	10191	10385	10597	10339	10450	10362	8213	8160	8070	7872	7600	7399		374.6	88.5781	88.6375	89.4291	87.881	87.8907	88.3803	67.3556	66.4762	66.0098	65.5391	66.1754	65.322	83.6723	85.2456	85.1763
		391.6	10370	10514	10415	10882	10628	10923	9080	8557	8191	8452	8022	7244	13034	13038	13240	13480	13611	13419	10119	10251	10415	10203	10339	10272	8062	8106	7904	7776	7555	7397		391.6	86.8364	88.1012	86.5536	87.2794	86.7238	87.412	66.0748	66.067	63.7978	64.5388	64.2531	63.3882	83.0985	84.0402	83.8028
		408.7	10381	10382	10362	10856	10682	10761	8813	8358	7979	8279	7705	7009	13017	13000	13114	13331	13394	13300	10067	10103	10371	10164	10172	10160	7987	8036	7807	7672	7487	7219		408.7	86.9285	86.9951	86.1132	87.0709	87.1644	86.1156	64.1319	64.5306	62.1466	63.2178	61.7141	61.3318	82.9901	83.7953	83.0053
		425.7	10293	10243	10246	10704	10654	10679	8620	8070	7836	8079	7540	6827	12829	12895	13033	13207	13372	13120	9975	10088	10231	10114	10048	10095	7987	7880	7715	7573	7342	7125		425.7	86.1916	85.8304	85.1492	85.8518	86.9359	85.4593	62.7274	62.307	61.0328	61.6906	60.3925	59.7392	81.7915	83.1185	82.4926
		442.7	10171	10159	10253	10603	10553	10680	8458	7876	7614	7827	7274	6579	12850	12772	12900	13148	13255	12961	9858	9972	10237	9949	10032	9989	7870	7826	7572	7453	7186	6964		442.7	85.17	85.1265	85.2073	85.0417	86.1118	85.4673	61.5485	60.8091	59.3037	59.7663	58.2619	57.5691	81.9254	82.3256	81.6507
		459.7	10035	10017	10324	10520	10410	10569	8458	7683	7454	7607	7138	6359	12578	12804	12836	13067	13080	12921	9784	9857	10104	9919	9860	9873	7736	7733	7486	7422	7065	6931		459.7	84.0312	83.9367	85.7974	84.376	84.9449	84.5791	61.5485	59.319	58.0575	58.0864	57.1726	55.644	80.1913	82.5319	81.2456
		476.8	9947	10073	10140	10441	10340	10467	8237	7494	7269	7365	6968	6210	12702	12736	12761	12908	12967	12842	9665	9800	9934	9845	9720	9881	7641	7677	7529	7249	6991	6802		476.8	83.2943	84.4059	84.2683	83.7424	84.3737	83.7628	59.9403	57.8598	56.6166	56.2385	55.811	54.3402	80.9818	82.0936	80.7709
		493.8	10005	9943	10058	10286	10267	10507	7930	7222	7126	7245	6705	6032	12542	12603	12633	12748	12900	12736	9701	9670	9870	9765	9872	9736	7635	7556	7412	7194	6848	6736		493.8	83.7799	83.3166	83.5868	82.4992	83.778	84.0829	57.7063	55.7597	55.5028	55.3222	53.7044	52.7826	79.9617	81.2363	79.9608
		510.9	9800	9910	10006	10376	10207	10438	7748	7079	6884	7027	6509	5847	12465	12511	12673	12793	12783	12620	9496	9592	9846	9664	9741	9691	7556	7568	7299	7170	6726	6596		510.9	82.0633	83.0401	83.1547	83.221	83.2885	83.5307	56.3819	54.6557	53.6179	53.6576	52.1346	51.1638	79.4708	80.6433	80.2139
		527.9	9827	9842	9951	10179	10099	10274	7615	6842	6758	6843	6419	5724	12358	12480	12487	12686	12798	12627	9528	9545	9728	9544	9608	9636	7499	7446	7191	7083	6647	6497		527.9	82.2894	82.4703	82.6976	81.641	82.4072	82.2183	55.4141	52.8258	52.6365	52.2526	51.4137	50.0875	78.7887	80.4435	79.0366
		544.9	9783	9794	9901	10154	10069	10244	7399	6725	6556	6639	6242	5578	12290	12441	12447	12626	12790	12560	9476	9555	9780	9571	9539	9568	7409	7471	7129	7028	6554	6420		544.9	81.921	82.068	82.2821	81.4405	82.1624	81.9782	53.8422	51.9225	51.0632	50.6949	49.996	48.8099	78.3551	80.1921	78.7835
		561.9	9719	9646	9817	10066	10095	10201	7306	6542	6451	6566	6043	5450	12164	12276	12389	12643	12542	12358	9482	9572	9681	9493	9587	9523	7331	7332	7059	6989	6473	6270		561.9	81.385	80.8279	81.584	80.7347	82.3745	81.6341	53.1655	50.5096	50.2453	50.1374	48.4021	47.6899	77.5518	79.1285	78.4164
		578.9	9665	9597	9731	10026	9815	10113	7095	6360	6223	6372	5910	5302	12194	12183	12322	12472	12442	12342	9265	9419	9670	9405	9435	9475	7258	7334	7065	6931	6455	6246		578.9	80.9328	80.4173	80.8693	80.4139	80.0898	80.9299	51.63	49.1044	48.4695	48.6561	47.3368	46.3948	77.7431	78.5291	77.9923
		596	9586	9618	9666	10032	9833	10105	6907	6267	6038	6176	5842	5167	12097	12128	12242	12489	12387	12257	9251	9390	9565	9359	9525	9337	7224	7271	6981	6809	6383	6129		596	80.2713	80.5933	80.3291	80.462	80.2366	80.8659	50.262	48.3863	47.0286	47.1594	46.7922	45.2135	77.1246	78.1746	77.4859
		613	9488	9527	9673	9882	9815	9961	6815	6105	5906	6077	5579	5100	11966	12178	12215	12374	12394	12169	9309	9192	9512	9321	9252	9314	7322	7226	6951	6714	6351	6118		613	79.4507	79.8307	80.3873	79.2589	80.0898	79.7135	49.5925	47.1356	46.0005	46.4035	44.6856	44.6272	76.2894	78.4968	77.315
		630	9437	9569	9436	9824	9656	9879	6580	5968	5891	5960	5448	4972	11911	11982	12188	12266	12296	12100	9193	9220	9432	9203	9227	9259	7194	7203	6870	6741	6190	6044		630	79.0236	80.1827	78.4177	78.7937	78.7923	79.0573	47.8824	46.0778	45.8836	45.5101	43.6364	43.5072	75.9388	77.2335	77.1441
		647.1	9420	9386	9557	9786	9720	9925	6481	5739	5708	5727	5320	4877	11877	12070	12122	12284	12182	12102	9105	9160	9389	9226	9166	9272	7147	7141	6801	6642	6169	5916		647.1	78.8813	78.6492	79.4233	78.4889	79.3146	79.4254	47.162	44.3098	44.4583	43.7309	42.6111	42.6759	75.722	77.8007	76.7264
		664.1	9307	9370	9366	9748	9569	9900	6320	5723	5550	5589	5314	4675	11735	11980	12018	12176	12061	11928	9191	9167	9377	9150	9184	9221	7075	7039	6798	6683	6112	5895		664.1	77.935	78.5152	77.836	78.1842	78.0824	79.2254	45.9904	44.1862	43.2277	42.6772	42.5631	40.9083	74.8167	77.2206	76.0681
		681.1	9301	9322	9322	9648	9572	9714	6202	5550	5504	5589	5109	4613	11850	11905	11918	12043	12038	11927	9096	9096	9328	9233	9121	9060	7044	7038	6661	6560	6067	5886		681.1	77.8848	78.113	77.4703	77.3821	78.1069	77.7369	45.1317	42.8505	42.8694	42.6772	40.9211	40.3658	75.5499	76.7371	75.4352
		698.1	9143	9242	9322	9514	9564	9709	6038	5529	5317	5396	4991	4531	11722	11865	11974	12062	11952	11893	9118	8987	9194	9181	9100	9097	7100	7015	6731	6637	6063	5819		698.1	76.5617	77.4426	77.4703	76.3073	78.0416	77.6969	43.9383	42.6884	41.4129	41.2034	39.976	39.6482	74.7338	76.4793	75.7896
		715.2	9277	9196	9287	9570	9447	9683	6082	5362	5223	5327	4923	4399	11751	11731	11840	12046	12026	11833	8941	9011	9308	9013	9047	9032	7015	7020	6733	6540	6027	5682		715.2	77.6838	77.0571	77.1794	76.7565	77.0869	77.4888	44.2585	41.399	40.6807	40.6765	39.4313	38.4932	74.9187	75.6156	74.9415
		732.2	9174	9204	9107	9491	9286	9571	5894	5315	5107	5156	4924	4325	11648	11834	11798	11885	12027	11776	9006	9005	9221	9035	9016	9051	7013	6969	6694	6419	5945	5677		732.2	76.8213	77.1242	75.6835	76.1229	75.7732	76.5925	42.8904	41.0361	39.7772	39.3708	39.4393	37.8456	74.262	76.2795	74.6756
		749.2	9041	9126	9142	9377	9299	9582	5808	5186	5007	5100	4730	4262	11528	11822	11753	11866	11876	11748	9015	8905	9112	8989	8950	9016	6948	6919	6617	6431	5919	5709		749.2	75.7076	76.4706	75.9744	75.2085	75.8792	76.6805	42.2646	40.0401	38.9984	38.9432	37.8855	37.2944	73.497	76.2021	74.3908
		766.2	9058	9060	9104	9432	9243	9417	5755	5048	4941	4979	4630	4139	11614	11767	11736	11859	11945	11652	8948	8837	9096	8827	8837	8938	6986	6866	6538	6493	5877	5667		766.2	75.8499	75.9175	75.6586	75.6497	75.4223	75.3601	41.8789	38.9747	38.4843	38.0192	37.0845	36.2181	74.0453	75.8476	74.2832
		783.2	8935	9027	9073	9437	9318	9414	5548	5021	4843	4851	4543	4092	11602	11622	11728	11716	11842	11568	8861	8772	9117	8755	8877	8984	6983	6882	6503	6416	5771	5580		783.2	74.82	75.641	75.401	75.6898	76.0343	75.3361	40.3726	38.7662	37.721	37.0418	36.3877	35.8068	73.9688	74.913	74.2325
		800.3	8949	8936	9074	9330	9239	9343	5495	4905	4745	4855	4508	3969	11549	11667	11679	11903	11756	11616	8904	8778	8982	8775	8808	8841	6914	6914	6471	6348	5735	5542		800.3	74.9372	74.8785	75.4093	74.8316	75.3896	74.7679	39.9869	37.8706	36.9577	37.0724	36.1073	34.7305	73.6309	75.203	73.9224
		817.3	8914	8968	8993	9273	9175	9404	5412	4806	4624	4712	4416	3919	11571	11580	11639	11729	11739	11530	8795	8695	8984	8725	8762	8914	6921	6890	6509	6407	5808	5570		817.3	74.6441	75.1466	74.7361	74.3744	74.8674	75.2561	39.3829	37.1062	36.0153	35.9805	35.3704	34.293	73.7711	74.6423	73.6692
		834.3	8812	8804	8988	9236	9029	9358	5357	4694	4627	4685	4309	3886	11426	11484	11624	11621	11720	11468	8831	8757	8889	8751	8774	8779	6870	6800	6455	6292	5704	5552		834.3	73.79	73.7724	74.6946	74.0776	73.6761	74.888	38.9827	36.2415	36.0386	35.7743	34.5134	34.0042	72.8467	74.0235	73.5743
		851.3	8798	8765	8931	9143	9090	9289	5199	4660	4487	4580	4213	3760	11397	11376	11506	11639	11681	11429	8727	8653	8932	8707	8770	8739	6837	6753	6466	6299	5699	5412		851.3	73.6728	73.4456	74.2209	73.3317	74.1738	74.3358	37.8329	35.979	34.9482	34.9725	33.7445	32.9016	72.6618	73.3273	72.8274
		868.4	8779	8842	8916	9080	9071	9297	5154	4555	4469	4540	4154	3646	11434	11420	11493	11523	11737	11459	8730	8540	8802	8712	8635	8686	6749	6824	6379	6285	5672	5466		868.4	73.5136	74.0908	74.0962	72.8264	74.0188	74.3998	37.5055	35.1683	34.808	34.6671	33.2719	31.9041	72.8977	73.6109	72.7451
		885.4	8706	8795	8904	9040	8975	9221	5106	4529	4305	4390	4121	3628	11402	11504	11420	11682	11478	11427	8777	8589	8858	8735	8721	8655	6761	6753	6400	6233	5715	5465		885.4	72.9024	73.697	73.9965	72.5056	73.2354	73.7916	37.1562	34.9676	33.5306	33.5217	33.0076	31.7466	72.6937	74.1524	72.2831
		902.4	8669	8732	8765	9031	8937	9154	4972	4394	4290	4388	4006	3583	11351	11316	11404	11565	11477	11462	8648	8554	8801	8683	8663	8637	6866	6784	6319	6179	5636	5430		902.4	72.5925	73.1691	72.8414	72.4334	72.9253	73.2554	36.1811	33.9253	33.4138	33.5064	32.0865	31.3528	72.3685	72.9406	72.1818
[truncated: 15 more columns]

## Sheet: Fig 5J
		EV			QacA WT			QacA ΔEL7			QacA LfrA EL7			QacA LfrA EL1-EL7			QacA SmvA EL7			QacA SmvA EL1-EL7
	0	100.314	98.7443	101.422	100.443	101.751	100.153	101.599	99.327	98.2163	101.816	100.282	100.162	100.914	99.4297	99.5011	100.446	99.9303	99.0333	98.3138	99.7502	102.153
	1	98.7134	99.483	98.0023	98.9378	99.6198	100.39	100.007	100.615	99.2362	100.335	100.335	99.8774	100.189	98.8149	99.7299	99.6524	99.9193	99.1765	96.9286	99.6354	100.195
	2	98.2428	97.2249	100.995	100.193	100.328	101.387	98.4226	99.8949	99.3979	99.779	99.7314	100.072	100.891	98.2648	99.2445	99.1738	100.007	98.8901	99.68	99.1664	100.751
	3	100.183	98.8393	99.4272	100.477	99.9481	98.8944	98.6456	98.8863	100.122	99.1993	100.944	100.814	99.6184	99.3973	99.9275	97.9017	99.9956	99.2123	100.951	99.6207	98.853
	4	98.2485	97.6469	100.396	101.96	98.3984	99.8105	100.791	99.9034	98.3851	97.4364	99.94	99.5721	98.973	97.8603	99.3069	98.141	100.355	98.4246	100.721	100.092	101.02
	5	98.765	98.5544	102.875	100.182	98.698	100.222	99.7762	99.4118	98.7297	97.8516	99.8779	100.967	100.979	99.7209	98.655	97.4104	100.938	99.8281	98.8584	98.9369	99.9665
	6	99.9013	99.1875	99.0425	99.3865	97.6668	99.636	98.7302	99.9288	99.8762	99.2306	101.077	98.4509	99.4095	99.2355	98.8527	98.6951	100.862	100.816	100.96	99.9651	102.14
	7	99.5283	100.169	99.3845	98.9776	100.115	99.0502	100.799	99.522	100.144	98.4001	99.2385	99.9721	99.883	97.8198	99.1058	100.521	98.9549	98.9402	99.3169	100.197	100.054
	8	99.006	97.8052	99.6409	101.028	98.9918	97.0808	100.253	99.8779	100.84	102.412	99.7225	99.6616	98.9034	98.6854	99.8478	100.307	100.617	100.745	98.4858	100.055	101.549
	9	99.9128	99.0609	101.18	99.8069	98.6692	99.2496	99.0763	100.624	98.568	99.1522	99.4516	100.293	98.4438	97.6742	99.033	97.9898	99.7232	99.5274	100.798	99.799	100.403
	10	98.633	102.026	99.4842	100.574	99.4873	99.5301	99.2609	98.7846	99.0181	101.417	99.7669	99.7773	99.1541	100.255	99.5704	101	100.977	99.1908	99.5175	100.124	99.8793
	11	98.6847	99.0398	100.581	100.693	99.9827	100.453	101.045	99.2168	100.678	101.275	100.393	101.135	98.2627	98.6854	100.028	101.781	100.666	98.1668	98.7819	100.114	98.853
	12	99.2413	100.58	100.695	99.0741	98.2602	98.4955	99.7685	100.225	99.1025	100.186	100.238	99.8826	100.143	99.4054	100.299	97.5994	100.334	100.258	99.0876	100.981	100.724
	13	99.5914	99.2825	99.7122	98.3357	99.0667	100.945	100.061	98.8354	99.4542	100.147	100.269	100.841	98.5134	100.514	99.9622	102.096	100.464	99.9141	101.361	99.7795	98.7792
	14	99.4594	99.1453	100.638	101.551	98.6058	100.172	99.9377	101.293	100.727	101.644	99.2784	99.9142	99.1773	101.298	99.4595	99.3753	100.437	98.8614	98.7246	100.568	99.4164
	15	97.8927	100.148	99.9829	100.932	98.6634	102.416	98.5841	99.3779	100.312	99.9436	99.7935	100.499	98.5784	101.258	98.5163	101.025	100.977	99.6563	98.6004	99.3179	99.9597
	16	99.8095	100.971	100.14	100.381	99.2914	100.253	99.7916	100.259	100.826	100.947	99.9445	99.1826	98.3648	98.92	100.52	101.605	99.9303	98.8758	99.231	100.507	100.087
	17	99.3848	100.612	100.368	100.011	100.017	99.5052	99.5224	100.039	101.121	100.312	100.739	99.1194	99.4466	99.4378	99.508	97.8135	98.0612	99.5417	97.5209	100.466	99.4969
	18	100.183	100.475	99.5839	99.7898	99.0206	100.396	97.9919	100.734	99.63	99.6459	99.1452	99.0983	98.4206	99.7209	100.274	98.481	100.154	99.3126	97.2152	100.449	100.765
	19	100.125	100.675	99.7264	100.801	99.4815	100.802	98.7994	98.2252	100.812	102.028	100.899	100.641	100.124	98.8796	100.222	98.3551	98.5898	100.845	98.5718	100.27	101.14
	20	99.5455	99.5779	99.8119	100.744	100.052	100.172	101.399	99.1575	100.404	99.2933	99.3317	99.9879	98.6248	98.9686	100.07	100.673	99.7232	98.8185	98.352	100.471	99.8927
	21	101.066	99.8417	99.1707	99.6933	98.3581	98.7822	99.7224	100.302	100.889	100.993	100.628	101.393	99.8551	98.6935	98.8492	99.3501	99.9085	99.7207	98.1037	99.7526	99.5103
	22	100.378	103.366	99.6552	99.1877	100.501	100.54	100.753	99.0473	100.516	100.32	99.6204	100.825	101.522	98.3861	99.4941	98.9722	100.181	100.988	97.5973	99.6158	99.8323
	23	99.6201	99.0609	100.453	99.1877	97.9721	99.4054	99.8531	99.0134	100.981	100.328	100.14	99.7352	100.148	99.3973	99.4698	100.332	100.061	99.0763	98.5909	100.048	98.8731
	24	101.801	99.7257	100.966	101.136	99.2626	99.3244	98.5841	99.4033	99.2432	101.103	98.8744	100.125	99.753	99.4297	99.0295	100.912	99.685	100.544	99.1354	100.751	98.9737
	25	97.3016	99.6412	99.5697	100.25	98.4964	99.4615	99.4301	100.87	99.7496	98.2982	99.4516	98.272	99.5348	101.476	98.8978	98.7203	100.366	100.773	99.9952	100.769	99.2018
	26	99.5684	98.3645	100.239	100.159	99.8617	98.8009	99.9223	99.8186	100.319	99.591	100.007	101.02	99.8551	99.9879	99.4629	99.602	99.2001	100.301	97.7693	100.744	100.503
	27	98.4207	99.7468	101.365	101.074	99.0264	99.0814	99.2686	98.3608	100.685	101.777	100.215	101.762	99.9294	99.6966	99.7819	98.8715	98.7424	99.6491	101.868	99.0003	100.691
	28	98.9429	98.164	100.653	99.8523	99.2453	99.1312	98.5533	98.6235	101.255	99.6459	99.5493	100.772	100.389	101.703	99.6501	97.8639	100.284	99.9714	100.1	99.8039	100.543
	29	97.9214	102.153	101.479	99.3752	99.7811	100.714	100.822	100.743	100.678	101.08	98.6035	99.7037	98.4298	100.044	99.2514	100.03	100.175	100.831	97.7597	99.5255	99.9866
	30	99.0175	101.614	99.5554	101.448	98.5309	99.9539	98.1841	99.327	100.052	99.3716	99.8157	98.9825	99.7484	99.2922	99.8929	99.8287	100.105	99.4988	99.0208	100.405	99.725
	31	98.9085	98.7338	98.9997	99.0173	100.029	100.328	99.5224	98.7676	99.1518	97.9535	100.175	98.6509	99.8923	100.214	99.13	100.937	99.8812	100.294	100.654	99.7233	100.637
	32	99.3102	101.931	101.308	100.358	100.795	101.213	100.007	100.692	100.805	98.9015	100.975	99.9932	99.0566	100.117	99.1509	99.2116	100.012	100.566	100.1	100.09	99.9128
	33	98.2313	98.1956	99.6267	102.34	99.856	98.3646	101.96	99.6576	98.7438	99.638	100.686	98.7141	99.4234	99.907	99.5427	99.9547	99.6415	99.7279	97.5018	100.358	99.7786
	34	98.6273	99.8839	101.522	100.511	100.115	99.4615	100.584	98.7168	100.945	100.484	100.34	99.2984	99.2748	100.926	99.9483	100.584	100.372	101.246	100.511	99.8845	99.3493
	35	98.788	101.519	98.4583	100.222	100.121	100.334	100.576	98.632	100.186	100.461	99.6248	99.6194	100.115	98.2082	98.9567	98.6951	99.6578	99.556	99.6704	99.9871	99.517
	36	99.775	98.4383	99.3132	100.829	99.2165	100.758	100.607	99.2338	99.7215	99.7085	100.042	99.851	99.753	99.2679	99.9067	99.4257	101.271	99.4343	100.397	98.6902	100.805
	37	99.1954	99.4197	99.3702	99.574	99.2453	98.3273	100.23	100.022	102.057	101.158	100.508	99.1984	100.607	100.166	100.08	97.8261	99.3254	101.246	99.8137	99.7306	98.9133
	38	99.6373	101.118	100.653	100.909	100.91	99.5737	98.2995	98.5642	99.6933	98.9877	100.184	99.5721	99.3119	100.231	100.52	101.038	100.017	100.387	99.3265	100.881	100
	39	100.389	100.106	99.2705	100.704	100.755	100.266	99.6301	99.4033	101.445	100.484	99.798	99.8353	100.579	99.0009	100.573	98.7329	101.592	100.902	100.033	98.888	100.242
	40	99.3504	100.517	99.071	99.9716	100.438	99.5052	99.8223	98.5896	98.9689	99.8731	99.5671	100.293	99.5627	99.3003	99.4386	100.874	100.012	100.122	98.8584	99.7672	99.9329
	41	99.27	100.232	100.852	100.244	98.8535	100.128	101.668	100.607	99.8481	100.312	99.4561	99.4773	101.266	101.59	99.8304	101.088	99.8376	98.9975	99.8137	100.156	99.3963
	42	99.6029	99.2086	98.7148	101.079	98.8017	98.4768	98.8456	100.081	97.7732	99.685	99.5981	100.972	99.0473	99.3569	99.9865	98.6322	98.3718	99.556	101.533	99.8405	100.436
	43	101.296	101.182	100.225	99.9205	101.187	100.932	99.1071	99.2762	100.706	99.9828	101.277	99.651	100.538	98.5075	100.004	100.685	98.8568	101.124	98.9444	100.637	100.899
	44	100.596	98.5439	98.5865	101.346	99.205	100.159	100.591	100.09	101.17	99.9671	100.935	100.125	99.7205	100.862	99.716	99.4257	100.977	100.781	100.76	100.275	100.463
	45	100.555	98.7021	99.8974	100.227	100.432	99.044	99.9762	99.7339	99.9184	99.4265	99.6337	98.1877	100.008	102.706	99.9067	101.202	101.587	99.4844	98.2947	99.6109	99.3292
	46	98.9429	100.781	101.237	99.1252	99.6716	100.602	100.507	98.7592	100.622	101.542	100.029	100.756	99.4605	99.2355	100.142	99.5264	100.753	100.623	100.492	100.309	100.724
	47	100.148	99.8945	99.7549	99.148	99.8214	98.8819	100.176	100.285	101.03	99.544	99.7758	100.546	99.1727	99.6886	100.042	99.8287	98.5298	101.217	99.8328	100.175	99.7116
	48	100.257	99.3774	100.353	98.9378	101.031	101.182	99.5608	100.632	99.1588	99.7399	99.5315	99.0825	100.268	98.6935	100.541	99.3753	100.987	99.6062	100.358	99.4497	99.2018
	49	99.9816	101.562	101.308	100	100.559	101.088	99.7454	101.946	100.805	99.9279	100.198	100.909	100.956	100.061	100.392	99.3627	100.088	98.4891	101.113	99.7795	99.9061
	50	100.263	99.4407	101.18	100.256	99.2338	98.9629	98.9532	100.022	100.587	98.5098	100.14	97.9245	99.9062	99.1304	99.1439	99.5138	101.821	100.666	99.3934	100.185	101.415
	51	99.1725	100.021	100.581	99.6365	100.599	100.359	99.9454	99.7423	100.418	100.163	101.867	101.151	98.8059	100.813	99.8859	100.395	101.124	102.778	101.992	100.192	100.564
	52	98.9487	100.675	52.66307*	24.60097*	83.35062*	96.0774	100.553	72.70477*	69.68124*	11.67419*	26.25608*	100.551	100.213	100.198	14.261*	37.16812*	40.21949*	13.73434*	101.103	90.8625	102.026
	53	100.314	38.69368*	97.0334	96.8532	102.091	97.4547	100.215	101.624	101.768	94.7333	96.2012	99.5352	99.7344	99.7775	103.7	93.8208	94.8844	98.7683	96.6993	98.6413	99.8726
	54	46.08842*	96.1064	96.8767	94.6095	99.7292	96.5136	100.461	101.149	101.832	93.2682	95.3531	100.841	100.993	99.7937	104.574	93.7075	95.1242	96.4411	96.2121	97.5423	31.76818*
	55	100.521	92.0545	97.6176	90.6049	100.311	96.4762	99.6377	101.641	101.395	85.8876	91.1703	44.77243*	50.28506*	99.6319	105.038	93.8964	93.6039	95.7465	92.2379	96.177	89.8913
	56	100.314	88.5723	94.9246	87.8387	99.3893	94.9119	100.045	103.234	102.767	81.8995	87.9643	97.0455	102.775	100.619	103.284	92.2213	92.5195	96.5055	89.1617	96.5531	86.2557
	57	96.854	83.9928	94.0555	86.3959	97.2866	93.653	100.807	101.76	101.522	76.3758	85.9262	95.4033	101.503	101.08	100.832	89.8534	91.457	91.5431	86.2957	95.2416	81.4663
	58	93.1984	78.1154	94.5257	81.3689	95.4027	91.8706	97.3381	102.022	101.663	73.8216	83.1598	96.1507	99.5673	100.619	99.9795	88.8962	89.7569	90.3115	82.2355	92.2253	77.2069
	59	90.5356	73.652	93.6422	75.808	89.3248	91.6711	95.3	99.5474	99.5456	71.142	80.8108	94.4348	95.0824	99.3003	100.493	85.7096	85.2014	89.5954	78.8154	89.6926	71.2034
	60	87.9359	65.5798	91.334	73.5984	88.2936	89.3527	91.3006	100.336	102.092	66.6839	78.1954	91.4924	89.3905	99.5591	97.0185	86.0749	82.3734	85.1772	76.8187	87.1355	67.6281
	61	83.7924	62.7414	91.2485	70.3607	86.8533	89.4462	88.8472	99.8525	102.176	60.9173	76.9343	88.6342	83.3364	100.562	96.2799	85.5711	80.6678	83.7737	73.2362	86.8717	64.0864
	62	79.7925	58.3201	94.084	69.0031	83.7308	86.5606	85.5708	99.3694	100.326	57.2662	74.0969	85.434	76.2795	99.2274	94.4665	82.4727	78.0523	81.3749	71.5166	83.765	60.0617
	63	77.4683	52.5166	90.7213	67.0832	81.8816	84.4728	83.3712	99.7762	100.207	55.1116	69.9407	83.5864	73.4103	99.8989	92.348	82.6238	74.772	76.4554	69.0614	79.21	56.909
	64	72.5214	50.3218	88.9829	61.9029	81.3573	83.4071	82.1098	99.2338	98.4554	52.2753	63.0625	80.2703	70.8244	99.8342	92.5249	75.961	72.8811	76.0616	66.9214	76.3134	55.0241
	65	70.6161	44.1701	89.4389	58.3925	78.7591	82.0921	80.6947	99.149	96.2821	51.9854	61.4418	76.9016	68.8001	22.89366*	90.6907	75.1675	70.3364	74.9445	64.0554	73.3924	51.3483
	66	67.8443	41.5743	89.5244	56.7736	79.8191	78.3838	78.1181	100.505	93.3983	49.7837	58.0493	75.7489	67.1148	97.3426	88.8252	72.51	68.9088	72.9395	63.0332	71.5631	49.0408
	67	63.8156	39.9916	87.7718	56.0579	80.6199	76.4892	76.4107	97.1742	93.8555	49.5487	54.6125	76.2068	65.3831	94.6083	87.2823	70.8852	66.5057	69.7888	59.1163	69.2941	46.7065
	68	61.2561	38.4826	84.2239	54.8708	82.6247	76.2399	72.8651	97.4369	92.6739	46.1718	54.2661	74.2066	62.7693	90.3774	86.3843	67.0941	65.4759	67.5689	58.9635	66.5221	43.6745
	69	59.8788	37.343	84.4518	53.269	82.5441	74.2954	72.5575	95.8774	94.2142	44.1739	52.2546	75.5436	61.6225	86.6561	85.195	66.4391	63.6014	64.9911	58.0368	64.3337	44.2782
	70	57.4742	34.2408	85.1785	52.2976	81.7318	73.5039	70.6347	95.4791	93.8133	42.4972	46.5576	72.8276	58.368	82.2149	84.6368	65.0789	60.6643	65.1701	55.9446	63.4496	42.7489
	71	53.7899	33.1117	85.9052	49.7415	77.4917	71.2915	69.7195	95.2332	92.4136	38.611	42.4857	70.9537	57.8434	77.1832	81.5508	64.8773	59.2258	62.8142	55.3618	63.1614	38.7778
	72	53.2849	32.8374	85.1643	51.2866	74.5766	71.4036	65.4817	94.3772	91.1757	36.7541	40.7185	67.3323	57.133	72.7339	78.6279	64.6128	57.9126	61.5181	53.8237	60.7337	39.2809
	73	51.9248	29.7668	82.6993	51.1105	73.8968	69.7957	63.259	92.6312	90.9577	34.4898	38.9867	65.8111	54.1896	69.9511	77.9171	63.2777	58.3104	58.1668	51.3876	57.8054	38.5565
	74	50.6565	30.4738	84.5801	50.8492	70.7916	68.1068	61.3747	91.1056	88.7914	33.6514	37.9965	64.1426	52.6668	65.2995	77.6605	60.3053	55.5858	55.9398	50.6711	56.3766	37.8522
	75	48.5676	28.6061	81.7019	51.9228	69.213	65.2025	60.8825	90.6648	89.0446	31.489	37.7878	66.6218	50.4243	60.3648	76.3187	59.008	55.0409	53.584	51.5023	57.3267	37.121
	76	47.2993	28.7749	81.0892	50.622	68.4871	66.8104	57.3523	89.4274	86.7727	30.8935	37.8633	64.4215	49.064	58.6013	76.2216	55.6325	55.1553	52.1232	51.1679	56.3766	36.5307
	77	45.2735	29.0704	79.1371	46.3902	64.6906	64.8909	56.6755	88.3255	82.9184	30.6271	37.9388	61.8055	46.6777	55.4544	73.4929	54.7761	56.0108	52.0516	49.6011	55.2555	35.6185
	78	43.2994	28.4795	83.2265	43.5558	64.4429	64.1305	54.6296	87.6814	82.3275	29.7731	39.3375	58.421	45.2849	52.6311	72.4873	58.0382	56.2452	50.068	48.063	52.0952	34.9544
	79	42.45	28.3212	80.3055	45.7086	64.1721	63.2518	55.1373	86.3253	82.8551	28.7545	37.0418	59.4158	45.712	49.913	70.4035	56.0608	52.785	48.0917	47.3561	49.7676	34.7934
	80	42.0655	27.9519	83.1552	45.7597	64.6618	64.2053	53.476	86.2236	79.0288	27.7438	34.9282	60.5475	47.2069	47.5347	69.3113	52.9624	50.9759	47.3899	47.8911	48.4341	34.0086
	81	42.473	27.6881	79.4363	42.6924	64.0051	62.5164	51.6455	83.8673	79.8869	28.3785	32.0508	61.9529	46.102	46.8632	67.5083	50.0403	50.5346	46.6165	46.8784	46.6219	33.7201
	82	40.3439	28.4056	82.3715	40.7782	63.4174	61.0954	51.8455	82.1552	80.8505	27.1875	31.4691	60.5107	47.6155	45.6174	68.0492	51.325	51.123	46.3802	45.0537	48.163	32.942
	83	38.7427	27.4243	78.7809	38.4095	62.7319	63.0149	50.9072	81.1805	79.6829	27.736	31.9797	58.9632	50.2247	43.409	67.5499	49.1964	48.2732	45.5353	45.9613	48.5489	31.3724
	84	36.8891	26.6646	80.7472	37.7734	62.0463	62.479	50.9149	80.7821	77.2282	26.9212	33.1209	55.0628	50.3269	42.0095	65.5735	51.0101	45.723	44.7547	44.4328	48.9909	32.0499
	85	36.4702	27.3399	77.4273	36.9043	61.1418	60.5719	50.5611	78.892	76.9117	26.4354	33.9158	53.41	47.4252	41.3218	64.7969	52.3074	45.0528	44.1962	42.14	45.6645	31.6608
	86	37.3367	26.5696	77.9545	36.5919	60.174	58.5775	48.0538	77.1121	74.4218	25.5892	32.8279	52.7679	44.5606	39.7039	64.2768	51.7784	45.7612	42.0623	40.5254	46.5339	31.2718
	87	35.7586	26.5168	77.4273	36.0579	59.137	58.3594	48.9998	74.6711	74.5766	25.5892	32.1263	50.5782	41.0275	37.4631	62.4218	51.5139	46.317	41.3033	42.6654	44.6216	30.0778
	88	34.8863	26.7384	78.097	33.4053	57.6391	57.1628	48.123	72.8912	75.92	24.9232	30.7231	45.9883	41.3618	36.9696	61.1042	50.9975	47.6248	40.3079	41.9202	44.1087	30.2254
	89	34.1861	26.4113	75.2757	32.9452	56.8211	57.3622	46.0464	72.1539	74.8579	25.0329	32.7257	45.0672	40.8557	37.1638	61.5445	50.7078	47.0962	39.957	42.6081	42.6482	30.3595
	90	34.628	25.7888	72.5542	32.6725	56.3717	57.1316	45.5388	71.0859	72.6705	24.6647	33.5561	43.3828	39.8251	37.5844	60.7991	48.9949	45.3416	39.7351	40.5828	44.2284	30.1114
	91	33.4917	25.5777	69.1345	32.5589	54.4245	57.2438	44.2313	70.874	72.8252	23.889	32.2284	41.5879	39.7276	35.1656	60.272	47.219	43.7995	40.7662	41.0413	42.4968	29.6619
	92	33.4401	25.9154	68.3651	32.1613	56.1355	56.6268	45.7772	69.1534	73.4512	23.6853	30.9673	41.1721	40.5493	34.4861	59.6653	45.5439	42.9331	39.42	38.9682	40.621	28.1057
	93	33.3884	26.5274	66.527	32.5192	56.6309	55.4863	44.4467	69.8061	72.3751	23.4267	31.9709	41.2879	37.7591	34.2596	58.3408	43.0878	43.8867	41.0741	39.1306	37.8368	29.3131
	94	32.6366	26.2952	69.22	33.1383	54.6837	53.7475	43.4622	69.5942	69.6812	24.461	32.9211	41.6669	37.0023	33.2484	57.3144	41.06	43.5162	38.9545	40.2197	35.6655	29.4942
	95	32.3727	26.8756	67.5387	34.5754	55.7668	52.7565	41.0395	67.9838	68.7036	23.1917	34.2355	40.8247	36.6634	33.0219	57.2243	42.4455	42.1703	39.3985	39.188	34.6153	28.4411
	96	33.1359	25.9576	67.5814	36.3704	56.0779	54.3458	39.9628	67.0345	69.3507	23.0898	35.2212	40.3247	36.1434	31.5981	55.8478	42.4581	40.056	38.7755	41.2228	35.6411	28.5283
	97	32.5563	26.2003	66.2421	37.2849	55.4269	55.3866	39.732	68.7805	68.2042	23.4424	34.1111	39.672	37.3319	33.1594	55.9032	42.584	40.5301	38.3387	38.7103	36.281	28.535
	98	31.4774	27.572	67.6099	39.7671	55.5709	55.0687	38.2323	66.8481	69.1467	23.3954	31.105	38.8245	37.4526	31.2664	55.2549	39.6116	38.6992	38.5535	39.4077	35.624	27.7033
	99	30.2149	26.8967	65.3871	39.1423	54.3323	55.1124	38.1246	65.9835	68.1901	23.0663	29.9638	38.3192	37.8055	30.0287	54.7348	38.1002	38.6883	38.4676	38.5097	35.1868	28.7161
	100	30.7371	27.0972	65.2589	39.432	53.6007	54.1464	37.7324	65.7377	66.4599	21.8362	28.5118	35.161	37.4155	32.1806	55.9795	39.2589	37.6203	36.0902	38.0607	34.3882	28.0856
	101	29.9566	25.7888	64.6604	39.0571	54.4187	52.7441	37.5555	64.7884	63.7098	22.3142	27.2729	34.4873	35.9159	30.3766	55.7022	37.9742	36.2689	35.8897	38.5097	33.0131	26.6568
	102	28.7572	25.6516	62.5232	37.2905	53.0476	52.4948	36.7402	64.7969	62.8024	22.8313	25.6611	34.0715	34.8945	30.142	52.4672	36.0094	36.3616	34.0208	37.7836	32.4465	27.6764
	103	30.3411	26.1159	61.255	35.9557	53.8484	52.7628	35.8019	63.2798	62.3312	22.3377	25.8342	32.4292	34.2538	29.3007	52.2175	34.1705	34.4762	34.2213	39.4363	32.1461	26.4623
	104	29.1245	26.5907	62.1242	36.484	51.2041	50.8619	36.4403	61.9999	58.9129	23.4346	24.9906	32.4134	34.537	30.5707	51.5865	33.9312	32.5636	32.3093	39.2262	31.4061	27.8642
	105	29.8705	27.6986	62.5659	35.7796	51.3596	53.118	34.5021	61.3134	56.8661	22.2828	24.5643	31.2923	35.9623	29.147	51.8257	34.5735	32.945	31.314	38.1849	30.5977	26.7373
	106	29.0843	26.3586	59.4454	35.3422	50.5012	55.7044	33.4561	62.9916	55.5157	21.6012	23.8316	31.0975	35.8973	29.3977	51.2085	35.4048	33.4736	31.0634	38.6339	30.0164	27.0995
	107	28.3727	26.9178	62.7939	35.2968	48.8824	56.3713	34.3867	60.8472	54.7209	22.3768	24.0004	31.1344	36.4127	28.8395	49.8563	36.2991	33.6643	30.87	38.2708	28.6413	26.7507
	108	27.9366	26.6646	60.8988	35.3536	49.2511	56.2467	34.2483	62.483	53.7644	22.6119	23.9693	30.7028	36.6587	28.1034	50.4353	36.5761	33.7515	28.8865	38.7294	28.6926	26.7776
	109	27.816	26.1686	59.4312	32.7066	48.7153	54.6076	34.3714	62.2796	52.6531	21.6873	24.1069	29.3342	35.9159	26.9708	50.8306	35.1907	33.8277	28.6574	37.9938	28.3702	26.8648
	110	27.3684	26.9283	60.8703	31.616	48.5713	55.7356	34.579	61.7202	51.4995	21.0997	22.8769	29.1395	33.7849	27.1812	51.4859	37.8357	31.9642	28.0487	36.9429	27.8744	26.2678
	111	26.2264	24.9446	60.4714	30.7186	49.3663	56.6829	34.7636	61.6101	52.3436	21.9381	21.5981	27.8814	32.8239	27.9497	50.4735	39.1707	31.2285	28.6717	37.2582	27.8427	26.2409
	112	26.8462	26.3797	58.8612	32.1386	47.638	56.9447	33.9022	60.2878	51.8301	21.5071	22.0155	28.7657	31.6539	26.5421	50.5289	38.5662	32.0622	28.908	37.4684	28.1749	26.9453
	113	26.3928	26.1581	60.0866	31.9228	46.9179	57.4495	34.1099	62.1101	49.8607	21.5228	22.0199	27.4025	30.2472	26.9385	49.2703	37.0548	31.1632	28.1919	36.599	28.1138	26.8447
	114	26.806	27.1816	59.1605	31.7978	48.1565	56.1594	34.8559	60.6692	48.44	21.3975	21.9178	27.5709	29.5601	26.8738	48.0949	34.7499	31.4247	27.4042	36.7136	27.7499	26.7642
	115	25.6295	26.8756	59.7019	29.8211	47.6783	54.9254	35.925	60.3641	48.9253	20.7393	21.5004	27.0866	29.7968	26.0972	48.7918	36.2235	30.7545	27.4687	37.0194	27.43	25.7446
	116	26.1747	26.7384	58.733	32.0818	46.1113	54.5889	33.9791	58.6096	48.7776	20.5199	22.0688	26.1655	30.3075	26.5421	48.0498	35.9338	30.9343	26.3015	37.1818	27.3347	26.1403
	117	25.9452	25.2612	59.3884	29.946	45.829	54.4143	32.4948	58.2113	47.4904	21.1702	21.7047	26.7761	30.4143	26.3479	47.3217	35.556	31.0978	26.6523	36.685	27.3811	25.7781
	118	25.8074	25.9365	58.0063	30.497	45.299	52.8251	33.6176	56.4483	47.5608	22.2828	22.9391	26.4708	31.8814	26.2509	47.4049	35.6063	31.3866	26.5449	36.7041	27.1906	25.5366
	119	25.4574	24.512	59.7732	29.2076	44.3715	54.6449	33.1254	55.5753	47.6592	20.9352	23.1078	25.8023	32.9956	25.8949	47.6025	36.6769	32.1385	26.1153	36.9811	27.3591	26.3282
	120	25.3311	24.9763	59.0037	30.622	45.0916	51.965	30.4874	55.9228	47.0544	20.5826	24.7597	26.5866	33.901	26.5421	47.0651	37.609	33.2828	25.8861	36.1977	28.8807	25.8988
	121	24.9294	23.7417	58.2486	30.054	44.1871	52.6381	31.5411	56.0924	46.6956	20.9195	24.995	25.5918	34.1656	25.5713	46.5034	38.1127	32.3075	25.3133	36.2646	29.9163	25.8385
	122	24.39	24.9446	57.0944	29.6507	44.0546	52.5073	30.7335	54.5667	45.4437	21.4836	24.2757	26.3339	33.3206	25.7655	45.4667	39.473	32.8633	25.8503	35.1469	29.6012	24.8927
	123	24.1948	24.2376	57.6644	29.4575	44.4924	53.6166	30.6258	54.9312	44.2128	20.5905	23.0324	26.1918	31.6864	25.0536	46.3959	39.8131	30.9724	25.2703	35.9111	29.7746	26.4154
	124	23.9596	24.2165	56.8237	29.0145	45.1262	53.7163	31.1719	55.5414	44.6911	20.0028	22.4329	25.7549	30.4375	25.7978	46.6525	39.9138	30.6891	24.9696	35.5386	30.9836	26.2812
	125	23.971	24.5542	56.1255	29.219	44.4809	52.2642	28.9107	54.3124	43.5727	20.9509	23.1256	25.6602	30.4143	26.2751	46.0492	39.2841	29.3486	24.3681	34.9272	31.0422	25.1006
	126	23.9997	25.3983	56.3677	29.236	45.0858	50.8869	29.9413	54.304	43.2492	21.2486	22.5572	25.9181	29.3697	25.6199	45.6851	37.6971	29.2015	24.3251	34.4686	31.03	25.0469
	127	23.2824	24.6281	55.6838	28.259	44.6307	51.2359	29.9567	54.8634	43.3406	20.5669	23.4498	24.8022	29.9361	26.0405	46.6282	35.5433	29.6865	25.0125	34.4399	29.9016	25.4696
	128	23.7128	25.4933	53.974	29.0031	44.6711	50.382	30.0182	52.7444	43.7416	20.089	23.8005	25.3917	30.1543	25.7008	45.6019	34.9766	28.9999	24.0745	35.4048	28.0479	25.0939
	129	23.4086	25.3245	52.8341	29.0883	45.0513	50.7684	29.8183	51.3798	42.0817	20.5826	22.8547	24.9707	30.9343	25.1992	45.2032	35.6945	29.7137	24.9696	34.4877	26.7583	24.9933
	130	23.3742	25.736	52.8483	28.8441	43.9855	50.7061	29.0799	53.1428	42.1801	19.5797	20.9454	23.9864	30.9761	25.094	46.7288	35.1781	29.73	24.3537	35.5481	26.2796	24.9128
	131	22.8921	24.4276	54.5296	28.7361	44.5846	51.0614	28.0493	53.058	41.111	20.1987	20.5724	23.4863	31.2268	25.903	45.6713	34.5232	29.0271	24.5972	34.5832	26.536	24.9665
	132	23.2594	23.9211	52.9053	29.4519	44.141	51.1985	28.2262	51.668	42.6092	20.6923	19.8086	22.8494	29.9965	25.8464	44.8287	35.9716	28.3024	23.029	35.0513	26.2112	24.5036
	133	22.806	24.0583	54.8716	28.4635	44.4867	51.1798	27.4956	49.9305	41.2939	20.2144	19.8441	22.2494	28.8729	26.1861	45.3627	35.4552	28.7274	23.7451	34.6215	26.3602	24.3292
	134	22.4732	23.9633	54.2589	27.5831	43.7032	50.5877	26.8572	47.9048	41.8144	20.5513	21.1985	23.2021	27.2248	24.0424	44.7628	34.9262	28.9617	23.2796	34.4113	25.2318	25.6507
	135	22.7601	24.6491	52.2641	27.9012	43.8818	50.5254	26.8495	49.8118	41.3431	20.4181	20.6034	21.9757	26.4959	25.1588	44.5478	32.5457	27.5831	23.2367	33.8381	24.7995	24.5774
	136	21.9395	24.3009	52.7343	28.9861	42.574	50.5503	28.5185	48.8287	41.0829	20.6453	21.1807	22.8547	24.8199	24.9322	43.3724	27.8981	27.3924	22.9359	34.7456	25.2221	25.2884
	137	22.2666	25.1767	50.6113	28.3726	43.1328	48.2257	26.2881	48.7524	40.0138	20.755	20.9676	22.4073	25.3166	25.8545	44.1526	28.6161	27.9646	22.85	33.5324	25.4126	24.2018
	138	21.9223	24.5331	49.6994	28.8895	43.4151	50.1265	27.9955	50.6848	40.4288	19.3133	20.8788	22.9494	24.5924	24.5844	44.5374	29.1324	28.9726	22.0193	34.6979	26.3431	24.3024
	139	22.1289	22.9186	50.9532	27.424	43.3921	49.1667	28.2724	50.634	39.5918	21.1937	21.4693	23.36	24.2488	24.8514	43.4522	27.8352	28.3188	22.3129	33.6183	25.9523	24.7384
	140	22.2436	23.4885	51.1812	28.5544	42.7469	49.7713	27.6801	49.3287	38.9236	20.3241	22.1532	22.7073	24.9591	24.6572	42.1589	28.5783	28.5585	22.5278	33.0069	25.459	24.6579
	141	21.3426	22.1273	51.7084	28.7078	43.2942	49.4534	27.211	50.6425	38.7266	20.4729	20.5768	22.4441	24.5459	24.2689	42.0722	28.5153	29.0489	22.3702	33.4559	24.7067	25.3756
	142	21.9682	22.8131	50.5543	29.4064	43.2135	49.8523	27.5109	50.6764	39.0361	20.1595	19.9418	23.2389	24.597	24.3336	42.568	26.6512	29.414	21.5754	33.2362	24.8704	24.8189
	143	21.3484	22.581	48.9299	28.5714	42.5337	50.569	27.8878	50.99	39.0572	19.3682	20.3415	22.4441	23.9192	25.2477	43.5215	27.747	27.8447	22.1769	33.2171	24.4698	25.161
	144	20.918	22.1273	50.369	29.1281	42.937	49.5843	26.6726	49.7017	40.3936	20.9744	20.4303	22.4862	24.091	23.735	43.5215	28.6916	27.2562	22.2413	34.0482	24.5284	24.45
	145	21.05	23.404	46.5789	28.935	41.6811	50.5378	25.8727	49.7525	37.6365	19.7364	20.2926	22.6389	25.2238	24.1475	43.0396	29.1576	27.594	21.9764	33.7712	23.8251	25.0403
	146	21.1934	23.0347	49.1722	29.8779	41.1971	48.9424	26.4188	46.8623	38.8954	19.9715	20.3503	22.1493	24.9034	23.7835	42.8523	28.7294	28.4005	22.6423	33.1598	24.0375	25.1274
	147	20.5048	23.4146	47.676	29.7643	42.4819	49.8585	26.9956	47.0149	37.4606	20.6688	19.2402	22.3441	25.1216	25.4904	42.4467	30.3542	29.1252	21.8331	32.1185	24.1328	25.436
	148	21.0672	24.1743	45.2395	29.5598	41.9576	50.5129	27.4802	45.4977	38.0233	20.7236	19.2669	22.1651	25.4559	24.552	41.9474	29.208	29.2832	21.7186	33.0165	24.7947	25.0939
	149	20.7229	23.6784	47.1631	30.622	41.9749	49.1044	26.5034	47.0572	37.1863	20.3397	20.3814	22.4704	24.727	25.2316	41.3995	30.4801	28.2534	21.9621	32.1662	25.713	25.2549
	150	19.7702	22.5177	46.9351	31.474	43.4209	49.0109	25.8035	46.4894	37.1793	20.2849	19.8219	22.2862	25.0241	23.9858	41.2435	29.3718	28.4604	21.3462	32.9496	27.1344	24.7518
	151	21.268	24.3009	47.3056	32.6044	41.6926	49.9956	26.5496	45.6163	36.8628	19.9401	19.671	22.3809	25.1309	24.01	40.446	32.382	29.1252	21.8331	32.0229	27.9941	25.4092
	152	20.522	22.8975	47.3056	33.3485	41.2893	48.8614	26.3265	44.6162	37.3129	20.2144	20.1727	21.4703	25.9573	24.6815	39.9537	30.5431	27.861	21.5181	31.9178	27.8012	24.7183
	153	20.8376	22.581	45.6527	33.4166	41.2605	50.6438	26.6265	44.1416	36.1242	20.7706	19.8042	21.5388	26.3566	25.2882	40.3316	32.3946	28.4768	21.9262	32.1853	28.5827	24.4365
	154	20.6712	22.6021	46.2797	33.3712	42.1477	50.3571	25.7343	44.3874	35.5123	20.4259	19.3069	21.2756	25.4141	24.5682	40.4599	32.0671	28.3297	21.4966	32.6726	27.4593	24.289
	155	20.4933	23.6889	44.2849	33.8143	40.8342	50.3758	26.8726	44.2687	36.7362	19.8148	18.9783	21.2703	25.6556	24.4711	40.2969	32.0419	27.7902	22.3631	31.7841	27.9966	23.9267
	156	20.1547	22.5388	43.6437	33.7063	41.7041	49.5282	26.4727	43.7517	36.0047	20.1595	19.7642	21.2177	24.1699	24.1556	39.9294	32.4072	27.5504	22.1769	31.9847	25.8058	24.7652
	157	20.7286	23.805	43.8574	33.0588	42.3263	49.3475	25.3805	44.7349	36.1524	20.1909	20.3548	21.3072	24.3927	24.2608	40.1305	31.387	26.8257	21.869	31.9465	24.6506	25.2146
	158	20.2178	23.594	44.4416	33.3144	42.2226	50.033	26.0266	44.5738	35.9836	19.7364	20.3681	20.7861	24.2952	25.0455	39.8081	30.1904	26.1228	22.2628	32.042	24.7727	24.2957
	159	20.0744	23.0558	44.9973	32.1897	41.7214	50.2013	26.3803	43.3449	36.0117	19.9637	21.4915	20.5071	23.2878	23.7188	40.0577	31.0091	25.6705	22.9789	31.0198	24.6481	24.7988
	160	20.1146	23.0136	44.4701	31.7353	42.1477	49.6902	26.5496	43.0228	35.2028	20.4886	21.3095	20.9545	22.6796	24.3013	40.0854	31.198	26.0683	22.5206	32.0802	23.7982	24.4365
	161	19.6899	22.4438	43.8717	32.1216	42.2456	49.7276	26.6495	43.0736	36.5885	19.9323	21.0608	21.0177	23.1996	24.5116	40.1305	30.6565	26.8856	22.671	30.9434	24.079	24.3493
	162	19.885	23.404	43.9001	31.1048	43.5476	49.3038	26.0881	45.1502	35.8007	19.6346	21.1274	20.465	23.8449	24.4145	40.3073	29.5481	27.1527	22.2485	32.2236	23.6297	24.2353
	163	19.8907	21.8846	42.6463	30.8776	42.0498	49.416	26.4111	43.116	36.3141	20.5748	20.4036	20.9387	23.4781	24.3902	38.7436	29.4221	27.485	22.1124	31.2109	23.4098	23.9804
	164	19.0873	22.8659	42.6748	30.4573	41.2029	50.6563	25.9727	44.3704	35.5475	19.3682	19.7109	21.2493	23.3388	24.1071	39.1805	30.6942	27.6649	22.4203	31.1536	23.2706	23.645
	165	18.611	22.2644	41.7771	30.2698	43.0695	49.8274	25.842	41.8447	34.8512	20.2535	20.0884	20.965	22.2757	24.5439	39.1978	29.208	27.3924	22.2556	31.5262	23.3732	24.242
	166	19.4431	22.6232	43.1022	30.781	42.8851	49.5594	26.3419	44.2772	35.8359	19.1253	19.4578	21.4861	22.7028	23.9372	39.7838	30.6313	27.3107	22.6853	30.9434	24.1767	23.7725
	167	18.9725	21.8635	40.3522	30.2755	42.8621	49.0047	26.8187	43.8788	35.1044	19.8853	19.3291	21.7019	21.9321	23.9696	39.0244	30.5557	27.8828	22.8643	32.0898	23.8177	24.403
	168	19.225	21.8107	43.5012	29.4689	42.5971	49.2727	25.9958	42.4803	35.3224	20.3789	19.0094	21.2598	21.9692	24.7462	39.1735	30.9336	28.0463	23.251	32.7299	23.9936	24.5573
	169	18.9955	21.9057	42.7175	28.9179	42.0786	50.0143	25.9035	40.9378	34.5769	20.1752	19.4623	21.1703	22.3221	23.9534	39.5064	29.8252	26.8693	22.6495	30.9816	23.6858	24.1146
	170	18.9897	22.4227	43.9856	30.0767	41.7963	49.0359	26.265	39.5986	35.02	20.5278	18.7252	21.8756	21.8764	23.5004	39.0175	29.9007	27.1308	22.3917	31.9083	23.0875	24.4835
	171	19.4603	21.5786	42.632	30.1164	42.9139	48.9798	26.4342	39.5901	35.3646	20.4024	19.2047	21.8335	22.4985	24.2042	39.1701	30.4927	26.417	22.8213	30.7332	23.4221	24.5036
	172	18.8635	22.0217	43.088	30.2869	42.2169	50.0268	26.7649	38.6239	34.9707	20.136	19.4223	21.9441	22.6703	23.8725	38.591	30.9713	27.0709	22.1268	32.1758	23.808	24.0274
	173	18.961	21.4625	40.5375	30.4402	42.4127	49.3412	28.0878	38.9799	35.435	20.6218	19.7864	21.802	22.7771	24.1395	38.1992	29.5103	27.0764	22.5278	32.5484	23.7884	24.3426
	174	18.5192	22.4438	40.7084	29.6052	43.4727	49.9209	27.8494	39.2087	35.0411	20.1439	19.5156	22.4546	22.1225	24.4873	38.272	31.2358	25.8558	22.4776	31.6503	23.8519	24.2018
	175	18.3814	21.1565	40.338	29.8949	41.8942	50.2761	27.534	39.0053	33.8524	19.8304	20.8521	22.2967	21.8717	23.7997	38.3379	30.1778	25.8721	22.7999	30.5231	23.3805	24.0944
	176	19.2709	22.0745	41.1217	29.6166	42.4473	51.0053	27.0495	37.8526	35.3857	19.854	20.8299	21.9914	22.0389	24.2851	38.2686	30.5935	25.8558	21.9764	32.6821	23.8299	24.2286
	177	18.347	22.1906	41.2356	29.4121	42.1477	49.6155	27.0649	37.539	33.5851	19.2193	20.5768	22.5652	22.3639	25.0293	38.1784	29.6488	26.0846	22.9216	32.0516	24.9217	24.0408
	178	18.3757	21.8529	39.7395	30.0085	42.3148	50.058	26.165	36.2931	34.2674	19.5562	20.9232	22.2651	21.3007	23.8159	37.5924	29.8882	25.2509	21.9334	30.8574	25.5933	23.6115
	179	18.0199	21.167	40.452	30.4004	42.7814	49.3163	26.911	37.3949	34.0493	20.6923	20.3992	22.1336	21.8532	23.6541	38.1091	29.674	25.992	22.0551	30.7046	24.1206	23.7725
	180	18.6798	22.2433	39.6968	30.0596	41.8021	49.3973	27.0495	37.4458	34.0072	20.1987	20.3992	20.6755	21.4446	23.6945	38.0432	30.2408	26.8856	22.0193	31.851	24.1377	25.1543
	181	18.6397	21.2831	41.5349	30.1392	43.3921	48.9611	25.7804	37.1322	33.7399	19.141	21.1985	21.2177	21.7417	24.2365	37.6722	30.1401	26.6513	22.3702	32.1662	24.0668	24.014
	182	18.4503	22.6337	40.0815	30.5879	43.1617	49.4036	25.8804	36.5812	33.8594	19.6502	21.527	21.6598	21.4911	24.4954	37.9843	29.1451	26.5151	22.1053	32.7681	25.3491	24.9329
	183	17.7616	21.7263	39.7823	30.9458	42.7353	48.6245	26.3419	36.7931	33.0647	19.1175	20.4169	21.6493	21.7557	23.7997	37.7311	28.5657	26.7712	22.2198	31.4402	24.5968	23.8731
	184	17.9855	21.8212	39.5828	30.8208	42.8909	48.9611	25.2728	33.7419	35.0692	19.5484	20.5724	22.0757	21.686	24.2527	38.0848	28.4145	27.1091	22.184	31.2873	24.0229	24.0408
	185	18.0601	21.9479	39.3548	30.6333	42.2917	48.6681	25.0113	33.7164	33.8243	20.2379	19.7109	21.6072	22.3175	24.1475	37.1105	28.5153	26.3734	22.9073	31.5644	23.4221	24.4969
	186	17.7559	21.6313	39.8678	30.8378	43.5188	48.9112	24.919	33.886	33.9157	20.0263	19.7509	21.4809	21.4864	23.9372	38.3587	28.9057	26.6895	22.2485	30.8001	23.5442	24.4432
	187	18.0658	22.3277	39.6398	31.3093	43.5361	50.1701	24.7652	34.6064	33.9227	19.7286	20.0528	21.344	21.8532	23.9291	37.9773	28.3012	26.951	21.7257	30.4753	23.6492	24.4969
	188	17.8764	21.357	39.3548	31.3207	43.8875	48.8551	25.0344	35.8269	33.6344	19.854	21.0297	21.1545	21.5375	24.8918	36.9787	28.2634	27.4687	22.7354	31.3064	24.0156	24.0341
	189	17.4862	20.6289	39.1126	31.1843	43.8069	49.8087	24.7037	35.4963	34.0775	20.1203	21.4782	20.7334	21.3796	23.5408	37.908	27.1802	26.2645	22.184	31.6503	24.7556	23.8865
	190	18.2896	21.4625	40.4377	31.2582	42.8967	51.0738	25.4882	34.7929	34.7949	20.2379	22.0599	21.2756	21.5793	23.9858	37.693	26.8149	26.6295	23.3083	31.7172	23.1363	23.8395
	191	18.0256	21.4625	39.2408	30.2357	43.9797	50.4818	24.2038	34.5725	33.8805	21.4053	20.1594	21.3703	21.245	23.6217	37.5127	28.7798	26.0846	22.5779	31.1631	22.9922	23.9469
	192	18.2609	22.7393	39.5258	29.912	44.0028	51.0489	25.5959	34.4708	34.0705	19.6581	20.6079	21.3493	21.6489	25.1669	37.4746	26.1852	26.4116	23.0505	31.144	22.4793	24.3896
	193	18.1691	21.0932	39.1126	29.5371	43.9279	51.5226	25.1036	33.6656	34.387	20.1674	19.8219	21.823	21.5468	24.7947	37.5786	27.1298	27.0273	23.1364	32.0325	22.6112	24.1682
	194	17.6813	22.0745	40.5945	30.071	43.0176	51.3418	25.0113	33.9114	33.3882	19.7756	18.2056	21.5072	22.3592	24.6087	36.9857	27.621	27.0927	24.2463	31.6121	21.9347	23.692
	195	18.1634	22.2222	38.4856	30.1789	44.02	51.3481	24.4191	34.4369	33.4515	19.8069	18.6319	21.9651	21.8764	24.3013	37.3809	26.9661	27.0927	22.9216	30.867	22.6356	24.564
	196	17.9166	22.085	38.4002	30.8378	44.7287	50.8183	24.1423	34.6488	33.55	20.0733	18.441	21.7704	21.0036	23.8806	37.426	28.7294	26.5968	23.3512	32.0134	23.0704	24.2152
	197	18.3412	21.7052	38.7136	31.0878	43.8126	50.2325	24.8191	33.6656	33.4937	20.3946	19.1292	21.4703	21.9135	24.8514	35.7825	27.9611	27.3706	23.3512	30.6377	23.554	24.0408
	198	17.9797	21.6841	39.4688	31.3207	44.7402	50.8121	25.0037	33.5215	33.8805	20.3162	18.9339	21.3651	21.7696	24.1556	36.5141	29.0947	26.9619	23.9026	31.1631	23.8617	23.3834
	199	17.8879	22.2855	41.0219	31.0139	43.2366	50.2075	24.9729	33.6741	33.9016	19.9323	18.996	20.365	21.4261	25.7655	36.8054	28.9939	26.6568	22.9359	31.6312	22.98	23.7255
	200	16.8836	21.9584	38.9986	31.0026	44.3657	50.3509	24.596	32.7672	33.557	19.5562	19.4356	20.1913	21.5978	24.8514	36.8851	28.5657	26.1882	23.5088	31.7745	22.7358	24.6646
	201	17.337	21.3675	39.882	31.3207	43.6398	51.6971	24.5345	33.1486	34.0705	20.0812	19.6177	20.865	22.0389	24.9242	36.5211	29.6111	26.0519	22.8285	30.3415	22.8896	24.1548
	202	17.7272	22.2328	39.3548	30.4913	44.9879	51.7407	24.7806	33.2587	33.142	18.7806	19.7243	20.965	32.0068	24.2365	36.9475	28.3641	26.1173	24.6473	31.3351	23.383	32.942
	203	17.4116	6.5316	40.1955	29.2531	44.1698	38.871	12.5288	33.0977	21.2905	21.5933	6.49186	25.4707	33.5342	31.1289	17.7942	14.6355	26.6677	36.5055	11.7029	28.827	33.9013
	204	4.37298	23.7311	41.2356	40.551	44.89	64.062	34.9636	44.6332	41.2658	25.5265	26.5625	27.7235	35.6002	36.104	38.9655	31.2358	5.57983	38.0022	35.3666	29.4595	34.4446
	205	19.3398	24.1638	38.9844	42.0846	44.3254	66.2184	35.1482	45.0146	42.0043	28.2844	27.9079	28.0078	36.0227	38.1183	40.0577	31.5003	32.3075	37.9592	36.1118	29.5401	35.4374
	206	20.6483	23.7311	39.8535	44.0329	14.5869	68.5866	36.2403	44.6671	42.2082	28.0886	28.8537	28.8078	36.3616	40.5291	40.0438	30.4549	31.4737	38.4748	37.7836	29.9944	36.1417
	207	21.0902	23.2774	39.5401	45.7313	53.5776	70.7119	35.0713	46.1673	41.8777	28.7232	29.2711	29.4605	37.0023	41.6212	40.9731	31.0217	32.2039	38.2098	37.1244	30.8565	35.9069
	208	20.3843	23.7734	39.7823	48.2249	56.8614	71.5844	36.248	44.9722	42.2715	29.7888	29.6663	29.5184	37.0673	43.0854	42.197	31.1729	31.8116	38.0165	37.7932	30.9371	36.6448
	209	20.8663	23.8789	40.1527	50.1051	57.4836	74.6881	37.517	45.6333	42.145	30.2824	30.5588	30.8028	37.8937	45.221	42.8593	33.5155	32.144	37.4436	37.583	31.03	37.5101
	210	21.0098	23.3618	39.0699	52.326	59.4078	77.0563	36.9094	44.8705	42.1168	30.7995	30.2569	33.2556	39.1101	45.2049	44.4196	32.848	33.6152	37.6584	40.1146	31.3646	37.5838
	211	21.182	24.5858	39.4831	55.2229	61.9714	78.3028	36.871	45.5994	43.7205	32.2646	30.7409	34.4399	40.2847	46.1675	44.3467	32.7221	33.1684	37.0641	39.6656	31.5404	36.4301
	212	21.5894	23.8578	39.1411	57.1372	62.4208	78.8076	36.7556	46.0317	43.8822	31.8102	31.4114	36.4348	40.6004	45.488	44.586	34.5861	33.7024	37.4866	41.5763	33.018	38.3955
	213	21.3656	25.6516	38.7279	60.125	63.3483	80.1538	36.2095	47.0064	44.5504	33.5182	31.9975	36.4822	41.3943	45.9087	45.0298	34.372	35.2064	36.0115	41.0318	34.0389	37.8186
	214	21.1533	25.6832	40.452	61.8233	68.1357	82.4909	35.7634	45.3112	44.1003	33.0716	32.3616	36.8086	42.1743	47.0412	45.4424	34.2587	35.8929	36.4196	41.1655	33.7239	39.3077
	215	21.423	23.9738	41.6773	64.7316	74.8704	83.7935	34.5175	45.0654	44.3183	34.9364	31.4203	37.8139	41.9978	48.5702	46.7392	33.6289	35.9747	36.57	41.8056	34.5982	39.6901
	216	21.9108	24.7969	40.4947	65.0156	76.9155	85.9187	33.6792	46.9301	45.2256	34.1215	31.6467	38.6245	42.0118	47.9796	45.4493	34.0823	36.3507	35.3455	43.3246	35.199	38.9858
	217	21.159	24.3115	41.6916	65.2428	76.0571	85.7317	33.31	45.3536	45.936	34.4976	32.2861	38.9614	42.5828	48.7643	45.4251	32.7598	36.0728	35.9613	44.6907	35.7559	40.2469
	218	21.2738	24.8285	42.5608	64.7941	72.4162	86.2677	34.3098	47.2267	44.9865	34.764	32.0908	39.0561	43.5021	49.1769	47.7724	33.7171	37.1626	35.102	45.2735	35.1819	41.4543
	219	21.8419	25.1134	42.233	66.8049	72.1915	86.9346	32.6639	45.6926	44.9865	34.8737	32.0108	40.4089	42.3228	50.0748	47.4118	33.7674	37.0645	34.7941	45.4645	35.2528	41.0652
	220	21.8247	24.2482	42.4895	66.856	69.3744	88.9414	34.2099	45.0315	45.5492	33.5731	31.3092	39.8404	43.9153	50.8029	48.0533	34.4602	36.6776	33.7988	44.9869	35.9879	40.3475
	221	21.4747	26.2214	42.803	67.0548	67.0815	90.9731	34.5098	43.3957	45.3804	34.4584	31.9576	40.5668	42.4668	49.9778	48.9929	34.2209	36.901	33.9778	46.5441	35.6216	41.414
	222	21.8591	26.7068	40.6657	67.2707	69.9908	90.9607	34.5867	43.9127	45.2116	35.1323	32.002	41.0195	43.6785	51.2074	49.7973	33.4652	37.2879	33.1257	45.9327	36.4056	40.9176
	223	21.5894	26.6013	42.632	70.6447	73.6778	94.4757	35.402	44.7603	46.7167	35.5632	32.8856	40.9879	43.646	51.4743	50.8306	34.7625	36.7484	33.7916	45.7989	36.5472	40.8975
	224	21.6927	24.1849	41.3781	71.599	76.5238	95.0303	34.7175	44.4467	47.5678	36.4407	34.2754	41.9353	44.282	50.2771	50.9103	32.911	36.9392	33.3691	48.063	36.8452	41.1927
	225	21.5091	24.3959	41.9908	73.8881	76.8061	95.7408	35.3251	44.6671	45.092	35.4065	33.676	41.8564	43.906	51.6847	50.1891	34.1201	36.5795	34.1067	47.3466	37.1212	41.9976
	226	21.928	23.4251	41.5491	72.5816	79.4965	98.0966	35.2712	44.2094	46.7871	35.2106	34.3509	42.0669	44.2495	52.9386	50.0817	34.498	35.8657	33.8489	48.3974	37.7391	42.8227
	227	21.3656	24.3432	39.8393	73.5416	81.6396	97.3737	35.7711	44.4297	47.5678	35.5867	34.3376	42.5196	44.3238	52.6797	49.943	34.2209	35.9747	33.9277	47.7382	37.7904	42.2592
	228	22.1518	25.4405	41.5634	73.9506	84.4683	98.4207	36.2326	45.3197	45.7953	35.5162	35.5942	42.0248	45.4613	52.8091	51.3056	34.6239	35.2064	34.2284	47.9006	38.4815	42.3196
	229	21.7444	24.2165	40.3807	72.6271	84.7621	98.2026	35.202	44.684	46.984	34.1137	34.9593	42.7407	44.997	54.1116	52.0788	33.8304	35.5006	35.1092	46.8402	38.379	44.0837
	230	22.0428	24.016	41.8911	73.8029	88.3454	101.188	35.1866	44.2687	47.1458	36.0489	34.9459	43.0091	45.6052	53.5857	51.2328	33.6919	35.4189	34.8801	47.6618	38.843	42.6952
	231	21.5378	23.4251	41.7913	73.7518	91.8539	99.9227	34.6021	45.0146	45.9923	35.3438	34.8749	43.1354	45.4752	55.1551	51.635	33.8178	35.5279	34.7154	49.3336	38.9847	43.252
	232	22.4789	24.2798	40.5802	75.6717	90.6153	101.2	35.9942	45.8028	46.9981	35.6259	35.5854	43.2249	45.1549	54.0468	52.9318	33.3896	36.3452	36.1046	50.4036	39.3877	41.6689
	233	22.852	24.3748	40.8224	75.9386	91.5082	98.751	35.5943	45.4977	47.4975	36.0254	34.9903	43.6987	46.0045	54.2329	52.6093	32.848	35.5714	35.7465	51.5214	38.9969	42.7086
	234	21.7157	23.4462	39.4546	78.8696	90.5173	101.182	34.779	44.9383	46.351	35.4378	35.2657	44.0145	45.842	54.8234	53.1017	33.5659	36.4542	36.1117	49.9068	39.3608	41.8433
	235	22.433	24.8496	41.1074	77.1599	91.2317	101.755	35.3943	44.7094	46.766	36.9813	35.5587	44.025	46.4316	55.503	53.7189	33.8934	35.675	35.7465	49.7922	39.5953	44.0368
	236	21.3312	24.8496	41.7628	76.8248	91.1914	103.488	35.425	45.1502	47.9335	35.9158	35.5676	44.0513	46.7798	54.961	54.2181	33.1755	35.9147	36.8708	51.0055	39.2509	44.1977
	237	21.268	25.3667	40.5375	78.3811	92.2226	103.344	35.6865	44.4043	47.0192	36.0098	36.0027	44.4408	46.6452	54.7102	53.5143	34.2587	35.1955	37.6155	50.6138	40.0569	44.0904
	238	21.2853	25.0818	41.7058	78.7049	92.0786	103.076	34.9713	45.5825	48.5806	35.9549	36.1759	43.3513	47.4205	55.5192	54.3846	33.3014	35.2445	38.0093	50.1935	39.7442	43.594
	239	21.9567	25.7571	40.8652	79.2445	93.6629	103.675	37.3017	45.4214	48.3907	35.571	36.4557	43.4934	47.3648	55.4868	54.9463	33.5785	34.9448	37.9234	50.9004	39.9934	43.8288
	240	22.4502	25.7465	41.5491	79.006	93.1559	105.189	36.894	45.574	47.2794	35.9628	36.469	43.3723	47.2673	57.1371	55.5808	33.1125	33.9531	36.8349	48.8846	41.4978	43.6142
	241	22.6167	25.4194	40.6087	78.4209	91.9461	104.129	36.7248	45.5316	48.447	36.2683	37.7833	45.204	47.3648	56.6598	55.5184	33.2007	34.607	36.1332	50.2221	40.1546	44.2984
	242	21.9854	25.8837	40.4662	80.9088	92.286	104.56	36.148	46.3453	47.3498	36.4642	37.5214	45.3146	47.4159	56.7973	55.3415	34.435	33.8713	36.6416	49.1426	40.3988	43.5672
	243	21.8132	26.0631	41.6204	80.3749	92.3666	105.794	36.2018	46.1249	48.3626	36.6679	37.6102	45.6093	47.2116	55.8508	56.2951	33.2636	34.9666	36.0544	49.582	41.0558	44.124
	244	22.0543	27.0866	41.9623	80.1193	91.7848	106.485	37.1171	44.7773	47.7577	36.6758	37.9121	45.2514	47.9219	56.4252	56.2604	33.6163	33.904	35.8826	50.6616	40.9972	44.3856
	245	22.7314	27.4665	40.9222	80.5851	90.84	106.591	37.1709	46.7267	48.651	36.6601	38.3695	45.3883	49.0222	56.1178	56.8429	32.0797	33.1739	35.6463	50.2412	42.1353	44.8551
	246	22.4617	26.0526	40.2952	80.5964	91.1165	105.177	37.2709	45.5485	47.8984	37.3261	38.4849	45.2356	48.739	58.9977	55.5912	34.5357	33.7896	34.8586	50.0215	41.4466	44.6136
	247	22.1231	26.6751	41.5064	82.363	89.8836	107.308	36.5249	45.3197	48.6369	36.809	37.7478	46.1199	47.3184	57.0643	56.9296	34.1957	33.2011	34.8944	51.8749	41.449	44.9356
	248	21.9223	26.3586	39.5686	81.0395	90.6441	105.731	36.6018	45.2604	47.4271	36.0803	38.6848	46.1146	47.0677	57.2746	56.5655	34.2713	33.8386	34.5721	50.3177	41.6175	44.7746
	249	22.5478	26.8967	40.3807	81.9938	88.3281	107.395	36.2865	45.023	47.9124	37.4671	38.4894	44.9777	47.8477	58.2858	57.4046	34.2083	32.7924	36.1833	51.1583	41.6346	44.4728
	250	22.3355	26.9706	38.5711	84.317	90.2351	107.813	36.5787	45.3875	48.5525	36.3859	38.8668	46.3357	47.4344	60.0574	57.3179	32.0671	31.2449	34.3645	50.8717	42.6482	45.7875
	251	21.4574	27.3082	38.5711	83.7603	91.0301	106.143	37.1094	46.2012	49.495	36.6131	38.2007	46.6726	48.7251	59.208	58.5869	34.2209	32.3511	35.4887	50.2126	42.3478	45.0832
	252	21.6239	27.8886	38.3574	83.8341	89.6993	107.576	36.3941	46.8199	49.7693	37.2242	38.1874	47.1937	48.4326	59.4103	57.6438	35.6063	32.5908	34.9373	51.5787	42.6433	44.7142
	253	21.9223	26.96	39.2978	84.3908	92.9946	109.346	36.9786	46.3453	49.4247	36.7619	39.7416	47.4674	50.0483	60.1141	57.9594	33.5155	32.5581	34.4289	51.1583	42.6921	44.9222
	254	22.2035	26.4008	38.0155	84.1181	96.2381	110.811	37.1171	46.252	49.1292	36.7619	37.7878	47.041	49.9508	58.7146	58.0148	32.8102	33.2828	33.8919	50.7571	43.0023	45.3247
	255	21.8649	25.8837	39.7538	85.1406	94.9533	107.994	35.7019	46.2097	49.6075	36.6601	38.8624	46.5568	49.9508	60.5509	59.1868	34.0067	32.0132	33.6842	50.6425	43.3809	45.8277
	256	21.4517	27.3293	37.702	86.9866	95.5986	108.399	35.6942	46.8623	50.1702	36.7541	38.8801	46.6884	51.0418	60.0089	58.8158	33.377	31.6645	34.2069	49.9451	43.5323	45.7808
	257	22.6798	26.8967	38.4856	85.6575	96.6183	108.162	36.471	47.1674	48.8549	37.1302	39.262	46.8463	51.6732	60.8017	58.9302	33.6415	30.7272	33.8274	49.6394	44.1038	45.7942
	258	22.4732	25.9048	37.702	86.6402	95.7944	109.165	36.4941	46.5317	48.5103	38.752	39.4174	46.6463	52.3789	60.7127	60.6604	35.0269	31.55	33.7415	49.3623	44.1282	45.66
	259	22.3125	26.7068	38.0867	86.998	97.2693	108.953	37.1863	45.7604	48.032	37.663	39.675	47.8359	52.1143	60.3648	59.6029	33.7297	31.1795	33.6914	50.6807	43.2148	46.4314
	260	21.9051	26.5907	39.1838	87.123	97.6898	109.016	37.6555	46.5911	49.8185	38.3368	39.5151	47.3569	52.5275	60.4215	60.4038	32.8354	31.5446	33.0326	49.9928	44.4799	46.3375
	261	22.6741	26.1897	39.0841	87.0718	96.6471	109.439	36.5479	46.0486	49.6427	37.6316	39.9236	47.8359	52.4486	61.2628	59.4572	34.0571	30.7545	33.8704	50.3463	44.4604	45.9485
	262	22.9323	26.96	38.0012	86.5947	98.1334	108.797	37.4632	47.2946	48.229	37.8745	40.0169	46.7042	53.001	60.8017	60.8615	35.4678	30.3785	33.4551	51.101	43.8547	46.0692
	263	23.0987	24.6386	38.1722	86.9639	97.6092	108.984	37.3094	46.8284	50.4586	38.1252	40.2167	48.0727	52.8618	62.274	60.6569	34.2461	31.1523	33.2832	51.5691	43.9109	46.465
	264	22.433	26.4219	38.0582	88.401	99.1013	108.679	36.5479	46.6843	49.6216	37.663	40.4876	47.7885	53.3678	61.2951	60.9551	34.1075	30.4875	33.362	50.2603	44.5068	47.6657
	265	21.7214	27.5193	39.0841	88.6453	97.759	111.191	36.1557	47.2183	49.3121	37.9372	39.8082	47.9938	52.7596	62.3953	61.5411	34.8128	30.2859	33.1901	50.5851	44.5752	46.7065
	266	22.7888	26.9706	39.2551	88.6737	99.1128	112.157	36.8171	47.0064	49.3402	37.7492	40.27	48.1464	53.2657	62.096	61.0175	34.5735	30.3785	32.8249	51.7602	45.1784	47.1358
	267	22.6511	26.4746	38.8704	89.2701	99.1186	109.944	36.9786	48.4811	49.3754	37.8667	39.8837	48.1043	53.3121	63.0263	61.9363	34.1579	30.1278	33.3118	51.6169	44.4995	47.5382
	268	22.7831	26.8017	37.6877	89.2531	99.4297	111.995	37.1017	48.7185	48.3837	38.0861	39.8925	48.5991	52.5321	62.4034	62.0577	35.1781	30.3785	32.8536	51.2252	45.7255	48.2761
	269	22.0543	27.2344	37.417	90.7867	100.478	109.826	36.5556	47.6166	49.0167	37.8432	40.6252	48.7728	54.0085	63.9971	61.4925	35.6063	30.64	33.1114	51.2634	44.9025	48.1285
	270	22.2781	27.5404	38.7279	89.2133	99.5679	111.453	37.5632	47.1759	48.4329	39.183	41.5133	49.2413	53.5582	63.358	62.9523	33.0117	29.8172	32.7103	51.7793	45.2493	47.5181
	271	22.6683	27.477	37.018	89.3837	100.029	109.259	36.9094	48.4303	49.5302	37.4201	40.9094	48.6096	53.9899	62.4924	61.867	33.8556	29.7192	33.6842	51.8653	45.7475	47.7797
	272	22.6052	28.8171	39.711	89.8211	100.576	108.399	37.4478	47.4556	49.0237	38.9009	40.9049	49.4097	54.3985	61.4974	62.4668	35.1655	30.2532	33.7988	50.6711	46.2042	47.934
	273	22.3699	27.8464	39.3976	88.9406	101.354	109.39	37.1171	48.532	49.4739	38.5091	41.4245	49.4255	55.977	63.083	63.6145	35.2411	29.7192	33.183	50.3272	46.2897	47.9206
	274	22.2035	27.0972	39.939	88.9861	99.9193	109.147	36.9248	46.8284	49.5864	39.3553	40.3943	48.0938	55.067	63.2043	63.2713	34.0949	29.7682	32.875	51.3781	46.0137	48.645
	275	22.961	26.8967	38.7991	88.543	100.714	111.683	38.2707	48.3371	50.0225	39.4807	42.3658	49.636	53.9203	62.9535	62.6922	34.9388	29.256	32.073	52.4767	46.5413	48.5712
	276	22.5478	26.348	39.1696	91.031	101.861	111.421	36.9248	47.5488	50.7188	37.232	42.0595	49.815	55.2667	64.1751	62.3975	33.9564	29.2996	33.5482	52.4481	45.6181	48.7255
	277	22.8462	27.2238	38.4002	89.7927	101.296	111.16	37.394	47.4132	49.8537	38.4778	40.9938	49.6413	55.4663	64.5148	64.2941	34.2461	29.1089	32.2377	51.8175	46.3581	48.2828
	278	21.9395	27.4876	38.2292	92.6782	102.212	111.521	36.671	48.4811	49.5513	38.1801	41.7531	50.3835	56.5295	62.4601	64.887	33.3266	28.7111	31.5646	52.1997	46.7147	48.5176
	279	22.7487	27.8464	39.8393	91.2298	101.406	113.684	36.1403	48.2947	50.7892	39.2692	40.8606	50.0519	55.9492	64.3207	64.2698	34.0319	28.8909	32.2879	51.4449	46.6316	49.611
	280	22.4273	27.4876	38.3147	89.7927	101.054	111.571	36.6787	48.0065	50.6274	39.3397	41.7886	49.7887	56.5156	64.1589	65.5493	34.3846	29.0271	32.3953	51.0533	46.8002	48.6786
	281	22.301	26.8334	38.9274	91.6047	102.241	112.25	37.0017	48.2693	49.1433	39.277	42.0417	50.7361	58.3541	64.4825	65.4557	34.5735	28.662	32.8894	52.7442	47.208	49.081
	282	22.9667	26.6751	37.5167	91.0196	101.74	114.226	36.8787	49.7271	50.0858	39.2613	42.1216	49.8466	57.6112	64.6038	64.8003	34.9892	29.6374	32.5313	52.3621	47.5475	49.2286
	283	22.4215	28.374	39.0841	92.3829	102.109	113.846	36.8094	48.4981	48.9112	38.4621	41.9973	50.5835	58.9576	64.4097	65.3586	33.4274	28.9508	32.8894	51.9417	47.5597	48.7456
	284	21.6239	27.4981	40.4235	93.7461	102.535	112.281	37.0171	48.5574	50.7962	40.3034	43.0674	51.5783	58.1544	66.2945	64.1589	34.1957	28.1989	33.5338	51.2157	47.3179	48.8597
	285	22.301	27.6775	38.6994	90.9685	101.607	113.222	37.2555	50.0068	50.0858	39.7863	42.5834	50.8414	58.6791	66.1328	65.7365	33.3644	29.0871	33.0684	52.2188	48.3779	48.5176
	286	21.9969	27.8253	38.9559	92.5021	101.924	113.665	37.4862	48.7185	50.761	40.0448	43.8933	51.1467	58.7626	65.793	65.31	34.5483	28.6838	32.4597	51.101	47.4669	48.4572
	287	22.6109	28.1102	39.2693	91.4911	100.092	112.643	37.7401	49.1084	50.0366	39.8411	42.2193	51.5414	58.5955	65.615	66.6345	34.4224	29.256	31.9155	52.7442	47.8943	48.7926
	288	22.2953	27.8675	39.6398	93.144	101.077	111.92	37.5016	50.1678	50.1139	39.8333	43.0674	50.9572	58.4748	66.6343	66.6761	33.1755	29.1525	31.9012	51.5596	48.2876	49.8055
	289	22.0198	28.7222	39.2266	93.1724	102.731	114.999	36.6402	48.8202	50.8595	40.4209	42.6367	52.0257	59.5101	66.246	66.2878	35.7953	27.8992	32.0444	51.1679	48.6759	49.7988
	290	22.5306	28.9438	40.0245	94.2914	103.635	113.434	36.9633	49.4304	50.7118	40.5149	43.0941	52.0626	59.3151	66.7476	66.2635	34.0823	29.4031	32.1948	52.1519	48.6881	50.2348
	291	22.1461	28.1524	39.6113	93.286	104.027	113.659	37.1248	48.9473	50.6555	40.0762	42.9697	52.2205	59.8258	65.3319	66.156	35.2537	28.9181	31.7651	53.2314	48.8493	49.3024
	292	22.4445	28.184	40.6514	93.3258	102.477	111.534	37.9093	49.8034	49.0308	41.5962	42.7477	51.452	59.3847	65.6959	67.1962	34.7373	30.1278	31.8081	52.8493	49.1009	49.1816
	293	22.9495	28.0785	39.7823	94.3652	103.474	113.933	37.94	49.8796	49.6005	40.6246	43.1651	53.0732	60.3736	66.0842	66.8599	35.5685	29.5775	31.8009	51.0915	49.3133	50.8184
	294	22.4043	28.3634	37.8445	93.1667	101.532	113.846	37.2709	50.4729	50.2898	41.3298	42.5657	52.8784	59.1155	68.0176	67.4702	34.4854	28.7983	32.3881	51.9513	49.0569	50.3019
	295	21.3369	28.5955	39.0129	92.7691	102.408	115.541	36.0634	50.3712	51.5347	40.3504	42.5568	51.8573	59.408	67.4352	66.6033	33.0369	29.4849	32.3809	52.085	49.6528	48.8127
	296	22.7487	28.3106	38.5854	92.7407	102.978	112.499	37.5632	49.2101	51.9356	41.1731	43.4182	52.6521	59.3755	67.5808	67.966	33.7926	29.4249	32.1948	53.5754	49.1277	50.3689
	297	21.9854	27.9202	38.3289	93.9449	101.792	112.83	37.4786	50.6086	51.2534	40.9067	43.5425	52.0783	59.5658	65.8496	68.3266	33.6667	29.7845	32.1232	52.8875	49.7994	50.1409
	298	22.3584	27.4243	39.0271	93.0645	103.341	113.852	38.2477	51.0069	51.1197	41.0947	43.2495	52.5415	61.7061	66.8527	68.8813	34.1075	29.3595	32.0086	53.9002	49.179	49.8524
	299	22.6798	27.2027	39.4118	93.411	102.8	113.702	37.6093	50.4136	50.9439	39.7549	43.4493	51.8204	61.5529	67.4756	68.1532	35.1781	29.4413	32.6316	52.6773	50.6639	51.2275
	300	22.6568	28.9332	40.2952	94.263	103.301	111.777	37.6478	50.2695	50.121	40.178	42.6234	53.0311	60.5129	68.4868	69.1102	34.4854	28.9073	31.715	53.1837	49.5576	51.6166
	301	21.6296	28.7327	39.0414	94.6606	103.203	112.499	38.0939	52.007	50.8173	40.6638	43.4537	52.0152	60.7544	66.8446	68.9715	34.9766	29.9589	32.6674	53.327	50.1071	51.1202
	302	22.7372	28.68	40.6514	94.7629	102.765	110.555	38.3784	51.2612	51.6121	40.7891	43.6536	52.5047	61.9057	69.2392	69.769	34.5106	29.1688	32.4669	53.0117	50.0729	50.8251
	303	22.3527	28.9649	40.7939	95.3933	104.326	111.197	37.6939	50.8205	50.761	40.1623	43.9466	54.0627	61.6875	69.0127	69.9597	36.0598	28.2479	31.8009	51.9417	50.2976	50.4427
	304	22.5995	27.7725	40.4662	95.8478	105.79	110.48	38.8937	49.9729	51.2745	40.8675	44.5816	53.2311	61.7757	67.4514	69.4777	35.0773	27.97	33.1543	53.69	50.6346	51.1001
	305	22.938	28.3845	39.5401	94.8708	102.593	110.106	37.3709	51.1086	51.6472	40.9772	43.8045	54.0259	62.5046	68.6729	69.7378	35.1529	28.188	33.7916	52.7824	50.3538	50.7446
	306	22.6109	28.279	40.395	94.8481	102.811	110.43	38.1477	50.439	51.373	40.8205	43.6846	52.9047	62.5836	68.0743	70.1018	34.498	27.9046	35.2811	52.4576	51.4699	51.8513
	307	21.8936	28.6483	39.3833	96.2908	103.871	110.754	38.0092	50.6255	51.9778	40.7891	44.6216	53.3574	62.8018	69.4333	70.0013	35.8582	28.188	34.5435	53.518	50.7055	51.8715
	308	22.4043	28.1418	40.5375	95.1264	104.401	109.763	38.2092	51.8545	51.4995	40.5306	44.2308	53.51	62.76	69.8459	70.5179	35.0899	28.2261	35.3025	53.4512	50.4319	51.0934
	309	22.8003	28.9649	39.0556	95.5638	104.269	111.484	37.4862	52.2783	50.8243	41.7529	44.5683	53.7364	64.0182	70.4445	69.8973	33.9942	27.8392	35.3885	52.2665	51.2672	50.4427
	310	22.8405	28.6905	40.3237	95.9103	104.217	113.522	38.8091	51.507	51.5558	41.4865	44.9457	53.8575	64.0042	68.9399	71.4471	35.304	27.5395	34.4218	54.9701	51.2452	51.4355
	311	22.588	28.5955	39.1126	95.666	103.583	111.677	38.1477	51.8884	51.3096	41.0477	44.2574	54.1259	64.4174	68.956	70.6427	33.4903	28.0626	33.097	54.4447	51.6165	52.9112
	312	22.4617	26.9073	41.7771	95.1491	103.612	112.537	38.5938	51.5917	51.0424	42.0114	45.4519	53.5364	65.1046	68.6001	70.5942	34.3468	26.5369	34.6366	53.6804	51.4113	51.8379
	313	22.1576	28.6061	40.338	95.7001	104.234	112.013	39.3629	51.8714	51.2674	41.792	44.8391	54.9575	64.2224	68.6891	71.1351	34.2335	26.9456	33.9778	54.5402	52.0365	52.502
	314	23.3742	29.102	38.8276	94.7856	103.48	111.552	37.8093	52.0749	52.9836	41.7764	45.0212	55.1997	63.7907	70.4041	71.1802	35.2914	27.1363	34.0995	54.6358	52.1636	52.2203
	315	22.8462	28.3001	40.3665	97.353	105.957	111.646	39.7167	51.312	52.0482	42.2856	44.2042	54.368	63.2243	69.9349	71.2079	35.3292	27.8665	33.3047	54.8746	52.6105	52.8642
	316	22.9438	28.7222	39.654	95.0469	104.027	112.948	38.2554	51.6765	51.9216	41.8939	45.5851	55.226	64.8213	69.2392	71.8424	35.0773	27.1853	34.4791	54.053	52.376	51.6971
	317	22.5363	29.8407	41.1359	95.8421	103.157	114.936	38.2477	51.9816	52.3858	41.3454	46.0336	55.1418	65.2253	71.1483	72.04	34.4476	27.4033	34.7082	52.5436	52.9036	51.8312
	318	23.1332	29.197	40.0673	96.7907	105.415	113.783	38.4707	51.4816	52.1466	41.792	45.4297	54.3891	65.0071	69.5628	70.7745	35.6441	27.8338	33.899	53.2696	52.823	52.1666
	319	22.2781	29.5241	40.3095	97.0747	103.727	115.067	38.2861	52.88	52.224	42.2543	45.5763	54.6312	64.6681	70.0967	71.9638	34.9262	27.7902	34.5149	53.9288	53.5093	53.0722
	320	23.7128	29.3764	39.0414	97.7222	104.741	113.69	38.4784	52.3715	52.2803	41.8469	45.4031	54.8733	64.956	70.574	72.2689	35.304	27.9428	34.2642	55.2376	52.8743	52.1465
	321	22.9208	28.3317	40.0103	97.4098	105.467	112.462	38.6322	52.9055	51.4363	42.2308	45.9048	55.6892	65.5503	71.0593	72.2169	35.0899	27.4578	34.2499	53.2601	53.1991	52.3947
	322	23.5062	29.102	40.7369	96.2624	104.626	113.31	38.5938	52.9224	53.1313	41.5727	45.4564	55.6734	67.1566	70.0967	71.6205	34.9766	27.0927	34.2786	54.6071	52.8303	52.6026
	323	22.7831	28.5428	40.2525	96.075	104.724	112.063	38.2323	52.8377	53.3001	42.4267	46.1402	55.8261	66.1724	70.5982	73.5761	32.8984	27.2889	33.7272	54.7313	52.9891	52.3343
	324	22.6454	30.0623	40.8082	97.7222	104.92	113.509	39.2475	52.1427	50.8525	42.5129	46.6553	55.0049	67.2309	70.7115	72.359	34.5735	26.7222	34.2571	54.8937	53.436	53.26
	325	22.588	28.4267	38.6709	96.2056	104.344	115.373	38.4938	53.3801	52.6601	43.1788	45.8649	55.405	68.1037	70.7681	72.5636	35.0018	26.477	34.5435	55.4765	53.4311	53.6088
	326	23.2479	29.2076	39.4261	97.8813	105.07	117.068	37.5247	53.7615	52.1466	42.6696	45.3898	55.9524	67.4723	70.2423	72.4111	35.9086	26.5751	34.164	55.1135	53.3578	54.8095
	327	23.1561	29.6402	40.8652	97.779	104.269	114.955	38.7784	53.2954	52.7093	41.9487	46.5265	56.4682	67.6209	70.7357	73.0421	35.9842	26.0356	34.8944	53.1168	54.2518	52.8575
	328	23.2709	29.1759	41.7058	98.2051	104.834	115.79	38.7784	53.7531	53.1032	43.5862	46.4333	55.2471	67.3888	70.218	73.5899	35.2537	26.477	34.1568	55.7058	54.4887	54.0985
	329	23.1446	29.0071	39.882	96.5919	104.92	115.454	39.0399	53.0411	52.006	43.7821	47.4101	56.1524	67.4538	70.9218	74.7064	36.1983	27.1527	34.5435	54.4352	54.2591	52.663
	330	23.225	29.0809	41.4779	97.4155	104.269	114.101	39.0783	52.5071	53.1524	43.2258	46.6198	56.0208	67.6255	71.7712	73.9783	35.556	26.6786	34.9875	54.4829	54.22	53.5082
	331	23.0241	30.5898	41.4209	99.1309	106.55	115.217	37.9016	54.7786	51.9427	44.2992	46.4776	56.9472	66.6227	71.8521	74.6787	34.7247	26.8094	32.875	54.8937	54.0368	53.4813
	332	23.1791	28.891	42.0906	96.3136	104.672	115.909	38.8014	53.1513	52.2381	43.5236	46.1846	57.0209	67.9273	72.022	75.5316	35.3922	26.5042	32.7963	56.3267	54.8965	54.5009
	333	22.6683	29.3342	39.7395	97.2792	105.415	115.628	39.4321	53.5835	52.8641	42.9751	46.118	56.8314	67.2356	72.6853	74.4741	35.5811	26.2917	34.0709	55.1135	54.8501	54.8632
	334	23.1389	29.0176	41.1929	98.6822	106.591	115.94	38.4476	54.5837	52.3576	42.7479	46.3267	57.2525	65.5967	71.9007	75.5386	35.6945	26.5914	32.6889	55.1421	54.9698	54.246
	335	22.6339	28.7222	40.7797	97.7052	106.458	116.968	40.0012	53.7276	52.3436	43.4295	45.8471	57.1946	67.4677	72.0624	74.3007	36.1857	27.0055	33.899	56.5465	55.3606	55.1046
	336	23.4086	30.1045	40.9364	96.6373	105.231	114.288	38.6553	53.8463	53.2368	43.4609	46.9128	57.9104	66.5809	73.7613	75.2334	36.1605	26.4661	33.362	54.8364	55.4412	54.1387
	337	23.0356	29.6507	40.0388	97.1372	106.481	115.335	40.3473	53.7869	52.3717	42.9673	47.308	57.5262	68.4798	72.022	75.7085	34.9262	27.1636	32.0157	55.8586	54.8843	54.8498
	338	23.5923	28.8382	39.3406	98.3925	106.959	117.136	39.6321	54.1938	53.0258	43.4452	47.3524	55.9419	67.672	72.9119	75.5663	36.7777	26.7276	33.6556	55.7917	55.258	54.8498
	339	24.0169	29.2287	41.5634	97.637	106.579	115.753	39.2321	53.5496	52.7234	43.9075	47.5345	56.9946	67.8298	73.7289	75.2854	35.896	26.0846	34.3215	55.4478	54.9087	54.5278
	340	23.2422	29.0282	40.8794	97.8415	105.767	114.637	38.5092	54.465	53.272	43.1867	47.7743	56.9051	68.6284	73.5105	75.7605	35.3292	26.2699	33.097	55.9828	56.1788	54.7089
	341	22.8577	28.2579	39.5971	98.3584	105.462	114.531	39.4475	54.2192	52.6741	42.8968	48.054	58.1368	68.9441	73.1869	76.1211	36.1731	26.7767	33.9635	55.4574	55.9394	54.0851
	342	23.4488	29.2603	40.8794	99.1821	106.804	116.713	38.8399	54.4396	51.9567	43.8448	47.0327	58.4631	68.8466	72.8067	75.3583	34.4098	26.1991	32.7533	55.5147	56.7014	55.8962
	343	23.4488	29.2181	43.202	97.9551	107.213	115.622	39.8167	54.109	53.1102	42.6931	47.1748	58.8421	68.8419	73.1141	76.8908	35.7449	27.0328	34.0995	56.0115	55.236	54.1656
	344	23.3914	29.2814	39.8963	97.1656	106.089	115.678	39.8551	54.999	52.5686	43.077	47.2947	59.2474	69.3666	72.6449	76.974	34.2713	26.4443	33.6126	56.0019	57.1703	55.5943
	345	22.9208	29.3447	40.9649	98.864	105.248	116.008	39.9935	54.6939	53.1735	44.5108	48.2005	58.8684	68.9534	74.1334	76.4678	35.2914	26.7876	33.2832	55.4669	56.7942	55.1382
	346	22.7314	29.4186	40.8509	98.0914	105.606	116.538	39.509	54.999	53.4056	43.9075	48.7112	57.9368	68.9301	72.7905	76.5995	34.964	26.5097	33.3118	55.7917	55.9956	55.3663
	347	23.07	30.0517	41.6773	97.9438	106.884	117.504	38.9706	55.0159	53.1102	45.1768	48.0052	58.979	68.3498	74.9424	76.7452	34.8884	26.1609	33.8059	57.7502	56.8797	56.9225
	348	23.4201	30.2416	41.9053	98.8924	106.833	115.709	40.4781	55.8889	54.7842	44.1347	47.8142	57.721	70.5179	74.5217	77.2479	34.6743	26.684	31.9155	56.8808	56.8944	55.1114
	349	22.215	29.2498	42.6463	98.3527	107.789	117.099	39.2783	55.6092	53.7081	44.2679	47.9252	58.4579	69.6683	73.9473	78.4927	34.1579	26.526	32.6674	57.8935	57.8493	55.0912
	350	22.9954	30.5265	42.404	99.5513	104.926	115.298	40.032	54.999	54.6717	43.8056	49.1685	58.4526	69.738	75.4601	77.1821	36.3872	26.1282	33.7272	57.0337	56.0566	55.4602
	351	23.4316	31.3074	42.518	100.42	104.534	115.959	40.1012	56.1432	54.0809	44.4324	47.5078	58.1262	69.4501	74.1819	77.6675	35.4426	26.1936	34.2571	57.3012	57.1264	56.6005
	352	23.6497	29.4503	41.5634	99.7728	105.536	116.195	40.6011	56.1432	53.6448	45.0827	49.8834	58.8684	70.1187	74.9019	78.0905	35.2914	25.191	33.3906	56.0592	57.2192	56.4797
	353	23.3971	30.727	42.0763	98.171	105.744	117.236	39.709	55.7957	53.3845	43.743	49.284	59.0053	69.9887	74.0444	78.458	35.5056	26.1228	33.9348	56.6229	57.102	56.359
	354	23.5349	29.5136	42.461	99.7274	106.902	116.8	41.2856	55.2787	53.7081	44.7772	49.4394	60.6739	69.984	74.8534	78.146	35.7953	26.0519	33.5267	56.8808	57.4512	55.4736
	355	24.0456	30.1678	41.8198	100.091	105.899	117.13	40.032	55.694	52.8641	44.7537	49.7769	58.9948	70.0583	74.9505	78.3228	36.891	26.0192	34.2428	58.5813	57.3731	55.5675
	356	23.4258	29.4925	41.9196	99.3695	106.965	116.033	40.8011	55.8466	53.8698	44.5108	49.506	59.6001	71.0519	76.5198	78.302	36.9288	26.0955	33.1615	56.4605	57.2729	56.9761
	357	23.4832	28.8382	41.1359	98.9094	105.951	116.594	39.6936	56.6178	53.8909	44.7145	49.7236	59.7001	71.1726	74.0444	78.4962	35.8708	26.4879	34.3287	58.0081	57.9861	56.7279
	358	23.4545	28.8066	43.1307	100.398	106.683	116.494	39.3398	55.9991	53.9402	44.8555	49.3994	59.8475	71.5533	75.0637	79.4947	36.1101	25.1855	33.4264	58.4476	57.8811	56.7413
	359	22.806	29.6613	41.5206	98.9094	109.033	117.217	40.3473	58.1011	54.9882	44.6518	49.5504	60.7844	71.6554	74.4408	79.5849	35.1025	26.0519	33.3906	58.3043	58.0252	57.3249
	360	23.4373	29.9884	41.7201	99.8466	107.374	117.261	41.0472	56.5585	53.3072	43.8997	49.9278	59.8896	71.5208	76.0345	79.2798	34.5483	26.0955	33.8632	59.5175	58.1741	57.1572
	361	23.5291	28.4162	42.8173	99.5399	107.777	117.666	40.0012	58.4062	52.8852	45.6625	50.0211	60.5844	70.8847	76.7706	79.578	36.2991	25.5288	33.4909	57.177	59.4442	56.7548
	362	23.2766	29.3236	43.4727	101.46	105.404	116.924	39.609	56.7111	52.8218	45.6625	50.9358	59.6106	71.7761	75.6543	79.2659	36.2235	25.9702	33.6126	59.7277	58.9386	58.0829
	363	23.598	30.822	43.202	99.8864	107.374	118.14	40.0397	57.084	54.3833	45.498	50.9402	61.1423	71.5579	75.2498	79.1307	35.0521	25.7359	33.2546	58.352	59.0387	58.3982
	364	22.8405	30.0834	43.1022	99.9546	106.337	117.242	40.6242	56.2958	52.2029	45.9916	50.5673	61.8213	72.1011	76.0021	79.467	36.7651	25.191	33.6054	58.1514	57.8273	57.9152
	365	22.9954	29.714	44.0426	100.92	106.965	117.828	40.9472	57.0925	54.5169	45.9681	50.8337	61.3844	70.9683	75.7028	79.8553	36.6265	25.3654	33.2116	58.7915	58.582	56.8218
	366	22.4789	30.5054	42.9597	101.539	106.32	117.498	41.7394	58.5757	53.3142	45.6077	51.1667	60.6739	72.6582	74.3842	79.9073	36.3368	26.1173	32.5099	58.438	58.6431	58.1902
	367	22.6454	31.0436	43.1877	99.3297	108.152	115.41	40.6088	56.5585	53.7433	45.733	51.593	61.7371	71.3536	76.4956	80.2229	36.2739	26.8257	32.8965	59.871	59.5174	57.4591
	368	23.3168	31.0119	43.8147	100.057	106.55	117.984	41.4395	55.6855	54.6646	45.0122	50.1543	62.0055	71.6972	75.5086	80.5904	37.4956	25.9702	33.0254	58.6769	59.1413	56.0437
	369	23.1446	29.5241	43.5154	99.5115	107.213	117.672	40.6857	58.118	54.9601	46.7281	50.6738	61.6371	72.115	74.3195	80.0807	35.896	25.9539	32.9395	58.4858	59.2341	56.9962
	370	22.9782	29.408	43.2162	101.954	108.469	117.903	41.0241	57.5247	54.749	45.8506	51.0957	61.4265	72.7789	76.1073	80.9753	37.3193	26.368	32.9825	58.7819	60.172	56.7413
	371	23.6497	29.904	43.7292	99.6024	105.629	118.159	42.1932	59.0673	53.9121	46.4774	50.1898	62.3477	72.1615	76.0345	79.786	36.3872	25.7795	33.8346	58.7724	60.0621	56.795
	372	23.1504	29.714	42.7602	101.289	107.155	119.28	40.5934	58.491	54.3481	47.0963	51.331	62.4951	71.8179	76.35	80.528	36.4376	26.0846	34.1353	58.9252	59.4759	58.6732
	373	23.1332	29.0598	42.1618	100.795	106.861	118.738	40.1781	57.8553	54.8053	46.5871	50.3763	62.0003	72.7464	77.1589	81.3532	37.9994	25.9103	33.2402	59.0876	60.8216	58.1567
	374	23.1906	30.0623	42.4183	100.352	108.538	117.604	40.9318	58.6605	54.4466	46.5166	51.442	61.5897	74.0092	77.434	81.2665	36.5258	25.7141	33.362	59.7373	59.9571	56.6206
	375	22.8462	29.4925	42.7602	101.823	107.414	118.377	40.6857	58.2282	54.5873	46.7751	51.4154	61.8424	73.2943	75.8808	81.1764	37.3822	25.774	32.7963	59.2787	59.8716	59.0019
	376	24.0284	29.9145	43.5154	101.624	106.833	118.389	41.7856	58.7961	55.5579	47.206	51.6596	62.8004	73.6564	76.803	81.6063	35.6189	25.7631	32.8321	60.578	60.7044	57.4859
	377	24.3785	29.7985	44.0711	101.749	108.06	119.511	41.8702	60.0166	55.3891	45.2473	51.1179	61.7476	74.065	76.6978	80.6494	35.8204	26.0301	33.6412	60.32	60.5945	58.9214
	378	23.0241	29.7246	42.3898	100.489	108.907	119.71	41.7779	58.491	54.538	46.5714	50.8292	62.5635	74.9517	76.5118	82.0883	37.4578	25.7141	32.7247	59.6418	61.3345	58.7872
	379	23.5923	29.9884	42.461	101.352	106.648	121.063	41.3395	58.9487	53.9191	46.352	51.2777	63.0846	74.831	78.34	82.5841	35.1529	25.5506	33.2904	59.4793	60.8485	59.4245
	380	24.2867	30.4843	43.6294	101.568	108.417	118.302	41.5702	59.6267	54.9179	48.2324	51.4154	63.7583	74.8681	78.1701	82.3518	36.2991	26.3571	34.4576	60.5971	60.8216	58.6464
	381	22.9782	30.7798	42.3898	100.477	108.129	117.28	40.878	58.7283	54.9389	47.0963	52.3257	63.611	74.7196	79.0276	82.2686	36.6265	25.4416	33.7415	59.6322	61.4762	59.5519
	382	23.8161	30.7481	44.0854	101.096	108.837	118.308	41.5394	59.0165	55.9377	47.8798	50.9847	63.1793	75.4253	77.7818	81.6687	37.7475	25.8558	33.8561	60.9219	60.8485	59.5586
	383	22.8118	30.7481	44.2136	102.005	107.282	117.604	41.1395	59.7623	54.3059	48.1932	52.5521	63.4741	75.4717	77.5634	82.5737	37.8483	25.9975	33.899	59.8233	61.0928	59.7129
	384	23.2422	31.0963	43.031	101.414	108.59	117.249	40.5934	58.6096	55.2906	46.2188	52.6143	64.0584	76.0706	78.9548	83.2082	37.1555	25.9212	33.8346	59.1927	60.6605	60.4977
	385	23.5005	30.5898	43.5867	101.414	107.795	118.582	42.3855	58.7029	55.2766	48.2246	52.2901	63.8426	76.5767	78.793	82.0744	39.473	25.6977	33.8632	61.2945	61.1514	58.9281
	386	23.4029	29.7246	44.5271	101.551	106.804	119	41.3087	60.0251	53.1946	48.1149	52.3789	62.195	75.1839	77.5472	83.7595	37.2185	25.8721	33.4909	59.8806	61.2051	60.4038
	387	23.4775	31.7506	42.6605	102.272	107.432	119.872	41.701	59.4911	56.1979	46.9161	51.7884	64.1321	75.8803	79.0519	83.6	37.5208	25.676	34.0423	60.1576	62.5557	61.0813
	388	23.6554	32.2148	43.8717	102.045	107.27	118.401	42.3239	59.1775	54.3833	48.3969	52.0059	64.1215	76.0427	79.6829	84.4772	38.2513	26.0955	34.0494	60.32	61.95	61.8192
	389	23.8677	31.74	43.8147	102.67	107.708	118.302	42.4854	59.7962	53.6729	47.684	52.1347	64.9163	76.1077	78.2753	84.3004	37.6971	25.6868	33.6198	60.6831	61.5885	60.9874
	390	24.126	31.9721	44.4131	100.682	107.495	118.358	41.701	59.2368	55.0163	47.7153	52.4322	64.5584	74.5292	80.4271	84.2207	37.3571	26.5369	33.6842	59.9475	61.9842	59.1897
	391	23.6554	31.74	43.8432	101.113	107.956	118.427	42.124	60.8981	54.7209	47.7702	52.8807	64.1794	74.961	77.3935	84.7373	38.7929	26.5206	34.8013	61.1321	61.9402	60.2696
	392	24.5794	30.9486	43.7862	102.619	107.829	118.021	41.4702	60.8811	55.7759	48.3264	53.2537	64.6531	76.1588	78.3805	84.1028	37.6341	25.7686	34.0566	60.2436	61.6887	59.9477
	393	23.5808	31.0119	43.0025	102.471	107.178	118.9	42.7085	61.9152	55.0093	48.9768	52.6765	64.6584	75.9267	78.5665	84.446	37.1051	25.774	33.8847	61.3996	62.9514	60.0617
	394	23.7415	30.6426	43.8859	101	108.918	118.726	42.4547	59.8556	55.2203	48.632	52.6587	64.7058	76.6417	79.691	84.5085	37.546	26.4116	34.4074	61.4091	62.1869	62.0137
	395	23.1102	31.1596	43.3729	99.875	109.621	117.99	42.2624	61.5761	55.375	48.0836	52.6143	65.8059	76.7113	79.8528	85.0424	37.3319	26.1064	33.9563	60.32	62.0477	60.2495
	396	23.5119	30.727	43.3872	101.21	108.947	118.632	41.6548	61.6778	56.8099	49.5095	52.783	65.2269	76.3213	79.2865	84.9453	37.5712	25.8776	34.9946	61.0748	62.6461	61.8057
	397	23.9768	31.0858	43.7862	101.005	109.817	118.582	42.8392	61.1863	56.9716	48.6868	52.6853	64.9058	76.2656	80.4676	84.7304	37.8105	26.5805	34.078	60.8264	62.6095	60.3166
	398	23.9309	31.3285	42.9597	102.914	108.774	119.162	40.9318	61.0506	55.3047	48.7965	52.8097	65.8691	76.637	78.4613	85.0632	38.2261	26.1773	34.3	61.7053	62.7829	61.6246
	399	23.9366	31.3074	42.2901	100.79	109.569	117.841	42.1778	61.5592	54.6224	47.7153	52.9917	66.3954	76.7438	80.3705	84.9003	38.4276	25.7359	33.4766	62.3263	63.2225	62.5906
	400	23.8792	30.9908	44.5413	102.533	109.045	118.769	43.2315	62.1864	55.6775	49.3215	53.0939	64.769	77.2963	80.6294	85.8191	37.0044	25.8721	33.9921	61.199	62.9929	62.4698
	401	23.598	31.1596	43.1877	101.454	109.586	118.271	42.0624	61.9575	56.1065	48.585	53.4091	65.1743	77.8302	80.3058	85.4377	36.4124	26.4116	34.2714	62.6893	63.1761	62.4564
	402	76.7681	31.1596	44.3846	102.681	107.904	118.532	43.3776	63.6188	13.8772	50.1128	53.5201	66.4112	77.8627	80.2492	84.453	37.2059	25.9757	34.0494	60.8455	63.943	62.0003
	403	83.2472	28.5006	42.3043	111.906	107.91	117.884	15.1745	94.3687	80.7028	49.0473	54.2706	68.4219	47.2302	58.7227	98.5059	52.2445	31.5773	34.8729	62.8421	63.8575	56.9023
	404	86.0593	54.1522	69.5477	111.872	92.574	61.245	88.2473	107.133	86.4281	49.0943	54.5103	88.808	91.2662	102.835	99.9934	65.7464	52.0875	33.9993	20.941	63.6401	84.4513
	405	87.9129	59.8924	72.2692	112.888	114.259	122.521	94.5078	111.99	91.7173	49.4233	54.0219	91.3766	94.1818	104.494	101.887	67.1319	56.7846	47.705	85.8467	38.4083	92.3128
	406	89.7493	63.8071	73.7084	113.82	114.979	122.87	100.291	117.948	95.9234	49.1021	55.3762	97.3929	98.7734	106.791	104.383	70.9985	61.6561	69.5954	88.9133	83.428	97.5114
	407	92.8139	67.2154	75.4752	114.093	114.42	120.452	104.891	122.788	99.5245	48.2873	54.4215	99.7826	104.688	109.825	107.042	74.6511	66.3641	75.4314	91.6074	88.4519	98.531
	408	95.8095	69.695	78.7951	115.479	115.9	122.434	108.829	125.729	101.459	50.0423	54.0352	103.878	108.662	110.383	110.139	78.3541	71.7041	78.8113	91.7029	91.3851	97.4108
	409	97.5943	71.2145	79.3651	114.956	115.699	121.555	110.944	130.221	102.5	50.5438	55.5938	107.004	111.188	109.445	111.193	78.7445	80.5371	82.4132	92.0659	93.488	99.7652
	410	98.4895	74.5595	82.1293	116.12	115.025	123.549	112.082	129.263	105.032	49.2118	17.16214*	108.31	113.403	113.271	112.25	83.1402	85.3486	86.6237	99.2787	97.4983	101.14
	411	101.801	77.9994	85.7912	115.552	114.155	121.867	114.851	132.569	105.524	49.2118	86.1038	109.768	114.294	112.13	114.785	88.4427	88.1494	90.7268	101.065	99.1908	102.764
	412	103.126	76.9336	86.5037	115.388	114.535	122.446	115.389	134.018	105.433	50.7631	88.7147	110.099	117.168	116.191	116.043	85.6718	94.2796	96.9495	103.396	101.25	103.542
	413	104.974	77.0919	88.2705	117.41	116.056	122.689	115.289	136.603	107.212	77.5824	92.2226	112.836	119.025	111.572	118.29	86.5157	97.4291	99.8425	105.689	104.95	103.461
	414	105.221	76.8387	89.5101	117.648	116.505	122.297	117.235	135.993	107.36	93.4484	97.4401	111.215	119.782	112.948	116.387	86.5913	99.5652	101.919	107.571	105.968	104.722
	415	105.594	78.337	91.5619	115.098	116.88	123.362	117.396	139.231	110.096	99.019	101.006	112.689	120.278	112.964	118.925	92.0071	102.993	104.518	108.632	106.853	107.077
	416	103.999	80.0042	93.8702	117.546	114.771	123.113	120.388	139.494	110.645	103.563	104.922	113.084	120.724	115.763	121.761	98.078	104.355	107.368	109.969	107.551	105.567
	417	104.527	84.2039	94.7251	117.683	115.278	123.126	120.988	142.358	110.856	106.251	105.93	113.352	124.889	113.643	120.728	98.4306	106.513	110.326	109.577	109.505	107.104
	418	104.383	87.7598	96.9337	117.194	116.488	121.069	121.219	142.113	112.431	108.335	107.231	111.789	123.231	115.318	123.765	98.4433	108.164	111.393	110.638	107.729	110.806
	419	108.751	90.8726	96.5632	115.967	117.214	122.802	122.942	145.766	113.585	112.198	107.862	111.421	124.698	113.821	125.797	100.358	107.548	112.496	112.854	108.228	110.33
	420	107.609	92.3393	96.3067	118.853	117.439	122.87	124.203	145.833	115.308	113.616	107.995	112.447	123.7	114.541	123.883	103.103	106.845	114.422	112.797	109.84	110.592
	421	107.827	96.1802	98.6435	118.529	115.872	123.387	126.087	145.308	114.028	113.639	107.737	112.936	125.664	112.624	126.12	103.217	109.548	118.045	111.937	109.62	110.451
	422	109.273	98.7443	99.8974	114.638	115.624	123.531	124.688	147.893	114.14	112.456	108.896	112.247	126.393	116.653	125.835	103.255	109.984	118.861	114.392	109.441	115.294
	423	109.187	98.5016	96.0503	115.819	114.345	120.894	124.811	145.41	112.769	115.292	108.195	114.168	125.891	116.725	127.038	105.421	112.757	119.363	114.631	110.062	113.791
	424	110.449	101.034	100.268	117.575	116.125	122.421	123.311	143.96	116.103	115.402	109.274	112.494	127.359	114.371	127.815	104.854	110.937	119.248	114.411	109.893	114.462
	425	111.873	96.9927	101.55	119.392	115.947	123.961	126.956	147.715	115.603	114.814	110.193	110.484	125.78	115.018	128.054	104.035	110.981	121.053	115.768	109.966	114.335
	426	111.683	100.739	101.721	115.916	115.543	123.257	126.41	148.207	117.214	116.335	109.336	111.557	127.595	114.76	129.081	108.003	112.36	122.578	115.3	110.303	114.985
	427	112.825	98.7654	102.035	117.086	116.332	123.032	128.172	146.299	114.935	117.165	109.771	112.71	128.027	114.436	129.136	111.227	113.776	121.375	114.736	110.834	115.274
	428	113.169	102.343	104.984	117.472	115.837	123.998	125.68	146.41	114.914	117.22	109.9	112.768	128.672	116.062	129.174	110.132	113.188	121.926	113.58	110.135	117.621
	429	113.41	100.116	102.248	115.95	117.462	124.279	125.657	145.825	115.322	115.159	108.168	112.073	128.807	113.352	130.585	109.829	114.005	122.005	115.749	110.462	117.293
	430	113.25	100.074	102.02	117.484	116.321	122.583	126.103	146.215	113.191	116.828	109.442	112.515	128.654	117.421	128.973	111.441	114.615	123.301	116.484	110.772	116.689
	431	113.657	100.791	105.013	117.501	114.743	123.244	123.772	145.842	114.914	113.443	109.824	113.358	130.516	115.342	130.419	111.001	113.929	125.227	116.36	110.662	117.145
	432	113.835	101.815	106.609	116.876	116.592	122.166	125.657	144.91	114.886	115.833	109.522	111.421	129.74	115.334	128.945	112.588	115.651	123.079	116.714	109.864	118.004
	433	113.904	101.826	107.364	117.489	116.258	123.381	125.626	144.308	115.659	118.121	109.873	113.184	130.85	114.015	130.929	111.441	116.059	123.774	116.57	110.751	119.198
	434	112.928	100.865	106.908	115.814	117.162	120.963	126.472	144.732	114.872	114.76	109.775	112.879	130.502	115.949	129.885	112.222	116.141	123.444	115.558	110.426	119.922
	435	113.525	103.25	104.642	117.472	117.531	123.294	125.611	144.316	113.465	115.48	110.14	113.847	130.516	115.617	130.769	110.849	116.305	126.015	115.921	111.469	119.325
	436	114.145	104.305	105.697	118.143	116.189	123.942	124.072	147.579	114.731	115.888	109.562	113.226	129.875	115.253	131.171	110.724	113.994	121.11	114.851	111.354	119.795
	437	114.025	104.864	106.765	117.126	117.179	122.303	125.457	146.308	116.25	114.556	110.055	113.926	129.095	114.517	130.707	109.741	115.346	124.69	116.188	110.819	119.614
	438	113.537	107.344	103.83	117.336	116.511	124.553	127.118	144.799	115.737	116.483	108.812	114.189	129.239	116.653	132.055	110.459	114.06	125.464	117.172	110.567	120.137
	439	113.892	106.257	105.925	117.66	116.805	123.992	126.556	146.791	116.588	115.535	111.165	114.073	130.715	114.711	130.332	109.817	116.212	124.984	117.659	111.359	120.05
	440	115.155	108.484	107.592	117.455	115.221	121.773	127.487	146.672	116.947	117.345	109.949	114.194	129.188	116.742	131.91	111.479	115.678	125.163	114.392	111.725	117.702
	441	115.121	108.273	106.024	117.347	115.566	122.129	127.879	145.299	116.032	114.846	109.673	114.079	129.406	115.164	131.106	112.852	114.648	123.63	115.882	110.787	121.646
	442	114.26	109.254	108.817	115.001	117.07	121.518	126.879	146.028	115.568	116.099	109.558	113.984	129.35	115.269	132.104	111.542	117.449	124.654	114.946	111.618	120.479
	443	115.752	109.94	108.361	116.609	116.361	124.048	126.372	145.605	118.163	115.943	108.821	115.479	129.564	116.806	130.603	109.262	116.692	125.127	115.233	110.401	121.485
	444	114.868	110.541	110.27	117.631	116.471	120.196	129.21	146.91	116.306	117.494	109.269	114.573	130.59	116.353	131.619	112.147	116.147	124.834	116.446	110.948	122.659
	445	116.194	109.243	105.654	117.864	116.402	121.487	127.18	147.376	116.293	116.883	110.739	114.231	131.244	116.28	132.596	110.635	116.539	125.879	115.023	110.892	120.479
	446	114.857	109.264	108.931	116.416	116.69	123.618	127.164	147.028	117.284	116.131	108.621	113.915	130.39	116.248	131.262	111.769	114.588	124.44	115.749	111.019	122.196
	447	115.046	110.531	107.962	117.773	115.29	121.68	128.249	148.334	116.7	114.25	108.785	114.284	133.427	118.311	130.977	110.547	116.31	124.461	115.367	110.286	120.828
	448	115.195	112.483	108.589	116.649	115.382	122.465	127.61	147.469	118.206	116.366	109.136	115.379	130.028	115.593	131.092	111.97	116.25	124.97	116.408	110.233	120.566
	449	114.943	109.592	110.741	116.865	115.935	122.222	129.256	146.969	116.082	116.844	109.243	113.173	131.342	115.803	130.131	111.24	118.125	123.924	118.223	110.604	121.478
	450	115.981	111.681	109.501	116.984	115.578	123.294	126.933	145.791	117.432	115.292	108.279	113.084	130.669	116.402	132.125	111.504	116.735	126.359	116.284	110.018	122.129
	451	115.058	111.343	105.982	117.455	117.45	123.375	128.41	145.537	114.921	117.016	109.602	113.579	129.949	115.738	131.112	113.696	115.803	123.58	115.405	110.599	120.318
	452	116.389	112.81	110.142	117.859	116.067	123.094	125.664	147.91	116.299	116.186	109.807	113.605	130.557	113.748	132.229	110.975	117.607	125.951	117.249	110.831	120.472
	453	116.291	114.424	111.339	116.688	117.341	121.599	127.172	147.478	117.404	114.775	108.852	114.452	129.852	118.052	130.873	113.595	115.231	125.922	117.277	111.183	122.833
	454	116.372	114.952	111.866	118.432	115.647	123.356	128.379	146.588	118.585	117.094	109.332	113.505	130.409	117.267	130.981	111.819	116.005	124.475	115.07	111.268	121.27
	455	115.408	113.802	108.831	116.609	115.837	121.861	129.671	145.393	118.916	117.337	108.421	112.673	132.117	115.488	132.284	113.608	117.378	125.099	117.898	110.03	122.27
	456	115.585	111.586	111.14	117.08	116.505	121.499	130.033	147.495	116.004	116.233	110.237	114.552	129.671	115.989	132.094	115.547	116.468	124.97	115.586	110.374	122.431
	457	115.809	113.148	109.529	118.245	118.349	122.428	126.849	148.088	118.571	116.013	108.626	115.626	130.553	116.564	132.642	112.222	117.389	125.757	117.459	110.711	121.069
	458	114.61	111.501	111.51	117.058	115.924	122.403	129.656	149.774	118.107	115.433	110.388	113.21	131.486	116.005	132.569	111.467	117.967	124.876	117.048	110.89	121.646
	459	117.273	113.886	110.47	117.631	115.272	122.957	129.148	146.867	118.142	115.919	108.141	114.716	129.322	116.159	130.405	111.328	116.212	125.249	117.401	110.064	122.88
	460	115.821	114.509	110.869	116.853	116.189	121.817	129.187	146.766	115.948	115.77	109.682	114.01	131.309	116.725	131.362	112.915	116.136	124.225	116.14	110.448	122.491
	461	117.594	113.665	108.76	117.472	114.379	122.44	126.787	146.537	117.861	116.671	109.172	113.289	130.859	117.122	131.345	115.056	118.201	126.796	117.698	110.865	122.116
	462	115.115	110.837	110.156	117.313	116.759	122.328	128.879	145.774	118.206	117.063	108.799	112.589	131.282	115.682	130.96	112.978	116.365	126.029	116.637	110.614	123.108
	463	115.706	112.441	108.76	116.615	116.165	121.586	129.256	145.732	120.027	115.59	108.057	115.789	130.409	116.264	131.168	112.021	117.694	125.299	119.36	110.858	121.532
	464	115.74	112.894	112.778	118.109	115.63	121.811	131.248	146.588	118.754	115.465	107.764	114.826	129.917	116.369	132.364	112.273	115.204	126.158	116.847	110.216	122.921
	465	116.487	113.211	109.074	117.938	116.494	122.203	129.856	147.901	117.657	116.092	110.588	114.079	131.815	114.428	131.296	114.049	116.435	125.779	116.112	110.797	123.048
	466	116.366	114.572	110.484	116.683	117.537	123.182	128.656	145.486	117.988	115.081	107.982	114.4	130.177	115.52	132.444	113.028	117.307	125.929	115.796	111.471	122.9
	467	117.6	115.575	109.544	118.143	114.437	122.428	129.018	143.816	118.6	116.452	109.038	115.405	130.511	116.653	132.375	112.726	116.55	124.876	116.055	110.555	122.478
	468	115.012	112.472	109.273	118.552	117.761	123.344	129.687	146.554	117.129	116.742	108.359	114.647	130.474	117.219	132.832	112.222	117.988	125.593	117.86	110.953	122.478
	469	115.74	111.649	110.855	119.233	118.579	122.047	128.079	143.002	118.156	116.013	108.301	113.984	130.386	117.381	132.319	112.134	118.953	124.125	116.293	110.528	125.335
	470	116.2	112.958	110.142	117.654	116.24	121.43	129.202	145.927	119.725	116.859	108.031	114.026	128.255	116.644	132.579	113.331	116.686	123.795	117.678	111.986	121.633
	471	117.181	113	109.387	117.66	116.575	122.322	130.917	145.528	118.311	115.919	109.771	114.747	129.926	117.016	131.993	112.928	119.776	124.626	116.704	111.302	121.787
	472	115.534	114.424	107.236	119.205	116.292	122.203	129.371	146.723	117.959	114.078	108.892	113.689	129.578	116.28	131.417	112.6	114.937	126.853	116.284	110.032	123.96
	473	117.6	116.894	112.963	117.251	116.765	120.901	128.987	146.333	117.608	115.653	107.409	115.495	130.72	114.873	132.804	113.217	118.141	126.738	116.609	110.479	123.243
	474	115.396	111.09	109.002	116.984	117.473	124.665	128.602	146.325	117.467	114.235	109.598	114.284	130.715	115.957	131.293	110.509	117.536	124.146	115.72	110.655	122.934
	475	114.937	113.158	109.871	117.075	116.044	122.415	128.448	145.537	116.349	115.52	109.314	114.337	129.791	117.373	132.6	110.749	116.583	126.71	117.058	111.029	122.102
	476	115.821	110.932	110.527	118.137	115.987	122.652	127.226	146.121	117.432	116.076	108.985	114.115	131.114	115.318	131.23	113.494	116.365	125.843	117.401	111.127	122.364
	477	114.948	113.327	111.353	117.643	115.451	122.178	128.41	146.155	119.204	115.7	108.723	114.073	131.379	114.865	131.581	111.794	117.732	125.149	115.768	110.599	123.907
	478	116.946	111.734	108.09	116.359	114.149	121.574	130.348	144.019	118.093	115.026	109.909	114.81	129.828	116.863	134.004	111.857	116.081	126.81	116.016	110.411	122.592
	479	118.627	114.456	111.467	118.234	116.874	123.356	129.133	146.215	117.699	115.786	109.216	114.863	130.177	115.787	131.47	112.915	117.618	124.733	117.201	111.188	123.846
	480	116.441	112.377	109.786	115.956	116.102	121.661	128.702	145.427	117.397	115.089	107.924	115.531	129.972	115.366	131.844	112.26	118.119	126.595	117.296	110.37	123.498
	481	115.976	112.356	114.132	116.308	115.584	120.433	128.372	147.012	119.113	116.781	108.67	114.005	131.365	116.022	132.589	113.268	118.065	125.492	117.249	110.465	122.183
	482	117.474	112.599	111.168	118.08	116.315	122.39	130.248	146.867	117.467	117.996	108.244	113.415	130.423	116.248	131.168	114.187	117.029	125.349	116.465	110.198	124.202
	483	117.847	115.015	111.738	117.239	115.849	123.306	128.448	144.748	117.101	114.94	109.198	115.542	130.613	115.657	133.321	112.688	116.376	126.824	117.707	110.218	122.954
	484	116.687	117.136	109.701	116.058	117.208	123.207	128.048	144.96	116.096	114.525	108.617	115.058	130.418	117.494	132.094	110.698	118.087	128.972	115.663	110.709	123.618
	485	116.406	115.395	112.707	118.256	118.141	122.702	126.949	147.012	117.58	116.428	107.844	115.516	132.414	116.831	131.057	113.381	117.356	126.703	118.29	110.281	122.974
	486	116.332	114.435	111.524	119.199	117.243	122.746	128.571	146.062	119.022	113.874	108.639	114.363	130.687	115.86	131.934	113.885	117.781	127.025	114.497	110.37	121.385
	487	116.274	114.055	110.228	116.847	116.707	122.496	130.148	147.91	117.629	116.358	108.097	115.205	130.548	116.515	131.206	113.343	118.621	126.287	116.513	111.2	121.807
	488	115.614	113.591	111.439	117.898	115.491	121.723	128.625	145.927	117.854	114.36	109.58	115.863	131.537	115.48	133.075	113.406	118.065	126.065	115.481	111.544	122.954
	489	115.643	115.153	111.61	118.006	117.26	121.742	128.871	147.401	119.078	116.444	108.941	113.968	128.9	116.24	132.402	113.809	117.275	125.7	117.325	111.515	122.599
	490	119.069	112.873	113.106	116.598	113.948	123.5	130.21	148.012	118.156	115.3	109.86	115.068	129.531	118.683	131.691	113.041	117.896	126.724	116.389	112.016	123.578
	491	116.326	114.203	113.035	118.211	115.37	121.474	129.202	145.232	118.262	115.394	108.47	115.189	129.977	115.933	132.059	112.902	117.394	127.247	117.086	110.743	124.081
	492	114.845	115.279	110.598	117.08	116.067	122.883	129.318	144.774	114.766	114.658	108.155	114.384	129.935	116.612	132.118	114.174	118.277	127.884	116.991	110.899	123.739
	493	116.716	115.1	111.211	118.091	116.551	121.536	125.495	144.842	120.013	115.449	107.591	114.752	130.511	117.292	132.465	110.824	116.468	124.798	117.335	110.389	123.249
	494	114.231	113.675	112.151	118.154	114.766	122.303	131.233	147.427	118.213	115.794	107.666	113.552	129.731	116.305	131.518	113.431	117.798	126.81	115.854	110.584	123.551
	495	115.677	113.76	112.365	118.955	116.626	122.534	129.264	147.147	118.016	115.355	109.163	114.958	130.321	118.004	130.877	112.462	117.803	125.063	117.182	111.947	122.914
	496	116.205	116.545	111.952	117.245	115.134	122.11	129.048	144.96	118.6	116.264	109.096	114.194	128.793	116.847	132.371	112.26	117.721	127.053	115.634	111.222	121.291
	497	116.756	114.678	110.014	118.222	116.131	122.702	129.687	146.02	118.93	115.974	108.892	114.679	130.321	116.733	133.051	112.902	118.664	125.743	115.605	110.489	121.592
	498	115.999		113.134	116.853		122.334	130.048		118.065	116.413		114.847	131.258		131.993	111.177		128.056	119.159		121.868
	499	116.653		110.456	115.836		121.779	129.102		118.438	116.099		115.521	130.581		131.799	113.897		124.647	116.064		123.028
	500	115.7		113.619	118.324		123.668	129.51		117.094	116.374		115.616	131.063		132.375	115.484		126.237	116.675		124.054
