# Supplementary material for: Cryo‐EM structure of antibacterial efflux transporter QacA from Staphylococcus aureus reveals a novel extracellular loop with allosteric role
Source: EMBO J. 2023 Jul 17;42(16):e113418. doi: 10.15252/embj.2023113418 (PMC10425836; doi:10.15252/embj.2023113418)
Supplement: Supplementary file 8 — Source Data for Figure 5 [file EMBJ-42-e113418-s001.zip › Main Figure 5/Replicates/Main Figure 5 replicates.xlsx]

## Sheet: Main Figure 5C
	Trial 2 (raw, without normalization)																				Trial 2 (normalized data)
	Time (seconds)	EV						QacAWT						QacA5A							Time (seconds)	EV						QacAWT						QacA5A
	0	205.175	209.134	207.485	209.804	207.432	206.139	106.586	110.609	110.311	110.558	108.641	107.146	160.399	163.999	168.544	165.804	164.741	158.036		0	97.6884	98.5533	97.8403	99.1161	97.6983	97.5081	97.9957	100	99.3399	99.7033	98.5209	99.7681	94.2514	94.2761	96.0469	94.7219	95.471	94.5587
	4.99	197.778	202.746	200.759	201.555	203.608	201.897	108.047	109.472	111.044	110.887	110.272	107.141	161.349	165.229	164.93	168.495	162.958	162.108		4.99	94.1665	95.543	94.6686	95.2191	95.8972	95.5016	99.3389	98.9721	100	100	100	99.7635	94.8097	94.9832	93.9874	96.2592	94.4377	96.9952
	9.99	197.587	203.395	203.691	203.972	205.396	202.437	108.766	107.429	109.718	109.289	107.287	107.395	164.563	168.69	166.48	170.795	165.452	164.442		9.99	94.0756	95.8488	96.0512	96.3609	96.7393	95.757	100	97.125	98.8059	98.5589	97.2931	100	96.6982	96.9728	94.8707	97.5732	95.8831	98.3917
	14.99	200.817	205.88	204.712	204.785	205.864	203.125	105.751	107.005	108.834	108.457	106.578	106.888	166.725	170.475	170.071	171.417	168.272	164.184		14.99	95.6135	97.0198	96.5327	96.745	96.9598	96.0824	97.228	96.7417	98.0098	97.8086	96.6501	99.5279	97.9686	97.9989	96.917	97.9285	97.5173	98.2373
	19.99	201.293	206.116	207.029	206.94	208.857	203.409	104.075	106.292	107.501	106.473	106.26	105.955	167.035	170.113	170.58	172.359	168.323	163.974		19.99	95.8401	97.1311	97.6253	97.7631	98.3694	96.2168	95.6871	96.0971	96.8094	96.0194	96.3617	98.6592	98.1508	97.7908	97.2071	98.4667	97.5469	98.1116
	24.99	202.798	206.524	208.602	207.165	208.857	205.401	103.613	104.299	107.161	105.312	105.002	104.384	165.727	170.557	171.795	173.228	169.71	163.104		24.99	96.5567	97.3233	98.367	97.8694	98.3694	97.159	95.2623	94.2952	96.5032	94.9724	95.2209	97.1963	97.3822	98.0461	97.8995	98.9631	98.3507	97.5911
	29.99	204.978	208.63	209.571	207.694	209.647	205.861	102.821	103.402	105.681	104.482	105.25	104.173	167.508	170.853	171.684	173.218	171.374	164.07		29.99	97.5946	98.3158	98.8239	98.1193	98.7415	97.3766	94.5341	93.4843	95.1704	94.2238	95.4458	96.9999	98.4287	98.2162	97.8362	98.9574	99.315	98.1691
	34.99	204.988	207.385	208.553	209.067	209.825	205.843	102.227	102.463	106.17	104.036	104.25	102.652	169.849	172.325	172.639	175.043	171.489	165.396		34.99	97.5994	97.7291	98.3439	98.7679	98.8254	97.3681	93.988	92.6353	95.6107	93.8216	94.539	95.5836	99.8043	99.0624	98.3805	100	99.3817	98.9625
	39.99	205.272	208.967	209.95	209.662	210.244	206.666	101.601	102.063	104.135	103.124	103.096	102.498	168.826	172.7	174.447	172.358	171.032	165.831		39.99	97.7346	98.4746	99.0027	99.049	99.0227	97.7574	93.4125	92.2737	93.7781	92.9992	93.4925	95.4402	99.2032	99.278	99.4108	98.4661	99.1168	99.2228
	44.99	205.813	207.733	209.31	208.758	209.942	208.81	101.1	101.247	103.896	103.805	102.939	101.237	169.828	172.409	173.043	173.164	172.097	164.943		44.99	97.9922	97.8931	98.7009	98.6219	98.8805	98.7716	92.9518	91.536	93.5629	93.6133	93.3501	94.266	99.792	99.1107	98.6107	98.9265	99.734	98.6914
	49.99	206.357	208.861	212.065	209.839	211.252	207.689	100.593	101.665	102.883	101.956	103.775	100.912	170.182	172.357	174.435	173.591	171.546	166.674		49.99	98.2512	98.4246	100	99.1326	99.4975	98.2413	92.4857	91.9139	92.6507	91.9459	94.1082	93.9634	100	99.0808	99.4039	99.1705	99.4147	99.7272
	54.99	207.044	210.194	210.383	209.158	210.228	208.147	100.097	99.5123	101.961	102.111	101.311	99.5739	169.269	173.956	172.977	174.288	171.764	165.842		54.99	98.5783	99.0528	99.2068	98.8109	99.0152	98.458	92.0297	89.9676	91.8204	92.0856	91.8737	92.7174	99.4635	100	98.5731	99.5687	99.541	99.2293
	59.99	209.11	210.63	211.783	210.162	210.101	209.609	99.6772	99.7984	101.074	102.009	100.58	99.2894	169.279	171.947	175.481	174.372	171.996	166.01		59.99	99.562	99.2583	99.867	99.2852	98.9553	99.1495	91.6437	90.2263	91.0216	91.9937	91.2108	92.4525	99.4694	98.8451	100	99.6167	99.6755	99.3299
	64.99	207.815	209.631	210.762	210.773	210.733	209.758	98.8396	99.5753	100.439	100.562	100.059	98.4715	169.039	172.337	173.258	173.671	172.474	166.371		64.99	98.9454	98.7875	99.3856	99.5739	99.253	99.22	90.8736	90.0246	90.4497	90.6887	90.7384	91.691	99.3284	99.0693	98.7332	99.2162	99.9525	99.5459
	69.99	206.972	211.077	210.075	211.529	212.319	209.162	97.2691	98.5513	98.6321	99.1206	98.2139	98.2424	170.06	172.524	173.418	174.819	171.665	166.135		69.99	98.544	99.4689	99.0616	99.931	100	98.9381	89.4297	89.0988	88.8225	89.3888	89.0651	91.4776	99.9283	99.1768	98.8244	99.872	99.4836	99.4047
	74.99	207.762	210.039	210.343	210.738	211.088	211.334	96.0541	98.3272	98.2091	98.4563	97.2944	97.4436	169.406	172.579	174.411	173.669	171.394	165.765		74.99	98.9202	98.9798	99.188	99.5573	99.4202	99.9655	88.3126	88.8962	88.4416	88.7898	88.2313	90.7338	99.544	99.2084	99.3902	99.2151	99.3266	99.1833
	79.99	207.551	210.062	209.706	210.226	211.239	210.151	97.3293	97.4045	98.1049	98.3036	96.0945	97.0621	169.812	171.956	174.553	172.56	172.556	166.966		79.99	98.8197	98.9906	98.8876	99.3155	99.4913	99.4059	89.485	88.062	88.3478	88.6521	87.1432	90.3786	99.7826	98.8503	99.4712	98.5815	100	99.9019
	84.99	207.176	211.384	209.832	209.919	211.904	210.339	95.6787	97.4529	97.4459	97.1531	95.7345	96.3328	169.822	171.766	173.603	174.15	172.043	167.028		84.99	98.6411	99.6136	98.947	99.1704	99.8045	99.4948	87.9675	88.1058	87.7543	87.6145	86.8167	89.6995	99.7885	98.7411	98.9298	99.4898	99.7027	99.939
	89.99	209.439	209.429	210.128	211.675	210.636	211.264	93.9745	96.96	96.0816	96.5874	95.1901	96.6042	170.034	171.727	174.679	174.318	171.674	166.562		89.99	99.7186	98.6923	99.0866	100	99.2073	99.9324	86.4006	87.6601	86.5257	87.1043	86.323	89.9522	99.913	98.7186	99.543	99.5858	99.4889	99.6601
	94.99	208.794	212.152	211.262	209.818	211.372	211.407	93.9323	97.5442	96.7353	95.6274	95.2254	96.3203	168.086	172.972	173.832	173.945	172.219	167.102		94.99	99.4115	99.9755	99.6213	99.1227	99.554	100	86.3618	88.1883	87.1144	86.2386	86.355	89.6879	98.7684	99.4343	99.0603	99.3727	99.8047	99.9832
	99.99	208.326	211.479	211.773	210.063	210.592	210.861	92.6175	95.8908	96.2828	94.8751	94.9073	94.8245	169.295	173.245	173.049	173.831	172.27	166.495		99.99	99.1887	99.6583	99.8623	99.2385	99.1866	99.7417	85.153	86.6935	86.7069	85.5602	86.0665	88.2951	99.4788	99.5913	98.6141	99.3076	99.8343	99.6201
	104.99	207.311	212.136	209.873	211.102	210.911	210.578	92.9309	96.0758	95.3887	95.6286	94.3638	94.1327	169.783	171.559	173.405	173.629	171.93	166.62		104.99	98.7054	99.968	98.9664	99.7293	99.3368	99.6079	85.4411	86.8607	85.9017	86.2397	85.5737	87.6509	99.7655	98.6221	98.817	99.1922	99.6372	99.6948
	109.99	208.03	209.768	209.794	210.008	209.825	209.587	90.9816	94.9464	95.1577	93.4112	93.0948	94.4291	168.614	171.977	174	173.232	170.699	165.834		109.99	99.0478	98.852	98.9291	99.2125	98.8254	99.1391	83.6489	85.8397	85.6937	84.24	84.4229	87.9269	99.0786	98.8624	99.156	98.9654	98.9238	99.2246
	114.99	208.208	211.658	210.568	210.903	210.636	209.666	90.9066	94.9953	94.5199	93.7337	93.3499	93.1891	168.94	170.98	173.01	174.575	171.509	166.324		114.99	99.1325	99.7427	99.2941	99.6353	99.2073	99.1765	83.58	85.8839	85.1193	84.5308	84.6542	86.7723	99.2702	98.2892	98.5919	99.7326	99.3932	99.5177
	119.99	208.125	209.478	210.093	210.017	210.605	210.963	90.9667	94.849	93.3021	92.6172	93.0196	92.8351	168.085	172.136	173.497	173.05	170.99	165.172		119.99	99.093	98.7154	99.0701	99.2167	99.1927	99.79	83.6352	85.7516	84.0226	83.5239	84.3547	86.4427	98.7678	98.9538	98.8694	98.8614	99.0925	98.8285
	124.99	207.81	209.716	210.33	209.723	210.261	209.698	89.5028	94.7045	94.0471	92.5163	92.5872	93.0272	169.522	170.692	172.531	174.686	171.431	167.007		124.99	98.943	98.8275	99.1819	99.0778	99.0307	99.1916	82.2893	85.621	84.6935	83.433	83.9626	86.6215	99.6122	98.1237	98.3189	99.7961	99.348	99.9264
	129.99	208.54	210.231	209.214	209.801	210.935	211.159	89.3332	93.8997	94.4118	91.8251	92.301	92.5258	168.461	171.214	172.902	172.214	171.754	165.743		129.99	99.2906	99.0702	98.6556	99.1147	99.3482	99.8827	82.1334	84.8934	85.022	82.8096	83.703	86.1547	98.9887	98.4237	98.5303	98.3838	99.5352	99.1701
	134.99	208.871	208.978	210.139	209.439	209.918	210.6	89.3304	94.0102	92.209	92.0603	92.9898	91.7517	168.179	170.614	173.572	173.184	171.246	165.908		134.99	99.4482	98.4798	99.0918	98.9437	98.8692	99.6183	82.1308	84.9933	83.0383	83.0217	84.3277	85.4339	98.823	98.0788	98.9121	98.938	99.2408	99.2688
	139.99	209.034	212.204	210.265	210.874	210.071	209.308	88.2772	93.372	92.4044	91.6307	91.7097	91.6415	168.651	170.597	174.011	171.788	171.185	165.54		139.99	99.5258	100	99.1512	99.6216	98.9412	99.0071	81.1625	84.4163	83.2142	82.6343	83.1668	85.3313	99.1004	98.0691	99.1623	98.1405	99.2055	99.0486
	144.99	209.074	210.7	209.646	209.478	210.394	209.208	87.4676	93.6333	92.521	92.6491	91.6876	91.5679	168.211	171.013	172.513	173.849	171.412	167.13		144.99	99.5448	99.2912	98.8593	98.9621	99.0933	98.9598	80.4181	84.6525	83.3192	83.5527	83.1468	85.2627	98.8418	98.3082	98.3086	99.3179	99.337	100
	149.99	208.086	210.885	209.145	207.913	209.606	210.415	87.4453	93.4555	92.9745	91.2937	91.2758	92.0299	167.532	169.182	172.945	173.286	170.934	165.571		149.99	99.0744	99.3784	98.6231	98.2227	98.7222	99.5308	80.3976	84.4918	83.7276	82.3304	82.7733	85.6929	98.4428	97.2556	98.5548	98.9962	99.06	99.0672
	154.99	209.361	210.72	211.012	208.614	210.453	210.265	86.2206	92.7638	91.6097	91.7084	90.2025	90.9541	168.325	170.029	173.278	173.459	171.078	166.794		154.99	99.6815	99.3007	99.5035	98.5539	99.1211	99.4598	79.2716	83.8664	82.4986	82.7044	81.8	84.6912	98.9088	97.7425	98.7446	99.0951	99.1435	99.799
	159.99	207.564	209.637	209.886	209.289	209.938	209.386	86.6332	91.8873	92.5207	91.0563	90.7657	91.3283	167.806	170.808	173.563	172.846	170.174	166.937		159.99	98.8259	98.7903	98.9725	98.8728	98.8786	99.044	79.651	83.074	83.319	82.1163	82.3107	85.0396	98.6038	98.1903	98.907	98.7449	98.6196	99.8845
	164.99	207.615	210.481	209.301	209.834	209.356	209.882	86.7033	91.2843	92.1604	90.7425	90.483	90.582	167.975	170.161	172.037	172.658	171.565	165.934		164.99	98.8502	99.188	98.6966	99.1303	98.6045	99.2786	79.7154	82.5288	82.9945	81.8333	82.0544	84.3447	98.7032	97.8184	98.0374	98.6375	99.4257	99.2844
	169.99	208.729	209.39	210.199	207.699	209.771	210.237	85.7868	91.1584	91.3314	90.4298	90.3397	89.2008	166.015	168.942	172.006	170.486	169.698	165.5		169.99	99.3806	98.6739	99.1201	98.1216	98.7999	99.4466	78.8728	82.415	82.2479	81.5513	81.9244	83.0586	97.5514	97.1177	98.0197	97.3966	98.3437	99.0247
	174.99	207.23	209.937	206.397	208.274	210.655	208.498	86.1602	91.6554	91.5014	89.9828	90.0165	89.5357	166.771	170.071	171.955	171.618	169.958	165.698		174.99	98.6669	98.9317	97.3272	98.3933	99.2163	98.624	79.2161	82.8643	82.401	81.1482	81.6313	83.3705	97.9957	97.7667	97.9907	98.0433	98.4944	99.1432
	179.99	207.55	208.666	208.504	208.625	208.501	208.191	85.1811	90.8813	90.6242	89.4735	90.5112	89.1286	167.542	169.687	172.538	172.696	171.913	165.637		179.99	98.8192	98.3327	98.3208	98.5591	98.2018	98.4788	78.3159	82.1645	81.6111	80.6889	82.0799	82.9914	98.4487	97.5459	98.3229	98.6592	99.6274	99.1067
	184.99	207.421	209.264	208.447	209.103	208.159	209.143	84.5839	91.7137	91.3439	89.6483	90.0758	88.4549	168.628	168.85	172.265	171.878	169.608	165.344		184.99	98.7578	98.6145	98.2939	98.7849	98.0407	98.9291	77.7669	82.917	82.2592	80.8465	81.6851	82.3641	99.0869	97.0648	98.1673	98.1919	98.2916	98.9314
	189.99	208.761	209.182	208.274	206.483	208.915	207.729	84.9489	91.1691	90.9671	88.302	90.1942	89.2044	166.827	168.885	171.795	172.7	169.312	164.748		189.99	99.3958	98.5759	98.2123	97.5472	98.3968	98.2602	78.1024	82.4247	81.9199	79.6324	81.7925	83.062	98.0286	97.0849	97.8995	98.6615	98.12	98.5748
	194.99	210.03	207.784	207.738	207.93	208.556	207.711	83.3387	89.9098	90.4658	89.0013	88.554	87.9059	167.088	169.269	170.407	171.606	170.128	164.838		194.99	100	97.9171	97.9596	98.2308	98.2277	98.2517	76.622	81.2862	81.4684	80.2631	80.3051	81.8529	98.1819	97.3056	97.1085	98.0365	98.5929	98.6286
	199.99	206.619	208.876	208.701	207.575	209.222	208.086	83.0826	89.7491	88.9989	89.0418	89.5472	88.298	166.592	169.233	171.908	172.37	169.864	165.403		199.99	98.3759	98.4317	98.4137	98.0631	98.5413	98.4291	76.3866	81.1409	80.1474	80.2996	81.2057	82.218	97.8905	97.2849	97.9639	98.4729	98.4399	98.9667
	204.99	207.127	209.646	207.794	207.586	209.32	208.677	82.7694	89.4553	89.1993	88.4561	89.3568	86.9878	167.781	167.742	171.69	172.508	169.013	164.499		204.99	98.6178	98.7946	97.986	98.0683	98.5875	98.7087	76.0986	80.8752	80.3279	79.7714	81.0331	80.998	98.5892	96.4278	97.8397	98.5518	97.9468	98.4258
	209.99	207.555	209.088	207.944	207.933	208.648	207.089	83.1863	89.6362	89.7858	88.8059	88.7	88.4153	166.134	169.269	171.262	171.393	169.537	165.481		209.99	98.8216	98.5316	98.0567	98.2322	98.271	97.9575	76.4819	81.0388	80.8561	80.0868	80.4375	82.3272	97.6214	97.3056	97.5958	97.9148	98.2504	99.0133
	214.99	206.438	208.6	207.415	206.175	208.54	207.82	83.0379	88.2366	89.0597	87.3634	88.1773	87.4714	165.91	168.138	171.878	171.248	169.739	165.312		214.99	98.2898	98.3016	97.8073	97.4017	98.2201	98.3033	76.3455	79.7734	80.2022	78.786	79.9635	81.4483	97.4897	96.6555	97.9468	97.832	98.3675	98.9122
	219.99	206.28	208.107	207.88	207.402	207.393	206.613	82.9474	89.3675	89.1634	88.136	88.8775	87.3139	167.529	169.035	170.58	170.393	168.271	165.549		219.99	98.2145	98.0693	98.0265	97.9813	97.6799	97.7323	76.2623	80.7959	80.2956	79.4827	80.5984	81.3016	98.4411	97.1711	97.2071	97.3435	97.5167	99.054
	224.99	205.528	207.669	207.959	206.457	208.066	207.924	82.7385	88.8188	89.2202	88.1233	88.5908	87.5534	168.062	169.819	170.975	170.926	169.669	164.81		224.99	97.8565	97.8629	98.0638	97.5349	97.9969	98.3525	76.0702	80.2998	80.3467	79.4713	80.3384	81.5247	98.7543	97.6218	97.4322	97.648	98.3269	98.6119
	229.99	206.55	208.761	206.722	207.027	207.625	206.406	82.7073	88.585	88.7317	88.0102	88.1873	86.0307	165.683	167.667	170.75	170.621	169.187	165.953		229.99	98.3431	98.3775	97.4805	97.8042	97.7892	97.6344	76.0415	80.0884	79.9068	79.3693	79.9725	80.1068	97.3564	96.3847	97.304	97.4738	98.0476	99.2958
	234.99	208.013	207.939	206.934	206.528	206.349	208.007	81.8853	87.6292	88.7888	88.1352	89.3012	86.7504	167.001	168.887	170.34	171.186	169.454	164.296		234.99	99.0397	97.9901	97.5805	97.5684	97.1882	98.3917	75.2858	79.2243	79.9582	79.482	80.9827	80.7769	98.1308	97.086	97.0703	97.7965	98.2023	98.3043
	239.99	207.594	208.253	207.332	207.211	208.178	207.95	82.1408	88.6256	89.6338	87.5883	88.7395	85.7599	165.255	167.651	170.426	170.551	168.775	164.588		239.99	98.8402	98.1381	97.7681	97.8911	98.0496	98.3648	75.5207	80.1251	80.7192	78.9888	80.4733	79.8546	97.1049	96.3755	97.1193	97.4338	97.8088	98.479
	244.99	205.236	207.348	208.286	208.035	208.015	206.483	80.8061	87.9576	88.0251	86.6211	88.1638	85.4068	166.369	167.861	170.207	170.391	169.299	164.94		244.99	97.7175	97.7116	98.218	98.2804	97.9729	97.6708	74.2935	79.5212	79.2705	78.1166	79.9512	79.5259	97.7595	96.4962	96.9945	97.3424	98.1125	98.6896
	249.99	206.373	207.294	207.321	206.105	208.434	207.721	80.8696	87.0243	87.9348	86.8262	88.6037	86.2566	165.566	168.655	170.611	170.92	169.081	164.834		249.99	98.2588	97.6862	97.763	97.3686	98.1702	98.2564	74.3519	78.6774	79.1892	78.3015	80.3501	80.3171	97.2876	96.9527	97.2248	97.6446	97.9862	98.6262
	254.99	207.655	207.236	206.615	205.628	207.597	207.175	80.4639	86.1821	88.0567	86.6316	88.7216	85.2939	166.776	168.043	169.845	170.311	168.717	165.699		254.99	98.8692	97.6589	97.43	97.1433	97.776	97.9982	73.9789	77.916	79.2989	78.126	80.4571	79.4207	97.9986	96.6009	96.7883	97.2967	97.7752	99.1438
	259.99	206.261	206.628	207.319	207.944	207.944	206.8	80.2099	87.8734	87.5465	86.5222	87.7596	85.4787	165.39	167.366	170.647	169.773	168.3	164.708		259.99	98.2055	97.3723	97.762	98.2374	97.9394	97.8208	73.7454	79.4451	78.8395	78.0274	79.5847	79.5928	97.1842	96.2117	97.2453	96.9893	97.5336	98.5508
	264.99	206.882	207.344	206.344	207.432	207.429	206.097	80.115	85.1458	87.9411	87.1721	87.47	85.2963	164.665	167.808	170.649	170.758	168.387	163.88		264.99	98.5012	97.7098	97.3022	97.9955	97.6969	97.4883	73.6581	76.9791	79.1948	78.6135	79.322	79.423	96.7582	96.4658	97.2464	97.552	97.584	98.0554
	269.99	206.325	207.021	206.972	206.54	207	207.338	80.9899	86.6653	88.2079	87.1353	87.4347	84.5531	166.227	168.287	169.784	169.217	167.739	164.248		269.99	98.236	97.5575	97.5984	97.5741	97.4948	98.0753	74.4625	78.3528	79.4351	78.5803	79.29	78.7309	97.676	96.7411	96.7535	96.6717	97.2084	98.2756
	274.99	206.302	207.357	206.634	207.749	208.584	205.702	80.7951	86.3294	87.248	85.9975	87.3468	85.1709	165.756	167.172	169.191	169.413	168.486	166.048		274.99	98.225	97.7159	97.439	98.1453	98.2409	97.3014	74.2834	78.0492	78.5707	77.5542	79.2103	79.3062	97.3993	96.1002	96.4156	96.7836	97.6413	99.3526
	279.99	204.712	206.94	206.518	206.395	207.045	204.453	80.0767	85.4194	88.1424	86.0061	87.6543	84.61	166.096	167.934	169.494	169.841	168.444	164.528		279.99	97.468	97.5194	97.3843	97.5056	97.516	96.7106	73.6229	77.2264	79.3761	77.5619	79.4892	78.7839	97.599	96.5382	96.5882	97.0282	97.617	98.4431
	284.99	205.982	207.21	206.905	205.83	205.645	206.736	78.8465	86.1777	87.4018	85.8874	88.0498	84.3945	164.455	167.275	170.544	168.452	169.246	163.966		284.99	98.0727	97.6466	97.5668	97.2387	96.8566	97.7905	72.4919	77.912	78.7092	77.4549	79.8478	78.5833	96.6348	96.1594	97.1866	96.2346	98.0818	98.1069
	289.99	205.425	206.443	206.749	205.672	206.883	204.745	79.6475	85.8078	86.6335	85.6792	87.2865	84.8336	165.228	167.238	169.505	170.841	167.391	164.039		289.99	97.8075	97.2852	97.4932	97.164	97.4397	96.8487	73.2283	77.5776	78.0173	77.2671	79.1556	78.9921	97.089	96.1381	96.5945	97.5994	97.0068	98.1505
	294.99	205.3	207.417	205.603	204.88	207.273	205.67	79.0982	86.0085	86.8079	85.302	86.9388	84.6593	165.361	165.443	170.03	170.255	167.9	163.902		294.99	97.7479	97.7442	96.9528	96.7899	97.6234	97.2863	72.7233	77.759	78.1743	76.927	78.8403	78.8298	97.1672	95.1062	96.8937	97.2647	97.3017	98.0686
	299.99	206.209	207.19	205.374	205.798	206.199	207.075	79.0986	84.563	87.3009	85.5306	86.5979	83.9926	164.335	167.509	170.31	168.402	167.531	163.647		299.99	98.1807	97.6372	96.8448	97.2236	97.1175	97.9509	72.7236	76.4522	78.6183	77.1331	78.5312	78.209	96.5643	96.2939	97.0532	96.2061	97.0879	97.916
	304.99	205.991	206.63	206.237	207.19	206.86	205.712	78.785	84.5213	87.3997	86.2959	86.8489	83.6999	166.236	166.863	169.12	169.517	167.434	164.075		304.99	98.0769	97.3733	97.2518	97.8812	97.4289	97.3061	72.4353	76.4145	78.7073	77.8233	78.7588	77.9365	97.6813	95.9225	96.3751	96.8431	97.0317	98.1721
	309.99	204.971	207.189	206.747	205.996	205.254	205.952	79.0141	84.2245	87.118	85.2693	87.3558	84.3272	165.66	167.226	169.586	170.195	167.358	164.669		309.99	97.5913	97.6367	97.4923	97.3171	96.6725	97.4197	72.646	76.1462	78.4536	76.8975	79.2185	78.5206	97.3428	96.1312	96.6407	97.2304	96.9876	98.5275
	314.99	206.605	204.947	205.725	205.521	208.052	206.215	79.0065	85.0334	86.3787	84.0183	86.7802	83.9858	164.111	167.123	168.13	170.08	167.708	162.9		314.99	98.3693	96.5802	97.0104	97.0927	97.9903	97.5441	72.639	76.8775	77.7878	75.7693	78.6965	78.2027	96.4326	96.072	95.8109	97.1647	97.1905	97.469
	319.99	203.958	206.082	206.937	206.76	205.658	205.126	78.527	83.6908	86.326	85.3965	86.7966	84.2558	164.626	167.232	168.477	169.517	168.06	164.36		319.99	97.109	97.115	97.5819	97.678	96.8627	97.029	72.1981	75.6636	77.7404	77.0122	78.7114	78.4541	96.7353	96.1347	96.0087	96.8431	97.3945	98.3426
	324.99	205.187	205.909	205.865	205.907	206.665	205.333	79.1528	84.3901	86.2853	85.4744	86.7911	84.1082	164.301	166.178	169.078	168.936	167.409	163.735		324.99	97.6941	97.0335	97.0764	97.2751	97.337	97.1269	72.7735	76.2959	77.7037	77.0824	78.7064	78.3167	96.5443	95.5288	96.3512	96.5111	97.0172	97.9686
	329.99	205.153	206.624	205.14	205.77	206.041	205.115	78.1749	84.0877	85.7009	84.923	85.6183	84.0755	164.819	167.069	169.609	169.546	167.723	164.413		329.99	97.678	97.3705	96.7345	97.2103	97.0431	97.0238	71.8744	76.0225	77.1774	76.5852	77.6428	78.2862	96.8487	96.041	96.6538	96.8596	97.1992	98.3743
	334.99	204.403	206.126	205.245	206.388	206.249	206.676	78.1732	83.107	86.1169	84.7325	85.9671	83.4683	163.828	165.514	169.36	169.21	169.302	163.448		334.99	97.3209	97.1358	96.784	97.5023	97.1411	97.7621	71.8728	75.1358	77.5521	76.4134	77.9591	77.7208	96.2664	95.147	96.5119	96.6677	98.1142	97.7969
	339.99	203.535	205.387	205.996	203.88	205.518	204.528	78.2877	83.7985	85.7162	85.2147	86.3597	82.6767	164.046	165.913	168.385	170.118	166.875	164.606		339.99	96.9076	96.7875	97.1381	96.3175	96.7968	96.7461	71.9781	75.761	77.1912	76.8482	78.3152	76.9838	96.3944	95.3764	95.9563	97.1864	96.7077	98.4898
	344.99	203.759	206.043	204.399	205.348	205.244	203.953	78.5419	83.266	84.7784	84.8512	86.2977	83.5404	163.722	165.965	168.305	169.226	166.113	163.487		344.99	97.0142	97.0967	96.3851	97.011	96.6677	96.4741	72.2118	75.2796	76.3467	76.5204	78.2589	77.788	96.2041	95.4063	95.9107	96.6768	96.2661	97.8203
	349.99	204.671	206.041	204.109	205.355	204.685	205.364	78.0419	83.1425	85.4637	83.7066	85.5695	83.489	164.143	165.76	169.074	167.967	166.599	163.922		349.99	97.4485	97.0957	96.2483	97.0143	96.4045	97.1415	71.7521	75.1679	76.9638	75.4882	77.5986	77.7401	96.4514	95.2885	96.3489	95.9576	96.5478	98.0805
	354.99	204.699	206.28	204.045	204.893	206.082	205.685	76.8265	82.6668	85.9486	84.2184	84.5997	83.4862	163.287	165.59	168.442	168.64	166.089	163.42		354.99	97.4618	97.2083	96.2181	96.796	97.0624	97.2934	70.6347	74.7379	77.4005	75.9498	76.7191	77.7375	95.9485	95.1907	95.9887	96.342	96.2522	97.7802
	359.99	204.167	205.638	204.307	205.856	206.339	204.965	78.034	84.0037	85.7933	83.4826	85.5613	83.2866	163.828	165.673	169.486	169.1	166.599	163.575		359.99	97.2085	96.9058	96.3417	97.251	97.1835	96.9528	71.7448	75.9465	77.2606	75.2862	77.5911	77.5517	96.2664	95.2385	96.5837	96.6048	96.5478	97.8729
	364.99	203.441	205.446	204.972	204.312	205.969	205.799	77.9712	83.2485	84.8941	84.4879	85.89	83.0597	163.574	165.888	166.97	168.619	167.335	164.15		364.99	96.8628	96.8153	96.6553	96.5216	97.0092	97.3473	71.6871	75.2638	76.4509	76.1928	77.8892	77.3404	96.1171	95.362	95.1499	96.33	96.9743	98.217
	369.99	202.7	205.117	204.598	204.162	205.354	205.63	78.1444	82.2591	86	84.1363	85.7791	82.8276	163.138	164.157	168.981	169.061	166.704	163.467		369.99	96.51	96.6603	96.4789	96.4507	96.7196	97.2674	71.8463	74.3693	77.4468	75.8757	77.7886	77.1243	95.8609	94.367	96.2959	96.5826	96.6086	97.8083
	374.99	205.482	205.773	205.083	204.02	205.75	205.416	77.9137	82.8134	84.7841	84.1136	85.0424	82.4823	163.198	165.499	168.526	167.719	166.759	164.729		374.99	97.8346	96.9694	96.7076	96.3836	96.9061	97.1661	71.6342	74.8704	76.3518	75.8552	77.1206	76.8027	95.8962	95.1384	96.0366	95.8159	96.6405	98.5634
	379.99	203.824	205.581	204.649	204.775	204.875	204.512	77.0795	82.2464	84.4973	83.8247	85.6767	82.9013	163.441	164.811	167.997	167.781	166.488	163.951		379.99	97.0452	96.8789	96.503	96.7403	96.494	96.7385	70.8673	74.3578	76.0935	75.5947	77.6958	77.1929	96.0389	94.7429	95.7352	95.8513	96.4835	98.0979
	384.99	203.932	205.083	204.704	205.246	203.098	205.063	77.819	81.8647	85.8846	83.455	84.9546	82.8117	163.223	165.976	168.851	168.955	166.14	164.251		384.99	97.0966	96.6443	96.5289	96.9628	95.657	96.9992	71.5472	74.0127	77.3429	75.2613	77.041	77.1095	95.9108	95.4126	96.2218	96.522	96.2818	98.2774
	389.99	204.221	207.146	204.595	203.977	205.154	202.79	76.6455	80.9498	84.9277	84.2531	85.5178	82.3034	164.239	165.847	167.253	168.095	165.962	162.655		389.99	97.2342	97.6164	96.4775	96.3633	96.6254	95.924	70.4683	73.1855	76.4811	75.981	77.5517	76.6362	96.5079	95.3385	95.3112	96.0307	96.1786	97.3224
	394.99	202.665	204.081	203.884	202.88	204.504	202.969	76.8258	82.294	84.4809	83.6907	84.3695	82.3998	163.242	165.728	168.708	167.925	165.725	163.383		394.99	96.4934	96.1721	96.1422	95.845	96.3192	96.0086	70.634	74.4008	76.0788	75.4739	76.5104	76.7259	95.922	95.2701	96.1403	95.9336	96.0413	97.758
	399.99	204.112	204.086	204.354	204.693	204.752	204.545	77.5283	82.4398	84.7227	83.4988	84.7514	81.8022	164.329	164.817	167.084	168.373	167.08	163.874		399.99	97.1823	96.1744	96.3639	96.7015	96.436	96.7541	71.2799	74.5326	76.2965	75.3008	76.8567	76.1695	96.5607	94.7464	95.2149	96.1895	96.8265	98.0518
	404.99	203.128	203.381	204.886	204.237	204.848	203.808	76.5829	82.0999	84.2853	83.1568	85.5834	83.0079	163.289	164.338	166.743	168.05	166.094	163.433		404.99	96.7138	95.8422	96.6147	96.4861	96.4812	96.4055	70.4107	74.2253	75.9026	74.9924	77.6112	77.2921	95.9496	94.471	95.0205	96.005	96.2551	97.7879
	409.99	202.966	205.004	204.337	205.077	202.811	204.375	76.4574	81.8667	84.7813	84.1473	84.823	81.7227	163.146	165.609	167.89	167.984	166.265	163.307		409.99	96.6367	96.607	96.3558	96.883	95.5218	96.6737	70.2953	74.0145	76.3493	75.8856	76.9216	76.0954	95.8656	95.2017	95.6742	95.9673	96.3542	97.7126
	414.99	203.073	206.243	203.449	202.897	204.462	203.734	76.342	81.3318	84.7457	83.8428	84.0059	83.1413	162.637	164.176	167.765	167.476	165.607	162.807		414.99	96.6876	97.1909	95.9371	95.8531	96.2994	96.3705	70.1892	73.5309	76.3172	75.611	76.1806	77.4164	95.5665	94.3779	95.6029	95.6771	95.9729	97.4134
	419.99	203.115	203.975	204.626	202.833	205.639	203.095	76.8914	81.0895	83.9111	83.3439	83.6376	81.5331	162.435	165.234	167.962	168.18	166.656	161.694		419.99	96.7076	96.1221	96.4921	95.8228	96.8538	96.0682	70.6943	73.3118	75.5656	75.1611	75.8466	75.9189	95.4478	94.9861	95.7152	96.0792	96.5808	96.7474
	424.99	204.316	204.786	203.557	203.208	204.22	204.361	76.855	81.0185	84.2182	82.8223	84.1796	81.9446	162.821	164.859	168.229	169.279	165.599	163.821		424.99	97.2794	96.5043	95.988	96	96.1855	96.6671	70.6609	73.2477	75.8422	74.6907	76.3381	76.3021	95.6746	94.7705	95.8674	96.7071	95.9683	98.0201
	429.99	203.222	205.119	204.047	205.206	205.222	204.546	76.3692	81.0887	83.3336	83.1087	84.0006	81.5646	163.095	164.422	167.708	167.314	166.658	162.848		429.99	96.7586	96.6612	96.2191	96.9439	96.6574	96.7546	70.2142	73.3111	75.0456	74.949	76.1758	75.9482	95.8356	94.5193	95.5705	95.5845	96.582	97.4379
	434.99	202.509	203.827	203.94	204.261	204.303	204.35	75.9083	81.9855	84.0828	83.0564	83.3372	81.7648	162.006	164.76	167.324	168.131	164.65	162.441		434.99	96.4191	96.0524	96.1686	96.4975	96.2245	96.6619	69.7905	74.1219	75.7203	74.9018	75.5742	76.1346	95.1957	94.7136	95.3516	96.0513	95.4183	97.1944
	439.99	202.77	204.101	204.637	203.836	203.144	203.206	76.4008	81.1294	83.3964	82.6	83.9671	81.5795	162.232	163.715	165.908	167.577	165.666	162.641		439.99	96.5434	96.1815	96.4973	96.2967	95.6787	96.1208	70.2433	73.3479	75.1021	74.4902	76.1454	75.9621	95.3285	94.1129	94.5447	95.7348	96.0071	97.3141
	444.99	203.993	204.658	204.312	202.589	204.797	202.148	75.9818	80.6974	84.0487	82.5263	84.268	81.4234	162.605	163.217	165.385	167.461	164.891	163.129		444.99	97.1256	96.444	96.344	95.7076	96.4572	95.6203	69.858	72.9574	75.6895	74.4238	76.4183	75.8168	95.5477	93.8266	94.2467	95.6685	95.558	97.6061
	449.99	202.395	204.431	203.496	203.988	203.912	204.713	75.7167	80.4268	84.0172	83.4047	84.2244	81.4492	161.616	163.917	168.146	167.613	165.836	163.94		449.99	96.3648	96.337	95.9593	96.3685	96.0404	96.8336	69.6143	72.7127	75.6612	75.2159	76.3788	75.8408	94.9666	94.229	95.8201	95.7553	96.1056	98.0913
	454.99	202.358	202.456	204.986	203.238	204.19	202.275	75.2477	80.7819	83.6887	82.8069	83.6173	80.982	162.497	163.625	168	168.075	165.163	161.14		454.99	96.3472	95.4063	96.6619	96.0142	96.1713	95.6804	69.1831	73.0337	75.3654	74.6768	75.8282	75.4057	95.4842	94.0611	95.7369	96.0193	95.7156	96.416
	459.99	202.521	204.26	204.01	202.525	203.808	203.54	75.7178	80.2041	83.0294	81.8346	83.4823	81.4588	162.187	164.268	167.212	166.846	164.623	163.562		459.99	96.4248	96.2564	96.2016	95.6773	95.9914	96.2787	69.6153	72.5114	74.7716	73.8	75.7058	75.8497	95.3021	94.4308	95.2878	95.3172	95.4027	97.8651
	464.99	201.768	203.408	203.423	203.309	203.767	202.922	75.4335	79.6824	83.6461	82.3193	83.3812	81.2232	161.916	164.29	167.026	167.147	165.796	162.876		464.99	96.0663	95.8549	95.9248	96.0477	95.9721	95.9864	69.3539	72.0397	75.327	74.2371	75.6141	75.6303	95.1428	94.4434	95.1818	95.4891	96.0824	97.4547
	469.99	201.871	203.819	203.46	203.123	204.437	204.645	75.8196	80.8153	83.6727	82.368	82.8374	81.55	161.153	165.587	167.549	167.813	165.966	161.302		469.99	96.1153	96.0486	95.9423	95.9598	96.2877	96.8014	69.7089	73.0639	75.3509	74.281	75.121	75.9346	94.6945	95.189	95.4799	95.8696	96.1809	96.5129
	474.99	202.697	202.771	203.346	202.675	205.067	203.47	75.8711	80.6014	83.3666	81.7362	84.0989	81.3701	161.989	163.415	166.98	165.627	164.473	162.953		474.99	96.5086	95.5547	95.8885	95.7482	96.5844	96.2456	69.7563	72.8706	75.0753	73.7113	76.265	75.7671	95.1857	93.9404	95.1556	94.6208	95.3157	97.5007
	479.99	201.91	203.054	202.622	203.612	203.127	202.162	76.3285	79.6413	83.373	82.4778	82.5268	80.5686	161.343	164.08	165.585	167.736	165.295	163.421		479.99	96.1339	95.6881	95.5471	96.1909	95.6707	95.6269	70.1768	72.0025	75.081	74.38	74.8393	75.0208	94.8061	94.3227	94.3606	95.8256	95.7921	97.7808
	484.99	202.737	203.183	203.643	204.431	204.058	202.55	75.4197	80.1736	82.3192	82.0623	83.6331	81.419	161.669	164.22	167.094	166.525	165.47	163.52		484.99	96.5276	95.7489	96.0286	96.5778	96.1092	95.8105	69.3412	72.4838	74.1321	74.0053	75.8426	75.8127	94.9977	94.4032	95.2206	95.1338	95.8935	97.84
	489.99	202.652	203.849	203.808	203.451	202.981	202.347	74.5204	79.1825	83.0058	81.7331	82.855	80.055	161.894	163.135	167.545	166.306	165.452	162.96		489.99	96.4872	96.0628	96.1064	96.1148	95.6019	95.7144	68.5144	71.5878	74.7504	73.7085	75.1369	74.5426	95.1299	93.7795	95.4776	95.0087	95.8831	97.5049
	494.99	203.285	203.874	203.405	202.607	203.697	202.887	75.0097	79.694	83.2254	81.9071	82.4714	80.5223	160.14	163.075	167.401	165.693	166.062	162.245		494.99	96.7886	96.0745	95.9163	95.7161	95.9391	95.9699	68.9643	72.0502	74.9481	73.8654	74.7891	74.9777	94.0993	93.745	95.3955	94.6585	96.2366	97.0771
	499.99	202.195	203.609	201.999	201.83	204.856	203.349	74.5931	79.8688	82.7554	82.6115	82.6309	80.7261	162.753	163.077	166.316	166.994	164.72	162.081		499.99	96.2696	95.9497	95.2533	95.349	96.485	96.1884	68.5813	72.2082	74.5249	74.5006	74.9337	75.1675	95.6347	93.7461	94.7772	95.4017	95.4589	96.979
	504.99	201.988	202.898	202.428	201.608	204.012	203.906	74.8963	78.7444	82.5633	82.6254	84.1467	80.0746	161.236	163.206	166.624	165.733	165.051	164.561		504.99	96.171	95.6146	95.4556	95.2441	96.0875	96.4519	68.86	71.1917	74.3519	74.5132	76.3083	74.5608	94.7433	93.8203	94.9527	94.6813	95.6507	98.4629
	509.99	200.747	203.913	203.338	202.765	202.338	202.058	75.645	79.4855	82.6143	82.4436	82.8616	80.4152	162.294	162.844	166.49	167.242	164.41	162.678		509.99	95.5802	96.0929	95.8848	95.7907	95.2991	95.5777	69.5484	71.8617	74.3978	74.3492	75.1429	74.878	95.365	93.6122	94.8764	95.5434	95.2792	97.3362
	514.99	201.182	203.182	202.047	202.244	203.141	201.9	75.081	79.3984	82.9289	81.9589	82.8985	80.0949	162.429	162.574	166.484	166.077	164.519	163.248		514.99	95.7873	95.7484	95.276	95.5446	95.6773	95.503	69.0298	71.7829	74.6811	73.9121	75.1764	74.5797	95.4443	93.457	94.8729	94.8778	95.3424	97.6773
	519.99	201.042	202.962	202.007	203.651	202.97	201.849	74.8875	79.4839	82.8389	82.0118	82.6759	80.516	161.771	163.301	166.449	166.167	164.789	162.764		519.99	95.7206	95.6448	95.2571	96.2093	95.5967	95.4789	68.8519	71.8602	74.6001	73.9598	74.9745	74.9718	95.0576	93.8749	94.853	94.9292	95.4989	97.3877
	524.99	200.552	202.482	203.012	202.551	204.121	202.389	74.7518	79.866	83.0415	81.7037	83.1459	80.308	161.941	162.574	166.608	165.759	165.253	162.176		524.99	95.4873	95.4186	95.731	95.6896	96.1388	95.7343	68.7272	72.2057	74.7825	73.6819	75.4007	74.7782	95.1575	93.457	94.9436	94.6962	95.7678	97.0358
	529.99	202.521	202.077	202.624	201.534	202.615	201.72	74.8355	79.5888	82.2297	81.4537	83.0382	80.2347	161.925	162.213	165.573	166.455	164.025	162.354		529.99	96.4248	95.2277	95.5481	95.2092	95.4295	95.4178	68.8041	71.9551	74.0515	73.4565	75.3031	74.7099	95.1481	93.2494	94.3538	95.0938	95.0561	97.1423
	534.99	202.232	202.833	201.63	202.767	203.659	202.598	73.9	79.1249	82.7881	82.1451	82.2404	80.9092	160.868	163.779	166.095	165.345	163.677	162.564		534.99	96.2872	95.584	95.0793	95.7917	95.9212	95.8332	67.944	71.5357	74.5543	74.08	74.5796	75.338	94.527	94.1497	94.6513	94.4596	94.8544	97.268
	539.99	201.822	203.507	202.495	202.236	201.889	202.276	74.2869	79.1887	82.2416	81.4654	82.3102	80.4091	161.213	163.064	166.261	165.798	163.961	162.192		539.99	96.092	95.9016	95.4872	95.5408	95.0876	95.6808	68.2997	71.5934	74.0622	73.467	74.6429	74.8723	94.7298	93.7386	94.7459	94.7184	95.019	97.0454
	544.99	203.111	202.831	202.915	202.42	203.339	202.16	74.2001	79.4283	82.6783	81.7613	82.402	80.0931	160.623	162.523	166.284	165.377	164.15	161.834		544.99	96.7057	95.583	95.6853	95.6277	95.7705	95.626	68.2199	71.81	74.4554	73.7339	74.7261	74.5781	94.3831	93.4276	94.759	94.4779	95.1285	96.8312
	549.99	201.449	202.838	202.04	201.907	202.782	201.956	74.5745	78.7692	81.9372	80.7427	81.3072	79.0462	160.346	163.034	166.129	165.2	163.901	161.873		549.99	95.9144	95.5863	95.2727	95.3854	95.5082	95.5295	68.5642	71.2141	73.788	72.8153	73.7333	73.6032	94.2203	93.7214	94.6706	94.3768	94.9842	96.8545
	554.99	202.099	202.98	201.963	204.059	204.773	201.559	74.0729	78.9536	82.7523	81.916	82.1301	80.9851	160.813	161.987	166.325	166.569	163.749	161.757		554.99	96.2239	95.6532	95.2364	96.402	96.4459	95.3417	68.103	71.3808	74.5221	73.8734	74.4796	75.4086	94.4947	93.1195	94.7823	95.1589	94.8961	96.7851
	559.99	201.332	203.238	203.339	202.629	202.1	201.916	73.7737	78.5512	82.682	81.1938	81.8272	79.7734	161.582	162.403	166.347	166.595	163.709	163.005		559.99	95.8587	95.7748	95.8852	95.7265	95.187	95.5106	67.8279	71.017	74.4588	73.2221	74.2049	74.2804	94.9466	93.3587	94.7949	95.1738	94.873	97.5319
	564.99	200.822	203.46	202.903	201.928	203.081	200.607	74.1298	78.3569	81.8207	80.5881	81.8108	80.2446	161.033	161.614	166.53	165.804	164.747	162.327		564.99	95.6159	95.8794	95.6796	95.3953	95.649	94.8914	68.1553	70.8413	73.6831	72.6759	74.19	74.7191	94.624	92.9051	94.8992	94.7219	95.4745	97.1262
	569.99	201.099	202.186	202.793	200.291	202.578	201.861	74.4614	79.1147	81.3893	81.2817	81.9656	80.3195	159.165	161.615	165.962	164.055	164.204	162.869		569.99	95.7478	95.2791	95.6278	94.6219	95.4121	95.4845	68.4602	71.5265	73.2946	73.3014	74.3304	74.7889	93.5263	92.9057	94.5755	93.7227	95.1598	97.4505
	574.99	201.786	202.82	201.522	200.507	202.492	200.813	74.7152	78.4957	81.5202	80.4165	81.387	79.5407	159.333	162.226	166.408	165.51	164.977	162.939		574.99	96.0748	95.5778	95.0284	94.724	95.3716	94.9888	68.6935	70.9668	73.4125	72.5211	73.8057	74.0637	93.6251	93.2569	94.8296	94.5539	95.6078	97.4924
	579.99	200.452	202.128	201.207	201.264	202.996	201.942	73.8597	78.5706	82.3934	80.4829	81.9696	80.17	160.224	162.229	166.274	166.598	164.148	161.952		579.99	95.4397	95.2517	94.8799	95.0816	95.609	95.5229	67.907	71.0345	74.1989	72.581	74.334	74.6497	94.1486	93.2586	94.7533	95.1755	95.1274	96.9018
	584.99	200.727	200.997	202.104	200.8	202.366	201.741	74.5255	78.372	82.2548	80.3273	81.1667	79.7825	159.805	161.582	166.473	164.669	164.126	162.32		584.99	95.5706	94.7188	95.3029	94.8624	95.3122	95.4278	68.5191	70.855	74.0741	72.4407	73.6059	74.2888	93.9024	92.8867	94.8667	94.0735	95.1146	97.122
	589.99	201.542	201.822	201.899	202.331	202.789	201.506	74.0097	78.5617	82.5708	80.3427	81.7824	79.5059	160.064	162.023	164.096	164.359	164.892	161.32		589.99	95.9587	95.1075	95.2062	95.5857	95.5115	95.3166	68.0449	71.0265	74.3586	72.4546	74.1642	74.0313	94.0546	93.1402	93.5121	93.8964	95.5585	96.5237
	594.99	201.606	202.621	200.698	202.022	202.722	201.597	73.0333	77.7795	82.0863	80.557	82.4455	80.457	160.627	162.189	166.148	164.928	163.791	162.621		594.99	95.9891	95.4841	94.6399	95.4397	95.4799	95.3597	67.1472	70.3193	73.9223	72.6478	74.7656	74.9169	94.3854	93.2356	94.6815	94.2214	94.9205	97.3021
	599.99	200.379	203.698	202.526	200.513	202.116	202.756	73.9046	77.7362	81.9721	80.9695	81.4711	79.6994	160.445	162.555	165.723	164.304	165.329	162.089		599.99	95.4049	95.9916	95.5019	94.7268	95.1945	95.9079	67.9483	70.2802	73.8195	73.0198	73.8819	74.2115	94.2785	93.446	94.4393	93.8649	95.8118	96.9838
	604.99	200.357	201.135	200.951	202.062	203.709	201.938	72.8689	78.0477	81.03	80.2732	81.753	78.7254	159.201	162.365	165.717	163.895	163.864	162.485		604.99	95.3945	94.7838	94.7592	95.4586	95.9448	95.521	66.996	70.5618	72.9711	72.3919	74.1376	73.3045	93.5475	93.3368	94.4359	93.6313	94.9628	97.2207
	609.99	199.706	202.252	202.086	201.823	201.719	201.587	72.7227	77.4603	81.9667	79.7437	81.756	79.0886	159.308	161.72	165.543	164.431	163.322	161.453		609.99	95.0845	95.3102	95.2944	95.3457	95.0075	95.3549	66.8616	70.0307	73.8146	71.9144	74.1403	73.6427	93.6104	92.966	94.3367	93.9375	94.6487	96.6032
	614.99	201.095	201.42	200.972	201.415	201.399	201.532	73.3627	78.0376	81.3546	79.7176	81.2425	79.1622	159.825	161.555	164.742	165.245	164.386	162.231		614.99	95.7458	94.9181	94.7691	95.1529	94.8568	95.3289	67.45	70.5527	73.2634	71.8908	73.6746	73.7113	93.9142	92.8712	93.8802	94.4025	95.2653	97.0687
	619.99	200.96	201.226	201.65	200.983	201.823	201.972	73.0483	78.11	81.2275	80.5885	81.2014	78.5456	161.284	161.681	164.868	163.954	164.739	162.507		619.99	95.6816	94.8267	95.0888	94.9489	95.0565	95.537	67.161	70.6181	73.1489	72.6762	73.6374	73.1371	94.7715	92.9436	93.9521	93.665	95.4699	97.2339
	624.99	200.409	202.175	200.65	202.332	202.504	201.31	72.7151	77.2742	81.0025	80.1675	81.2085	78.1644	159.739	161.816	164.622	164.004	164.028	161.965		624.99	95.4192	95.2739	94.6172	95.5862	95.3772	95.2239	66.8546	69.8625	72.9463	72.2966	73.6438	72.7822	93.8636	93.0212	93.8119	93.6935	95.0578	96.9096
	629.99	200.321	202.44	200.346	199.896	201.487	200.393	72.9012	77.5571	81.8212	80.5262	81.6241	79.4494	159.764	161.492	165.285	164.341	164.078	160.962		629.99	95.3773	95.3988	94.4739	94.4353	94.8982	94.7901	67.0257	70.1183	73.6836	72.6201	74.0207	73.9787	93.8783	92.835	94.1897	93.8861	95.0868	96.3095
	634.99	199.945	202.99	200.614	201.143	201.802	202.535	72.6074	77.4878	80.8374	80.3819	81.1082	78.9132	161.474	160.262	163.851	164.497	163.345	162.124		634.99	95.1983	95.658	94.6002	95.0244	95.0466	95.8034	66.7556	70.0556	72.7976	72.4899	73.5529	73.4794	94.8831	92.1279	93.3725	93.9752	94.662	97.0047
	639.99	200	200.957	202.233	200.49	202.243	201.242	72.9623	77.819	81.1791	80.1333	80.5087	79.1027	159.959	161.357	164.833	163.52	163.768	161.569		639.99	95.2245	94.6999	95.3637	94.716	95.2543	95.1917	67.0819	70.355	73.1053	72.2657	73.0092	73.6558	93.9929	92.7574	93.9321	93.417	94.9072	96.6727
	644.99	199.048	201.697	200.575	200.369	202.659	201.956	73.7422	78.0214	81.8246	79.6912	81.326	78.9491	160.068	161.585	165.659	164.847	163.6	161.888		644.99	94.7712	95.0486	94.5818	94.6588	95.4502	95.5295	67.7989	70.538	73.6866	71.867	73.7504	73.5128	94.057	92.8884	94.4028	94.1751	94.8098	96.8635
	649.99	200.202	201.137	200.107	201.656	201.48	201.163	73.3603	77.7461	81.037	79.6021	80.8294	79.4683	160.312	161.139	165.025	164.07	162.997	161.11		649.99	95.3207	94.7847	94.3612	95.2668	94.8949	95.1544	67.4478	70.2891	72.9774	71.7867	73.3	73.9963	94.2003	92.632	94.0415	93.7313	94.4603	96.398
	654.99	200.005	200.185	202.872	201.547	202.151	201.982	72.9599	78.1045	81.9815	79.2279	81.138	78.3667	159.697	160.969	164.207	164.408	162.993	161.901		654.99	95.2269	94.3361	95.665	95.2153	95.211	95.5418	67.0797	70.6132	73.8279	71.4492	73.5799	72.9705	93.8389	92.5343	93.5754	93.9244	94.458	96.8713
	659.99	199.517	201.762	201.3	202.814	201.058	201.453	73.9567	77.5727	81.6877	80.4037	81.0225	78.8549	159.369	160.419	164.106	164.915	163.481	161.244		659.99	94.9945	95.0793	94.9237	95.8139	94.6962	95.2915	67.9962	70.1324	73.5634	72.5096	73.4751	73.4251	93.6462	92.2181	93.5178	94.214	94.7408	96.4782
	664.99	199.979	201.934	201.333	201.353	202.245	200.006	73.2207	77.217	81.5763	79.304	80.7686	78.4523	160.382	161.051	163.236	163.427	163.804	162.232		664.99	95.2145	95.1603	94.9393	95.1237	95.2553	94.6071	67.3195	69.8108	73.463	71.5179	73.2449	73.0502	94.2415	92.5815	93.022	93.3639	94.928	97.0693
	669.99	200.236	200.309	200.226	200.188	201.076	200.437	72.8636	77.0705	80.8501	79.4433	81.3102	77.9121	158.635	161.391	165.257	164.37	162.924	161.356		669.99	95.3369	94.3945	94.4173	94.5733	94.7047	94.811	66.9912	69.6783	72.8091	71.6435	73.736	72.5472	93.2149	92.7769	94.1737	93.9026	94.418	96.5452
	674.99	200.051	200.449	200.884	199.504	201.168	201.055	72.4699	77.3189	81.5261	79.7594	81.0742	78.304	158.641	159.844	164.175	163.504	164.853	160.508		674.99	95.2488	94.4605	94.7276	94.2501	94.748	95.1033	66.6292	69.9029	73.4178	71.9285	73.522	72.9121	93.2184	91.8876	93.5571	93.4079	95.5359	96.0378
	679.99	199.284	201.938	201.211	200.61	200.443	200.585	72.2297	77.0824	80.7763	79.2973	81.1121	78.5151	159.896	161.281	165.018	164.947	164.432	161.426		679.99	94.8836	95.1622	94.8818	94.7726	94.4065	94.881	66.4083	69.6891	72.7426	71.5118	73.5564	73.1087	93.9559	92.7137	94.0375	94.2323	95.292	96.5871
	684.99	199.58	200.761	200.167	201.54	203.531	200.907	72.0779	76.5074	80.4756	79.8019	80.4915	78.8908	159.034	160.477	164.703	164.112	163.839	160.281		684.99	95.0245	94.6075	94.3895	95.212	95.8609	95.0333	66.2688	69.1692	72.4718	71.9669	72.9936	73.4585	93.4494	92.2515	93.858	93.7552	94.9483	95.902
	689.99	199.804	201.532	200.715	200.651	201.112	199.351	72.9899	76.7886	80.9685	79.978	81.2193	79.0331	159.075	160.048	165.005	163.443	162.494	160.609		689.99	95.1312	94.9709	94.6479	94.792	94.7216	94.2973	67.1073	69.4235	72.9157	72.1257	73.6536	73.591	93.4735	92.0049	94.0301	93.3731	94.1688	96.0982
	694.99	201.419	201.15	201.069	200.879	201.507	200.723	72.5295	77.5451	80.8613	79.1511	80.4771	78.4462	159.131	160.302	165.124	163.655	163.463	162.193		694.99	95.9001	94.7909	94.8148	94.8997	94.9077	94.9462	66.684	70.1074	72.8192	71.38	72.9805	73.0446	93.5064	92.1509	94.0979	93.4942	94.7304	97.046
	699.99	199.734	200.841	201.128	201.266	200.458	199.933	73.2968	77.2223	81.1806	79.5331	81.4101	78.7108	159.211	160.357	165.46	163.291	162.534	161.925		699.99	95.0978	94.6452	94.8426	95.0826	94.4136	94.5726	67.3894	69.8156	73.1067	71.7245	73.8266	73.2909	93.5534	92.1825	94.2894	93.2862	94.192	96.8857
	704.99	198.929	200.365	200.389	200.854	201.636	199.815	72.4173	77.148	80.9365	80.5459	80.3139	78.3345	157.801	160.426	163.81	163.872	162.691	161.324		704.99	94.7146	94.4209	94.4941	94.8879	94.9684	94.5167	66.5808	69.7484	72.8869	72.6378	72.8325	72.9405	92.7248	92.2222	93.3491	93.6181	94.283	96.5261
	709.99	199.012	200.345	200.203	199.527	201.536	200.549	72.349	77.0511	80.1597	79.5132	80.4706	79.2138	159.877	159.55	164.602	165.058	163.015	161.194		709.99	94.7541	94.4115	94.4064	94.261	94.9213	94.8639	66.518	69.6608	72.1873	71.7065	72.9746	73.7593	93.9447	91.7186	93.8005	94.2957	94.4708	96.4483
	714.99	197.924	199.337	198.893	201.44	200	199.785	72.5318	77.5296	80.8573	79.0817	80.0717	78.953	160.239	161.436	164.568	163.857	163.097	160.779		714.99	94.2361	93.9365	93.7887	95.1648	94.1979	94.5025	66.6861	70.0934	72.8156	71.3174	72.6129	73.5165	94.1574	92.8028	93.7811	93.6096	94.5183	96.2
	719.99	199.527	201.823	200.012	199.374	200.9	200.372	71.3756	77.8948	80.6829	79.3687	80.5668	78.6827	159.295	159.798	163.945	164.198	163.29	161.185		719.99	94.9993	95.108	94.3164	94.1887	94.6218	94.7802	65.6231	70.4236	72.6585	71.5762	73.0619	73.2648	93.6027	91.8612	93.4261	93.8044	94.6301	96.4429
	724.99	199.752	200.702	200.414	199.375	202.302	200.393	71.7133	77.1942	80.6096	80.1303	80.9051	79.3701	159.096	161.267	164.899	163.906	163.562	159.617		724.99	95.1064	94.5797	94.5059	94.1892	95.2821	94.7901	65.9336	69.7902	72.5925	72.263	73.3687	73.9048	93.4858	92.7056	93.9697	93.6376	94.7878	95.5047
	729.99	199.16	199.209	200.624	200.039	200.288	199.895	70.6761	77.226	79.4245	79.0083	79.5771	77.9645	158	160.398	165.216	164.183	163.335	161.148		729.99	94.8245	93.8762	94.605	94.5029	94.3335	94.5546	64.98	69.8189	71.5253	71.2512	72.1644	72.596	92.8418	92.2061	94.1504	93.7958	94.6562	96.4208
	734.99	199.656	200.646	200.198	201.06	201.999	200.123	72.2247	76.3389	80.6441	79.168	81.2331	78.5245	159.198	159.789	164.145	164.125	163.112	162.376		734.99	95.0607	94.5534	94.4041	94.9852	95.1394	94.6624	66.4037	69.0169	72.6236	71.3952	73.6661	73.1175	93.5457	91.856	93.54	93.7627	94.527	97.1555
	739.99	200.087	200.424	199.017	199.662	200.796	200.324	71.6303	76.9858	80.2828	79.0937	80.162	79.5064	158.361	161.455	165.557	163.797	164.083	161.013		739.99	95.2659	94.4487	93.8472	94.3248	94.5728	94.7575	65.8573	69.6018	72.2982	71.3282	72.6948	74.0318	93.0539	92.8137	94.3447	93.5753	95.0897	96.34
	744.99	199.076	200.906	197.88	200.413	200.687	200.463	71.1191	76.7879	80.3386	78.687	80.3512	77.2831	159.252	160.553	163.842	164.391	162.461	161.118		744.99	94.7846	94.6759	93.311	94.6796	94.5215	94.8233	65.3873	69.4228	72.3484	70.9614	72.8664	71.9615	93.5775	92.2952	93.3674	93.9146	94.1497	96.4028
	749.99	199.184	199.492	200.82	199.544	201.138	201.208	71.8773	76.8639	79.5824	78.8394	79.911	78.3376	157.639	160.941	164.41	162.877	163.405	160.672		749.99	94.836	94.0095	94.6974	94.269	94.7339	95.1757	66.0843	69.4915	71.6674	71.0989	72.4672	72.9434	92.6297	92.5182	93.6911	93.0497	94.6968	96.1359
	754.99	199.637	201.754	198.48	200.1	201.378	199.038	71.6779	76.3093	79.2502	78.701	79.2	77.8126	158.561	160.64	163.795	162.479	162.727	161.769		754.99	95.0517	95.0755	93.5939	94.5317	94.8469	94.1492	65.901	68.9901	71.3683	70.9741	71.8224	72.4546	93.1714	92.3452	93.3406	92.8223	94.3039	96.7923
	759.99	199.044	199.706	199.732	199.294	200.127	199.911	72.0628	76.7247	80.2832	78.0172	79.7743	78.0132	159.065	160.659	164.417	164.397	162.673	161.691		759.99	94.7693	94.1104	94.1843	94.1509	94.2577	94.5621	66.2549	69.3657	72.2985	70.3574	72.3432	72.6414	93.4676	92.3561	93.695	93.9181	94.2726	96.7456
	764.99	198.697	199.26	199.993	199.28	201.095	199.939	72.2795	76.0288	80.165	78.8343	79.1346	77.2133	158.431	160.062	163.57	162.85	162.651	160.299		764.99	94.6041	93.9002	94.3074	94.1443	94.7136	94.5754	66.4541	68.7365	72.1921	71.0943	71.7631	71.8966	93.095	92.0129	93.2124	93.0343	94.2598	95.9128
	769.99	199.515	200.035	199.212	201.02	200.6	201.141	71.5581	76.0906	80.2741	78.267	79.9342	78.1921	159.498	159.449	164.434	162.785	162.842	160.418		769.99	94.9936	94.2654	93.9391	94.9663	94.4805	95.144	65.7909	68.7924	72.2904	70.5827	72.4882	72.808	93.722	91.6605	93.7047	92.9971	94.3705	95.984
	774.99	197.436	200.067	199.578	199.592	200.741	200.658	71.3254	76.9661	79.404	78.5083	79.1877	77.2958	157.73	158.829	164.46	163.249	162.041	160.786		774.99	94.0037	94.2805	94.1117	94.2917	94.5469	94.9155	65.5769	69.5839	71.5068	70.8003	71.8112	71.9734	92.6831	91.3041	93.7195	93.2622	93.9063	96.2042
	779.99	199.653	200.863	200.327	200.074	200.68	200.455	71.8208	76.0439	79.2602	78.8847	79.8368	77.679	158.221	159.609	164.086	163.338	162.144	160.441		779.99	95.0593	94.6556	94.4649	94.5194	94.5182	94.8195	66.0324	68.7502	71.3773	71.1397	72.3999	72.3302	92.9716	91.7525	93.5064	93.3131	93.966	95.9977
	784.99	198.379	198.082	198.684	199.71	200.221	200.006	71.2624	75.1317	79.4711	78.8082	80.3632	77.2936	158.819	159.569	163.31	163.662	162.414	160.872		784.99	94.4527	93.3451	93.6901	94.3475	94.302	94.6071	65.519	67.9255	71.5672	71.0707	72.8772	71.9713	93.323	91.7295	93.0642	93.4982	94.1225	96.2556
	789.99	198.559	199.734	200.079	199.924	200.883	201.045	70.8398	75.8707	79.7364	78.4499	79.3825	77.861	158.451	160.196	162.915	163.491	162.155	160.77		789.99	94.5384	94.1236	94.348	94.4486	94.6138	95.0986	65.1305	68.5936	71.8061	70.7476	71.9879	72.4997	93.1068	92.09	92.8391	93.4005	93.9724	96.1946
	794.99	198.823	200.109	199.434	200.804	200.164	198.767	71.4031	75.6015	79.5513	78.0255	79.2001	77.7864	157.89	159.85	164.012	163.779	162.619	160.565		794.99	94.6641	94.3003	94.0438	94.8643	94.2751	94.021	65.6484	68.3502	71.6394	70.3649	71.8225	72.4302	92.7771	91.8911	93.4642	93.565	94.2413	96.0719
	799.99	198.631	200.684	199.099	200.939	200.705	199.546	70.4676	75.791	79.6578	78.4699	78.7308	77.4208	158.317	161.173	163.911	161.938	162.836	161.09		799.99	94.5727	94.5713	93.8858	94.9281	94.5299	94.3895	64.7883	68.5215	71.7353	70.7656	71.3969	72.0898	93.0281	92.6516	93.4067	92.5133	94.367	96.386
	804.99	197.59	201.232	199.166	199.38	201.307	200.709	70.612	75.6635	79.4865	78.2005	80.0557	77.5295	157.138	159.263	163.792	162.148	162.115	160.665		804.99	94.077	94.8295	93.9174	94.1916	94.8135	94.9396	64.921	68.4063	71.5811	70.5227	72.5984	72.191	92.3353	91.5536	93.3389	92.6332	93.9492	96.1318
	809.99	198.531	199.155	198.596	198.346	202.185	199.032	71.4548	75.7655	79.6789	78.1293	79.7813	77.8693	157.655	158.581	164.032	161.66	163.544	159.37		809.99	94.5251	93.8507	93.6486	93.7031	95.227	94.1464	65.6959	68.4985	71.7543	70.4585	72.3496	72.5074	92.6391	91.1616	93.4756	92.3545	94.7773	95.3569
	814.99	197.665	200.544	199.864	198.953	200.549	199.356	71.7445	75.5588	79.3151	78.4088	79.6068	76.9655	158.362	159.674	162.779	163.446	162.585	159.828		814.99	94.1127	94.5053	94.2466	93.9898	94.4565	94.2996	65.9622	68.3116	71.4267	70.7105	72.1913	71.6658	93.0545	91.7899	92.7616	93.3748	94.2216	95.6309
	819.99	197.564	199.686	199.156	199.59	199.242	199.053	70.9785	75.5666	79.5488	78.926	80.2321	77.3009	157.338	158.787	163.585	163.374	161.99	160.346		819.99	94.0647	94.101	93.9127	94.2908	93.8409	94.1563	65.258	68.3187	71.6372	71.177	72.7584	71.9781	92.4528	91.28	93.2209	93.3336	93.8768	95.9409
	824.99	198.422	199.859	199.334	199.321	200.783	200.275	70.9843	75.4819	78.888	78.4668	78.7161	76.9774	156.397	157.928	164.418	162.338	162.02	160.065		824.99	94.4732	94.1825	93.9967	94.1637	94.5667	94.7343	65.2633	68.2421	71.0421	70.7628	71.3836	71.6769	91.8998	90.7862	93.6956	92.7418	93.8942	95.7728
	829.99	197.551	200.582	197.93	198.217	199.418	200.244	70.3561	75.8681	79.3793	78.0793	80.0478	76.7818	157.99	159.246	163.4	162.306	163.006	160.218		829.99	94.0585	94.5232	93.3346	93.6421	93.9238	94.7197	64.6857	68.5913	71.4845	70.4134	72.5912	71.4948	92.8359	91.5438	93.1155	92.7235	94.4656	95.8643
	834.99	198.299	199.626	198.998	198.877	201.328	199.576	70.9675	75.5606	79.0342	77.9977	78.7199	76.4465	157.691	160.087	163.842	163.752	161.717	160.296		834.99	94.4146	94.0727	93.8382	93.9539	94.8234	94.4037	65.2479	68.3132	71.1738	70.3398	71.387	71.1826	92.6602	92.0273	93.3674	93.5496	93.7186	95.911
	839.99	197.898	199.365	198.028	200.681	200.395	199.131	71.2131	75.4003	79.6481	78.2267	79.5168	77.1467	157.495	158.79	163.319	161.679	162.906	160.914		839.99	94.2237	93.9497	93.3808	94.8062	94.3839	94.1932	65.4737	68.1683	71.7266	70.5463	72.1097	71.8345	92.545	91.2817	93.0693	92.3653	94.4076	96.2807
	844.99	197.825	199.03	199.825	200.268	200.443	199.141	70.204	75.2092	79.3405	77.6146	79.6306	76.7255	157.961	160.03	163.604	163.038	162.18	161.129		844.99	94.1889	93.7918	94.2282	94.6111	94.4065	94.1979	64.5459	67.9956	71.4496	69.9943	72.2129	71.4423	92.8189	91.9945	93.2317	93.1417	93.9869	96.4094
	849.99	198.152	198.794	198.907	199.516	199.532	199.537	70.7389	75.0839	79.8933	77.1496	79.4985	76.6987	157.682	159.77	162.125	162.888	163.351	160.857		849.99	94.3446	93.6806	93.7953	94.2558	93.9775	94.3852	65.0377	67.8823	71.9474	69.575	72.0931	71.4174	92.6549	91.8451	92.3889	93.056	94.6655	96.2466
	854.99	199.764	199.114	200.095	198.551	200.536	199.935	70.6349	75.5462	79.0125	77.4104	79.2312	76.8174	157.66	158.848	163.499	163.117	161.733	160.951		854.99	95.1121	93.8314	94.3555	93.7999	94.4503	94.5735	64.9421	68.3002	71.1542	69.8102	71.8507	71.5279	92.642	91.315	93.1719	93.1868	93.7278	96.3029
	859.99	197.568	199.941	197.864	198.64	200.045	198.723	70.954	75.3966	78.1667	77.4387	78.9176	76.8512	157.616	159.166	163.133	162.451	161.67	160.796		859.99	94.0666	94.2211	93.3035	93.842	94.2191	94.0002	65.2355	68.165	70.3925	69.8357	71.5663	71.5594	92.6161	91.4979	92.9633	92.8063	93.6913	96.2101
	864.99	197.981	198.405	197.933	198.527	200.646	199.826	71.1255	75.7031	79.4467	77.6146	79.0884	76.8634	157.4	158.906	162.058	161.857	162.051	159.872		864.99	94.2632	93.4973	93.336	93.7886	94.5021	94.5219	65.3931	68.4421	71.5452	69.9943	71.7212	71.5707	92.4892	91.3484	92.3507	92.467	93.9121	95.6573
	869.99	197.228	198.699	197.833	198.798	200.731	199.572	71.284	74.7437	79.531	78.1934	78.6005	77.559	158.183	158.636	163.739	162.108	162.577	159.741		869.99	93.9047	93.6358	93.2889	93.9166	94.5422	94.4018	65.5389	67.5747	71.6212	70.5163	71.2787	72.2184	92.9493	91.1932	93.3087	92.6104	94.2169	95.5789
	874.99	196.395	198.764	197.881	200.06	199.896	198.835	71.0286	75.3482	79.3518	77.4433	78.6975	77.6896	157.178	158.335	163.015	161.945	161.392	160.519		874.99	93.5081	93.6665	93.3115	94.5128	94.1489	94.0532	65.304	68.1212	71.4598	69.8398	71.3667	72.3401	92.3588	91.0201	92.8961	92.5173	93.5302	96.0444
	879.99	198.85	198.704	197.511	197.997	199.779	198.524	71.9077	75.4678	78.8332	77.5502	78.7126	77.3198	157.491	157.926	163.282	161.39	162.219	160.903		879.99	94.677	93.6382	93.137	93.5382	94.0938	93.9061	66.1123	68.2293	70.9928	69.9362	71.3804	71.9957	92.5427	90.785	93.0483	92.2002	94.0095	96.2742
	884.99	197.945	199.439	197.293	198.673	198.744	198.553	71.2155	75.8888	79.3335	76.6153	77.755	77.8876	156.492	158.049	162.701	162.348	162.378	159.402		884.99	94.2461	93.9846	93.0342	93.8576	93.6063	93.9198	65.4759	68.61	71.4433	69.0931	70.512	72.5244	91.9557	90.8557	92.7172	92.7475	94.1016	95.3761
	889.99	198.189	197.584	197.409	200.229	199.396	199.509	69.9489	74.3118	78.7123	76.5214	77.9582	76.7201	157.393	159.034	162.694	161.427	162.496	159.428		889.99	94.3622	93.1104	93.0889	94.5927	93.9134	94.372	64.3114	67.1842	70.8839	69.0085	70.6963	71.4373	92.4851	91.422	92.7132	92.2213	94.17	95.3916
	894.99	197.348	198.888	198.182	198.218	199.967	198.426	70.8877	76.1234	79.0563	77.2612	78.9332	76.9956	158.443	157.891	164.49	162.437	162.824	160.376		894.99	93.9618	93.7249	93.4534	93.6426	94.1823	93.8597	65.1745	68.8221	71.1937	69.6756	71.5805	71.6938	93.1021	90.7649	93.7366	92.7983	94.3601	95.9588
	899.99	196.797	199.771	198.606	197.634	198.519	198.393	70.4342	75.2553	78.7851	76.8809	78.7536	76.6833	157.871	158.535	162.334	161.245	161.917	159.671		899.99	93.6995	94.141	93.6534	93.3667	93.5003	93.8441	64.7576	68.0372	70.9494	69.3327	71.4176	71.403	92.766	91.1351	92.508	92.1174	93.8345	95.537
	904.99	196.24	200.522	195.834	197.549	201.15	198.391	70.6946	75.2976	78.7925	76.9655	78.3649	76.8419	156.508	159.004	162.078	161.932	161.831	160.298		904.99	93.4343	94.4949	92.3462	93.3266	94.7395	93.8432	64.997	68.0755	70.9561	69.4089	71.0651	71.5507	91.9651	91.4047	92.3621	92.5098	93.7846	95.9122
	909.99	197.145	198.314	196.853	197.453	198.942	199.111	69.7756	75.0113	78.6293	76.8972	78.8591	76.4964	157.254	158.351	162.957	161.744	161.302	160.281		909.99	93.8652	93.4544	92.8267	93.2812	93.6996	94.1837	64.152	67.8166	70.8091	69.3474	71.5133	71.229	92.4034	91.0293	92.863	92.4024	93.4781	95.902
	914.99	196.381	200.006	198.901	198.295	200.565	199.166	70.4504	73.9455	78.9286	78.0017	78.8275	77.071	157.571	158.509	162.147	162.325	161.642	159.133		914.99	93.5014	94.2518	93.7925	93.679	94.464	94.2097	64.7724	66.8531	71.0787	70.3434	71.4846	71.764	92.5897	91.1202	92.4015	92.7344	93.6751	95.2151
	919.99	196.409	199.049	198.533	199.242	200.128	198.54	69.596	74.9997	78.9823	76.4873	78.5347	76.7736	158.038	157.242	161.702	160.89	162.856	160.413		919.99	93.5147	93.8008	93.6189	94.1264	94.2582	93.9136	63.9869	67.8061	71.127	68.9777	71.2191	71.4871	92.8641	90.3918	92.1479	91.9146	94.3786	95.981
	924.99	197.907	198.164	199	198.322	199.742	199.101	70.2133	74.5819	78.1908	76.4375	78.586	76.1908	157.227	158.226	163.526	162.8	161.375	159.358		924.99	94.228	93.3837	93.8392	93.6917	94.0764	94.179	64.5545	67.4284	70.4143	68.9328	71.2656	70.9445	92.3876	90.9575	93.1873	93.0057	93.5204	95.3497
	929.99	198.051	199.382	198.098	199.37	198.806	199.097	70.0821	74.266	78.8503	76.9417	78.1289	76.4837	156.421	158.3	163.073	161.69	162.598	160.832		929.99	94.2965	93.9577	93.4138	94.1868	93.6355	94.1771	64.4338	67.1428	71.0082	69.3875	70.8511	71.2172	91.914	91	92.9291	92.3716	94.2291	96.2317
	934.99	197.161	198.866	197.953	198.872	199.673	199.22	70.1906	75.0209	78.8569	77.6457	77.9551	76.8675	157.725	158.422	162.194	162.089	161.641	159.605		934.99	93.8728	93.7145	93.3454	93.9516	94.0439	94.2353	64.5336	67.8253	71.0141	70.0224	70.6935	71.5746	92.6802	91.0702	92.4282	92.5995	93.6745	95.4975
	939.99	196.993	198.623	198.543	197.194	200.12	199.293	70.7646	75.3113	77.9755	75.8242	78.4626	76.0223	157.498	157.659	162.638	161.805	162.029	159.705		939.99	93.7928	93.6	93.6237	93.1589	94.2544	94.2698	65.0613	68.0879	70.2204	68.3797	71.1537	70.7876	92.5468	90.6315	92.6813	92.4373	93.8994	95.5574
	944.99	196.198	199.677	198.627	198.076	199.603	198.926	70.2082	73.819	78.7019	75.7645	78.9713	76.7727	156.173	157.883	162.863	160.772	161.289	158.883		944.99	93.4143	94.0967	93.6633	93.5755	94.0109	94.0962	64.5498	66.7387	70.8745	68.3259	71.615	71.4863	91.7682	90.7603	92.8095	91.8471	93.4705	95.0655
	949.99	197.204	199.426	197.611	197.683	198.518	199.362	69.3885	73.9779	77.7878	75.7006	78.5055	75.8052	157.54	158.156	162.715	162.568	161.793	159.407		949.99	93.8933	93.9784	93.1842	93.3899	93.4999	94.3025	63.7961	66.8824	70.0513	68.2682	71.1926	70.5854	92.5715	90.9172	92.7251	92.8732	93.7626	95.379
	954.99	198.081	198.189	198.073	197.805	199.625	199.297	69.1573	73.3844	78.0928	76.1725	77.9491	76.2223	157.439	157.182	162.818	162.03	160.183	160.877		954.99	94.3108	93.3955	93.402	93.4475	94.0213	94.2717	63.5836	66.3458	70.326	68.6938	70.688	70.9738	92.5121	90.3573	92.7838	92.5658	92.8296	96.2586
	959.99	196.077	197.918	197.901	198.753	198.96	198.121	69.5098	74.2629	78.3292	76.1517	77.7358	76.312	157.683	157.457	162.944	161.418	161.091	160.063		959.99	93.3567	93.2678	93.3209	93.8954	93.7081	93.7154	63.9077	67.14	70.5389	68.675	70.4946	71.0573	92.6555	90.5154	92.8556	92.2162	93.3558	95.7716
	964.99	196.892	198.508	196.888	196.376	199.644	198.28	70.0994	73.9111	78.1697	75.9697	78.3271	76.0279	156.593	156.775	161.83	160.943	161.333	159.429		964.99	93.7447	93.5458	92.8432	92.7724	94.0302	93.7907	64.4497	66.822	70.3952	68.5109	71.0308	70.7928	92.015	90.1234	92.2208	91.9448	93.496	95.3922
	969.99	196.857	199.224	197.595	199.374	199.2	199.042	69.9058	74.4392	77.9783	76.5988	78.6248	76.1748	155.64	157.946	161.996	162.688	161.669	160.146		969.99	93.728	93.8832	93.1766	94.1887	93.8211	94.1511	64.2717	67.2994	70.2229	69.0783	71.3008	70.9296	91.455	90.7965	92.3154	92.9417	93.6907	95.8212
	974.99	198.08	198.549	196.451	197.884	198.639	198.642	69.2131	74.1912	77.9581	75.9408	77.6185	75.3981	157.26	157.668	161.627	162.518	161.937	159.839		974.99	94.3103	93.5652	92.6372	93.4848	93.5569	93.9619	63.6349	67.0752	70.2047	68.4849	70.3882	70.2063	92.407	90.6367	92.1051	92.8446	93.8461	95.6375
	979.99	196.502	197.512	196.574	198.338	198.761	198.42	69.2578	74.2013	77.7497	75.9705	77.8189	76.1264	157.039	157.858	161.664	161.678	161.077	158.207		979.99	93.559	93.0765	92.6952	93.6993	93.6143	93.8569	63.676	67.0843	70.017	68.5116	70.57	70.8845	92.2771	90.7459	92.1262	92.3647	93.3477	94.661
	984.99	196.296	197.41	196.762	197.452	199.812	197.579	69.5494	75.0897	78.0346	76.3612	78.0746	75.4569	156.51	157.343	161.787	161.043	162.143	158.245		984.99	93.4609	93.0284	92.7838	93.2807	94.1093	93.4591	63.9441	67.8875	70.2736	68.864	70.8018	70.2611	91.9662	90.4499	92.1963	92.002	93.9654	94.6838
	989.99	196.444	197.992	196.578	197.23	199.695	199.098	69.0062	75.1261	78.3936	75.9868	77.7607	76.5809	156.886	157.315	162.74	162.424	161.391	159.497		989.99	93.5314	93.3027	92.6971	93.1759	94.0542	94.1776	63.4446	67.9204	70.5969	68.5263	70.5172	71.3077	92.1872	90.4338	92.7394	92.7909	93.5296	95.4329
	994.99	196.748	198.358	197.267	198.113	198.606	197.416	69.0127	74.7776	77.7271	77.2013	78.0686	75.9929	156.692	156.978	162.701	162.45	161.676	159.892		994.99	93.6761	93.4751	93.022	93.593	93.5413	93.382	63.4506	67.6053	69.9967	69.6216	70.7964	70.7602	92.0732	90.2401	92.7172	92.8058	93.6948	95.6692
	999.99	196.562	198.191	198.613	197.403	198.188	196.671	69.2514	74.0461	77.1335	75.2987	78.147	75.5165	156.394	157.045	164.013	162.035	160.124	158.917		999.99	93.5876	93.3964	93.6567	93.2576	93.3444	93.0296	63.6701	66.944	69.4621	67.9058	70.8675	70.3166	91.8981	90.2786	93.4648	92.5687	92.7954	95.0859
	1004.99	196.22	197.287	196.867	197.544	198.251	197.426	69.4897	74.0764	77.6967	76.258	77.3386	75.9383	156.263	157.678	162.289	161.185	160.829	158.652		1004.99	93.4247	92.9704	92.8333	93.3242	93.3741	93.3867	63.8892	66.9714	69.9693	68.7709	70.1344	70.7093	91.8211	90.6425	92.4824	92.0831	93.2039	94.9273
	1009.99	196.322	197.796	197.677	198.44	198.506	198.163	68.6355	74.5337	77.9145	77.4153	77.792	75.9646	157.54	158.961	161.478	161.063	160.582	159.754		1009.99	93.4733	93.2103	93.2153	93.7475	93.4942	93.7353	63.1038	67.3848	70.1654	69.8146	70.5456	70.7338	92.5715	91.38	92.0202	92.0134	93.0608	95.5867
	1014.99	196.106	197.621	197.843	198.417	198.04	197.822	69.2116	73.748	77.6486	75.9069	77.8296	75.3215	157.264	157.713	162.812	160.983	160.876	158.403		1014.99	93.3705	93.1278	93.2936	93.7366	93.2747	93.574	63.6335	66.6745	69.926	68.4543	70.5797	70.135	92.4093	90.6626	92.7804	91.9677	93.2312	94.7783
	1019.99	196.241	198.782	197.299	198.026	198.895	198.252	69.4847	73.0499	77.8683	76.1046	78.7959	75.3209	156.89	157.466	161.544	162.246	159.667	159.76		1019.99	93.4347	93.675	93.037	93.5519	93.6774	93.7774	63.8846	66.0434	70.1238	68.6326	71.4559	70.1345	92.1895	90.5206	92.0578	92.6892	92.5305	95.5903
	1024.99	196.092	196.869	197.543	198.213	199.614	197.182	69.1496	73.9798	78.6429	76.3823	77.6266	76.2783	156.582	156.912	161.035	159.97	161.253	158.075		1024.99	93.3638	92.7735	93.1521	93.6403	94.0161	93.2713	63.5765	66.8841	70.8214	68.883	70.3956	71.0259	92.0086	90.2021	91.7678	91.389	93.4497	94.5821
	1029.99	195.008	197.662	197.115	197.983	198.893	197.607	68.6921	73.7161	77.6835	75.2844	77.6751	76.2922	157.095	157.019	161.088	161.822	161.298	158.178		1029.99	92.8477	93.1472	92.9503	93.5316	93.6765	93.4723	63.1559	66.6457	69.9574	67.8929	70.4395	71.0389	92.31	90.2636	91.798	92.447	93.4757	94.6437
	1034.99	196.493	197.902	196.739	197.83	198.464	196.983	69.6597	74.3356	76.9732	76.0154	78.4941	75.5196	156.782	157.882	161.177	161.92	161.675	160.123		1034.99	93.5547	93.2603	92.773	93.4593	93.4744	93.1771	64.0455	67.2057	69.3177	68.5521	71.1823	70.3195	92.1261	90.7597	91.8487	92.503	93.6942	95.8075
	1039.99	196.062	197.543	196.599	197.157	198.907	198.968	68.9355	74.0787	77.3506	75.436	77.6543	75.7499	156.604	157.155	162.595	160.874	160.653	158.812		1039.99	93.3495	93.0911	92.707	93.1414	93.6831	94.1161	63.3796	66.9735	69.6576	68.0296	70.4207	70.5339	92.0215	90.3418	92.6568	91.9054	93.1019	95.023
	1044.99	195.029	198.396	196.689	196.859	199.063	198.84	69.6602	73.7327	76.6868	75.2587	77.449	75.6017	155.495	157.077	161.589	161.747	161.124	158.965		1044.99	92.8577	93.4931	92.7494	93.0006	93.7566	94.0555	64.0459	66.6607	69.0598	67.8697	70.2345	70.3959	91.3698	90.297	92.0835	92.4042	93.3749	95.1146
	1049.99	195.565	197.328	197.954	197.547	198.861	197.479	69.4317	73.7155	77.5759	75.3245	77.4198	74.846	155.529	157.261	162.21	160.587	160.059	158.661		1049.99	93.1129	92.9898	93.3459	93.3256	93.6614	93.4118	63.8358	66.6451	69.8605	67.9291	70.208	69.6923	91.3898	90.4027	92.4374	91.7415	92.7577	94.9327
	1054.99	194.519	198.088	196.926	196.338	199.258	198.378	69.7947	74.5805	78.0283	74.3702	76.9997	75.6722	155.388	156.873	161.612	161.346	159.993	158.58		1054.99	92.6149	93.3479	92.8612	92.7545	93.8484	93.837	64.1696	67.4272	70.2679	67.0685	69.8271	70.4616	91.307	90.1797	92.0966	92.1751	92.7195	94.8842
	1059.99	195.642	197.869	196.13	196.608	198.712	198.33	68.6837	73.751	77.4636	76.211	78.1083	75.5312	157.064	157.274	161.514	161.373	160.257	158.887		1059.99	93.1496	93.2447	92.4858	92.882	93.5912	93.8143	63.1481	66.6772	69.7594	68.7285	70.8324	70.3303	92.2918	90.4102	92.0407	92.1905	92.8725	95.0679
	1064.99	195.491	196.907	196.209	197.219	199.539	198.169	69.2745	73.6841	77.9215	75.7598	77.0008	75.3961	155.34	157.224	161.696	161.005	159.708	159.484		1064.99	93.0777	92.7914	92.523	93.1707	93.9808	93.7381	63.6913	66.6167	70.1717	68.3216	69.8281	70.2045	91.2787	90.3815	92.1444	91.9803	92.5543	95.4251
	1069.99	195.852	197.297	195.845	197.028	197.991	198.124	68.822	74.3674	76.6361	74.9712	77.2447	75.4287	155.993	155.845	160.59	159.72	159.942	159.412		1069.99	93.2495	92.9752	92.3514	93.0804	93.2517	93.7169	63.2753	67.2345	69.0142	67.6105	70.0492	70.2348	91.6625	89.5887	91.5142	91.2462	92.6899	95.382
	1074.99	195.042	198.471	196.834	198.303	198.817	196.73	68.7264	73.6889	77.2937	75.3683	77.1069	74.177	156.204	157.772	162.846	160.678	161.669	160.404		1074.99	92.8639	93.5284	92.8178	93.6828	93.6407	93.0575	63.1874	66.6211	69.6064	67.9686	69.9243	69.0693	91.7864	90.6965	92.7998	91.7934	93.6907	95.9756
	1079.99	195.377	197.386	195.957	198.215	198.724	197.42	69.72	73.6532	77.4828	76.1158	78.5915	75.415	155.714	156.601	160.805	160.971	161.173	159.487		1079.99	93.0234	93.0171	92.4042	93.6412	93.5969	93.3839	64.1009	66.5888	69.7767	68.6427	71.2706	70.2221	91.4985	90.0233	91.6367	91.9608	93.4033	95.4269
	1084.99	195.458	196.426	196.678	196.95	198.136	197.53	68.598	73.3264	76.6559	75.2864	77.555	75.1163	155.485	156.966	159.811	160.424	160.857	159.419		1084.99	93.0619	92.5647	92.7442	93.0436	93.32	93.4359	63.0693	66.2933	69.032	67.8947	70.3306	69.9439	91.364	90.2332	91.0703	91.6483	93.2202	95.3862
	1089.99	196.185	197.131	197.129	196.334	197.869	197.282	68.9865	73.502	77.1588	75.4118	77.0926	76.1371	156.477	157.77	160.52	161.251	161.41	158.6		1089.99	93.4081	92.8969	92.9569	92.7526	93.1942	93.3186	63.4265	66.4521	69.4849	68.0078	69.9113	70.8945	91.9469	90.6953	91.4743	92.1208	93.5406	94.8962
	1094.99	196.323	197.7	195.258	196.697	198.523	197.249	68.564	73.8124	76.97	75.0557	77.3155	75.6208	156.417	156.316	160.015	162.317	159.426	158.222		1094.99	93.4738	93.1651	92.0746	92.9241	93.5022	93.303	63.0381	66.7327	69.3149	67.6867	70.1134	70.4137	91.9116	89.8595	91.1865	92.7298	92.3909	94.67
	1099.99	195.554	195.367	197.057	197.366	199.222	197.168	69.3649	72.6283	76.8293	75.3276	77.5937	75.1128	154.75	156.627	161.204	161.333	160.836	158.631		1099.99	93.1077	92.0657	92.9229	93.2401	93.8315	93.2647	63.7744	65.6622	69.1882	67.9319	70.3657	69.9407	90.9321	90.0383	91.8641	92.1676	93.208	94.9147
	1104.99	195.566	198.227	195.105	196.988	198.162	197.985	68.1639	73.5418	77.4046	74.8685	77.5996	75.0954	155.411	156.785	160.988	162	161.141	159.044		1104.99	93.1134	93.4134	92.0025	93.0615	93.3322	93.6511	62.6702	66.4881	69.7062	67.5178	70.3711	69.9245	91.3205	90.1291	91.741	92.5487	93.3848	95.1619
	1109.99	195.188	197.311	196.265	198.17	198.999	197.308	69.0918	72.7444	76.8052	74.3714	76.9226	74.4202	155.864	156.258	160.696	160.315	160.528	158.872		1109.99	92.9334	92.9818	92.5495	93.6199	93.7264	93.3309	63.5233	65.7672	69.1665	67.0695	69.7571	69.2958	91.5867	89.8262	91.5746	91.5861	93.0295	95.0589
	1114.99	194.547	196.758	195.118	198.639	198.673	195.986	69.0048	72.797	77.2075	75.1238	77.5672	74.5993	155.498	157.496	161.751	160.398	161.125	159.734		1114.99	92.6282	92.7212	92.0086	93.8415	93.5729	92.7055	63.4434	65.8147	69.5287	67.7481	70.3417	69.4625	91.3716	90.5378	92.1758	91.6335	93.3755	95.5747
	1119.99	195.539	197.417	196.139	195.939	198.553	198.89	68.5185	73.1785	77.2198	74.6363	77.1831	75.4393	155.386	156.507	161.862	160.168	161.144	158.722		1119.99	93.1005	93.0317	92.49	92.566	93.5164	94.0792	62.9962	66.1596	69.5398	67.3084	69.9934	70.2447	91.3058	89.9693	92.239	91.5021	93.3865	94.9692
	1124.99	194.143	197.97	194.993	197.294	198.198	196.883	68.2287	74.1069	77.7722	75.3939	77.19	75.1014	155.99	156.376	161.584	160.664	159.738	159.145		1124.99	92.4358	93.2923	91.9496	93.2061	93.3492	93.1298	62.7298	66.999	70.0373	67.9916	69.9996	69.9301	91.6607	89.894	92.0806	91.7854	92.5717	95.2223
	1129.99	193.926	196.811	196.187	196.367	197.6	196.269	68.5471	73.9646	76.7489	75.0134	77.3609	74.9879	154.101	156.853	161.605	159.668	159.754	158.663		1129.99	92.3325	92.7461	92.5127	92.7682	93.0675	92.8394	63.0225	66.8703	69.1158	67.6485	70.1546	69.8244	90.5507	90.1682	92.0926	91.2164	92.581	94.9339
	1134.99	194.851	197.039	196.223	196.533	197.223	197.239	68.7469	72.9143	77.0687	75.4928	78.2543	74.7409	155.267	157.09	160.486	159.733	159.236	157.932		1134.99	92.7729	92.8536	92.5296	92.8466	92.8899	93.2982	63.2062	65.9208	69.4037	68.0808	70.9648	69.5944	91.2359	90.3044	91.4549	91.2536	92.2808	94.4965
	1139.99	195.596	198.009	195.17	196.345	198.992	199.432	69.0042	73.9661	77.3645	74.8918	76.8529	74.347	154.812	155.988	161.39	160.452	159.894	158.401		1139.99	93.1276	93.3107	92.0331	92.7578	93.7231	94.3356	63.4428	66.8717	69.6701	67.5388	69.6939	69.2276	90.9685	89.671	91.9701	91.6643	92.6621	94.7771
	1144.99	196.578	196.523	197.005	196.413	199.192	198.062	68.7879	72.7471	76.0391	74.3989	77.4767	74.8724	156.005	156.533	160.655	160.368	159.814	158.683		1144.99	93.5952	92.6104	92.8984	92.7899	93.8173	93.6875	63.2439	65.7696	68.4765	67.0943	70.2596	69.7168	91.6695	89.9842	91.5512	91.6163	92.6157	94.9459
	1149.99	194.393	196.97	195.513	196.373	198.417	196.468	68.5525	72.6433	76.9018	75.1562	76.8456	74.328	155.242	155.984	160.726	159.763	160.909	157.282		1149.99	92.5549	92.8211	92.1948	92.771	93.4523	92.9335	63.0275	65.6758	69.2534	67.7773	69.6873	69.2099	91.2212	89.6687	91.5917	91.2707	93.2503	94.1076
	1154.99	194.994	196.327	195.138	196.395	198.097	196.938	68.4993	73.1028	76.3841	74.7927	77.3102	74.7789	155.109	156.759	159.305	160.59	160.933	158.653		1154.99	92.841	92.518	92.018	92.7814	93.3016	93.1559	62.9786	66.0912	68.7872	67.4495	70.1086	69.6298	91.143	90.1142	90.7819	91.7432	93.2642	94.9279
	1159.99	194.993	196.11	195.003	196.68	197.114	197.927	68.1865	73.2989	76.9109	74.2545	76.4799	74.8423	155.624	156.502	160.069	159.819	160.002	158.644		1159.99	92.8405	92.4158	91.9544	92.916	92.8386	93.6237	62.691	66.2685	69.2616	66.9641	69.3557	69.6888	91.4456	89.9664	91.2173	91.3027	92.7247	94.9225
	1164.99	195.655	196.862	196.26	196.405	197.83	197.827	68.9278	73.4573	76.5868	74.6863	76.8744	74.2618	155.195	156.444	159.644	160.072	159.251	157.925		1164.99	93.1557	92.7702	92.5471	92.7861	93.1758	93.5764	63.3726	66.4117	68.9698	67.3535	69.7134	69.1483	91.1935	89.9331	90.9751	91.4472	92.2895	94.4923
	1169.99	194.862	195.908	195.584	196.458	198.669	196.891	67.929	72.9706	76.7552	74.5349	76.1728	74.4349	154.721	156.216	161.047	160.141	159.443	157.828		1169.99	92.7782	92.3206	92.2283	92.8111	93.571	93.1336	62.4543	65.9717	69.1214	67.217	69.0772	69.3095	90.915	89.802	91.7746	91.4867	92.4007	94.4343
	1174.99	196.579	198.352	195.413	195.928	198.069	196.046	68.7286	73.2745	76.7652	74.6248	76.8247	74.0644	154.703	155.891	160.232	159.277	159.436	158.416		1174.99	93.5957	93.4723	92.1477	92.5608	93.2884	92.7339	63.1894	66.2464	69.1304	67.2981	69.6684	68.9645	90.9044	89.6152	91.3102	90.9931	92.3967	94.7861
	1179.99	194.76	196.158	194.574	197.955	196.73	197.72	68.6122	73.1653	76.8346	75.0347	76.9198	74.3834	155.567	156.176	160.168	160.007	160.168	158.114		1179.99	92.7296	92.4384	91.7521	93.5184	92.6577	93.5258	63.0824	66.1477	69.1929	67.6677	69.7546	69.2615	91.4121	89.779	91.2737	91.4101	92.8209	94.6054
	1184.99	195.681	196.796	195.175	196.187	198.459	197.311	68.0072	72.7725	77.3569	74.193	76.1676	74.3249	155.65	155.103	159.238	159.36	160.411	160.055		1184.99	93.1681	92.7391	92.0355	92.6831	93.4721	93.3323	62.5262	65.7926	69.6633	66.9087	69.0725	69.207	91.4609	89.1622	90.7437	91.0405	92.9617	95.7668
	1189.99	195.359	197.709	196.034	196.515	197.494	197.176	68.0553	72.1601	76.0787	74.3425	77.3142	74.9522	155.967	155.921	161.086	159.734	160.197	157.998		1189.99	93.0148	93.1693	92.4405	92.8381	93.0176	93.2684	62.5704	65.2389	68.5122	67.0435	70.1123	69.7911	91.6472	89.6324	91.7968	91.2541	92.8377	94.536
	1194.99	195.199	196.51	195.045	197.264	197.724	197.475	68.7523	72.9077	77.6294	73.867	76.5983	75.2288	153.339	155.287	159.368	160.069	159.649	158.611		1194.99	92.9386	92.6043	91.9742	93.1919	93.1259	93.4099	63.2112	65.9148	69.9087	66.6147	69.4631	70.0487	90.1029	89.268	90.8178	91.4455	92.5201	94.9028
	1199.99	195.346	195.613	194.991	196.309	196.483	195.183	68.3358	72.5566	76.2125	74.3385	76.6175	74.3501	155.519	155.715	160.154	158.89	159.969	158.611		1199.99	93.0086	92.1816	91.9487	92.7408	92.5414	92.3257	62.8283	65.5974	68.6327	67.0399	69.4805	69.2305	91.3839	89.514	91.2657	90.772	92.7056	94.9028
	1204.99	194.292	196.648	195.775	196.292	197.21	197.485	68.9008	73.2365	76.4383	74.1559	77.2156	74.3237	155.475	155.667	159.862	158.479	160.685	157.996		1204.99	92.5068	92.6693	92.3184	92.7327	92.8838	93.4146	63.3477	66.2121	68.836	66.8752	70.0229	69.2059	91.3581	89.4864	91.0993	90.5372	93.1205	94.5348
	1209.99	194.976	196.347	194.945	197.739	197.166	195.733	68.7435	73.5479	75.7983	74.4351	77.0903	73.7517	155.037	155.573	159.254	158.788	158.741	158.603		1209.99	92.8325	92.5275	91.927	93.4163	92.8631	92.5859	63.2031	66.4936	68.2597	67.127	69.9092	68.6733	91.1007	89.4324	90.7528	90.7137	91.9939	94.898
	1214.99	194.021	196.332	194.356	195.758	198.245	198.513	69.0859	73.3508	76.2395	74.1342	76.3671	74.3259	155.453	156.483	159.656	159.764	160.095	158.157		1214.99	92.3778	92.5204	91.6493	92.4805	93.3713	93.9009	63.5179	66.3154	68.657	66.8556	69.2534	69.208	91.3451	89.9555	90.9819	91.2713	92.7786	94.6311
	1219.99	194.892	196.389	194.845	196.338	197.6	196.302	68.0292	72.4471	76.2599	73.6251	76.5652	73.7087	154.021	155.633	160.849	159.362	158.983	158.725		1219.99	92.7925	92.5473	91.8798	92.7545	93.0675	92.855	62.5464	65.4984	68.6754	66.3965	69.433	68.6333	90.5037	89.4669	91.6618	91.0416	92.1341	94.971
	1224.99	195.188	196.649	195.371	196.66	198.675	197.26	68.9433	72.4799	76.6715	74.4673	76.8636	75.0014	155.384	155.603	158.707	159.594	159.932	158.344		1224.99	92.9334	92.6698	92.1279	92.9066	93.5738	93.3082	63.3868	65.528	69.0461	67.156	69.7036	69.837	91.3046	89.4496	90.4411	91.1742	92.6841	94.743
	1229.99	195.253	197.579	195.303	195.13	197.221	197.51	68.5357	72.1525	76.3059	74.4045	76.8306	74.7443	155.171	155.28	160.669	159.398	159.485	156.906		1229.99	92.9643	93.108	92.0958	92.1838	92.889	93.4264	63.0121	65.232	68.7168	67.0994	69.6737	69.5976	91.1794	89.264	91.5592	91.0622	92.4251	93.8826
	1234.99	195.142	195.762	194.322	196.087	197.797	196.396	68.2034	73.4485	76.9061	74.476	77.7804	74.2149	155.304	156.452	159.335	159.651	158.642	157.91		1234.99	92.9115	92.2518	91.6332	92.6359	93.1603	92.8995	62.7065	66.4037	69.2573	67.1639	70.535	69.1046	91.2576	89.9377	90.799	91.2067	91.9365	94.4833
	1239.99	194.937	195.731	194.158	195.804	196.172	197.021	68.2294	72.7615	77.0637	74.7137	76.0695	74.5806	154.227	155.158	159.449	159.376	159.243	158.605		1239.99	92.8139	92.2372	91.5559	92.5022	92.3949	93.1951	62.7304	65.7826	69.3992	67.3782	68.9835	69.4451	90.6247	89.1938	90.864	91.0496	92.2848	94.8992
	1244.99	194.351	194.765	195.273	195.974	198.79	196.606	68.9874	72.0212	76.4719	73.6282	76.3041	73.1776	154.717	156.146	159.77	160.445	159.658	158.36		1244.99	92.5349	91.782	92.0817	92.5825	93.628	92.9988	63.4274	65.1133	68.8663	66.3993	69.1963	68.1387	90.9127	89.7618	91.0469	91.6603	92.5253	94.7526
	1249.99	194.565	196.678	194.215	195.31	198.207	197.203	68.3383	72.0369	76.21	74.3408	76.8286	74.7634	154.268	154.294	160.041	159.35	159.638	157.592		1249.99	92.6368	92.6835	91.5828	92.2688	93.3534	93.2812	62.8306	65.1275	68.6305	67.0419	69.6719	69.6153	90.6488	88.6971	91.2013	91.0348	92.5137	94.2931
	1254.99	194.122	196.046	194.958	196.367	197.093	196.79	67.8979	72.8799	76.6088	74.5024	76.9958	75.5119	154.365	156.389	160.381	159.074	159.034	156.533		1254.99	92.4258	92.3856	91.9331	92.7682	92.8287	93.0858	62.4257	65.8897	68.9896	67.1877	69.8235	70.3123	90.7058	89.9015	91.3951	90.8771	92.1637	93.6594
	1259.99	194.443	195.669	194.117	195.212	197.907	195.286	67.7119	72.1945	76.51	73.8026	76.3243	73.7709	154.739	155.939	159.123	159.682	160.434	157.701		1259.99	92.5787	92.208	91.5366	92.2225	93.2121	92.3744	62.2547	65.27	68.9006	66.5566	69.2146	68.6912	90.9256	89.6428	90.6782	91.2244	92.975	94.3583
	1264.99	193.408	195.881	195.107	196.385	197.625	196.404	67.7698	71.3579	76.1056	74.2972	76.4409	73.6007	154.212	156.121	161.383	159.546	158.676	157.874		1264.99	92.0859	92.3079	92.0034	92.7767	93.0793	92.9033	62.3079	64.5136	68.5364	67.0026	69.3203	68.5327	90.6159	89.7474	91.9661	91.1467	91.9562	94.4618
	1269.99	194.376	195.953	194.566	195.744	197.116	196.759	67.761	72.6641	75.5918	74.5129	76.5542	74.1851	155.098	155.489	161.214	159.448	158.512	158.064		1269.99	92.5468	92.3418	91.7483	92.4738	92.8395	93.0712	62.2998	65.6946	68.0737	67.1971	69.4231	69.0769	91.1365	89.3841	91.8698	91.0908	91.8612	94.5755
	1274.99	194.789	196.408	193.752	195.491	196.975	196.509	67.7745	73.5577	75.8517	74.6488	77.0421	74.5228	153.012	154.928	159.143	160.025	161.096	157.718		1274.99	92.7434	92.5562	91.3644	92.3543	92.7731	92.9529	62.3122	66.5025	68.3078	67.3197	69.8655	69.3913	89.9108	89.0616	90.6896	91.4204	93.3587	94.3685
	1279.99	194.652	196.172	194.8	197.474	196.227	196.257	67.2247	71.8604	76.1222	73.7974	75.8002	74.4203	154.02	154.507	159.289	159.683	159.384	158.106		1279.99	92.6782	92.445	91.8586	93.2911	92.4208	92.8337	61.8067	64.968	68.5514	66.5519	68.7393	69.2959	90.5031	88.8196	90.7728	91.225	92.3665	94.6006
	1284.99	192.682	194.353	193.737	195.607	197.653	197.161	68.2918	72.8722	75.8346	73.6865	76.5218	74.4173	154.004	155.278	160.417	160.582	159.229	158.129		1284.99	91.7402	91.5878	91.3574	92.4091	93.0925	93.2613	62.7878	65.8827	68.2924	66.4519	69.3937	69.2931	90.4937	89.2628	91.4156	91.7386	92.2767	94.6144
	1289.99	194.538	195.606	195.082	196.521	197.043	196.854	67.6691	72.3071	76.2466	73.8172	76.2064	74.3606	153.943	155.417	159.414	159.521	158.671	157.054		1289.99	92.6239	92.1783	91.9916	92.8409	92.8052	93.1161	62.2153	65.3718	68.6634	66.5698	69.1077	69.2403	90.4579	89.3427	90.844	91.1325	91.9533	93.9712
	1294.99	194.456	195.122	195.026	195.864	197.489	196.108	67.2466	72.6948	75.7626	73.7609	76.8917	73.4753	154.422	155.194	159.262	158.615	159.078	157.282		1294.99	92.5849	91.9502	91.9652	92.5305	93.0152	92.7632	61.8269	65.7223	68.2275	66.519	69.7291	68.4159	90.7393	89.2145	90.7574	90.6149	92.1892	94.1076
	1299.99	192.409	197.196	194.284	196.163	198.043	197.204	67.2017	72.8471	76.1581	73.1361	76.0152	74.6713	153.973	154.588	159.098	159.538	160.276	157.375		1299.99	91.6102	92.9276	91.6153	92.6718	93.2762	93.2817	61.7856	65.86	68.5837	65.9555	68.9343	69.5296	90.4755	88.8662	90.6639	91.1422	92.8835	94.1632
	1304.99	194.445	196.243	193.514	195.961	197.326	196.715	67.4464	72.2786	76.3566	73.3588	75.4323	74.7206	153.738	154.364	159.559	158.448	158.715	157.812		1304.99	92.5796	92.4785	91.2522	92.5764	92.9385	93.0504	62.0106	65.346	68.7625	66.1564	68.4057	69.5755	90.3374	88.7374	90.9267	90.5195	91.9788	94.4247
	1309.99	194.41	195.613	193.093	195.447	196.716	196.174	67.4351	72.0906	76.5447	73.4574	76.5259	73.5096	154.276	154.417	159.163	159.552	159.774	158.171		1309.99	92.563	92.1816	91.0537	92.3335	92.6512	92.7945	62.0002	65.1761	68.9319	66.2453	69.3974	68.4479	90.6535	88.7678	90.701	91.1502	92.5925	94.6395
	1314.99	192.789	196.29	193.82	195.491	197.109	197.216	67.8033	71.8245	75.7148	73.2074	76.1137	74.0657	154.278	155.701	158.731	158.479	159.077	157.312		1314.99	91.7912	92.5006	91.3965	92.3543	92.8363	93.2874	62.3387	64.9355	68.1845	66.0198	69.0236	68.9657	90.6547	89.506	90.4548	90.5372	92.1886	94.1255
	1319.99	194.268	194.827	195.439	196.723	197.352	195.885	67.4944	72.2619	76.3796	74.1734	76.4274	73.4962	154.4	154.949	157.789	159.462	159.668	156.593		1319.99	92.4954	91.8112	92.16	92.9363	92.9507	92.6578	62.0547	65.3309	68.7832	66.891	69.3081	68.4354	90.7264	89.0737	89.918	91.0988	92.5311	93.6953
	1324.99	193.561	194.497	193.945	196.439	197.301	196.799	68.1355	72.3187	75.5218	74.0714	76.5184	73.6664	154.482	155.33	159.185	158.703	159.466	157.895		1324.99	92.1587	91.6557	91.4554	92.8022	92.9267	93.0901	62.6441	65.3823	68.0107	66.799	69.3906	68.5939	90.7746	89.2927	90.7135	90.6652	92.4141	94.4744
	1329.99	192.731	195.536	195.19	195.589	198.838	197.526	66.7301	71.8745	75.7279	73.5007	76.7579	74.021	154.917	154.83	159.601	159.089	158.756	157.778		1329.99	91.7636	92.1453	92.0425	92.4006	93.6506	93.434	61.352	64.9807	68.1963	66.2843	69.6078	68.9241	91.0302	89.0053	90.9506	90.8857	92.0026	94.4044
	1334.99	194.806	195.238	193.843	195.218	197.174	195.709	67.0207	72.0863	75.4361	73.8466	76.1712	73.8772	154.222	154.506	159.497	159.394	160.105	157.463		1334.99	92.7515	92.0049	91.4074	92.2253	92.8669	92.5745	61.6192	65.1722	67.9335	66.5963	69.0757	68.7902	90.6218	88.819	90.8913	91.0599	92.7844	94.2159
	1339.99	193.584	195.284	194.046	194.977	196.845	197.758	67.679	72.1699	76.025	73.4682	77.0851	73.7327	154.642	155.284	159.353	158.974	158.045	159.019		1339.99	92.1697	92.0265	91.5031	92.1115	92.7119	93.5437	62.2244	65.2478	68.4639	66.255	69.9045	68.6556	90.8686	89.2663	90.8093	90.82	91.5906	95.1469
	1344.99	193.293	196.582	194.906	195.51	195.642	196.724	67.945	71.9103	75.87	73.2392	75.6342	73.347	153.749	155.768	159.417	158.369	158.594	157.622		1344.99	92.0311	92.6382	91.9086	92.3633	92.1453	93.0546	62.469	65.0131	68.3243	66.0485	68.5888	68.2965	90.3439	89.5445	90.8457	90.4743	91.9087	94.311
	1349.99	192.577	195.497	193.496	195.885	196.714	196.536	67.2634	72.0508	75.3659	74.0317	76.2433	73.5926	153.458	155.912	159.943	158.059	158.409	157.21		1349.99	91.6902	92.1269	91.2437	92.5405	92.6502	92.9657	61.8423	65.1401	67.8703	66.7632	69.1411	68.5252	90.1729	89.6273	91.1455	90.2972	91.8015	94.0645
	1354.99	193.301	194.616	193.662	195.814	196.76	197.096	67.8644	72.43	76.0162	73.0732	75.7303	74.1012	154.141	154.821	159.21	158.103	159.26	157.207		1354.99	92.0349	91.7117	91.322	92.5069	92.6719	93.2306	62.3949	65.4829	68.4559	65.8988	68.6759	68.9987	90.5742	89.0001	90.7278	90.3224	92.2947	94.0627
	1359.99	193.599	195.046	194.659	195.013	197.232	197.39	67.6059	72.3693	75.6139	73.9526	74.9208	74.2802	154.672	154.434	158.445	159.119	159.675	156.101		1359.99	92.1768	91.9144	91.7921	92.1285	92.8942	93.3697	62.1572	65.428	68.0936	66.6919	67.9418	69.1654	90.8862	88.7776	90.2918	90.9028	92.5352	93.4009
	1364.99	192.334	194.14	194.545	195.208	196.695	197.019	67.6793	71.9884	76.5179	73.4441	76.1327	73.5812	154.462	154.749	160.001	156.999	159.301	156.635		1364.99	91.5745	91.4874	91.7384	92.2206	92.6413	93.1942	62.2247	65.0837	68.9077	66.2333	69.0408	68.5145	90.7628	88.9587	91.1785	89.6917	92.3184	93.7205
	1369.99	191.65	195.272	193.475	195.562	196.577	194.883	67.4142	72.366	74.7936	72.6574	74.8857	73.9761	153.71	155.813	159.104	158.562	158.545	157.367		1369.99	91.2489	92.0209	91.2338	92.3879	92.5857	92.1838	61.9809	65.4251	67.3549	65.5238	67.91	68.8823	90.321	89.5704	90.6674	90.5846	91.8803	94.1584
	1374.99	193.489	196.111	193.805	195.719	196.647	196.2	67.9423	72.1585	75.9363	73.1108	75.12	72.9152	153.713	153.803	159.35	159.767	158.112	157.586		1374.99	92.1245	92.4163	91.3894	92.462	92.6187	92.8068	62.4665	65.2375	68.384	65.9327	68.1225	67.8944	90.3227	88.4149	90.8076	91.273	91.6294	94.2895
	1379.99	194.495	195.8	192.722	195.506	197.442	196.114	67.3318	72.293	75.586	73.2603	75.1508	72.6323	151.779	153.207	158.662	159.489	159.839	157.655		1379.99	92.6034	92.2697	90.8787	92.3614	92.9931	92.7661	61.9052	65.3591	68.0685	66.0675	68.1504	67.631	89.1863	88.0723	90.4155	91.1142	92.6302	94.3308
	1384.99	192.299	196.385	193.937	195.402	196.559	198.073	67.1505	72.0824	76.0205	73.4207	75.9077	73.2224	153.355	154.654	159.691	159.537	158.654	157.431		1384.99	91.5579	92.5454	91.4517	92.3123	92.5772	93.6927	61.7385	65.1687	68.4598	66.2122	68.8368	68.1805	90.1124	88.9041	91.0019	91.1416	91.9435	94.1967
	1389.99	193.369	194.884	192.739	195.314	197.559	196.157	66.794	72.1642	75.7844	74.0102	76.5503	73.2485	154.255	154.444	158.492	158.481	158.689	156.816		1389.99	92.0673	91.838	90.8868	92.2707	93.0482	92.7864	61.4107	65.2426	68.2472	66.7438	69.4195	68.2048	90.6412	88.7834	90.3186	90.5383	91.9638	93.8288
	1394.99	194.328	195.469	193.052	195.787	197.601	195.692	66.9506	71.3159	74.8498	73.4852	75.4793	73.7846	152.337	154.135	159.186	158.004	159.462	156.944		1394.99	92.5239	92.1137	91.0344	92.4942	93.068	92.5665	61.5547	64.4757	67.4055	66.2703	68.4483	68.7039	89.5142	88.6057	90.7141	90.2658	92.4117	93.9053
	1399.99	193.081	195.46	194.753	194.388	196.537	196.326	67.3072	72.1671	75.5326	72.9155	75.3305	73.4334	154.344	155.265	157.872	158.313	158.388	157.343		1399.99	91.9302	92.1095	91.8365	91.8332	92.5668	92.8664	61.8826	65.2452	68.0204	65.7566	68.3134	68.3769	90.6935	89.2553	89.9653	90.4423	91.7893	94.1441
	1404.99	193.395	195.444	193.059	194.79	197.289	196.227	67.4997	71.6767	76.1585	72.7972	75.2762	72.711	153.624	155.563	157.381	159.421	158.665	157.702		1404.99	92.0797	92.1019	91.0377	92.0231	92.921	92.8195	62.0596	64.8019	68.5841	65.6499	68.2641	67.7043	90.2704	89.4266	89.6855	91.0753	91.9499	94.3589
	1409.99	191.938	193.59	192.819	195.221	197.438	196.484	67.3242	70.9346	76.0004	73.018	76.063	72.8854	153.242	154.23	157.875	158.385	158.144	157.62		1409.99	91.386	91.2283	90.9245	92.2268	92.9912	92.9411	61.8982	64.1309	68.4417	65.849	68.9776	67.8667	90.046	88.6604	89.967	90.4835	91.6479	94.3098
	1414.99	194.397	195.242	193.57	194.571	197.304	194.747	66.9693	72.162	75.1925	73.369	75.1104	72.6549	153.814	154.049	158.089	157.729	158.993	158.873		1414.99	92.5568	92.0067	91.2786	91.9197	92.9281	92.1195	61.5719	65.2406	67.7141	66.1656	68.1138	67.652	90.3821	88.5563	90.089	90.1087	92.1399	95.0595
	1419.99	192.856	195.36	192.385	195.477	196.233	195.87	67.6634	71.5927	75.4443	74.0259	75.2702	73.0391	153.977	154.565	158.213	157.769	158.268	157.787		1419.99	91.8231	92.0624	90.7198	92.3477	92.4237	92.6507	62.2101	64.7259	67.9409	66.758	68.2587	68.0098	90.4778	88.8529	90.1596	90.1316	91.7198	94.4097
	1424.99	191.954	194.153	192.8	195.231	196.048	195.681	67.5954	71.6708	74.5474	72.8519	75.4121	73.2037	153.854	153.81	158.173	158.528	158.264	157.635		1424.99	91.3936	91.4936	90.9155	92.2315	92.3365	92.5613	62.1475	64.7965	67.1332	65.6992	68.3874	68.163	90.4056	88.4189	90.1368	90.5652	91.7175	94.3188
	1429.99	193.495	194.603	192.006	195.332	196.763	196.536	67.8046	70.9164	74.846	71.8562	75.2891	73.7885	152.704	154.641	158.653	157.631	157.776	157.238		1429.99	92.1273	91.7056	90.5411	92.2792	92.6733	92.9657	62.3399	64.1145	67.4021	64.8013	68.2758	68.7076	89.7298	88.8966	90.4104	90.0527	91.4347	94.0813
	1434.99	192.932	195.615	192.271	194.454	196.641	196.033	67.974	71.791	75.4454	73.1391	74.734	72.5678	153.872	154.333	158.215	159.254	157.865	158.101		1434.99	91.8593	92.1825	90.6661	91.8644	92.6158	92.7278	62.4956	64.9052	67.9419	65.9582	67.7724	67.5709	90.4161	88.7196	90.1608	90.9799	91.4862	94.5976
	1439.99	193.136	195.407	192.507	194.01	197.506	196.013	67.4647	70.9307	74.9858	72.2889	75.8827	72.6279	153.666	153.531	158.125	157.911	158.396	156.578		1439.99	91.9564	92.0845	90.7774	91.6547	93.0232	92.7183	62.0274	64.1274	67.528	65.1915	68.8141	67.6269	90.2951	88.2585	90.1095	90.2127	91.794	93.6864
	1444.99	192.892	195.015	192.927	196.175	195.894	197.417	66.9882	70.9404	74.1787	72.1346	75.4405	73.055	153.807	154.718	158.02	158.214	157.289	157.269		1444.99	91.8402	91.8998	90.9754	92.6775	92.264	93.3824	61.5893	64.1362	66.8012	65.0524	68.4131	68.0246	90.3779	88.9409	90.0496	90.3858	91.1524	94.0998
	1449.99	192.614	194.36	192.879	194.143	195.866	195.048	66.173	71.1136	75.0306	72.3745	74.6096	72.6971	153.014	154.366	157.785	157.622	158.572	156.21		1449.99	91.7079	91.5911	90.9528	91.7175	92.2508	92.2618	60.8398	64.2928	67.5684	65.2687	67.6596	67.6913	89.912	88.7385	89.9157	90.0476	91.896	93.4662
	1454.99	192.446	194.887	192.834	195.031	196.461	196.763	66.9077	71.646	75.0675	73.3149	75.7254	73.7736	154.183	153.722	158.691	158.001	158.514	157.024		1454.99	91.6279	91.8395	90.9316	92.137	92.531	93.0731	61.5153	64.7741	67.6016	66.1168	68.6715	68.6937	90.5989	88.3683	90.432	90.2641	91.8624	93.9532
	1459.99	193.246	194.484	194.806	194.704	195.891	196.389	66.939	71.1213	75.5975	72.3862	75.1702	72.6457	153.51	154.326	157.008	158.534	158.06	158.155		1459.99	92.0088	91.6495	91.8615	91.9825	92.2626	92.8962	61.544	64.2997	68.0789	65.2792	68.168	67.6435	90.2034	88.7155	89.4729	90.5686	91.5992	94.6299
	1464.99	193.018	194.987	192.579	194.784	195.708	195.565	66.3356	70.2842	74.9267	72.9658	75.4776	73.7103	152.201	154.564	158.08	158.262	157.721	157.359		1464.99	91.9002	91.8866	90.8113	92.0203	92.1764	92.5064	60.9893	63.5429	67.4748	65.8019	68.4467	68.6348	89.4343	88.8524	90.0838	90.4132	91.4028	94.1537
	1469.99	192.505	193.898	191.323	194.791	197.194	196.035	66.1825	70.6294	75.0935	72.8353	74.597	73.1843	153.642	154.221	159.103	157.903	157.985	157.086		1469.99	91.656	91.3734	90.219	92.0236	92.8763	92.7287	60.8485	63.855	67.625	65.6843	67.6482	68.145	90.281	88.6552	90.6668	90.2081	91.5558	93.9903
	1474.99	191.765	195.768	194.311	193.585	196.655	197.083	66.9306	70.9897	75.0405	72.8688	76.2731	73.0156	152.748	153.564	158.115	157.75	158.466	155.993		1474.99	91.3036	92.2546	91.628	91.4539	92.6224	93.2244	61.5363	64.1808	67.5773	65.7145	69.1681	67.9879	89.7557	88.2775	90.1038	90.1207	91.8345	93.3363
	1479.99	191.622	194.675	192.36	193.798	194.919	195.349	67.5249	71.6675	74.8469	73.0448	76.0943	73.332	152.77	155.388	158.769	157.411	158.014	157.386		1479.99	91.2355	91.7396	90.708	91.5545	91.8048	92.4042	62.0827	64.7936	67.4029	65.8732	69.006	68.2825	89.7686	89.326	90.4765	89.927	91.5726	94.1698
	1484.99	192.64	194.219	192.948	196.131	196.079	196.087	66.9351	71.5157	75.1165	72.405	74.8503	72.9326	152.696	154.155	157.864	159.294	159.299	156.612		1484.99	91.7202	91.5247	90.9853	92.6567	92.3511	92.7533	61.5405	64.6563	67.6457	65.2962	67.8779	67.9106	89.7251	88.6172	89.9607	91.0028	92.3173	93.7067
	1489.99	192.477	195.133	194.576	193.259	195.92	195.524	66.7893	71.7073	75.2831	72.5126	75.7235	73.4335	151.661	153.949	157.829	158.422	157.316	157.049		1489.99	91.6426	91.9554	91.753	91.2999	92.2762	92.487	61.4064	64.8295	67.7957	65.3932	68.6697	68.377	89.1169	88.4988	89.9408	90.5046	91.1681	93.9682
	1494.99	191.385	194.179	194.027	193.24	196.081	195.307	66.9937	70.8476	74.6198	72.7874	74.6482	72.8709	151.932	153.825	157.04	158.112	157.797	158.051		1494.99	91.1227	91.5058	91.4941	91.2909	92.3521	92.3844	61.5943	64.0523	67.1984	65.6411	67.6946	67.8532	89.2762	88.4275	89.4912	90.3275	91.4468	94.5677

## Sheet: Main Figure 5H
	Trial 1 (raw, without normalization)																																Trial 1 (normalized data)
	Time [s]	LD						L7						WT						pBAD empty						DEL1WT							Time [s]	LD						L7						WT
	0	10704	10872	10920	10992	10991	11026	10020	10203	9711	10218	10451	10324	12646	13038	13006	12940	13068	13224	11246	11352	11472	11534	11533	11628	10755	10931	9214	11236	8226	11247		0	100	99.7706	100	100	99.9545	100	100	100	100	100	100	100	100	100	99.9769	99.8149
	14.2	10615	10740	10854	10963	10996	10950	9940	10133	9651	10134	10278	10264	12617	12958	13009	12964	13028	13060	11226	11392	11476	11594	11591	11623	10911	10904	9114	11133	8234	11320		14.2	99.1685	98.5592	99.3956	99.7362	100	99.3107	99.2016	99.3139	99.3821	99.1779	98.3447	99.4188	99.7707	99.3864	100	100
	28.5	10667	10897	10788	10817	10871	10869	9804	10078	9702	10157	10189	10136	12426	12637	12681	12633	12759	13018	11178	11470	11613	11693	11665	11792	10884	11040	9210	11339	8282	11375		28.5	99.6543	100	98.7912	98.4079	98.8632	98.5761	97.8443	98.7749	99.9073	99.403	97.4931	98.179	98.2603	96.9244	97.4787	97.4468
	42.7	10496	10662	10689	10604	10617	10625	9703	10045	9583	9984	10162	10162	12224	12432	12584	12416	12555	12679	11108	11394	11573	11620	11635	11751	10898	10972	9128	11173	8194	11434		42.7	98.0568	97.8434	97.8846	96.4702	96.5533	96.3631	96.8363	98.4514	98.6819	97.7099	97.2347	98.4308	96.663	95.352	96.733	95.7729
	56.9	10307	10482	10485	10488	10479	10411	9495	9813	9405	9705	9950	9906	11970	12148	12203	12344	12355	12413	11037	11262	11491	11498	11589	11617	10924	10950	9048	11237	8110	11387		56.9	96.2911	96.1916	96.0165	95.4148	95.2983	94.4223	94.7605	96.1776	96.8489	94.9794	95.2062	95.9512	94.6544	93.1738	93.8043	95.2175
	71.2	10258	10257	10360	10322	10249	10271	9487	9641	9219	9724	9796	9755	11639	11862	11892	11873	12053	12164	11071	11372	11499	11451	11472	11508	10898	10896	8952	11177	8135	11348		71.2	95.8333	94.1268	94.8718	93.9047	93.2066	93.1525	94.6806	94.4918	94.9336	95.1654	93.7327	94.4886	92.037	90.9802	91.4136	91.5844
	85.4	10077	10118	10104	10221	10137	10126	9264	9436	9012	9407	9622	9453	11214	11538	11690	11612	11716	11897	10934	11299	11454	11477	11391	11554	10803	10841	8946	11097	8026	11283		85.4	94.1424	92.8512	92.5275	92.9858	92.1881	91.8375	92.4551	92.4826	92.802	92.063	92.0677	91.5633	88.6763	88.4952	89.8609	89.5711
	99.6	9944	9968	9964	9954	9909	9876	9082	9399	8839	9328	9514	9404	11005	11299	11379	11422	11539	11552	11015	11195	11437	11430	11466	11583	10782	10864	8909	11120	7954	11271		99.6	92.8999	91.4747	91.2454	90.5568	90.1146	89.5701	90.6387	92.12	91.0205	91.2899	91.0344	91.0887	87.0236	86.6621	87.4702	88.1055
	113.9	9707	9881	9784	9812	9785	9683	8915	9026	8789	9163	9321	9110	10658	11011	10999	11068	11216	11261	10894	11288	11397	11447	11328	11383	10741	10715	8810	10965	8053	11237		113.9	90.6857	90.6763	89.5971	89.2649	88.9869	87.8197	88.9721	88.4642	90.5056	89.6751	89.1876	88.241	84.2796	84.4531	84.5492	85.3749
	128.1	9581	9647	9641	9637	9577	9567	8748	8907	8557	9020	9139	8953	10528	10701	10797	10786	10842	10994	10850	11148	11315	11354	11272	11441	10627	10659	8784	10949	7926	11053		128.1	89.5086	88.529	88.2875	87.6729	87.0953	86.7676	87.3054	87.2979	88.1166	88.2756	87.4462	86.7203	83.2516	82.0755	82.9964	83.1996
	142.3	9404	9556	9353	9384	9338	9331	8545	8926	8506	8880	9040	8874	10114	10440	10490	10557	10646	10729	10804	11130	11214	11283	11236	11418	10577	10657	8727	10916	7885	11096		142.3	87.855	87.6939	85.6502	85.3712	84.9218	84.6272	85.2794	87.4841	87.5914	86.9055	86.4989	85.9551	79.9779	80.0736	80.6365	81.4332
	156.6	9289	9264	9225	9221	9267	9181	8545	8681	8255	8698	8847	8786	9914	10261	10214	10312	10384	10437	10812	11076	11206	11259	11198	11256	10541	10566	8650	10751	7877	10983		156.6	86.7806	85.0142	84.478	83.8883	84.2761	83.2668	85.2794	85.0828	85.0067	85.1243	84.6522	85.1027	78.3963	78.7007	78.5149	79.5434
	170.8	9128	9174	9143	9059	8992	8888	8329	8441	8090	8547	8624	8525	9686	9946	9982	10117	10034	10157	10770	11012	11173	11245	11107	11245	10507	10539	8582	10685	7775	11006		170.8	85.2765	84.1883	83.7271	82.4145	81.7752	80.6095	83.1238	82.7306	83.3076	83.6465	82.5184	82.5746	76.5934	76.2847	76.7315	78.0392
	185	8886	8966	8876	8830	8811	8726	8128	8273	7919	8250	8436	8317	9243	9478	9597	9695	9668	9760	10819	10935	10929	11173	11044	11269	10487	10386	8573	10687	7713	10870		185	83.0157	82.2795	81.2821	80.3311	80.1291	79.1402	81.1178	81.084	81.5467	80.7399	80.7195	80.5599	73.0903	72.6952	73.772	74.784
	199.3	8628	8648	8614	8626	8563	8491	7881	8169	7728	8191	8265	8191	8941	9352	9400	9369	9382	9473	10638	10846	11021	11139	11056	11099	10394	10277	8481	10560	7646	10727		199.3	80.6054	79.3613	78.8828	78.4753	77.8738	77.0089	78.6527	80.0647	79.5799	80.1625	79.0833	79.3394	70.7022	71.7288	72.2577	72.2694
	213.5	8389	8486	8405	8482	8334	8288	7841	7956	7628	8058	8065	8029	8589	8943	8958	9012	9027	9134	10534	10832	10832	10983	10945	11063	10251	10348	8569	10479	7761	10723		213.5	78.3726	77.8746	76.9689	77.1652	75.7912	75.1678	78.2535	77.9771	78.5501	78.8608	77.1696	77.7702	67.9187	68.5918	68.86	69.5156
	227.7	8259	8237	8176	8146	8200	8104	7564	7747	7528	7848	7819	7868	8137	8608	8691	8631	8724	8865	10596	10708	10919	10930	10970	11004	10246	10329	8388	10531	7734	10586		227.7	77.1581	75.5896	74.8718	74.1084	74.5726	73.499	75.489	75.9286	77.5203	76.8056	74.8158	76.2108	64.3445	66.0224	66.8076	66.5767
	242	8107	8148	8031	8028	8053	7921	7457	7709	7271	7707	7747	7733	7884	8127	8373	8302	8299	8453	10457	10829	10882	10883	10846	11018	10206	10201	8352	10498	7594	10559		242	75.738	74.7729	73.544	73.0349	73.2357	71.8393	74.4212	75.5562	74.8739	75.4257	74.1269	74.9031	62.3438	62.3332	64.3631	64.0389
	256.2	7813	7900	7879	7898	7795	7739	7336	7508	7179	7568	7637	7559	7531	7917	7959	7969	7938	8163	10481	10655	10728	10822	10818	10928	10161	10114	8201	10367	7510	10534		256.2	72.9914	72.497	72.152	71.8523	70.8894	70.1886	73.2136	73.5862	73.9265	74.0654	73.0743	73.2177	59.5524	60.7225	61.1807	61.4702
	270.4	7747	7787	7684	7688	7583	7554	7218	7356	7112	7461	7521	7417	7232	7491	7649	7613	7613	7712	10498	10597	10668	10778	10776	10896	10012	10014	8169	10257	7509	10369		270.4	72.3748	71.46	70.3663	69.9418	68.9614	68.5108	72.0359	72.0964	73.2365	73.0182	71.9644	71.8423	57.188	57.4551	58.7978	58.7242
	284.7	7512	7556	7463	7579	7444	7442	7038	7303	6927	7234	7352	7252	6815	7176	7250	7329	7241	7442	10596	10565	10613	10755	10700	10781	9992	9995	8121	10177	7384	10309		284.7	70.1794	69.3402	68.3425	68.9501	67.6973	67.495	70.2395	71.577	71.3315	70.7966	70.3473	70.2441	53.8906	55.0391	55.7306	56.5335
	298.9	7390	7357	7251	7350	7292	7203	6888	7070	6791	7123	7250	7153	6596	6759	6899	6956	6920	7052	10667	10524	10626	10688	10679	10764	9860	9951	8101	10147	7331	10268		298.9	69.0396	67.514	66.4011	66.8668	66.315	65.3274	68.7425	69.2933	69.931	69.7103	69.3714	69.2852	52.1588	51.8408	53.0325	53.6563
	313.1	7122	7171	7182	7077	7177	7062	6781	6958	6787	7083	6986	7048	6221	6533	6668	6632	6745	6834	10666	10450	10461	10465	10607	10622	9853	9881	7967	10038	7247	10189		313.1	66.5359	65.8071	65.7692	64.3832	65.2692	64.0486	67.6747	68.1956	69.8898	69.3188	66.8453	68.2681	49.1934	50.1074	51.2568	51.1571
	327.4	6954	6963	7015	6958	7022	6862	6714	6737	6586	6936	6948	6936	5944	6156	6322	6338	6365	6491	10489	10378	10418	10521	10505	10625	9808	9849	7904	9879	7201	10018		327.4	64.9664	63.8983	64.2399	63.3006	63.8596	62.2347	67.006	66.0296	67.82	67.8802	66.4817	67.1833	47.003	47.2158	48.5971	48.8892
	341.6	6823	6905	6761	6838	6806	6747	6577	6793	6522	6779	6846	6709	5681	5984	6081	6055	6101	6194	10571	10360	10326	10526	10480	10601	9847	9752	7838	9937	7140	9978		341.6	63.7425	63.3661	61.9139	62.2089	61.8952	61.1917	65.6387	66.5785	67.161	66.3437	65.5057	64.9845	44.9233	45.8966	46.7446	46.7063
	355.8	6650	6639	6733	6644	6652	6570	6575	6685	6363	6735	6737	6633	5455	5713	5857	5780	5894	5883	10486	10366	10307	10464	10497	10490	9714	9677	7784	9825	7024	9912		355.8	62.1263	60.925	61.6575	60.444	60.4947	59.5864	65.6188	65.5199	65.5236	65.9131	64.4627	64.2484	43.1362	43.8181	45.0227	44.585
	370.1	6576	6606	6533	6605	6454	6434	6358	6593	6369	6635	6643	6560	5206	5509	5528	5547	5620	5714	10441	10291	10237	10472	10505	10437	9757	9634	7677	9768	6998	10000		370.1	61.435	60.6222	59.826	60.0892	58.6941	58.353	63.4531	64.6182	65.5854	64.9344	63.5633	63.5413	41.1672	42.2534	42.4937	42.7877
	384.3	6422	6446	6472	6399	6380	6312	6296	6411	6309	6525	6502	6479	4955	5306	5349	5317	5374	5390	10320	10308	10336	10370	10531	10414	9720	9675	7672	9852	6874	9995		384.3	59.9963	59.1539	59.2674	58.2151	58.0211	57.2465	62.8343	62.8345	64.9676	63.8579	62.2141	62.7567	39.1824	40.6964	41.1177	41.0136
	398.5	6472	6399	6239	6291	6229	6255	6308	6423	6124	6425	6374	6379	4846	5061	5111	5112	5168	5186	10368	10402	10340	10633	10470	10519	9788	9632	7610	9869	6892	9811		398.5	60.4634	58.7226	57.1337	57.2325	56.6479	56.7295	62.9541	62.9521	63.0625	62.8792	60.9894	61.7881	38.3204	38.8173	39.2882	39.4323
	412.8	6307	6207	6100	6155	6150	6222	6302	6364	6175	6357	6360	6404	4646	4906	4935	4884	5004	5035	10199	10413	10323	10564	10618	10595	9658	9695	7576	9720	6809	9853		412.8	58.9219	56.9606	55.8608	55.9953	55.9294	56.4303	62.8942	62.3738	63.5877	62.2137	60.8554	62.0302	36.7389	37.6285	37.9353	37.6736
	427	6276	6094	5976	6035	6028	6084	6199	6382	6109	6333	6331	6267	4517	4708	4740	4745	4769	4789	10262	10458	10422	10565	10655	10587	9611	9533	7489	9692	6699	9844		427	58.6323	55.9236	54.7253	54.9036	54.8199	55.1787	61.8663	62.5502	62.908	61.9789	60.5779	60.7032	35.7188	36.1098	36.4363	36.6014
	441.2	6104	5920	5878	5956	5932	6051	6149	6268	6039	6291	6257	6304	4384	4562	4599	4550	4548	4634	10166	10409	10414	10487	10537	10637	9623	9490	7410	9621	6629	9689		441.2	57.0254	54.3269	53.8278	54.1849	53.9469	54.8794	61.3673	61.4329	62.1872	61.5678	59.8699	61.0616	34.6671	34.99	35.3524	35.0972
	455.5	5914	5819	5849	5857	5789	5846	5992	6211	5911	6324	6231	6284	4219	4365	4440	4450	4428	4502	10129	10369	10343	10522	10525	10692	9445	9462	7407	9514	6568	9679		455.5	55.2504	53.4	53.5623	53.2842	52.6464	53.0201	59.8004	60.8743	60.8691	61.8908	59.6211	60.8679	33.3623	33.4791	34.1302	34.3258
	469.7	5878	5838	5813	5838	5833	5681	5971	6159	5914	6159	6085	6099	4164	4316	4261	4263	4309	4323	9945	10310	10427	10488	10553	10605	9428	9301	7309	9505	6460	9391		469.7	54.9141	53.5744	53.2326	53.1114	53.0466	51.5237	59.5908	60.3646	60.9	60.276	58.2241	59.0759	32.9274	33.1032	32.7542	32.8834
	483.9	5721	5701	5702	5726	5697	5621	5855	6044	5832	6045	6057	5983	3945	4194	4186	4235	4195	4247	10042	10234	10443	10379	10459	10496	9499	9265	7278	9414	6428	9463		483.9	53.4473	52.3172	52.2161	52.0924	51.8097	50.9795	58.4331	59.2375	60.0556	59.1603	57.9562	57.9523	31.1956	32.1675	32.1777	32.6674
	498.2	5674	5715	5618	5616	5614	5499	5786	5943	5731	5991	6008	5880	3896	4076	4017	4055	4125	4070	9965	10274	10317	10323	10501	10470	9340	9199	7266	9391	6470	9370		498.2	53.0082	52.4456	51.4469	51.0917	51.0549	49.873	57.7445	58.2476	59.0155	58.6318	57.4873	56.9547	30.8082	31.2625	30.8786	31.2789
	512.4	5464	5599	5576	5563	5497	5379	5690	5805	5644	5952	5893	5781	3758	3919	3971	3974	4032	4026	9978	10182	10324	10296	10381	10399	9289	9147	7156	9308	6384	9350		512.4	51.0463	51.3811	51.0623	50.6095	49.9909	48.7847	56.7864	56.895	58.1197	58.2501	56.3869	55.9957	29.7169	30.0583	30.525	30.6541
	526.6	5375	5521	5402	5330	5385	5320	5635	5746	5561	5766	5827	5703	3669	3839	3899	3884	3903	3949	9877	10239	10251	10241	10417	10265	9280	9123	7090	9225	6264	9273		526.6	50.2149	50.6653	49.4689	48.4898	48.9724	48.2496	56.2375	56.3168	57.265	56.4298	55.7554	55.2402	29.0131	29.4447	29.9716	29.9599
	540.9	5292	5363	5341	5283	5282	5112	5578	5731	5454	5801	5690	5617	3563	3801	3785	3839	3774	3836	9728	10170	10174	10263	10191	10275	9181	9048	7101	9237	6260	9297		540.9	49.4395	49.2154	48.9103	48.0622	48.0356	46.3631	55.6687	56.1698	56.1631	56.7724	54.4446	54.4072	28.1749	29.1532	29.0952	29.6128
	555.1	5134	5274	5162	5200	5145	5039	5473	5622	5405	5714	5671	5595	3444	3603	3658	3651	3723	3701	9742	10019	10083	10204	10198	10189	9128	8984	7054	9157	6242	9168		555.1	47.9634	48.3986	47.2711	47.3071	46.7897	45.7011	54.6208	55.1014	55.6585	55.9209	54.2627	54.1941	27.2339	27.6346	28.119	28.1626
	569.3	5062	5134	5071	5135	5081	4883	5397	5562	5422	5632	5676	5532	3385	3540	3553	3553	3574	3609	9678	9992	10046	10128	10122	10229	9070	8945	7061	9177	6170	9131		569.3	47.2907	47.1139	46.4377	46.7158	46.2077	44.2862	53.8623	54.5134	55.8336	55.1184	54.3106	53.5839	26.7674	27.1514	27.3119	27.4067
	583.6	5000	5035	5018	5024	4985	4844	5369	5428	5267	5575	5605	5429	3277	3470	3425	3441	3513	3476	9604	9996	10041	10054	10088	10088	9205	8909	7041	9044	6198	9066		583.6	46.7115	46.2054	45.9524	45.706	45.3347	43.9325	53.5828	53.2	54.2375	54.5606	53.6312	52.5862	25.9133	26.6145	26.3279	26.5427
	597.8	4898	4935	4899	4955	4872	4790	5268	5392	5226	5510	5471	5384	3219	3351	3406	3373	3381	3402	9685	9939	9933	10030	9992	10048	8994	8894	6992	8977	6094	9028		597.8	45.7586	45.2877	44.8626	45.0782	44.307	43.4428	52.5749	52.8472	53.8153	53.9244	52.3491	52.1503	25.4547	25.7018	26.1819	26.0182
	612	4743	4805	4836	4826	4763	4697	5173	5349	5177	5373	5412	5308	3126	3248	3286	3266	3299	3319	9642	9859	9928	10003	9944	10089	9127	8863	6940	8970	6149	8985		612	44.3105	44.0947	44.2857	43.9047	43.3158	42.5993	51.6267	52.4258	53.3107	52.5837	51.7845	51.4142	24.7193	24.9118	25.2594	25.1928
	626.3	4706	4747	4680	4762	4718	4615	5158	5318	5037	5332	5289	5286	3047	3155	3279	3165	3188	3266	9523	9743	10000	9911	9987	10037	8927	8841	6850	8987	6074	8977		626.3	43.9649	43.5624	42.8571	43.3224	42.9065	41.8556	51.477	52.1219	51.869	52.1824	50.6076	51.2011	24.0946	24.1985	25.2056	24.4138
	640.5	4634	4666	4630	4609	4614	4514	5085	5298	5011	5267	5278	5213	2984	3134	3132	3114	3142	3153	9523	9832	9899	9995	9980	9924	8973	8840	6884	8873	6069	8867		640.5	43.2922	42.8191	42.3993	41.9305	41.9607	40.9396	50.7485	51.9259	51.6013	51.5463	50.5023	50.494	23.5964	24.0374	24.0756	24.0204
	654.7	4576	4632	4575	4622	4534	4416	5100	5196	4932	5228	5145	5120	2867	3058	3064	3022	3110	3084	9569	9736	9785	9876	9818	9905	8847	8802	6806	8904	5908	8991		654.7	42.7504	42.5071	41.8956	42.0488	41.2332	40.0508	50.8982	50.9262	50.7878	51.1646	49.2297	49.5932	22.6712	23.4545	23.5529	23.3107
	669	4435	4567	4480	4528	4450	4307	4989	5198	4917	5177	5202	5149	2862	2975	3037	2982	2987	3019	9431	9741	9793	9926	9871	9880	8876	8765	6780	8892	5905	8838		669	41.4331	41.9106	41.0256	41.1936	40.4693	39.0622	49.7904	50.9458	50.6333	50.6655	49.7751	49.8741	22.6317	22.8179	23.3454	23.0022
	683.2	4384	4424	4414	4458	4429	4270	4973	5159	4906	5127	5107	5022	2819	2923	2904	2925	2941	2978	9411	9720	9782	9714	9781	9899	8894	8724	6777	8754	5922	8846		683.2	40.9567	40.5983	40.4212	40.5568	40.2783	38.7266	49.6307	50.5636	50.52	50.1762	48.8661	48.6439	22.2916	22.4191	22.323	22.5625
	697.5	4336	4474	4371	4313	4343	4229	4850	5047	4814	5098	5007	4988	2727	2875	2903	2853	2911	2897	9364	9665	9715	9784	9780	9823	8887	8723	6746	8756	5911	8742		697.5	40.5082	41.0572	40.0275	39.2376	39.4962	38.3548	48.4032	49.4658	49.5726	49.8923	47.9093	48.3146	21.5641	22.0509	22.3153	22.0071
	711.7	4246	4286	4209	4260	4204	4129	4824	5023	4778	5053	5019	4894	2725	2796	2853	2835	2847	2820	9347	9641	9711	9719	9697	9796	8842	8732	6772	8761	5922	8739		711.7	39.6674	39.3319	38.544	38.7555	38.2321	37.4479	48.1437	49.2306	49.2019	49.4519	48.0241	47.4041	21.5483	21.445	21.931	21.8683
	725.9	4183	4287	4248	4208	4146	4101	4784	4974	4760	4971	4990	4869	2622	2775	2785	2763	2750	2796	9305	9564	9680	9686	9790	9663	8835	8673	6736	8694	5807	8725		725.9	39.0788	39.3411	38.9011	38.2824	37.7046	37.1939	47.7445	48.7504	49.0166	48.6494	47.7466	47.162	20.7338	21.2839	21.4083	21.3129
	740.1	4023	4254	4150	4195	4098	3991	4716	4933	4651	4920	4906	4823	2563	2741	2694	2680	2714	2769	9299	9603	9519	9712	9728	9754	8819	8618	6640	8732	5746	8714		740.1	37.5841	39.0383	38.0037	38.1641	37.2681	36.1963	47.0659	48.3485	47.8941	48.1503	46.9429	46.7164	20.2673	21.0232	20.7087	20.6726
	754.4	4067	4109	4060	4135	4037	3986	4705	4883	4619	4784	4820	4810	2572	2632	2683	2631	2647	2680	9296	9516	9634	9591	9636	9708	8861	8568	6610	8655	5798	8672		754.4	37.9951	37.7076	37.1795	37.6183	36.7134	36.1509	46.9561	47.8585	47.5646	46.8193	46.12	46.5905	20.3384	20.1871	20.6242	20.2947
	768.6	3969	4078	4008	4019	3929	3918	4663	4833	4617	4837	4861	4710	2482	2633	2633	2597	2602	2641	9436	9596	9604	9716	9670	9696	8731	8656	6634	8583	5774	8605		768.6	37.0796	37.4231	36.7033	36.563	35.7312	35.5342	46.5369	47.3684	47.544	47.338	46.5123	45.6219	19.6268	20.1948	20.2398	20.0324
	782.8	3878	3974	3927	3946	3901	3793	4596	4752	4565	4766	4761	4678	2462	2545	2549	2544	2549	2588	9295	9461	9545	9580	9574	9656	8849	8546	6597	8644	5726	8539		782.8	36.2294	36.4688	35.9615	35.8988	35.4765	34.4005	45.8683	46.5745	47.0085	46.6432	45.5554	45.3119	19.4686	19.5199	19.5941	19.6236
	797.1	3843	3899	3857	3816	3779	3722	4624	4763	4523	4756	4765	4695	2389	2512	2554	2525	2498	2499	9300	9482	9526	9529	9582	9613	8717	8503	6573	8546	5655	8551		797.1	35.9025	35.7805	35.3205	34.7162	34.367	33.7566	46.1477	46.6823	46.576	46.5453	45.5937	45.4766	18.8913	19.2668	19.6326	19.477
	811.3	3771	3803	3834	3863	3816	3691	4595	4695	4436	4686	4675	4588	2322	2480	2511	2469	2466	2457	9202	9417	9478	9543	9611	9559	8705	8509	6519	8667	5686	8560		811.3	35.2298	34.8995	35.1099	35.1437	34.7035	33.4754	45.8583	46.0159	45.6802	45.8602	44.7326	44.4401	18.3615	19.0213	19.302	19.045
	825.5	3710	3707	3767	3840	3728	3637	4506	4707	4474	4656	4656	4524	2333	2442	2410	2429	2435	2410	9195	9410	9527	9548	9514	9442	8623	8502	6611	8567	5618	8491		825.5	34.6599	34.0185	34.4963	34.9345	33.9032	32.9857	44.9701	46.1335	46.0715	45.5666	44.5508	43.8202	18.4485	18.7299	18.5256	18.7365
	839.8	3672	3690	3708	3773	3688	3570	4471	4626	4359	4567	4559	4542	2353	2398	2403	2371	2373	2394	9185	9443	9467	9523	9566	9602	8659	8460	6535	8599	5588	8518		839.8	34.3049	33.8625	33.956	34.325	33.5395	32.378	44.6208	45.3396	44.8872	44.6956	43.6226	43.9946	18.6067	18.3924	18.4718	18.2891
	854	3605	3710	3722	3686	3563	3503	4434	4534	4391	4623	4579	4508	2277	2348	2368	2349	2344	2372	9182	9463	9394	9519	9584	9519	8664	8458	6551	8560	5593	8443		854	33.679	34.0461	34.0842	33.5335	32.4027	31.7704	44.2515	44.4379	45.2168	45.2437	43.814	43.6652	18.0057	18.0089	18.2028	18.1194
	868.2	3524	3593	3624	3603	3588	3497	4383	4504	4340	4549	4547	4397	2216	2337	2356	2284	2302	2366	9074	9365	9361	9439	9455	9473	8666	8414	6397	8471	5611	8383		868.2	32.9223	32.9724	33.1868	32.7784	32.63	31.7159	43.7425	44.1439	44.6916	44.5195	43.5078	42.5901	17.5233	17.9245	18.1105	17.618
	882.5	3483	3597	3552	3535	3547	3465	4370	4539	4248	4471	4516	4439	2199	2287	2292	2311	2279	2285	9141	9426	9388	9372	9470	9430	8700	8448	6416	8463	5535	8496		882.5	32.5392	33.0091	32.5275	32.1598	32.2572	31.4257	43.6128	44.4869	43.7442	43.7561	43.2112	42.9969	17.3889	17.541	17.6186	17.8263
	896.7	3462	3507	3494	3492	3450	3401	4312	4488	4286	4469	4402	4393	2155	2279	2307	2247	2280	2285	9070	9325	9391	9385	9454	9439	8676	8454	6514	8483	5568	8313		896.7	32.343	32.1832	31.9963	31.7686	31.375	30.8453	43.0339	43.9871	44.1355	43.7365	42.1204	42.5513	17.041	17.4797	17.7339	17.3326
	910.9	3408	3503	3465	3476	3401	3357	4284	4409	4217	4421	4424	4332	2154	2239	2256	2191	2254	2260	9078	9434	9338	9392	9468	9281	8622	8469	6435	8419	5539	8537		910.9	31.8386	32.1465	31.7308	31.623	30.9294	30.4462	42.7545	43.2128	43.425	43.2668	42.3309	41.9605	17.0331	17.1729	17.3418	16.9006
	925.2	3329	3426	3368	3451	3342	3290	4297	4437	4213	4423	4381	4361	2133	2236	2210	2201	2207	2222	9052	9305	9340	9339	9283	9353	8682	8470	6442	8370	5526	8380		925.2	31.1005	31.4398	30.8425	31.3956	30.3929	29.8386	42.8842	43.4872	43.3838	43.2864	41.9194	42.2414	16.867	17.1499	16.9882	16.9778
	939.4	3369	3398	3363	3375	3310	3236	4183	4449	4178	4330	4379	4246	2133	2196	2198	2143	2163	2189	9086	9245	9333	9336	9345	9285	8598	8461	6345	8387	5515	8326		939.4	31.4742	31.1829	30.7967	30.7041	30.1019	29.3488	41.7465	43.6048	43.0234	42.3762	41.9003	41.1275	16.867	16.8431	16.896	16.5304
	953.6	3293	3348	3327	3335	3319	3230	4244	4331	4111	4289	4304	4226	2085	2152	2183	2120	2101	2163	9035	9256	9345	9316	9302	9376	8517	8326	6371	8395	5466	8427		953.6	30.7642	30.7241	30.467	30.3402	30.1837	29.2944	42.3553	42.4483	42.3334	41.9749	41.1827	40.9337	16.4874	16.5056	16.7807	16.353
	967.9	3174	3298	3221	3329	3233	3173	4119	4285	4063	4312	4268	4212	2059	2139	2117	2099	2135	2144	9092	9293	9228	9287	9328	9389	8542	8413	6326	8462	5545	8282		967.9	29.6525	30.2652	29.4963	30.2857	29.4016	28.7774	41.1078	41.9975	41.8392	42.2	40.8382	40.7981	16.2818	16.4059	16.2733	16.191
	982.1	3163	3214	3244	3228	3190	3084	4156	4245	4069	4306	4181	4177	2096	2087	2119	2062	2106	2099	9014	9283	9288	9306	9350	9377	8575	8363	6424	8391	5474	8287		982.1	29.5497	29.4944	29.707	29.3668	29.0105	27.9703	41.477	41.6054	41.9009	42.1413	40.0057	40.4591	16.5744	16.0071	16.2887	15.9056
	996.3	3184	3203	3228	3270	3185	3092	4136	4261	4030	4260	4200	4120	2077	2071	2116	2097	2062	2065	9014	9162	9231	9371	9390	9360	8617	8399	6423	8364	5514	8371		996.3	29.7459	29.3934	29.5604	29.7489	28.9651	28.0428	41.2774	41.7622	41.4993	41.6911	40.1875	39.907	16.4242	15.8843	16.2657	16.1756
	1010.5	3095	3157	3171	3167	3156	3066	4041	4159	4002	4181	4155	4118	2006	2053	2068	2030	2052	2026	8984	9216	9365	9264	9261	9216	8583	8446	6364	8315	5371	8292		1010.5	28.9144	28.9713	29.0385	28.8119	28.7013	27.807	40.3293	40.7625	41.211	40.918	39.757	39.8876	15.8627	15.7463	15.8967	15.6587
[truncated: 14 more columns]

## Sheet: Main Figure 5I
	Trial 2 (raw, without normalization)																																Trial 2 (normalized data)
	Time [s]	S71						WT1						DELWT1						SD1						PBAD1							Time [s]	S71						WT1						DELWT1
	17	9455	9608	9649	9802	9840	9317	11840	11812	11877	11586	11494	11335	12206	12070	12311	12246	12309	12343	11828	11999	12050	11705	12291	12309	12073	12389	12541	12663	12783	12672		17	98.5306	99.6784	98.9641	98.7309	99.7163	99.2331	97.2405	97.6279	98.7857	97.4186	97.7547	99.5084	99.3327	97.7803	97.6211	98.4643
	34.1	9596	9608	9748	9928	9868	9389	12176	12099	12023	11893	11758	11391	12171	12225	12541	12437	12386	12453	11796	12112	12034	11822	12280	12332	12112	12419	12488	12640	12597	12656		34.1	100	99.6784	99.9795	100	100	100	100	100	100	100	100	100	99.0479	99.036	99.4449	100
	51.1	9580	9611	9750	9858	9834	9373	11915	12004	11900	11705	11523	11246	12288	12344	12561	12287	12319	12392	11894	12142	12206	11809	12189	12255	12129	12460	12517	12651	12662	12717		51.1	99.8333	99.7095	100	99.2949	99.6555	99.8296	97.8564	99.2148	98.977	98.4192	98.0014	98.7271	100	100	99.6035	98.7939
	68.1	9580	9639	9728	9819	9861	9306	11738	11733	11659	11537	11299	10942	12075	12230	12611	12368	12250	12309	11724	12051	12120	11794	12190	12308	12106	12474	12535	12636	12567	12558		68.1	99.8333	100	99.7744	98.9021	99.9291	99.116	96.4028	96.975	96.9725	97.0066	96.0963	96.0583	98.2666	99.0765	100	99.4452
	85.1	9487	9618	9640	9705	9750	9340	11505	11413	11366	11227	10982	10634	12018	12261	12503	12216	12201	12071	11695	11917	12120	11772	12092	12063	12040	12356	12550	12712	12649	12472		85.1	98.8641	99.7821	98.8718	97.7538	98.8042	99.4781	94.4892	94.3301	94.5355	94.4001	93.4002	93.3544	97.8027	99.3276	99.1436	98.223
	102.2	9452	9543	9567	9741	9657	9249	11322	11344	11131	10980	10769	10595	11941	12173	12366	12134	12086	12011	11588	11880	12090	11615	11951	11957	12075	12291	12414	12575	12526	12409		102.2	98.4994	99.004	98.1231	98.1164	97.8618	98.5089	92.9862	93.7598	92.5809	92.3232	91.5887	93.012	97.1761	98.6147	98.0573	97.5637
	119.2	9315	9431	9506	9667	9579	9230	11101	11082	10992	10812	10656	10281	11808	11980	12203	12059	11932	11972	11541	11789	12088	11627	12028	11999	12055	12384	12407	12462	12427	12426		119.2	97.0717	97.8421	97.4974	97.3711	97.0713	98.3065	91.1712	91.5943	91.4248	90.9106	90.6277	90.2555	96.0938	97.0512	96.7647	96.9607
	136.2	9251	9362	9384	9560	9607	9141	10780	10792	10678	10438	10276	10055	11810	11915	12182	11908	11818	11868	11392	11693	11924	11606	11923	11886	12019	12138	12335	12419	12364	12353		136.2	96.4048	97.1263	96.2462	96.2933	97.3551	97.3586	88.5348	89.1975	88.8131	87.7659	87.3958	88.2714	96.11	96.5246	96.5982	95.7466
	153.2	9132	9273	9327	9447	9424	9095	10661	10498	10478	10237	10020	9930	11578	11909	12032	11841	11677	11657	11318	11623	11824	11461	11711	11719	12027	12158	12215	12382	12451	12246		153.2	95.1647	96.2029	95.6615	95.1551	95.5006	96.8687	87.5575	86.7675	87.1496	86.0758	85.2186	87.1741	94.222	96.476	95.4088	95.2078
	170.3	9078	9155	9171	9382	9385	9022	10396	10310	10169	9963	9852	9671	11530	11883	11895	11711	11650	11723	11289	11561	11684	11315	11594	11610	11810	12064	12288	12248	12346	12270		170.3	94.6019	94.9787	94.0615	94.5004	95.1054	96.0912	85.3811	85.2137	84.5796	83.772	83.7898	84.9004	93.8314	96.2654	94.3224	94.1626
	187.3	9001	9086	9119	9337	9285	8909	10200	10165	9999	9807	9698	9404	11354	11616	11842	11595	11527	11559	11096	11477	11548	11231	11518	11520	11884	11943	12116	12179	12182	12176		187.3	93.7995	94.2629	93.5282	94.0471	94.092	94.8876	83.7714	84.0152	83.1656	82.4603	82.48	82.5564	92.3991	94.1024	93.9021	93.2299
	204.3	8892	8968	9131	9195	9138	8803	10075	9984	9791	9663	9434	9219	11303	11507	11688	11429	11432	11328	10983	11295	11324	11118	11434	11574	11639	11943	12062	12109	12106	11985		204.3	92.6636	93.0387	93.6513	92.6168	92.6024	93.7587	82.7447	82.5192	81.4356	81.2495	80.2347	80.9323	91.984	93.2194	92.681	91.8952
	221.3	8840	9009	8985	9092	9063	8705	9811	9745	9430	9377	9254	9018	11248	11404	11562	11332	11255	11363	10875	11301	11307	11064	11293	11313	11549	11895	12020	12101	12045	12067		221.3	92.1217	93.4641	92.1538	91.5794	91.8423	92.7149	80.5765	80.5438	78.433	78.8447	78.7039	79.1678	91.5365	92.385	91.6819	91.1152
	238.4	8800	8890	8968	9108	9040	8682	9546	9469	9239	9142	8973	8799	11047	11153	11443	11128	11177	11211	10859	11099	11242	10966	11234	11247	11550	11746	11947	12023	11881	11870		238.4	91.7049	92.2295	91.9795	91.7405	91.6092	92.4699	78.4001	78.2627	76.8444	76.8687	76.314	77.2452	89.9007	90.3516	90.7382	89.475
	255.4	8732	8824	8890	9048	8868	8585	9458	9281	9093	9044	8862	8651	10937	11084	11320	11171	11052	11075	10596	10968	11084	10862	11057	11110	11503	11616	11766	11873	11848	11748		255.4	90.9962	91.5448	91.1795	91.1362	89.8662	91.4368	77.6774	76.7088	75.63	76.0447	75.37	75.9459	89.0055	89.7926	89.7629	89.8207
	272.4	8704	8679	8744	8923	8957	8486	9108	9017	8834	8800	8527	8327	10876	10925	11154	10974	10998	10918	10541	10916	10961	10608	11029	11075	11230	11574	11702	11808	11737	11805		272.4	90.7045	90.0405	89.6821	89.8771	90.7681	90.3824	74.8029	74.5268	73.4758	73.9931	72.5208	73.1016	88.5091	88.5045	88.4466	88.2367
	289.4	8491	8653	8722	8837	8850	8381	8997	8831	8735	8685	8472	8267	10708	10908	11095	10823	10923	10687	10407	10694	10867	10578	10930	10808	11152	11379	11697	11735	11602	11586		289.4	88.4848	89.7707	89.4564	89.0109	89.6838	89.264	73.8913	72.9895	72.6524	73.0261	72.0531	72.5748	87.1419	88.3668	87.9787	87.0226
	306.5	8428	8539	8740	8819	8744	8391	8772	8695	8626	8424	8207	7996	10539	10756	10876	10650	10733	10881	10249	10545	10682	10365	10750	10717	11065	11398	11570	11555	11614	11568		306.5	87.8283	88.588	89.641	88.8296	88.6096	89.3705	72.0434	71.8654	71.7458	70.8316	69.7993	70.1958	85.7666	87.1355	86.2422	85.6316
	323.5	8459	8524	8599	8681	8758	8206	8759	8630	8418	8261	8154	7885	10434	10588	10974	10687	10668	10671	10119	10400	10606	10293	10591	10595	10995	11273	11374	11558	11516	11444		323.5	88.1513	88.4324	88.1949	87.4396	88.7515	87.4001	71.9366	71.3282	70.0158	69.461	69.3485	69.2213	84.9121	85.7745	87.0193	85.9291
	340.5	8364	8469	8446	8610	8623	8253	8512	8460	8297	8168	7998	7742	10385	10564	10595	10572	10425	10460	9908	10336	10482	10199	10608	10537	10877	11036	11360	11397	11424	11266		340.5	87.1613	87.8618	86.6256	86.7244	87.3835	87.9007	69.908	69.9231	69.0094	68.6791	68.0218	67.9659	84.5133	85.58	84.014	85.0044
	357.6	8268	8390	8434	8525	8423	8184	8371	8330	8060	7922	7831	7661	10254	10457	10565	10409	10440	10461	9759	10255	10333	9917	10367	10375	10748	11067	11265	11259	11284	11258		357.6	86.1609	87.0422	86.5026	85.8683	85.3567	87.1658	68.75	68.8487	67.0382	66.6106	66.6015	67.2549	83.4473	84.7132	83.7761	83.6938
	374.6	8226	8316	8364	8460	8425	8094	8213	8160	8070	7872	7600	7399	10191	10385	10597	10339	10450	10362	9659	9915	10213	9932	10227	10212	10594	10906	11125	11167	11139	11111		374.6	85.7232	86.2745	85.7846	85.2135	85.377	86.2073	67.4524	67.4436	67.1214	66.1902	64.6368	64.9548	82.9346	84.1299	84.0298	83.131
	391.6	8165	8179	8309	8433	8354	8057	8062	8106	7904	7776	7555	7397	10119	10251	10415	10203	10339	10272	9520	9796	9994	9654	10091	10085	10485	10768	11059	11085	11136	11053		391.6	85.0875	84.8532	85.2205	84.9416	84.6575	85.8132	66.2122	66.9973	65.7407	65.383	64.2541	64.9372	82.3486	83.0444	82.5866	82.0375
	408.7	8184	8090	8271	8335	8338	7908	7987	8036	7807	7672	7487	7219	10067	10103	10371	10164	10172	10160	9355	9616	9901	9633	9957	9947	10492	10606	10836	10963	11021	10992		408.7	85.2855	83.9299	84.8308	83.9545	84.4953	84.2262	65.5963	66.4187	64.9339	64.5085	63.6758	63.3746	81.9255	81.8454	82.2377	81.7239
	425.7	8090	8080	8210	8287	8337	7904	7987	7880	7715	7573	7342	7125	9975	10088	10231	10114	10048	10095	9199	9538	9745	9507	9796	9796	10391	10585	10808	10949	10843	10994		425.7	84.306	83.8261	84.2051	83.471	84.4852	84.1836	65.5963	65.1293	64.1687	63.6761	62.4426	62.5494	81.1768	81.7239	81.1276	81.3219
	442.7	8083	7981	8141	8229	8194	7827	7870	7826	7572	7453	7186	6964	9858	9972	10237	9949	10032	9989	9079	9373	9505	9431	9549	9720	10344	10531	10767	10849	10860	10792		442.7	84.233	82.799	83.4974	82.8868	83.0361	83.3635	64.6353	64.683	62.9793	62.6671	61.1158	61.136	80.2246	80.7842	81.1752	79.9952
	459.7	8261	7957	8149	8133	8207	7855	7736	7733	7486	7422	7065	6931	9784	9857	10104	9919	9860	9873	8949	9310	9372	9249	9607	9569	10271	10458	10708	10760	10749	10644		459.7	86.088	82.5501	83.5795	81.9198	83.1678	83.6617	63.5348	63.9144	62.264	62.4065	60.0867	60.8463	79.6224	79.8526	80.1205	79.754
	476.8	8157	7932	8015	8076	8140	7765	7641	7677	7529	7249	6991	6802	9665	9800	9934	9845	9720	9881	8820	9192	9323	9037	9330	9457	10113	10342	10482	10741	10788	10742		476.8	85.0042	82.2907	82.2051	81.3457	82.4889	82.7032	62.7546	63.4515	62.6216	60.9518	59.4574	59.7138	78.654	79.3908	78.7725	79.159
	493.8	8067	7877	8045	8055	8081	7754	7635	7556	7412	7194	6848	6736	9701	9670	9870	9765	9872	9736	8761	8980	9134	8961	9187	9304	10123	10342	10571	10615	10741	10543		493.8	84.0663	81.7201	82.5128	81.1342	81.891	82.586	62.7053	62.4514	61.6485	60.4894	58.2412	59.1344	78.9469	78.3377	78.265	78.5157
	510.9	8005	7863	8020	8048	8062	7663	7556	7568	7299	7170	6726	6596	9496	9592	9846	9664	9741	9691	8642	8869	9075	8811	9096	9195	10123	10397	10437	10627	10700	10533		510.9	83.4202	81.5749	82.2564	81.0637	81.6984	81.6168	62.0565	62.5506	60.7086	60.2876	57.2036	57.9054	77.2786	77.7058	78.0747	77.7036
	527.9	8010	7841	7914	7986	8085	7691	7499	7446	7191	7083	6647	6497	9528	9545	9728	9544	9608	9636	8618	8869	8936	8635	9029	9037	10240	10353	10365	10577	10637	10486		527.9	83.4723	81.3466	81.1692	80.4392	81.9315	81.915	61.5884	61.5423	59.8104	59.556	56.5317	57.0363	77.5391	77.325	77.139	76.7388
	544.9	7938	7864	7821	8113	8026	7628	7409	7471	7129	7028	6554	6420	9476	9555	9780	9571	9539	9568	8450	8705	8876	8595	8883	8907	10137	10484	10360	10578	10693	10401		544.9	82.722	81.5852	80.2154	81.7184	81.3336	81.244	60.8492	61.7489	59.2947	59.0936	55.7408	56.3603	77.1159	77.406	77.5513	76.9559
	561.9	7874	7818	7954	8044	8064	7672	7331	7332	7059	6989	6473	6270	9482	9572	9681	9493	9587	9523	8393	8565	8841	8524	8719	8667	10293	10323	10401	10530	10569	10394		561.9	82.055	81.108	81.5795	81.0234	81.7187	81.7126	60.2086	60.6	58.7125	58.7657	55.0519	55.0435	77.1647	77.5437	76.7663	76.3287
	578.9	7946	7962	7933	8061	8015	7571	7258	7334	7065	6931	6455	6246	9265	9419	9670	9405	9435	9475	8274	8618	8819	8413	8650	8593	10115	10254	10467	10514	10507	10520		578.9	82.8053	82.6019	81.3641	81.1946	81.2221	80.6369	59.6091	60.6166	58.7624	58.278	54.8988	54.8328	75.3988	76.3043	76.6791	75.6211
	596	7769	7808	7935	7997	7995	7560	7224	7271	6981	6809	6383	6129	9251	9390	9565	9359	9525	9337	8302	8651	8767	8419	8567	8537	10079	10227	10390	10457	10492	10386		596	80.9608	81.0043	81.3846	80.55	81.0195	80.5198	59.3298	60.0959	58.0637	57.2522	54.2864	53.8056	75.2848	76.0693	75.8465	75.2513
	613	7791	7777	7932	7970	8036	7622	7322	7226	6951	6714	6351	6118	9309	9192	9512	9321	9252	9314	8252	8521	8599	8302	8625	8394	10068	10238	10351	10509	10362	10311		613	81.1901	80.6826	81.3538	80.278	81.4349	81.1801	60.1347	59.7239	57.8142	56.4534	54.0143	53.7091	75.7568	74.4653	75.4262	74.9457
	630	7732	7780	7875	7950	7994	7580	7194	7203	6870	6741	6190	6044	9193	9220	9432	9203	9227	9259	8235	8399	8506	8259	8553	8433	10024	10152	10315	10442	10336	10427		630	80.5752	80.7138	80.7692	80.0766	81.0093	80.7328	59.0834	59.5338	57.1405	56.6804	52.645	53.0594	74.8128	74.6922	74.7918	73.9969
	647.1	7620	7701	7852	7863	7854	7615	7147	7141	6801	6642	6169	5916	9105	9160	9389	9226	9166	9272	8112	8381	8459	8212	8435	8470	9998	10031	10255	10322	10260	10348		647.1	79.4081	79.8942	80.5333	79.2002	79.5906	81.1055	58.6974	59.0214	56.5666	55.848	52.4664	51.9357	74.0967	74.2061	74.4509	74.1819
	664.1	7586	7616	7916	7934	7887	7443	7075	7039	6798	6683	6112	5895	9191	9167	9377	9150	9184	9221	8109	8282	8319	8189	8376	8385	9872	9973	10222	10317	10148	10234		664.1	79.0538	79.0123	81.1897	79.9154	79.925	79.2736	58.1061	58.1784	56.5416	56.1927	51.9816	51.7514	74.7965	74.2628	74.3557	73.5708
	681.1	7598	7664	7852	7889	7900	7474	7044	7038	6661	6560	6067	5886	9096	9096	9328	9233	9121	9060	7983	8148	8251	8092	8419	8345	9723	9887	10131	10228	10154	10107		681.1	79.1788	79.5103	80.5333	79.4621	80.0567	79.6038	57.8515	58.1701	55.4021	55.1585	51.5989	51.6724	74.0234	73.6876	73.9672	74.2382
	698.1	7524	7559	7794	7833	7843	7400	7100	7015	6731	6637	6063	5819	9118	8987	9194	9181	9100	9097	7887	8094	8152	7948	8283	8267	9753	9875	10177	10154	10082	10168		698.1	78.4077	78.421	79.9385	78.8981	79.4791	78.8156	58.3114	57.98	55.9844	55.8059	51.5649	51.0842	74.2025	72.8046	72.9046	73.8201
	715.2	7560	7583	7673	7753	7776	7173	7015	7020	6733	6540	6027	5682	8941	9011	9308	9013	9047	9032	7747	8033	8077	7909	8245	8257	9659	9862	10155	10128	10028	9995		715.2	78.7828	78.67	78.6974	78.0923	78.8002	76.3979	57.6133	58.0213	56.001	54.9903	51.2587	49.8815	72.762	72.999	73.8086	72.4692
	732.2	7445	7485	7749	7745	7754	7164	7013	6969	6694	6419	5945	5677	9006	9005	9221	9035	9016	9051	7690	7890	7969	7859	8114	8105	9684	9864	10050	10020	9968	9988		732.2	77.5844	77.6533	79.4769	78.0117	78.5772	76.3021	57.5969	57.5998	55.6766	53.9729	50.5613	49.8376	73.291	72.9504	73.1187	72.6461
	749.2	7464	7491	7722	7761	7703	7149	6948	6919	6617	6431	5919	5709	9015	8905	9112	8989	8950	9016	7585	7892	7803	7754	7995	8087	9673	9823	10051	10062	9962	9943		749.2	77.7824	77.7155	79.2	78.1728	78.0604	76.1423	57.0631	57.1865	55.0362	54.0738	50.3402	50.1185	73.3643	72.1403	72.2544	72.2763
	766.2	7405	7441	7666	7658	7735	7138	6986	6866	6538	6493	5877	5667	8948	8837	9096	8827	8837	8938	7505	7722	7774	7662	7941	7934	9590	9801	9983	10049	9931	9939		766.2	77.1676	77.1968	78.6256	77.1354	78.3847	76.0251	57.3752	56.7485	54.3791	54.5951	49.983	49.7498	72.819	71.5894	72.1275	70.9737
	783.2	7395	7494	7610	7617	7619	7126	6983	6882	6503	6416	5771	5580	8861	8772	9117	8755	8877	8984	7451	7689	7644	7604	7844	7947	9533	9792	9936	9952	9875	9891		783.2	77.0634	77.7467	78.0513	76.7224	77.2092	75.8973	57.3505	56.8807	54.088	53.9477	49.0815	48.986	72.111	71.0629	72.294	70.3948
	800.3	7393	7450	7607	7706	7639	7024	6914	6914	6471	6348	5735	5542	8904	8778	8982	8775	8808	8841	7414	7595	7639	7536	7763	7772	9581	9702	9800	9939	9907	9779		800.3	77.0425	77.2902	78.0205	77.6189	77.4118	74.8109	56.7838	57.1452	53.8218	53.3759	48.7753	48.6524	72.4609	71.1115	71.2235	70.5556
	817.3	7336	7325	7582	7588	7535	7037	6921	6890	6509	6407	5808	5570	8795	8695	8984	8725	8762	8914	7290	7444	7563	7414	7688	7759	9443	9657	9807	9922	9774	9896		817.3	76.4485	75.9934	77.7641	76.4303	76.3579	74.9494	56.8413	56.9469	54.1379	53.872	49.3962	48.8983	71.5739	70.4391	71.2394	70.1536
	834.3	7344	7348	7414	7528	7592	7019	6870	6800	6455	6292	5704	5552	8831	8757	8889	8751	8774	8779	7154	7403	7519	7324	7583	7633	9531	9548	9814	9929	9807	9729		834.3	76.5319	76.232	76.041	75.8259	76.9355	74.7577	56.4225	56.203	53.6888	52.9051	48.5117	48.7402	71.8669	70.9413	70.4861	70.3626
	851.3	7217	7269	7478	7548	7445	6957	6837	6753	6466	6299	5699	5412	8727	8653	8932	8707	8770	8739	7175	7403	7480	7232	7528	7549	9429	9603	9869	9824	9820	9820		851.3	75.2084	75.4124	76.6974	76.0274	75.4459	74.0973	56.1514	55.8145	53.7803	52.9639	48.4691	47.5112	71.0205	70.0988	70.8271	70.0088
	868.4	7294	7211	7557	7550	7507	6990	6749	6824	6379	6285	5672	5466	8730	8540	8802	8712	8635	8686	7100	7256	7325	7195	7384	7573	9453	9608	9801	9865	9717	9793		868.4	76.0108	74.8107	77.5077	76.0475	76.0742	74.4488	55.4287	56.4014	53.0566	52.8462	48.2395	47.9853	71.0449	69.1834	69.7962	70.049
	885.4	7253	7265	7532	7504	7483	6940	6761	6753	6400	6233	5715	5465	8777	8589	8858	8735	8721	8655	6987	7219	7311	7129	7433	7433	9377	9558	9742	9710	9754	9738		885.4	75.5836	75.3709	77.2513	75.5842	75.831	73.9163	55.5273	55.8145	53.2313	52.409	48.6052	47.9765	71.4274	69.5804	70.2403	70.234
	902.4	7152	7307	7470	7490	7483	7039	6866	6784	6319	6179	5636	5430	8648	8554	8801	8683	8663	8637	7016	7172	7301	7063	7291	7422	9378	9536	9732	9744	9724	9633		902.4	74.5311	75.8066	76.6154	75.4432	75.831	74.9707	56.3896	56.0707	52.5576	51.9549	47.9333	47.6692	70.3776	69.2968	69.7883	69.8159
	919.4	7264	7114	7421	7467	7435	7018	6835	6788	6352	6203	5686	5391	8721	8588	8846	8577	8743	8664	6967	7086	7179	7047	7258	7371	9322	9501	9705	9777	9723	9644		919.4	75.6982	73.8043	76.1128	75.2115	75.3445	74.747	56.135	56.1038	52.8321	52.1567	48.3586	47.3268	70.9717	69.5723	70.1451	68.9636
	936.5	7221	7161	7369	7520	7479	6918	6746	6722	6294	6107	5617	5371	8644	8574	8783	8599	8571	8553	6876	7048	7053	7038	7158	7225	9299	9560	9790	9781	9608	9609		936.5	75.2501	74.2919	75.5795	75.7454	75.7904	73.682	55.4041	55.5583	52.3497	51.3495	47.7717	47.1513	70.3451	69.4588	69.6455	69.1405
	953.5	7134	7178	7352	7450	7434	6865	6785	6690	6269	6171	5587	5374	8654	8460	8785	8510	8574	8564	6840	6972	7015	6894	7156	7197	9339	9455	9646	9844	9611	9647		953.5	74.3435	74.4683	75.4051	75.0403	75.3344	73.1175	55.7244	55.2938	52.1417	51.8877	47.5166	47.1776	70.4264	68.5353	69.6614	68.4249
	970.5	7166	7182	7392	7417	7338	6856	6671	6686	6318	6119	5585	5295	8649	8482	8752	8505	8602	8492	6669	6908	7055	6886	7089	7126	9314	9493	9626	9642	9667	9683		970.5	74.6769	74.5098	75.8154	74.7079	74.3616	73.0216	54.7881	55.2608	52.5493	51.4504	47.4996	46.4841	70.3857	68.7135	69.3997	68.3847
	987.6	7212	7143	7388	7397	7363	6801	6691	6786	6189	6107	5499	5287	8610	8488	8702	8553	8508	8589	6733	6856	6995	6804	7021	7071	9358	9471	9649	9693	9713	9724		987.6	75.1563	74.1052	75.7744	74.5064	74.6149	72.4358	54.9524	56.0873	51.4763	51.3495	46.7682	46.4138	70.0684	68.7622	69.0033	68.7706
	1004.6	7082	7164	7363	7469	7284	6814	6783	6652	6206	6040	5532	5300	8542	8453	8736	8443	8495	8524	6674	6892	6915	6808	6921	6978	9271	9391	9623	9669	9624	9622		1004.6	73.8016	74.3231	75.5179	75.2317	73.8143	72.5743	55.708	54.9798	51.6177	50.7862	47.0488	46.528	69.515	68.4786	69.2729	67.8861
	1021.6	7046	7144	7301	7412	7365	6729	6706	6687	6226	6153	5546	5329	8546	8474	8772	8420	8473	8487	6605	6789	6779	6660	6902	6960	9214	9467	9574	9617	9563	9625		1021.6	73.4264	74.1156	74.8821	74.6575	74.6352	71.669	55.0756	55.269	51.7841	51.7363	47.1679	46.7825	69.5475	68.6487	69.5583	67.7012
[truncated: 14 more columns]
